# Supplementary material for: The Hydration of Trifluoroacetic Acid from 0 to 298 K
Source: J Phys Chem A. 2026 Jan 20;130(4):927–35. doi: 10.1021/acs.jpca.5c08151 (PMC12862820; doi:10.1021/acs.jpca.5c08151)
Supplement: Supplementary file 1 [file jp5c08151_si_001.zip]

Archive with 940 entries (921 files):
- TFA_SI/
- __MACOSX/._TFA_SI
- TFA_SI/TFA-H2O.xlsx
- __MACOSX/TFA_SI/._TFA-H2O.xlsx
- TFA_SI/.DS_Store
- __MACOSX/TFA_SI/._.DS_Store
- TFA_SI/Figures High Temps.pptx
- __MACOSX/TFA_SI/._Figures High Temps.pptx
- TFA_SI/within1kcal-hightemps/
- __MACOSX/TFA_SI/._within1kcal-hightemps
- TFA_SI/within1kcal-0K/
- __MACOSX/TFA_SI/._within1kcal-0K
- TFA_SI/Figures 0 K.pptx
- __MACOSX/TFA_SI/._Figures 0 K.pptx
- TFA_SI/within1kcal-hightemps/6-H2O/
- __MACOSX/TFA_SI/within1kcal-hightemps/._6-H2O
- TFA_SI/within1kcal-hightemps/7-H2O/
- __MACOSX/TFA_SI/within1kcal-hightemps/._7-H2O
- TFA_SI/within1kcal-hightemps/5-H2O/
- __MACOSX/TFA_SI/within1kcal-hightemps/._5-H2O
- TFA_SI/within1kcal-hightemps/4-H2O/
- __MACOSX/TFA_SI/within1kcal-hightemps/._4-H2O
- TFA_SI/within1kcal-hightemps/1-H2O/
- __MACOSX/TFA_SI/within1kcal-hightemps/._1-H2O
- TFA_SI/within1kcal-hightemps/3-H2O/
- __MACOSX/TFA_SI/within1kcal-hightemps/._3-H2O
- TFA_SI/within1kcal-hightemps/2-H2O/
- __MACOSX/TFA_SI/within1kcal-hightemps/._2-H2O
- TFA_SI/within1kcal-hightemps/8-H2O/
- __MACOSX/TFA_SI/within1kcal-hightemps/._8-H2O
- TFA_SI/within1kcal-0K/.DS_Store
- __MACOSX/TFA_SI/within1kcal-0K/._.DS_Store
- TFA_SI/within1kcal-0K/6-H2O/
- __MACOSX/TFA_SI/within1kcal-0K/._6-H2O
- TFA_SI/within1kcal-0K/7-H2O/
- __MACOSX/TFA_SI/within1kcal-0K/._7-H2O
- TFA_SI/within1kcal-0K/5-H2O/
- __MACOSX/TFA_SI/within1kcal-0K/._5-H2O
- TFA_SI/within1kcal-0K/4-H2O/
- __MACOSX/TFA_SI/within1kcal-0K/._4-H2O
- TFA_SI/within1kcal-0K/1-H2O/
- __MACOSX/TFA_SI/within1kcal-0K/._1-H2O
- TFA_SI/within1kcal-0K/3-H2O/
- __MACOSX/TFA_SI/within1kcal-0K/._3-H2O
- TFA_SI/within1kcal-0K/2-H2O/
- __MACOSX/TFA_SI/within1kcal-0K/._2-H2O
- TFA_SI/within1kcal-0K/8-H2O/
- __MACOSX/TFA_SI/within1kcal-0K/._8-H2O
- TFA_SI/within1kcal-hightemps/6-H2O/20K-Charged-1-600-12875-wb97xd.xyz
- __MACOSX/TFA_SI/within1kcal-hightemps/6-H2O/._20K-Charged-1-600-12875-wb97xd.xyz
- TFA_SI/within1kcal-hightemps/6-H2O/20K-1-354-18786-wb97xd.log
- __MACOSX/TFA_SI/within1kcal-hightemps/6-H2O/._20K-1-354-18786-wb97xd.log
- TFA_SI/within1kcal-hightemps/6-H2O/PM7-69-17861-wb97xd.log
- __MACOSX/TFA_SI/within1kcal-hightemps/6-H2O/._PM7-69-17861-wb97xd.log
- TFA_SI/within1kcal-hightemps/6-H2O/20K-Charged-1-618-19994-wb97xd.xyz
- __MACOSX/TFA_SI/within1kcal-hightemps/6-H2O/._20K-Charged-1-618-19994-wb97xd.xyz
- TFA_SI/within1kcal-hightemps/6-H2O/PM7-211-20619-wb97xd.xyz
- __MACOSX/TFA_SI/within1kcal-hightemps/6-H2O/._PM7-211-20619-wb97xd.xyz
- TFA_SI/within1kcal-hightemps/6-H2O/20K-400-9299-wb97xd.log
- __MACOSX/TFA_SI/within1kcal-hightemps/6-H2O/._20K-400-9299-wb97xd.log
- TFA_SI/within1kcal-hightemps/6-H2O/PM7-1-80-13869-wb97xd.log
- __MACOSX/TFA_SI/within1kcal-hightemps/6-H2O/._PM7-1-80-13869-wb97xd.log
- TFA_SI/within1kcal-hightemps/6-H2O/20K-467-12118-wb97xd.log
- __MACOSX/TFA_SI/within1kcal-hightemps/6-H2O/._20K-467-12118-wb97xd.log
- TFA_SI/within1kcal-hightemps/6-H2O/20K-Charged-1-640-19775-wb97xd.xyz
- __MACOSX/TFA_SI/within1kcal-hightemps/6-H2O/._20K-Charged-1-640-19775-wb97xd.xyz
- TFA_SI/within1kcal-hightemps/6-H2O/20K-Charged-1-740-1482-wb97xd.xyz
- __MACOSX/TFA_SI/within1kcal-hightemps/6-H2O/._20K-Charged-1-740-1482-wb97xd.xyz
- TFA_SI/within1kcal-hightemps/6-H2O/20K-Charged-678-2661-wb97xd.xyz
- __MACOSX/TFA_SI/within1kcal-hightemps/6-H2O/._20K-Charged-678-2661-wb97xd.xyz
- TFA_SI/within1kcal-hightemps/6-H2O/20K-Charged-1-525-12793-wb97xd.log
- __MACOSX/TFA_SI/within1kcal-hightemps/6-H2O/._20K-Charged-1-525-12793-wb97xd.log
- TFA_SI/within1kcal-hightemps/6-H2O/20K-1-249-19677-wb97xd.log
- __MACOSX/TFA_SI/within1kcal-hightemps/6-H2O/._20K-1-249-19677-wb97xd.log
- TFA_SI/within1kcal-hightemps/6-H2O/20K-1-440-20272-wb97xd.log
- __MACOSX/TFA_SI/within1kcal-hightemps/6-H2O/._20K-1-440-20272-wb97xd.log
- TFA_SI/within1kcal-hightemps/6-H2O/20K-1-398-11215-wb97xd.log
- __MACOSX/TFA_SI/within1kcal-hightemps/6-H2O/._20K-1-398-11215-wb97xd.log
- TFA_SI/within1kcal-hightemps/6-H2O/PM7-338-20819-wb97xd.log
- __MACOSX/TFA_SI/within1kcal-hightemps/6-H2O/._PM7-338-20819-wb97xd.log
- TFA_SI/within1kcal-hightemps/6-H2O/20K-1-327-20174-wb97xd.log
- __MACOSX/TFA_SI/within1kcal-hightemps/6-H2O/._20K-1-327-20174-wb97xd.log
- TFA_SI/within1kcal-hightemps/6-H2O/20K-1-131-16216-wb97xd.log
- __MACOSX/TFA_SI/within1kcal-hightemps/6-H2O/._20K-1-131-16216-wb97xd.log
- TFA_SI/within1kcal-hightemps/6-H2O/PM7-37-16939-wb97xd.xyz
- __MACOSX/TFA_SI/within1kcal-hightemps/6-H2O/._PM7-37-16939-wb97xd.xyz
- TFA_SI/within1kcal-hightemps/6-H2O/PM7-1-126-20304-wb97xd.xyz
- __MACOSX/TFA_SI/within1kcal-hightemps/6-H2O/._PM7-1-126-20304-wb97xd.xyz
- TFA_SI/within1kcal-hightemps/6-H2O/20K-1-338-18265-wb97xd.log
- __MACOSX/TFA_SI/within1kcal-hightemps/6-H2O/._20K-1-338-18265-wb97xd.log
- TFA_SI/within1kcal-hightemps/6-H2O/20K-829-17962-wb97xd.log
- __MACOSX/TFA_SI/within1kcal-hightemps/6-H2O/._20K-829-17962-wb97xd.log
- TFA_SI/within1kcal-hightemps/6-H2O/PM7-1-64-19489-wb97xd.log
- __MACOSX/TFA_SI/within1kcal-hightemps/6-H2O/._PM7-1-64-19489-wb97xd.log
- TFA_SI/within1kcal-hightemps/6-H2O/20K-1-260-19973-wb97xd.xyz
- __MACOSX/TFA_SI/within1kcal-hightemps/6-H2O/._20K-1-260-19973-wb97xd.xyz
- TFA_SI/within1kcal-hightemps/6-H2O/PM7-1-123-20011-wb97xd.xyz
- __MACOSX/TFA_SI/within1kcal-hightemps/6-H2O/._PM7-1-123-20011-wb97xd.xyz
- TFA_SI/within1kcal-hightemps/6-H2O/20K-Charged-853-16573-wb97xd.log
- __MACOSX/TFA_SI/within1kcal-hightemps/6-H2O/._20K-Charged-853-16573-wb97xd.log
- TFA_SI/within1kcal-hightemps/6-H2O/20K-479-17912-wb97xd.log
- __MACOSX/TFA_SI/within1kcal-hightemps/6-H2O/._20K-479-17912-wb97xd.log
- TFA_SI/within1kcal-hightemps/6-H2O/PM7-96-20943-wb97xd.log
- __MACOSX/TFA_SI/within1kcal-hightemps/6-H2O/._PM7-96-20943-wb97xd.log
- TFA_SI/within1kcal-hightemps/6-H2O/PM7-1-254-20192-wb97xd.log
- __MACOSX/TFA_SI/within1kcal-hightemps/6-H2O/._PM7-1-254-20192-wb97xd.log
- TFA_SI/within1kcal-hightemps/6-H2O/PM7-78-14054-wb97xd.xyz
- __MACOSX/TFA_SI/within1kcal-hightemps/6-H2O/._PM7-78-14054-wb97xd.xyz
- TFA_SI/within1kcal-hightemps/6-H2O/20K-1-223-7360-wb97xd.log
- __MACOSX/TFA_SI/within1kcal-hightemps/6-H2O/._20K-1-223-7360-wb97xd.log
- TFA_SI/within1kcal-hightemps/6-H2O/20K-294-14755-wb97xd.log
- __MACOSX/TFA_SI/within1kcal-hightemps/6-H2O/._20K-294-14755-wb97xd.log
- TFA_SI/within1kcal-hightemps/6-H2O/PM7-113-19695-wb97xd.log
- __MACOSX/TFA_SI/within1kcal-hightemps/6-H2O/._PM7-113-19695-wb97xd.log
- TFA_SI/within1kcal-hightemps/6-H2O/PM7-1-106-11138-wb97xd.log
- __MACOSX/TFA_SI/within1kcal-hightemps/6-H2O/._PM7-1-106-11138-wb97xd.log
- TFA_SI/within1kcal-hightemps/6-H2O/20K-479-17912-wb97xd.xyz
- __MACOSX/TFA_SI/within1kcal-hightemps/6-H2O/._20K-479-17912-wb97xd.xyz
- TFA_SI/within1kcal-hightemps/6-H2O/20K-Charged-853-16573-wb97xd.xyz
- __MACOSX/TFA_SI/within1kcal-hightemps/6-H2O/._20K-Charged-853-16573-wb97xd.xyz
- TFA_SI/within1kcal-hightemps/6-H2O/20K-1-260-19973-wb97xd.log
- __MACOSX/TFA_SI/within1kcal-hightemps/6-H2O/._20K-1-260-19973-wb97xd.log
- TFA_SI/within1kcal-hightemps/6-H2O/PM7-1-123-20011-wb97xd.log
- __MACOSX/TFA_SI/within1kcal-hightemps/6-H2O/._PM7-1-123-20011-wb97xd.log
- TFA_SI/within1kcal-hightemps/6-H2O/PM7-96-20943-wb97xd.xyz
- __MACOSX/TFA_SI/within1kcal-hightemps/6-H2O/._PM7-96-20943-wb97xd.xyz
- TFA_SI/within1kcal-hightemps/6-H2O/PM7-1-254-20192-wb97xd.xyz
- __MACOSX/TFA_SI/within1kcal-hightemps/6-H2O/._PM7-1-254-20192-wb97xd.xyz
- TFA_SI/within1kcal-hightemps/6-H2O/20K-1-338-18265-wb97xd.xyz
- __MACOSX/TFA_SI/within1kcal-hightemps/6-H2O/._20K-1-338-18265-wb97xd.xyz
- TFA_SI/within1kcal-hightemps/6-H2O/20K-829-17962-wb97xd.xyz
- __MACOSX/TFA_SI/within1kcal-hightemps/6-H2O/._20K-829-17962-wb97xd.xyz
- TFA_SI/within1kcal-hightemps/6-H2O/PM7-1-64-19489-wb97xd.xyz
- __MACOSX/TFA_SI/within1kcal-hightemps/6-H2O/._PM7-1-64-19489-wb97xd.xyz
- TFA_SI/within1kcal-hightemps/6-H2O/PM7-113-19695-wb97xd.xyz
- __MACOSX/TFA_SI/within1kcal-hightemps/6-H2O/._PM7-113-19695-wb97xd.xyz
- TFA_SI/within1kcal-hightemps/6-H2O/PM7-1-106-11138-wb97xd.xyz
- __MACOSX/TFA_SI/within1kcal-hightemps/6-H2O/._PM7-1-106-11138-wb97xd.xyz
- TFA_SI/within1kcal-hightemps/6-H2O/20K-1-223-7360-wb97xd.xyz
- __MACOSX/TFA_SI/within1kcal-hightemps/6-H2O/._20K-1-223-7360-wb97xd.xyz
- TFA_SI/within1kcal-hightemps/6-H2O/20K-294-14755-wb97xd.xyz
- __MACOSX/TFA_SI/within1kcal-hightemps/6-H2O/._20K-294-14755-wb97xd.xyz
- TFA_SI/within1kcal-hightemps/6-H2O/PM7-78-14054-wb97xd.log
- __MACOSX/TFA_SI/within1kcal-hightemps/6-H2O/._PM7-78-14054-wb97xd.log
- TFA_SI/within1kcal-hightemps/6-H2O/20K-1-398-11215-wb97xd.xyz
- __MACOSX/TFA_SI/within1kcal-hightemps/6-H2O/._20K-1-398-11215-wb97xd.xyz
- TFA_SI/within1kcal-hightemps/6-H2O/20K-1-440-20272-wb97xd.xyz
- __MACOSX/TFA_SI/within1kcal-hightemps/6-H2O/._20K-1-440-20272-wb97xd.xyz
- TFA_SI/within1kcal-hightemps/6-H2O/20K-Charged-1-525-12793-wb97xd.xyz
- __MACOSX/TFA_SI/within1kcal-hightemps/6-H2O/._20K-Charged-1-525-12793-wb97xd.xyz
- TFA_SI/within1kcal-hightemps/6-H2O/20K-Charged-678-2661-wb97xd.log
- __MACOSX/TFA_SI/within1kcal-hightemps/6-H2O/._20K-Charged-678-2661-wb97xd.log
- TFA_SI/within1kcal-hightemps/6-H2O/20K-1-249-19677-wb97xd.xyz
- __MACOSX/TFA_SI/within1kcal-hightemps/6-H2O/._20K-1-249-19677-wb97xd.xyz
- TFA_SI/within1kcal-hightemps/6-H2O/PM7-1-126-20304-wb97xd.log
- __MACOSX/TFA_SI/within1kcal-hightemps/6-H2O/._PM7-1-126-20304-wb97xd.log
- TFA_SI/within1kcal-hightemps/6-H2O/PM7-37-16939-wb97xd.log
- __MACOSX/TFA_SI/within1kcal-hightemps/6-H2O/._PM7-37-16939-wb97xd.log
- TFA_SI/within1kcal-hightemps/6-H2O/PM7-338-20819-wb97xd.xyz
- __MACOSX/TFA_SI/within1kcal-hightemps/6-H2O/._PM7-338-20819-wb97xd.xyz
- TFA_SI/within1kcal-hightemps/6-H2O/20K-1-327-20174-wb97xd.xyz
- __MACOSX/TFA_SI/within1kcal-hightemps/6-H2O/._20K-1-327-20174-wb97xd.xyz
- TFA_SI/within1kcal-hightemps/6-H2O/20K-1-131-16216-wb97xd.xyz
- __MACOSX/TFA_SI/within1kcal-hightemps/6-H2O/._20K-1-131-16216-wb97xd.xyz
- TFA_SI/within1kcal-hightemps/6-H2O/20K-400-9299-wb97xd.xyz
- __MACOSX/TFA_SI/within1kcal-hightemps/6-H2O/._20K-400-9299-wb97xd.xyz
- TFA_SI/within1kcal-hightemps/6-H2O/PM7-211-20619-wb97xd.log
- __MACOSX/TFA_SI/within1kcal-hightemps/6-H2O/._PM7-211-20619-wb97xd.log
- TFA_SI/within1kcal-hightemps/6-H2O/20K-467-12118-wb97xd.xyz
- __MACOSX/TFA_SI/within1kcal-hightemps/6-H2O/._20K-467-12118-wb97xd.xyz
- TFA_SI/within1kcal-hightemps/6-H2O/20K-Charged-1-640-19775-wb97xd.log
- __MACOSX/TFA_SI/within1kcal-hightemps/6-H2O/._20K-Charged-1-640-19775-wb97xd.log
- TFA_SI/within1kcal-hightemps/6-H2O/20K-Charged-1-740-1482-wb97xd.log
- __MACOSX/TFA_SI/within1kcal-hightemps/6-H2O/._20K-Charged-1-740-1482-wb97xd.log
- TFA_SI/within1kcal-hightemps/6-H2O/PM7-1-80-13869-wb97xd.xyz
- __MACOSX/TFA_SI/within1kcal-hightemps/6-H2O/._PM7-1-80-13869-wb97xd.xyz
- TFA_SI/within1kcal-hightemps/6-H2O/20K-1-354-18786-wb97xd.xyz
- __MACOSX/TFA_SI/within1kcal-hightemps/6-H2O/._20K-1-354-18786-wb97xd.xyz
- TFA_SI/within1kcal-hightemps/6-H2O/20K-Charged-1-600-12875-wb97xd.log
- __MACOSX/TFA_SI/within1kcal-hightemps/6-H2O/._20K-Charged-1-600-12875-wb97xd.log
- TFA_SI/within1kcal-hightemps/6-H2O/20K-Charged-1-618-19994-wb97xd.log
- __MACOSX/TFA_SI/within1kcal-hightemps/6-H2O/._20K-Charged-1-618-19994-wb97xd.log
- TFA_SI/within1kcal-hightemps/6-H2O/PM7-69-17861-wb97xd.xyz
- __MACOSX/TFA_SI/within1kcal-hightemps/6-H2O/._PM7-69-17861-wb97xd.xyz
- TFA_SI/within1kcal-hightemps/7-H2O/20K-1-143-20435-wb97xd.log
- __MACOSX/TFA_SI/within1kcal-hightemps/7-H2O/._20K-1-143-20435-wb97xd.log
- TFA_SI/within1kcal-hightemps/7-H2O/20K-1-70-16320-wb97xd.xyz
- __MACOSX/TFA_SI/within1kcal-hightemps/7-H2O/._20K-1-70-16320-wb97xd.xyz
- TFA_SI/within1kcal-hightemps/7-H2O/20K-1-126-12119-wb97xd.log
- __MACOSX/TFA_SI/within1kcal-hightemps/7-H2O/._20K-1-126-12119-wb97xd.log
- TFA_SI/within1kcal-hightemps/7-H2O/20K-495-9503-wb97xd.log
- __MACOSX/TFA_SI/within1kcal-hightemps/7-H2O/._20K-495-9503-wb97xd.log
- TFA_SI/within1kcal-hightemps/7-H2O/20K-192-7746-wb97xd.log
- __MACOSX/TFA_SI/within1kcal-hightemps/7-H2O/._20K-192-7746-wb97xd.log
- TFA_SI/within1kcal-hightemps/7-H2O/PM7-1-150-20661-wb97xd.xyz
- __MACOSX/TFA_SI/within1kcal-hightemps/7-H2O/._PM7-1-150-20661-wb97xd.xyz
- TFA_SI/within1kcal-hightemps/7-H2O/20K-1-509-15841-wb97xd.log
- __MACOSX/TFA_SI/within1kcal-hightemps/7-H2O/._20K-1-509-15841-wb97xd.log
- TFA_SI/within1kcal-hightemps/7-H2O/20K-1-338-14851-wb97xd.log
- __MACOSX/TFA_SI/within1kcal-hightemps/7-H2O/._20K-1-338-14851-wb97xd.log
- TFA_SI/within1kcal-hightemps/7-H2O/20K-412-17187-wb97xd.xyz
- __MACOSX/TFA_SI/within1kcal-hightemps/7-H2O/._20K-412-17187-wb97xd.xyz
- TFA_SI/within1kcal-hightemps/7-H2O/20K-1-601-18531-wb97xd.log
- __MACOSX/TFA_SI/within1kcal-hightemps/7-H2O/._20K-1-601-18531-wb97xd.log
- TFA_SI/within1kcal-hightemps/7-H2O/20K-618-20253-wb97xd.xyz
- __MACOSX/TFA_SI/within1kcal-hightemps/7-H2O/._20K-618-20253-wb97xd.xyz
- TFA_SI/within1kcal-hightemps/7-H2O/PM7-1-144-18660-wb97xd.xyz
- __MACOSX/TFA_SI/within1kcal-hightemps/7-H2O/._PM7-1-144-18660-wb97xd.xyz
- TFA_SI/within1kcal-hightemps/7-H2O/20K-1-34-17483-wb97xd.xyz
- __MACOSX/TFA_SI/within1kcal-hightemps/7-H2O/._20K-1-34-17483-wb97xd.xyz
- TFA_SI/within1kcal-hightemps/7-H2O/20K-1-386-20900-wb97xd.log
- __MACOSX/TFA_SI/within1kcal-hightemps/7-H2O/._20K-1-386-20900-wb97xd.log
- TFA_SI/within1kcal-hightemps/7-H2O/PM7-167-17511-wb97xd.xyz
- __MACOSX/TFA_SI/within1kcal-hightemps/7-H2O/._PM7-167-17511-wb97xd.xyz
- TFA_SI/within1kcal-hightemps/7-H2O/PM7-1-313-19772-wb97xd.xyz
- __MACOSX/TFA_SI/within1kcal-hightemps/7-H2O/._PM7-1-313-19772-wb97xd.xyz
- TFA_SI/within1kcal-hightemps/7-H2O/PM7-239-16524-wb97xd.log
- __MACOSX/TFA_SI/within1kcal-hightemps/7-H2O/._PM7-239-16524-wb97xd.log
- TFA_SI/within1kcal-hightemps/7-H2O/20K-457-15898-wb97xd.log
- __MACOSX/TFA_SI/within1kcal-hightemps/7-H2O/._20K-457-15898-wb97xd.log
- TFA_SI/within1kcal-hightemps/7-H2O/20K-618-20253-wb97xd.log
- __MACOSX/TFA_SI/within1kcal-hightemps/7-H2O/._20K-618-20253-wb97xd.log
- TFA_SI/within1kcal-hightemps/7-H2O/20K-1-601-18531-wb97xd.xyz
- __MACOSX/TFA_SI/within1kcal-hightemps/7-H2O/._20K-1-601-18531-wb97xd.xyz
- TFA_SI/within1kcal-hightemps/7-H2O/PM7-1-144-18660-wb97xd.log
- __MACOSX/TFA_SI/within1kcal-hightemps/7-H2O/._PM7-1-144-18660-wb97xd.log
- TFA_SI/within1kcal-hightemps/7-H2O/20K-1-34-17483-wb97xd.log
- __MACOSX/TFA_SI/within1kcal-hightemps/7-H2O/._20K-1-34-17483-wb97xd.log
- TFA_SI/within1kcal-hightemps/7-H2O/PM7-1-313-19772-wb97xd.log
- __MACOSX/TFA_SI/within1kcal-hightemps/7-H2O/._PM7-1-313-19772-wb97xd.log
- TFA_SI/within1kcal-hightemps/7-H2O/PM7-167-17511-wb97xd.log
- __MACOSX/TFA_SI/within1kcal-hightemps/7-H2O/._PM7-167-17511-wb97xd.log
- TFA_SI/within1kcal-hightemps/7-H2O/20K-457-15898-wb97xd.xyz
- __MACOSX/TFA_SI/within1kcal-hightemps/7-H2O/._20K-457-15898-wb97xd.xyz
- TFA_SI/within1kcal-hightemps/7-H2O/PM7-239-16524-wb97xd.xyz
- __MACOSX/TFA_SI/within1kcal-hightemps/7-H2O/._PM7-239-16524-wb97xd.xyz
- TFA_SI/within1kcal-hightemps/7-H2O/20K-1-386-20900-wb97xd.xyz
- __MACOSX/TFA_SI/within1kcal-hightemps/7-H2O/._20K-1-386-20900-wb97xd.xyz
- TFA_SI/within1kcal-hightemps/7-H2O/20K-1-338-14851-wb97xd.xyz
- __MACOSX/TFA_SI/within1kcal-hightemps/7-H2O/._20K-1-338-14851-wb97xd.xyz
- TFA_SI/within1kcal-hightemps/7-H2O/20K-412-17187-wb97xd.log
- __MACOSX/TFA_SI/within1kcal-hightemps/7-H2O/._20K-412-17187-wb97xd.log
- TFA_SI/within1kcal-hightemps/7-H2O/20K-1-509-15841-wb97xd.xyz
- __MACOSX/TFA_SI/within1kcal-hightemps/7-H2O/._20K-1-509-15841-wb97xd.xyz
- TFA_SI/within1kcal-hightemps/7-H2O/20K-192-7746-wb97xd.xyz
- __MACOSX/TFA_SI/within1kcal-hightemps/7-H2O/._20K-192-7746-wb97xd.xyz
- TFA_SI/within1kcal-hightemps/7-H2O/20K-495-9503-wb97xd.xyz
- __MACOSX/TFA_SI/within1kcal-hightemps/7-H2O/._20K-495-9503-wb97xd.xyz
- TFA_SI/within1kcal-hightemps/7-H2O/PM7-1-150-20661-wb97xd.log
- __MACOSX/TFA_SI/within1kcal-hightemps/7-H2O/._PM7-1-150-20661-wb97xd.log
- TFA_SI/within1kcal-hightemps/7-H2O/20K-1-143-20435-wb97xd.xyz
- __MACOSX/TFA_SI/within1kcal-hightemps/7-H2O/._20K-1-143-20435-wb97xd.xyz
- TFA_SI/within1kcal-hightemps/7-H2O/20K-1-70-16320-wb97xd.log
- __MACOSX/TFA_SI/within1kcal-hightemps/7-H2O/._20K-1-70-16320-wb97xd.log
- TFA_SI/within1kcal-hightemps/7-H2O/20K-1-126-12119-wb97xd.xyz
- __MACOSX/TFA_SI/within1kcal-hightemps/7-H2O/._20K-1-126-12119-wb97xd.xyz
- TFA_SI/within1kcal-hightemps/5-H2O/PM7-1-17-18703-wb97xd.log
- __MACOSX/TFA_SI/within1kcal-hightemps/5-H2O/._PM7-1-17-18703-wb97xd.log
- TFA_SI/within1kcal-hightemps/5-H2O/20K-1-375-16562-wb97xd.xyz
- __MACOSX/TFA_SI/within1kcal-hightemps/5-H2O/._20K-1-375-16562-wb97xd.xyz
- TFA_SI/within1kcal-hightemps/5-H2O/20K-1-468-18624-wb97xd.log
- __MACOSX/TFA_SI/within1kcal-hightemps/5-H2O/._20K-1-468-18624-wb97xd.log
- TFA_SI/within1kcal-hightemps/5-H2O/20K-276-19512-wb97xd.log
- __MACOSX/TFA_SI/within1kcal-hightemps/5-H2O/._20K-276-19512-wb97xd.log
- TFA_SI/within1kcal-hightemps/5-H2O/20K-485-12529-wb97xd.log
- __MACOSX/TFA_SI/within1kcal-hightemps/5-H2O/._20K-485-12529-wb97xd.log
- TFA_SI/within1kcal-hightemps/5-H2O/20K-904-7074-wb97xd.log
- __MACOSX/TFA_SI/within1kcal-hightemps/5-H2O/._20K-904-7074-wb97xd.log
- TFA_SI/within1kcal-hightemps/5-H2O/20K-1-361-16555-wb97xd.xyz
- __MACOSX/TFA_SI/within1kcal-hightemps/5-H2O/._20K-1-361-16555-wb97xd.xyz
- TFA_SI/within1kcal-hightemps/5-H2O/20K-318-19852-wb97xd.log
- __MACOSX/TFA_SI/within1kcal-hightemps/5-H2O/._20K-318-19852-wb97xd.log
- TFA_SI/within1kcal-hightemps/5-H2O/20K-1-324-19253-wb97xd.xyz
- __MACOSX/TFA_SI/within1kcal-hightemps/5-H2O/._20K-1-324-19253-wb97xd.xyz
- TFA_SI/within1kcal-hightemps/5-H2O/PM7-1-73-20906-wb97xd.log
- __MACOSX/TFA_SI/within1kcal-hightemps/5-H2O/._PM7-1-73-20906-wb97xd.log
- TFA_SI/within1kcal-hightemps/5-H2O/20K-1-921-13085-wb97xd.xyz
- __MACOSX/TFA_SI/within1kcal-hightemps/5-H2O/._20K-1-921-13085-wb97xd.xyz
- TFA_SI/within1kcal-hightemps/5-H2O/20K-1-242-20161-wb97xd.log
- __MACOSX/TFA_SI/within1kcal-hightemps/5-H2O/._20K-1-242-20161-wb97xd.log
- TFA_SI/within1kcal-hightemps/5-H2O/20K-392-6376-wb97xd.log
- __MACOSX/TFA_SI/within1kcal-hightemps/5-H2O/._20K-392-6376-wb97xd.log
- TFA_SI/within1kcal-hightemps/5-H2O/PM7-1-219-20219-wb97xd.log
- __MACOSX/TFA_SI/within1kcal-hightemps/5-H2O/._PM7-1-219-20219-wb97xd.log
- TFA_SI/within1kcal-hightemps/5-H2O/20K-305-19370-wb97xd.log
- __MACOSX/TFA_SI/within1kcal-hightemps/5-H2O/._20K-305-19370-wb97xd.log
- TFA_SI/within1kcal-hightemps/5-H2O/20K-1-279-16494-wb97xd.log
- __MACOSX/TFA_SI/within1kcal-hightemps/5-H2O/._20K-1-279-16494-wb97xd.log
- TFA_SI/within1kcal-hightemps/5-H2O/20K-534-17290-wb97xd.xyz
- __MACOSX/TFA_SI/within1kcal-hightemps/5-H2O/._20K-534-17290-wb97xd.xyz
- TFA_SI/within1kcal-hightemps/5-H2O/20K-1-151-9757-wb97xd.xyz
- __MACOSX/TFA_SI/within1kcal-hightemps/5-H2O/._20K-1-151-9757-wb97xd.xyz
- TFA_SI/within1kcal-hightemps/5-H2O/20K-1-208-11981-wb97xd.xyz
- __MACOSX/TFA_SI/within1kcal-hightemps/5-H2O/._20K-1-208-11981-wb97xd.xyz
- TFA_SI/within1kcal-hightemps/5-H2O/PM7-1-126-20507-wb97xd.log
- __MACOSX/TFA_SI/within1kcal-hightemps/5-H2O/._PM7-1-126-20507-wb97xd.log
- TFA_SI/within1kcal-hightemps/5-H2O/20K-1-343-11953-wb97xd.xyz
- __MACOSX/TFA_SI/within1kcal-hightemps/5-H2O/._20K-1-343-11953-wb97xd.xyz
- TFA_SI/within1kcal-hightemps/5-H2O/20K-1-186-3884-wb97xd.xyz
- __MACOSX/TFA_SI/within1kcal-hightemps/5-H2O/._20K-1-186-3884-wb97xd.xyz
[truncated: 640 more entries]
