# Supplementary material for: The Hydration of Trifluoroacetic Acid from 0 to 298 K
Source: J Phys Chem A. 2026 Jan 20;130(4):927–35. doi: 10.1021/acs.jpca.5c08151 (PMC12862820; doi:10.1021/acs.jpca.5c08151)
Supplement: Supplementary file 1 [file jp5c08151_si_001.zip › TFA_SI/TFA-H2O.xlsx]

## Sheet: Monomers
Trifluoroacetic Acid																						1H= 4.359 744 722 2071(85) x 10-18 J
																						Hartree	4.36e-18		Hartree to kcal/mol
TFA																						Nav	6.02e+23	628	627.51
/home/walkersmith/5_TFA/Monomers/TFA								(H2O data from MSA)
												DLPNO-CCSD(T)//wb97xd				G (0 K)	G(216.65)						G(273.15)						G(298.15)
Structure	Electronic Energy	ZPE	G (2 K)	G (216.65)	G(273.15)	G(298.15)					haug-cc-pVDZ	haug-cc-pVTZ	haug-cc-pVQZ	haug-cc-pV5Z	haug-cc-pV6Z	haug-cc-pV5Z	haug-cc-pVDZ	haug-cc-pVTZ	haug-cc-pVQZ	haug-cc-pV5Z	haug-cc-pV6Z		haug-cc-pVDZ	haug-cc-pVTZ	haug-cc-pVQZ	haug-cc-pV5Z	haug-cc-pV6Z		haug-cc-pVDZ	haug-cc-pVTZ	haug-cc-pVQZ	haug-cc-pV5Z	haug-cc-pV6Z
TFA	-526.671	24.154	24.114	10.761	6.393	4.378					-525.751	-526.193	-526.332	-526.378	-526.395	-330283	-329903	-330180	-330268	-330297	-330307		-329907	-330185	-330272	-330301	-330312		-329909	-330187	-330274	-330303	-330314
H2O	-76.4096	13.244	13.249	5.748	3.29	2.171					-76.2714	-76.3411	-76.363	-76.3701	-76.3727	-47909.7	-47855.3	-47899	-47912.8	-47917.2	-47918.8		-47857.7	-47901.5	-47915.2	-47919.6	-47921.3		-47858.8	-47902.6	-47916.3	-47920.8	-47922.4

## Sheet: TFA-H2O
Trifluoroacetic Acid																								1H= 4.359 744 722 2071(85) x 10-18 J
																								Hartree	4.36e-18		Hartree to kcal/mol											6
TFA																								Nav	6.02e+23	628	627.51											RT	0.430504				RT	0.542775				RT	0.592452
/home/walkersmith/5_TFA/1-TFA_n-H2O/1-H2O/QM/wb97xd-ultrafine																																						Sum	1.00001				Sum	1.00074				Sum	1.00292
												DLPNO-CCSD(T)//wb97xd					∆Eel				0K	2 K		∆G (216.65)					∆G (273.15)					∆G (298.15)					e^-(dG/RT)					e^-(dG/RT)					e^-(dG/RT)
Structure	Electronic Energy	ZPE	G(2 K)	G (216.65)	G(273.15)	G(298.15)	∆Eel (kcal/mol)	∆G 216.65 (kcal/mol)	∆G 273.15 (kcal/mol)	∆G 298.15 (kcal/mol)	haug-cc-pVDZ	haug-cc-pVTZ	haug-cc-pVQZ	haug-cc-pV5Z	haug-cc-pV6Z	D	T	Q	5	6	5	5	D	T	Q	5	6	D	T	Q	5	6	D	T	Q	5	6		216.65K	Boltzmann	%	Rank		273.15K	Boltzmann	%	Rank		298.15K
PM7-1-220-675-wb97xd	-603.101	39.536	39.493	24.607	19.484	17.099	0	0	0	0	-602.04	-602.551	-602.712	-602.765	-602.785	0	0	0	0	0	0	0	0	0	0	0	0	0	0	0	0	0	0	0	0	0	0		1	0.999987	0.999987	1		1	0.99926	0.99926	1		1
20K-101-4617-wb97xd	-603.089	38.726	38.683	23.726	18.473	16.022	7.84605	6.96505	6.83505	6.76905	-602.031	-602.541	-602.702	-602.755	-602.774	5.32905	6.28308	6.6048	6.70121	6.74113	5.89121	5.89121	4.44805	5.40208	5.7238	5.82021	5.86013	4.31805	5.27208	5.5938	5.69021	5.73013	4.25205	5.20608	5.5278	5.62421	5.66413		1.22537e-06	1.22535e-06	1.22535e-06			2.60078e-05	2.59885e-05	2.59885e-05			7.04579e-05
20K-1-87-649-wb97xd	-603.087	38.69	38.647	22.188	16.507	13.868	9.24834	6.82934	6.27134	6.01734	-602.028	-602.539	-602.7	-602.753	-602.773	7.6092	7.58785	7.63515	7.6418	7.66659	6.7958	6.7958	5.1902	5.16885	5.21615	5.2228	5.24759	4.6322	4.61085	4.65815	4.6648	4.68959	4.3782	4.35685	4.40415	4.4108	4.43559		5.08404e-06	5.08398e-06	0.000508398			0.000176883	0.000176752	0.000176752			0.000560419
20K-1-99-14040-wb97xd	-603.083	38.021	37.977	20.706	14.707	11.923	11.5103	7.60927	6.73327	6.33427	-602.025	-602.536	-602.697	-602.75	-602.77	9.53972	9.71632	9.79583	9.77611	9.79117	8.26111	8.26011	5.63872	5.81532	5.89483	5.87511	5.89017	4.76272	4.93932	5.01883	4.99911	5.01417	4.36372	4.54032	4.61983	4.60011	4.61517		1.14278e-06	1.14276e-06	0.000114276			9.72679e-05	9.71959e-05	9.71959e-05			0.000413871
20K-1-122-165-wb97xd	-603.083	37.99	37.946	20.471	14.412	11.602	11.5127	7.37669	6.44069	6.01569	-602.025	-602.536	-602.697	-602.75	-602.77	9.53618	9.71265	9.79663	9.77731	9.79193	8.23131	8.23031	5.40018	5.57665	5.66063	5.64131	5.65593	4.46418	4.64065	4.72463	4.70531	4.71993	4.03918	4.21565	4.29963	4.28031	4.29493		1.96911e-06	1.96909e-06	1.96909e-06			0.000167266	0.000167142	0.000167142			0.000710592
20K-105-7769-wb97xd	-603.083	37.989	37.945	20.553	14.515	11.714	11.5131	7.45912	6.54412	6.12812	-602.025	-602.536	-602.697	-602.75	-602.77	9.53258	9.71384	9.79808	9.77984	9.79686	8.23284	8.23184	5.47858	5.65984	5.74408	5.72584	5.74286	4.56358	4.74484	4.82908	4.81084	4.82786	4.14758	4.32884	4.41308	4.39484	4.41186		1.60906e-06	1.60904e-06	1.60904e-06			0.000137103	0.000137001	0.000137001			0.000583315
20K-111-933-wb97xd	-603.082	38.012	37.969	20.528	14.482	11.678	11.8597	7.78073	6.85773	6.43873	-602.024	-602.536	-602.697	-602.75	-602.769	9.69595	9.76661	9.84607	9.81446	9.83321	8.29046	8.29046	5.61695	5.68761	5.76707	5.73546	5.75421	4.69395	4.76461	4.84407	4.81246	4.83121	4.27495	4.34561	4.42507	4.39346	4.41221		1.56721e-06	1.56719e-06	1.56719e-06			0.00013626	0.00013616	0.00013616			0.000582976
																																						5
																																						RT	0.430504				RT	0.542775				RT	0.592452
																																						Sum	1.00001				Sum	1.00077				Sum	1.00301
																																							e^-(dG/RT)					e^-(dG/RT)					e^-(dG/RT)
																																							216.65K	Boltzmann	%	Rank		273.15K	Boltzmann	%	Rank		298.15
																																							1	0.999987	0.999987	1		1	0.999233	0.999233	1		1
																																							1.34446e-06	1.34444e-06	1.34444e-06			2.79931e-05	2.79717e-05	2.79717e-05			7.53701e-05
																																							5.38528e-06	5.38521e-06	0.000538521			0.000185146	0.000185004	0.000185004			0.000584357
																																							1.18347e-06	1.18345e-06	0.000118345			0.000100005	9.99283e-05	9.99283e-05			0.000424528
																																							2.03714e-06	2.03711e-06	2.03711e-06			0.000171833	0.000171701	0.000171701			0.000728348
																																							1.67395e-06	1.67393e-06	1.67393e-06			0.00014147	0.000141362	0.000141362			0.000600317
																																							1.63698e-06	1.63695e-06	1.63695e-06			0.00014105	0.000140941	0.000140941			0.000601721
																																						Q
																																						RT	0.430504				RT	0.542775				RT	0.592452
																																						Sum	1.00001				Sum	1.00075				Sum	1.00295
																																							e^-(dG/RT)					e^-(dG/RT)					e^-(dG/RT)
																																							216.65K	Boltzmann	%	Rank		273.15K	Boltzmann	%	Rank		298.15
																																							1	0.999987	0.999987	1		1	0.999248	0.999248	1		1
																																							1.68191e-06	1.68189e-06	1.68189e-06			3.34342e-05	3.3409e-05	3.3409e-05			8.86891e-05
																																							5.46914e-06	5.46907e-06	0.000546907			0.000187429	0.000187288	0.000187288			0.000590955
																																							1.13048e-06	1.13046e-06	0.000113046			9.64368e-05	9.63642e-05	9.63642e-05			0.00041063
																																							1.94774e-06	1.94771e-06	1.94771e-06			0.000165824	0.000165699	0.000165699			0.000704978
																																							1.60452e-06	1.60449e-06	1.60449e-06			0.000136795	0.000136693	0.000136693			0.000582118
																																							1.52107e-06	1.52105e-06	1.52105e-06			0.000133068	0.000132968	0.000132968			0.000570452
[truncated: 18 more columns]

## Sheet: 1-Spectroscopy
	Rotational Constants (MHz)			Principal Axis Dipole Moments (Debye)					DLPNO-CCSD(T)/haug-cc-pV5Z//wB97XD/6-31++G**
Structure	A	B	C	X	Y	Z	Overall		Relative ZPE
PM7-1-220-675-wb97xd-pickett	3816.44	1091.15	1000.51	3.39524	-0.0639058	1.27205	3.62627		0
20K-101-4617-wb97xd-pickett	2307.62	1729.59	1501.01	-1.83994	0.890072	-0.783953	2.18911		5.89121
20K-1-87-649-wb97xd-pickett	2530.31	1260.5	989.032	2.02982	4.29977	0.0002942	4.75481		6.7958
20K-1-99-14040-wb97xd-pickett	3326.36	1019.19	960.774	4.40033	-0.896482	-0.692611	4.54382		8.26111
20K-1-122-165-wb97xd-pickett	3370.43	1018.36	958.791	-4.39496	-0.906887	0.685984	4.53968		8.23131
20K-105-7769-wb97xd-pickett	3417.67	1017.89	956.812	4.3847	-0.916614	-0.688734	4.53212		8.23284
20K-111-933-wb97xd-pickett	3618.08	966.767	882.244	3.0754	1.09372	-0.0001186	3.26409		8.29046

## Sheet: TFA-2H2O
Trifluoroacetic Acid																								1H= 4.359 744 722 2071(85) x 10-18 J
																								Hartree	4.36e-18		Hartree to kcal/mol											6
TFA																								Nav	6.02e+23	628	627.51											RT	0.430504				RT	0.542775				RT	0.592452
/home/walkersmith/5_TFA/1-TFA_n-H2O/2-H2O/QM/wb97xd-ultrafine																																						Sum	1.96562				Sum	1.93238				Sum	1.91755
												DLPNO-CCSD(T)//wb97xd					∆Eel				0 K	2 K		∆G (216.65)					∆G (273.15)					∆G (298.15)					e^-(dG/RT)					e^-(dG/RT)					e^-(dG/RT)
Structure	Electronic Energy	ZPE	G(2 K)	G (216.65)	G(273.15)	G(298.15)	∆Eel (kcal/mol)	∆G 216.65 (kcal/mol)	∆G 273.15 (kcal/mol)	∆G 298.15 (kcal/mol)	haug-cc-pVDZ	haug-cc-pVTZ	haug-cc-pVQZ	haug-cc-pV5Z	haug-cc-pV6Z	D	T	Q	5	6	5	5	D	T	Q	5	6	D	T	Q	5	6	D	T	Q	5	6		216.65K	Boltzmann	%	Rank		273.15K	Boltzmann	%	Rank		298.15K
20K-100-16088-wb97xd	-679.533	55.288	55.242	38.969	33.203	30.503	0	0	0	0	-678.329	-678.91	-679.093	-679.153	-679.175	0	0	0	0	0	0	0	0	0	0	0	0	0	0	0.0452491	0.0561365	0.0585992	0.0080506	0.0274995	0.0802491	0.0911365	0.0935992		1	0.508747	0.508747	1		0.897661	0.464536	0.464536	2		0.853862
20K-1-102-20183-wb97xd	-679.532	55.046	55	38.539	32.697	29.962	0.633249	0.203249	0.127249	0.0922487	-678.328	-678.91	-679.092	-679.152	-679.175	0.532949	0.513501	0.460751	0.449864	0.447401	0.207864	0.207864	0.102949	0.0835005	0.0307509	0.0198635	0.0174008	0.0269494	0.00750052	0	0	0	0	0	0	0	0		0.960386	0.488593	0.488593	2		1	0.517496	0.517496	1		1
20K-127-9658-wb97xd	-679.525	54.558	54.51	36.991	30.746	27.827	5.15015	3.17215	2.69315	2.47415	-678.323	-678.903	-679.086	-679.146	-679.169	3.9232	4.39591	4.30682	4.25343	4.26519	3.52343	3.52143	1.9452	2.41791	2.32882	2.27543	2.28719	1.4662	1.93891	1.89507	1.85257	1.86678	1.25525	1.74741	1.71107	1.66857	1.68278		0.00492806	0.00250713	0.00250713			0.032086	0.0166043	0.0166043	3		0.0584039
20K-1-158-20011-wb97xd	-679.524	54.625	54.578	37.534	31.443	28.592	5.81201	4.37701	4.05201	3.90101	-678.322	-678.903	-679.085	-679.145	-679.168	4.57392	4.9904	4.94598	4.90961	4.92712	4.24661	4.24561	3.13892	3.5554	3.51098	3.47461	3.49212	2.81392	3.2304	3.23123	3.20575	3.22572	2.67097	3.1069	3.11523	3.08975	3.10972		0.000300007	0.000152628	0.000152628			0.0026241	0.00135796	0.00135796			0.00525332
PM7-Charged-1-1-210-wb97xd	-679.52	54.649	54.603	38.397	32.56	29.822	8.13608	7.56408	7.49308	7.45508	-678.319	-678.899	-679.082	-679.142	-679.164	6.52572	7.11984	7.19843	7.22305	7.2491	6.58405	6.58405	5.95372	6.54784	6.62643	6.65105	6.6771	5.88272	6.47684	6.60068	6.63618	6.6647	5.85277	6.46634	6.59768	6.63318	6.6617		1.83698e-07	9.34557e-08	9.34557e-08			4.64858e-06	2.40562e-06	2.40562e-06			1.30818e-05
PM7-Charged-2-19892-wb97xd	-679.52	54.598	54.552	38.105	32.189	29.416	8.25828	7.39428	7.24428	7.17128	-678.318	-678.899	-679.081	-679.141	-679.164	6.73172	7.2487	7.30049	7.32482	7.34476	6.63482	6.63482	5.86772	6.3847	6.43649	6.46082	6.48076	5.71772	6.2347	6.33174	6.36696	6.38936	5.65277	6.1892	6.29374	6.32896	6.35136		2.89852e-07	1.47461e-07	1.47461e-07			7.72027e-06	3.99521e-06	3.99521e-06			2.20883e-05
20K-1-218-15851-wb97xd	-679.519	54.076	54.029	36.261	29.892	26.914	9.23205	6.52405	5.92105	5.64305																												5
20K-1-189-17653-wb97xd	-679.518	54.202	54.156	37.807	31.844	29.044	9.66481	8.50281	8.30581	8.20581																												RT	0.430504				RT	0.542775				RT	0.592452
20K-1-246-9685-wb97xd	-679.517	53.922	53.876	36.041	29.635	26.64	10.4603	7.53226	6.89226	6.59726																												Sum	1.96029				Sum	1.93742				Sum	1.92271
PM7-1-459-348-wb97xd	-679.516	54.822	54.777	38.873	33.11	30.401	10.9836	10.8876	10.8906	10.8816																													e^-(dG/RT)					e^-(dG/RT)					e^-(dG/RT)
20K-1-209-7333-wb97xd	-679.516	54.756	54.711	38.719	32.925	30.202	11.0724	10.8224	10.7944	10.7714																													216.65K	Boltzmann	%	Rank		273.15K	Boltzmann	%	Rank		298.15
20K-1-300-15873-wb97xd	-679.514	53.399	53.352	34.745	28.051	24.925	12.3684	8.14435	7.21635	6.79035																													1	0.51013	0.51013	1		0.901744	0.465436	0.465436	2		0.857418
20K-1-297-958-wb97xd	-679.514	53.508	53.461	34.949	28.293	25.183	12.3684	8.34838	7.45838	7.04838																													0.954908	0.487127	0.487127	2		1	0.516151	0.516151	1		1
20K-1-327-615-wb97xd	-679.512	54.381	54.336	38.224	32.351	29.591	13.5415	12.7965	12.6895	12.6295																													0.00506449	0.00258355	0.00258355			0.0329376	0.0170008	0.0170008	3		0.0598225
20K-1-315-5932-wb97xd	-679.512	54.473	54.428	38.323	32.465	29.711	13.5827	12.9367	12.8447	12.7907																													0.000312459	0.000159395	0.000159395			0.00272244	0.00140519	0.00140519			0.00543341
20K-1-259-705-wb97xd	-679.511	54.166	54.121	37.279	31.168	28.301	13.9291	12.2391	11.8941	11.7271																													1.95159e-07	9.95565e-08	9.95565e-08			4.89935e-06	2.52881e-06	2.52881e-06			1.37269e-05
PM7-1-239-18860-wb97xd	-679.511	54.363	54.318	38.151	32.256	29.485	14.0647	13.2467	13.1177	13.0467																													3.0359e-07	1.5487e-07	1.5487e-07			8.04552e-06	4.15271e-06	4.15271e-06			2.29394e-05
PM7-1-271-20633-wb97xd	-679.507	53.847	53.801	36.345	30.011	27.043	16.5648	13.9408	13.3728	13.1048																												Q
PM7-1-333-16097-wb97xd	-679.504	53.661	53.614	34.802	28.069	24.925	18.2798	14.1128	13.1458	12.7018																												RT	0.430504				RT	0.542775				RT	0.592452
20K-1-358-202-wb97xd	-679.503	53.646	53.6	35.194	28.563	25.464	18.8385	15.0635	14.1985	13.7995																												Sum	1.93582				Sum	1.95308				Sum	1.93425
20K-1-365-703-wb97xd	-679.503	53.7	53.654	34.672	27.898	24.737	18.9276	14.6306	13.6226	13.1616																													e^-(dG/RT)					e^-(dG/RT)					e^-(dG/RT)
PM7-329-20071-wb97xd	-679.503	53.498	53.452	34.878	28.185	25.058	18.9662	14.8752	13.9482	13.5212																													216.65K	Boltzmann	%	Rank		273.15K	Boltzmann	%	Rank		298.15
20K-1-366-8099-wb97xd	-679.503	53.458	53.411	34.411	27.594	24.413	18.9672	14.4092	13.3582	12.8772																													1	0.516576	0.516576	1		0.920014	0.471057	0.471057	2		0.873321
20K-1-375-4672-wb97xd	-679.503	53.53	53.484	34.863	28.163	25.033	19.0178	14.9118	13.9778	13.5478																													0.931061	0.480964	0.480964	2		1	0.512011	0.512011	1		1
20K-1-369-244-wb97xd	-679.503	53.688	53.642	35.499	28.942	25.875	19.0197	15.5497	14.7587	14.3917																													0.00447382	0.00231107	0.00231107			0.030457	0.0155943	0.0155943	3		0.0556815
20K-1-372-427-wb97xd	-679.503	53.5	53.453	34.68	27.936	24.786	19.0617	14.7727	13.7947	13.3447																													0.000287148	0.000148334	0.000148334			0.0025976	0.00133	0.00133			0.00520468
20K-1-348-847-wb97xd	-679.501	52.644	52.597	33.603	26.693	23.464	20.0745	14.7085	13.5645	13.0355																													2.06646e-07	1.06749e-07	1.06749e-07			5.23059e-06	2.67812e-06	2.67812e-06			1.45748e-05
20K-402-297-wb97xd	-679.499	52.609	52.562	33.118	26.057	22.761	21.8639	16.0129	14.7179	14.1219																													3.21244e-07	1.65947e-07	1.65947e-07			8.58491e-06	4.39557e-06	4.39557e-06			2.43444e-05
[truncated: 18 more columns]

## Sheet: 2-Spectroscopy
	Rotational Constants (MHz)			Principal Axis Dipole Moments (Debye)					DLPNO-CCSD(T)/haug-cc-pV5Z//wB97XD/6-31++G**
Structure	A	B	C	X	Y	Z	Overall		Relative ZPE
20K-100-16088-wb97xd-pickett	2560.19	725.418	629.682	3.22619	0.0711388	0.0096196	3.22699		0
20K-1-102-20183-wb97xd-pickett	2552.45	725.463	629.01	-3.30694	0.0190458	-2.2793	4.01639		0.207864
20K-127-9658-wb97xd-pickett	2990.57	514.533	500.486	-6.2987	2.03296	-0.791884	6.66585		3.52343
20K-1-158-20011-wb97xd-pickett	2228.77	775.56	684.216	-3.33822	-2.31154	0.124373	4.06231		4.24661
PM7-Charged-1-1-210-wb97xd-pickett	1961.55	1057.23	791.441	5.63623	-1.67193	-0.0640065	5.87933		6.58405
PM7-Charged-2-19892-wb97xd-pickett	1959.45	1015.97	786.664	5.8363	-1.87279	0.0575311	6.12969		6.63482

## Sheet: TFA-3H2O
Trifluoroacetic Acid																								1H= 4.359 744 722 2071(85) x 10-18 J
																								Hartree	4.36e-18		Hartree to kcal/mol											6
TFA																								Nav	6.02e+23	628	627.51											RT	0.430504				RT	0.542775				RT	0.592452
/home/walkersmith/5_TFA/1-TFA_n-H2O/3-H2O/QM/wb97xd-ultrafine																																						Sum	2.29081				Sum	2.67415				Sum	2.91675
												DLPNO-CCSD(T)//wb97xd					∆Eel				0 K	2 K		∆G (216.65)					∆G (273.15)					∆G (298.15)					e^-(dG/RT)					e^-(dG/RT)					e^-(dG/RT)
Structure	Electronic Energy	ZPE	G (2 K)	G (216.65)	G(273.15)	G(298.15)	∆Eel (kcal/mol)	∆G 216.65 (kcal/mol)	∆G 273.15 (kcal/mol)	∆G 298.15 (kcal/mol)	haug-cc-pVDZ	haug-cc-pVTZ	haug-cc-pVQZ	haug-cc-pV5Z	haug-cc-pV6Z	D	T	Q	5	6	5	5	D	T	Q	5	6	D	T	Q	5	6	D	T	Q	5	6		216.65K	Boltzmann	%	Rank		273.15K	Boltzmann	%	Rank		298.15K
PM7-478-18704-wb97xd.xyz	-755.96	70.584	70.535	52.258	45.602	42.473	0	0	0.0755066	0.109507	-754.614	-755.265	-755.47	-755.537	-755.562	0	0	0	0	0	0	0	0.0626227	0.112193	0.109118	0.118056	0.117751	0.137623	0.187193	0.184118	0.193056	0.192751	0.171623	0.221193	0.218118	0.227056	0.226751		0.760698	0.332065	0.332065	2		0.701088	0.262172	0.262172	2		0.681995
20K-107-9863-wb97xd.xyz	-755.96	70.369	70.32	51.865	45.134	41.971	0.392493	-0.000506613	0	0	-754.614	-755.265	-755.469	-755.536	-755.561	0.330377	0.280807	0.283882	0.274944	0.275249	0.0599443	0.0599443	0	0	0	0	0	0	0	0	0	0	0	0	0	0	0		1	0.436527	0.436527	1		1	0.373951	0.373951	1		1
20K-1-100-11057-wb97xd.xyz	-755.959	70.919	70.87	53.158	46.685	43.638	0.755904	1.6559	1.91441	2.03041	-754.613	-755.264	-755.469	-755.536	-755.561	0.736368	0.692046	0.720502	0.693668	0.708656	1.02867	1.02867	1.69899	1.70424	1.72962	1.71172	1.72641	1.95699	1.96224	1.98762	1.96972	1.98441	2.07299	2.07824	2.10362	2.08572	2.10041		0.0181298	0.00791413	0.00791413			0.0258346	0.00966085	0.00966085			0.0288606
20K-1-156-16364-wb97xd.xyz	-755.959	70.533	70.484	52.069	45.37	42.221	0.757718	0.568718	0.601225	0.615225	-754.613	-755.264	-755.469	-755.536	-755.561	0.642159	0.619396	0.598362	0.586481	0.597675	0.535481	0.535481	0.515782	0.542589	0.51848	0.515537	0.526426	0.547782	0.574589	0.55048	0.547537	0.558426	0.561782	0.588589	0.56448	0.561537	0.572426		0.294401	0.128514	0.128514	3		0.357423	0.133659	0.133659	3		0.380527
20K-1-101-14638-wb97xd.xyz	-755.959	70.93	70.881	53.044	46.532	43.468	0.804364	1.59036	1.80987	1.90887	-754.613	-755.264	-755.469	-755.536	-755.561	0.697201	0.692541	0.725551	0.720864	0.738388	1.06686	1.06686	1.54582	1.59073	1.62067	1.62492	1.64214	1.76482	1.80973	1.83967	1.84392	1.86114	1.86382	1.90873	1.93867	1.94292	1.96014		0.0220496	0.00962527	0.00962527	7		0.0324214	0.012124	0.012124	10		0.0365703
20K-1-317-19435-wb97xd.xyz	-755.957	70.248	70.199	52.255	45.673	42.575	2.37135	2.36835	2.51786	2.58286	-754.611	-755.262	-755.466	-755.533	-755.558	2.21256	2.05219	2.11153	2.16153	2.19558	1.82553	1.82553	2.27218	2.16139	2.21765	2.27658	2.31033	2.42118	2.31039	2.36665	2.42558	2.45933	2.48618	2.37539	2.43165	2.49058	2.52433		0.00467012	0.00203864	0.00203864			0.0107696	0.00402728	0.00402728			0.0141108
20K-1-170-13614-wb97xd.xyz	-755.957	70.574	70.525	52.623	46.071	42.987	2.47282	2.83782	3.01733	3.09633	-754.611	-755.262	-755.466	-755.533	-755.558	2.00225	2.31712	2.37054	2.37307	2.38294	2.36307	2.36307	2.42988	2.79432	2.84465	2.85613	2.86569	2.60888	2.97332	3.02365	3.03513	3.04469	2.68788	3.05232	3.10265	3.11413	3.12369		0.00128552	0.000561166	0.000561166			0.00366295	0.00136976	0.00136976			0.00513091
20K-1-85-20550-wb97xd.xyz	-755.956	70.057	70.009	52.009	45.384	42.266	2.61252	2.36352	2.47003	2.51503	-754.611	-755.262	-755.466	-755.533	-755.558	2.33541	2.17869	2.27072	2.28912	2.32758	1.76212	1.76312	2.14903	2.04188	2.13084	2.15818	2.19633	2.25503	2.14788	2.23684	2.26418	2.30233	2.30003	2.19288	2.28184	2.30918	2.34733		0.00608594	0.00265668	0.00265668			0.0143819	0.00537812	0.00537812			0.0190238
20K-1-125-18167-wb97xd.xyz	-755.956	69.965	69.915	51.094	44.204	40.969	2.80934	1.64534	1.48684	1.41484	-754.611	-755.262	-755.466	-755.533	-755.558	2.19434	2.30236	2.33441	2.3027	2.31281	1.6837	1.6827	1.09296	1.25056	1.27953	1.25676	1.26656	0.93396	1.09156	1.12053	1.09776	1.10756	0.86196	1.01956	1.04853	1.02576	1.03556		0.0527583	0.0230304	0.0230304	5		0.129958	0.0485977	0.0485977	5		0.174136
PM7-1-261-20169-wb97xd.xyz	-755.956	69.956	69.907	50.936	43.996	40.739	2.94128	1.61928	1.41079	1.31679	-754.611	-755.261	-755.466	-755.533	-755.558	2.30943	2.43057	2.44985	2.41813	2.42809	1.79013	1.79013	1.05006	1.22076	1.23697	1.21419	1.22384	0.841056	1.01176	1.02797	1.00519	1.01484	0.747056	0.917763	0.933968	0.911186	0.920838		0.0582621	0.025433	0.025433	4		0.154166	0.0576506	0.0576506	4		0.211341
20K-1-276-6478-wb97xd.xyz	-755.956	70.416	70.367	52.188	45.54	42.413	3.1152	3.0452	3.12871	3.16471	-754.61	-755.261	-755.465	-755.532	-755.557	2.52199	2.73578	2.80716	2.79429	2.803	2.62629	2.62629	2.51461	2.77798	2.84628	2.84235	2.85075	2.59761	2.86098	2.92928	2.92535	2.93375	2.63361	2.89698	2.96528	2.96135	2.96975		0.00133092	0.000580981	0.000580981			0.00449363	0.0016804	0.0016804			0.00665332
20K-1-213-6433-wb97xd.xyz	-755.955	70.7	70.651	52.395	45.73	42.596	3.18983	3.32683	3.39334	3.42234	-754.611	-755.261	-755.466	-755.533	-755.558	2.36751	2.50574	2.52806	2.48566	2.49907	2.60166	2.60166	2.56714	2.75493	2.77418	2.74071	2.75382	2.63314	2.82093	2.84018	2.80671	2.81982	2.66214	2.84993	2.86918	2.83571	2.84882		0.001667	0.000727692	0.000727692			0.00554318	0.00207287	0.00207287			0.00815994
20K-1-235-18225-wb97xd.xyz	-755.955	70.715	70.666	52.509	45.874	42.753	3.19031	3.44131	3.53782	3.57982	-754.61	-755.261	-755.466	-755.533	-755.558	2.49711	2.5463	2.50466	2.49757	2.50817	2.62857	2.62857	2.81073	2.90949	2.86477	2.86663	2.87692	2.90673	3.00549	2.96077	2.96263	2.97292	2.94873	3.04749	3.00277	3.00463	3.01492		0.00125242	0.000546717	0.000546717			0.00418077	0.0015634	0.0015634			0.00616492
20K-1-175-15771-wb97xd.xyz	-755.955	69.967	69.917	51.093	44.204	40.969	3.26662	2.10162	1.94413	1.87213	-754.61	-755.261	-755.465	-755.533	-755.557	2.58169	2.69082	2.6966	2.65217	2.66858	2.03517	2.03417	1.47932	1.63801	1.64072	1.60522	1.62133	1.32132	1.48001	1.48272	1.44722	1.46333	1.24932	1.40801	1.41072	1.37522	1.39133		0.0231418	0.010102	0.010102	6		0.067474	0.0252319	0.0252319	6		0.0955197
20K-244-16983-wb97xd.xyz	-755.955	70.127	70.077	51.108	44.18	40.928	3.43735	2.28735	2.09085	2.00185	-754.61	-755.261	-755.465	-755.532	-755.557	2.74791	2.81165	2.81194	2.78226	2.79061	2.32526	2.32426	1.66054	1.77385	1.77105	1.75031	1.75836	1.46354	1.57685	1.57405	1.55331	1.56136	1.37454	1.48785	1.48505	1.46431	1.47236		0.016833	0.00734805	0.00734805			0.0563248	0.0210627	0.0210627	7		0.0833096
20K-1-248-8373-wb97xd.xyz	-755.955	70.203	70.153	51.271	44.37	41.13	3.44792	2.46092	2.29143	2.21443	-754.61	-755.261	-755.465	-755.532	-755.557	2.71888	2.82343	2.8114	2.77779	2.78977	2.39679	2.39579	1.7945	1.94862	1.93352	1.90885	1.92052	1.6245	1.77862	1.76352	1.73885	1.75052	1.5475	1.70162	1.68652	1.66185	1.67352		0.0115497	0.00504177	0.00504177			0.0397506	0.0148648	0.0148648	8		0.0593245
20K-1-272-15673-wb97xd.xyz	-755.955	70.143	70.094	51.626	44.865	41.686	3.56794	2.93594	2.90645	2.89045	-754.61	-755.26	-755.465	-755.532	-755.557	2.87653	3.08433	3.13096	3.13621	3.14767	2.69521	2.69521	2.30715	2.56452	2.60807	2.62227	2.63342	2.27715	2.53452	2.57807	2.59227	2.60342	2.26115	2.51852	2.56207	2.57627	2.58742		0.00220491	0.000962503	0.000962503			0.00825855	0.00308829	0.00308829			0.0126853
20K-1-176-19672-wb97xd.xyz	-755.955	70.39	70.342	52.663	46.134	43.058	3.72743	4.13243	4.33493	4.42193	-754.61	-755.26	-755.465	-755.532	-755.556	2.66561	3.03724	3.22569	3.2698	3.29891	3.0758	3.0768	3.13323	3.55443	3.73981	3.79286	3.82166	3.33523	3.75643	3.94181	3.99486	4.02366	3.42223	3.84343	4.02881	4.08186	4.11066		0.000139538	6.09121e-05	6.09121e-05			0.000603281	0.000225597	0.000225597			0.000969839
20K-1-342-18065-wb97xd.xyz	-755.955	69.989	69.94	51.824	45.158	42.021	3.7438	3.3098	3.37531	3.40131	-754.61	-755.261	-755.465	-755.532	-755.557	2.981	2.9484	2.96192	2.95954	2.98249	2.36454	2.36454	2.60962	2.62659	2.63704	2.6436	2.66624	2.67462	2.69159	2.70204	2.7086	2.73124	2.70062	2.71759	2.72804	2.7346	2.75724		0.00204308	0.000891859	0.000891859			0.00652579	0.00244032	0.00244032			0.00952396
PM7-1-224-20668-wb97xd.xyz	-755.955	69.975	69.926	51.54	44.792	41.619	3.74748	3.02948	3.01298	3.00298	-754.61	-755.261	-755.465	-755.532	-755.557	3.00199	3.01757	3.0374	3.04597	3.06428	2.43697	2.43697	2.34662	2.41176	2.42852	2.44603	2.46403	2.32962	2.39476	2.41152	2.42903	2.44703	2.31962	2.38476	2.40152	2.41903	2.43703		0.00326794	0.00142655	0.00142655			0.0110164	0.00411959	0.00411959			0.0163511
20K-1-203-19522-wb97xd.xyz	-755.954	70.356	70.308	52.696	46.188	43.12	4.03591	4.47391	4.69742	4.79242	-754.61	-755.26	-755.464	-755.531	-755.556	2.79295	3.25355	3.42433	3.48292	3.50488	3.25492	3.25592	3.29358	3.80374	3.97145	4.03897	4.06063	3.51658	4.02674	4.19445	4.26197	4.28363	3.61158	4.12174	4.28945	4.35697	4.37863		8.00966e-05	3.49643e-05	3.49643e-05			0.000373684	0.000139739	0.000139739			0.000616967
PM7-111-18284-wb97xd.xyz	-755.954	70.049	69.999	50.911	43.949	40.681	4.09707	2.75007	2.51957	2.41457	-754.609	-755.26	-755.464	-755.531	-755.556	3.3124	3.32658	3.31586	3.285	3.29015	2.75	2.749	2.02802	2.09177	2.07798	2.05605	2.0609	1.79702	1.86077	1.84698	1.82505	1.8299	1.69202	1.75577	1.74198	1.72005	1.7249		0.00833584	0.00363882	0.00363882			0.0343419	0.0128422	0.0128422	9		0.0543959
PM7-1-282-18030-wb97xd.xyz	-755.953	70.433	70.383	51.646	44.813	41.603	4.96825	4.35625	4.25476	4.20776	-754.608	-755.258	-755.463	-755.53	-755.555	4.09053	4.32222	4.37068	4.36108	4.36576	4.21008	4.20908	3.54115	3.82242	3.8678	3.86713	3.87151	3.43915	3.72042	3.7658	3.76513	3.76951	3.39215	3.67342	3.7188	3.71813	3.72251		0.000124281	5.4252e-05	5.4252e-05			0.000963552	0.000360321	0.000360321			0.00186738
20K-Charged-1-7-3373-wb97xd.xyz	-755.952	70.4	70.351	52.277	45.673	42.565	5.03505	5.05405	5.18156	5.23656	-754.607	-755.258	-755.462	-755.529	-755.554	4.48649	4.62305	4.69484	4.73296	4.74184	4.54896	4.54896	4.56811	4.75424	4.82296	4.87001	4.87859	4.69511	4.88124	4.94996	4.99701	5.00559	4.75011	4.93624	5.00496	5.05201	5.06059		1.19799e-05	5.22953e-06	5.22953e-06			9.88182e-05	3.69531e-05	3.69531e-05			0.000195143
20K-1-375-5076-wb97xd.xyz	-755.952	70.879	70.829	52.314	45.573	42.406	5.10174	5.15774	5.14825	5.14425	-754.608	-755.259	-755.463	-755.531	-755.555	3.87641	4.04349	3.95983	3.89846	3.91385	4.19346	4.19246	3.99503	4.21169	4.12495	4.07252	4.0876	3.98503	4.20169	4.11495	4.06252	4.0776	3.98103	4.19769	4.11095	4.05852	4.0736		7.52335e-05	3.28415e-05	3.28415e-05			0.000546211	0.000204256	0.000204256			0.00103244
20K-1-411-8252-wb97xd.xyz	-755.952	70.927	70.877	52.407	45.685	42.526	5.21441	5.36341	5.37292	5.37692	-754.608	-755.259	-755.463	-755.53	-755.555	3.94873	4.16272	4.0814	4.01884	4.01149	4.36184	4.36084	4.16035	4.42391	4.33951	4.2859	4.27825	4.16935	4.43291	4.34851	4.2949	4.28725	4.17335	4.43691	4.35251	4.2989	4.29125		4.83152e-05	2.10909e-05	2.10909e-05			0.000371204	0.000138812	0.000138812			0.000715023
PM7-1-241-17356-wb97xd.xyz	-755.952	70.687	70.637	51.945	45.13	41.928	5.35189	5.03889	4.95539	4.91639	-754.608	-755.259	-755.463	-755.53	-755.555	4.08709	4.26192	4.17245	4.10337	4.11377	4.20637	4.20537	3.83671	4.06112	3.96857	3.90843	3.91852	3.75271	3.97712	3.88457	3.82443	3.83452	3.71371	3.93812	3.84557	3.78543	3.79552		0.000111423	4.8639e-05	4.8639e-05			0.000854777	0.000319644	0.000319644			0.00165085
20K-Charged-1-2-16407-wb97xd.xyz	-755.952	70.322	70.273	51.929	45.239	42.094	5.62061	5.29161	5.33311	5.35111	-754.606	-755.257	-755.462	-755.528	-755.553	4.92464	5.04164	5.1331	5.17115	5.1778	4.90915	4.90915	4.65826	4.82483	4.91322	4.96021	4.96655	4.69926	4.86583	4.95422	5.00121	5.00755	4.71726	4.88383	4.97222	5.01921	5.02555		9.76602e-06	4.26314e-06	4.26314e-06			9.84621e-05	3.682e-05	3.682e-05			0.000207033
PM7-196-13219-wb97xd.xyz	-755.951	70.585	70.537	52.99	46.502	43.442	5.6409	6.3729	6.6164	6.7194	-754.608	-755.258	-755.462	-755.529	-755.554	4.26289	4.48375	4.62721	4.67746	4.68854	4.67846	4.67946	5.05752	5.32794	5.46832	5.52751	5.53829	5.30052	5.57094	5.71132	5.77051	5.78129	5.40352	5.67394	5.81432	5.87351	5.88429		2.58788e-06	1.12968e-06	1.12968e-06			2.36685e-05	8.85085e-06	8.85085e-06			4.85897e-05
PM7-1-616-236-wb97xd.xyz	-755.951	69.972	69.923	52.061	45.417	42.286	6.21423	6.01723	6.10473	6.13673	-754.609	-755.258	-755.462	-755.529	-755.554	3.46544	4.47228	4.78303	4.89156	4.92611	4.27956	4.27956	3.33106	4.38747	4.69515	4.81262	4.84686	3.41806	4.47447	4.78215	4.89962	4.93386	3.45006	4.50647	4.81415	4.93162	4.96586		1.28962e-05	5.62954e-06	5.62954e-06			0.00011278	4.21741e-05	4.21741e-05			0.000228979
20K-1-415-2866-wb97xd.xyz	-755.95	69.924	69.874	50.443	43.355	40.029	6.72337	4.90837	4.55187	4.38887	-754.606	-755.257	-755.461	-755.528	-755.553	5.403	5.42467	5.35281	5.32709	5.34123	4.66709	4.66609	3.65063	3.72186	3.64693	3.63015	3.64398	3.29363	3.36486	3.28993	3.27315	3.28698	3.13063	3.20186	3.12693	3.11015	3.12398		0.000210833	9.20343e-05	9.20343e-05			0.00234405	0.000876558	0.000876558			0.0051284
20K-1-335-11448-wb97xd.xyz	-755.949	69.747	69.698	51.564	44.825	41.651	6.91013	6.21613	6.20863	6.19763	-754.608	-755.257	-755.461	-755.528	-755.553	4.10049	5.02812	5.28985	5.37516	5.41299	4.53816	4.53816	3.46911	4.44631	4.70497	4.79921	4.83674	3.46111	4.43831	4.69697	4.79121	4.82874	3.45011	4.42731	4.68597	4.78021	4.81774		1.3203e-05	5.76345e-06	5.76345e-06			0.000136881	5.11867e-05	5.11867e-05			0.000294019
PM7-Charged-38-18364-wb97xd.xyz	-755.949	70.221	70.173	52.253	45.656	42.549	6.96079	6.95579	7.0903	7.1463	-754.605	-755.256	-755.46	-755.527	-755.552	5.81344	6.06543	6.18085	6.20446	6.2331	5.84146	5.84246	5.87107	6.17262	6.28497	6.31752	6.34585	6.00507	6.30662	6.41897	6.45152	6.47985	6.06107	6.36262	6.47497	6.50752	6.53585		3.96531e-07	1.73096e-07	1.73096e-07			6.53476e-06	2.44368e-06	2.44368e-06			1.6178e-05
PM7-1-226-20949-wb97xd	-755.949	70.052	70.003	51.656	44.885	41.697	7.0377	6.4357	6.3962	6.3712																												5
20K-1-353-19551-wb97xd	-755.949	69.655	69.607	51.669	44.969	41.81	7.26225	6.67325	6.70476	6.70876																												RT	0.430504				RT	0.542775				RT	0.592452
20K-1-417-6945-wb97xd	-755.945	70.822	70.774	53.683	47.327	44.325	9.51513	10.9401	11.3156	11.4766																												Sum	2.30491				Sum	2.695				Sum	2.94101
20K-677-197-wb97xd	-755.945	70.158	70.11	52.715	46.197	43.119	9.71125	10.1683	10.3818	10.4668																													e^-(dG/RT)					e^-(dG/RT)					e^-(dG/RT)
20K-1-423-20586-wb97xd	-755.945	70.123	70.075	52.641	46.109	43.025	9.82512	10.2081	10.4076	10.4866																													216.65K	Boltzmann	%	Rank		273.15K	Boltzmann	%	Rank		298.15
20K-1-462-19007-wb97xd	-755.944	70.491	70.443	53.109	46.648	43.597	10.0585	10.9095	11.18	11.292																													0.76016	0.329801	0.329801	2		0.700695	0.259998	0.259998	2		0.681644
20K-1-469-9460-wb97xd	-755.944	70.165	70.117	52.786	46.291	43.222	10.0735	10.6015	10.838	10.932																													1	0.433857	0.433857	1		1	0.371057	0.371057	1		1
20K-1-498-20816-wb97xd	-755.944	70.64	70.592	53.162	46.692	43.639	10.0754	10.9794	11.2409	11.3509																													0.0187588	0.00813863	0.00813863			0.026543	0.00984895	0.00984895			0.0295848
PM7-Charged-11-11339-wb97xd	-755.944	69.582	69.533	51.217	44.424	41.226	10.156	9.11497	9.05348	9.01848																													0.301942	0.131	0.131	3		0.364666	0.135312	0.135312	3		0.387586
20K-1-473-11204-wb97xd	-755.944	70.548	70.5	53.168	46.719	43.674	10.3078	11.2178	11.5003	11.6183																													0.0229495	0.0099568	0.0099568	7		0.0334665	0.012418	0.012418	10		0.0376488
PM7-1-514-15635-wb97xd	-755.944	70.52	70.471	53.019	46.529	43.465	10.5114	11.2724	11.5139	11.6129																													0.00505094	0.00219139	0.00219139			0.0114604	0.00425246	0.00425246			0.0149379
PM7-Charged-27-14428-wb97xd	-755.944	69.611	69.562	51.33	44.564	41.377	10.5968	9.66876	9.63426	9.61026																													0.0013144	0.00057026	0.00057026			0.00372805	0.00138332	0.00138332			0.00521439
20K-1-548-862-wb97xd	-755.943	69.133	69.082	48.706	41.235	37.733	10.6734	7.12142	6.38193	6.04293																													0.00664993	0.00288512	0.00288512			0.0154292	0.00572512	0.00572512			0.0202892
20K-1-543-5290-wb97xd	-755.943	70.487	70.439	52.955	46.455	43.387	10.9591	11.6561	11.8876	11.9826																													0.053973	0.0234166	0.0234166	5		0.132325	0.0491002	0.0491002	5		0.17704
20K-526-7130-wb97xd	-755.943	70.572	70.524	53.392	46.985	43.958	10.9628	12.0968	12.4213	12.5573																													0.0595831	0.0258506	0.0258506	4		0.156933	0.0582309	0.0582309	4		0.214812
PM7-1-351-16246-wb97xd	-755.943	70.022	69.974	52.438	45.87	42.769	11.0609	11.2409	11.4044	11.4664																													0.00135714	0.000588806	0.000588806			0.00456372	0.0016934	0.0016934			0.00674833
20K-1-483-15532-wb97xd	-755.942	69.953	69.905	52.507	45.974	42.888	11.3274	11.5764	11.7749	11.8519																													0.00171852	0.000745594	0.000745594			0.00567863	0.0021071	0.0021071			0.00834244
20K-1-495-17760-wb97xd	-755.942	70.146	70.098	52.816	46.33	43.266	11.5895	12.1475	12.393	12.492																													0.00128271	0.000556514	0.000556514			0.00426077	0.00158099	0.00158099			0.0062729
20K-1-709-9619-wb97xd	-755.942	70.649	70.601	52.953	46.416	43.332	11.6541	12.3491	12.5436	12.6226																													0.0240239	0.0104229	0.0104229	6		0.0695061	0.0257907	0.0257907	6		0.098152
20K-1-574-20496-wb97xd	-755.941	69.876	69.827	50.826	43.829	40.538	12.0095	10.5775	10.312	10.184																													0.0171505	0.00744087	0.00744087			0.0571659	0.0212118	0.0212118	7		0.0844486
20K-1-565-10992-wb97xd	-755.941	70.024	69.975	52.317	45.7	42.577	12.0119	12.0709	12.1854	12.2254																													0.0118672	0.00514866	0.00514866			0.0406148	0.0150704	0.0150704	8		0.060505
PM7-418-16150-wb97xd	-755.941	70.496	70.448	52.677	46.084	42.975	12.0334	12.4524	12.5909	12.6449																													0.00226277	0.00098172	0.00098172			0.00842999	0.00312801	0.00312801			0.0129264
20K-1-559-5182-wb97xd	-755.941	70.709	70.661	53.006	46.47	43.387	12.0859	12.8339	13.0294	13.1094																													0.000149192	6.47279e-05	6.47279e-05			0.000636155	0.00023605	0.00023605			0.00101815
20K-577-14096-wb97xd	-755.941	70.092	70.043	51.966	45.24	42.069	12.1777	11.8857	11.8912	11.8832																													0.00215339	0.000934265	0.000934265			0.00680373	0.00252457	0.00252457			0.00989494
PM7-1-332-15306-wb97xd	-755.94	69.129	69.08	49.429	42.136	38.711	12.6183	9.7893	9.22781	8.96581																													0.00340749	0.00147836	0.00147836			0.0113879	0.00422555	0.00422555			0.0168555
PM7-1-329-8868-wb97xd	-755.94	69.237	69.189	50.36	43.328	40.018	12.72	10.822	10.5215	10.3745																													8.42293e-05	3.65435e-05	3.65435e-05			0.000388897	0.000144303	0.000144303			0.000639939
20K-1-592-1055-wb97xd	-755.94	70.864	70.816	53.527	47.11	44.08	12.7348	14.0038	14.3184	14.4514																													0.0084303	0.00365755	0.00365755			0.0346502	0.0128572	0.0128572	9		0.0548431
20K-1-658-19524-wb97xd	-755.94	70.473	70.425	52.596	45.989	42.874	12.8539	13.1919	13.3164	13.3644																													0.000125549	5.44705e-05	5.44705e-05			0.000971345	0.000360424	0.000360424			0.00188121
20K-708-12595-wb97xd	-755.94	70.552	70.504	52.95	46.428	43.35	12.9042	13.5962	13.8057	13.8907																													1.22209e-05	5.30214e-06	5.30214e-06			0.000100392	3.72512e-05	3.72512e-05			0.000197989
20K-1-587-7488-wb97xd	-755.94	70.252	70.204	52.452	45.847	42.731	13.0764	13.2704	13.3969	13.4439																													7.79153e-05	3.38041e-05	3.38041e-05			0.000561598	0.000208385	0.000208385			0.00105906
PM7-1-328-10442-wb97xd	-755.939	69.003	68.955	49.63	42.418	39.027	13.1855	10.5575	10.077	9.84897																													4.74641e-05	2.05927e-05	2.05927e-05			0.000366008	0.00013581	0.00013581			0.000705848
20K-1-628-20389-wb97xd	-755.939	70.485	70.437	52.139	45.406	42.235	13.331	13.212	13.2106	13.2026																													0.000114067	4.94889e-05	4.94889e-05			0.000870829	0.000323127	0.000323127			0.00167923
PM7-1-304-16669-wb97xd	-755.939	70.43	70.381	51.851	45.048	41.845	13.3324	12.9254	12.8539	12.8139																													9.91104e-06	4.29998e-06	4.29998e-06			9.962e-05	3.69647e-05	3.69647e-05			0.000209263
20K-1-615-103-wb97xd	-755.939	70.661	70.613	53.181	46.709	43.654	13.5082	14.4312	14.6907	14.7987																													2.65348e-06	1.15123e-06	1.15123e-06			2.41431e-05	8.95848e-06	8.95848e-06			4.94817e-05
20K-1-600-7718-wb97xd	-755.939	70.054	70.006	51.912	45.188	42.018	13.595	13.249	13.2565	13.2495																													1.39639e-05	6.05834e-06	6.05834e-06			0.000120124	4.45729e-05	4.45729e-05			0.000242604
20K-1-603-14629-wb97xd	-755.939	70.342	70.294	52.503	45.889	42.769	13.6988	13.9438	14.0613	14.1043																													0.000217714	9.44566e-05	9.44566e-05			0.00240452	0.000892214	0.000892214			0.00524949
20K-1-621-6469-wb97xd	-755.939	69.038	68.99	50.428	43.44	40.146	13.7032	11.8732	11.6167	11.4857																													1.44056e-05	6.24998e-06	6.24998e-06			0.00014668	5.44267e-05	5.44267e-05			0.000313246
20K-1-634-842-wb97xd	-755.939	70.203	70.154	51.505	44.64	41.409	13.7329	12.9799	12.8464	12.7784																													4.235e-07	1.83739e-07	1.83739e-07			6.88486e-06	2.55468e-06	2.55468e-06			1.69703e-05
PM7-350-20750-wb97xd	-755.938	70.476	70.428	52.704	46.125	43.023	13.8434	14.2894	14.4419	14.5029																												Q
20K-625-90-wb97xd	-755.938	68.581	68.531	47.773	40.113	36.524	14.0393	9.55426	8.62577	8.19977																												RT	0.430504				RT	0.542775				RT	0.592452
20K-622-1889-wb97xd	-755.937	69.229	69.18	50.005	42.861	39.5	14.564	12.311	11.8985	11.7005																												Sum	2.30995				Sum	2.68492				Sum	2.92391
20K-1-646-281-wb97xd	-755.937	69.302	69.254	51.304	44.611	41.457	14.5735	13.6195	13.658	13.667																													e^-(dG/RT)					e^-(dG/RT)					e^-(dG/RT)
PM7-391-12529-wb97xd	-755.936	69.967	69.918	51.199	44.261	40.996	15.0634	14.0044	13.7979	13.6959																													216.65K	Boltzmann	%	Rank		273.15K	Boltzmann	%	Rank		298.15
20K-1-714-576-wb97xd	-755.936	70.109	70.061	52.21	45.55	42.406	15.252	15.204	15.2755	15.2945																													0.776106	0.335984	0.335984	2		0.712328	0.265308	0.265308	2		0.692005
20K-1-577-15761-wb97xd	-755.936	69.846	69.798	51.633	44.839	41.635	15.452	14.827	14.7645	14.7235																													1	0.432909	0.432909	1		1	0.372451	0.372451	1		1
PM7-1-478-9831-wb97xd	-755.936	69.925	69.877	51.902	45.162	41.982	15.4727	15.1167	15.1082	15.0912																													0.0179949	0.00779017	0.00779017			0.0256821	0.00956531	0.00956531			0.0287045
20K-1-585-4701-wb97xd	-755.936	69.889	69.841	51.69	44.902	41.702	15.4833	14.9153	14.8588	14.8218																													0.299885	0.129823	0.129823	3		0.362694	0.135086	0.135086	3		0.385665
PM7-1-437-17596-wb97xd	-755.936	70.417	70.368	51.346	44.389	41.12	15.6163	14.7043	14.4788	14.3728																													0.0231772	0.0100336	0.0100336	6		0.0337296	0.0125626	0.0125626	9		0.0379199
PM7-429-20887-wb97xd	-755.935	70.26	70.211	50.168	42.922	39.524	15.7052	13.6152	13.1008	12.8658																													0.00579198	0.0025074	0.0025074			0.0127749	0.00475802	0.00475802			0.0165003
PM7-352-11825-wb97xd	-755.935	69.993	69.945	52.222	45.585	42.451	15.9688	15.9328	16.0273	16.0563																													0.00134989	0.00058438	0.00058438			0.00380768	0.00141817	0.00141817			0.00531633
20K-1-670-5048-wb97xd	-755.935	69.818	69.769	51.108	44.184	40.924	16.1611	15.0111	14.8186	14.7216																													0.007086	0.00306759	0.00306759			0.0162264	0.00604354	0.00604354			0.0212476
PM7-1-491-20552-wb97xd	-755.934	69.759	69.711	51.342	44.485	41.254	16.3859	15.4699	15.3444	15.2764																													0.0511919	0.0221614	0.0221614	5		0.126888	0.0472595	0.0472595	5		0.170364
20K-756-7493-wb97xd	-755.934	70.059	70.01	50.4	43.238	39.876	16.6603	14.8023	14.3718	14.1728																													0.0565119	0.0244645	0.0244645	4		0.150482	0.0560471	0.0560471	4		0.206709
20K-759-10514-wb97xd	-755.934	70.122	70.073	50.451	43.292	39.932	16.6855	14.8785	14.451	14.254																													0.00134482	0.000582184	0.000582184			0.00453082	0.00168751	0.00168751			0.00670374
20K-1-744-4756-wb97xd	-755.934	70.25	70.201	50.306	43.088	39.702	16.8197	14.8677	14.3812	14.1582																													0.00158999	0.000688321	0.000688321			0.00533907	0.00198854	0.00198854			0.00788425
20K-1-738-520-wb97xd	-755.934	70.19	70.142	51.049	44.045	40.754	16.8213	15.6123	15.3398	15.2118																													0.00128825	0.000557697	0.000557697			0.00427537	0.00159236	0.00159236			0.00629259
PM7-585-19995-wb97xd	-755.934	70.15	70.102	50.932	43.9	40.596	16.8299	15.5039	15.2034	15.0624																													0.0221226	0.00957707	0.00957707			0.0651061	0.0242488	0.0242488	6		0.0924441
PM7-1-416-7068-wb97xd	-755.934	69.993	69.944	49.817	42.505	39.076	16.8331	14.3921	13.8116	13.5456																													0.0163438	0.00707537	0.00707537			0.0550225	0.0204932	0.0204932	7		0.0815432
20K-1-706-757-wb97xd	-755.934	68.909	68.86	48.564	41.072	37.556	16.8446	13.1506	12.3901	12.0371																													0.0112061	0.00485121	0.00485121			0.0388096	0.0144547	0.0144547	8		0.0580366
20K-1-713-13443-wb97xd	-755.934	68.82	68.771	48.209	40.635	37.082	16.8487	12.7997	11.9572	11.5672																													0.00233863	0.00101241	0.00101241			0.00865336	0.00322295	0.00322295			0.0132398
20K-1-747-4778-wb97xd	-755.934	70.083	70.034	50.608	43.498	40.159	16.8496	15.1996	14.8211	14.6451																													0.000168757	7.30567e-05	7.30567e-05			0.000701473	0.000261264	0.000261264			0.00111352
20K-1-705-795-wb97xd	-755.934	68.89	68.841	48.551	41.06	37.545	16.9157	13.2087	12.4492	12.0972																													0.00218647	0.000946543	0.000946543			0.00688649	0.00256488	0.00256488			0.0100051
20K-1-745-902-wb97xd	-755.933	69.959	69.91	49.838	42.541	39.119	16.956	14.536	13.9705	13.7115																													0.0035489	0.00153635	0.00153635			0.0117611	0.00438045	0.00438045			0.017361
20K-705-36-wb97xd	-755.933	68.835	68.786	48.682	41.236	37.739	17.0508	13.4748	12.7603	12.4263																													9.85332e-05	4.26559e-05	4.26559e-05			0.000440417	0.000164034	0.000164034			0.000717196
20K-1-718-851-wb97xd	-755.933	68.663	68.614	48.057	40.463	36.902	17.0578	12.8568	11.9943	11.5963																													0.00801167	0.00346832	0.00346832			0.0332783	0.0123945	0.0123945	10		0.0528504
20K-709-210-wb97xd	-755.933	69.202	69.153	49.694	42.462	39.062	17.0739	14.5099	14.0094	13.7724																													0.000125356	5.42676e-05	5.42676e-05			0.000970155	0.000361335	0.000361335			0.0018791
20K-748-292-wb97xd	-755.933	69.956	69.907	50.333	43.169	39.806	17.0779	15.1529	14.7204	14.5204																													1.36324e-05	5.9016e-06	5.9016e-06			0.000109484	4.07773e-05	4.07773e-05			0.000214355
20K-1-748-930-wb97xd	-755.933	69.99	69.94	50.038	42.79	39.389	17.1174	14.8974	14.3809	14.1429																													6.89816e-05	2.98628e-05	2.98628e-05			0.00050989	0.000189909	0.000189909			0.000969367
20K-1-746-210-wb97xd	-755.933	69.88	69.831	50.207	43.02	39.646	17.2819	15.2309	14.7754	14.5644																													4.1906e-05	1.81415e-05	1.81415e-05			0.000331581	0.000123498	0.000123498			0.000644774
PM7-1-458-11137-wb97xd	-755.932	69.916	69.867	50.898	43.875	40.572	17.7173	16.3573	16.0658	15.9258																													9.91946e-05	4.29423e-05	4.29423e-05			0.000779489	0.000290322	0.000290322			0.00151713
PM7-369-17032-wb97xd	-755.932	69.733	69.684	50.364	43.228	39.874	17.7242	15.8302	15.4257	15.2347																													1.1054e-05	4.78537e-06	4.78537e-06			0.000108628	4.04586e-05	4.04586e-05			0.000226535
PM7-399-20026-wb97xd	-755.932	69.945	69.897	50.807	43.751	40.434	17.7244	16.2734	15.9489	15.7949																													3.04458e-06	1.31802e-06	1.31802e-06			2.69249e-05	1.00282e-05	1.00282e-05			5.46807e-05
20K-660-268-wb97xd	-755.932	68.408	68.359	48.672	41.288	37.815	18.1517	14.5657	13.9132	13.6032																													1.83448e-05	7.94162e-06	7.94162e-06			0.00014915	5.55512e-05	5.55512e-05			0.000295808
PM7-1-508-15356-wb97xd	-755.93	69.705	69.657	52.014	45.361	42.217	19.0382	18.7942	18.8727	18.8917																													0.000209393	9.06483e-05	9.06483e-05			0.00233134	0.000868312	0.000868312			0.00510294
PM7-1-441-9801-wb97xd	-755.929	69.454	69.405	50.21	43.08	39.727	19.9103	17.8623	17.4638	17.2738																													1.79309e-05	7.76243e-06	7.76243e-06			0.000174492	6.49898e-05	6.49898e-05			0.000367255
20K-723-10605-wb97xd	-755.929	69.252	69.203	49.61	42.354	38.943	19.9285	17.2805	16.756	16.508																													4.56762e-07	1.97736e-07	1.97736e-07			7.31037e-06	2.72276e-06	2.72276e-06			1.79287e-05
20K-1-761-646-wb97xd	-755.924	68.536	68.487	48.899	41.557	38.101	22.6044	19.2454	18.6349	18.3419
20K-784-745-wb97xd	-755.924	68.556	68.508	48.932	41.59	38.135	22.6555	19.3295	18.719	18.427
20K-1-774-713-wb97xd	-755.923	68.449	68.4	48.64	41.241	37.76	23.4636	19.8456	19.1781	18.8601
PM7-1-573-8926-wb97xd	-755.922	68.801	68.752	48.556	41.026	37.491	24.4464	20.7444	19.9459	19.5739
20K-1-777-850-wb97xd	-755.922	68.277	68.228	47.584	39.91	36.307	24.449	19.775	18.8325	18.3925
PM7-1-635-1104-wb97xd	-755.921	68.568	68.518	47.608	39.852	36.217	24.8983	20.2483	19.2238	18.7518
20K-1-784-777-wb97xd	-755.921	68.075	68.026	47.896	40.329	36.772	25.0388	20.6768	19.8413	19.4473
[truncated: 18 more columns]

## Sheet: 3-Spectroscopy
	Rotational Constants (MHz)			Principal Axis Dipole Moments (Debye)					DLPNO-CCSD(T)/haug-cc-pV5Z//wB97XD/6-31++G**
Structure	A	B	C	X	Y	Z	Overall		Relative ZPE
PM7-478-18704-wb97xd.xyz	1780.22	493.259	416.525	3.20731	-0.0078576	1.0191	3.36533		0
20K-107-9863-wb97xd.xyz	1814.26	489.704	419.996	-2.89828	0.750789	0.535362	3.04144		0.059944
20K-1-100-11057-wb97xd.xyz	1938.18	492.349	462.277	2.3269	2.4426	0.509809	3.41184		1.02867
20K-1-156-16364-wb97xd.xyz	1777.76	500.121	430.669	3.82082	0.832395	1.00559	4.03767		0.535481
20K-1-101-14638-wb97xd.xyz	1925.35	496.902	467.054	4.33767	2.17097	-0.509531	4.87731		1.06686
20K-1-317-19435-wb97xd.xyz	1660.67	585.727	569.562	2.20739	-1.46537	2.33286	3.53018		1.82553
20K-1-170-13614-wb97xd.xyz	1654.88	582.51	484.941	-2.84243	1.60149	-0.466557	3.29574		2.36307
20K-1-85-20550-wb97xd.xyz	1648.94	589.122	569.376	1.05855	-0.0341734	-1.73336	2.03131		1.76212
20K-1-125-18167-wb97xd.xyz	1517.83	483.306	406.185	4.30301	-1.78569	-0.353222	4.67219		1.6837
PM7-1-261-20169-wb97xd.xyz	1593.05	472.412	408.168	5.80621	0.0984175	-0.873282	5.87234		1.79013
20K-1-276-6478-wb97xd.xyz	1667.35	565.929	475.342	2.90026	1.50153	0.638705	3.32777		2.62629
20K-1-213-6433-wb97xd.xyz	1869	494.444	481.902	-3.37721	-2.66451	-0.182019	4.30561		2.60166
20K-1-235-18225-wb97xd.xyz	1901.42	482.432	468.637	2.26206	2.46642	0.617567	3.40316		2.62857
20K-1-175-15771-wb97xd.xyz	1502.52	483.159	404.468	4.89562	-2.45338	-2.09331	5.86243		2.03517
20K-244-16983-wb97xd.xyz	1644.15	442.625	386.821	-4.27062	-1.39036	0.843434	4.56975		2.32526
20K-1-248-8373-wb97xd.xyz	1701.3	430.956	381.754	-5.92872	0.307295	0.807824	5.99139		2.39679
20K-1-272-15673-wb97xd.xyz	1633.7	586.812	491.617	-2.04533	1.54705	2.28667	3.43593		2.69521
20K-1-176-19672-wb97xd.xyz	1607.64	667.898	620.724	0.188014	-0.0006465	-0.784603	0.806816		3.0758
20K-1-342-18065-wb97xd.xyz	1374.99	636.745	504.939	1.99726	2.33609	2.0302	3.68349		2.36454
PM7-1-224-20668-wb97xd.xyz	1363.82	622.731	494.851	-2.29684	2.49319	2.02152	3.9469		2.43697
20K-1-203-19522-wb97xd.xyz	1618.22	659.588	617.373	-0.752563	1.72924	-2.21037	2.90557		3.25492
PM7-111-18284-wb97xd.xyz	1640.39	436.827	379.016	-5.06756	-2.07727	2.15422	5.88523		2.75
PM7-1-282-18030-wb97xd.xyz	1893.03	471.792	456.889	-4.89696	-0.984408	4.21506	6.53575		4.21008
20K-Charged-1-7-3373-wb97xd.xyz	1680.11	581.862	470.086	-3.39255	-1.59165	1.06472	3.89569		4.54896
20K-1-375-5076-wb97xd.xyz	2426.32	341.01	335.616	-4.3756	0.350439	0.116393	4.39116		4.19346
20K-1-411-8252-wb97xd.xyz	2446.95	339.395	334.253	-4.35269	-0.177693	0.0184211	4.35635		4.36184
PM7-1-241-17356-wb97xd.xyz	2430.99	338.676	333.47	-4.1382	0.527765	2.06452	4.65462		4.20637
20K-Charged-1-2-16407-wb97xd.xyz	1666.77	586.257	473.958	-3.25884	-1.80871	-1.07784	3.87985		4.90915
PM7-196-13219-wb97xd.xyz	1740.2	594.127	580.87	-4.64885	0.787191	3.31591	5.76427		4.67846
PM7-1-616-236-wb97xd.xyz	1560.44	632.337	615.578	1.3908	-1.56335	1.10884	2.3681		4.27956
20K-1-415-2866-wb97xd.xyz	1665.7	438.622	378.197	0.579109	2.07012	0.986287	2.36506		4.66709
20K-1-335-11448-wb97xd.xyz	1544.3	635.237	609.905	1.15312	3.34412	2.19767	4.16444		4.53815
PM7-Charged-38-18364-wb97xd.xyz	1415.69	747.294	579.732	-2.89779	-1.78829	-0.462749	3.43647		5.84146

## Sheet: TFA-4H2O
Trifluoroacetic Acid																								1H= 4.359 744 722 2071(85) x 10-18 J
																								Hartree	4.36e-18		Hartree to kcal/mol											6
TFA																								Nav	6.02e+23	628	627.51											RT	0.430504				RT	0.542775				RT	0.592452
/home/walkersmith/5_TFA/1-TFA_n-H2O/4-H2O/QM/wb97xd-ultrafine																																						Sum	9.11056				Sum	8.8096				Sum	8.49729
												DLPNO-CCSD(T)//wb97xd					∆Eel				0 K	2 K		∆G (216.65)					∆G (273.15)					∆G (298.15)					e^-(dG/RT)					e^-(dG/RT)					e^-(dG/RT)
Structure	Electronic Energy	ZPE	G (2 K)	G (216.65)	G(273.15)	G(298.15)	∆Eel (kcal/mol)	∆G 216.65 (kcal/mol)	∆G 273.15 (kcal/mol)	∆G 298.15 (kcal/mol)	haug-cc-pVDZ	haug-cc-pVTZ	haug-cc-pVQZ	haug-cc-pV5Z	haug-cc-pV6Z	D	T	Q	5	6	5	5	D	T	Q	5	6	D	T	Q	5	6	D	T	Q	5	6		216.65K	Boltzmann	%	Rank		273.15K	Boltzmann	%	Rank		298.15K
20K-1-2-20618-wb97xd.xyz	-832.39	86.742	86.69	67.561	60.445	57.085	0	0	0	0	-830.902	-831.622	-831.848	-831.922	-831.95	0	0	0	0	0	0	0	0.341514	0.0499273	0.117991	0.116722	0.120818	0.744266	0.558173	0.628991	0.627722	0.631818	1.07927	0.854415	0.920778	0.913102	0.908699		0.755299	0.0829036	0.0829036	4		0.312219	0.0354407	0.0354407	8		0.215716
20K-1-271-17480-wb97xd.xyz	-832.39	86.527	86.475	67.58	60.516	57.177	0.369691	0.388691	0.440691	0.461691	-830.901	-831.622	-831.848	-831.922	-831.949	0.486854	0.455616	0.463776	0.500688	0.523292	0.285688	0.285688	0.847369	0.524543	0.600767	0.63641	0.66311	1.30212	1.08479	1.16377	1.19941	1.22611	1.65812	1.40203	1.47655	1.50579	1.52399		0.214314	0.0235237	0.0235237	12		0.104458	0.0118573	0.0118573	19		0.0763563
PM7-308-20583-wb97xd.xyz	-832.39	86.632	86.58	67.468	60.345	56.981	0.525852	0.432852	0.425852	0.421852	-830.901	-831.622	-831.848	-831.922	-831.949	0.444709	0.453407	0.423874	0.441003	0.450079	0.331003	0.331003	0.693224	0.410334	0.448866	0.464725	0.477897	1.08898	0.91158	0.952866	0.968725	0.981897	1.41998	1.20382	1.24065	1.2501	1.25478		0.32953	0.0361702	0.0361702	9		0.163813	0.0185948	0.0185948	14		0.120279
20K-1-61-13552-wb97xd.xyz	-832.389	86.453	86.402	67.387	60.276	56.915	0.716465	0.542465	0.547465	0.546465	-830.9	-831.621	-831.847	-831.921	-831.949	0.658074	0.667774	0.644247	0.668888	0.693799	0.379888	0.380888	0.825588	0.543702	0.588239	0.61161	0.640617	1.23334	1.05695	1.10424	1.12761	1.15662	1.56734	1.35219	1.39503	1.41199	1.4325		0.22581	0.0247855	0.0247855	11		0.118726	0.0134769	0.0134769	16		0.0891073
20K-1-219-19250-wb97xd.xyz	-832.389	86.455	86.403	66.996	59.778	56.371	0.727246	0.162246	0.0602459	0.0132459	-830.901	-831.621	-831.847	-831.921	-831.949	0.635508	0.572488	0.572858	0.563071	0.569955	0.276071	0.276071	0.412022	0.0574157	0.12585	0.114793	0.125773	0.712774	0.463661	0.53485	0.523793	0.534773	1.00077	0.712903	0.779636	0.762173	0.764654		0.746655	0.0819549	0.0819549	5		0.373343	0.0423791	0.0423791	7		0.275089
20K-1-110-18279-wb97xd.xyz	-832.389	87.013	86.961	67.709	60.549	57.167	1.1217	1.2697	1.2257	1.2037	-830.9	-831.621	-831.847	-831.921	-831.948	0.857034	1.03891	1.00766	1.00047	0.995645	1.27147	1.27147	1.34655	1.23684	1.27365	1.26519	1.26446	1.7053	1.70108	1.74065	1.73219	1.73146	2.0183	1.97533	2.01043	1.99557	1.98634		0.0530156	0.00581914	0.00581914			0.041171	0.00467343	0.00467343			0.034988
20K-1-146-20993-wb97xd.xyz	-832.388	86.93	86.879	67.516	60.33	56.939	1.75631	1.71131	1.64131	1.61031	-830.9	-831.62	-831.846	-831.92	-831.948	1.25395	1.38629	1.37351	1.3945	1.40361	1.5825	1.5835	1.55046	1.39122	1.4465	1.46622	1.47942	1.88322	1.82947	1.8875	1.90722	1.92042	2.18722	2.09471	2.14829	2.1616	2.1663		0.0321773	0.00353187	0.00353187			0.0290667	0.00329944	0.00329944			0.0258226
20K-1-158-9118-wb97xd.xyz	-832.387	86.852	86.801	67.391	60.174	56.768	1.98462	1.81462	1.71362	1.66762	-830.899	-831.62	-831.846	-831.92	-831.947	1.56281	1.6815	1.62558	1.64624	1.63789	1.75624	1.75724	1.73433	1.56143	1.57357	1.59296	1.58871	2.03608	1.96867	1.98357	2.00296	1.99871	2.32508	2.21892	2.22935	2.24234	2.22959		0.0249634	0.00274005	0.00274005			0.0251628	0.00285629	0.00285629			0.0232065
20K-1-216-19819-wb97xd.xyz	-832.387	87	86.949	68.168	61.139	57.814	2.09675	2.70375	2.79075	2.82575	-830.899	-831.62	-831.846	-831.92	-831.947	1.69462	1.70822	1.6592	1.6413	1.65473	1.8993	1.9003	2.64313	2.36514	2.38419	2.36502	2.38255	3.13289	2.96039	2.98219	2.96302	2.98055	3.50289	3.29163	3.30898	3.2834	3.29243		0.00394887	0.000433439	0.000433439			0.0041224	0.000467945	0.000467945			0.00385921
20K-1-522-18790-wb97xd.xyz	-832.387	85.346	85.294	66.372	59.268	55.909	2.20066	1.01166	1.02366	1.02466	-830.898	-831.619	-831.845	-831.919	-831.947	2.15683	1.92382	2.02128	2.04474	2.05598	0.648744	0.648744	1.30935	0.78475	0.950271	0.972466	0.987794	1.7241	1.305	1.47327	1.49547	1.51079	2.0601	1.60224	1.76606	1.78185	1.78868		0.100811	0.0110653	0.0110653	16		0.0618239	0.00701779	0.00701779			0.0488449
'+20K-Charged-1-0-19848-wb97xd.xyz	-832.387	85.643	85.592	67.079	60.183	56.925	2.22565	1.74365	1.96365	2.06565	-830.895	-831.617	-831.843	-831.916	-831.944	4.05572	3.45848	3.58147	3.66153	3.66414	2.56253	2.56353	3.91523	3.02641	3.21746	3.29625	3.30296	4.53799	3.75466	3.94846	4.02725	4.03396	4.97499	4.1529	4.34224	4.41463	4.41284		0.000465539	5.10989e-05	5.10989e-05			0.000591937	6.71923e-05	6.71923e-05			0.000582351
20K-1-122-2774-wb97xd.xyz	-832.387	86.884	86.833	67.671	60.526	57.15	2.23227	2.34227	2.31327	2.29727	-830.898	-831.619	-831.845	-831.919	-831.947	2.01713	1.94175	2.0055	2.03225	2.04141	2.17425	2.17525	2.46865	2.10168	2.2335	2.25897	2.27223	2.8424	2.58092	2.7155	2.74097	2.75423	3.1614	2.86117	2.99128	3.01035	3.01511		0.00510224	0.000560035	0.000560035			0.00625511	0.000710033	0.000710033			0.00616288
20K-1-189-18558-wb97xd.xyz	-832.387	86.88	86.828	67.447	60.251	56.854	2.29616	2.18216	2.10216	2.06516	-830.899	-831.619	-831.845	-831.919	-831.947	1.70587	1.78228	1.80251	1.83147	1.79715	1.96947	1.96947	1.93338	1.71821	1.8065	1.8342	1.80397	2.25613	2.14645	2.2375	2.2652	2.23497	2.55413	2.40569	2.49228	2.51358	2.47485		0.0151407	0.00166188	0.00166188			0.0162823	0.00184825	0.00184825			0.0153398
20K-1-192-16583-wb97xd.xyz	-832.387	86.024	85.972	65.887	58.406	54.878	2.39483	0.720825	0.355825	0.187825	-830.899	-831.62	-831.846	-831.92	-831.947	1.33249	1.62407	1.57864	1.57225	1.57373	0.854248	0.854248	0	0	0.0226347	0.0149699	0.0205478	0.0377515	0.143246	0.168635	0.16097	0.166548	0.204752	0.271487	0.292421	0.27835	0.275429		0.953391	0.104647	0.104647	2		0.735764	0.0835185	0.0835185	3		0.6282
20K-1-986-231-wb97xd.xyz	-832.386	85.337	85.286	66.331	59.214	55.85	2.46235	1.23235	1.23135	1.22735	-830.898	-831.619	-831.845	-831.919	-831.946	2.34246	2.13592	2.20832	2.26428	2.27369	0.85928	0.86028	1.45397	0.955845	1.09631	1.151	1.16451	1.85572	1.46309	1.60631	1.661	1.67451	2.18672	1.75533	1.8941	1.94238	1.94739		0.0668713	0.00733998	0.00733998			0.0457261	0.00519049	0.00519049			0.0373659
20K-1-589-9225-wb97xd.xyz	-832.386	85.372	85.32	66.274	59.134	55.759	2.46919	1.18219	1.15819	1.14319	-830.898	-831.619	-831.845	-831.919	-831.946	2.33948	2.08231	2.13556	2.1972	2.24377	0.8272	0.8272	1.394	0.845234	0.966551	1.02692	1.07758	1.77275	1.32948	1.45355	1.51392	1.56458	2.09275	1.61072	1.73034	1.7843	1.82647		0.0818328	0.00898219	0.00898219			0.0559908	0.00635566	0.00635566			0.0458265
20K-1-230-20242-wb97xd.xyz	-832.386	86.433	86.382	66.778	59.467	56.015	2.48129	1.69829	1.50329	1.41129	-830.899	-831.619	-831.845	-831.919	-831.947	1.85945	2.00224	1.93493	1.93522	1.91123	1.62622	1.62722	1.41797	1.26917	1.26992	1.26894	1.24904	1.62572	1.58241	1.58592	1.58494	1.56504	1.86872	1.78665	1.7857	1.77832	1.74992		0.0549489	0.00603135	0.00603135			0.0559436	0.0063503	0.0063503			0.0521465
'+20K-Charged-1-181-15703-wb97xd.xyz	-832.386	85.624	85.573	67.043	60.141	56.88	2.51469	1.99669	2.21069	2.30969	-830.895	-831.616	-831.842	-831.916	-831.944	4.29521	3.66143	3.79754	3.88731	3.89523	2.76931	2.77031	4.11872	3.19336	3.39754	3.48603	3.49805	4.73547	3.9156	4.12254	4.21103	4.22305	5.16947	4.31084	4.51332	4.59541	4.59893		0.000295906	3.24795e-05	3.24795e-05			0.000417813	4.7427e-05	4.7427e-05			0.000425379
'+20K-Charged-1-120-15935-wb97xd.xyz	-832.386	85.567	85.516	66.851	59.904	56.623	2.54657	1.83657	2.00557	2.08457	-830.895	-831.616	-831.842	-831.916	-831.944	4.3135	3.69223	3.80571	3.89992	3.89165	2.72492	2.72592	3.94501	3.03216	3.2137	3.30665	3.30247	4.51676	3.7094	3.8937	3.98665	3.98247	4.93076	4.08464	4.26449	4.35103	4.33835		0.000466075	5.11576e-05	5.11576e-05			0.000650847	7.38793e-05	7.38793e-05			0.000660378
20K-1-470-17246-wb97xd.xyz	-832.386	85.541	85.49	65.943	58.658	55.22	2.57093	0.952934	0.783934	0.705934	-830.898	-831.619	-831.844	-831.918	-831.946	2.48173	2.30585	2.4122	2.48862	2.50439	1.28762	1.28862	1.20525	0.737781	0.912187	0.987345	1.00721	1.439	1.07703	1.25419	1.32934	1.34921	1.696	1.29527	1.46797	1.53672	1.54809		0.096365	0.0105773	0.0105773	17		0.0832616	0.00945124	0.00945124			0.0733123
20K-1-202-20140-wb97xd.xyz	-832.386	86.073	86.021	65.951	58.471	54.943	2.68683	1.07683	0.71283	0.54483	-830.899	-831.619	-831.845	-831.919	-831.947	1.81643	2.07299	1.98529	1.98936	1.98238	1.32036	1.32036	0.547944	0.51292	0.493285	0.496078	0.4932	0.586695	0.657166	0.640285	0.643078	0.6402	0.753695	0.785408	0.764071	0.760458	0.749081		0.318022	0.034907	0.034907	10		0.307434	0.0348976	0.0348976	10		0.282416
20K-1-355-20897-wb97xd.xyz	-832.386	86.311	86.259	66.669	59.347	55.889	2.70219	1.81019	1.60419	1.50619	-830.898	-831.619	-831.845	-831.919	-831.947	2.04645	2.12613	2.03176	2.01187	1.98922	1.58087	1.58087	1.49596	1.28406	1.25775	1.23659	1.21804	1.69271	1.5863	1.56275	1.54159	1.52304	1.92971	1.78455	1.75653	1.72897	1.70192		0.0590518	0.00648169	0.00648169			0.0604445	0.00686121	0.00686121			0.0565474
20K-1-128-10183-wb97xd.xyz	-832.386	86.203	86.152	66.791	59.548	56.126	2.76728	1.99728	1.87028	1.80828	-830.898	-831.619	-831.845	-831.919	-831.947	2.14185	2.10531	2.10352	2.12548	2.13519	1.58648	1.58748	1.71336	1.38523	1.45151	1.47221	1.48601	1.98911	1.76648	1.83551	1.85621	1.87001	2.26211	2.00072	2.06529	2.07959	2.08489		0.0316887	0.00347824	0.00347824			0.0318958	0.00362058	0.00362058			0.0296264
20K-1-138-20435-wb97xd.xyz	-832.386	86.207	86.155	66.708	59.443	56.012	2.822	1.969	1.82	1.749	-830.898	-831.619	-831.845	-831.919	-831.946	2.26617	2.25938	2.23511	2.25809	2.26311	1.72309	1.72309	1.75469	1.45631	1.50011	1.52181	1.53092	2.00844	1.81555	1.86211	1.88381	1.89292	2.27244	2.0408	2.08289	2.09819	2.0988		0.0285494	0.00313366	0.00313366			0.0305774	0.00347092	0.00347092			0.0289388
20K-1-103-19073-wb97xd.xyz	-832.386	86.101	86.049	66.107	58.682	55.18	2.84358	1.38958	1.08058	0.938579	-830.899	-831.619	-831.845	-831.919	-831.947	1.77148	2.07524	2.05755	2.07276	2.07688	1.43176	1.43176	0.658992	0.671165	0.721541	0.735478	0.7437	0.752743	0.87041	0.923541	0.937478	0.9457	0.945743	1.02465	1.07333	1.08086	1.08058		0.177726	0.0195077	0.0195077	14		0.17511	0.0198771	0.0198771	13		0.161393
'+20K-Charged-155-8195-wb97xd.xyz	-832.386	85.357	85.307	66.383	59.351	56.03	2.8688	1.6908	1.7748	1.8138	-830.895	-831.616	-831.842	-831.916	-831.943	4.30318	3.86321	4.05222	4.16792	4.15672	2.78292	2.78492	3.46669	2.73514	2.99221	3.10664	3.09954	3.95345	3.32738	3.58721	3.70164	3.69454	4.32745	3.66263	3.918	4.02602	4.01042		0.000746738	8.1964e-05	8.1964e-05			0.00110627	0.000125575	0.000125575			0.00114862
'+20K-Charged-1-110-1120-wb97xd.xyz	-832.386	85.509	85.458	66.727	59.745	56.448	2.8947	2.0607	2.1947	2.2577	-830.894	-831.616	-831.842	-831.916	-831.943	4.58081	3.97414	4.08756	4.15782	4.15832	2.92482	2.92582	4.08833	3.19007	3.37155	3.44054	3.44514	4.62508	3.83231	4.01655	4.08554	4.09014	5.02308	4.19155	4.37133	4.43392	4.43002		0.000334598	3.67264e-05	3.67264e-05			0.000533732	6.05853e-05	6.05853e-05			0.000565705
20K-1-331-7562-wb97xd.xyz	-832.386	85.843	85.791	65.578	58.035	54.478	2.89851	0.915511	0.488511	0.291511	-830.899	-831.619	-831.845	-831.919	-831.947	1.7721	2.02454	1.95472	1.95752	1.95521	1.05852	1.05852	0.130611	0.0914673	0.0897152	0.0912405	0.0930307	0.106363	0.172713	0.173715	0.175241	0.177031	0.244363	0.271955	0.268501	0.263621	0.256912		0.805657	0.0884311	0.0884311	3		0.721691	0.081921	0.081921	4		0.648145
'+PM7-Charged-364-6964-wb97xd.xyz	-832.386	85.304	85.253	66.882	60.076	56.864	2.90485	2.22585	2.53585	2.68385	-830.894	-831.616	-831.842	-831.916	-831.943	4.603	3.96951	4.08753	4.15307	4.15178	2.71507	2.71607	4.26552	3.34043	3.52652	3.5908	3.5936	4.97827	4.15868	4.34752	4.4118	4.4146	5.46127	4.60292	4.7873	4.84518	4.83948		0.000237007	2.60145e-05	2.60145e-05			0.000293572	3.33241e-05	3.33241e-05			0.000283426
20K-1-204-16214-wb97xd.xyz	-832.386	86.752	86.701	67.351	60.14	56.735	2.95351	2.74351	2.64851	2.60351	-830.898	-831.619	-831.845	-831.919	-831.946	2.0955	2.28455	2.27623	2.32223	2.33717	2.33223	2.33323	2.22701	2.12448	2.18422	2.22895	2.24799	2.53476	2.53772	2.60022	2.64495	2.66399	2.82476	2.78896	2.84701	2.88533	2.89587		0.00539779	0.000592477	0.000592477			0.00738654	0.000838465	0.000838465			0.00753692
20K-1-533-11414-wb97xd.xyz	-832.386	85.896	85.844	65.771	58.274	54.738	2.97121	1.18121	0.800207	0.624207	-830.899	-831.619	-831.845	-831.919	-831.947	1.81118	2.01767	1.95325	1.95765	1.94908	1.11165	1.11165	0.362689	0.277596	0.281239	0.28437	0.279894	0.384441	0.404842	0.411239	0.41437	0.409894	0.543441	0.525083	0.527025	0.52375	0.510776		0.521965	0.0572923	0.0572923	6		0.469924	0.0533423	0.0533423	5		0.422258
PM7-130-20920-wb97xd.xyz	-832.386	85.468	85.417	65.795	58.459	54.996	2.99527	1.22927	1.00927	0.906272	-830.897	-831.618	-831.844	-831.918	-831.946	2.6047	2.49219	2.56278	2.64756	2.65776	1.37356	1.37456	1.18021	0.776117	0.914776	0.998286	1.01258	1.36297	1.06436	1.20578	1.28929	1.30358	1.59497	1.2576	1.39456	1.47167	1.47746		0.0951707	0.0104462	0.0104462	18		0.0905641	0.0102802	0.0102802	21		0.0825948
PM7-1-249-20752-wb97xd.xyz	-832.386	86.788	86.737	67.288	60.052	56.637	3.0077	2.7347	2.6147	2.5597	-830.898	-831.619	-831.845	-831.918	-831.946	2.17789	2.33439	2.37677	2.42129	2.4251	2.46729	2.46829	2.2464	2.11132	2.22176	2.26502	2.27292	2.52915	2.49956	2.61276	2.65602	2.66392	2.80915	2.74081	2.84954	2.8864	2.8858		0.00509408	0.000559141	0.000559141			0.00738748	0.000838572	0.000838572			0.00766611
20K-1-100-20816-wb97xd.xyz	-832.386	86.106	86.055	66.363	59.02	55.555	3.01816	1.82016	1.59316	1.48816	-830.898	-831.618	-831.845	-831.919	-831.946	2.20905	2.34926	2.34751	2.35853	2.36438	1.72253	1.72353	1.35256	1.20119	1.26751	1.27725	1.2872	1.52832	1.48243	1.55151	1.56125	1.5712	1.75832	1.67367	1.73829	1.74163	1.74308		0.0502879	0.00551974	0.00551974			0.0553123	0.00627864	0.00627864			0.0527521
20K-303-15737-wb97xd.xyz	-832.386	85.234	85.183	65.982	58.775	55.37	3.05156	1.47256	1.38156	1.33656	-830.897	-831.618	-831.844	-831.918	-831.946	2.75478	2.52624	2.53206	2.57869	2.61314	1.07069	1.07169	1.5173	0.997171	1.07105	1.11641	1.15495	1.82905	1.41442	1.49105	1.53641	1.57495	2.11905	1.66566	1.73784	1.77679	1.80684		0.0683717	0.00750466	0.00750466			0.0549313	0.00623539	0.00623539			0.0473704
20K-431-10089-wb97xd.xyz	-832.385	85.986	85.935	65.856	58.368	54.837	3.12814	1.42314	1.05114	0.880143	-830.898	-831.619	-831.845	-831.919	-831.946	2.08129	2.301	2.27469	2.27878	2.2833	1.52278	1.52378	0.717801	0.645931	0.687678	0.690497	0.699116	0.748552	0.782176	0.826678	0.829497	0.838116	0.912552	0.907418	0.947464	0.943877	0.943997		0.197119	0.0216363	0.0216363	13		0.213497	0.0242346	0.0242346	11		0.203239
20K-1-273-17789-wb97xd.xyz	-832.385	85.97	85.92	66.725	59.491	56.071	3.13437	2.29837	2.18037	2.12037	-830.898	-831.619	-831.844	-831.918	-831.946	1.89893	2.25741	2.40264	2.47467	2.49452	1.70267	1.70467	1.40444	1.47133	1.68463	1.7554	1.77933	1.68919	1.86158	2.07763	2.1484	2.17233	1.96419	2.09782	2.30942	2.37378	2.38921		0.0160324	0.00175976	0.00175976			0.018274	0.00207433	0.00207433			0.0177254
20K-1-258-19841-wb97xd.xyz	-832.385	86.03	85.979	66.652	59.381	55.946	3.17142	2.26242	2.10742	2.03242	-830.898	-831.618	-831.844	-831.918	-831.946	2.04459	2.35961	2.47662	2.53667	2.55764	1.82467	1.82567	1.4771	1.50054	1.68561	1.74439	1.76946	1.72486	1.85378	2.04161	2.10039	2.12546	1.98486	2.07502	2.2584	2.31077	2.32734		0.0164043	0.00180059	0.00180059			0.0199223	0.00226143	0.00226143			0.0196767
20K-1-260-17115-wb97xd.xyz	-832.385	86.244	86.192	66.097	58.631	55.11	3.19875	1.73475	1.38475	1.22375	-830.897	-831.618	-831.845	-831.919	-831.946	2.54278	2.48549	2.38672	2.38845	2.39047	1.89045	1.89045	1.4203	1.07142	1.04072	1.04117	1.04729	1.47305	1.22966	1.20172	1.20217	1.20829	1.64705	1.3649	1.3325	1.32655	1.32417		0.0877987	0.00963702	0.00963702			0.107945	0.0122531	0.0122531	18		0.106985
20K-1-326-7684-wb97xd.xyz	-832.385	85.862	85.81	65.501	57.936	54.369	3.19911	1.13911	0.690111	0.483111	-830.898	-831.619	-831.845	-831.919	-831.946	2.15043	2.33161	2.31036	2.31297	2.30208	1.43297	1.43297	0.431945	0.321534	0.368347	0.369697	0.362899	0.385696	0.38078	0.430347	0.431697	0.424899	0.513696	0.470022	0.515133	0.510077	0.49478		0.430433	0.0472455	0.0472455	7		0.457111	0.0518879	0.0518879	6		0.433814
PM7-161-20490-wb97xd.xyz	-832.385	86.385	86.334	67.294	60.155	56.779	3.20951	2.94251	2.91951	2.90351	-830.897	-831.618	-831.844	-831.918	-831.945	2.85316	2.77918	2.82841	2.88129	2.9138	2.52429	2.52529	2.92767	2.56211	2.6794	2.73101	2.76762	3.30742	3.04735	3.1674	3.21901	3.25562	3.62642	3.32759	3.44318	3.48839	3.5165		0.00161441	0.000177202	0.000177202			0.00248346	0.000281904	0.000281904			0.0026439
20K-1-199-19696-wb97xd.xyz	-832.385	85.891	85.841	66.49	59.197	55.751	3.2426	2.1716	1.9946	1.9086	-830.898	-831.618	-831.844	-831.918	-831.946	1.97618	2.36986	2.4622	2.50521	2.54082	1.65421	1.65621	1.24669	1.34879	1.50919	1.55094	1.59063	1.47244	1.68003	1.84319	1.88494	1.92463	1.72144	1.89027	2.04898	2.08432	2.11551		0.024852	0.00272782	0.00272782			0.0288422	0.00327395	0.00327395			0.028134
'+20K-Charged-1-141-8878-wb97xd.xyz	-832.385	85.301	85.25	66.473	59.477	56.173	3.24883	2.16083	2.28083	2.33683	-830.894	-831.616	-831.841	-831.915	-831.943	4.88885	4.2004	4.29802	4.35043	4.35627	2.90943	2.91043	4.14236	3.16233	3.32801	3.37915	3.38909	4.66511	3.79057	3.95901	4.01015	4.02009	5.05611	4.14281	4.3068	4.35153	4.35297		0.000381124	4.18333e-05	4.18333e-05			0.000607257	6.89313e-05	6.89313e-05			0.000644275
'+20K-Charged-1-101-18499-wb97xd.xyz	-832.385	85.469	85.418	66.523	59.493	56.173	3.27698	2.23898	2.32498	2.36498	-830.894	-831.615	-831.841	-831.915	-831.943	4.71859	4.22222	4.37259	4.47841	4.4544	3.20541	3.20641	4.0221	3.23414	3.45258	3.55713	3.53721	4.51085	3.82839	4.04958	4.15413	4.13421	4.88585	4.16463	4.38137	4.47951	4.45109		0.000270172	2.96549e-05	2.96549e-05			0.000492107	5.58604e-05	5.58604e-05			0.000545938
20K-1-279-17035-wb97xd.xyz	-832.385	86.69	86.639	67.27	60.043	56.631	3.28601	2.99501	2.88401	2.83201	-830.898	-831.618	-831.844	-831.918	-831.946	2.33064	2.50899	2.53673	2.56322	2.58123	2.51122	2.51222	2.38115	2.26792	2.36372	2.38894	2.41105	2.67291	2.66517	2.76372	2.78894	2.81105	2.95591	2.90941	3.00351	3.02232	3.03593		0.00369592	0.000405675	0.000405675			0.00563345	0.000639468	0.000639468			0.00595011
20K-1-269-14716-wb97xd.xyz	-832.385	86.04	85.989	66.523	59.23	55.786	3.39567	2.35767	2.18067	2.09667	-830.897	-831.618	-831.844	-831.918	-831.946	2.58917	2.56809	2.57669	2.58284	2.57495	1.88084	1.88184	1.89268	1.58002	1.65668	1.66156	1.65776	2.11843	1.91127	1.99068	1.99556	1.99176	2.36943	2.12351	2.19846	2.19694	2.18464		0.0212637	0.00233397	0.00233397			0.0254868	0.00289307	0.00289307			0.0250354
20K-1-185-11896-wb97xd.xyz	-832.385	85.918	85.867	66.165	58.792	55.312	3.39594	1.99994	1.74294	1.62294	-830.897	-831.618	-831.844	-831.918	-831.946	2.604	2.56618	2.56928	2.58135	2.56557	1.75735	1.75835	1.54951	1.22011	1.29127	1.30207	1.29039	1.69526	1.47135	1.54527	1.55607	1.54439	1.91026	1.6476	1.71706	1.72145	1.70127		0.0499172	0.00547905	0.00547905			0.0581135	0.00659661	0.00659661			0.0566098
20K-1-438-20569-wb97xd.xyz	-832.385	86.17	86.119	66.628	59.352	55.916	3.39651	2.46351	2.30351	2.22751	-830.897	-831.617	-831.843	-831.917	-831.945	3.11474	3.04015	3.08812	3.12498	3.16084	2.55298	2.55398	2.52326	2.15708	2.27311	2.3087	2.34866	2.76601	2.50533	2.62411	2.6597	2.69966	3.02501	2.72557	2.8399	2.86908	2.90054		0.0042723	0.000468939	0.000468939			0.00691674	0.000785137	0.000785137			0.00747776
20K-386-20557-wb97xd.xyz	-832.385	85.637	85.585	65.14	57.513	53.919	3.41156	0.99056	0.47956	0.24556	-830.898	-831.618	-831.845	-831.919	-831.946	2.18773	2.37383	2.30301	2.30428	2.30018	1.19928	1.19928	0.108249	0.00275421	0	0	0	0	0	0	0	0	0.101	0.0622416	0.0577861	0.05138	0.0428811		1	0.109763	0.109763	1		1	0.113513	0.113513	1		0.930178
20K-1-289-10638-wb97xd.xyz	-832.385	86.164	86.112	66.106	58.652	55.135	3.42402	1.96902	1.63102	1.47402	-830.897	-831.618	-831.844	-831.918	-831.946	2.71183	2.67253	2.57677	2.57414	2.57289	1.99614	1.99614	1.59835	1.26746	1.23976	1.23586	1.23871	1.6631	1.4377	1.41276	1.40886	1.41171	1.8411	1.57694	1.54755	1.53724	1.53159		0.0562835	0.00617783	0.00617783			0.0742055	0.00842325	0.00842325			0.0753828
20K-1-212-12535-wb97xd.xyz	-832.385	86.095	86.044	66.029	58.565	55.044	3.44214	1.91014	1.56214	1.40114	-830.897	-831.618	-831.844	-831.918	-831.946	2.7467	2.74075	2.63229	2.61944	2.63017	1.97244	1.97344	1.55622	1.25868	1.21828	1.20416	1.21899	1.61097	1.41892	1.38128	1.36716	1.38199	1.78497	1.55417	1.51207	1.49154	1.49787		0.0589222	0.00646746	0.00646746			0.0783825	0.0088974	0.0088974			0.0797982
20K-204-13538-wb97xd.xyz	-832.385	86.235	86.183	66.281	58.865	55.365	3.4451	2.1651	1.8651	1.7251	-830.897	-831.618	-831.844	-831.918	-831.946	2.6634	2.66433	2.56506	2.58106	2.58227	2.07406	2.07406	1.72492	1.43426	1.40305	1.41778	1.42309	1.82767	1.6425	1.61405	1.62878	1.63409	2.02267	1.79874	1.76583	1.77416	1.77097		0.036676	0.00402566	0.00402566			0.0492612	0.00559176	0.00559176			0.0503267
20K-1-857-4214-wb97xd.xyz	-832.385	86.924	86.872	66.853	59.451	55.962	3.47826	2.77026	2.48426	2.35526	-830.898	-831.618	-831.844	-831.918	-831.946	2.45907	2.74365	2.63625	2.62192	2.62353	2.80392	2.80392	2.09258	2.08557	2.04624	2.03064	2.03635	2.20933	2.30782	2.27124	2.25564	2.26135	2.41533	2.47506	2.43403	2.41202	2.40923		0.00882518	0.000968675	0.000968675			0.01551	0.00176058	0.00176058			0.0171366
20K-578-20783-wb97xd.xyz	-832.385	86.032	85.982	66.987	59.85	56.476	3.51431	2.94031	2.91931	2.90531	-830.896	-831.617	-831.843	-831.917	-831.945	3.18032	3.09637	3.13376	3.23189	3.23278	2.52189	2.52389	2.94783	2.5723	2.67775	2.77461	2.77959	3.32958	3.05955	3.16775	3.26461	3.26959	3.65058	3.34179	3.44554	3.53599	3.53247		0.00157012	0.00017234	0.00017234			0.00242033	0.000274738	0.000274738			0.00257356
20K-1-184-19887-wb97xd.xyz	-832.385	86.55	86.5	68.064	61.084	57.778	3.51622	4.01922	4.15522	4.20922	-830.899	-831.619	-831.844	-831.918	-831.946	1.50411	2.12579	2.42364	2.54802	2.58622	2.35602	2.35802	2.34863	2.67872	3.04463	3.16775	3.21004	2.88738	3.32296	3.69163	3.81475	3.85704	3.27638	3.6732	4.03742	4.15413	4.18792		0.000577689	6.34087e-05	6.34087e-05			0.000820042	9.3085e-05	9.3085e-05			0.000851258
20K-1-217-18782-wb97xd.xyz	-832.385	86.515	86.465	68.391	61.517	58.257	3.52223	4.35223	4.59423	4.69423	-830.899	-831.619	-831.844	-831.918	-831.946	1.60931	2.22881	2.5427	2.67788	2.71474	2.45088	2.45288	2.78082	3.10874	3.49069	3.6246	3.66556	3.42557	3.85899	4.24369	4.3776	4.41856	3.86057	4.25523	4.63548	4.76298	4.79544		0.000200523	2.201e-05	2.201e-05			0.000291436	3.30817e-05	3.30817e-05			0.000305296
20K-1-257-19357-wb97xd.xyz	-832.385	86.207	86.157	67.26	60.116	56.737	3.53661	3.23561	3.20761	3.18861	-830.899	-831.619	-831.845	-831.918	-831.946	1.50994	2.13139	2.36592	2.4648	2.48913	1.9298	1.9318	1.55046	1.88032	2.18291	2.28052	2.30895	1.92521	2.36056	2.66591	2.76352	2.79195	2.24121	2.6378	2.9387	3.0299	3.04983		0.00468508	0.000514247	0.000514247			0.00583517	0.000662365	0.000662365			0.00581209
PM7-1-139-20688-wb97xd.xyz	-832.385	86.141	86.09	67.085	59.95	56.576	3.53911	3.06311	3.04411	3.03011	-830.897	-831.617	-831.843	-831.917	-831.945	3.13115	3.01633	3.07876	3.1577	3.17999	2.5567	2.5577	2.99667	2.59026	2.72075	2.79842	2.82481	3.38042	3.07951	3.21275	3.29042	3.31681	3.70142	3.36175	3.49054	3.5618	3.57969		0.00141358	0.000155159	0.000155159			0.0022187	0.00025185	0.00025185			0.00237643
20K-1-153-15811-wb97xd.xyz	-832.385	86.153	86.102	67.15	59.989	56.601	3.6573	3.2463	3.2013	3.1733	-830.899	-831.619	-831.844	-831.918	-831.946	1.67204	2.16417	2.45628	2.56526	2.59723	1.97626	1.97726	1.60255	1.8031	2.16327	2.27098	2.30705	1.9603	2.26634	2.62927	2.73698	2.77305	2.2673	2.53459	2.89306	2.99436	3.02193		0.00470584	0.000516526	0.000516526			0.00604197	0.00068584	0.00068584			0.00609238
'+20K-Charged-1-171-13152-wb97xd.xyz	-832.385	85.158	85.107	66.197	59.138	55.804	3.67222	2.30822	2.36522	2.39122	-830.893	-831.615	-831.841	-831.915	-831.942	5.21832	4.57842	4.65015	4.71954	4.71006	3.13554	3.13654	4.19584	3.26435	3.40414	3.47226	3.46687	4.65559	3.8296	3.97214	4.04026	4.03487	5.01659	4.15184	4.28993	4.35164	4.33776		0.000318126	3.49184e-05	3.49184e-05			0.000590942	6.70793e-05	6.70793e-05			0.000661038
20K-1-453-5575-wb97xd.xyz	-832.384	85.971	85.92	65.747	58.25	54.715	3.73644	1.92244	1.54144	1.36644	-830.897	-831.617	-831.844	-831.918	-831.945	2.61771	3.00428	2.99617	3.01112	2.98855	2.24012	2.24112	1.14523	1.24021	1.30016	1.31384	1.29536	1.16698	1.36746	1.43016	1.44384	1.42536	1.32698	1.4887	1.54695	1.55422	1.52725		0.0493435	0.00541607	0.00541607			0.0723622	0.00821402	0.00821402			0.075938
20K-1-394-17547-wb97xd.xyz	-832.384	85.97	85.918	65.67	58.154	54.611	3.73759	1.84659	1.44659	1.26359	-830.897	-831.617	-831.843	-831.917	-831.945	2.64057	3.05932	3.04323	3.07824	3.05635	2.30624	2.30624	1.09108	1.21825	1.27022	1.30396	1.28617	1.09383	1.32649	1.38122	1.41496	1.39717	1.24583	1.43974	1.49	1.51734	1.49105		0.0504087	0.005533	0.005533			0.0762205	0.00865198	0.00865198			0.0807219
PM7-Charged-402-13409-wb97xd.xyz	-832.384	85.76	85.709	65.934	58.549	55.063	3.77343	2.14643	1.87743	1.75143	-830.896	-831.617	-831.843	-831.917	-831.945	3.23838	3.17442	3.19325	3.29054	3.31538	2.30854	2.30954	1.95289	1.59734	1.68424	1.78026	1.8092	2.08664	1.83659	1.92624	2.02226	2.0512	2.29564	2.00683	2.09203	2.18164	2.20208		0.014958	0.00164183	0.00164183			0.0228434	0.00259301	0.00259301			0.0243095
20K-1-339-19654-wb97xd.xyz	-832.384	85.891	85.839	66.106	58.724	55.239	3.85364	2.39864	2.13264	2.00764	-830.897	-831.617	-831.843	-831.917	-831.945	2.80709	3.1354	3.10517	3.13715	3.13066	2.28615	2.28615	1.6936	1.73033	1.76816	1.79888	1.79647	1.83036	1.97258	2.01316	2.04388	2.04147	2.04036	2.14382	2.17994	2.20426	2.19336		0.0154066	0.00169107	0.00169107			0.0232562	0.00263987	0.00263987			0.02467
20K-1-665-18904-wb97xd.xyz	-832.384	86.551	86.501	68.118	61.135	57.826	3.89217	4.44917	4.58217	4.63317	-830.899	-831.618	-831.844	-831.918	-831.945	1.62311	2.46647	2.7897	2.91903	2.95765	2.72803	2.73003	2.52162	3.0734	3.46469	3.59275	3.63546	3.05738	3.71465	4.10869	4.23675	4.27946	3.44338	4.06189	4.45148	4.57313	4.60734		0.000215044	2.36038e-05	2.36038e-05			0.000376565	4.27449e-05	4.27449e-05			0.000419378
20K-1-341-18546-wb97xd.xyz	-832.384	85.933	85.881	66.201	58.84	55.365	3.95304	2.59304	2.34804	2.23304	-830.897	-831.617	-831.843	-831.917	-831.945	2.95855	3.32192	3.29059	3.32326	3.30797	2.51426	2.51426	1.94007	2.01184	2.04858	2.07999	2.06879	2.09782	2.27509	2.31458	2.34599	2.33479	2.31782	2.45633	2.49137	2.51637	2.49667		0.00818458	0.000898362	0.000898362			0.0135472	0.00153777	0.00153777			0.0147852
PM7-Charged-1-123-10125-wb97xd.xyz	-832.384	85.621	85.57	65.922	58.555	55.076	3.98498	2.34598	2.09498	1.97598	-830.896	-831.617	-831.843	-831.917	-831.945	3.34482	3.22828	3.26665	3.34086	3.35534	2.21986	2.22086	2.04733	1.63921	1.74565	1.81858	1.83716	2.19908	1.89646	2.00565	2.07858	2.09716	2.41508	2.0737	2.17843	2.24496	2.25504		0.0140174	0.00153859	0.00153859			0.0209887	0.00238248	0.00238248			0.0222307
20K-1-497-9770-wb97xd.xyz	-832.384	86.851	86.799	66.819	59.423	55.937	4.0402	3.2982	3.0182	2.8922	-830.897	-831.617	-831.843	-831.918	-831.945	2.92705	3.17517	3.03978	3.01798	2.99234	3.12698	3.12698	2.52656	2.48309	2.41577	2.3927	2.37115	2.64932	2.71134	2.64677	2.6237	2.60215	2.85832	2.88158	2.81256	2.78308	2.75303		0.0040548	0.000445066	0.000445066			0.00827789	0.000939644	0.000939644			0.0095918
20K-1-231-20484-wb97xd.xyz	-832.384	86.231	86.181	67.227	60.1	56.73	4.05798	3.72398	3.71298	3.70298	-830.897	-831.617	-831.843	-831.917	-831.944	2.8645	3.3424	3.47319	3.5414	3.56361	3.0304	3.0324	2.87201	3.05833	3.25719	3.32412	3.35042	3.26376	3.55558	3.75719	3.82412	3.85042	3.58876	3.84182	4.03897	4.0995	4.11731		0.000416941	4.57646e-05	4.57646e-05			0.0008301	9.42268e-05	9.42268e-05			0.000959017
20K-588-11939-wb97xd.xyz	-832.384	86.162	86.112	66.439	59.097	55.63	4.08346	2.96146	2.73546	2.62846	-830.896	-831.617	-831.843	-831.917	-831.944	3.2215	3.37282	3.40905	3.45812	3.48299	2.87812	2.88012	2.44101	2.30075	2.40505	2.45284	2.48181	2.61776	2.58299	2.69005	2.73784	2.76681	2.84576	2.77224	2.87483	2.91622	2.93669		0.00313571	0.000344184	0.000344184			0.00611181	0.000693767	0.000693767			0.00703509
20K-1-367-20735-wb97xd.xyz	-832.384	85.964	85.913	66.118	58.706	55.207	4.09964	2.65664	2.36064	2.22164	-830.896	-831.617	-831.843	-831.917	-831.945	3.20967	3.21002	3.15187	3.1537	3.14545	2.3757	2.3767	2.10818	1.81695	1.82686	1.82742	1.82327	2.21493	2.0292	2.04186	2.04242	2.03827	2.41093	2.18644	2.19465	2.1888	2.17615		0.014477	0.00158904	0.00158904			0.0233941	0.00265552	0.00265552			0.0253971
20K-1-359-20634-wb97xd.xyz	-832.384	85.902	85.85	65.963	58.538	55.034	4.16977	2.57177	2.26277	2.11877	-830.897	-831.617	-831.843	-831.917	-831.945	3.03777	3.42738	3.36028	3.3712	3.3704	2.5312	2.5312	1.78129	1.87931	1.88027	1.88993	1.89322	1.87504	2.07855	2.08227	2.09193	2.09522	2.06604	2.23079	2.23006	2.23331	2.2281		0.0123058	0.00135072	0.00135072			0.0210637	0.002391	0.002391			0.0232648
PM7-189-20510-wb97xd.xyz	-832.384	85.472	85.421	65.545	58.096	54.581	4.18914	2.17314	1.84014	1.68514	-830.896	-831.617	-831.843	-831.917	-831.944	3.61802	3.51883	3.51194	3.58602	3.60595	2.31602	2.31702	1.94354	1.55276	1.61393	1.68675	1.71077	2.01329	1.728	1.79193	1.86475	1.88877	2.19329	1.86925	1.92872	1.99513	2.01065		0.0188003	0.00206357	0.00206357			0.0308122	0.00349757	0.00349757			0.0335814
20K-1-131-18516-wb97xd.xyz	-832.384	86.059	86.008	67.121	59.995	56.625	4.26684	3.82684	3.81684	3.80684	-830.897	-831.617	-831.843	-831.917	-831.944	3.04803	3.19584	3.3466	3.41964	3.45108	2.73664	2.73764	2.94955	2.80577	3.02459	3.09636	3.1319	3.3423	3.30401	3.52559	3.59736	3.6329	3.6673	3.59025	3.80737	3.87274	3.89978		0.000692671	7.60295e-05	7.60295e-05			0.00123932	0.000140678	0.000140678			0.00138447
20K-1-509-19772-wb97xd.xyz	-832.384	86.796	86.743	66.625	59.183	55.675	4.26884	3.33284	3.00684	2.85884	-830.897	-831.617	-831.843	-831.917	-831.945	3.11452	3.33004	3.19655	3.18465	3.18068	3.23865	3.23765	2.52003	2.44396	2.37855	2.36537	2.3655	2.59678	2.62621	2.56355	2.55037	2.5505	2.78378	2.77445	2.70733	2.68775	2.67938		0.00410843	0.000450953	0.000450953			0.00910442	0.00103347	0.00103347			0.0108616
20K-1-389-17264-wb97xd.xyz	-832.384	86.459	86.407	66.527	59.127	55.637	4.29051	3.25651	2.97251	2.84251	-830.897	-831.617	-831.844	-831.918	-831.945	3.02463	3.03773	2.96693	2.97853	2.97123	2.69553	2.69553	2.33215	2.05366	2.05092	2.06125	2.05805	2.4509	2.2779	2.27792	2.28825	2.28505	2.6559	2.44415	2.4397	2.44363	2.43193		0.0083913	0.000921052	0.000921052			0.0148472	0.00168535	0.00168535			0.0164924
20K-1-410-19432-wb97xd.xyz	-832.383	86.797	86.745	66.709	59.287	55.788	4.318	3.466	3.16	3.021	-830.896	-831.617	-831.843	-831.917	-831.945	3.16183	3.38462	3.25292	3.23255	3.21674	3.28755	3.28755	2.65134	2.58255	2.51891	2.49727	2.48555	2.74809	2.78479	2.72391	2.70227	2.69055	2.94409	2.94203	2.87669	2.84865	2.82844		0.00310856	0.000341204	0.000341204			0.00703373	0.000798416	0.000798416			0.00844553
20K-1-363-14608-wb97xd.xyz	-832.383	85.991	85.94	66.356	59.007	55.537	4.34638	3.14138	2.90838	2.79838	-830.896	-831.617	-831.843	-831.917	-831.945	3.41161	3.42462	3.3686	3.3621	3.35243	2.6111	2.6121	2.54813	2.26955	2.28159	2.27383	2.26825	2.71788	2.5448	2.55959	2.55183	2.54625	2.94288	2.73104	2.74138	2.72721	2.71313		0.00514964	0.000565238	0.000565238			0.00917589	0.00104158	0.00104158			0.0102601
20K-328-19775-wb97xd.xyz	-832.383	86.717	86.666	67.388	60.169	56.757	4.36901	4.19601	4.09301	4.04101	-830.896	-831.617	-831.843	-831.917	-831.944	3.58742	3.51672	3.47139	3.4474	3.4616	3.4224	3.4234	3.75593	3.39365	3.41639	3.39112	3.40942	4.05568	3.79889	3.82439	3.79912	3.81742	4.33868	4.04313	4.06417	4.0325	4.0423		0.000363545	3.99037e-05	3.99037e-05			0.000882139	0.000100134	0.000100134			0.00108845
20K-1-309-14414-wb97xd.xyz	-832.383	86.058	86.008	66.882	59.678	56.273	4.39695	3.71795	3.62995	3.58495	-830.897	-831.617	-831.843	-831.916	-831.944	2.87899	3.37765	3.57541	3.67814	3.69777	2.99414	2.99614	2.54151	2.74858	3.0144	3.11586	3.13958	2.85626	3.16882	3.4374	3.53886	3.56258	3.14626	3.42007	3.68419	3.77924	3.79447		0.00068041	7.46837e-05	7.46837e-05			0.00141072	0.000160135	0.000160135			0.0016538
20K-1-386-20213-wb97xd.xyz	-832.383	86.322	86.27	66.31	58.876	55.369	4.41888	3.16788	2.84988	2.70288	-830.897	-831.617	-831.843	-831.917	-831.945	3.0837	3.12674	3.06812	3.0494	3.05244	2.6294	2.6294	2.17422	1.92567	1.93511	1.91512	1.92226	2.25897	2.11591	2.12811	2.10812	2.11526	2.44697	2.26515	2.2729	2.2465	2.24514		0.0115032	0.00126262	0.00126262			0.0203004	0.00230435	0.00230435			0.0226054
20K-1-487-18982-wb97xd.xyz	-832.383	86.709	86.656	66.845	59.485	56.012	4.42375	3.70775	3.46375	3.35075	-830.896	-831.617	-831.843	-831.917	-831.945	3.28206	3.18275	3.10483	3.08768	3.0449	3.05468	3.05368	2.90757	2.51667	2.50682	2.4884	2.44972	3.06633	2.78092	2.77382	2.7554	2.71672	3.28833	2.96416	2.9526	2.92778	2.8806		0.0033784	0.000370822	0.000370822			0.00670271	0.000760842	0.000760842			0.00773371
PM7-150-18783-wb97xd.xyz	-832.383	86.379	86.329	67.756	60.712	57.376	4.51837	4.71337	4.78537	4.80937	-830.898	-831.617	-831.843	-831.917	-831.944	2.51665	3.05995	3.39661	3.51685	3.56755	3.15385	3.15585	3.05316	3.30488	3.7096	3.82858	3.88337	3.52791	3.88512	4.2926	4.41158	4.46637	3.88691	4.20536	4.60839	4.72096	4.76725		0.000120904	1.32708e-05	1.32708e-05			0.000266866	3.02926e-05	3.02926e-05			0.000320177
20K-1-374-18333-wb97xd.xyz	-832.383	85.962	85.911	66.173	58.778	55.287	4.52915	3.14115	2.86215	2.73115	-830.896	-831.617	-831.843	-831.917	-831.944	3.57887	3.56523	3.46827	3.47542	3.4739	2.69542	2.69642	2.53238	2.22716	2.19826	2.20414	2.20672	2.65614	2.45641	2.43026	2.43614	2.43872	2.86014	2.62165	2.59105	2.59052	2.5846		0.00594093	0.000652092	0.000652092			0.0111864	0.0012698	0.0012698			0.0127459
20K-1-242-19614-wb97xd.xyz	-832.383	86.106	86.055	66.928	59.737	56.338	4.53102	3.89802	3.82302	3.78402	-830.897	-831.616	-831.842	-831.916	-831.944	3.13626	3.65569	3.78436	3.85772	3.88804	3.22172	3.22272	2.84478	3.07262	3.26935	3.34144	3.37586	3.17253	3.50587	3.70535	3.77744	3.81186	3.46853	3.76311	3.95814	4.02382	4.04974		0.00039302	4.3139e-05	4.3139e-05			0.000891224	0.000101165	0.000101165			0.00107487
20K-1-501-18946-wb97xd.xyz	-832.383	86.656	86.603	66.731	59.35	55.869	4.566	3.736	3.471	3.35	-830.896	-831.617	-831.843	-831.917	-831.945	3.38257	3.27873	3.17224	3.16317	3.14104	3.07717	3.07617	2.89408	2.49866	2.46023	2.44989	2.43186	3.03183	2.7419	2.70623	2.69589	2.67786	3.24583	2.91715	2.87702	2.86027	2.83374		0.00352148	0.000386528	0.000386528			0.00720016	0.000817308	0.000817308			0.00837022
PM7-1-264-7997-wb97xd.xyz	-832.383	86.201	86.149	66.222	58.786	55.278	4.56715	3.22815	2.90815	2.76015	-830.896	-831.617	-831.843	-831.917	-831.945	3.22719	3.20816	3.14064	3.13841	3.12714	2.59741	2.59741	2.2297	1.91909	1.91964	1.91614	1.90896	2.31245	2.10734	2.11064	2.10714	2.09996	2.49945	2.25558	2.25442	2.24452	2.22884		0.0118639	0.00130222	0.00130222			0.0208805	0.0023702	0.0023702			0.0232357
20K-1-500-20613-wb97xd.xyz	-832.383	86.662	86.609	66.767	59.391	55.912	4.61806	3.82406	3.56406	3.44506	-830.896	-831.617	-831.843	-831.917	-831.945	3.43262	3.35674	3.24404	3.22534	3.22412	3.14534	3.14434	2.98013	2.61267	2.56803	2.54807	2.55093	3.12288	2.86092	2.81903	2.79907	2.80193	3.33888	3.03816	2.99181	2.96545	2.95982		0.00267057	0.00029313	0.00029313			0.00572884	0.000650296	0.000650296			0.00676581
20K-1-795-14079-wb97xd.xyz	-832.383	86.56	86.509	67.38	60.207	56.816	4.70986	4.52886	4.47186	4.44086	-830.896	-831.616	-831.842	-831.916	-831.944	3.41981	3.63583	3.78357	3.84564	3.87389	3.66364	3.66464	3.58033	3.50476	3.72056	3.78136	3.8137	3.92608	3.95601	4.17456	4.23536	4.2677	4.23008	4.22125	4.43534	4.48974	4.51359		0.00014214	1.56017e-05	1.56017e-05			0.000384812	4.3681e-05	4.3681e-05			0.000491287
20K-1-600-9662-wb97xd.xyz	-832.383	86.287	86.236	67.561	60.513	57.177	4.71151	4.71151	4.77951	4.80351	-830.896	-831.616	-831.842	-831.916	-831.944	3.59619	3.7894	3.89083	3.95914	3.98597	3.50414	3.50514	3.9377	3.83932	4.00883	4.07586	4.10678	4.40845	4.41557	4.58783	4.65486	4.68578	4.76745	4.73581	4.90361	4.96424	4.98666		7.19541e-05	7.89788e-06	7.89788e-06			0.000178126	2.02196e-05	2.02196e-05			0.000221078
20K-1-897-9176-wb97xd.xyz	-832.383	86.579	86.527	66.606	59.203	55.712	4.74322	3.78822	3.50122	3.37022	-830.896	-831.617	-831.843	-831.917	-831.945	3.52976	3.41474	3.29585	3.28646	3.24723	3.12346	3.12346	2.91627	2.50967	2.45884	2.44818	2.41304	3.03202	2.73092	2.68284	2.67218	2.63704	3.23602	2.89616	2.84362	2.82656	2.78292		0.00367883	0.000403799	0.000403799			0.00776252	0.000881143	0.000881143			0.00911988
20K-1-348-20756-wb97xd.xyz	-832.383	85.931	85.881	66.894	59.689	56.28	4.76795	4.10095	4.01195	3.96295	-830.897	-831.617	-831.842	-831.916	-831.944	2.94485	3.58764	3.7671	3.89097	3.92731	3.07997	3.08197	2.61936	2.97057	3.21809	3.34069	3.38112	2.93311	3.38982	3.64009	3.76269	3.80312	3.21911	3.63706	3.88288	3.99907	4.031		0.000388244	4.26148e-05	4.26148e-05			0.000905685	0.000102807	0.000102807			0.0011094
20K-1-300-20558-wb97xd.xyz	-832.383	86.036	85.985	66.886	59.687	56.284	4.79977	4.12477	4.04177	3.99877	-830.896	-831.616	-831.842	-831.916	-831.944	3.17551	3.69956	3.82626	3.93647	3.95306	3.23047	3.23147	2.84203	3.07449	3.26925	3.37819	3.39887	3.16178	3.49973	3.69725	3.80619	3.82687	3.45378	3.75297	3.94603	4.04857	4.06076		0.000372561	4.08933e-05	4.08933e-05			0.000866908	9.84049e-05	9.84049e-05			0.00105507
20K-1-252-20119-wb97xd.xyz	-832.383	85.892	85.841	66.275	58.941	55.479	4.84427	3.55827	3.34027	3.23827	-830.896	-831.616	-831.842	-831.916	-831.944	3.38234	3.7462	3.88726	3.95549	3.98299	3.10549	3.10649	2.43786	2.51013	2.71926	2.78621	2.8178	2.62261	2.80038	3.01226	3.07921	3.1108	2.85561	2.99462	3.20204	3.26259	3.28569		0.00143676	0.000157703	0.000157703			0.00324286	0.000368105	0.000368105			0.00390339
20K-1-250-20835-wb97xd.xyz	-832.383	85.799	85.749	66.632	59.419	56.008	4.94381	4.01481	3.91781	3.86681	-830.896	-831.616	-831.842	-831.916	-831.943	3.59504	3.78041	3.90809	4.0021	4.02618	3.0591	3.0611	3.00755	2.90134	3.09708	3.18983	3.218	3.31331	3.31258	3.51108	3.60383	3.632	3.59731	3.55782	3.75187	3.83821	3.85788		0.000567107	6.22473e-05	6.22473e-05			0.00124137	0.000140911	0.000140911			0.00148592
20K-1-799-2747-wb97xd.xyz	-832.382	85.454	85.403	65.574	58.137	54.626	4.9603	2.9733	2.6523	2.5013	-830.895	-831.616	-831.842	-831.916	-831.944	3.8504	3.86221	3.80876	3.8556	3.87322	2.5676	2.5686	2.20492	1.92514	1.93975	1.98532	2.00703	2.28667	2.11238	2.12975	2.17532	2.19703	2.47067	2.25762	2.27054	2.3097	2.32291		0.00944702	0.00103693	0.00103693			0.0174611	0.00198205	0.00198205			0.0198243
PM7-1-245-19494-wb97xd.xyz	-832.382	86.425	86.372	66.304	58.848	55.332	4.98009	3.72309	3.38309	3.22709	-830.896	-831.617	-831.843	-831.917	-831.944	3.75116	3.59315	3.49624	3.45033	3.44532	3.13333	3.13233	2.83567	2.38608	2.35723	2.31005	2.30914	2.89842	2.55432	2.52823	2.48105	2.48014	3.07742	2.69457	2.66402	2.61043	2.60102		0.00468306	0.000514026	0.000514026			0.0103645	0.0011765	0.0011765			0.0123975
20K-1-563-13198-wb97xd.xyz	-832.382	85.274	85.222	63.906	55.995	52.274	4.99441	1.33941	0.544411	0.183411	-830.896	-831.616	-831.842	-831.916	-831.944	3.73173	3.95659	3.89022	3.8979	3.9023	2.4299	2.4299	0.418248	0.351513	0.353214	0.35962	0.368119	0.0259998	0.0647584	0.0692139	0.07562	0.0841189	0	0	0	0	0		0.425245	0.0466761	0.0466761	8		0.856433	0.0972159	0.0972159	2		1
PM7-Charged-1-306-6880-wb97xd.xyz	-832.382	85.618	85.568	66.112	58.788	55.327	5.00597	3.55697	3.34897	3.24797	-830.895	-831.616	-831.842	-831.916	-831.943	3.78542	3.94376	4.04393	4.12175	4.14125	2.99775	2.99975	2.67793	2.54469	2.71292	2.78948	2.81307	2.87268	2.84494	3.01592	3.09248	3.11607	3.10668	3.04018	3.2067	3.27686	3.29195		0.00145265	0.000159447	0.000159447			0.00321155	0.000364551	0.000364551			0.00386232
20K-1-305-9685-wb97xd.xyz	-832.382	86.363	86.313	67.62	60.537	57.183	5.00991	5.06891	5.10191	5.10791	-830.897	-831.617	-831.842	-831.916	-831.944	2.56245	3.39833	3.65428	3.76794	3.80258	3.38894	3.39094	2.96297	3.50725	3.83127	3.94366	3.9824	3.39872	4.0485	4.37527	4.48766	4.5264	3.73972	4.35074	4.67306	4.77904	4.80928		9.60581e-05	1.05436e-05	1.05436e-05			0.000238922	2.71206e-05	2.71206e-05			0.000298247
20K-1-379-9314-wb97xd.xyz	-832.382	86.553	86.502	66.672	59.289	55.806	5.00991	4.12091	3.85391	3.73091	-830.896	-831.616	-831.842	-831.916	-831.943	3.72595	4.11905	4.15021	4.17594	4.19176	3.98694	3.98794	3.17846	3.27998	3.3792	3.40367	3.42358	3.31421	3.52122	3.6232	3.64767	3.66758	3.52621	3.69447	3.79199	3.81005	3.82146		0.000351783	3.86127e-05	3.86127e-05			0.0011626	0.00013197	0.00013197			0.00158013
20K-1-490-14533-wb97xd.xyz	-832.382	86.075	86.023	65.958	58.475	54.947	5.02181	3.41881	3.05181	2.88381	-830.896	-831.616	-831.843	-831.917	-831.944	3.69959	3.61791	3.58684	3.6064	3.61006	2.9394	2.9394	2.4381	2.06484	2.10184	2.12012	2.12788	2.47385	2.20609	2.24584	2.26412	2.27188	2.64085	2.33433	2.36962	2.3815	2.38076		0.00713486	0.000783142	0.000783142			0.0152119	0.00172675	0.00172675			0.0179802
20K-1-517-12284-wb97xd.xyz	-832.382	85.649	85.597	64.684	56.951	53.31	5.03652	2.15952	1.54252	1.26152	-830.896	-831.616	-831.842	-831.916	-831.943	3.74309	4.12654	4.09618	4.11435	4.10817	3.02135	3.02135	1.2076	1.29947	1.33717	1.35407	1.35199	0.993352	1.19071	1.23117	1.24807	1.24599	1.04735	1.20595	1.24195	1.25245	1.24187		0.0432619	0.00474854	0.00474854			0.100702	0.0114309	0.0114309	20		0.122928
PM7-468-14725-wb97xd.xyz	-832.382	86.19	86.139	65.708	58.124	54.55	5.08665	3.23365	2.76565	2.55165	-830.896	-831.616	-831.843	-831.917	-831.944	3.63375	3.64355	3.55581	3.57244	3.5701	3.02044	3.02144	2.12226	1.84047	1.8208	1.83616	1.83792	2.05702	1.88072	1.8638	1.87916	1.88092	2.17802	1.96296	1.94159	1.95054	1.9438		0.0139925	0.00153586	0.00153586			0.0312611	0.00354853	0.00354853			0.0375928
PM7-1-410-20027-wb97xd.xyz	-832.382	86.136	86.084	65.812	58.268	54.71	5.119	3.37	2.942	2.744	-830.895	-831.616	-831.842	-831.916	-831.944	3.79339	3.82609	3.74249	3.71731	3.72151	3.11131	3.11131	2.3859	2.12701	2.11148	2.08503	2.09333	2.36065	2.20726	2.19448	2.16803	2.17633	2.49765	2.3055	2.28827	2.25541	2.25521		0.00773106	0.000848582	0.000848582			0.01814	0.00205912	0.00205912			0.0222243
20K-Charged-1-591-5306-wb97xd.xyz	-832.382	86.05	86	67.103	59.971	56.597	5.12968	4.67168	4.65568	4.64168	-830.895	-831.615	-831.841	-831.915	-831.943	3.87534	4.28663	4.49148	4.57928	4.60304	3.88728	3.88928	3.75885	3.87856	4.15147	4.238	4.26586	4.1456	4.37081	4.64647	4.733	4.76086	4.4666	4.65305	4.92425	5.00438	5.02374		4.97258e-05	5.45804e-06	5.45804e-06			0.000155117	1.76077e-05	1.76077e-05			0.000207668
20K-1-423-18763-wb97xd.xyz	-832.382	86.622	86.571	66.861	59.509	56.038	5.1307	4.4307	4.1947	4.0837	-830.896	-831.616	-831.842	-831.916	-831.943	3.7732	4.2125	4.20781	4.22509	4.24006	4.10509	4.10609	3.41471	3.56243	3.6258	3.64181	3.66088	3.58146	3.83468	3.9008	3.91681	3.93588	3.80546	4.01992	4.08159	4.09119	4.10176		0.000202716	2.22507e-05	2.22507e-05			0.00070918	8.05009e-05	8.05009e-05			0.000984518
20K-1-282-286-wb97xd.xyz	-832.382	85.694	85.643	66.496	59.255	55.832	5.16971	4.10471	3.97971	3.91671	-830.896	-831.616	-831.842	-831.916	-831.943	3.66607	3.84164	3.93195	4.01786	4.03766	2.96986	2.97086	2.94259	2.82656	2.98494	3.06958	3.09348	3.22034	3.20981	3.37094	3.45558	3.47948	3.49234	3.44305	3.59972	3.67796	3.69336		0.00075732	8.31255e-05	8.31255e-05			0.00164413	0.000186629	0.000186629			0.00196153
'+PM7-Charged-1-220-12870-wb97xd.xyz	-832.382	86.328	86.277	67.662	60.792	57.55	5.18407	5.28507	5.53107	5.64907	-830.889	-831.611	-831.836	-831.91	-831.938	7.8806	7.21503	7.41293	7.51991	7.49806	7.10591	7.10691	8.32311	7.36595	7.63192	7.73763	7.71988	8.97186	8.1202	8.38892	8.49463	8.47688	9.42486	8.53444	8.79871	8.89801	8.87176		1.62986e-08	1.78898e-09	1.78898e-09			1.64942e-07	1.8723e-08	1.8723e-08			3.13758e-07
20K-1-333-18073-wb97xd.xyz	-832.382	85.227	85.176	64.958	57.386	53.815	5.22899	2.62599	2.16999	1.95899	-830.895	-831.616	-831.842	-831.916	-831.943	4.0929	4.0895	4.03725	4.07495	4.07263	2.55995	2.56095	1.83141	1.53643	1.55224	1.58868	1.59045	1.77816	1.58867	1.60724	1.64368	1.64545	1.90216	1.67392	1.68802	1.71806	1.71133		0.0248627	0.002729	0.002729			0.0482409	0.00547595	0.00547595			0.0556567
20K-Charged-1-351-16217-wb97xd.xyz	-832.382	85.29	85.238	64.199	56.368	52.682	5.2597	1.8977	1.1827	0.856705	-830.895	-831.616	-831.842	-831.916	-831.943	3.91605	4.18592	4.08996	4.09244	4.07713	2.64044	2.64044	0.895563	0.873846	0.845946	0.84716	0.83595	0.583314	0.667092	0.641946	0.64316	0.63195	0.592314	0.637334	0.607733	0.60254	0.582832		0.143446	0.015745	0.015745	15		0.312142	0.0354321	0.0354321	9		0.373902
20K-1-422-16438-wb97xd.xyz	-832.382	86.591	86.539	66.481	59.042	55.535	5.32154	4.24154	3.91854	3.77154	-830.895	-831.616	-831.842	-831.916	-831.943	4.03759	4.16599	4.15877	4.16797	4.17724	4.01697	4.01697	3.2991	3.13591	3.19676	3.20469	3.21806	3.37885	3.32116	3.38476	3.39269	3.40606	3.56685	3.4704	3.52955	3.53107	3.53594		0.00056703	6.22387e-05	6.22387e-05			0.00188228	0.000213662	0.000213662			0.00255855
20K-755-19720-wb97xd.xyz	-832.382	85.878	85.826	65.547	57.982	54.415	5.34442	3.33042	2.88142	2.67442	-830.895	-831.616	-831.842	-831.916	-831.944	3.92698	3.83182	3.77763	3.79428	3.79821	2.93028	2.93028	2.25449	1.86775	1.88162	1.897	1.90503	2.20824	1.92699	1.94362	1.959	1.96703	2.33624	2.01624	2.0284	2.03738	2.03691		0.0119729	0.00131418	0.00131418			0.0266753	0.00302798	0.00302798			0.0321258
20K-Charged-1-263-11803-wb97xd.xyz	-832.382	86.288	86.238	67.904	60.974	57.691	5.35106	5.69406	5.88006	5.95706	-830.895	-831.615	-831.841	-831.915	-831.942	4.20411	4.45536	4.58101	4.68048	4.70922	4.22648	4.22848	4.88862	4.84828	5.042	5.14021	5.17304	5.47737	5.54253	5.739	5.83721	5.87004	5.88937	5.91577	6.10779	6.19959	6.22392		6.04525e-06	6.63543e-07	6.63543e-07			2.00984e-05	2.28142e-06	2.28142e-06			2.73894e-05
20K-1-264-10551-wb97xd.xyz	-832.382	86.673	86.623	68.314	61.356	58.058	5.35535	6.10835	6.26635	6.32835	-830.897	-831.616	-831.842	-831.916	-831.943	2.92266	3.62296	3.91264	4.0327	4.08586	3.9637	3.9657	4.01717	4.42588	4.78363	4.90243	4.95967	4.57792	5.09213	5.45263	5.57143	5.62867	4.97492	5.45037	5.80642	5.91881	5.96756		9.92328e-06	1.08921e-06	1.08921e-06			3.13534e-05	3.55901e-06	3.55901e-06			4.2219e-05
20K-361-20138-wb97xd.xyz	-832.382	85.838	85.787	66.122	58.733	55.244	5.35955	3.92055	3.64755	3.51855	-830.895	-831.616	-831.842	-831.916	-831.943	3.93391	4.14495	4.25467	4.25064	4.26698	3.34664	3.34764	2.83642	2.75587	2.93366	2.92836	2.9488	2.96618	2.99112	3.17166	3.16636	3.1868	3.17218	3.15836	3.33445	3.32274	3.33468		0.00105983	0.00011633	0.00011633			0.00281917	0.000320011	0.000320011			0.00359357
20K-Charged-390-14120-wb97xd.xyz	-832.382	86.217	86.166	67.305	60.197	56.834	5.40371	5.14771	5.15571	5.15271	-830.895	-831.615	-831.841	-831.915	-831.943	4.29064	4.44372	4.54277	4.59898	4.63176	4.07398	4.07498	4.37615	4.23765	4.40476	4.4597	4.49657	4.7869	4.7539	4.92376	4.9787	5.01557	5.1189	5.04714	5.21254	5.26108	5.28946		2.9096e-05	3.19365e-06	3.19365e-06			9.70174e-05	1.10127e-05	1.10127e-05			0.000132613
20K-1-455-9552-wb97xd.xyz	-832.382	85.328	85.276	65.182	57.66	54.112	5.44911	3.07011	2.66411	2.47611	-830.895	-831.615	-831.842	-831.916	-831.943	4.19996	4.22349	4.1813	4.19521	4.18173	2.78121	2.78121	2.16248	1.89441	1.92029	1.93293	1.92355	2.15923	1.99666	2.02529	2.03793	2.02855	2.30623	2.1049	2.12908	2.13531	2.11743		0.0114687	0.00125884	0.00125884			0.0238168	0.0027035	0.0027035			0.0280432
'+20K-Charged-1-193-4732-wb97xd.xyz	-832.382	86.206	86.155	67.59	60.727	57.487	5.56187	5.59087	5.84387	5.96387	-830.888	-831.61	-831.836	-831.91	-831.937	8.24158	7.59409	7.76299	7.89184	7.87586	7.35584	7.35684	8.6121	7.67302	7.90998	8.03756	8.02567	9.26785	8.43426	8.67398	8.80156	8.78967	9.72285	8.85051	9.08576	9.20694	9.18655		8.0105e-09	8.79254e-10	8.79254e-10			9.26937e-08	1.05219e-08	1.05219e-08			1.84431e-07
20K-1-362-20393-wb97xd.xyz	-832.382	86.549	86.499	68.338	61.435	58.162	5.56422	6.34122	6.55422	6.64122	-830.896	-831.616	-831.841	-831.915	-831.942	3.2028	4.12503	4.4749	4.62328	4.67521	4.43028	4.43228	4.32131	4.95196	5.36989	5.517	5.57303	4.93706	5.6732	6.09389	6.241	6.29703	5.35906	6.05645	6.47267	6.61338	6.66091		2.38725e-06	2.62031e-07	2.62031e-07			9.15183e-06	1.03885e-06	1.03885e-06			1.30992e-05
20K-Charged-1-398-17339-wb97xd.xyz	-832.381	86.158	86.107	67.707	60.753	57.46	5.62408	5.77008	5.93208	5.99908	-830.894	-831.615	-831.841	-831.915	-831.942	4.46078	4.63582	4.7892	4.89181	4.92354	4.30781	4.30881	4.94829	4.83175	5.05319	5.15454	5.19035	5.51304	5.50199	5.72619	5.82754	5.86335	5.91504	5.86523	6.08497	6.17992	6.20724		5.8069e-06	6.37381e-07	6.37381e-07			2.03474e-05	2.30969e-06	2.30969e-06			2.81716e-05
'+PM7-Charged-1-134-15202-wb97xd.xyz	-832.381	86.147	86.096	67.315	60.384	57.113	5.64792	5.40192	5.58692	5.67592	-830.888	-831.61	-831.836	-831.91	-831.937	8.27982	7.63532	7.8019	7.90064	7.88258	7.30564	7.30664	8.37533	7.43925	7.67389	7.77136	7.7574	8.96308	8.1325	8.36989	8.46736	8.4534	9.38708	8.51774	8.75068	8.84174	8.81928		1.49382e-08	1.63966e-09	1.63966e-09			1.72234e-07	1.95507e-08	1.95507e-08			3.42819e-07
'+20K-Charged-1-222-6385-wb97xd.xyz	-832.381	86.336	86.285	67.851	61.021	57.796	5.64814	5.93814	6.22414	6.35914	-830.888	-831.61	-831.836	-831.91	-831.937	8.26874	7.68557	7.83074	7.92468	7.91227	7.51868	7.51968	8.90025	8.0255	8.23873	8.3314	8.32309	9.589	8.81974	9.03573	9.1284	9.12009	10.059	9.25098	9.46252	9.54878	9.53197		4.01445e-09	4.40637e-10	4.40637e-10			5.04281e-08	5.72423e-09	5.72423e-09			1.02951e-07
20K-538-10678-wb97xd.xyz	-832.381	85.607	85.554	64.573	56.762	53.085	5.6572	2.6692	1.9742	1.6572	-830.895	-831.615	-831.842	-831.916	-831.943	4.14523	4.27589	4.2431	4.23178	4.23901	3.09678	3.09578	1.49874	1.33782	1.37309	1.3605	1.37183	1.2065	1.15107	1.18909	1.1765	1.18783	1.2245	1.13031	1.16388	1.14488	1.14771		0.0413134	0.00453467	0.00453467			0.112091	0.0127238	0.0127238	17		0.144104
20K-1-478-18858-wb97xd.xyz	-832.381	85.978	85.925	65.63	58.026	54.441	5.69344	3.76244	3.27444	3.04944	-830.895	-831.615	-831.841	-831.915	-831.943	4.26721	4.47775	4.39186	4.36797	4.39254	3.60397	3.60297	2.67772	2.59668	2.57885	2.55369	2.58236	2.59247	2.61692	2.60185	2.57669	2.60536	2.70247	2.68816	2.66863	2.63707	2.65724		0.00248257	0.000272494	0.000272494			0.00822912	0.000934108	0.000934108			0.0112751
PM7-284-20412-wb97xd.xyz	-832.381	86.599	86.549	68.251	61.29	57.989	5.71957	6.40957	6.56457	6.62357	-830.896	-831.616	-831.842	-831.915	-831.943	3.37366	4.01969	4.25935	4.36491	4.41861	4.22191	4.22391	4.40517	4.75962	5.06734	5.17163	5.22943	4.96292	5.42286	5.73334	5.83763	5.89543	5.35692	5.77811	6.08413	6.18201	6.23131		5.30305e-06	5.82077e-07	5.82077e-07			1.91798e-05	2.17715e-06	2.17715e-06			2.70498e-05
20K-1-914-703-wb97xd.xyz	-832.381	85.126	85.074	64.099	56.264	52.575	5.72319	2.26119	1.54219	1.21319	-830.895	-831.615	-831.841	-831.915	-831.943	4.29634	4.55674	4.44429	4.43728	4.44468	2.82128	2.82128	1.17586	1.14467	1.10028	1.092	1.10349	0.859607	0.933915	0.892284	0.883998	0.895493	0.865608	0.901156	0.85507	0.840378	0.843374		0.0770531	0.00845756	0.00845756			0.19208	0.0218035	0.0218035	12		0.240862
PM7-164-20601-wb97xd.xyz	-832.381	85.925	85.873	65.504	57.876	54.281	5.72991	3.67291	3.16091	2.92591	-830.895	-831.615	-831.841	-831.915	-831.943	4.31071	4.51409	4.42402	4.39842	4.40623	3.58142	3.58142	2.59522	2.50701	2.48501	2.45815	2.47005	2.48597	2.50326	2.48401	2.45715	2.46905	2.58597	2.5645	2.5408	2.50753	2.51093		0.00322256	0.000353717	0.000353717			0.0105784	0.00120078	0.00120078			0.0144335
20K-1-647-10776-wb97xd.xyz	-832.381	86.249	86.198	67.355	60.246	56.881	5.74087	5.53487	5.54187	5.53687	-830.894	-831.615	-831.841	-831.915	-831.942	4.56611	4.69988	4.76949	4.80252	4.82736	4.30952	4.31052	4.70163	4.5438	4.68149	4.71324	4.74218	5.11138	5.05905	5.19949	5.23124	5.26018	5.44138	5.35029	5.48627	5.51162	5.53206		1.64461e-05	1.80517e-06	1.80517e-06			6.18203e-05	7.01738e-06	7.01738e-06			8.80532e-05
20K-Charged-1-580-5830-wb97xd.xyz	-832.381	85.96	85.908	66.288	58.948	55.483	5.85976	4.58676	4.36276	4.25776	-830.894	-831.614	-831.84	-831.914	-831.942	4.71921	5.04471	5.07149	5.12538	5.12381	4.34338	4.34338	3.78773	3.82164	3.91648	3.9691	3.97163	3.96648	4.10589	4.20348	4.2561	4.25863	4.19648	4.29713	4.39027	4.43648	4.43051		9.84926e-05	1.08108e-05	1.08108e-05			0.000391303	4.44178e-05	4.44178e-05			0.000565243
20K-542-16580-wb97xd.xyz	-832.381	85.358	85.306	64.232	56.382	52.688	5.89149	2.56249	1.82849	1.49449	-830.894	-831.615	-831.841	-831.915	-831.943	4.47102	4.59876	4.53046	4.52758	4.53071	3.14358	3.14358	1.48353	1.31969	1.31945	1.3153	1.32253	1.15228	1.09393	1.09645	1.0923	1.09953	1.15328	1.05617	1.05424	1.04368	1.04241		0.0463264	0.00508491	0.00508491			0.131895	0.0149717	0.0149717	15		0.172134
20K-1-357-16337-wb97xd	-832.381	86.776	86.726	68.053	60.991	57.648	5.96688	6.45888	6.51288	6.52988																												5
20K-Charged-1-597-18958-wb97xd	-832.381	85.951	85.9	66.579	59.316	55.885	6.03309	5.05109	4.90409	4.83309																												RT	0.430504				RT	0.542775				RT	0.592452
20K-1-469-8306-wb97xd	-832.381	86.61	86.558	67.113	59.825	56.383	6.08702	5.63902	5.46702	5.38502																												Sum	9.23054				Sum	8.88066				Sum	8.43434
PM7-1-358-17107-wb97xd	-832.381	86.275	86.224	66.391	58.993	55.501	6.10057	4.93057	4.64857	4.51657																													e^-(dG/RT)					e^-(dG/RT)					e^-(dG/RT)
20K-498-16711-wb97xd	-832.381	86.007	85.955	65.692	58.12	54.55	6.11227	4.24327	3.78727	3.57727																													216.65K	Boltzmann	%	Rank		273.15K	Boltzmann	%	Rank		298.15
PM7-1-360-19365-wb97xd	-832.381	85.399	85.347	64.144	56.246	52.529	6.12335	2.70635	1.92435	1.56735																													0.762518	0.0826082	0.0826082	5		0.314584	0.0354234	0.0354234	8		0.214119
20K-1-524-18144-wb97xd	-832.381	86.104	86.053	66.655	59.374	55.934	6.16022	5.25422	5.08922	5.00922																													0.228027	0.0247035	0.0247035	12		0.109725	0.0123555	0.0123555	18		0.0787385
20K-1-515-15276-wb97xd	-832.38	86.131	86.08	66.57	59.243	55.781	6.22449	5.23349	5.02249	4.92049																													0.339768	0.0368091	0.0368091	9		0.167837	0.0188991	0.0188991	14		0.121232
20K-1-464-19763-wb97xd	-832.38	86.59	86.54	67.747	60.648	57.287	6.26106	6.44706	6.46406	6.46306																													0.241549	0.0261684	0.0261684	11		0.125244	0.014103	0.014103	16		0.0922458
20K-1-416-20420-wb97xd	-832.38	86.319	86.269	67.897	60.889	57.566	6.37835	6.71435	6.82235	6.85935																													0.765943	0.0829792	0.0829792	4		0.380973	0.0428991	0.0428991	7		0.276244
PM7-524-7946-wb97xd	-832.38	86.32	86.269	66.533	59.165	55.687	6.38148	5.35348	5.10148	4.98348																													0.052926	0.00573379	0.00573379			0.0411158	0.00462981	0.00462981			0.0344473
20K-1-420-20469-wb97xd	-832.38	86.068	86.017	66.73	59.491	56.07	6.38694	5.55594	5.43294	5.37194																													0.0331791	0.00359449	0.00359449			0.0297823	0.00335361	0.00335361			0.0260282
20K-Charged-1-267-6529-wb97xd	-832.38	86.59	86.54	68.3	61.538	58.343	6.39148	7.13048	7.48448	7.64948																													0.0247179	0.00267784	0.00267784			0.0249663	0.00281132	0.00281132			0.0227123
20K-1-542-19344-wb97xd	-832.38	86.13	86.079	66.609	59.286	55.825	6.4398	5.4878	5.2808	5.1798																													0.00411296	0.000445582	0.000445582			0.0042577	0.000479435	0.000479435			0.00391847
20K-1-632-14237-wb97xd	-832.38	85.965	85.914	67.082	59.911	56.515	6.52801	6.04901	5.99401	5.95801																													0.104465	0.0113173	0.0113173	16		0.0635948	0.00716104	0.00716104			0.0494112
20K-1-405-19899-wb97xd	-832.38	86.174	86.124	67.56	60.49	57.139	6.56114	6.56014	6.60614	6.61514																													0.000472852	5.12269e-05	5.12269e-05			0.0005993	6.74837e-05	6.74837e-05			0.000580595
20K-1-700-19990-wb97xd	-832.38	85.929	85.879	66.794	59.546	56.116	6.71454	5.94754	5.81554	5.74554																													0.00526187	0.000570049	0.000570049			0.00640983	0.000721774	0.000721774			0.00621263
PM7-1-167-20310-wb97xd	-832.38	86.222	86.171	66.31	58.878	55.371	6.71845	5.46745	5.15145	5.00445																													0.0141141	0.00152906	0.00152906			0.0154004	0.00173415	0.00173415			0.0143692
20K-1-551-14214-wb97xd	-832.38	86.008	85.957	66.134	58.716	55.214	6.75829	5.33129	5.02929	4.88729																													0.965825	0.104634	0.104634	2		0.743365	0.083706	0.083706	3		0.62511
PM7-1-169-18854-wb97xd	-832.38	86.191	86.139	65.998	58.49	54.948	6.79555	5.23255	4.84055	4.65855																													0.0690023	0.00747543	0.00747543			0.0468781	0.00527867	0.00527867			0.037683
20K-1-473-16914-wb97xd	-832.38	85.997	85.946	66.009	58.508	54.967	6.82416	5.27216	4.88716	4.70616																													0.0920526	0.0099726	0.0099726	19		0.0614687	0.00692163	0.00692163			0.0492068
20K-511-13012-wb97xd	-832.379	86.134	86.084	67.341	60.217	56.842	6.85852	6.63852	6.63052	6.61552																													0.0524674	0.00568411	0.00568411			0.0539302	0.00607276	0.00607276			0.0497063
20K-375-16456-wb97xd	-832.379	86.115	86.065	66.712	59.419	55.971	6.89098	6.04198	5.86498	5.77698																													0.000304279	3.29643e-05	3.29643e-05			0.000427163	4.81003e-05	4.81003e-05			0.000427909
20K-644-11084-wb97xd	-832.379	86.228	86.176	66.345	58.924	55.421	7.03082	5.81482	5.50982	5.36682																													0.00046157	5.00047e-05	5.00047e-05			0.000645853	7.27257e-05	7.27257e-05			0.000646395
20K-1-434-19608-wb97xd	-832.379	86.126	86.076	67.088	59.897	56.493	7.04448	6.57148	6.49648	6.45248																													0.100916	0.0109329	0.0109329	17		0.0863657	0.00972514	0.00972514			0.0747326
20K-605-10220-wb97xd	-832.379	86.72	86.67	68.694	61.83	58.572	7.07718	8.21018	8.46218	8.56418																													0.315904	0.0342237	0.0342237	10		0.305808	0.0344353	0.0344353	9		0.277045
20K-1-491-20609-wb97xd	-832.379	86.224	86.174	67.792	60.783	57.46	7.17657	7.40757	7.51457	7.55157																													0.0565616	0.00612765	0.00612765			0.0584138	0.00657764	0.00657764			0.0540239
20K-1-535-5302-wb97xd	-832.379	85.832	85.78	65.253	57.566	53.943	7.22877	4.92077	4.34977	4.08677																													0.0327214	0.00354491	0.00354491			0.0327175	0.00368413	0.00368413			0.0298929
20K-1-418-18663-wb97xd	-832.379	86.106	86.056	67.878	60.912	57.608	7.26618	7.58318	7.73318	7.78918																													0.0291599	0.00315907	0.00315907			0.0310949	0.00350142	0.00350142			0.0289686
20K-Charged-1-582-17799-wb97xd	-832.379	86.044	85.994	67.017	59.852	56.463	7.28535	6.74135	6.69235	6.66335																													0.181153	0.0196254	0.0196254	14		0.177782	0.020019	0.020019	13		0.161318
20K-1-460-6024-wb97xd	-832.379	86.143	86.092	67.664	60.621	57.281	7.34205	7.44505	7.51805	7.53805																													0.000734529	7.95759e-05	7.95759e-05			0.00109189	0.000122952	0.000122952			0.00111878
20K-1-550-9703-wb97xd	-832.379	85.652	85.6	64.922	57.17	53.518	7.35226	4.71326	4.07726	3.78526																													0.000338191	3.66383e-05	3.66383e-05			0.000538273	6.06118e-05	6.06118e-05			0.000561993
20K-1-556-18968-wb97xd	-832.379	85.7	85.648	64.877	57.102	53.44	7.386	4.702	4.043	3.741																													0.809014	0.0876453	0.0876453	3		0.724075	0.0815339	0.0815339	4		0.640847
20K-Charged-1-584-12738-wb97xd	-832.379	85.746	85.695	65.519	58.006	54.462	7.39132	5.34932	4.95232	4.76832																													0.000238554	2.5844e-05	2.5844e-05			0.000295091	3.32285e-05	3.32285e-05			0.000280714
20K-1-573-1003-wb97xd	-832.378	86.296	86.245	66.738	59.405	55.941	7.49266	6.66966	6.45266	6.34866																													0.0056419	0.000611221	0.000611221			0.00765028	0.000861453	0.000861453			0.00767224
20K-1-617-14087-wb97xd	-832.378	86.334	86.284	68.029	61.067	57.765	7.49399	7.96199	8.11599	8.17399																													0.516566	0.0559627	0.0559627	6		0.466065	0.0524809	0.0524809	5		0.413111
20K-1-611-3438-wb97xd	-832.378	85.98	85.928	66.218	58.813	55.316	7.51383	6.17083	5.88183	5.74483																													0.0983839	0.0106585	0.0106585	18		0.0929808	0.01047	0.01047	21		0.0834068
20K-1-439-13224-wb97xd	-832.378	86.632	86.581	68.313	61.362	58.066	7.54009	8.29209	8.45709	8.52109																													0.00518849	0.0005621	0.0005621			0.00749587	0.000844067	0.000844067			0.00765843
20K-1-614-16107-wb97xd	-832.378	85.898	85.846	66.025	58.576	55.06	7.56156	6.02556	5.69256	5.53656																													0.0514635	0.00557535	0.00557535			0.0563354	0.00634361	0.00634361			0.0528813
20K-434-20434-wb97xd	-832.378	86.447	86.397	67.707	60.623	57.268	7.63343	7.77943	7.81143	7.81643																													0.074776	0.00810093	0.00810093			0.0589742	0.00664074	0.00664074			0.0498348
PM7-293-19637-wb97xd	-832.378	85.908	85.856	65.973	58.505	54.98	7.69448	6.10648	5.75448	5.58948																													0.201105	0.0217869	0.0217869	13		0.216914	0.0244255	0.0244255	11		0.20328
20K-1-451-16803-wb97xd	-832.378	85.982	85.932	67.516	60.471	57.13	7.82629	7.78129	7.85229	7.87129																													0.0169491	0.0018362	0.0018362			0.019098	0.00215051	0.00215051			0.0181934
20K-Charged-1-438-1688-wb97xd	-832.378	86.08	86.029	66.815	59.61	56.204	7.9288	7.1828	7.0938	7.0478																													0.0173882	0.00188376	0.00188376			0.0208642	0.00234939	0.00234939			0.0202349
20K-1-574-2733-wb97xd	-832.378	85.495	85.444	65.159	57.549	53.959	7.93258	5.53058	5.03658	4.80658																													0.0890559	0.00964796	0.00964796			0.109169	0.0122929	0.0122929	19		0.106556
20K-1-626-17994-wb97xd	-832.378	85.427	85.375	64.748	57.022	53.382	7.94359	5.13059	4.52059	4.24059																													0.42369	0.0459008	0.0459008	8		0.451422	0.0508321	0.0508321	6		0.422757
20K-Charged-1-481-14743-wb97xd	-832.378	86.052	86.001	66.668	59.429	56.007	7.95326	7.06026	6.93726	6.87526																													0.00175771	0.000190423	0.000190423			0.00265675	0.000299161	0.000299161			0.00277238
PM7-276-20786-wb97xd	-832.378	85.378	85.326	64.721	56.997	53.357	8.00023	5.16023	4.55223	4.27223																													0.0272526	0.00295244	0.00295244			0.0310307	0.00349419	0.00349419			0.0296552
20K-Charged-560-11837-wb97xd	-832.378	86.176	86.126	67.491	60.457	57.128	8.00327	7.93327	8.01527	8.04627																													0.000390028	4.22541e-05	4.22541e-05			0.000618482	6.96437e-05	6.96437e-05			0.000645845
20K-689-1805-wb97xd	-832.378	85.62	85.568	64.731	56.959	53.298	8.02381	5.19381	4.53781	4.23681																													0.00025796	2.79463e-05	2.79463e-05			0.000474379	5.34171e-05	5.34171e-05			0.000520374
20K-Charged-592-20462-wb97xd	-832.378	86.468	86.417	67.079	59.846	56.429	8.02856	7.54656	7.42956	7.37256																													0.00389066	0.000421498	0.000421498			0.00586762	0.000660719	0.000660719			0.00608834
20K-1-709-19138-wb97xd	-832.377	86.136	86.084	65.683	58.069	54.48	8.08542	6.20742	5.70942	5.48042																													0.0210772	0.00228342	0.00228342			0.0253093	0.00284993	0.00284993			0.0245213
20K-680-10240-wb97xd	-832.377	85.538	85.487	66.217	58.923	55.475	8.12087	6.77687	6.59887	6.51087																													0.0485804	0.005263	0.005263			0.0568757	0.00640444	0.00640444			0.0547136
20K-Charged-1-418-16709-wb97xd	-832.377	85.846	85.795	66.463	59.212	55.785	8.13901	7.04101	6.90601	6.83901																													0.00468779	0.000507856	0.000507856			0.0074451	0.00083835	0.00083835			0.00788552
20K-Charged-1-446-3556-wb97xd	-832.377	85.854	85.803	66.423	59.159	55.727	8.14659	7.00859	6.86059	6.78859																													1	0.108336	0.108336	1		1	0.112604	0.112604	1		0.91693
20K-Charged-1-502-275-wb97xd	-832.377	86.237	86.188	68.457	61.69	58.477	8.23835	9.13435	9.48335	9.63035																													0.0566577	0.00613807	0.00613807			0.0745965	0.00839989	0.00839989			0.0746678
20K-1-720-17692-wb97xd	-832.377	85.661	85.609	64.121	56.179	52.443	8.24318	4.80318	3.97718	3.60118																													0.0609869	0.00660707	0.00660707			0.0805532	0.00907063	0.00907063			0.0806552
20K-1-510-15381-wb97xd	-832.377	86.224	86.173	67.54	60.449	57.089	8.39404	8.37304	8.39804	8.39804																													0.0371308	0.0040226	0.0040226			0.0497451	0.0056015	0.0056015			0.0500562
PM7-1-251-11935-wb97xd	-832.377	86.179	86.129	67.582	60.504	57.149	8.42215	8.44315	8.48115	8.48615																													0.00894293	0.000968841	0.000968841			0.0156739	0.00176495	0.00176495			0.0170561
20K-744-3324-wb97xd	-832.377	85.829	85.777	65.197	57.499	53.87	8.50842	6.14442	5.56242	5.29342																													0.0015884	0.000172081	0.000172081			0.00244266	0.000275054	0.000275054			0.00255834
20K-1-913-1800-wb97xd	-832.377	85.789	85.739	66.838	59.644	56.237	8.6049	7.8819	7.8039	7.7569																													0.000637325	6.90452e-05	6.90452e-05			0.000886497	9.98233e-05	9.98233e-05			0.000901228
20K-1-577-254-wb97xd	-832.377	85.492	85.442	66.122	58.756	55.271	8.6669	7.2279	6.9779	6.8529																													0.000220538	2.38922e-05	2.38922e-05			0.000314279	3.53892e-05	3.53892e-05			0.00032249
PM7-190-20697-wb97xd	-832.377	85.9	85.85	66.956	59.759	56.35	8.67323	8.06823	7.98723	7.93823																													0.00500495	0.000542216	0.000542216			0.00614898	0.000692401	0.000692401			0.00601096
PM7-1-438-2990-wb97xd	-832.377	85.878	85.827	65.915	58.408	54.863	8.70507	7.05907	6.66807	6.48307																													0.00150293	0.000162822	0.000162822			0.00232922	0.00026228	0.00026228			0.00244927
20K-1-552-18452-wb97xd	-832.376	85.835	85.785	67.011	59.831	56.428	8.74149	8.19149	8.12749	8.08449																													0.00511713	0.000554369	0.000554369			0.00645715	0.000727102	0.000727102			0.00638261
20K-945-20119-wb97xd	-832.376	86.535	86.485	67.568	60.416	57.03	8.75257	8.75957	8.72357	8.69757																													0.000314171	3.4036e-05	3.4036e-05			0.000585107	6.58855e-05	6.58855e-05			0.000645726
20K-1-695-15933-wb97xd	-832.376	85.822	85.772	67.177	60.043	56.659	8.75754	8.37354	8.35554	8.33154																													0.0472709	0.00512113	0.00512113			0.0699408	0.00787563	0.00787563			0.0725583
PM7-1-699-17796-wb97xd	-832.376	86.203	86.153	66.849	59.562	56.115	8.76848	8.05648	7.88548	7.79848																													0.048368	0.00523999	0.00523999			0.0737627	0.00830599	0.00830599			0.0772182
20K-Charged-1-425-15238-wb97xd	-832.376	85.298	85.247	65.669	58.284	54.796	8.80765	6.91565	6.64665	6.51865																													0.0159978	0.00173314	0.00173314			0.0240941	0.00271309	0.00271309			0.0251626
20K-1-546-5423-wb97xd	-832.376	86.381	86.331	68.126	61.157	57.851	8.83623	9.40123	9.54823	9.60223																													0.0153209	0.0016598	0.0016598			0.0231535	0.00260719	0.00260719			0.0242203
20K-1-585-926-wb97xd	-832.376	85.505	85.454	66.016	58.61	55.106	8.86228	7.31728	7.02728	6.88328																													0.000237473	2.57268e-05	2.57268e-05			0.000407395	4.58743e-05	4.58743e-05			0.000444309
PM7-347-17344-wb97xd	-832.376	84.96	84.908	64.263	56.494	52.833	8.98519	5.68719	5.03419	4.73319																													0.00797443	0.000863918	0.000863918			0.0132705	0.00149432	0.00149432			0.0143017
20K-Charged-1-468-5672-wb97xd	-832.376	85.318	85.267	65.814	58.467	54.995	9.04943	7.30243	7.07143	6.95943																													0.0146354	0.00158554	0.00158554			0.0217194	0.0024457	0.0024457			0.022612
20K-Charged-1-482-16179-wb97xd	-832.376	85.221	85.17	65.601	58.201	54.705	9.30723	7.34723	7.06323	6.92723																													0.00385684	0.000417835	0.000417835			0.0079557	0.000895845	0.000895845			0.00911747
PM7-1-474-17658-wb97xd	-832.376	86.286	86.235	67.11	59.875	56.451	9.32584	8.87484	8.75584	8.69184																													0.000443213	4.80159e-05	4.80159e-05			0.000871322	9.81145e-05	9.81145e-05			0.000988279
20K-1-726-20563-wb97xd	-832.375	85.396	85.344	64.451	56.632	52.947	9.43622	6.32622	5.62322	5.29822																													0.00335401	0.00036336	0.00036336			0.00644692	0.00072595	0.00072595			0.00728246
20K-Charged-1-554-8098-wb97xd	-832.375	85.159	85.108	65.362	57.909	54.39	9.50787	7.30887	6.97187	6.81287																													0.014338	0.00155332	0.00155332			0.0232157	0.00261418	0.00261418			0.0248604
PM7-698-734-wb97xd	-832.375	86.145	86.095	67.747	60.724	57.392	9.62263	9.80863	9.90163	9.92963																													0.0124003	0.0013434	0.0013434			0.0211919	0.0023863	0.0023863			0.0230613
20K-1-715-15565-wb97xd	-832.375	85.406	85.354	64.866	57.162	53.528	9.64532	6.95032	6.36232	6.08832																													0.0198793	0.00215365	0.00215365			0.0322067	0.00362661	0.00362661			0.0344731
20K-1-602-15058-wb97xd	-832.375	86.825	86.775	68.526	61.572	58.273	9.7429	10.7079	10.8699	10.9309																													0.00075227	8.14979e-05	8.14979e-05			0.00132317	0.000148994	0.000148994			0.00144911
PM7-250-20589-wb97xd	-832.375	86.951	86.9	67.818	60.659	57.272	9.78464	10.0416	9.99864	9.97164																													0.00410964	0.000445221	0.000445221			0.00910654	0.00102543	0.00102543			0.0107092
PM7-266-20778-wb97xd	-832.375	85.371	85.32	65.139	57.539	53.951	9.80077	7.37877	6.89477	6.66677																													0.00832905	0.000902336	0.000902336			0.0147598	0.00166202	0.00166202			0.0161698
20K-743-5777-wb97xd	-832.375	85.819	85.769	67.007	59.839	56.443	9.86534	9.31134	9.25934	9.22334																													0.00302511	0.000327729	0.000327729			0.00688355	0.000775116	0.000775116			0.00816224
PM7-1-539-5320-wb97xd	-832.375	86.911	86.861	68.038	60.946	57.59	9.87611	10.3531	10.3771	10.3811																													0.00508338	0.000550713	0.000550713			0.00908212	0.00102269	0.00102269			0.0100192
20K-Charged-1-562-14157-wb97xd	-832.375	85.274	85.224	65.791	58.422	54.939	9.92097	8.15097	7.89797	7.77497																													0.000379333	4.10955e-05	4.10955e-05			0.000912391	0.000102739	0.000102739			0.00110661
20K-1-755-12839-wb97xd	-832.375	86.777	86.727	68.713	61.827	58.559	9.94416	11.0962	11.3262	11.4182																													0.000718959	7.78891e-05	7.78891e-05			0.00147375	0.000165951	0.000165951			0.00169685
20K-Charged-531-8305-wb97xd	-832.374	85.343	85.292	65.968	58.622	55.149	10.0325	8.43949	8.20949	8.09649																													0.0116954	0.00126703	0.00126703			0.020569	0.00231615	0.00231615			0.0225534
20K-1-872-20524-wb97xd	-832.374	85.8	85.292	66.54	59.245	55.791	10.044	9.02304	8.84404	8.75004																													0.00308807	0.00033455	0.00033455			0.00624165	0.000702836	0.000702836			0.0071417
20K-Charged-1-509-4916-wb97xd	-832.374	85.397	85.75	66.041	58.704	55.235	10.0475	8.52747	8.30647	8.19747																													0.000137313	1.4876e-05	1.4876e-05			0.00029521	3.32419e-05	3.32419e-05			0.000346196
20K-1-882-12313-wb97xd	-832.374	86.864	85.347	67.871	60.736	57.36	10.1533	10.4633	10.4443	10.4283																													0.00597661	0.000647482	0.000647482			0.0112397	0.00126564	0.00126564			0.0126192
20K-1-666-8796-wb97xd	-832.374	86.817	86.813	68.702	61.802	58.527	10.1805	11.3215	11.5375	11.6225																													0.000425731	4.61219e-05	4.61219e-05			0.000949565	0.000106925	0.000106925			0.00112293
20K-1-808-10899-wb97xd	-832.374	85.727	86.767	65.941	58.499	54.98	10.2605	8.64054	8.31454	8.15554																													0.00337705	0.000365856	0.000365856			0.00696492	0.00078428	0.00078428			0.0080037
20K-1-801-14260-wb97xd	-832.374	86.703	85.676	67.585	60.409	57.015	10.319	10.343	10.283	10.249																													0.0116679	0.00126405	0.00126405			0.0206063	0.00232036	0.00232036			0.022629
PM7-1-253-16735-wb97xd	-832.374	86.829	86.652	68.074	61.007	57.662	10.3723	10.8853	10.9343	10.9493																													0.00268843	0.000291254	0.000291254			0.0057592	0.000648511	0.000648511			0.00670182
PM7-1-729-389-wb97xd	-832.374	85.474	86.779	66.165	58.83	55.357	10.3814	8.98542	8.76642	8.65342																													0.000153231	1.66004e-05	1.66004e-05			0.000408441	4.59922e-05	4.59922e-05			0.000511465
20K-1-786-1563-wb97xd	-832.374	86.944	85.424	68.945	62.097	58.847	10.4104	11.7944	12.0624	12.1724																													7.73124e-05	8.37572e-06	8.37572e-06			0.000188568	2.12336e-05	2.12336e-05			0.000229606
20K-Charged-1-400-15270-wb97xd	-832.374	86.37	86.894	67.943	61.118	57.893	10.5178	10.8998	11.1908	11.3258																													0.00339052	0.000367315	0.000367315			0.00727596	0.000819304	0.000819304			0.00847235
20K-1-689-9704-wb97xd	-832.374	85.948	86.319	66.982	59.757	56.333	10.5195	9.94052	9.83152	9.76752																													0.000426476	4.62027e-05	4.62027e-05			0.00097573	0.000109871	0.000109871			0.00117084
PM7-296-19207-wb97xd	-832.374	85.476	85.898	65.664	58.192	54.66	10.5276	8.63063	8.27463	8.10263																													0.000390899	4.23484e-05	4.23484e-05			0.000900583	0.000101409	0.000101409			0.00107699
20K-1-847-11412-wb97xd	-832.374	86.78	85.425	67.873	60.761	57.395	10.5647	10.8767	10.8807	10.8747																													0.00154616	0.000167505	0.000167505			0.00343721	0.000387045	0.000387045			0.00405855
PM7-1-370-17996-wb97xd	-832.373	86.022	86.73	66.253	58.827	55.316	10.5937	9.28571	8.97571	8.82471																													0.000605463	6.55934e-05	6.55934e-05			0.0013075	0.00014723	0.00014723			0.0015361
20K-1-708-9653-wb97xd	-832.373	86.484	85.971	67.903	60.841	57.493	10.6219	10.9639	11.0179	11.0299																													0.00993573	0.0010764	0.0010764			0.0181738	0.00204644	0.00204644			0.0202714
20K-856-7786-wb97xd	-832.373	86.777	86.434	68.351	61.368	58.057	10.7739	11.5639	11.6969	11.7459																													0.00467316	0.000506271	0.000506271			0.0103471	0.00116513	0.00116513			0.0122021
20K-763-7570-wb97xd	-832.373	85.568	86.727	66.477	59.188	55.734	10.7749	9.69092	9.51792	9.42392																													0.433724	0.0469879	0.0469879	7		0.869949	0.0979599	0.0979599	2		1
PM7-1-330-16957-wb97xd	-832.373	84.92	85.518	63.797	55.904	52.185	10.7874	7.02339	6.24639	5.88739																													0.00153449	0.00016624	0.00016624			0.00335424	0.000377701	0.000377701			0.003962
20K-Charged-1-413-7959-wb97xd	-832.373	86.284	84.868	67.99	61.193	57.98	10.9443	11.3733	11.6923	11.8393																													0.000105104	1.13865e-05	1.13865e-05			0.000256599	2.88942e-05	2.88942e-05			0.000313867
PM7-Charged-1-328-17036-wb97xd	-832.373	84.945	86.234	63.934	56.084	52.383	11.0188	7.39176	6.65776	6.31676																													0.000368438	3.9915e-05	3.9915e-05			0.00120605	0.000135806	0.000135806			0.00161087
20K-996-319-wb97xd	-832.373	85.304	84.893	64.227	56.359	52.652	11.0435	7.70948	6.95748	6.61048																													0.00726462	0.00078702	0.00078702			0.015431	0.00173759	0.00173759			0.0179577
20K-1-855-19732-wb97xd	-832.373	85.518	85.252	65.977	58.563	55.054	11.0639	9.47986	9.18186	9.03286																													0.0430536	0.00466426	0.00466426			0.100317	0.0112961	0.0112961	20		0.120753
20K-Charged-1-420-9223-wb97xd	-832.373	86.193	85.468	67.708	60.848	57.606	11.0675	11.2145	11.4705	11.5885																													0.0140498	0.0015221	0.0015221			0.0313625	0.00353155	0.00353155			0.0371675
20K-1-919-13422-wb97xd	-832.373	86.598	86.142	67.48	60.284	56.878	11.1125	11.0315	10.9515	10.9055																													0.00788155	0.000853855	0.000853855			0.0184195	0.00207411	0.00207411			0.0222168
20K-1-798-240-wb97xd	-832.373	85.591	86.548	66.473	59.177	55.721	11.1194	10.0314	9.85144	9.75544																													5.30501e-05	5.74723e-06	5.74723e-06			0.000163286	1.83867e-05	1.83867e-05			0.000214566
20K-1-698-965-wb97xd	-832.373	85.452	85.54	65.785	58.315	54.783	11.135	9.35904	9.00504	8.83304																													0.000211896	2.29559e-05	2.29559e-05			0.000734533	8.27115e-05	8.27115e-05			0.00100223
20K-1-874-18260-wb97xd	-832.373	86.803	85.402	68.065	61.005	57.662	11.1538	11.6578	11.7138	11.7308																													0.000800555	8.67289e-05	8.67289e-05			0.00171814	0.00019347	0.00019347			0.0020132
20K-1-740-12897-wb97xd	-832.373	85.071	86.752	65.09	57.512	53.93	11.1929	8.72192	8.25992	8.03792																													1.56402e-08	1.6944e-09	1.6944e-09			1.59635e-07	1.79756e-08	1.79756e-08			3.0016e-07
20K-1-710-427-wb97xd	-832.373	85.392	85.021	65.651	58.151	54.606	11.2044	9.29441	8.91041	8.72541																													0.0249652	0.00270463	0.00270463			0.0483986	0.00544988	0.00544988			0.0550283
20K-1-686-17515-wb97xd	-832.372	85.692	85.341	66.474	59.148	55.678	11.3019	10.2149	10.0049	9.89491																													0.139759	0.015141	0.015141	15		0.305762	0.0344301	0.0344301	10		0.361668
20K-Charged-1-435-3808-wb97xd	-832.372	86.153	85.641	67.224	60.237	56.94	11.3111	10.9741	11.1031	11.1661																													0.000584914	6.33672e-05	6.33672e-05			0.00192921	0.000217238	0.000217238			0.00257966
20K-782-14978-wb97xd	-832.372	85.048	86.102	64.973	57.352	53.751	11.4408	8.85281	8.34781	8.10681																													0.0121982	0.0013215	0.0013215			0.0270726	0.00304849	0.00304849			0.0321001
20K-1-674-18766-wb97xd	-832.372	85.651	84.997	66.031	58.587	55.065	11.4991	9.96908	9.64108	9.47908																													6.5243e-06	7.06817e-07	7.06817e-07			2.13516e-05	2.40429e-06	2.40429e-06			2.85377e-05
20K-1-958-11342-wb97xd	-832.372	86.635	85.601	67.85	60.758	57.401	11.5121	11.8011	11.8251	11.8281																													1.13346e-05	1.22795e-06	1.22795e-06			3.48411e-05	3.92325e-06	3.92325e-06			4.58399e-05
20K-1-800-606-wb97xd	-832.372	85.416	86.585	65.617	58.131	54.592	11.5238	9.57977	9.20977	9.03077																													0.00111136	0.0001204	0.0001204			0.00292735	0.000329632	0.000329632			0.00366673
20K-1-691-16146-wb97xd	-832.372	85.114	85.365	65.764	58.36	54.854	11.7372	9.94019	9.65219	9.50619																													3.1698e-05	3.43403e-06	3.43403e-06			0.000103837	1.16925e-05	1.16925e-05			0.000139119
PM7-307-20517-wb97xd	-832.372	84.925	85.064	64.307	56.506	52.825	11.8036	8.54965	7.86465	7.54365																													0.0112215	0.00121569	0.00121569			0.0234085	0.0026359	0.0026359			0.0272094
20K-1-814-14766-wb97xd	-832.372	84.965	84.873	64.641	56.962	53.336	11.8278	8.90778	8.34478	8.07878																													7.7924e-09	8.44197e-10	8.44197e-10			9.06863e-08	1.02117e-08	1.02117e-08			1.78194e-07
20K-1-825-632-wb97xd	-832.371	85.814	84.914	66.729	59.458	56.014	11.9069	11.0749	10.9199	10.8359																													2.7191e-06	2.94576e-07	2.94576e-07			1.01471e-05	1.14261e-06	1.14261e-06			1.41936e-05
20K-1-967-17819-wb97xd	-832.371	86.454	85.764	67.18	59.929	56.499	11.9143	11.5333	11.3983	11.3283																													6.31069e-06	6.83675e-07	6.83675e-07			2.17354e-05	2.4475e-06	2.4475e-06			2.95011e-05
20K-1-953-156-wb97xd	-832.371	86.161	86.404	67.269	60.083	56.678	11.9879	11.6959	11.6259	11.5809																													1.44615e-08	1.5667e-09	1.5667e-09			1.6786e-07	1.89017e-08	1.89017e-08			3.30065e-07
PM7-Charged-325-12229-wb97xd	-832.371	85.83	86.11	66.18	58.771	55.27	12.0051	10.6241	10.3311	10.1901																													3.93767e-09	4.26591e-10	4.26591e-10			4.96616e-08	5.59211e-09	5.59211e-09			1.0007e-07
20K-1-774-13336-wb97xd	-832.371	86.272	85.779	67.154	59.918	56.493	12.0121	11.6051	11.4851	11.4201																													0.0424151	0.00459508	0.00459508			0.114456	0.0128882	0.0128882	17		0.144794
20K-1-838-19946-wb97xd	-832.371	86.265	86.221	66.874	59.563	56.104	12.0307	11.3437	11.1487	11.0497																													0.0026535	0.00028747	0.00028747			0.0086754	0.000976886	0.000976886			0.0116655
20K-1-739-6991-wb97xd	-832.371	84.589	86.215	63.993	56.171	52.479	12.1399	8.57189	7.86589	7.53389																													6.06498e-06	6.57055e-07	6.57055e-07			2.13348e-05	2.40239e-06	2.40239e-06			2.93968e-05
20K-1-750-18587-wb97xd	-832.371	84.729	84.537	65.01	57.468	53.901	12.3647	9.81368	9.38768	9.18068																													0.0791383	0.00857353	0.00857353			0.196191	0.022092	0.022092	12		0.242083
20K-1-765-12428-wb97xd	-832.371	85.216	84.679	66.081	58.741	55.264	12.3755	10.8955	10.6715	10.5545																													0.00331292	0.000358908	0.000358908			0.010813	0.00121759	0.00121759			0.0145167
20K-1-817-19932-wb97xd	-832.371	86.167	85.166	67.214	60.005	56.59	12.4291	12.0821	11.9891	11.9341																													1.75896e-05	1.90559e-06	1.90559e-06			6.52056e-05	7.34243e-06	7.34243e-06			9.11439e-05
PM7-1-644-11018-wb97xd	-832.371	86.61	86.117	67.693	60.564	57.189	12.4406	12.5726	12.5596	12.5446																													9.90723e-05	1.07331e-05	1.07331e-05			0.000393128	4.42679e-05	4.42679e-05			0.000559573
PM7-552-16853-wb97xd	-832.37	85.896	86.559	66.487	59.119	55.632	12.5416	11.4676	11.2156	11.0886																													0.0471101	0.00510372	0.00510372			0.133661	0.0150508	0.0150508	15		0.171764
20K-1-903-19859-wb97xd	-832.37	86.241	85.846	67.07	59.815	56.38	12.5429	12.0519	11.9129	11.8379																												Q
20K-1-805-17417-wb97xd	-832.37	85.865	86.19	66.748	59.474	56.029	12.5518	11.7388	11.5808	11.4958																												RT	0.430504				RT	0.542775				RT	0.592452
20K-957-6717-wb97xd	-832.37	86.168	85.814	67.205	59.994	56.579	12.6212	12.2652	12.1702	12.1152																												Sum	9.37939				Sum	8.99484				Sum	8.44001
PM7-Charged-338-13350-wb97xd	-832.37	84.983	86.118	65.085	57.574	54.025	12.6642	10.1882	9.79319	9.60419																													e^-(dG/RT)					e^-(dG/RT)					e^-(dG/RT)
20K-1-789-10876-wb97xd	-832.37	84.958	84.933	65.467	57.987	54.447	12.7333	10.6393	10.2753	10.0953																													216.65K	Boltzmann	%	Rank		273.15K	Boltzmann	%	Rank		298.15
PM7-1-439-13182-wb97xd	-832.37	86.389	84.907	66.258	58.751	55.206	12.7554	11.4524	11.0614	10.8764																													0.760273	0.0810579	0.0810579	4		0.313849	0.0348921	0.0348921	8		0.211362
20K-1-883-10763-wb97xd	-832.37	84.826	86.338	64.932	57.337	53.744	12.8489	10.2199	9.74093	9.50793																													0.24771	0.02641	0.02641	12		0.117173	0.0130266	0.0130266	17		0.0827216
20K-1-784-15719-wb97xd	-832.37	84.857	84.775	65.154	57.603	54.032	12.878	10.471	10.036	9.82496																													0.352519	0.0375844	0.0375844	9		0.172813	0.0192125	0.0192125	14		0.123181
PM7-1-367-20948-wb97xd	-832.37	84.741	84.806	64.006	56.155	52.45	12.9375	9.38247	8.64747	8.30247																													0.255024	0.0271899	0.0271899	11		0.130755	0.0145366	0.0145366	16		0.0949255
20K-1-886-20382-wb97xd	-832.37	86.202	84.689	66.936	59.654	56.208	12.9698	12.3448	12.1788	12.0928																													0.746521	0.0795916	0.0795916	5		0.37329	0.0415005	0.0415005	7		0.26822
20K-Charged-1-585-5437-wb97xd	-832.37	85.123	86.152	65.071	57.511	53.94	13.0097	10.5197	10.0757	9.86472																													0.0518964	0.00553303	0.00553303			0.0404801	0.00450037	0.00450037			0.0335938
20K-909-13503-wb97xd	-832.37	85.767	85.072	66.121	58.646	55.112	13.0453	11.6053	11.2463	11.0723																													0.0347347	0.0037033	0.0037033			0.0308845	0.00343358	0.00343358			0.02662
20K-1-866-20018-wb97xd	-832.37	86.028	85.716	66.394	58.989	55.487	13.0556	11.8886	11.5996	11.4576																													0.0258569	0.00275678	0.00275678			0.0258746	0.0028766	0.0028766			0.0232157
20K-1-907-18592-wb97xd	-832.37	86.235	85.977	67.515	60.384	57.004	13.1	13.054	13.039	13.019																													0.00393383	0.000419412	0.000419412			0.00410994	0.000456922	0.000456922			0.0037529
20K-Charged-1-563-17175-wb97xd	-832.369	85.303	86.184	67.372	60.73	57.59	13.1122	12.9232	13.3972	13.6172																													0.109992	0.011727	0.011727	18		0.0662492	0.00736524	0.00736524			0.0507457
20K-963-10645-wb97xd	-832.369	85.677	85.253	65.763	58.206	54.635	13.1663	11.3683	10.9273	10.7163																													0.000567822	6.05394e-05	6.05394e-05			0.000692931	7.70365e-05	7.70365e-05			0.000656049
20K-Charged-1-550-4624-wb97xd	-832.369	85.855	85.626	66.965	59.944	56.629	13.1785	12.5825	12.6775	12.7225																													0.00558261	0.0005952	0.0005952			0.00671783	0.000746853	0.000746853			0.00641583
20K-1-998-1006-wb97xd	-832.369	85.899	85.805	66.408	59.02	55.525	13.2034	12.0504	11.7784	11.6434																													0.0150521	0.0016048	0.0016048			0.0162067	0.00180177	0.00180177			0.014895
20K-Charged-580-12911-wb97xd	-832.369	85.089	85.849	64.568	56.869	53.236	13.228	10.235	9.65201	9.37901																													0.948781	0.101156	0.101156	2		0.732941	0.0814846	0.0814846	3		0.610439
20K-1-957-16196-wb97xd	-832.369	86.003	85.038	66.445	59.056	55.561	13.2626	12.1466	11.8736	11.7386																													0.0783494	0.00835336	0.00835336			0.0518477	0.00576416	0.00576416			0.0408827
PM7-1-364-19246-wb97xd	-832.369	86.762	85.952	68.715	61.823	58.55	13.2986	14.4526	14.6766	14.7636																													0.10591	0.0112918	0.0112918	19		0.0687003	0.00763775	0.00763775			0.0538993
20K-1-939-7609-wb97xd	-832.369	86.37	86.712	67.437	60.265	56.867	13.3129	13.1889	13.1329	13.0949																													0.0523482	0.00558119	0.00558119			0.0538329	0.00598487	0.00598487			0.0490906
20K-1-904-13634-wb97xd	-832.369	86.272	86.319	67.115	59.86	56.424	13.3154	12.8694	12.7304	12.6544																													0.000373721	3.9845e-05	3.9845e-05			0.000502809	5.58997e-05	5.58997e-05			0.000491505
20K-1-890-19359-wb97xd	-832.369	86.068	86.222	66.653	59.313	55.84	13.3155	12.4075	12.1835	12.0705																													0.000572796	6.10697e-05	6.10697e-05			0.000766481	8.52134e-05	8.52134e-05			0.000748056
20K-Charged-1-587-18296-wb97xd	-832.369	85.014	86.017	64.43	56.706	53.063	13.3183	10.1873	9.57925	9.29625																													0.120166	0.0128117	0.0128117	16		0.0991923	0.0110277	0.0110277	22		0.0839283
20K-1-898-18284-wb97xd	-832.369	86.369	84.963	67.642	60.519	57.142	13.3356	13.4166	13.4096	13.3926																													0.31796	0.0338998	0.0338998	10		0.307386	0.0341736	0.0341736	9		0.27536
20K-696-14503-wb97xd	-832.369	86.387	86.319	67.982	60.95	57.614	13.3609	13.7819	13.8659	13.8899																													0.0538489	0.00574119	0.00574119			0.0561805	0.00624586	0.00624586			0.0515679
PM7-324-19665-wb97xd	-832.369	84.943	86.337	64.512	56.765	53.107	13.384	10.335	9.70402	9.40602																													0.034333	0.00366048	0.00366048			0.0339892	0.00377875	0.00377875			0.0306228
20K-1-982-115-wb97xd	-832.369	86.727	84.892	68.351	61.369	58.057	13.3976	14.1876	14.3216	14.3696																													0.0306681	0.00326973	0.00326973			0.0323638	0.00359804	0.00359804			0.0297266
20K-Charged-1-589-18244-wb97xd	-832.369	84.914	86.677	64.355	56.631	52.986	13.4032	10.1972	9.5892	9.3042																													0.187114	0.0199494	0.0199494	14		0.182406	0.020279	0.020279	13		0.163381
PM7-1-363-20582-wb97xd	-832.369	85.496	84.863	65.157	57.484	53.861	13.4882	11.0842	10.5272	10.2642																													0.000958171	0.000102157	0.000102157			0.00134815	0.00014988	0.00014988			0.00134255
20K-1-990-2158-wb97xd	-832.369	85.87	85.445	66.949	59.726	56.302	13.5048	12.8928	12.7858	12.7218																													0.000396978	4.23245e-05	4.23245e-05			0.000611237	6.79541e-05	6.79541e-05			0.000624615
20K-Charged-1-590-10029-wb97xd	-832.369	84.843	85.82	64.073	56.276	52.598	13.5069	10.0189	9.33794	9.01994																													0.811886	0.0865606	0.0865606	3		0.726112	0.0807254	0.0807254	4		0.635589
PM7-1-347-20860-wb97xd	-832.369	86.355	84.792	67.043	59.773	56.334	13.5093	12.9913	12.8373	12.7583																													0.000276969	2.95296e-05	2.95296e-05			0.000332191	3.69312e-05	3.69312e-05			0.000309519
PM7-1-405-14510-wb97xd	-832.369	86.421	86.304	68.031	61	57.664	13.5159	13.9859	14.0709	14.0949																													0.00625956	0.000667374	0.000667374			0.00830735	0.000923568	0.000923568			0.00818485
20K-1-991-19039-wb97xd	-832.369	84.521	86.371	63.159	55.136	51.356	13.5214	9.11937	8.21237	7.79237																													0.520337	0.0554767	0.0554767	6		0.468762	0.0521145	0.0521145	5		0.410834
PM7-361-16381-wb97xd	-832.369	85.757	84.47	65.043	57.314	53.666	13.5244	11.0064	10.3934	10.1054																													0.119445	0.0127349	0.0127349	17		0.108446	0.0120565	0.0120565	20		0.0949997
20K-1-927-14172-wb97xd	-832.369	86.754	85.706	68.436	61.47	58.164	13.5382	14.4132	14.5632	14.6172																													0.00573693	0.000611654	0.000611654			0.00811772	0.000902487	0.000902487			0.00814993
20K-1-969-13470-wb97xd	-832.369	86.118	86.704	67.239	60.047	56.639	13.5844	13.2624	13.1864	13.1384																													0.0526422	0.00561254	0.00561254			0.0573564	0.00637659	0.00637659			0.0531805
20K-1-870-12249-wb97xd	-832.369	86.232	86.068	67.348	60.166	56.763	13.6181	13.4051	13.3391	13.2961																													0.0830837	0.00885812	0.00885812			0.0641139	0.00712785	0.00712785			0.0532211
20K-1-922-17451-wb97xd	-832.369	86.557	86.182	68.211	61.214	57.894	13.6285	14.2785	14.3975	14.4375																													0.202426	0.021582	0.021582	13		0.218044	0.024241	0.024241	11		0.202053
PM7-337-17387-wb97xd	-832.369	85.184	86.507	65.121	57.485	53.875	13.6686	11.2286	10.7086	10.4586																													0.0199773	0.00212991	0.00212991			0.0217575	0.00241889	0.00241889			0.0202811
20K-1-980-1059-wb97xd	-832.369	85.556	85.133	65.56	57.969	54.382	13.6927	11.6917	11.2167	10.9897																													0.0199319	0.00212508	0.00212508			0.0232505	0.00258487	0.00258487			0.0221051
20K-Charged-1-581-3359-wb97xd	-832.369	85.248	85.505	67.181	60.487	57.324	13.6971	13.3171	13.7391	13.9361																													0.0891499	0.00950487	0.00950487			0.10926	0.012147	0.012147	19		0.105491
20K-1-936-18757-wb97xd	-832.369	85.875	85.198	66.269	58.85	55.341	13.7102	12.4182	12.1152	11.9662																													0.42502	0.0453143	0.0453143	8		0.452547	0.0503118	0.0503118	6		0.419164
PM7-1-580-15969-wb97xd	-832.369	86.267	85.824	67.107	59.862	56.432	13.7276	13.2736	13.1446	13.0746																													0.00198158	0.000211269	0.000211269			0.00292177	0.000324828	0.000324828			0.00299219
20K-964-2967-wb97xd	-832.369	85.073	86.216	65.226	57.654	54.073	13.73	11.395	10.939	10.718																													0.0300274	0.00320143	0.00320143			0.0335113	0.00372562	0.00372562			0.0314778
20K-1-946-13187-wb97xd	-832.368	86.421	85.023	67.619	60.491	57.113	13.7405	13.7985	13.7865	13.7685																													0.000439223	4.68285e-05	4.68285e-05			0.000679588	7.5553e-05	7.5553e-05			0.000696498
20K-Charged-591-11129-wb97xd	-832.368	84.889	86.371	63.673	55.771	52.047	13.7427	9.8547	9.0687	8.7047																													0.000328866	3.50627e-05	3.50627e-05			0.000575146	6.39418e-05	6.39418e-05			0.000614126
20K-948-13782-wb97xd	-832.368	86.363	84.838	67.533	60.377	56.985	13.772	13.744	13.704	13.672																													0.00412541	0.000439838	0.000439838			0.00614672	0.00068336	0.00068336			0.00628481
20K-1-941-20389-wb97xd	-832.368	85.985	86.313	66.454	59.07	55.576	13.7768	12.6698	12.4018	12.2678																													0.0213175	0.0022728	0.0022728			0.0255379	0.00283917	0.00283917			0.0244583
20K-1-902-16458-wb97xd	-832.368	86.181	85.935	67.258	60.063	56.653	13.8343	13.5313	13.4523	13.4023																													0.0498151	0.00531113	0.00531113			0.0580192	0.00645028	0.00645028			0.0551213
20K-1-839-20240-wb97xd	-832.368	86.408	86.131	67.58	60.433	57.045	13.8599	13.8789	13.8479	13.8199																													0.00509179	0.00054287	0.00054287			0.00794963	0.000883799	0.000883799			0.00828367
20K-1-983-12522-wb97xd	-832.368	85.091	86.358	64.819	57.119	53.481	13.9297	11.1877	10.6037	10.3257																													1	0.106617	0.106617	1		1	0.111175	0.111175	1		0.907069
20K-1-978-15847-wb97xd	-832.368	86.242	85.04	67.281	60.074	56.659	13.9592	13.6792	13.5882	13.5332																													0.0561467	0.00598618	0.00598618			0.0740624	0.00823388	0.00823388			0.0733801
20K-974-17503-wb97xd	-832.368	86.459	86.191	67.595	60.439	57.048	13.9651	13.9991	13.9591	13.9281																													0.059019	0.00629241	0.00629241			0.0784847	0.00872552	0.00872552			0.0779086
20K-983-642-wb97xd	-832.368	83.867	86.409	61.546	53.175	49.238	13.9733	7.95833	6.70333	6.12633																													0.0384236	0.0040966	0.0040966			0.0511139	0.00568258	0.00568258			0.0507648
PM7-358-19158-wb97xd	-832.368	86.406	83.815	67.549	60.401	57.015	14.0974	14.0854	14.0534	14.0274																													0.00862458	0.000919525	0.000919525			0.0152297	0.00169316	0.00169316			0.016434
PM7-309-10973-wb97xd	-832.368	86.243	86.356	67.416	60.243	56.844	14.1735	14.0285	13.9715	13.9325																													0.00198917	0.000212079	0.000212079			0.00291987	0.000324616	0.000324616			0.00298033
20K-993-3942-wb97xd	-832.368	86.584	86.193	67.942	60.861	57.504	14.2792	14.6602	14.6952	14.6982																													0.000848322	9.04454e-05	9.04454e-05			0.00111221	0.00012365	0.00012365			0.00109746
20K-1-993-19681-wb97xd	-832.368	86.238	86.534	67.53	60.395	57.012	14.2962	14.2652	14.2462	14.2232																													0.000301003	3.2092e-05	3.2092e-05			0.000402218	4.47165e-05	4.47165e-05			0.000399928
PM7-1-340-11565-wb97xd	-832.368	86.287	86.188	67.277	60.075	56.664	14.3317	14.0477	13.9617	13.9107																													0.00627866	0.00066941	0.00066941			0.00736043	0.000818294	0.000818294			0.00701131
20K-1-712-4282-wb97xd	-832.367	86.432	86.236	67.347	60.129	56.711	14.3836	14.1696	14.0676	14.0096																													0.00180009	0.00019192	0.00019192			0.00268756	0.000298789	0.000298789			0.00276234
PM7-1-371-14590-wb97xd	-832.367	86.471	86.382	67.314	60.08	56.655	14.4481	14.2011	14.0831	14.0181																													0.00657178	0.000700662	0.000700662			0.00787449	0.000875445	0.000875445			0.00757282
PM7-504-14338-wb97xd	-832.367	85.936	86.42	65.188	57.456	53.81	14.4569	12.0839	11.4679	11.1819																													0.000368033	3.92385e-05	3.92385e-05			0.000663348	7.37476e-05	7.37476e-05			0.000716618
PM7-1-361-19125-wb97xd	-832.367	86.393	85.885	65.625	57.932	54.307	14.553	12.617	12.04	11.775																													0.0487969	0.00520257	0.00520257			0.0717257	0.0079741	0.0079741			0.0734544
20K-1-826-15428-wb97xd	-832.367	86.209	86.342	67.634	60.532	57.163	14.5712	14.6442	14.6582	14.6492																													0.0523115	0.00557729	0.00557729			0.0784938	0.00872653	0.00872653			0.0808646
PM7-619-19981-wb97xd	-832.367	86.363	86.159	65.745	58.09	54.482	14.6269	12.8109	12.2719	12.0239																													0.0199953	0.00213183	0.00213183			0.0287568	0.00319703	0.00319703			0.0292716
PM7-1-495-17615-wb97xd	-832.367	86.192	86.312	67.208	59.998	56.582	14.644	14.291	14.197	14.141																													0.0164541	0.00175428	0.00175428			0.0245017	0.00272398	0.00272398			0.0252349
PM7-501-9682-wb97xd	-832.367	86.401	86.142	67.526	60.362	56.967	14.6895	14.6545	14.6065	14.5715																													0.000319743	3.409e-05	3.409e-05			0.000515799	5.73439e-05	5.73439e-05			0.000545585
PM7-1-505-20783-wb97xd	-832.367	86.276	86.35	67.015	59.736	56.29	14.8815	14.3355	14.1725	14.0865																													0.00857793	0.000914552	0.000914552			0.014061	0.00156323	0.00156323			0.0149181
PM7-1-424-17971-wb97xd	-832.367	86.325	86.226	65.708	58.06	54.454	14.9156	13.0626	12.5306	12.2846																													0.0173374	0.00184846	0.00184846			0.0248432	0.00276194	0.00276194			0.0252994
20K-900-10341-wb97xd	-832.367	86.493	86.273	67.947	60.886	57.536	14.9187	15.3047	15.3597	15.3697																													0.0036556	0.000389749	0.000389749			0.00762464	0.000847669	0.000847669			0.00867496
PM7-1-498-12837-wb97xd	-832.366	85.788	86.443	64.887	57.091	53.416	14.9976	12.3236	11.6436	11.3286																													0.000517768	5.52027e-05	5.52027e-05			0.000985676	0.000109582	0.000109582			0.00109458
PM7-1-530-18219-wb97xd	-832.366	86.294	85.737	66.654	59.267	55.774	15.27	14.363	14.092	13.959																													0.00374781	0.000399579	0.000399579			0.00704032	0.000782707	0.000782707			0.00780937
20K-1-822-20098-wb97xd	-832.366	86.03	86.243	67.388	60.245	56.857	15.2725	15.0995	15.0725	15.0445																													0.0143567	0.00153067	0.00153067			0.0232397	0.00258367	0.00258367			0.0246164
PM7-1-449-10282-wb97xd	-832.366	86.455	85.98	67.585	60.422	57.027	15.2844	15.3084	15.2614	15.2264																													0.0126816	0.00135207	0.00135207			0.0215723	0.0023983	0.0023983			0.0231882
PM7-590-3103-wb97xd	-832.366	86.823	86.404	68.347	61.346	58.025	15.2901	16.0761	16.1911	16.2301																													0.0235426	0.00251004	0.00251004			0.0368303	0.00409461	0.00409461			0.038562
PM7-484-8909-wb97xd	-832.366	86.18	86.773	66.472	59.055	55.549	15.3995	14.3105	14.0095	13.8635																													0.000888749	9.47556e-05	9.47556e-05			0.00151023	0.0001679	0.0001679			0.00161815
PM7-1-524-16027-wb97xd	-832.366	86.28	86.129	67.349	60.145	56.731	15.4162	15.2042	15.1162	15.0622																													0.00398576	0.000424949	0.000424949			0.00888813	0.000988136	0.000988136			0.010361
PM7-1-387-18417-wb97xd	-832.366	85.875	86.229	66.306	58.878	55.363	15.4209	14.1659	13.8539	13.6989																													0.00853146	0.000909597	0.000909597			0.0150436	0.00167247	0.00167247			0.0162774
PM7-1-514-95-wb97xd	-832.366	86.287	85.825	67.238	60.011	56.587	15.5204	15.1974	15.0864	15.0224																													0.00287683	0.000306718	0.000306718			0.00661454	0.00073537	0.00073537			0.00778489
20K-1-764-17449-wb97xd	-832.365	86.278	86.236	67.711	60.619	57.254	15.6482	15.7982	15.8222	15.8172																													0.00499252	0.000532287	0.000532287			0.00895314	0.000995364	0.000995364			0.0097824
PM7-1-479-20718-wb97xd	-832.365	86.15	86.228	65.355	57.637	54	15.7644	13.5584	12.9564	12.6794																													0.000357711	3.8138e-05	3.8138e-05			0.000870892	9.68212e-05	9.68212e-05			0.001049
PM7-375-16762-wb97xd	-832.365	86.152	86.099	66.645	59.27	55.78	15.8406	14.9246	14.6656	14.5356																													0.000910035	9.7025e-05	9.7025e-05			0.00177667	0.000197521	0.000197521			0.00199215
PM7-1-408-11734-wb97xd	-832.365	86.028	86.101	66.234	58.779	55.253	15.9051	14.5781	14.2391	14.0731																													0.0111648	0.00119036	0.00119036			0.0198253	0.00220407	0.00220407			0.0215707
20K-1-930-20694-wb97xd	-832.365	85.139	85.977	65.285	57.691	54.098	15.923	13.647	13.169	12.936																													0.00295876	0.000315454	0.000315454			0.00603343	0.000670765	0.000670765			0.00684867
PM7-423-6623-wb97xd	-832.365	86.32	85.089	67.38	60.199	56.796	15.9318	15.7508	15.6858	15.6428																													0.000181024	1.93002e-05	1.93002e-05			0.00036756	4.08634e-05	4.08634e-05			0.00041864
PM7-556-17222-wb97xd	-832.365	86.135	86.269	66.627	59.264	55.778	16.0246	15.0906	14.8436	14.7176																													0.00605878	0.000645967	0.000645967			0.0113621	0.00126318	0.00126318			0.012608
PM7-1-396-17270-wb97xd	-832.365	86.104	86.085	66.408	58.977	55.463	16.0899	14.9369	14.6219	14.4679																													0.000503339	5.36644e-05	5.36644e-05			0.00108445	0.000120563	0.000120563			0.00125459
PM7-1-420-18172-wb97xd	-832.365	85.148	86.053	65.423	57.904	54.345	16.1256	13.9876	13.5846	13.3856																													0.00329692	0.000351506	0.000351506			0.0068335	0.000759714	0.000759714			0.00778064
PM7-1-423-12917-wb97xd	-832.364	85.988	85.098	66.99	59.741	56.306	16.2773	15.7063	15.5733	15.4983																													0.0115734	0.00123392	0.00123392			0.0204739	0.00227618	0.00227618			0.0222538
20K-1-996-9444-wb97xd	-832.364	85.285	85.937	65.761	58.27	54.724	16.3836	14.5836	14.2086	14.0226																													0.00256662	0.000273645	0.000273645			0.00555124	0.000617158	0.000617158			0.00641009
PM7-1-402-14891-wb97xd	-832.364	86.101	85.235	67.009	59.752	56.315	16.4475	15.8955	15.7545	15.6775																													0.000176475	1.88152e-05	1.88152e-05			0.000456856	5.07909e-05	5.07909e-05			0.000560648
PM7-369-19764-wb97xd	-832.364	85.587	86.051	65.925	58.446	54.908	16.4555	14.8195	14.4565	14.2785																													9.03392e-05	9.63168e-06	9.63168e-06			0.000213357	2.372e-05	2.372e-05			0.000254348
PM7-466-9563-wb97xd	-832.364	85.254	85.537	65.429	57.856	54.272	16.5237	14.3917	13.9347	13.7107																													0.0033076	0.000352645	0.000352645			0.00713445	0.000793172	0.000793172			0.00823178
PM7-1-389-20421-wb97xd	-832.364	86.051	85.203	66.523	59.143	55.651	16.7218	15.6838	15.4198	15.2878																													0.000566987	6.04504e-05	6.04504e-05			0.001223	0.000135967	0.000135967			0.00142453
PM7-1-450-20348-wb97xd	-832.364	85.757	86.001	66.562	59.239	55.77	16.7327	15.7337	15.5267	15.4177																													0.000503463	5.36776e-05	5.36776e-05			0.00110076	0.000122377	0.000122377			0.00128049
PM7-1-623-11736-wb97xd	-832.364	86.155	85.707	67.373	60.199	56.797	16.7409	16.5529	16.4949	16.4529																													0.00180635	0.000192587	0.000192587			0.00388849	0.000432302	0.000432302			0.00449528
20K-981-16123-wb97xd	-832.364	85.767	86.105	66.65	59.351	55.892	16.7673	15.8563	15.6733	15.5743																													0.000751019	8.00712e-05	8.00712e-05			0.00155115	0.000172449	0.000172449			0.00177709
PM7-1-350-9543-wb97xd	-832.364	85.792	85.716	66.414	59.041	55.549	16.7835	15.6365	15.3795	15.2475																													0.011045	0.00117758	0.00117758			0.0197653	0.00219741	0.00219741			0.0216566
PM7-420-20504-wb97xd	-832.364	86.377	85.742	67.837	60.76	57.402	16.7972	17.0732	17.1122	17.1142																													0.00418805	0.000446516	0.000446516			0.00948562	0.00105456	0.00105456			0.0111468
20K-1-942-4728-wb97xd	-832.364	85.809	86.327	66.531	59.192	55.716	16.863	15.833	15.61	15.494																													0.440226	0.0469355	0.0469355	7		0.880277	0.0978647	0.0978647	2		1
20K-Charged-1-593-12297-wb97xd	-832.363	85.356	85.758	67.029	60.239	57.031	16.8868	16.3548	16.6808	16.8328																													0.00183314	0.000195443	0.000195443			0.00386234	0.000429395	0.000429395			0.00446004
20K-1-971-15810-wb97xd	-832.363	85.674	85.306	65.987	58.491	54.945	17.0024	15.4284	15.0484	14.8624																													0.000136457	1.45486e-05	1.45486e-05			0.000315632	3.50904e-05	3.50904e-05			0.000375349
PM7-483-17038-wb97xd	-832.363	86.111	85.623	67.212	59.998	56.579	17.0273	16.6783	16.5803	16.5213																													0.000389984	4.15788e-05	4.15788e-05			0.00126166	0.000140265	0.000140265			0.00166074
PM7-426-19719-wb97xd	-832.363	85.774	86.06	65.655	58.078	54.498	17.0778	15.1718	14.7108	14.4908																													0.0075798	0.000808133	0.000808133			0.0159596	0.00177431	0.00177431			0.0183214
PM7-1-593-11967-wb97xd	-832.363	85.7	85.723	65.649	58.05	54.459	17.2425	15.3305	14.8475	14.6165																													0.0447773	0.00477402	0.00477402			0.103489	0.0115054	0.0115054	21		0.122911
PM7-371-10537-wb97xd	-832.363	85.691	85.649	66.054	58.597	55.067	17.4032	15.8962	15.5552	15.3852																													0.0145602	0.00155236	0.00155236			0.0322629	0.00358682	0.00358682			0.0377336
PM7-1-399-18449-wb97xd	-832.363	85.609	85.641	65.641	58.081	54.507	17.4652	15.5452	15.1012	14.8872																													0.00741179	0.000790221	0.000790221			0.0175432	0.00195037	0.00195037			0.021018
PM7-Charged-1-344-7025-wb97xd	-832.362	84.265	85.559	63.411	55.5	51.767	17.742	13.592	12.797	12.424																													6.48602e-05	6.91519e-06	6.91519e-06			0.000191508	2.12908e-05	2.12908e-05			0.000245638
PM7-584-11394-wb97xd	-832.362	85.991	84.214	66.09	58.602	55.062	17.8739	16.4029	16.0309	15.8509																													0.000219924	2.34476e-05	2.34476e-05			0.000756521	8.41061e-05	8.41061e-05			0.00101861
PM7-1-464-17282-wb97xd	-832.362	85.894	85.94	66.001	58.502	54.956	18.0678	16.5078	16.1248	15.9388																													0.000974497	0.000103898	0.000103898			0.0020081	0.000223251	0.000223251			0.00229741
PM7-1-663-14038-wb97xd	-832.361	85.842	85.843	65.995	58.504	54.962	18.1848	16.6188	16.2438	16.0618																													1.99931e-08	2.1316e-09	2.1316e-09			1.93958e-07	2.15633e-08	2.15633e-08			3.54931e-07
PM7-472-17930-wb97xd	-832.361	85.718	85.791	65.815	58.277	54.713	18.636	16.89	16.468	16.264																													0.0271703	0.00289681	0.00289681			0.0517593	0.00575434	0.00575434			0.0578897
PM7-533-20079-wb97xd	-832.36	85.864	85.667	66.571	59.221	55.739	19.0062	18.0162	17.7822	17.6602																													0.140154	0.0149427	0.0149427	15		0.306446	0.0340691	0.0340691	10		0.358512
PM7-1-552-16595-wb97xd	-832.36	85.583	85.813	66.575	59.263	55.795	19.1633	18.1773	17.9813	17.8733																													0.000595788	6.3521e-05	6.3521e-05			0.00195761	0.000217637	0.000217637			0.00258631
PM7-1-695-15375-wb97xd	-832.36	85.955	85.533	65.625	57.986	54.38	19.222	17.286	16.763	16.517																													0.012642	0.00134785	0.00134785			0.0278508	0.00309631	0.00309631			0.0325902
PM7-1-502-10519-wb97xd	-832.36	86.001	85.904	65.557	57.894	54.278	19.2254	17.2214	16.6744	16.4184																													8.19597e-06	8.73828e-07	8.73828e-07			2.55862e-05	2.84454e-06	2.84454e-06			3.33204e-05
PM7-1-531-892-wb97xd	-832.36	86.083	85.951	66.068	58.525	54.962	19.3748	17.8818	17.4548	17.2518																													1.49364e-05	1.59247e-06	1.59247e-06			4.33652e-05	4.82112e-06	4.82112e-06			5.5415e-05
PM7-1-542-12777-wb97xd	-832.356	85.502	86.033	64.563	56.705	52.998	21.2895	18.2915	17.5495	17.2025																													0.00109776	0.00011704	0.00011704			0.00289891	0.000322286	0.000322286			0.00359499
PM7-536-12524-wb97xd	-832.356	85.591	85.451	65.379	57.737	54.126	21.6988	19.5168	18.9908	18.7398																													3.60128e-05	3.83957e-06	3.83957e-06			0.000114899	1.27738e-05	1.27738e-05			0.000150996
PM7-1-614-210-wb97xd	-832.35	84.227	85.541	63.117	55.061	51.256	25.6357	21.1917	20.2517	19.8067																													0.0115558	0.00123204	0.00123204			0.02396	0.00266375	0.00266375			0.0274972
			84.176																																				1.04803e-08	1.11738e-09	1.11738e-09			1.14716e-07	1.27535e-08	1.27535e-08			2.18634e-07
																																							3.82676e-06	4.07996e-07	4.07996e-07			1.33061e-05	1.4793e-06	1.4793e-06			1.79984e-05
																																							7.98582e-06	8.51422e-07	8.51422e-07			2.61976e-05	2.91252e-06	2.91252e-06			3.46287e-05
																																							1.81358e-08	1.93358e-09	1.93358e-09			2.00878e-07	2.23326e-08	2.23326e-08			3.84902e-07
																																							4.88345e-09	5.20658e-10	5.20658e-10			5.89076e-08	6.54904e-09	6.54904e-09			1.15756e-07
																																							0.0411923	0.00439179	0.00439179			0.111831	0.0124328	0.0124328	18		0.140224
																																							0.00250291	0.000266852	0.000266852			0.00828253	0.000920809	0.000920809			0.0110603
																																							7.72754e-06	8.23885e-07	8.23885e-07			2.58546e-05	2.87438e-06	2.87438e-06			3.46782e-05
																																							0.0776297	0.00827663	0.00827663			0.193219	0.0214811	0.0214811	12		0.236154
																																							0.00311248	0.000331843	0.000331843			0.0102908	0.00114408	0.00114408			0.0137239
																																							1.89362e-05	2.01892e-06	2.01892e-06			6.91346e-05	7.68603e-06	7.68603e-06			9.51287e-05
																																							0.000111952	1.19359e-05	1.19359e-05			0.000433145	4.81548e-05	4.81548e-05			0.000604965
																																							0.0466587	0.0049746	0.0049746			0.132644	0.0147467	0.0147467	15		0.168732
[truncated: 18 more columns]

## Sheet: 4-Spectroscopy
	Rotational Constants (MHz)			Principal Axis Dipole Moments (Debye)					DLPNO-CCSD(T)/haug-cc-pV5Z//wB97XD/6-31++G**
Structure	A	B	C	X	Y	Z	Overall		Relative ZPE
20K-1-2-20618-wb97xd.xyz	1380.65	368.551	344.743	3.60804	2.43793	-0.174519	4.35797		0
20K-1-271-17480-wb97xd.xyz	1383.95	389.547	381.557	-3.99251	3.2793	-1.11336	5.28522		0.285688
PM7-308-20583-wb97xd.xyz	1365.45	371.243	347.304	3.62691	-2.55464	-0.156882	4.43906		0.331003
20K-1-61-13552-wb97xd.xyz	1349.16	396.525	390.459	-5.94295	3.04844	0.0008209	6.6792		0.379888
20K-1-219-19250-wb97xd.xyz	1355.52	373.035	349.623	2.03676	2.20202	-1.3413	3.28578		0.276071
20K-1-110-18279-wb97xd.xyz	1430.37	349.985	328.236	3.11689	-2.42025	-0.349575	3.96167		1.27147
20K-1-146-20993-wb97xd.xyz	1399.79	353.88	338.176	-2.95753	2.25282	-0.514291	3.75322		1.5825
20K-1-158-9118-wb97xd.xyz	1397.12	358.428	337.22	-3.10783	2.76381	0.0683325	4.15956		1.75624
20K-1-216-19819-wb97xd.xyz	1631.66	349.088	331.694	5.64028	-0.639327	-0.08829	5.67708		1.8993
20K-1-522-18790-wb97xd.xyz	981.036	544.194	388.706	-1.7806	0.494478	-0.0009835	1.84799		0.648744
'+20K-Charged-1-0-19848-wb97xd.xyz	1037.14	553.348	402.437	-3.80223	-0.387029	0.115597	3.82362		2.56253
20K-1-122-2774-wb97xd.xyz	1512.25	385.395	372.127	1.79405	0.90424	-0.138431	2.01381		2.17425
20K-1-189-18558-wb97xd.xyz	1378.37	359.902	345.282	-2.90498	-2.51496	-0.186198	3.84689		1.96948
20K-1-192-16583-wb97xd.xyz	1038.43	452.569	335.849	2.40444	0.0902502	-0.0211511	2.40623		0.854248
20K-1-986-231-wb97xd.xyz	977.906	547.682	391.102	-1.98844	1.51513	2.099	3.26425		0.85928
20K-1-589-9225-wb97xd.xyz	987.414	532.66	383.875	-1.65765	0.401569	-0.206631	1.71807		0.8272
20K-1-230-20242-wb97xd.xyz	1418.54	357.644	321.024	-5.44717	0.888012	0.309799	5.52777		1.62621
'+20K-Charged-1-181-15703-wb97xd.xyz	1032.71	555.817	403.496	-3.98201	-1.47967	-2.02422	4.70566		2.76931
'+20K-Charged-1-120-15935-wb97xd.xyz	1045.59	538.361	395.427	3.59004	0.195073	-0.0996796	3.59672		2.72492
20K-1-470-17246-wb97xd.xyz	1157.67	472.911	445.643	1.80892	0.36372	-2.0354	2.74724		1.28762
20K-1-202-20140-wb97xd.xyz	1331.85	349.591	307.38	-2.94973	0.508563	-0.136042	2.99634		1.32036
20K-1-355-20897-wb97xd.xyz	1355.02	361.626	318.391	-4.04446	2.53411	-1.80785	5.1037		1.58087
20K-1-128-10183-wb97xd.xyz	1067.53	488.336	371.641	-0.355048	0.0074793	0.0551176	0.359379		1.58648
20K-1-138-20435-wb97xd.xyz	1038.05	506.429	377.406	0.594454	-0.440598	-0.38135	0.832424		1.72309
20K-1-103-19073-wb97xd.xyz	1017.08	508.616	377.254	1.91082	1.02815	0.553822	2.23943		1.43176
'+20K-Charged-155-8195-wb97xd.xyz	1169.68	506.939	468.946	3.40217	0.202999	-1.43557	3.69822		2.78292
'+20K-Charged-1-110-1120-wb97xd.xyz	1035.53	553.648	404.205	2.91651	-0.122149	1.67811	3.36704		2.92482
20K-1-331-7562-wb97xd.xyz	1064.83	440.122	335.855	-2.03333	-0.40362	1.23589	2.41345		1.05852
'+PM7-Charged-364-6964-wb97xd.xyz	1042.44	547.202	401.294	-2.97245	-0.116972	-1.36646	3.27358		2.71507
20K-1-204-16214-wb97xd.xyz	1324.09	398.196	390.388	-2.91175	-3.55399	-0.970616	4.69587		2.33223
20K-1-533-11414-wb97xd.xyz	1032.31	460.649	342.182	1.71975	0.289264	-1.85771	2.548		1.11165
PM7-130-20920-wb97xd.xyz	1140.72	472.266	438.796	-2.81298	2.29421	2.48369	4.39829		1.37356
PM7-1-249-20752-wb97xd.xyz	1333.64	390.645	381.758	-2.6198	-3.35964	1.43742	4.4963		2.46729
20K-1-100-20816-wb97xd.xyz	1022.02	527.064	391.86	-0.940472	1.21096	1.43404	2.09938		1.72253
20K-303-15737-wb97xd.xyz	971.745	536.555	382.478	2.00341	1.19227	-2.20606	3.20965		1.07069
20K-431-10089-wb97xd.xyz	996.34	485.101	377.735	-3.01825	-1.20361	-1.60951	3.62616		1.52277
20K-1-273-17789-wb97xd.xyz	1003.73	598.166	477.505	0.185235	0.693858	-0.160441	0.735861		1.70267
20K-1-258-19841-wb97xd.xyz	985.562	587.289	464.134	-2.17848	0.737812	0.916903	2.47606		1.82466
20K-1-260-17115-wb97xd.xyz	1337.95	364.413	320.722	0.954653	-0.671997	0.370546	1.22485		1.89045
20K-1-326-7684-wb97xd.xyz	989.58	493.212	376.506	-2.6319	0.452704	0.86876	2.80831		1.43298
PM7-161-20490-wb97xd.xyz	1275.53	461.921	414.246	-2.84034	3.50969	-0.76706	4.57972		2.52428
20K-1-199-19696-wb97xd.xyz	977.667	600.217	478.891	-0.457929	1.54175	-0.626946	1.72619		1.65421
'+20K-Charged-1-141-8878-wb97xd.xyz	1025.76	542.378	393.112	-3.86303	-1.10082	2.18678	4.57349		2.90943
'+20K-Charged-1-101-18499-wb97xd.xyz	1169.79	499.37	467.89	2.22299	0.92744	-0.207292	2.4176		3.2054
20K-1-279-17035-wb97xd.xyz	1326.65	397.233	389.307	-4.64513	-3.89819	0.462183	6.08167		2.51122
20K-1-269-14716-wb97xd.xyz	1044.45	499.421	375.351	0.713257	0.731915	1.83608	2.10134		1.88084
20K-1-185-11896-wb97xd.xyz	1065.55	496.518	378.097	1.57064	1.95252	0.295819	2.52324		1.75735
20K-1-438-20569-wb97xd.xyz	1265.69	470.878	420.929	1.82878	3.24777	2.27084	4.36453		2.55298
20K-386-20557-wb97xd.xyz	1075.66	442.081	338.199	1.34714	0.0961443	-0.532637	1.4518		1.19928
20K-1-289-10638-wb97xd.xyz	1315.69	369.453	325.728	-2.77064	-1.51063	1.66582	3.56839		1.99614
20K-1-212-12535-wb97xd.xyz	1254.22	386.663	341.309	-0.905007	-0.559691	0.0398124	1.06484		1.97244
20K-204-13538-wb97xd.xyz	1242.49	394.905	349.446	2.96099	-1.39653	-0.424623	3.30122		2.07406
20K-1-857-4214-wb97xd.xyz	1866.94	255.786	245.493	-3.98754	0.0919692	1.00065	4.1122		2.80392
20K-578-20783-wb97xd.xyz	1232.22	493.409	442.069	0.141828	1.06881	-2.44786	2.67479		2.52189
20K-1-184-19887-wb97xd.xyz	1117.46	622.779	512.509	-1.31061	-2.13869	0.740216	2.61527		2.35602
20K-1-217-18782-wb97xd.xyz	1124.35	630.359	522.309	-0.792395	-2.86389	-1.57502	3.3631		2.45088
20K-1-257-19357-wb97xd.xyz	1020.16	612.377	499.074	2.97814	1.69006	0.279037	3.43562		1.9298
PM7-1-139-20688-wb97xd.xyz	1253.08	485.709	440.429	-0.710517	1.48973	3.72137	4.07096		2.5567
20K-1-153-15811-wb97xd.xyz	1025.55	612.45	499.732	-0.618	2.04577	1.27858	2.49036		1.97626
'+20K-Charged-1-171-13152-wb97xd.xyz	1016.69	558.158	402.254	3.17383	0.777783	-3.77494	4.99283		3.13554
20K-1-453-5575-wb97xd.xyz	1215.26	410.358	335.566	3.32067	-1.37362	0.673366	3.6561		2.24012
20K-1-394-17547-wb97xd.xyz	1199.18	417.74	339.766	-3.3473	1.26751	-0.725054	3.65194		2.30624
PM7-Charged-402-13409-wb97xd.xyz	1217.7	453.115	420.732	0.760993	0.028955	0.731458	1.05593		2.30854
20K-1-339-19654-wb97xd.xyz	1193.4	424.192	347.874	-2.3307	1.68149	0.722769	2.96344		2.28615
20K-1-665-18904-wb97xd.xyz	1182.8	604.931	518.189	-3.28757	0.375294	1.22423	3.52813		2.72803
20K-1-341-18546-wb97xd.xyz	1182.12	428.036	345.518	-2.45011	1.01104	1.21876	2.91729		2.51426
PM7-Charged-1-123-10125-wb97xd.xyz	1238.06	444.025	421.141	0.638602	-2.01381	-0.899054	2.29599		2.21986
20K-1-497-9770-wb97xd.xyz	1830.32	259.388	249.24	4.13135	0.0479844	1.0446	4.26164		3.12698
20K-1-231-20484-wb97xd.xyz	1088.12	527.202	469.747	0.724917	0.708314	1.5762	1.87393		3.0304
20K-588-11939-wb97xd.xyz	1054.77	567.352	473.696	-0.0881997	-0.880255	-2.70891	2.84971		2.87812
20K-1-367-20735-wb97xd.xyz	1053.07	482.294	363.615	-0.548618	0.195793	0.105896	0.592056		2.3757
20K-1-359-20634-wb97xd.xyz	1193.45	425.825	342.629	-3.54131	0.934118	-0.333103	3.67756		2.5312
PM7-189-20510-wb97xd.xyz	1226.73	447.599	414.199	0.292306	-0.638511	-2.07476	2.19038		2.31602
20K-1-131-18516-wb97xd.xyz	1246.29	507.198	451.395	0.263108	0.0931778	-1.23708	1.26818		2.73664
20K-1-509-19772-wb97xd.xyz	1831.79	258.276	248.135	3.9297	0.0658558	-1.00943	4.05781		3.23865
20K-1-389-17264-wb97xd.xyz	1256.7	335.359	300.981	-3.45702	0.819389	-1.33847	3.79656		2.69553
20K-1-410-19432-wb97xd.xyz	1851.48	256.364	246.331	3.88727	-0.290032	-0.973108	4.0177		3.28755
20K-1-363-14608-wb97xd.xyz	1046.58	498.499	376.116	1.8861	0.354695	-1.89995	2.70055		2.6111
20K-328-19775-wb97xd.xyz	1883.46	310.788	296.499	4.48137	-0.766706	0.550452	4.57968		3.4224
20K-1-309-14414-wb97xd.xyz	1284.24	489.839	449.638	-0.813774	-0.074696	1.8888	2.05801		2.99414
20K-1-386-20213-wb97xd.xyz	1214.07	344.082	305.158	3.3968	0.747383	-1.47122	3.77642		2.6294
20K-1-487-18982-wb97xd.xyz	1422.14	295.709	275.713	3.49296	1.14431	-1.26488	3.88717		3.05468
PM7-150-18783-wb97xd.xyz	1293.6	527.635	490.792	-0.204802	0.955229	-2.2184	2.42399		3.15385
20K-1-374-18333-wb97xd.xyz	1029.86	504.997	378.952	1.78177	-0.193162	0.0053142	1.79222		2.69542
20K-1-242-19614-wb97xd.xyz	1073.63	535.514	478.848	1.57035	3.15483	1.73622	3.92854		3.22172
20K-1-501-18946-wb97xd.xyz	1426.61	295.134	275.307	-3.46802	1.12137	0.907471	3.75608		3.07717
PM7-1-264-7997-wb97xd.xyz	1231.95	340.197	303.587	2.19687	1.0237	1.19313	2.70144		2.59741
20K-1-500-20613-wb97xd.xyz	1366.78	302.597	279.209	3.38321	1.13347	-1.37716	3.82459		3.14534
20K-1-795-14079-wb97xd.xyz	1275.65	502.85	468.14	-3.37824	1.75754	-0.128899	3.81026		3.66364
20K-1-600-9662-wb97xd.xyz	1209.79	516.107	445.262	-1.02728	3.82618	1.49135	4.23309		3.50414
20K-1-897-9176-wb97xd.xyz	1405.64	297.335	276.369	3.46886	1.25686	0.968798	3.81461		3.12345
20K-1-348-20756-wb97xd.xyz	1267.04	520.34	457.906	-1.35722	0.16913	-0.682222	1.52842		3.07997
20K-1-300-20558-wb97xd.xyz	1285.35	478.839	443.174	0.966321	-0.580854	1.94556	2.24864		3.23047
20K-1-252-20119-wb97xd.xyz	1081.74	532.335	483.306	-0.193025	3.91325	-0.568593	3.95905		3.10549
20K-1-250-20835-wb97xd.xyz	1132.16	512.338	473.128	0.453748	-0.783025	-0.512391	1.03998		3.0591
20K-1-799-2747-wb97xd.xyz	993.36	475.871	356.16	-1.494	1.46799	0.716795	2.21378		2.5676
PM7-1-245-19494-wb97xd.xyz	1460.71	292.234	273.907	2.95278	-0.870281	-0.541434	3.12561		3.13333
20K-1-563-13198-wb97xd.xyz	903.037	424.273	313.188	-3.03771	2.32529	1.42461	4.08218		2.4299
PM7-Charged-1-306-6880-wb97xd.xyz	1102.74	531.462	496.658	0.0910588	-1.91958	-0.0516344	1.92243		2.99775
20K-1-305-9685-wb97xd.xyz	1191.01	583.964	501.832	3.91073	1.33675	3.41989	5.36436		3.38894
20K-1-379-9314-wb97xd.xyz	1282.21	401.148	386.12	-3.13399	0.960736	1.56915	3.63416		3.98694
20K-1-490-14533-wb97xd.xyz	1284.25	368.103	322.832	-1.08198	-0.625924	-0.153953	1.25943		2.9394
20K-1-517-12284-wb97xd.xyz	1189.76	416.604	339.456	2.71007	1.26567	1.04672	3.16892		3.02135
PM7-468-14725-wb97xd.xyz	1344.51	351.496	312.668	-4.08163	-2.63804	2.20827	5.33811		3.02044
PM7-1-410-20027-wb97xd.xyz	1460.63	337.988	301.857	3.63397	-3.85661	-0.517526	5.32419		3.11131
20K-Charged-1-591-5306-wb97xd.xyz	1041.35	600.24	540.787	-1.42743	-0.304312	1.30336	1.95676		3.88728
20K-1-423-18763-wb97xd.xyz	1268.09	403.551	391.561	4.95098	1.06701	-0.722044	5.11586		4.10509
20K-1-282-286-wb97xd.xyz	1179.37	495.623	461.695	0.0689819	2.51866	0.649241	2.60191		2.96986
'+PM7-Charged-1-220-12870-wb97xd.xyz	1295.67	475.959	447.402	4.76828	-0.446425	0.333029	4.8007		7.1059
20K-1-333-18073-wb97xd.xyz	970.044	478.416	351.801	1.63236	0.583251	-2.31564	2.89257		2.55995
20K-Charged-1-351-16217-wb97xd.xyz	893.929	418.46	303.875	-3.59422	2.77044	-0.203889	4.54262		2.64044
20K-1-422-16438-wb97xd.xyz	1851.47	297.059	274.347	4.23115	-0.374169	-0.332991	4.26069		4.01697
20K-755-19720-wb97xd.xyz	1245.41	380.231	334.987	1.02712	-0.992634	1.20096	1.86617		2.93028
20K-Charged-1-263-11803-wb97xd.xyz	1349.5	470.937	442.855	2.30693	-3.03537	-2.79139	4.72517		4.22648
20K-1-264-10551-wb97xd.xyz	1355.25	508.558	484.915	-5.44969	0.341247	1.00187	5.55152		3.9637
20K-361-20138-wb97xd.xyz	1034.54	524.728	404.786	-0.573036	0.471146	-0.920015	1.18185		3.34664
20K-Charged-390-14120-wb97xd.xyz	1349.59	441.086	426.443	-1.08631	2.29955	1.05342	2.75276		4.07398
20K-1-455-9552-wb97xd.xyz	949.978	481.455	347.891	-1.28773	1.75301	0.460118	2.22328		2.78121
'+20K-Charged-1-193-4732-wb97xd.xyz	1310.61	471.384	446.94	-5.04845	-2.37711	1.0584	5.67958		7.35583
20K-1-362-20393-wb97xd.xyz	1191.7	608.205	530.181	-0.574299	2.9966	-0.967702	3.20092		4.43027
20K-Charged-1-398-17339-wb97xd.xyz	1338.79	472.839	442.402	1.28625	-4.61199	1.74057	5.09456		4.30781
'+PM7-Charged-1-134-15202-wb97xd.xyz	1295.25	477.032	445.362	4.4951	0.903572	-2.10725	5.04607		7.30564
'+20K-Charged-1-222-6385-wb97xd.xyz	1267.1	505.34	467.079	3.75473	0.801633	-2.08767	4.37024		7.51868
20K-538-10678-wb97xd.xyz	953.707	383.348	299.029	5.56163	-1.17639	-1.35355	5.84361		3.09678
20K-1-478-18858-wb97xd.xyz	1097.01	363.913	311.334	5.69156	2.77826	-0.94754	6.40393		3.60397
PM7-284-20412-wb97xd.xyz	1346.58	511.797	486.407	-5.48538	-0.1809	-3.38988	6.45085		4.22191
20K-1-914-703-wb97xd.xyz	914.727	411.409	305.701	-3.00337	-2.05142	-0.84681	3.73439		2.82128
PM7-164-20601-wb97xd.xyz	1050.59	375.455	314.479	-3.79762	4.16997	-0.883858	5.70892		3.58142
20K-1-647-10776-wb97xd.xyz	1339.91	441.811	427.802	2.42714	3.58804	1.82995	4.70253		4.30952
20K-Charged-1-580-5830-wb97xd.xyz	1232.45	417.622	331.993	-3.30745	-1.57179	0.360664	3.67965		4.34338
20K-542-16580-wb97xd.xyz	1226.01	324.876	313.716	4.32734	-1.33755	-1.54093	4.78429		3.14358

## Sheet: TFA-5H2O
Trifluoroacetic Acid												20K-107		20K-1-124	-907.195	-569273								1H= 4.359 744 722 2071(85) x 10-18 J
														20K-C-109	-907.193	-569272								Hartree	4.36e-18		Hartree to kcal/mol						5
TFA														20K-C-116	-907.193	-569272								Nav	6.02e+23	628	627.51						RT	0.430504				RT	0.542775				RT	0.592452
/home/walkersmith/5_TFA/1-TFA_n-H2O/5-H2O/QM/wb97xd-ultrafine														PM7	-907.195	-569273																	Sum	5.64513				Sum	7.03061				Sum	7.74568
												DLPNO-CCSD(T)//wb97xd				∆Eel			0 K	2 K		∆G (216.65)				∆G (273.15)				∆G (298.15)				e^-(dG/RT)					e^-(dG/RT)					e^-(dG/RT)
Structure	Electronic Energy	ZPE	G (2 K)	G (216.65)	G(273.15)	G(298.15)	∆Eel (kcal/mol)	∆G 216.65 (kcal/mol)	∆G 273.15 (kcal/mol)	∆G 298.15 (kcal/mol)	haug-cc-pVDZ	haug-cc-pVTZ	haug-cc-pVQZ	haug-cc-pV5Z	D	T	Q	5	5	5	D	T	Q	5	D	T	Q	5	D	T	Q	5		216.65K	Boltzmann	%	Rank		273.15K	Boltzmann	%	Rank		298.15	Boltzmann	%	Rank
20K-107-5194-wb97xd.xyz	-908.821	103.31	103.256	83.426	75.887	72.31	0	0.929431	1.59543	1.89543	-907.189	-907.979	-908.227	-908.308	0	0	0	0	0.0728938	0.0718938	1.81591	1.62604	1.66792	1.72446	2.48191	2.29204	2.33392	2.39046	2.78191	2.59204	2.63392	2.69046		0.0182121	0.00322616	0.00322616			0.0122266	0.00173905	0.00173905			0.0106604	0.0013763	0.0013763			T
20K-1-0-12610-wb97xd.xyz	-908.82	103.187	103.134	83.276	75.723	72.14	0.0649855	0.844417	1.49642	1.79042	-907.189	-907.979	-908.227	-908.308	0.0184811	0.0617379	0.0671188	0.0501062	0	0	1.68439	1.53778	1.58503	1.62456	2.33639	2.18978	2.23703	2.27656	2.63039	2.48378	2.53103	2.57056		0.0229685	0.00406873	0.00406873			0.0150812	0.00214508	0.00214508			0.0130515	0.001685	0.001685			Gcorrection
20K-1-179-20852-wb97xd.xyz	-908.818	102.808	102.755	82.927	75.356	71.763	1.30858	1.73902	2.37302	2.65702	-907.187	-907.977	-908.225	-908.306	1.13648	1.18147	1.17547	1.16704	0.737929	0.737929	2.45338	2.30852	2.34438	2.39249	3.08738	2.94252	2.97838	3.02649	3.37138	3.22652	3.26238	3.31049		0.00385871	0.000683547	0.000683547			0.00378782	0.000538762	0.000538762			0.00374333	0.00048328	0.00048328			Q
20K-1-515-16014-wb97xd.xyz	-908.818	102.592	102.539	82.352	74.661	71.013	1.33839	1.19382	1.70782	1.93682	-907.187	-907.978	-908.225	-908.306	0.940926	1.05113	1.00105	0.991589	0.346483	0.346483	1.68283	1.60317	1.59496	1.64205	2.19683	2.11717	2.10896	2.15605	2.42583	2.34617	2.33796	2.38505		0.0220544	0.00390681	0.00390681			0.0188307	0.00267839	0.00267839			0.0178506	0.00230458	0.00230458			Gcorrection
20K-1-527-18848-wb97xd.xyz	-908.818	102.46	102.406	82.25	74.562	70.915	1.62363	1.37706	1.89406	2.12406	-907.187	-907.977	-908.225	-908.306	1.21873	1.33451	1.27411	1.25442	0.477309	0.476309	1.85864	1.78455	1.76602	1.80287	2.37564	2.30155	2.28302	2.31987	2.60564	2.53155	2.51302	2.54987		0.0151794	0.00268893	0.00268893			0.0139246	0.00198057	0.00198057			0.0135153	0.00174489	0.00174489			5
20K-1-986-15365-wb97xd.xyz	-908.818	101.935	101.883	81.864	74.214	70.584	1.83844	1.20587	1.76087	2.00787	-907.186	-907.977	-908.225	-908.305	1.65034	1.48153	1.55112	1.58691	0.284804	0.285804	1.90424	1.54557	1.65704	1.74937	2.45924	2.10057	2.21204	2.30437	2.70624	2.34757	2.45904	2.55137		0.0171882	0.00304478	0.00304478			0.0143281	0.00203796	0.00203796			0.0134813	0.00174049	0.00174049			Gcorrection
20K-Charged-1-223-20222-wb97xd.xyz	-908.817	102.167	102.114	81.883	74.175	70.519	1.90641	1.29284	1.78984	2.01084	-907.186	-907.976	-908.224	-908.305	1.78036	1.76345	1.8188	1.86394	0.793838	0.793838	2.05327	1.84649	1.94371	2.0454	2.55027	2.34349	2.44071	2.5424	2.77127	2.56449	2.66171	2.7634		0.0086415	0.00153079	0.00153079			0.00924122	0.00131443	0.00131443			0.00942542	0.00121686	0.00121686
20K-851-13570-wb97xd.xyz	-908.817	102.073	102.02	81.447	73.617	69.906	1.91656	0.866989	1.24199	1.40799	-907.187	-907.977	-908.225	-908.306	1.24544	1.47933	1.44023	1.47224	0.308138	0.308138	1.08235	1.12637	1.12914	1.2177	1.45735	1.50137	1.50414	1.5927	1.62335	1.66737	1.67014	1.7587		0.0590986	0.010469	0.010469	17		0.0531643	0.00756183	0.00756183			0.0513797	0.00663334	0.00663334
20K-276-19512-wb97xd.xyz	-908.817	102.098	102.044	81.081	73.141	69.383	1.95323	0.537661	0.802661	0.921661	-907.187	-907.977	-908.225	-908.306	1.19669	1.43892	1.34933	1.31971	0.180599	0.179599	0.667602	0.719959	0.672247	0.699161	0.932602	0.984959	0.937247	0.964161	1.0516	1.10396	1.05625	1.08316		0.197098	0.0349147	0.0349147	7		0.169254	0.0240738	0.0240738	8		0.160692	0.020746	0.020746	10
20K-1-193-19858-wb97xd.xyz	-908.817	102.777	102.723	82.28	74.514	70.832	1.9571	1.74053	2.17953	2.37453	-907.187	-907.977	-908.225	-908.306	1.28719	1.44873	1.38491	1.35304	0.89293	0.89193	1.9571	1.92877	1.90682	1.93149	2.3961	2.36777	2.34582	2.37049	2.5911	2.56277	2.54082	2.56549		0.011259	0.00199447	0.00199447			0.0126847	0.00180421	0.00180421			0.0131637	0.00169948	0.00169948
20K-1-511-19050-wb97xd.xyz	-908.817	102.286	102.233	82.193	74.537	70.904	1.96046	1.65689	2.20589	2.44989	-907.186	-907.976	-908.224	-908.305	1.65768	1.75003	1.77319	1.84872	0.897609	0.897609	2.24059	2.14308	2.20811	2.34017	2.78959	2.69208	2.75711	2.88917	3.03359	2.93608	3.00111	3.13317		0.00435735	0.000771879	0.000771879			0.00487826	0.00069386	0.00069386			0.00504942	0.000651901	0.000651901			5
20K-1-210-18967-wb97xd.xyz	-908.817	102.831	102.778	82.414	74.673	71.003	2.02259	1.94002	2.40402	2.61102	-907.187	-907.977	-908.225	-908.306	1.29796	1.43558	1.36582	1.32698	0.92087	0.92087	2.10187	2.04962	2.02174	2.03943	2.56587	2.51362	2.48574	2.50343	2.77287	2.72062	2.69274	2.71043		0.00876214	0.00155216	0.00155216			0.00992909	0.00141227	0.00141227			0.0103069	0.00133067	0.00133067
20K-225-15722-wb97xd.xyz	-908.817	101.845	101.792	81.67	73.989	70.345	2.03624	1.20968	1.73368	1.96668	-907.186	-907.976	-908.224	-908.305	1.87818	1.8484	1.91234	1.95546	0.563351	0.563351	1.93809	1.71844	1.82426	1.92391	2.46209	2.24244	2.34826	2.44791	2.69509	2.47544	2.58126	2.68091		0.011459	0.00202989	0.00202989			0.0109985	0.00156437	0.00156437			0.0108335	0.00139865	0.00139865
PM7-1-40-20705-wb97xd.xyz	-908.817	101.835	101.782	81.683	73.992	70.343	2.03824	1.22467	1.73867	1.96667	-907.186	-907.977	-908.224	-908.305	1.79186	1.64159	1.66587	1.72382	0.321713	0.321713	1.86476	1.52463	1.59078	1.70528	2.37876	2.03863	2.10478	2.21928	2.60676	2.26663	2.33278	2.44728		0.0190418	0.00337315	0.00337315			0.01676	0.00238386	0.00238386			0.0160707	0.00207479	0.00207479
PM7-190-18895-wb97xd.xyz	-908.817	102.784	102.731	82.965	75.423	71.842	2.13465	2.60308	3.26608	3.56208	-907.186	-907.977	-908.224	-908.305	1.70585	1.73397	1.80729	1.8372	1.38409	1.38409	3.06076	2.89901	3.01421	3.10065	3.72376	3.56201	3.67721	3.76365	4.01976	3.85801	3.97321	4.05965		0.00074481	0.000131938	0.000131938			0.000974	0.000138537	0.000138537			0.00105703	0.000136467	0.000136467
PM7-1-42-20230-wb97xd.xyz	-908.817	102.254	102.201	81.565	73.721	70.005	2.14544	1.21387	1.57487	1.73587	-907.186	-907.977	-908.224	-908.305	1.521	1.70613	1.67917	1.65247	0.66936	0.66936	1.47591	1.47118	1.48609	1.51592	1.83691	1.83218	1.84709	1.87692	1.99791	1.99318	2.00809	2.03792		0.0295617	0.00523668	0.00523668			0.0314922	0.0044793	0.0044793			0.0320708	0.00414047	0.00414047
20K-1-576-11420-wb97xd.xyz	-908.817	102.534	102.481	82.044	74.274	70.59	2.14742	1.69485	2.12985	2.32285	-907.186	-907.976	-908.224	-908.305	1.64607	1.78756	1.6902	1.69373	0.990622	0.990622	2.07998	2.0316	1.97611	2.03618	2.51498	2.4666	2.41111	2.47118	2.70798	2.6596	2.60411	2.66418		0.00882849	0.00156391	0.00156391			0.0105369	0.00149871	0.00149871			0.0111437	0.0014387	0.0014387
20K-1-223-19579-wb97xd.xyz	-908.817	102.953	102.901	83.536	76.072	72.524	2.17494	3.21437	3.95537	4.28437	-907.188	-907.978	-908.225	-908.306	0.178581	1.0229	1.36974	1.48679	1.20269	1.20369	2.10449	2.75895	3.14765	3.32125	2.84549	3.49995	3.88865	4.06225	3.17449	3.82895	4.21765	4.39125		0.000446176	7.90373e-05	7.90373e-05			0.000561876	7.99185e-05	7.99185e-05			0.000603966	7.79745e-05	7.79745e-05			44
PM7-1-320-18281-wb97xd.xyz	-908.817	101.663	101.61	81.239	73.478	69.798	2.21993	0.962357	1.40636	1.60336	-907.186	-907.976	-908.224	-908.305	1.97708	1.87617	1.94015	1.98605	0.411939	0.411939	1.60599	1.31521	1.42107	1.5235	2.04999	1.75921	1.86507	1.9675	2.24699	1.95621	2.06207	2.1645		0.0290458	0.00514529	0.00514529			0.0266519	0.00379084	0.00379084			0.0259013	0.00334397	0.00334397
'+20K-Charged-109-20532-wb97xd.xyz	-908.817	102.087	102.035	82.59	75.19	71.678	2.23059	2.32402	3.12902	3.49402	-907.183	-907.974	-908.221	-908.302	3.78197	3.37323	3.52338	3.57146	2.42136	2.42236	4.76187	4.16327	4.35529	4.45992	5.56687	4.96827	5.16029	5.26492	5.93187	5.33327	5.52529	5.62992		3.1682e-05	5.61227e-06	5.61227e-06			6.12831e-05	8.71661e-06	8.71661e-06			7.46469e-05	9.63724e-06	9.63724e-06
20K-1-186-3884-wb97xd.xyz	-908.817	102.045	101.991	80.801	72.773	68.974	2.23099	0.535418	0.712418	0.790418	-907.187	-907.977	-908.225	-908.306	1.31247	1.49525	1.4162	1.3656	0.173492	0.172492	0.503381	0.496288	0.459119	0.465054	0.680381	0.673288	0.636119	0.642054	0.758381	0.751288	0.714119	0.720054		0.339509	0.0601419	0.0601419	4		0.306386	0.0435788	0.0435788	4		0.296597	0.038292	0.038292	4
'+20K-Charged-1-116-14812-wb97xd.xyz	-908.817	102.279	102.226	82.789	75.387	71.875	2.24005	2.53248	3.33548	3.70048	-907.183	-907.974	-908.221	-908.302	3.79733	3.29688	3.50197	3.59487	2.63677	2.63677	4.97623	4.28593	4.53289	4.68233	5.77923	5.08893	5.33589	5.48533	6.14423	5.45393	5.70089	5.85033		1.88991e-05	3.34786e-06	3.34786e-06			4.08301e-05	5.80747e-06	5.80747e-06			5.14564e-05	6.64324e-06	6.64324e-06
20K-1-124-14901-wb97xd.xyz	-908.817	102.918	102.864	82.843	75.203	71.579	2.26736	2.61379	3.17879	3.43179	-907.186	-907.977	-908.224	-908.305	1.82021	1.72887	1.72019	1.7224	1.40329	1.40229	3.05312	2.77191	2.80511	2.86385	3.61812	3.33691	3.37011	3.42885	3.87112	3.58991	3.62311	3.68185		0.00129102	0.000228696	0.000228696			0.00180487	0.000256716	0.000256716			0.00200002	0.000258211	0.000258211
20K-1-208-11981-wb97xd.xyz	-908.817	102.115	102.062	81.052	73.09	69.321	2.27462	0.830052	1.07305	1.18105	-907.187	-907.977	-908.225	-908.306	1.41663	1.61144	1.55908	1.54145	0.41934	0.41934	0.858535	0.863484	0.852999	0.891902	1.10153	1.10648	1.096	1.1349	1.20953	1.21448	1.204	1.2429		0.125963	0.0223136	0.0223136	12		0.123572	0.0175764	0.0175764	12		0.122714	0.015843	0.015843	13
20K-1-154-11634-wb97xd.xyz	-908.817	102.995	102.943	83.71	76.302	72.779	2.28316	3.49659	4.29359	4.64759	-907.188	-907.978	-908.225	-908.306	0.338201	0.939013	1.23426	1.32964	1.08754	1.08854	2.43811	2.84906	3.18617	3.3381	3.23511	3.64606	3.98317	4.1351	3.58911	4.00006	4.33717	4.4891		0.000429049	7.60034e-05	7.60034e-05			0.000491304	6.98807e-05	6.98807e-05			0.000512016	6.61034e-05	6.61034e-05
PM7-1-977-18823-wb97xd.xyz	-908.817	101.518	101.465	81.316	73.613	69.959	2.28385	1.10328	1.60528	1.82828	-907.185	-907.976	-908.224	-908.305	2.23504	2.1099	2.12515	2.14982	0.430711	0.430711	1.94095	1.62595	1.68306	1.76427	2.44295	2.12795	2.18506	2.26627	2.66595	2.35095	2.40806	2.48927		0.0166032	0.00294116	0.00294116			0.0153698	0.00218613	0.00218613			0.0149709	0.00193281	0.00193281
20K-318-19852-wb97xd.xyz	-908.817	102.062	102.008	80.76	72.722	68.918	2.30009	0.563524	0.730524	0.803524	-907.187	-907.977	-908.225	-908.306	1.43264	1.61655	1.56165	1.51041	0.335304	0.334304	0.582551	0.576591	0.56356	0.568867	0.749551	0.743591	0.73056	0.735867	0.822551	0.816591	0.80356	0.808867		0.266762	0.0472553	0.0472553	5		0.257754	0.0366617	0.0366617	5		0.255308	0.0329613	0.0329613	5
20K-1-921-13085-wb97xd.xyz	-908.817	101.792	101.739	80.727	72.743	68.963	2.30013	0.530562	0.751562	0.848562	-907.186	-907.976	-908.224	-908.305	1.65933	1.79412	1.73379	1.75278	0.307679	0.307679	0.776242	0.721161	0.702707	0.778241	0.997242	0.942161	0.923707	0.999241	1.09424	1.03916	1.02071	1.09624		0.164024	0.0290558	0.0290558	9		0.158661	0.0225671	0.0225671	10		0.157183	0.020293	0.020293	11
'+20K-Charged-1-50-18680-wb97xd.xyz	-908.817	102.73	102.678	83.514	76.232	72.775	2.30596	3.32339	4.24639	4.66639	-907.182	-907.973	-908.221	-908.302	3.96979	3.67185	3.8172	3.87803	3.37092	3.37192	5.8737	5.3859	5.57311	5.69048	6.7967	6.3089	6.49611	6.61348	7.2167	6.7289	6.91611	7.03348		1.81723e-06	3.21911e-07	3.21911e-07			5.10859e-06	7.26622e-07	7.26622e-07			6.98447e-06	9.01724e-07	9.01724e-07
20K-1-165-18572-wb97xd.xyz	-908.817	103.234	103.181	83.549	76.044	72.481	2.33684	3.38927	4.08927	4.40327	-907.186	-907.976	-908.224	-908.305	1.9606	1.9401	2.01989	2.04763	2.04452	2.04452	3.8995	3.68915	3.8108	3.89509	4.5995	4.38915	4.5108	4.59509	4.9135	4.70315	4.8248	4.90909		0.000117657	2.08422e-05	2.08422e-05			0.000210522	2.99437e-05	2.99437e-05			0.000252008	3.25353e-05	3.25353e-05
20K-Charged-1-264-18314-wb97xd.xyz	-908.817	101.81	101.757	81.475	73.735	70.064	2.33975	1.31818	1.78318	1.98918	-907.185	-907.976	-908.224	-908.304	2.27053	2.17467	2.23765	2.25592	0.828819	0.828819	2.13544	1.84972	1.95456	2.02938	2.60044	2.31472	2.41956	2.49438	2.80644	2.52072	2.62556	2.70038		0.00896912	0.00158883	0.00158883			0.0100961	0.00143601	0.00143601			0.0104833	0.00135343	0.00135343
20K-Charged-1-361-20187-wb97xd.xyz	-908.817	101.869	101.817	81.801	74.094	70.436	2.34851	1.65294	2.15094	2.36994	-907.187	-907.977	-908.224	-908.305	1.04671	1.49035	1.64578	1.67445	0.306342	0.307342	1.23762	1.49139	1.68869	1.7739	1.73562	1.98939	2.18669	2.2719	1.95462	2.20839	2.40569	2.4909		0.0162359	0.00287609	0.00287609			0.0152112	0.00216357	0.00216357			0.0149298	0.00192749	0.00192749
20K-1-592-18712-wb97xd.xyz	-908.817	102.825	102.772	82.371	74.612	70.934	2.352	2.22643	2.67243	2.87143	-907.186	-907.977	-908.224	-908.305	1.57263	1.70903	1.66196	1.62178	1.20967	1.20967	2.33354	2.28007	2.27488	2.29123	2.77954	2.72607	2.72088	2.73723	2.97854	2.92507	2.91988	2.93623		0.00488194	0.000864806	0.000864806			0.00645412	0.000918002	0.000918002			0.00704055	0.000908965	0.000908965
20K-106-2573-wb97xd.xyz	-908.817	102.981	102.929	83.662	76.246	72.719	2.35737	3.5228	4.3118	4.6618	-907.188	-907.978	-908.225	-908.306	0.4164	1.02803	1.24913	1.36993	1.11383	1.11483	2.46831	2.89008	3.15305	3.33039	3.25731	3.67908	3.94205	4.11939	3.60731	4.02908	4.29205	4.46939		0.000436802	7.73768e-05	7.73768e-05			0.000505731	7.19328e-05	7.19328e-05			0.000529336	6.83396e-05	6.83396e-05
'+20K-Charged-1-82-20781-wb97xd.xyz	-908.817	101.739	101.687	81.697	74.124	70.535	2.39194	1.59237	2.22437	2.51237	-907.183	-907.974	-908.221	-908.302	3.82938	3.44297	3.55969	3.63298	2.13488	2.13588	3.91628	3.34002	3.4986	3.62844	4.54828	3.97202	4.1306	4.26044	4.83628	4.26002	4.4186	4.54844		0.00021858	3.87202e-05	3.87202e-05			0.000389997	5.54713e-05	5.54713e-05			0.000463217	5.98033e-05	5.98033e-05
20K-124-16463-wb97xd.xyz	-908.817	103.309	103.257	84.266	76.93	73.439	2.40183	4.17126	5.04026	5.42626	-907.188	-907.977	-908.225	-908.305	0.598164	1.31209	1.54823	1.67662	1.74852	1.74952	3.25407	3.77813	4.05614	4.24108	4.12307	4.64713	4.92514	5.11008	4.50907	5.03313	5.31114	5.49608		5.26717e-05	9.33047e-06	9.33047e-06			8.15141e-05	1.15942e-05	1.15942e-05			9.35668e-05	1.20799e-05	1.20799e-05
'+20K-Charged-1-137-18733-wb97xd.xyz	-908.817	102.103	102.05	82.705	75.324	71.82	2.40185	2.61028	3.43428	3.80728	-907.183	-907.974	-908.221	-908.302	3.89478	3.4249	3.64577	3.73301	2.59891	2.59891	4.98969	4.32995	4.59269	4.73647	5.81369	5.15395	5.41669	5.56047	6.18669	5.52695	5.78969	5.93347		1.66658e-05	2.95224e-06	2.95224e-06			3.55515e-05	5.05668e-06	5.05668e-06			4.47193e-05	5.77345e-06	5.77345e-06
20K-1-323-11162-wb97xd.xyz	-908.817	102.904	102.851	82.884	75.255	71.634	2.40562	2.79305	3.36905	3.62505	-907.186	-907.976	-908.224	-908.305	1.50297	1.87562	1.95259	1.977	1.64389	1.64389	2.77688	2.95966	3.0785	3.15946	3.35288	3.53566	3.6545	3.73546	3.60888	3.79166	3.9105	3.99146		0.000649716	0.000115093	0.000115093			0.00102593	0.000145924	0.000145924			0.00118598	0.000153116	0.000153116
PM7-422-13078-wb97xd.xyz	-908.817	103.002	102.949	83.278	75.743	72.165	2.41804	3.19947	3.86947	4.16847	-907.186	-907.976	-908.224	-908.305	1.68328	1.99929	2.05304	2.07319	1.83809	1.83809	3.35118	3.47733	3.57296	3.64965	4.02118	4.14733	4.24296	4.31965	4.32018	4.44633	4.54196	4.61865		0.000208072	3.68587e-05	3.68587e-05			0.000349691	4.97384e-05	4.97384e-05			0.00041145	5.312e-05	5.312e-05
PM7-1-17-18703-wb97xd.xyz	-908.817	101.914	101.86	80.694	72.67	68.873	2.42645	0.623877	0.804877	0.884877	-907.186	-907.977	-908.224	-908.305	1.5366	1.69417	1.6363	1.59046	0.26735	0.26635	0.620509	0.588216	0.57222	0.582912	0.801509	0.769216	0.75322	0.763912	0.881509	0.849216	0.83322	0.843912		0.258199	0.0457384	0.0457384	6		0.244774	0.0348154	0.0348154	6		0.240643	0.0310681	0.0310681	6
20K-1-264-6014-wb97xd.xyz	-908.817	102.929	102.877	82.924	75.305	71.688	2.43533	2.86276	3.44876	3.70876	-907.186	-907.976	-908.224	-908.305	1.67959	1.98119	1.96622	1.99535	1.68724	1.68824	2.99349	3.10524	3.13213	3.21781	3.57949	3.69124	3.71813	3.80381	3.83949	3.95124	3.97813	4.06381		0.000567364	0.000100505	0.000100505			0.000904548	0.000128659	0.000128659			0.00104965	0.000135514	0.000135514
20K-Charged-1-574-17386-wb97xd.xyz	-908.817	102.666	102.614	83.134	75.658	72.105	2.43943	3.07686	3.80586	4.12986	-907.186	-907.977	-908.224	-908.305	1.70002	1.73596	1.86403	1.88249	1.31138	1.31238	3.22393	3.07	3.23995	3.31494	3.95293	3.799	3.96895	4.04394	4.27693	4.123	4.29295	4.36794		0.00045276	8.02036e-05	8.02036e-05			0.00058115	8.26599e-05	8.26599e-05			0.000628199	8.11031e-05	8.11031e-05
20K-476-15194-wb97xd.xyz	-908.817	101.915	101.862	81.928	74.332	70.727	2.44891	1.88034	2.48934	2.76134	-907.184	-907.975	-908.223	-908.304	2.70426	2.55049	2.65762	2.69702	1.37491	1.37491	3.02216	2.67853	2.82754	2.92347	3.63116	3.28753	3.43654	3.53247	3.90316	3.55953	3.70854	3.80447		0.00112405	0.000199119	0.000199119			0.0014912	0.000212101	0.000212101			0.0016261	0.000209937	0.000209937
20K-1-151-9757-wb97xd.xyz	-908.817	102.1	102.047	80.816	72.786	68.987	2.45661	0.776046	0.951046	1.02905	-907.186	-907.977	-908.224	-908.305	1.58548	1.70491	1.67788	1.60764	0.470533	0.470533	0.791389	0.720954	0.7358	0.722095	0.966389	0.895954	0.9108	0.897095	1.04439	0.973954	0.9888	0.975095		0.186873	0.0331034	0.0331034	8		0.191514	0.02724	0.02724	7		0.192846	0.0248972	0.0248972	7
PM7-1-126-20507-wb97xd.xyz	-908.817	101.915	101.86	80.026	71.821	67.944	2.47057	0	0	0	-907.186	-907.976	-908.224	-908.305	1.58409	1.77396	1.73208	1.67554	0.353437	0.351437	0	0	0	0	0	0	0	0	0	0	0	0		1	0.177144	0.177144	1		1	0.142235	0.142235	1		1	0.129104	0.129104	1
'+20K-1-707-14213-wb97xd.xyz	-908.817	101.771	101.718	81.581	73.955	70.343	2.48944	1.57387	2.15287	2.41787	-907.183	-907.974	-908.222	-908.302	3.79129	3.39467	3.48007	3.49057	2.02446	2.02446	3.7622	3.17571	3.30299	3.37002	4.3412	3.75471	3.88199	3.94902	4.6062	4.01971	4.14699	4.21402		0.000398385	7.05715e-05	7.05715e-05			0.000692209	9.84565e-05	9.84565e-05			0.000814568	0.000105164	0.000105164
20K-Charged-1-388-10918-wb97xd.xyz	-908.817	101.706	101.654	81.689	74.039	70.41	2.49867	1.6911	2.2461	2.4941	-907.185	-907.976	-908.224	-908.305	2.28904	2.07833	2.1217	2.1743	0.643194	0.644194	2.36794	1.96737	2.05262	2.16176	2.92294	2.52237	2.60762	2.71676	3.17094	2.77037	2.85562	2.96476		0.00659491	0.00116825	0.00116825			0.00670225	0.000953295	0.000953295			0.00670961	0.000866239	0.000866239
20K-1-738-7470-wb97xd.xyz	-908.816	102.831	102.778	82.626	74.933	71.284	2.56186	2.69129	3.20329	3.43129	-907.186	-907.976	-908.224	-908.305	2.04511	1.9582	1.94211	1.94755	1.54144	1.54144	3.06102	2.78425	2.81002	2.872	3.57302	3.29625	3.32202	3.384	3.80102	3.52425	3.55002	3.612		0.0012668	0.000224405	0.000224405			0.00196033	0.000278828	0.000278828			0.00225027	0.00029052	0.00029052
20K-1-586-15940-wb97xd.xyz	-908.816	101.668	101.615	81.062	73.235	69.526	2.56471	1.13015	1.50815	1.67615	-907.185	-907.976	-908.224	-908.304	2.21575	2.19534	2.22939	2.2779	0.708798	0.708798	1.66765	1.45739	1.53331	1.63836	2.04565	1.83539	1.91131	2.01636	2.21365	2.00339	2.07931	2.18436		0.022244	0.0039404	0.0039404			0.0243576	0.0034645	0.0034645			0.0250475	0.00323373	0.00323373
PM7-107-20638-wb97xd.xyz	-908.816	102.256	102.203	81.957	74.239	70.58	2.58564	2.04607	2.53307	2.75107	-907.186	-907.976	-908.224	-908.305	1.98173	1.97481	2.01962	2.08665	1.10554	1.10554	2.32864	2.13185	2.21853	2.3421	2.81564	2.61885	2.70553	2.8291	3.03364	2.83685	2.92353	3.0471		0.00433784	0.000768422	0.000768422			0.00544913	0.000775058	0.000775058			0.00583893	0.000753831	0.000753831
PM7-64-17881-wb97xd.xyz	-908.816	101.408	101.356	80.999	73.212	69.52	2.61323	1.11566	1.53366	1.71866	-907.185	-907.976	-908.224	-908.304	2.40305	2.14475	2.15757	2.20117	0.372063	0.373063	1.79196	1.34379	1.39849	1.49863	2.20996	1.76179	1.81649	1.91663	2.39496	1.94679	2.00149	2.10163		0.0307737	0.00545137	0.00545137			0.0292709	0.00416335	0.00416335			0.0288013	0.00371837	0.00371837
20K-1-111-3279-wb97xd.xyz	-908.816	102.709	102.658	83.42	75.981	72.443	2.61428	3.53771	4.30371	4.64271	-907.188	-907.977	-908.225	-908.305	0.51316	1.18539	1.54124	1.66616	1.13806	1.14006	2.32307	2.80544	3.20316	3.38462	3.08907	3.57144	3.96916	4.15062	3.42807	3.91044	4.30816	4.48962		0.000385103	6.82186e-05	6.82186e-05			0.000477454	6.79107e-05	6.79107e-05			0.000511566	6.60453e-05	6.60453e-05
20K-1-595-16682-wb97xd.xyz	-908.816	102.507	102.454	82.107	74.352	70.675	2.64554	2.25598	2.70598	2.90598	-907.186	-907.976	-908.224	-908.305	1.99312	2.18277	2.07667	2.04841	1.3183	1.3183	2.49003	2.48981	2.42559	2.45387	2.94003	2.93981	2.87559	2.90387	3.14003	3.13981	3.07559	3.10387		0.00334601	0.000592725	0.000592725			0.00474796	0.000675327	0.000675327			0.00530547	0.000684958	0.000684958
20K-571-14448-wb97xd.xyz	-908.816	102.4	102.347	82.011	74.261	70.586	2.6465	2.16093	2.61593	2.81793	-907.185	-907.976	-908.223	-908.304	2.24852	2.31215	2.24636	2.2787	1.4416	1.4416	2.64943	2.52319	2.49928	2.58816	3.10443	2.97819	2.95428	3.04316	3.30643	3.18019	3.15628	3.24516		0.00244935	0.000433887	0.000433887			0.00367326	0.000522467	0.000522467			0.00417973	0.000539621	0.000539621
20K-Charged-378-20364-wb97xd.xyz	-908.816	101.993	101.94	81.894	74.199	70.547	2.65836	2.05579	2.56579	2.79079	-907.186	-907.976	-908.224	-908.305	1.68738	1.85962	2.01278	2.0576	0.813491	0.813491	1.97129	1.95366	2.14869	2.25005	2.48129	2.46366	2.65869	2.76005	2.70629	2.68866	2.88369	2.98505		0.00537198	0.000951613	0.000951613			0.00618838	0.000880205	0.000880205			0.00648364	0.000837065	0.000837065
PM7-216-19431-wb97xd.xyz	-908.816	102.843	102.79	82.351	74.628	70.968	2.66382	2.51825	3.00025	3.21725	-907.185	-907.976	-908.224	-908.305	2.10417	1.99585	2.0517	2.07046	1.67635	1.67635	2.84508	2.54689	2.64461	2.71992	3.32708	3.02889	3.12661	3.20192	3.54408	3.24589	3.34361	3.41892		0.00180358	0.000319493	0.000319493			0.00274174	0.000389972	0.000389972			0.0031173	0.000402456	0.000402456
20K-1-272-18120-wb97xd.xyz	-908.816	102.874	102.821	82.101	74.243	70.52	2.67629	2.28072	2.62772	2.78172	-907.186	-907.976	-908.224	-908.305	1.91442	2.0281	1.87888	1.83427	1.47116	1.47116	2.40533	2.32914	2.2218	2.23373	2.75233	2.67614	2.5688	2.58073	2.90633	2.83014	2.7228	2.73473		0.00557963	0.000988398	0.000988398			0.0086112	0.00122482	0.00122482			0.00989282	0.00127721	0.00127721
PM7-1-219-20219-wb97xd.xyz	-908.816	101.905	101.851	80.638	72.598	68.794	2.68629	0.82772	0.99272	1.06572	-907.186	-907.976	-908.224	-908.305	1.76165	1.97294	1.92927	1.90687	0.574766	0.573766	0.789561	0.810983	0.809185	0.843329	0.954561	0.975983	0.974185	1.00833	1.02756	1.04898	1.04718	1.08133		0.141009	0.0249788	0.0249788	10		0.156026	0.0221924	0.0221924	11		0.161189	0.0208102	0.0208102	9
'+20K-927-10918-wb97xd.xyz	-908.816	101.978	101.925	82.339	74.897	71.369	2.69601	2.53844	3.30144	3.65044	-907.182	-907.973	-908.221	-908.301	4.48753	3.90411	4.05407	4.10089	2.84179	2.84179	5.21644	4.44316	4.63498	4.73835	5.97944	5.20616	5.39798	5.50135	6.32844	5.55516	5.74698	5.85035		1.65932e-05	2.93938e-06	2.93938e-06			3.96427e-05	5.63858e-06	5.63858e-06			5.14548e-05	6.64303e-06	6.64303e-06
'+20K-Charged-1-871-4174-wb97xd.xyz	-908.816	101.395	101.343	81.197	73.554	69.933	2.71729	1.41772	1.97972	2.23572	-907.182	-907.974	-908.221	-908.302	4.03348	3.57605	3.71301	3.78465	1.94254	1.94354	3.62039	2.9731	3.15192	3.28011	4.18239	3.5351	3.71392	3.84211	4.43839	3.7911	3.96992	4.09811		0.00049092	8.69635e-05	8.69635e-05			0.000842917	0.000119892	0.000119892			0.000990602	0.000127891	0.000127891
'+20K-Charged-111-15147-wb97xd.xyz	-908.816	103.012	102.961	84.083	76.926	73.528	2.71987	4.3063	5.3543	5.8333	-907.181	-907.972	-908.219	-908.3	4.92077	4.68678	5.02411	5.14626	4.92115	4.92315	7.39368	6.96982	7.34902	7.52771	8.44168	8.01782	8.39702	8.57571	8.92068	8.49682	8.87602	9.05471		2.54686e-08	4.51161e-09	4.51161e-09			1.37483e-07	1.95549e-08	1.95549e-08			2.30399e-07	2.97455e-08	2.97455e-08
20K-1-259-14908-wb97xd.xyz	-908.816	102.5	102.446	82.175	74.442	70.775	2.74053	2.41896	2.89096	3.10096	-907.186	-907.976	-908.224	-908.305	1.82668	1.99828	1.97968	1.96473	1.22762	1.22662	2.39159	2.37332	2.3966	2.43819	2.86359	2.84532	2.8686	2.91019	3.07359	3.05532	3.0786	3.12019		0.00347013	0.000614713	0.000614713			0.004693	0.00066751	0.00066751			0.00516132	0.000666348	0.000666348
'+20K-1-925-12969-wb97xd.xyz	-908.816	101.679	101.626	81.472	73.841	70.225	2.74461	1.72004	2.29404	2.55504	-907.182	-907.973	-908.221	-908.302	4.15914	3.72905	3.83615	3.90897	2.35087	2.35087	4.02105	3.40109	3.55006	3.67943	4.59505	3.97509	4.12406	4.25343	4.85605	4.23609	4.38506	4.51443		0.000194165	3.43952e-05	3.43952e-05			0.000395066	5.61923e-05	5.61923e-05			0.000490587	6.33368e-05	6.33368e-05
20K-Charged-390-12970-wb97xd.xyz	-908.816	101.935	101.881	81.268	73.416	69.695	2.74697	1.5184	1.8714	2.0274	-907.185	-907.976	-908.224	-908.304	2.15013	2.26003	2.20226	2.21451	0.912405	0.911405	1.80804	1.72808	1.71217	1.78097	2.16104	2.08108	2.06517	2.13397	2.31704	2.23708	2.22117	2.28997		0.0159717	0.00282929	0.00282929			0.0196124	0.00278958	0.00278958			0.0209579	0.00270576	0.00270576
20K-1-341-16917-wb97xd.xyz	-908.816	102.912	102.859	83.038	75.439	71.831	2.76144	3.30287	3.90887	4.17787	-907.186	-907.976	-908.223	-908.304	1.99906	2.22862	2.28429	2.29089	1.96578	1.96578	3.42697	3.46666	3.5642	3.62734	4.03297	4.07266	4.1702	4.23334	4.30197	4.34166	4.4392	4.50234		0.000219138	3.8819e-05	3.8819e-05			0.000409962	5.83109e-05	5.83109e-05			0.000500699	6.46424e-05	6.46424e-05
'+20K-Charged-1-207-20542-wb97xd.xyz	-908.816	101.686	101.633	81.367	73.695	70.061	2.79438	1.66481	2.19781	2.44081	-907.182	-907.973	-908.221	-908.302	4.03186	3.73381	3.79375	3.84225	2.29114	2.29114	3.78877	3.30085	3.40266	3.50771	4.32177	3.83385	3.93566	4.04071	4.56477	4.07685	4.17866	4.28371		0.00028934	5.12547e-05	5.12547e-05			0.000584626	8.31544e-05	8.31544e-05			0.00072418	9.34947e-05	9.34947e-05
'+20K-Charged-1-197-17879-wb97xd.xyz	-908.816	101.526	101.473	81.779	74.287	70.733	2.80594	2.08837	2.80137	3.12437	-907.182	-907.973	-908.221	-908.302	4.24911	3.78613	3.91162	3.98902	2.27791	2.27791	4.41802	3.76517	3.93253	4.06647	5.13102	4.47817	4.64553	4.77947	5.45402	4.80117	4.96853	5.10247		7.90171e-05	1.39974e-05	1.39974e-05			0.000149887	2.13192e-05	2.13192e-05			0.000181825	2.34743e-05	2.34743e-05
'+20K-1-700-13710-wb97xd.xyz	-908.816	101.69	101.637	81.382	73.717	70.088	2.80615	1.69159	2.23159	2.47959	-907.182	-907.973	-908.221	-908.302	4.04659	3.66414	3.72706	3.7586	2.21149	2.21149	3.8185	3.24618	3.35097	3.43906	4.3585	3.78618	3.89097	3.97906	4.6065	4.03418	4.13897	4.22706		0.000339361	6.01158e-05	6.01158e-05			0.000654948	9.31566e-05	9.31566e-05			0.000796845	0.000102876	0.000102876
'+20K-Charged-1-40-6366-wb97xd.xyz	-908.816	102.628	102.576	83.134	75.804	72.331	2.81378	3.45121	4.32621	4.73021	-907.18	-907.971	-908.219	-908.3	5.65588	4.94146	5.13034	5.20541	4.59631	4.59731	7.17979	6.2755	6.50626	6.63787	8.05479	7.1505	7.38126	7.51287	8.45879	7.5545	7.78526	7.91687		2.01226e-07	3.5646e-08	3.5646e-08			9.7425e-07	1.38573e-07	1.38573e-07			1.57243e-06	2.03008e-07	2.03008e-07
20K-1-127-19271-wb97xd.xyz	-908.816	102.762	102.709	82.399	74.655	70.981	2.82128	2.72371	3.18471	3.38771	-907.186	-907.976	-908.224	-908.305	1.94703	2.05735	1.98097	1.94296	1.46785	1.46785	2.73594	2.65639	2.62188	2.64042	3.19694	3.11739	3.08288	3.10142	3.39994	3.32039	3.28588	3.30442		0.00216937	0.000384291	0.000384291			0.00329944	0.000469296	0.000469296			0.00378191	0.000488261	0.000488261
20K-1-64-16787-wb97xd.xyz	-908.816	102.786	102.734	83.4	75.936	72.386	2.83412	3.73755	4.47855	4.80555	-907.188	-907.977	-908.224	-908.305	0.414595	1.34468	1.72402	1.84653	1.39543	1.39643	2.2045	2.94472	3.36593	3.54499	2.9455	3.68572	4.10693	4.28599	3.2725	4.01272	4.43393	4.61299		0.000265336	4.70027e-05	4.70027e-05			0.000372064	5.29206e-05	5.29206e-05			0.000415401	5.363e-05	5.363e-05
'+20K-Charged-1-72-17054-wb97xd.xyz	-908.816	102.808	102.756	83.616	76.37	72.934	2.88163	4.00106	4.96006	5.40106	-907.18	-907.971	-908.219	-908.299	5.57845	5.0934	5.36911	5.48408	5.05497	5.05597	7.58436	6.90944	7.22703	7.39853	8.54336	7.86844	8.18603	8.35753	8.98436	8.30944	8.62703	8.79853		3.43813e-08	6.09044e-09	6.09044e-09			2.05505e-07	2.92301e-08	2.92301e-08			3.55036e-07	4.58366e-08	4.58366e-08
'+PM7-1-169-19808-wb97xd.xyz	-908.816	101.485	101.432	80.799	73.012	69.327	2.88378	1.18621	1.60421	1.79621	-907.182	-907.973	-908.221	-908.302	4.0498	3.64485	3.7764	3.86866	2.11655	2.11655	3.23871	2.6439	2.81731	2.96611	3.65671	3.0619	3.23531	3.38411	3.84871	3.2539	3.42731	3.57611		0.00101805	0.000180342	0.000180342			0.00195994	0.000278773	0.000278773			0.00239081	0.000308664	0.000308664
20K-1-279-16494-wb97xd.xyz	-908.816	102.36	102.306	81.132	73.115	69.321	2.88585	1.52128	1.70928	1.79228	-907.186	-907.976	-908.224	-908.305	1.62961	1.76744	1.74411	1.7325	0.855395	0.854395	1.15152	1.09949	1.11802	1.16296	1.33952	1.28749	1.30602	1.35096	1.42252	1.37049	1.38902	1.43396		0.0671124	0.0118886	0.0118886	14		0.0829943	0.0118047	0.0118047	18		0.0888881	0.0114758	0.0114758	22
'+PM7-Charged-1-255-14792-wb97xd.xyz	-908.816	102.736	102.684	82.954	75.547	72.04	2.88731	3.34474	4.14274	4.51274	-907.18	-907.971	-908.219	-908.299	5.70263	5.06939	5.33544	5.40361	4.9025	4.9035	7.04654	6.22343	6.53136	6.65606	7.84454	7.02143	7.32936	7.45406	8.21454	7.39143	7.69936	7.82406		1.92899e-07	3.41708e-08	3.41708e-08			1.08573e-06	1.54429e-07	1.54429e-07			1.83909e-06	2.37434e-07	2.37434e-07
'+20K-Charged-1-255-17793-wb97xd.xyz	-908.816	101.456	101.403	81.089	73.387	69.741	2.89649	1.48892	1.99192	2.22292	-907.182	-907.973	-908.221	-908.302	4.1481	3.75502	3.86228	3.91223	2.13113	2.13113	3.62701	3.04406	3.19319	3.29969	4.13001	3.54706	3.69619	3.80269	4.36101	3.77806	3.92719	4.03369		0.00046909	8.30964e-05	8.30964e-05			0.00090641	0.000128923	0.000128923			0.00110438	0.000142581	0.000142581
20K-1-213-20918-wb97xd.xyz	-908.816	102.743	102.691	83.648	76.257	72.739	2.9108	4.06223	4.87623	5.23523	-907.188	-907.977	-908.224	-908.305	0.679869	1.65764	1.9622	2.07796	1.58385	1.58485	2.71778	3.50569	3.85211	4.02441	3.53178	4.31969	4.66611	4.83841	3.89078	4.67869	5.02511	5.19741		8.71265e-05	1.54339e-05	1.54339e-05			0.000134463	1.91253e-05	1.91253e-05			0.000154902	1.99985e-05	1.99985e-05
20K-713-20237-wb97xd.xyz	-908.816	102.839	102.787	83.288	75.771	72.198	2.92098	3.71242	4.40042	4.70442	-907.187	-907.976	-908.224	-908.304	0.905306	1.8295	2.10469	2.2072	1.8091	1.8101	2.58321	3.31754	3.6346	3.79366	3.27121	4.00554	4.3226	4.48166	3.57521	4.30954	4.6266	4.78566		0.000148915	2.63793e-05	2.63793e-05			0.000259451	3.6903e-05	3.6903e-05			0.000310379	4.00712e-05	4.00712e-05
20K-1-421-4590-wb97xd.xyz	-908.816	102.451	102.397	81.317	73.335	69.557	2.92373	1.74416	1.96716	2.06616	-907.186	-907.976	-908.224	-908.305	1.83404	2.26912	2.09707	2.0504	1.26429	1.26329	1.54095	1.78616	1.65598	1.66586	1.76395	2.00916	1.87898	1.88886	1.86295	2.10816	1.97798	1.98786		0.0208677	0.00369658	0.00369658			0.0308073	0.00438188	0.00438188			0.0348987	0.00450557	0.00450557
20K-1-242-20161-wb97xd.xyz	-908.816	102.379	102.325	80.805	72.696	68.862	2.92714	1.23557	1.33157	1.37457	-907.186	-907.976	-908.224	-908.305	1.71124	1.82947	1.79245	1.77501	0.916903	0.915903	0.906146	0.834517	0.839366	0.878466	1.00215	0.930517	0.935366	0.974466	1.04515	0.973517	0.978366	1.01747		0.129957	0.0230211	0.0230211	11		0.166071	0.0236211	0.0236211	9		0.179536	0.0231788	0.0231788	8
'+20K-Charged-1-199-20756-wb97xd.xyz	-908.816	101.801	101.747	81.525	73.873	70.249	2.93367	1.9621	2.5151	2.7681	-907.181	-907.973	-908.221	-908.301	4.57091	3.93548	4.05322	4.10349	2.66738	2.66638	4.48581	3.66053	3.82013	3.92694	5.03881	4.21353	4.37313	4.47994	5.29181	4.46653	4.62613	4.73294		0.000109265	1.93556e-05	1.93556e-05			0.000260273	3.702e-05	3.702e-05			0.000339263	4.38003e-05	4.38003e-05
20K-1-107-9516-wb97xd.xyz	-908.816	102.848	102.796	83.394	75.917	72.362	2.9659	3.86333	4.59133	4.91333	-907.188	-907.977	-908.224	-908.305	0.468183	1.50053	1.83036	1.97221	1.5831	1.5841	2.25209	3.09457	3.46627	3.66466	2.98009	3.82257	4.19427	4.39266	3.30209	4.14457	4.51627	4.71466		0.00020094	3.55954e-05	3.55954e-05			0.000305677	4.3478e-05	4.3478e-05			0.000349892	4.51726e-05	4.51726e-05
20K-1-100-17322-wb97xd.xyz	-908.816	102.811	102.759	82.927	75.318	71.705	2.98722	3.41765	4.01365	4.27765	-907.185	-907.975	-908.223	-908.304	2.2847	2.44614	2.50444	2.4992	2.0731	2.0741	3.60161	3.57318	3.67335	3.72466	4.19761	4.16918	4.26935	4.32066	4.46161	4.43318	4.53335	4.58466		0.000174801	3.09648e-05	3.09648e-05			0.000349041	4.96458e-05	4.96458e-05			0.000435746	5.62566e-05	5.62566e-05
'+20K-Charged-1-0-13789-wb97xd.xyz	-908.816	102.463	102.411	82.932	75.5	71.974	2.9889	3.42433	4.19733	4.54833	-907.183	-907.973	-908.221	-908.302	3.88927	3.68037	3.94626	4.02962	3.25551	3.25651	5.21117	4.81241	5.12018	5.26007	5.98417	5.58541	5.89318	6.03307	6.33517	5.93641	6.24418	6.38407		4.93867e-06	8.74855e-07	8.74855e-07			1.48836e-05	2.11698e-06	2.11698e-06			2.09016e-05	2.69849e-06	2.69849e-06
20K-305-19370-wb97xd.xyz	-908.816	101.755	101.701	80.152	71.997	68.14	3.01271	0.668141	0.718141	0.738141	-907.186	-907.976	-908.224	-908.305	2.00026	2.04439	1.98981	1.9328	0.450693	0.449693	0.54217	0.396438	0.383726	0.383255	0.59217	0.446438	0.433726	0.433255	0.61217	0.466438	0.453726	0.453255		0.410554	0.0727271	0.0727271	2		0.450128	0.064024	0.064024	2		0.465311	0.0600736	0.0600736	2
PM7-161-19648-wb97xd.xyz	-908.816	102.097	102.044	81.834	74.115	70.454	3.0137	2.35113	2.83713	3.05313	-907.185	-907.976	-908.223	-908.304	2.43669	2.35648	2.40495	2.45549	1.31538	1.31538	2.6606	2.39053	2.48086	2.58795	3.1466	2.87653	2.96686	3.07395	3.3626	3.09253	3.18286	3.28995		0.00245056	0.000434103	0.000434103			0.00347072	0.000493658	0.000493658			0.00387541	0.000500333	0.000500333
'+20K-1-913-12136-wb97xd.xyz	-908.816	101.804	101.751	82.156	74.693	71.155	3.01881	2.67824	3.42024	3.75924	-907.181	-907.973	-908.22	-908.301	4.68475	4.0875	4.26616	4.30262	2.86952	2.86952	5.23066	4.44355	4.66408	4.75708	5.97266	5.18555	5.40608	5.49908	6.31166	5.52455	5.74508	5.83808		1.58868e-05	2.81424e-06	2.81424e-06			3.98089e-05	5.66223e-06	5.66223e-06			5.25317e-05	6.78206e-06	6.78206e-06
'+20K-Charged-1-349-18227-wb97xd.xyz	-908.816	102.388	102.336	82.908	75.512	72.004	3.02234	3.43377	4.24277	4.61177	-907.182	-907.973	-908.22	-908.301	4.46286	3.95926	4.22811	4.28712	3.43802	3.43902	5.76077	5.0673	5.37803	5.49358	6.56977	5.8763	6.18703	6.30258	6.93877	6.2453	6.55603	6.67158		2.87111e-06	5.086e-07	5.086e-07			9.05877e-06	1.28848e-06	1.28848e-06			1.28655e-05	1.66099e-06	1.66099e-06
'+20K-Charged-1-84-18286-wb97xd.xyz	-908.816	102.607	102.555	83.251	75.955	72.495	3.02671	3.78114	4.69014	5.10714	-907.18	-907.971	-908.219	-908.299	5.71095	5.06708	5.30145	5.36419	4.73408	4.73508	7.35185	6.51813	6.79436	6.91365	8.26085	7.42713	7.70336	7.82265	8.67785	7.84413	8.12036	8.23965		1.06042e-07	1.87847e-08	1.87847e-08			5.50561e-07	7.83091e-08	7.83091e-08			9.11929e-07	1.17734e-07	1.17734e-07
20K-904-7074-wb97xd.xyz	-908.816	101.022	100.969	80.028	72.072	68.304	3.02909	0.56052	0.80952	0.91852	-907.184	-907.975	-908.223	-908.304	2.86468	2.72347	2.76506	2.77616	0.561058	0.561058	1.28259	0.951517	1.03497	1.10262	1.53159	1.20052	1.28397	1.35162	1.64059	1.30952	1.39297	1.46062		0.0772094	0.0136772	0.0136772	13		0.0828929	0.0117903	0.0117903	19		0.0849763	0.0109708	0.0109708	23
'+20K-Charged-1-932-8601-wb97xd.xyz	-908.816	102.448	102.396	82.654	75.147	71.587	3.03546	3.19289	3.89089	4.20789	-907.183	-907.973	-908.221	-908.302	3.85874	3.66309	3.91867	4.00908	3.21997	3.22097	4.90265	4.51713	4.81458	4.96154	5.60065	5.21513	5.51258	5.65954	5.91765	5.53213	5.82958	5.97654		9.88047e-06	1.75026e-06	1.75026e-06			2.96205e-05	4.21307e-06	4.21307e-06			4.15839e-05	5.36866e-06	5.36866e-06
20K-1-226-17185-wb97xd.xyz	-908.816	102.803	102.751	83.681	76.294	72.779	3.04223	4.22667	5.04467	5.40667	-907.187	-907.976	-908.224	-908.304	0.969297	1.89358	2.23621	2.27005	1.83595	1.83695	3.0402	3.77462	4.15913	4.24951	3.8582	4.59262	4.97713	5.06751	4.2202	4.95462	5.33913	5.42951		5.16505e-05	9.14957e-06	9.14957e-06			8.81648e-05	1.25401e-05	1.25401e-05			0.000104694	1.35164e-05	1.35164e-05
'+20K-958-13994-wb97xd.xyz	-908.816	101.645	101.592	81.333	73.658	70.023	3.06922	1.90565	2.43565	2.67765	-907.182	-907.973	-908.221	-908.302	4.23828	3.92879	3.98244	4.0354	2.44329	2.44329	3.96119	3.46184	3.55736	3.66686	4.49119	3.99184	4.08736	4.19686	4.73319	4.23384	4.32936	4.43886		0.00019992	3.54145e-05	3.54145e-05			0.000438466	6.23653e-05	6.23653e-05			0.000557332	7.19539e-05	7.19539e-05
20K-1-324-19253-wb97xd.xyz	-908.816	101.757	101.703	80.058	71.884	68.02	3.0721	0.633531	0.664531	0.677531	-907.185	-907.976	-908.224	-908.305	2.10071	2.19486	2.13406	2.09799	0.617885	0.616885	0.548616	0.452907	0.43398	0.454448	0.579616	0.483907	0.46498	0.485448	0.592616	0.496907	0.47798	0.498448		0.347977	0.0616421	0.0616421	3		0.40886	0.0581543	0.0581543	3		0.431137	0.0556616	0.0556616	3
'+20K-Charged-1-317-15751-wb97xd.xyz	-908.816	101.149	101.096	80.911	73.241	69.607	3.07447	1.4889	2.0239	2.2669	-907.182	-907.973	-908.221	-908.301	4.40849	3.90389	4.02	4.09094	2.00283	2.00283	3.7094	3.01493	3.17292	3.30039	4.2444	3.54993	3.70792	3.83539	4.4874	3.79293	3.95092	4.07839		0.000468326	8.2961e-05	8.2961e-05			0.000853411	0.000121385	0.000121385			0.00102412	0.000132219	0.000132219
'+20K-Charged-352-20502-wb97xd.xyz	-908.816	101.434	101.381	81.09	73.394	69.749	3.11003	1.70346	2.21246	2.44446	-907.182	-907.973	-908.221	-908.302	4.31016	3.91221	3.99055	4.04608	2.24297	2.24297	3.79006	3.20225	3.32246	3.43453	4.29906	3.71125	3.83146	3.94353	4.53106	3.94325	4.06346	4.17553		0.000342947	6.07509e-05	6.07509e-05			0.000699248	9.94577e-05	9.94577e-05			0.000869248	0.000112224	0.000112224
20K-1-333-20723-wb97xd.xyz	-908.816	102.647	102.594	82.254	74.502	70.827	3.13629	2.89372	3.34672	3.54872	-907.185	-907.975	-908.223	-908.304	2.19946	2.41998	2.41796	2.41245	1.82235	1.82235	2.84337	2.87402	2.91388	2.96491	3.29637	3.32702	3.36688	3.41791	3.49837	3.52902	3.56888	3.61991		0.0010209	0.000180847	0.000180847			0.00184163	0.000261944	0.000261944			0.00222045	0.000286669	0.000286669
'+20K-Charged-268-14101-wb97xd.xyz	-908.816	101.621	101.568	81.288	73.609	69.973	3.13875	1.93018	2.45618	2.69718	-907.182	-907.973	-908.221	-908.302	4.32054	3.9359	3.98145	4.03329	2.41719	2.41719	3.99845	3.42394	3.51136	3.61975	4.52445	3.94994	4.03736	4.14575	4.76545	4.19094	4.27836	4.38675		0.000223037	3.95097e-05	3.95097e-05			0.000481757	6.85228e-05	6.85228e-05			0.00060857	7.8569e-05	7.8569e-05
'+20K-Charged-1-42-17108-wb97xd.xyz	-908.816	102.037	101.985	82.481	75.031	71.496	3.14018	3.12461	3.87961	4.22161	-907.182	-907.973	-908.221	-908.301	4.07458	3.81252	4.04273	4.13227	2.93217	2.93317	4.94549	4.49357	4.76565	4.91173	5.70049	5.24857	5.52065	5.66673	6.04249	5.59057	5.86265	6.00873		1.10923e-05	1.96494e-06	1.96494e-06			2.92305e-05	4.15761e-06	4.15761e-06			3.93846e-05	5.08472e-06	5.08472e-06
20K-1-105-7727-wb97xd.xyz	-908.816	102.706	102.654	83.396	75.956	72.418	3.14614	4.04557	4.81057	5.14957	-907.187	-907.976	-908.224	-908.305	1.12353	1.79725	2.08975	2.18617	1.65507	1.65607	2.90944	3.3933	3.72766	3.88063	3.67444	4.1583	4.49266	4.64563	4.01344	4.4973	4.83166	4.98463		0.000121675	2.15539e-05	2.15539e-05			0.000191803	2.72811e-05	2.72811e-05			0.000221839	2.86403e-05	2.86403e-05
'+20K-Charged-1-68-18065-wb97xd.xyz	-908.815	102.066	102.014	82.434	74.993	71.464	3.15367	3.0911	3.8551	4.2031	-907.181	-907.972	-908.219	-908.3	5.00801	4.54758	4.80883	4.88699	3.71588	3.71688	5.83191	5.18163	5.48475	5.61944	6.59591	5.94563	6.24875	6.38344	6.94391	6.29363	6.59675	6.73144		2.14326e-06	3.79666e-07	3.79666e-07			7.80485e-06	1.11012e-06	1.11012e-06			1.1629e-05	1.50135e-06	1.50135e-06
20K-1-414-20536-wb97xd.xyz	-908.815	102.366	102.312	81.044	72.996	69.188	3.17569	1.72312	1.88012	1.94912	-907.186	-907.975	-908.223	-908.304	2.02035	2.43581	2.28075	2.23635	1.36525	1.36425	1.45426	1.67986	1.56667	1.57881	1.61126	1.83686	1.72367	1.73581	1.68026	1.90586	1.79267	1.80481		0.025544	0.00452497	0.00452497			0.0408426	0.00580926	0.00580926			0.0475327	0.00613667	0.00613667
'+20K-Charged-1-260-20730-wb97xd.xyz	-908.815	101.665	101.612	81.562	73.945	70.336	3.17791	2.24334	2.83134	3.09934	-907.182	-907.973	-908.221	-908.301	4.10396	3.94284	4.05563	4.11212	2.54001	2.54001	4.05586	3.70488	3.85954	3.97258	4.64386	4.29288	4.44754	4.56058	4.91186	4.56088	4.71554	4.82858		9.82751e-05	1.74088e-05	1.74088e-05			0.000224342	3.19093e-05	3.19093e-05			0.00028869	3.72711e-05	3.72711e-05
PM7-1-44-16629-wb97xd.xyz	-908.815	102.029	101.975	80.722	72.671	68.861	3.19748	1.42291	1.57691	1.64391	-907.185	-907.975	-908.223	-908.304	2.30211	2.36792	2.30476	2.27977	1.07167	1.07067	1.41402	1.28996	1.26868	1.30023	1.56802	1.44396	1.42268	1.45423	1.63502	1.51096	1.48968	1.52123		0.048789	0.00864267	0.00864267			0.0686145	0.00975939	0.00975939			0.076713	0.00990397	0.00990397
'+20K-Charged-1-710-9636-wb97xd.xyz	-908.815	101.744	101.691	81.218	73.491	69.835	3.20281	1.92424	2.40224	2.62324	-907.181	-907.972	-908.22	-908.301	4.79112	4.26052	4.34475	4.40951	2.91641	2.91641	4.39903	3.67856	3.80466	3.92597	4.87703	4.15656	4.28266	4.40397	5.09803	4.37756	4.50366	4.62497		0.000109512	1.93994e-05	1.93994e-05			0.000299376	4.25818e-05	4.25818e-05			0.000407085	5.25563e-05	5.25563e-05
20K-1-456-19314-wb97xd.xyz	-908.815	102.464	102.41	81.204	73.182	69.385	3.21543	1.92286	2.10586	2.18586	-907.186	-907.975	-908.223	-908.304	2.05318	2.56857	2.37293	2.33287	1.55976	1.55876	1.64708	1.97261	1.81885	1.83533	1.83008	2.15561	2.00185	2.01833	1.91008	2.23561	2.08185	2.09833		0.0140771	0.00249368	0.00249368			0.0242695	0.00345198	0.00345198			0.0289622	0.00373914	0.00373914
'+20K-Charged-1-112-10881-wb97xd.xyz	-908.815	101.996	101.944	82.583	75.158	71.633	3.21647	3.3029	4.0829	4.4349	-907.182	-907.973	-908.221	-908.301	3.98509	3.75875	4.02458	4.10983	2.86872	2.86972	4.958	4.54179	4.8495	4.99128	5.738	5.32179	5.6295	5.77128	6.09	5.67379	5.9815	6.12328		9.22083e-06	1.63341e-06	1.63341e-06			2.4109e-05	3.42915e-06	3.42915e-06			3.24604e-05	4.19078e-06	4.19078e-06
'+20K-Charged-1-258-19888-wb97xd.xyz	-908.815	101.686	101.633	81.106	73.361	69.695	3.22667	1.8361	2.2961	2.5071	-907.181	-907.973	-908.22	-908.301	4.74575	4.14877	4.24295	4.27774	2.72663	2.72663	4.24166	3.45481	3.59086	3.68219	4.70166	3.91481	4.05086	4.14219	4.91266	4.12581	4.26186	4.35319		0.000192923	3.41752e-05	3.41752e-05			0.000484925	6.89734e-05	6.89734e-05			0.000644035	8.31477e-05	8.31477e-05
20K-1-187-10839-wb97xd.xyz	-908.815	102.71	102.658	82.884	75.282	71.67	3.23033	3.61776	4.22076	4.48576	-907.187	-907.976	-908.224	-908.304	0.872442	1.82627	2.15349	2.24823	1.72112	1.72212	2.14635	2.91031	3.27941	3.43069	2.74935	3.51331	3.88241	4.03369	3.01435	3.77831	4.14741	4.29869		0.000346024	6.12961e-05	6.12961e-05			0.000592237	8.42369e-05	8.42369e-05			0.0007061	9.11605e-05	9.11605e-05
'+20K-Charged-120-11661-wb97xd.xyz	-908.815	102.474	102.421	83.305	76.06	72.623	3.23533	4.04377	5.00377	5.44377	-907.179	-907.971	-908.218	-908.299	5.99978	5.31989	5.49956	5.61143	4.84832	4.84832	7.69468	6.82493	7.04647	7.21488	8.65468	7.78493	8.00647	8.17488	9.09468	8.22493	8.44647	8.61488		5.2673e-08	9.3307e-09	9.3307e-09			2.87718e-07	4.09236e-08	4.09236e-08			4.84055e-07	6.24936e-08	6.24936e-08
20K-541-18103-wb97xd.xyz	-908.815	102.6	102.546	81.237	73.203	69.404	3.23623	1.97666	2.14766	2.22566	-907.185	-907.976	-908.224	-908.305	2.12644	2.17777	2.04279	1.99302	1.35591	1.35491	1.75335	1.61481	1.5217	1.52847	1.92435	1.78581	1.6927	1.69947	2.00235	1.86381	1.7707	1.77747		0.0287124	0.00508623	0.00508623			0.0436706	0.00621149	0.00621149			0.0497774	0.00642647	0.00642647
20K-246-10527-wb97xd.xyz	-908.815	102.982	102.93	82.997	75.373	71.755	3.2385	3.73893	4.31993	4.57893	-907.184	-907.975	-908.223	-908.304	2.70865	2.56774	2.55801	2.56494	2.30984	2.31084	4.09555	3.76479	3.79692	3.8604	4.67655	4.34579	4.37792	4.4414	4.93555	4.60479	4.63692	4.7004		0.000127529	2.2591e-05	2.2591e-05			0.000279427	3.97444e-05	3.97444e-05			0.00035842	4.62735e-05	4.62735e-05
'+PM7-Charged-1-202-17332-wb97xd.xyz	-908.815	102.195	102.143	82.594	75.152	71.622	3.23852	3.33595	4.09895	4.44595	-907.181	-907.972	-908.22	-908.301	4.77965	4.32291	4.53836	4.6122	3.5701	3.5711	5.76356	5.11696	5.37427	5.50466	6.52656	5.87996	6.13727	6.26766	6.87356	6.22696	6.48427	6.61466		2.79814e-06	4.95674e-07	4.95674e-07			9.66068e-06	1.37409e-06	1.37409e-06			1.41628e-05	1.82848e-06	1.82848e-06
20K-1-59-12369-wb97xd.xyz	-908.815	102.414	102.362	82.635	75.051	71.45	3.24528	3.38371	4.00471	4.28071	-907.186	-907.976	-908.224	-908.304	1.50796	1.96141	2.22744	2.3403	1.51719	1.51819	2.53287	2.79645	3.10435	3.27375	3.15387	3.41745	3.72535	3.89475	3.42987	3.69345	4.00135	4.17075		0.000498219	8.82564e-05	8.82564e-05			0.000764998	0.00010881	0.00010881			0.000876286	0.000113132	0.000113132
'+20K-853-16188-wb97xd.xyz	-908.815	101.3	101.247	80.464	72.608	68.891	3.24538	1.21281	1.56181	1.72181	-907.182	-907.973	-908.221	-908.302	4.2738	3.83388	3.96245	4.04416	2.10705	2.10705	3.12771	2.49792	2.66836	2.80662	3.47671	2.84692	3.01736	3.15562	3.63671	3.00692	3.17736	3.31562		0.00147459	0.000261214	0.000261214			0.00298587	0.000424696	0.000424696			0.00371108	0.000479116	0.000479116
'+20K-Charged-1-103-19960-wb97xd.xyz	-908.815	101.921	101.869	82.442	74.993	71.457	3.24596	3.19139	3.94739	4.28839	-907.182	-907.973	-908.221	-908.301	4.0909	3.8133	4.07406	4.15144	2.83534	2.83634	4.92281	4.45534	4.75797	4.8919	5.67881	5.21134	5.51397	5.6479	6.01981	5.55234	5.85497	5.9889		1.16152e-05	2.05755e-06	2.05755e-06			3.02622e-05	4.30435e-06	4.30435e-06			4.0725e-05	5.25776e-06	5.25776e-06
20K-Charged-1-422-20472-wb97xd.xyz	-908.815	101.934	101.88	81.553	73.759	70.062	3.26969	2.32612	2.73712	2.91712	-907.185	-907.975	-908.223	-908.304	2.39539	2.45371	2.39394	2.34879	1.04568	1.04468	2.3383	2.20675	2.18886	2.20024	2.7493	2.61775	2.59986	2.61124	2.9293	2.79775	2.77986	2.79124		0.00603093	0.00106834	0.00106834			0.00814041	0.00115785	0.00115785			0.00899272	0.001161	0.001161
'+20K-Charged-1-136-20963-wb97xd.xyz	-908.815	101.906	101.853	81.94	74.398	70.824	3.2731	2.71653	3.37953	3.68253	-907.181	-907.972	-908.22	-908.301	4.66155	4.28953	4.46446	4.54204	3.21093	3.21093	4.99146	4.42957	4.64638	4.78049	5.65446	5.09257	5.30938	5.44349	5.95746	5.39557	5.61238	5.74649		1.50457e-05	2.66525e-06	2.66525e-06			4.41016e-05	6.2728e-06	6.2728e-06			6.13134e-05	7.91583e-06	7.91583e-06
'+20K-Charged-1-296-20284-wb97xd.xyz	-908.815	101.558	101.505	81.278	73.608	69.975	3.27503	2.05647	2.59147	2.83547	-907.182	-907.973	-908.221	-908.301	4.46767	4.07845	4.09459	4.10528	2.42617	2.42617	4.13558	3.55649	3.6145	3.68173	4.67058	4.09149	4.1495	4.21673	4.91458	4.33549	4.3935	4.46073		0.000193129	3.42116e-05	3.42116e-05			0.000422699	6.01227e-05	6.01227e-05			0.000537127	6.93454e-05	6.93454e-05
PM7-44-19313-wb97xd.xyz	-908.815	102.377	102.323	81.005	72.947	69.134	3.27742	1.78586	1.93286	1.99686	-907.185	-907.975	-908.223	-908.304	2.12062	2.57339	2.40075	2.35796	1.49786	1.49686	1.51553	1.77843	1.64767	1.66142	1.66253	1.92543	1.79467	1.80842	1.72653	1.98943	1.85867	1.87242		0.021084	0.0037349	0.0037349			0.0357286	0.00508187	0.00508187			0.0424064	0.00547485	0.00547485
20K-1-400-18195-wb97xd.xyz	-908.815	102.602	102.547	81.142	73.083	69.272	3.29069	1.93612	2.08212	2.14812	-907.185	-907.976	-908.224	-908.305	2.14658	2.19926	2.09035	2.03247	1.39736	1.39536	1.67849	1.5413	1.47426	1.47292	1.82449	1.6873	1.62026	1.61892	1.89049	1.7533	1.68626	1.68492		0.0326668	0.00578673	0.00578673			0.0506568	0.00720518	0.00720518			0.0581934	0.00751301	0.00751301
20K-1-198-20392-wb97xd.xyz	-908.815	103.227	103.175	84.083	76.72	73.217	3.31209	4.89852	5.74052	6.11452	-907.187	-907.976	-908.223	-908.304	1.18144	1.95165	2.24711	2.3439	2.3338	2.3348	3.65435	4.23469	4.57203	4.72536	4.49635	5.07669	5.41403	5.56736	4.87035	5.45069	5.78803	5.94136		1.71014e-05	3.02941e-06	3.02941e-06			3.5103e-05	4.99288e-06	4.99288e-06			4.41275e-05	5.69705e-06	5.69705e-06
20K-1-143-18399-wb97xd.xyz	-908.815	103.173	103.121	84.223	76.909	73.427	3.33398	5.06041	5.95141	6.34641	-907.187	-907.976	-908.224	-908.304	0.968421	1.85478	2.15985	2.28866	2.22455	2.22555	3.58133	4.27782	4.62476	4.81011	4.47233	5.16882	5.51576	5.70111	4.86733	5.56382	5.91076	6.09611		1.40453e-05	2.48804e-06	2.48804e-06			2.74361e-05	3.90238e-06	3.90238e-06			3.39835e-05	4.38742e-06	4.38742e-06
20K-765-12826-wb97xd.xyz	-908.815	102.038	101.985	82.227	74.641	71.04	3.33795	3.06838	3.68738	3.96338	-907.185	-907.975	-908.223	-908.304	2.38273	2.58421	2.73366	2.75022	1.55112	1.55112	2.99964	3.01125	3.20258	3.27568	3.61864	3.63025	3.82158	3.89468	3.89464	3.90625	4.09758	4.17068		0.000495995	8.78624e-05	8.78624e-05			0.000765102	0.000108824	0.000108824			0.000876395	0.000113146	0.000113146
'+20K-Charged-1-163-19979-wb97xd.xyz	-908.815	102.327	102.274	82.92	75.594	72.122	3.37149	3.79492	4.67392	5.07892	-907.179	-907.971	-908.218	-908.299	6.25938	5.50039	5.6689	5.74375	4.83364	4.83364	7.56929	6.62043	6.83082	6.9622	8.44829	7.49943	7.70982	7.8412	8.85329	7.90443	8.11482	8.2462		9.47315e-08	1.67811e-08	1.67811e-08			5.32057e-07	7.56771e-08	7.56771e-08			9.01893e-07	1.16438e-07	1.16438e-07
'+20K-Charged-1-193-16820-wb97xd.xyz	-908.815	102.517	102.465	83.391	76.131	72.684	3.37619	4.27062	5.21562	5.64562	-907.181	-907.972	-908.219	-908.3	4.94007	4.52397	4.75891	4.82039	4.10029	4.10129	6.72098	6.11501	6.39183	6.50985	7.66598	7.06001	7.33683	7.45485	8.09598	7.49001	7.76683	7.88485		2.70913e-07	4.79905e-08	4.79905e-08			1.08416e-06	1.54205e-07	1.54205e-07			1.65975e-06	2.14281e-07	2.14281e-07
'+20K-Charged-1-171-12698-wb97xd.xyz	-908.815	102.209	102.157	82.314	74.798	71.234	3.37975	3.19718	3.88618	4.19918	-907.181	-907.972	-908.22	-908.301	4.62459	4.29871	4.45824	4.53467	3.50656	3.50756	5.32849	4.81275	5.01415	5.14713	6.01749	5.50175	5.70315	5.83613	6.33049	5.81475	6.01615	6.14913		6.42027e-06	1.13731e-06	1.13731e-06			2.13942e-05	3.043e-06	3.043e-06			3.10748e-05	4.01189e-06	4.01189e-06
20K-1-350-16166-wb97xd.xyz	-908.815	102.538	102.485	82.165	74.41	70.732	3.38357	3.052	3.502	3.701	-907.185	-907.975	-908.223	-908.304	2.48926	2.64805	2.63719	2.64032	1.94121	1.94121	3.04417	3.0131	3.04411	3.10378	3.49417	3.4631	3.49411	3.55378	3.69317	3.6621	3.69311	3.75278		0.000739426	0.000130985	0.000130985			0.0014338	0.000203937	0.000203937			0.00177436	0.000229078	0.000229078
'+20K-Charged-1-875-5042-wb97xd.xyz	-908.815	101.234	101.181	80.479	72.645	68.937	3.40032	1.38275	1.75375	1.92275	-907.182	-907.973	-908.221	-908.301	4.45826	4.02088	4.11026	4.16053	2.15742	2.15742	3.32717	2.69993	2.83117	2.93798	3.69817	3.07093	3.20217	3.30898	3.86717	3.23993	3.37117	3.47798		0.00108679	0.000192519	0.000192519			0.00225091	0.000320158	0.000320158			0.00282149	0.000364267	0.000364267
20K-Charged-1-386-8139-wb97xd.xyz	-908.815	102.808	102.756	83.386	75.948	72.413	3.40552	4.29495	5.06195	5.40395	-907.185	-907.975	-908.223	-908.304	2.33612	2.59755	2.74083	2.78218	2.35308	2.35408	4.11203	4.18359	4.36874	4.46664	4.87903	4.95059	5.13574	5.23364	5.22103	5.29259	5.47774	5.57564		3.11911e-05	5.52531e-06	5.52531e-06			6.49183e-05	9.23366e-06	9.23366e-06			8.18088e-05	1.05619e-05	1.05619e-05
'+20K-Charged-1-202-19088-wb97xd.xyz	-908.815	102.082	102.03	82.643	75.247	71.737	3.41424	3.56067	4.36967	4.73667	-907.181	-907.972	-908.22	-908.301	4.77202	4.30634	4.53472	4.62721	3.47211	3.47311	5.80493	5.14939	5.41963	5.56867	6.61393	5.95839	6.22863	6.37767	6.98093	6.32539	6.59563	6.74467		2.41156e-06	4.27193e-07	4.27193e-07			7.88835e-06	1.122e-06	1.122e-06			1.13723e-05	1.46821e-06	1.46821e-06
PM7-1-85-19655-wb97xd.xyz	-908.815	102.343	102.288	80.927	72.853	69.034	3.43011	1.86054	1.99154	2.04954	-907.185	-907.976	-908.224	-908.305	2.18119	2.28154	2.19819	2.13716	1.24305	1.24105	1.4981	1.40858	1.3671	1.36262	1.6291	1.53958	1.4981	1.49362	1.6871	1.59758	1.5561	1.55162		0.0422072	0.00747675	0.00747675			0.0638119	0.0090763	0.0090763			0.0728777	0.00940882	0.00940882
20K-1-287-8878-wb97xd.xyz	-908.815	102.71	102.657	82.364	74.625	70.955	3.43122	3.29865	3.76465	3.97165	-907.185	-907.975	-908.223	-908.304	2.08504	2.54092	2.57636	2.60923	2.08213	2.08213	2.83894	3.10496	3.18228	3.27169	3.30494	3.57096	3.64828	3.73769	3.51194	3.77796	3.85528	3.94469		0.000500613	8.86805e-05	8.86805e-05			0.00102172	0.000145325	0.000145325			0.0012834	0.000165692	0.000165692
20K-457-10244-wb97xd.xyz	-908.815	102.608	102.554	81.222	73.175	69.369	3.44789	2.17332	2.33132	2.40232	-907.185	-907.976	-908.224	-908.305	2.2199	2.2343	2.15185	2.12116	1.49205	1.49105	1.83181	1.65634	1.61577	1.64162	1.98981	1.81434	1.77377	1.79962	2.06081	1.88534	1.84477	1.87062		0.0220765	0.00391072	0.00391072			0.0363128	0.00516496	0.00516496			0.0425357	0.00549154	0.00549154
PM7-1-474-8431-wb97xd.xyz	-908.815	102.788	102.734	81.961	74.078	70.343	3.47476	2.93919	3.26119	3.40319	-907.185	-907.975	-908.223	-908.304	2.5251	2.63171	2.46662	2.41749	1.96839	1.96739	2.87601	2.79275	2.66954	2.67695	3.19801	3.11475	2.99154	2.99895	3.34001	3.25675	3.13354	3.14095		0.00199287	0.000353025	0.000353025			0.00398499	0.000566806	0.000566806			0.00498356	0.000643399	0.000643399
'+20K-Charged-1-250-17752-wb97xd.xyz	-908.815	101.77	101.718	82.078	74.583	71.027	3.47582	3.05726	3.76726	4.08826	-907.182	-907.973	-908.22	-908.301	4.04978	4.05578	4.29801	4.39203	2.92492	2.92592	4.51769	4.33382	4.61793	4.76849	5.22769	5.04382	5.32793	5.47849	5.54869	5.36482	5.64893	5.79949		1.54713e-05	2.74065e-06	2.74065e-06			4.13482e-05	5.88117e-06	5.88117e-06			5.60675e-05	7.23855e-06	7.23855e-06
20K-1-441-17719-wb97xd.xyz	-908.815	102.465	102.411	81.34	73.373	69.603	3.47822	2.32166	2.55966	2.66666	-907.185	-907.975	-908.223	-908.304	2.19375	2.60552	2.44403	2.4078	1.63569	1.63469	1.92366	2.14557	2.02594	2.04625	2.16166	2.38357	2.26394	2.28425	2.26866	2.49057	2.37094	2.39125		0.00862438	0.00152776	0.00152776			0.014869	0.00211489	0.00211489			0.0176645	0.00228056	0.00228056
PM7-1-103-17869-wb97xd.xyz	-908.815	102.534	102.482	82.775	75.167	71.552	3.4846	3.76303	4.36003	4.62203	-907.186	-907.976	-908.223	-908.304	1.4627	2.34745	2.52267	2.60453	1.90142	1.90242	2.62761	3.32249	3.53959	3.67799	3.22461	3.91949	4.13659	4.27499	3.48661	4.18149	4.39859	4.53699		0.000194818	3.45108e-05	3.45108e-05			0.000379684	5.40044e-05	5.40044e-05			0.000472259	6.09707e-05	6.09707e-05
20K-1-407-12825-wb97xd.xyz	-908.815	102.548	102.494	81.831	73.952	70.217	3.49409	2.82852	3.15452	3.29652	-907.185	-907.975	-908.223	-908.304	2.34885	2.76119	2.6443	2.5921	1.90299	1.90199	2.56976	2.79223	2.71722	2.72155	2.89576	3.11823	3.04322	3.04755	3.03776	3.26023	3.18522	3.18955		0.00179673	0.000318279	0.000318279			0.00364365	0.000518255	0.000518255			0.00459103	0.000592722	0.000592722
20K-1-132-20387-wb97xd.xyz	-908.815	102.188	102.136	82.05	74.348	70.693	3.49617	3.0496	3.5526	3.7746	-907.186	-907.976	-908.224	-908.304	1.76896	2.02224	2.22063	2.31351	1.26441	1.26541	2.20886	2.27228	2.51254	2.66197	2.71186	2.77528	3.01554	3.16497	2.93386	2.99728	3.23754	3.38697		0.00206344	0.000365526	0.000365526			0.00293487	0.000417442	0.000417442			0.00329001	0.000424754	0.000424754
20K-1-396-18276-wb97xd.xyz	-908.815	102.444	102.39	81.604	73.694	69.947	3.49889	2.60632	2.90132	3.03132	-907.185	-907.975	-908.223	-908.304	2.56302	2.6717	2.50941	2.43525	1.64214	1.64114	2.55692	2.47575	2.35533	2.33771	2.85192	2.77075	2.65033	2.63271	2.98192	2.90075	2.78033	2.76271		0.00438237	0.00077631	0.00077631			0.00782477	0.00111296	0.00111296			0.00943646	0.00121829	0.00121829
20K-1-439-13593-wb97xd.xyz	-908.815	102.623	102.569	81.517	73.552	69.781	3.50755	2.52798	2.76798	2.87398	-907.185	-907.975	-908.223	-908.304	2.21848	2.44584	2.33269	2.27465	1.66054	1.65954	2.12539	2.16289	2.09161	2.0901	2.36539	2.40289	2.33161	2.3301	2.47139	2.50889	2.43761	2.4361		0.00778924	0.00137982	0.00137982			0.0136646	0.00194359	0.00194359			0.0163767	0.0021143	0.0021143
20K-1-136-20777-wb97xd.xyz	-908.815	102.351	102.299	82.734	75.184	71.597	3.50984	3.74727	4.40227	4.69227	-907.186	-907.976	-908.223	-908.304	1.6792	2.06952	2.35523	2.46706	1.58096	1.58196	2.8031	3.00357	3.33114	3.49952	3.4581	3.65857	3.98614	4.15452	3.7481	3.94857	4.27614	4.44452		0.000294895	5.22389e-05	5.22389e-05			0.000474038	6.74248e-05	6.74248e-05			0.000552032	7.12696e-05	7.12696e-05
'+20K-1-902-7788-wb97xd.xyz	-908.815	101.243	101.19	80.459	72.625	68.917	3.51237	1.47481	1.84581	2.01481	-907.182	-907.973	-908.22	-908.301	4.52813	4.0753	4.18169	4.24949	2.25539	2.25539	3.37704	2.73434	2.8826	3.00695	3.74804	3.10534	3.2536	3.37795	3.91704	3.27434	3.4226	3.54695		0.000925924	0.000164022	0.000164022			0.00198233	0.000281957	0.000281957			0.00251145	0.000324239	0.000324239
20K-1-468-18624-wb97xd.xyz	-908.815	102.394	102.34	80.716	72.57	68.718	3.51531	1.73474	1.79374	1.81874	-907.185	-907.975	-908.223	-908.304	2.19419	2.40626	2.29859	2.24366	1.40055	1.39955	1.3001	1.3223	1.2565	1.25812	1.3591	1.3813	1.3155	1.31712	1.3841	1.4063	1.3405	1.34212		0.0538029	0.00953086	0.00953086			0.0883335	0.0125641	0.0125641	16		0.103793	0.0134001	0.0134001	16
20K-1-343-11953-wb97xd.xyz	-908.815	102.255	102.201	80.746	72.641	68.808	3.51825	1.76768	1.86768	1.91168	-907.185	-907.976	-908.224	-908.304	2.19319	2.27244	2.23656	2.20323	1.22112	1.22012	1.3291	1.21848	1.22448	1.24769	1.4291	1.31848	1.32448	1.34769	1.4731	1.36248	1.36848	1.39169		0.0551223	0.00976458	0.00976458			0.0834959	0.011876	0.011876	17		0.0954618	0.0123245	0.0123245	19
20K-1-340-19372-wb97xd.xyz	-908.815	102.838	102.785	82.724	75.037	71.389	3.52317	3.7506	4.2686	4.4976	-907.184	-907.975	-908.222	-908.303	2.76083	2.92911	2.94726	2.93657	2.53746	2.53746	3.87474	3.85315	3.91317	3.95902	4.39274	4.37115	4.43117	4.47702	4.62174	4.60015	4.66017	4.70602		0.000101418	1.79656e-05	1.79656e-05			0.000261676	3.72195e-05	3.72195e-05			0.000355033	4.58362e-05	4.58362e-05
'+PM7-Charged-113-13881-wb97xd.xyz	-908.815	101.542	101.49	81.37	73.717	70.09	3.5268	2.40023	2.95223	3.20223	-907.182	-907.973	-908.22	-908.301	4.0942	4.10406	4.36102	4.45934	2.76424	2.76524	3.85411	3.6741	3.97294	4.1278	4.40611	4.2261	4.52494	4.6798	4.65611	4.4761	4.77494	4.9298		6.85257e-05	1.21389e-05	1.21389e-05			0.0001801	2.56166e-05	2.56166e-05			0.000243349	3.14174e-05	3.14174e-05
20K-265-17737-wb97xd.xyz	-908.815	102.961	102.908	82.936	75.282	71.65	3.53342	3.97285	4.52385	4.76885	-907.184	-907.975	-908.223	-908.304	2.84154	2.67024	2.72354	2.72573	2.44963	2.44963	4.16745	3.80629	3.90145	3.96019	4.71845	4.35729	4.45245	4.51119	4.96345	4.60229	4.69745	4.75619		0.000101144	1.7917e-05	1.7917e-05			0.000245712	3.49488e-05	3.49488e-05			0.000326207	4.21148e-05	4.21148e-05
20K-1-312-16441-wb97xd.xyz	-908.815	102.908	102.855	83.139	75.575	71.982	3.53999	4.18242	4.82342	5.10742	-907.185	-907.975	-908.222	-908.303	2.51229	2.91184	2.90771	2.92009	2.59099	2.59099	4.0412	4.25088	4.28863	4.35755	4.6822	4.89188	4.92963	4.99855	4.9662	5.17588	5.21363	5.28255		4.01868e-05	7.11884e-06	7.11884e-06			0.000100109	1.4239e-05	1.4239e-05			0.000134168	1.73217e-05	1.73217e-05
PM7-1-210-16738-wb97xd.xyz	-908.815	102.726	102.674	83.386	75.939	72.396	3.54183	4.43126	5.18926	5.52326	-907.187	-907.976	-908.223	-908.304	1.14562	1.99741	2.32691	2.47254	1.96143	1.96243	2.92153	3.58345	3.95483	4.157	3.67953	4.34145	4.71283	4.915	4.01353	4.67545	5.04683	5.249		6.40327e-05	1.1343e-05	1.1343e-05			0.000116769	1.66086e-05	1.66086e-05			0.000141986	1.8331e-05	1.8331e-05
'+20K-Charged-1-132-20824-wb97xd.xyz	-908.815	102.919	102.866	84.01	76.818	73.401	3.54247	5.0559	6.0689	6.5289	-907.181	-907.972	-908.219	-908.3	4.88238	4.64041	4.9041	4.92849	4.61039	4.61039	7.28229	6.85045	7.15602	7.23695	8.29529	7.86345	8.16902	8.24995	8.75529	8.32345	8.62902	8.70995		5.00412e-08	8.86449e-09	8.86449e-09			2.50555e-07	3.56377e-08	3.56377e-08			4.12294e-07	5.32289e-08	5.32289e-08
PM7-198-19975-wb97xd.xyz	-908.815	103.117	103.064	83.2	75.62	72.023	3.54482	4.24825	4.87325	5.15325	-907.185	-907.975	-908.223	-908.304	2.62775	2.64904	2.68167	2.70394	2.58384	2.58384	4.21766	4.04909	4.12358	4.2024	4.84266	4.67409	4.74858	4.8274	5.12266	4.95409	5.02858	5.1074		5.76235e-05	1.02077e-05	1.02077e-05			0.00013722	1.95175e-05	1.95175e-05			0.00018032	2.328e-05	2.328e-05
20K-Charged-1-195-16613-wb97xd.xyz	-908.815	101.929	101.877	82.215	74.644	71.047	3.54483	3.26326	3.89726	4.17726	-907.185	-907.975	-908.222	-908.303	2.6719	2.84638	2.94724	2.97626	1.66815	1.66915	3.27681	3.26143	3.40415	3.48971	3.91081	3.89543	4.03815	4.12371	4.19081	4.17543	4.31815	4.40371		0.000301688	5.34422e-05	5.34422e-05			0.000501719	7.1362e-05	7.1362e-05			0.000591392	7.63512e-05	7.63512e-05
20K-1-236-19361-wb97xd.xyz	-908.815	102.519	102.467	82.814	75.224	71.617	3.55108	3.86851	4.48351	4.75351	-907.187	-907.976	-908.223	-908.304	0.9791	2.01892	2.3667	2.4532	1.73509	1.73609	2.18301	3.03296	3.42261	3.56566	2.79801	3.64796	4.03761	4.18066	3.06801	3.91796	4.30761	4.45066		0.0002529	4.47997e-05	4.47997e-05			0.000451752	6.4255e-05	6.4255e-05			0.000546343	7.05353e-05	7.05353e-05
20K-1-375-16562-wb97xd.xyz	-908.815	102.194	102.14	80.727	72.622	68.789	3.56549	1.79592	1.89592	1.93992	-907.185	-907.976	-908.223	-908.304	2.24498	2.35213	2.28189	2.23642	1.19332	1.19232	1.36189	1.27918	1.25081	1.26188	1.46189	1.37918	1.35081	1.36188	1.50589	1.42318	1.39481	1.40588		0.0533347	0.00944792	0.00944792			0.081341	0.0115695	0.0115695	20		0.0932022	0.0120328	0.0120328	20
PM7-1-301-18862-wb97xd.xyz	-908.815	101.038	100.985	80.845	73.114	69.446	3.57587	1.9243	2.3983	2.6073	-907.184	-907.974	-908.222	-908.303	3.17048	3.06071	3.12246	3.16251	0.963405	0.963405	2.40539	2.10576	2.20937	2.30597	2.87939	2.57976	2.68337	2.77997	3.08839	2.78876	2.89237	2.98897		0.00471768	0.000835708	0.000835708			0.00596545	0.000848497	0.000848497			0.00644095	0.000831554	0.000831554
'+20K-Charged-1-229-20840-wb97xd.xyz	-908.815	102.127	102.074	82.374	74.913	71.378	3.58241	3.45984	4.20384	4.54584	-907.18	-907.971	-908.219	-908.299	5.72936	5.22374	5.37324	5.44696	4.33685	4.33685	6.49326	5.79779	5.98915	6.11942	7.23726	6.54179	6.73315	6.86342	7.57926	6.88379	7.07515	7.20542		6.70967e-07	1.18858e-07	1.18858e-07			3.22345e-06	4.58488e-07	4.58488e-07			5.22516e-06	6.7459e-07	6.7459e-07
PM7-1-105-19983-wb97xd.xyz	-908.815	102.345	102.293	82.677	75.145	71.567	3.58289	3.76332	4.43632	4.73532	-907.184	-907.975	-908.222	-908.303	2.81989	2.95752	3.09097	3.14172	2.24961	2.25061	3.8868	3.83456	4.00988	4.11718	4.5598	4.50756	4.68288	4.79018	4.8588	4.80656	4.98188	5.08918		7.02381e-05	1.24422e-05	1.24422e-05			0.00014696	2.09029e-05	2.09029e-05			0.000185952	2.40072e-05	2.40072e-05
'+20K-Charged-1-316-11497-wb97xd.xyz	-908.815	101.593	101.54	80.877	73.08	69.39	3.58681	1.96724	2.37524	2.56224	-907.181	-907.972	-908.22	-908.301	5.11292	4.46689	4.53375	4.57903	2.93493	2.93493	4.37982	3.54394	3.65267	3.75449	4.78782	3.95194	4.06067	4.16249	4.97482	4.13894	4.24767	4.34949		0.000163099	2.8892e-05	2.8892e-05			0.000467126	6.64418e-05	6.64418e-05			0.000648073	8.3669e-05	8.3669e-05
20K-1-445-17739-wb97xd.xyz	-908.815	102.379	102.325	80.818	72.7	68.86	3.6018	1.92323	2.01023	2.04723	-907.185	-907.975	-908.223	-908.304	2.26975	2.4796	2.39005	2.32777	1.46967	1.46867	1.47766	1.49764	1.44997	1.44423	1.56466	1.58464	1.53697	1.53123	1.60166	1.62164	1.57397	1.56823		0.0349183	0.00618556	0.00618556			0.0595394	0.0084686	0.0084686			0.0708623	0.00914862	0.00914862
'+20K-Charged-1-315-19752-wb97xd.xyz	-908.815	101.395	101.341	80.863	73.117	69.451	3.60778	1.97421	2.43321	2.64421	-907.181	-907.972	-908.22	-908.301	4.75482	4.30955	4.36496	4.39022	2.54812	2.54712	4.00772	3.37259	3.46988	3.55168	4.46672	3.83159	3.92888	4.01068	4.67772	4.04259	4.13988	4.22168		0.000261245	4.62779e-05	4.62779e-05			0.000617879	8.78842e-05	8.78842e-05			0.000804109	0.000103814	0.000103814
20K-1-681-9719-wb97xd.xyz	-908.815	102.575	102.523	82.421	74.721	71.067	3.6441	3.56853	4.07353	4.29653	-907.185	-907.975	-908.223	-908.303	2.45511	2.80292	2.85713	2.88913	2.22702	2.22802	3.26602	3.42396	3.52005	3.60858	3.77102	3.92896	4.02505	4.11358	3.99402	4.15196	4.24805	4.33658		0.000228898	4.05478e-05	4.05478e-05			0.00051117	7.27064e-05	7.27064e-05			0.000662346	8.55116e-05	8.55116e-05
20K-1-360-20544-wb97xd.xyz	-908.815	102.408	102.355	81.863	74.044	70.338	3.64705	3.01348	3.39948	3.57048	-907.185	-907.975	-908.223	-908.303	2.64844	2.8454	2.83588	2.84556	2.01646	2.01646	2.90135	2.90844	2.94079	3.00702	3.28735	3.29444	3.32679	3.39302	3.45835	3.46544	3.49779	3.56402		0.00092577	0.000163995	0.000163995			0.00192804	0.000274236	0.000274236			0.00244011	0.000315029	0.000315029
'+20K-Charged-1-203-15659-wb97xd.xyz	-908.815	102.178	102.126	82.619	75.188	71.662	3.65136	3.7738	4.5478	4.8988	-907.182	-907.972	-908.22	-908.3	4.46085	4.40801	4.62531	4.71198	3.65288	3.65388	5.46976	5.22706	5.48623	5.62944	6.24376	6.00106	6.26023	6.40344	6.59476	6.35206	6.61123	6.75444		2.09407e-06	3.70952e-07	3.70952e-07			7.52255e-06	1.06997e-06	1.06997e-06			1.11863e-05	1.44419e-06	1.44419e-06
20K-1-906-12256-wb97xd.xyz	-908.815	101.755	101.702	81.976	74.392	70.79	3.66859	3.14802	3.76902	4.04402	-907.184	-907.975	-908.222	-908.303	2.80004	2.87681	3.02878	3.02959	1.54749	1.54749	3.16594	3.05286	3.24669	3.30405	3.78694	3.67386	3.86769	3.92505	4.06194	3.94886	4.14269	4.20005		0.000464364	8.22593e-05	8.22593e-05			0.00072347	0.000102903	0.000102903			0.000834011	0.000107674	0.000107674
20K-1-311-14408-wb97xd.xyz	-908.815	102.012	101.958	80.653	72.582	68.763	3.66965	1.82608	1.96008	2.01808	-907.185	-907.975	-908.223	-908.304	2.63028	2.66594	2.60386	2.57709	1.35199	1.35099	1.67319	1.51899	1.49878	1.52855	1.80719	1.65299	1.63278	1.66255	1.86519	1.71099	1.69078	1.72055		0.0287073	0.00508532	0.00508532			0.0467446	0.00664873	0.00664873			0.0547972	0.00707456	0.00707456
'+20K-Charged-1-404-20977-wb97xd.xyz	-908.815	101.538	101.484	81.032	73.295	69.632	3.69379	2.22922	2.69722	2.91122	-907.181	-907.972	-908.22	-908.3	5.1853	4.5728	4.67419	4.75614	3.05703	3.05603	4.60721	3.80484	3.9481	4.08659	5.07521	4.27284	4.4161	4.55459	5.28921	4.48684	4.6301	4.76859		7.54094e-05	1.33583e-05	1.33583e-05			0.000226829	3.22631e-05	3.22631e-05			0.000319451	4.12424e-05	4.12424e-05
'+20K-Charged-1-277-6284-wb97xd.xyz	-908.815	101.464	101.411	81.23	73.562	69.93	3.69591	2.42934	2.96634	3.21134	-907.182	-907.972	-908.22	-908.301	4.53385	4.31861	4.40539	4.46541	2.69231	2.69231	4.15376	3.74866	3.8773	3.99387	4.69076	4.28566	4.4143	4.53087	4.93576	4.53066	4.6593	4.77587		9.35332e-05	1.65688e-05	1.65688e-05			0.000236964	3.37046e-05	3.37046e-05			0.000315551	4.0739e-05	4.0739e-05
PM7-156-20720-wb97xd.xyz	-908.815	102.828	102.776	83.373	75.929	72.391	3.70476	4.58119	5.34219	5.68119	-907.185	-907.975	-908.222	-908.303	2.58772	2.86924	2.98876	2.98303	2.57392	2.57492	4.35063	4.44229	4.60367	4.65449	5.11163	5.20329	5.36467	5.41549	5.45063	5.54229	5.70367	5.75449		2.01618e-05	3.57154e-06	3.57154e-06			4.6437e-05	6.60497e-06	6.60497e-06			6.04918e-05	7.80975e-06	7.80975e-06
PM7-1-299-13443-wb97xd.xyz	-908.815	102.198	102.145	81.598	73.76	70.045	3.70573	2.80716	3.17416	3.33616	-907.184	-907.975	-908.222	-908.303	2.84642	2.98573	2.91961	2.91011	1.87101	1.87101	2.83432	2.78377	2.75953	2.80657	3.20132	3.15077	3.12653	3.17357	3.36332	3.31277	3.28853	3.33557		0.00147474	0.000261242	0.000261242			0.00288872	0.000410878	0.000410878			0.00358817	0.000463248	0.000463248
'+PM7-Charged-317-15055-wb97xd.xyz	-908.815	101.106	101.053	80.204	72.306	68.569	3.72214	1.42958	1.73658	1.87658	-907.181	-907.973	-908.22	-908.301	4.65212	4.22974	4.3092	4.36725	2.23614	2.23614	3.24603	2.63378	2.75512	2.8697	3.55303	2.94078	3.06212	3.1767	3.69303	3.08078	3.20212	3.3167		0.00127359	0.000225608	0.000225608			0.0028721	0.000408514	0.000408514			0.00370429	0.000478239	0.000478239
20K-558-20171-wb97xd.xyz	-908.815	102.43	102.376	80.906	72.807	68.978	3.7253	2.13473	2.24073	2.28873	-907.185	-907.975	-908.223	-908.304	2.46855	2.47121	2.33123	2.28958	1.48248	1.48148	1.76446	1.57725	1.47914	1.49404	1.87046	1.68325	1.58514	1.60004	1.91846	1.73125	1.63314	1.64804		0.0311033	0.00550976	0.00550976			0.0524504	0.00746029	0.00746029			0.0619316	0.00799563	0.00799563
20K-1-379-17757-wb97xd.xyz	-908.815	102.789	102.736	82.592	74.877	71.216	3.73296	3.82839	4.31839	4.53439	-907.184	-907.974	-908.222	-908.303	2.88016	3.03058	3.0589	3.0458	2.5977	2.5977	3.86207	3.82262	3.89281	3.93626	4.35207	4.31262	4.38281	4.42626	4.56807	4.52862	4.59881	4.64226		0.000106926	1.89412e-05	1.89412e-05			0.000287331	4.08686e-05	4.08686e-05			0.000395377	5.10448e-05	5.10448e-05
20K-1-219-17383-wb97xd.xyz	-908.815	102.615	102.563	82.795	75.182	71.567	3.74144	4.03987	4.63187	4.89387	-907.187	-907.975	-908.223	-908.304	1.38771	2.39275	2.72064	2.82337	2.20126	2.20226	2.57262	3.38779	3.75756	3.91682	3.16462	3.97979	4.34956	4.50882	3.42662	4.24179	4.61156	4.77082		0.000111864	1.9816e-05	1.9816e-05			0.000246787	3.51017e-05	3.51017e-05			0.00031825	4.10875e-05	4.10875e-05
PM7-138-20335-wb97xd.xyz	-908.815	101.936	101.884	82.156	74.546	70.931	3.75148	3.41091	4.00591	4.26791	-907.185	-907.975	-908.222	-908.303	2.60344	2.89084	2.99367	3.03973	1.73862	1.73962	3.14935	3.24688	3.39158	3.49418	3.74435	3.84188	3.98658	4.08918	4.00635	4.10388	4.24858	4.35118		0.000298572	5.28902e-05	5.28902e-05			0.000534674	7.60494e-05	7.60494e-05			0.000646223	8.34301e-05	8.34301e-05
20K-1-621-19103-wb97xd.xyz	-908.815	102.472	102.417	80.765	72.625	68.777	3.76158	2.03001	2.09501	2.12401	-907.185	-907.975	-908.223	-908.304	2.48133	2.50788	2.41698	2.37878	1.61368	1.61168	1.63624	1.47292	1.42389	1.44224	1.70124	1.53792	1.48889	1.50724	1.73024	1.56692	1.51789	1.53624		0.03508	0.00621421	0.00621421			0.06223	0.00885129	0.00885129			0.0747937	0.00965618	0.00965618
20K-1-144-20470-wb97xd.xyz	-908.815	102.368	102.316	82.363	74.686	71.041	3.76742	3.63385	4.16185	4.39385	-907.187	-907.976	-908.223	-908.304	1.2751	2.20636	2.53335	2.66687	1.79776	1.79876	2.02801	2.7694	3.13826	3.32832	2.55601	3.2974	3.66626	3.85632	2.78801	3.5294	3.89826	4.08832		0.000438906	7.77495e-05	7.77495e-05			0.000821128	0.000116793	0.000116793			0.0010071	0.000130021	0.000130021
20K-1-114-14997-wb97xd.xyz	-908.815	103.297	103.244	83.476	75.909	72.317	3.76866	4.7481	5.3861	5.6711	-907.184	-907.975	-908.222	-908.303	3.00784	2.89435	3.02417	3.00561	3.06551	3.06551	4.87375	4.57039	4.74209	4.78007	5.51175	5.20839	5.38009	5.41807	5.79675	5.49339	5.66509	5.70307		1.50605e-05	2.66788e-06	2.66788e-06			4.62165e-05	6.57361e-06	6.57361e-06			6.59762e-05	8.51781e-06	8.51781e-06
20K-1-145-15942-wb97xd.xyz	-908.814	102.495	102.443	82.859	75.302	71.709	3.77968	4.14211	4.79011	5.07411	-907.187	-907.976	-908.223	-908.304	1.25857	2.11255	2.42086	2.5463	1.80419	1.80519	2.50748	3.1716	3.52177	3.70375	3.15548	3.8196	4.16977	4.35175	3.43948	4.1036	4.45377	4.63575		0.000183499	3.25058e-05	3.25058e-05			0.000329608	4.68818e-05	4.68818e-05			0.000399742	5.16084e-05	5.16084e-05
PM7-1-149-17491-wb97xd.xyz	-908.814	101.213	101.161	81.361	73.74	70.122	3.78243	2.64686	3.23086	3.48986	-907.184	-907.974	-908.222	-908.303	3.12814	3.12737	3.33341	3.40498	1.38088	1.38188	2.87905	2.68842	2.93632	3.06444	3.46305	3.27242	3.52032	3.64844	3.72205	3.53142	3.77932	3.90744		0.000810173	0.000143517	0.000143517			0.00120433	0.000171298	0.000171298			0.00136668	0.000176444	0.000176444
'+PM7-Charged-1-92-18282-wb97xd.xyz	-908.814	101.634	101.582	81.334	73.646	70.004	3.78773	2.62516	3.14216	3.37716	-907.181	-907.972	-908.22	-908.3	4.74119	4.58796	4.68241	4.73821	3.13511	3.13611	4.46509	4.122	4.25833	4.37067	4.98209	4.639	4.77533	4.88767	5.21709	4.874	5.01033	5.12267		3.89805e-05	6.90515e-06	6.90515e-06			0.000122798	1.74662e-05	1.74662e-05			0.000175731	2.26876e-05	2.26876e-05
'+20K-802-20294-wb97xd.xyz	-908.814	101.505	101.452	80.562	72.704	68.987	3.79829	1.86373	2.21073	2.37073	-907.18	-907.972	-908.22	-908.3	5.2472	4.59798	4.67982	4.72686	2.99476	2.99476	4.19911	3.36002	3.48373	3.58732	4.54611	3.70702	3.83073	3.93432	4.70611	3.86702	3.99073	4.09432		0.000240489	4.26012e-05	4.26012e-05			0.00071122	0.00010116	0.00010116			0.000996959	0.000128712	0.000128712
20K-392-6376-wb97xd.xyz	-908.814	102.116	102.062	80.66	72.553	68.718	3.80639	1.96982	2.06782	2.10982	-907.185	-907.975	-908.223	-908.304	2.37417	2.5055	2.43159	2.38532	1.26421	1.26321	1.42408	1.36555	1.3335	1.34378	1.52208	1.46355	1.4315	1.44178	1.56408	1.50555	1.4735	1.48378		0.0440952	0.00781119	0.00781119			0.0702069	0.00998589	0.00998589	23		0.0817191	0.0105503	0.0105503	24
20K-1-192-19956-wb97xd.xyz	-908.814	102.62	102.568	82.989	75.442	71.854	3.80928	4.30171	4.95971	5.24871	-907.186	-907.976	-908.223	-908.304	1.49421	2.29599	2.62368	2.73199	2.11489	2.11589	2.87312	3.48504	3.8546	4.01945	3.53112	4.14304	4.5126	4.67745	3.82012	4.43204	4.8016	4.96645		8.81369e-05	1.56129e-05	1.56129e-05			0.000180882	2.57278e-05	2.57278e-05			0.000228752	2.95328e-05	2.95328e-05
'+20K-Charged-1-232-16270-wb97xd.xyz	-908.814	102.389	102.337	83.226	75.976	72.537	3.82159	4.55102	5.50602	5.94402	-907.179	-907.97	-908.218	-908.299	6.11645	5.61651	5.8923	5.9604	5.1123	5.1133	7.73236	7.04255	7.36021	7.48486	8.68736	7.99755	8.31521	8.43986	9.12536	8.43555	8.75321	8.87786		2.81343e-08	4.98382e-09	4.98382e-09			1.76584e-07	2.51164e-08	2.51164e-08			3.10543e-07	4.00925e-08	4.00925e-08
20K-1-469-18896-wb97xd.xyz	-908.814	102.254	102.2	80.873	72.813	69	3.82186	2.19829	2.34329	2.40729	-907.185	-907.975	-908.223	-908.304	2.44412	2.84359	2.69419	2.64398	1.66088	1.65988	1.70703	1.91663	1.80911	1.81544	1.85203	2.06163	1.95411	1.96044	1.91603	2.12563	2.01811	2.02444		0.0147426	0.00261156	0.00261156			0.0270009	0.00384047	0.00384047			0.032809	0.00423578	0.00423578
20K-1-227-20943-wb97xd.xyz	-908.814	102.511	102.459	82.773	75.165	71.55	3.82679	4.10322	4.70022	4.96222	-907.187	-907.976	-908.223	-908.304	1.23391	2.31226	2.57748	2.70946	1.98336	1.98436	2.39682	3.2853	3.5924	3.78092	2.99382	3.8823	4.1894	4.37792	3.25582	4.1443	4.4514	4.63992		0.000153388	2.71717e-05	2.71717e-05			0.000314096	4.46755e-05	4.46755e-05			0.000396942	5.1247e-05	5.1247e-05
20K-1-466-11548-wb97xd.xyz	-908.814	102.266	102.212	80.689	72.571	68.733	3.83094	2.02338	2.11038	2.14938	-907.185	-907.975	-908.223	-908.304	2.44715	2.8156	2.70277	2.6661	1.695	1.694	1.52605	1.70464	1.63369	1.65356	1.61305	1.79164	1.72069	1.74056	1.65205	1.83064	1.75969	1.77956		0.0214724	0.0038037	0.0038037			0.0404867	0.00575863	0.00575863			0.0496022	0.00640385	0.00640385
20K-Charged-1-397-9313-wb97xd.xyz	-908.814	101.503	101.45	80.881	72.986	69.243	3.83522	2.21966	2.52966	2.66366	-907.184	-907.975	-908.223	-908.304	2.93694	2.89689	2.82159	2.7941	1.05999	1.05999	2.20785	1.97793	1.94451	1.97355	2.51785	2.28793	2.25451	2.28355	2.65185	2.42193	2.38851	2.41755		0.010211	0.00180881	0.00180881			0.0148882	0.00211762	0.00211762			0.0168975	0.00218153	0.00218153
PM7-1-341-17937-wb97xd.xyz	-908.814	102.609	102.555	81.849	73.953	70.212	3.83678	3.18921	3.49821	3.63421	-907.184	-907.974	-908.223	-908.304	2.72054	3.07374	2.83639	2.76071	2.1326	2.1316	2.95945	3.12278	2.9273	2.90816	3.26845	3.43178	3.2363	3.21716	3.40445	3.56778	3.3723	3.35316		0.00116474	0.000206327	0.000206327			0.00266579	0.000379169	0.000379169			0.00348319	0.000449695	0.000449695
PM7-1-342-14519-wb97xd.xyz	-908.814	102.464	102.412	82.957	75.442	71.868	3.84932	4.30975	4.99975	5.30275	-907.186	-907.975	-908.223	-908.304	1.52363	2.42522	2.68598	2.81008	2.03697	2.03797	2.87054	3.58226	3.88489	4.06554	3.56054	4.27226	4.57489	4.75554	3.86354	4.57526	4.87789	5.05854		7.91892e-05	1.40279e-05	1.40279e-05			0.000156645	2.22804e-05	2.22804e-05			0.000195822	2.52814e-05	2.52814e-05
20K-485-12529-wb97xd.xyz	-908.814	102.058	102.004	80.449	72.294	68.438	3.85577	1.8082	1.8582	1.8792	-907.185	-907.975	-908.223	-908.304	2.43289	2.525	2.45665	2.42812	1.24901	1.24801	1.2718	1.17405	1.14756	1.17558	1.3218	1.22405	1.19756	1.22558	1.3428	1.24505	1.21856	1.24658		0.0651738	0.0115451	0.0115451	15		0.104561	0.0148723	0.0148723	13		0.121956	0.015745	0.015745	14
PM7-74-20008-wb97xd.xyz	-908.814	102.455	102.401	81.133	73.098	69.297	3.85584	2.49227	2.66227	2.73827	-907.185	-907.975	-908.223	-908.304	2.54061	2.60302	2.60144	2.56109	1.77899	1.77799	2.06352	1.93606	1.97635	1.99255	2.23352	2.10606	2.14635	2.16255	2.30952	2.18206	2.22235	2.23855		0.00977026	0.00173074	0.00173074			0.0186064	0.00264649	0.00264649			0.0228581	0.00295108	0.00295108
20K-1-194-14541-wb97xd.xyz	-908.814	103.066	103.012	83.119	75.508	71.896	3.86718	4.48961	5.08361	5.34861	-907.184	-907.975	-908.222	-908.303	3.0041	2.88831	2.94982	2.94728	2.77618	2.77518	4.51301	4.20736	4.31074	4.36474	5.10701	4.80136	4.90474	4.95874	5.37201	5.06636	5.16974	5.22374		3.9521e-05	7.00091e-06	7.00091e-06			0.000107727	1.53226e-05	1.53226e-05			0.00014817	1.91293e-05	1.91293e-05
20K-1-361-16555-wb97xd.xyz	-908.814	101.859	101.806	80.209	72.048	68.188	3.8743	1.58673	1.63073	1.64773	-907.184	-907.975	-908.223	-908.304	2.80454	2.82332	2.73809	2.7014	1.32329	1.32329	1.40345	1.23236	1.18901	1.20885	1.44745	1.27636	1.23301	1.25285	1.46445	1.29336	1.25001	1.26985		0.060326	0.0106864	0.0106864	16		0.0994366	0.0141434	0.0141434	14		0.117258	0.0151384	0.0151384	15
'+20K-Charged-1-788-3190-wb97xd.xyz	-908.814	102.469	102.417	82.918	75.537	72.037	3.87563	4.29706	5.12106	5.49806	-907.18	-907.971	-908.218	-908.299	5.68829	5.30306	5.46504	5.55215	4.78404	4.78504	6.9962	6.4211	6.62496	6.7686	7.8202	7.2451	7.44896	7.5926	8.1972	7.6221	7.82596	7.9696		1.48525e-07	2.63103e-08	2.63103e-08			8.41149e-07	1.19641e-07	1.19641e-07			1.43852e-06	1.85719e-07	1.85719e-07
20K-1-401-20069-wb97xd.xyz	-908.814	102.955	102.902	82.613	74.89	71.227	3.88316	3.99959	4.48159	4.69559	-907.184	-907.974	-908.222	-908.303	2.89165	3.03144	3.01316	2.9996	2.71749	2.71749	3.89456	3.84448	3.86808	3.91105	4.37656	4.32648	4.35008	4.39305	4.59056	4.54048	4.56408	4.60705		0.000113373	2.00833e-05	2.00833e-05			0.000305458	4.34469e-05	4.34469e-05			0.000419583	5.417e-05	5.417e-05
20K-1-446-16671-wb97xd.xyz	-908.814	102.603	102.549	81.845	73.949	70.206	3.89051	3.23894	3.54794	3.68194	-907.184	-907.974	-908.222	-908.304	2.74464	3.10094	2.89129	2.82064	2.18654	2.18554	2.97955	3.14598	2.9782	2.9641	3.28855	3.45498	3.2872	3.2731	3.42255	3.58898	3.4212	3.4071		0.00102283	0.000181188	0.000181188			0.00240475	0.000342041	0.000342041			0.0031801	0.000410565	0.000410565
20K-1-507-20956-wb97xd.xyz	-908.814	102.341	102.288	81.905	74.112	70.416	3.89538	3.30381	3.71581	3.89681	-907.185	-907.974	-908.222	-908.303	2.60743	3.00341	3.02221	3.05009	2.15398	2.15398	2.90234	3.10845	3.16912	3.25354	3.31434	3.52045	3.58112	3.66554	3.49534	3.70145	3.76212	3.84654		0.000522167	9.24987e-05	9.24987e-05			0.00116697	0.000165985	0.000165985			0.00151463	0.000195546	0.000195546
20K-1-357-5910-wb97xd.xyz	-908.814	102.007	101.955	81.315	73.418	69.675	3.89684	2.71527	3.02327	3.15727	-907.184	-907.975	-908.222	-908.303	2.90673	2.98492	3.0525	3.07893	1.84882	1.84982	2.61164	2.49997	2.60942	2.69238	2.91964	2.80797	2.91742	3.00038	3.05364	2.94197	3.05142	3.13438		0.00192269	0.000340593	0.000340593			0.00397447	0.000565309	0.000565309			0.0050391	0.000650569	0.000650569
20K-1-160-20382-wb97xd.xyz	-908.814	102.223	102.171	82.427	74.805	71.183	3.90382	3.83425	4.41725	4.67225	-907.186	-907.975	-908.223	-908.303	1.79781	2.4249	2.78299	2.89564	1.88154	1.88254	2.61472	3.05195	3.45191	3.6211	3.19772	3.63495	4.03491	4.2041	3.45272	3.88995	4.28991	4.4591		0.000222339	3.9386e-05	3.9386e-05			0.000432654	6.15386e-05	6.15386e-05			0.000538611	6.9537e-05	6.9537e-05
20K-1-290-17316-wb97xd.xyz	-908.814	103.049	102.996	83.084	75.489	71.885	3.9104	4.49783	5.10783	5.38083	-907.184	-907.975	-908.222	-908.303	2.92089	2.90439	2.93744	2.95813	2.77002	2.77002	4.3948	4.18843	4.26336	4.34058	5.0048	4.79843	4.87336	4.95058	5.2778	5.07143	5.14636	5.22358		4.1802e-05	7.40497e-06	7.40497e-06			0.000109358	1.55546e-05	1.55546e-05			0.000148209	1.91344e-05	1.91344e-05
PM7-406-20495-wb97xd.xyz	-908.814	100.602	100.549	79.657	71.694	67.922	3.92255	1.08298	1.32498	1.42998	-907.183	-907.974	-908.222	-908.302	3.49264	3.40873	3.4317	3.46928	0.834173	0.834173	1.53955	1.26577	1.33061	1.42474	1.78155	1.50777	1.57261	1.66674	1.88655	1.61277	1.67761	1.77174		0.0365359	0.00647211	0.00647211			0.0463855	0.00659765	0.00659765			0.0502616	0.00648899	0.00648899
'+PM7-Charged-1-431-10492-wb97xd.xyz	-908.814	101.962	101.909	82.218	74.752	71.214	3.93158	3.65302	4.39202	4.73102	-907.179	-907.97	-908.218	-908.299	6.00702	5.5113	5.71254	5.77737	4.50226	4.50226	6.61493	5.92934	6.17245	6.29382	7.35393	6.66834	6.91145	7.03282	7.69293	7.00734	7.25045	7.37182		4.47466e-07	7.92659e-08	7.92659e-08			2.35925e-06	3.35568e-07	3.35568e-07			3.94563e-06	5.09398e-07	5.09398e-07
20K-1-255-16912-wb97xd.xyz	-908.814	102.337	102.285	82.686	75.114	71.514	3.93494	4.12437	4.75737	5.03437	-907.187	-907.976	-908.223	-908.304	1.28561	2.21877	2.61262	2.77487	1.87476	1.87576	2.36152	3.10481	3.54054	3.75933	2.99452	3.73781	4.17354	4.39233	3.27152	4.01481	4.45054	4.66933		0.000161277	2.85693e-05	2.85693e-05			0.000305868	4.35052e-05	4.35052e-05			0.00037772	4.87653e-05	4.87653e-05
'+PM7-Charged-1-324-17261-wb97xd.xyz	-908.814	101.946	101.894	82.162	74.677	71.131	3.94157	3.607	4.327	4.658	-907.179	-907.97	-908.218	-908.299	6.12225	5.60633	5.76484	5.83349	4.54239	4.54339	6.67415	5.96837	6.16876	6.29395	7.39415	6.68837	6.88876	7.01395	7.72515	7.01937	7.21976	7.34495		4.47333e-07	7.92423e-08	7.92423e-08			2.44272e-06	3.47441e-07	3.47441e-07			4.12871e-06	5.33034e-07	5.33034e-07
PM7-1-273-15163-wb97xd.xyz	-908.814	102.509	102.456	81.738	73.862	70.131	3.94382	3.18525	3.51425	3.66025	-907.185	-907.975	-908.223	-908.304	2.61915	2.75273	2.66276	2.58453	1.85642	1.85642	2.74706	2.69078	2.64267	2.62099	3.07606	3.01978	2.97167	2.94999	3.22206	3.16578	3.11767	3.09599		0.00226953	0.000402034	0.000402034			0.00436119	0.000620315	0.000620315			0.00537651	0.000694131	0.000694131
20K-1-285-20882-wb97xd.xyz	-908.814	102.131	102.079	81.639	73.819	70.111	3.94761	3.09004	3.47504	3.64404	-907.184	-907.974	-908.222	-908.303	3.04454	3.06181	3.08763	3.11905	2.01295	2.01395	3.07344	2.90085	2.96855	3.05651	3.45844	3.28585	3.35355	3.44151	3.62744	3.45485	3.52255	3.61051		0.000825233	0.000146185	0.000146185			0.00176326	0.000250798	0.000250798			0.00225595	0.000291253	0.000291253
'+20K-Charged-1-285-20489-wb97xd.xyz	-908.814	101.95	101.898	82.156	74.635	71.069	3.95009	3.60952	4.29352	4.60452	-907.181	-907.972	-908.219	-908.3	4.80979	4.73	4.92858	5.00225	3.71514	3.71614	5.3557	5.08604	5.3265	5.4567	6.0397	5.77004	6.0105	6.1407	6.3507	6.08104	6.3215	6.4517		3.12787e-06	5.54083e-07	5.54083e-07			1.22065e-05	1.73619e-06	1.73619e-06			1.86468e-05	2.40738e-06	2.40738e-06
PM7-1-97-19883-wb97xd.xyz	-908.814	102.297	102.245	82.588	75.008	71.406	3.95097	4.0424	4.6674	4.9424	-907.186	-907.976	-908.223	-908.304	1.53191	2.25057	2.53967	2.60123	1.66112	1.66212	2.50981	3.03862	3.36959	3.48769	3.13481	3.66362	3.99459	4.11269	3.40981	3.93862	4.26959	4.38769		0.000303113	5.36947e-05	5.36947e-05			0.000512018	7.2827e-05	7.2827e-05			0.000607611	7.84451e-05	7.84451e-05
20K-758-7429-wb97xd.xyz	-908.814	102.513	102.459	81.176	73.132	69.325	3.95492	2.63435	2.79535	2.86535	-907.185	-907.975	-908.223	-908.304	2.51753	2.78267	2.66185	2.59044	1.86633	1.86533	2.08343	2.15872	2.07976	2.06489	2.24443	2.31972	2.24076	2.22589	2.31443	2.38972	2.31076	2.29589		0.00825895	0.00146302	0.00146302			0.0165569	0.00235497	0.00235497			0.0207494	0.00267883	0.00267883
'+20K-Charged-1-172-14656-wb97xd.xyz	-908.814	101.658	101.605	82.115	74.682	71.155	3.9638	3.58223	4.35423	4.70423	-907.18	-907.971	-908.219	-908.3	5.27047	4.89368	5.08955	5.1008	3.52169	3.52169	5.77538	5.20872	5.44647	5.51426	6.54738	5.98072	6.21847	6.28626	6.89738	6.33072	6.56847	6.63626		2.73647e-06	4.84748e-07	4.84748e-07			9.33532e-06	1.32781e-06	1.32781e-06			1.36559e-05	1.76303e-06	1.76303e-06
20K-1-359-15547-wb97xd.xyz	-908.814	102.618	102.565	82.584	74.929	71.295	3.97133	4.05876	4.60876	4.85176	-907.184	-907.974	-908.222	-908.303	2.7161	3.22216	3.30273	3.34268	2.72357	2.72357	3.69001	4.00621	4.12864	4.22513	4.24001	4.55621	4.67864	4.77513	4.48301	4.79921	4.92164	5.01813		5.46595e-05	9.6826e-06	9.6826e-06			0.00015109	2.14904e-05	2.14904e-05			0.000209643	2.70657e-05	2.70657e-05
20K-1-283-19934-wb97xd.xyz	-908.814	102.236	102.183	81.495	73.591	69.845	4.00185	3.00028	3.30128	3.43228	-907.185	-907.975	-908.223	-908.304	2.35041	2.57193	2.62353	2.62398	1.62287	1.62287	2.23532	2.26697	2.36044	2.41743	2.53632	2.56797	2.66144	2.71843	2.66732	2.69897	2.79244	2.84943		0.0036415	0.00064507	0.00064507			0.00668157	0.000950355	0.000950355			0.00815145	0.00105239	0.00105239
'+20K-Charged-1-440-4177-wb97xd.xyz	-908.814	101.528	101.476	81.864	74.362	70.803	4.0041	3.37153	4.07453	4.39253	-907.181	-907.972	-908.219	-908.3	4.57979	4.54055	4.76698	4.84673	3.13762	3.13862	4.8337	4.60459	4.8729	5.00919	5.5367	5.30759	5.5759	5.71219	5.8547	5.62559	5.8939	6.03019		8.84517e-06	1.56687e-06	1.56687e-06			2.68821e-05	3.82358e-06	3.82358e-06			3.79836e-05	4.90384e-06	4.90384e-06
20K-1-308-10669-wb97xd.xyz	-908.814	102.292	102.239	82.277	74.607	70.967	4.01098	3.79141	4.32641	4.56341	-907.184	-907.974	-908.222	-908.303	2.84775	3.14264	3.17763	3.19667	2.25157	2.25157	3.51466	3.61968	3.69655	3.77213	4.04966	4.15468	4.23155	4.30713	4.28666	4.39168	4.46855	4.54413		0.000156551	2.77321e-05	2.77321e-05			0.000357852	5.08991e-05	5.08991e-05			0.0004666	6.02401e-05	6.02401e-05
20K-Charged-1-430-20966-wb97xd.xyz	-908.814	102.058	102.005	81.684	73.911	70.224	4.03051	3.21794	3.64994	3.83994	-907.184	-907.974	-908.222	-908.303	3.04279	3.18702	3.17664	3.18587	2.00677	2.00677	3.1167	3.07106	3.10256	3.16833	3.5487	3.50306	3.53456	3.60033	3.7387	3.69306	3.72456	3.79033		0.000636463	0.000112746	0.000112746			0.00131595	0.000187175	0.000187175			0.00166538	0.000215008	0.000215008
20K-1-273-11938-wb97xd.xyz	-908.814	102.203	102.15	81.613	73.76	70.038	4.03424	3.15067	3.50267	3.65767	-907.185	-907.975	-908.223	-908.304	2.44921	2.63688	2.68476	2.69862	1.66451	1.66451	2.45212	2.44993	2.53968	2.61007	2.80412	2.80193	2.89168	2.96207	2.95912	2.95693	3.04668	3.11707		0.00232779	0.000412353	0.000412353			0.00426513	0.000606651	0.000606651			0.00518849	0.000669857	0.000669857
20K-1-438-9337-wb97xd.xyz	-908.814	102.445	102.391	80.854	72.744	68.91	4.05855	2.41598	2.51098	2.55398	-907.185	-907.975	-908.222	-908.303	2.51578	2.94603	2.91098	2.95107	2.15897	2.15797	1.75968	2.00007	2.0069	2.10353	1.85468	2.09507	2.1019	2.19853	1.89768	2.13807	2.1449	2.24153		0.00755001	0.00133744	0.00133744			0.017413	0.00247673	0.00247673			0.0227434	0.00293627	0.00293627
20K-1-152-17603-wb97xd.xyz	-908.814	102.208	102.156	82.208	74.536	70.894	4.06305	3.77448	4.30748	4.54248	-907.186	-907.975	-908.223	-908.303	1.90969	2.52308	2.80863	2.90128	1.87217	1.87317	2.50759	2.93113	3.25855	3.40774	3.04059	3.46413	3.79155	3.94074	3.27559	3.69913	4.02655	4.17574		0.00036497	6.46522e-05	6.46522e-05			0.000702857	9.99711e-05	9.99711e-05			0.000868946	0.000112185	0.000112185
20K-1-395-19057-wb97xd.xyz	-908.814	102.588	102.536	82.895	75.315	71.712	4.06475	4.46318	5.08818	5.36218	-907.186	-907.975	-908.223	-908.304	1.53027	2.40243	2.67107	2.80149	2.15238	2.15338	2.81518	3.49748	3.80798	3.99495	3.44018	4.12248	4.43298	4.61995	3.71418	4.39648	4.70698	4.89395		9.32993e-05	1.65274e-05	1.65274e-05			0.000201098	2.86032e-05	2.86032e-05			0.000258531	3.33775e-05	3.33775e-05
'+20K-Charged-1-242-18623-wb97xd.xyz	-908.814	101.92	101.867	81.871	74.308	70.727	4.06743	3.44186	4.08386	4.37986	-907.179	-907.97	-908.218	-908.299	6.05625	5.55392	5.73829	5.81221	4.4951	4.4951	6.31716	5.62496	5.8512	5.98166	6.95916	6.26696	6.4932	6.62366	7.25516	6.56296	6.7892	6.91966		9.23988e-07	1.63679e-07	1.63679e-07			5.01367e-06	7.1312e-07	7.1312e-07			8.46386e-06	1.09272e-06	1.09272e-06
20K-1-389-9943-wb97xd.xyz	-908.814	102.968	102.915	82.483	74.72	71.041	4.09515	4.08158	4.52358	4.72158	-907.184	-907.974	-908.222	-908.303	3.03003	3.21706	3.23513	3.21355	2.94444	2.94444	3.90294	3.90011	3.96005	3.995	4.34494	4.34211	4.40205	4.437	4.54294	4.54011	4.60005	4.635		9.3287e-05	1.65252e-05	1.65252e-05			0.0002817	4.00676e-05	4.00676e-05			0.000400249	5.16739e-05	5.16739e-05
PM7-174-20750-wb97xd.xyz	-908.814	102.535	102.482	81.719	73.837	70.102	4.09577	3.3182	3.6412	3.7832	-907.184	-907.975	-908.222	-908.304	2.79658	2.97227	2.88621	2.81005	2.10794	2.10794	2.90549	2.89131	2.84712	2.8275	3.22849	3.21431	3.17012	3.1505	3.37049	3.35631	3.31212	3.2925		0.00140475	0.000248843	0.000248843			0.00301413	0.000428716	0.000428716			0.00385872	0.000498177	0.000498177
PM7-1-167-20421-wb97xd.xyz	-908.814	102.11	102.057	81.394	73.495	69.751	4.09935	2.99678	3.30278	3.43578	-907.185	-907.975	-908.223	-908.304	2.50418	2.66373	2.66253	2.68605	1.55894	1.55894	2.28809	2.25777	2.29844	2.3785	2.59409	2.56377	2.60444	2.6845	2.72709	2.69677	2.73744	2.8175		0.00398615	0.000706123	0.000706123			0.00711259	0.00101166	0.00101166			0.00860282	0.00111066	0.00111066
20K-1-295-16302-wb97xd.xyz	-908.814	102.985	102.932	82.747	75.065	71.422	4.09939	4.34982	4.87282	5.10682	-907.184	-907.974	-908.222	-908.303	3.11716	3.21198	3.17874	3.17947	2.92737	2.92737	4.25407	4.15902	4.16766	4.22493	4.77707	4.68202	4.69066	4.74793	5.01107	4.91602	4.92466	4.98193		5.4685e-05	9.68712e-06	9.68712e-06			0.000158855	2.25948e-05	2.25948e-05			0.000222852	2.87711e-05	2.87711e-05
PM7-1-143-19972-wb97xd.xyz	-908.814	101.937	101.884	82.501	75.033	71.483	4.11991	4.12434	4.86134	5.18834	-907.183	-907.973	-908.221	-908.302	3.42511	3.63099	3.79143	3.84085	2.54074	2.54074	4.31602	4.33204	4.53435	4.6403	5.05302	5.06904	5.27135	5.3773	5.38002	5.39604	5.59835	5.7043		2.08372e-05	3.69119e-06	3.69119e-06			4.98216e-05	7.08639e-06	7.08639e-06			6.58393e-05	8.50013e-06	8.50013e-06
20K-1-256-19811-wb97xd.xyz	-908.814	102.2	102.148	82.424	74.815	71.199	4.12424	4.05167	4.64767	4.90867	-907.186	-907.976	-908.223	-908.303	1.62134	2.35812	2.73026	2.83907	1.80196	1.80296	2.43524	2.98217	3.39618	3.56152	3.03124	3.57817	3.99218	4.15752	3.29224	3.83917	4.25318	4.41852		0.000255338	4.52316e-05	4.52316e-05			0.00047142	6.70525e-05	6.70525e-05			0.000576792	7.44663e-05	7.44663e-05
'+20K-Charged-395-20935-wb97xd.xyz	-908.814	101.384	101.331	81.279	73.639	70.018	4.12825	2.91068	3.47568	3.73168	-907.181	-907.972	-908.219	-908.3	4.80091	4.76597	4.85669	4.94137	3.08827	3.08827	4.46982	4.24501	4.37761	4.51883	5.03482	4.81001	4.94261	5.08383	5.29082	5.06601	5.19861	5.33983		2.763e-05	4.89449e-06	4.89449e-06			8.55531e-05	1.21687e-05	1.21687e-05			0.000121804	1.57254e-05	1.57254e-05
20K-1-574-20622-wb97xd.xyz	-908.814	102.304	102.25	80.594	72.422	68.559	4.1303	2.22773	2.26073	2.27473	-907.184	-907.975	-908.223	-908.304	2.76931	2.78243	2.66939	2.62573	1.69262	1.69162	1.75322	1.57647	1.50531	1.51818	1.78622	1.60947	1.53831	1.55118	1.80022	1.62347	1.55231	1.56518		0.0294069	0.00520925	0.00520925			0.0573905	0.00816294	0.00816294			0.0712277	0.0091958	0.0091958
'+20K-Charged-1-282-20331-wb97xd.xyz	-908.814	101.636	101.583	82.062	74.608	71.072	4.13379	3.69922	4.45022	4.79122	-907.18	-907.971	-908.219	-908.3	5.41632	4.96896	5.17891	5.25769	3.65658	3.65658	5.86823	5.231	5.48283	5.61815	6.61923	5.982	6.23383	6.36915	6.96023	6.323	6.57483	6.71015		2.14974e-06	3.80813e-07	3.80813e-07			8.0132e-06	1.13976e-06	1.13976e-06			1.20547e-05	1.55631e-06	1.55631e-06
20K-1-237-20572-wb97xd.xyz	-908.814	102.228	102.176	82.192	74.493	70.837	4.14094	3.83637	4.34237	4.56337	-907.187	-907.976	-908.223	-908.304	1.15228	2.2138	2.55536	2.67698	1.66787	1.66887	1.73419	2.60584	2.98927	3.16743	2.24019	3.11184	3.49527	3.67343	2.46119	3.33284	3.71627	3.89443		0.00063779	0.000112981	0.000112981			0.00115013	0.000163589	0.000163589			0.00139702	0.000180361	0.000180361
20K-748-9421-wb97xd.xyz	-908.814	102.129	102.075	80.953	72.94	69.147	4.14409	2.60052	2.79252	2.87652	-907.184	-907.975	-908.222	-908.303	2.8379	2.91432	2.93393	2.91652	1.80841	1.80741	2.18081	2.06736	2.12885	2.16798	2.37281	2.25936	2.32085	2.35998	2.45681	2.34336	2.40485	2.44398		0.00650032	0.00115149	0.00115149			0.0129329	0.00183951	0.00183951			0.0161605	0.00208638	0.00208638
'+20K-Charged-265-18870-wb97xd.xyz	-908.814	102.123	102.071	82.118	74.589	71.024	4.14491	3.76635	4.44235	4.75435	-907.18	-907.97	-908.218	-908.299	5.76801	5.59025	5.80807	5.91013	4.79602	4.79702	6.27592	5.90829	6.16799	6.32658	6.95192	6.58429	6.84399	7.00258	7.26392	6.89629	7.15599	7.31458		4.14678e-07	7.34578e-08	7.34578e-08			2.49442e-06	3.54794e-07	3.54794e-07			4.34586e-06	5.61069e-07	5.61069e-07
20K-419-15917-wb97xd.xyz	-908.814	102.67	102.616	81.863	73.98	70.246	4.14629	3.51272	3.83472	3.97772	-907.184	-907.974	-908.222	-908.303	3.14989	3.34701	3.15551	3.12383	2.55672	2.55572	3.4028	3.41005	3.26042	3.28529	3.7248	3.73205	3.58242	3.60729	3.8678	3.87505	3.72542	3.75029		0.000485051	8.59237e-05	8.59237e-05			0.0012992	0.000184791	0.000184791			0.00178184	0.000230043	0.000230043
20K-1-697-15862-wb97xd.xyz	-908.814	101.719	101.665	80.719	72.739	68.959	4.15352	2.37595	2.60095	2.69795	-907.184	-907.974	-908.222	-908.303	2.81562	3.00153	2.95655	2.94297	1.42486	1.42386	1.92453	1.92057	1.91746	1.96043	2.14953	2.14557	2.14246	2.18543	2.24653	2.24257	2.23946	2.28243		0.0105272	0.00186483	0.00186483			0.0178385	0.00253726	0.00253726			0.0212264	0.00274042	0.00274042
20K-1-269-15122-wb97xd.xyz	-908.814	102.403	102.351	82.295	74.58	70.917	4.16378	3.96221	4.45221	4.66621	-907.186	-907.975	-908.222	-908.303	1.75838	2.80471	3.07263	3.18239	2.34828	2.34928	2.44328	3.29975	3.60955	3.77584	2.93328	3.78975	4.09955	4.26584	3.14728	4.00375	4.31355	4.47984		0.000155206	2.74939e-05	2.74939e-05			0.000386133	5.49217e-05	5.49217e-05			0.000520079	6.71444e-05	6.71444e-05
20K-1-377-11290-wb97xd.xyz	-908.814	101.626	101.572	80.458	72.417	68.61	4.16788	2.12931	2.29331	2.36331	-907.184	-907.975	-908.223	-908.303	2.75012	2.92722	2.8678	2.85304	1.24194	1.24094	1.59802	1.58526	1.56771	1.6095	1.76202	1.74926	1.73171	1.7735	1.83202	1.81926	1.80171	1.8435		0.0237865	0.00421363	0.00421363			0.0381028	0.00541956	0.00541956			0.0445278	0.00574873	0.00574873
20K-1-769-6492-wb97xd.xyz	-908.814	102.068	102.015	80.476	72.347	68.504	4.16838	2.14781	2.22381	2.25781	-907.184	-907.975	-908.222	-908.303	2.79234	2.94361	2.93271	2.92163	1.75253	1.75253	1.65825	1.61965	1.65063	1.69609	1.73425	1.69565	1.72663	1.77209	1.76825	1.72965	1.76063	1.80609		0.0194525	0.00344589	0.00344589			0.0382018	0.00543364	0.00543364			0.04743	0.00612341	0.00612341
20K-1-248-20878-wb97xd.xyz	-908.814	102.752	102.699	82.085	74.242	70.526	4.17404	3.76247	4.12447	4.28547	-907.184	-907.974	-908.222	-908.303	3.00398	3.06103	3.07482	3.01556	2.53045	2.53045	3.47889	3.34608	3.40173	3.39902	3.84089	3.70808	3.76373	3.76102	4.00189	3.86908	3.92473	3.92202		0.000372439	6.59752e-05	6.59752e-05			0.000978743	0.000139212	0.000139212			0.00133347	0.000172156	0.000172156
20K-1-315-17707-wb97xd.xyz	-908.814	102.545	102.491	81.881	74.045	70.331	4.17739	3.56182	3.93082	4.09382	-907.184	-907.975	-908.222	-908.303	2.99749	2.98881	2.92488	2.87915	2.18705	2.18605	3.2684	3.06985	3.04779	3.05861	3.6374	3.43885	3.41679	3.42761	3.8004	3.60185	3.57979	3.59061		0.00082122	0.000145474	0.000145474			0.00180901	0.000257305	0.000257305			0.00233302	0.000301203	0.000301203
PM7-1-130-17604-wb97xd.xyz	-908.814	101.72	101.667	81.377	73.619	69.939	4.17997	3.0604	3.5074	3.7044	-907.183	-907.974	-908.222	-908.302	3.4188	3.37126	3.4799	3.55595	2.03885	2.03885	3.18571	2.9483	3.09881	3.23141	3.63271	3.3953	3.54581	3.67841	3.82971	3.5923	3.74281	3.87541		0.000549713	9.73783e-05	9.73783e-05			0.00113963	0.000162096	0.000162096			0.0014426	0.000186246	0.000186246
PM7-139-20007-wb97xd.xyz	-908.814	102.363	102.309	81.431	73.457	69.679	4.18291	3.11734	3.34834	3.44734	-907.185	-907.974	-908.222	-908.303	2.63261	3.14439	3.05706	2.98236	2.10826	2.10726	2.45352	2.77543	2.72998	2.71182	2.68452	3.00643	2.96098	2.94282	2.78352	3.10543	3.05998	3.04182		0.00183781	0.000325558	0.000325558			0.00441914	0.000628558	0.000628558			0.00589123	0.000760583	0.000760583
'+20K-Charged-1-431-18133-wb97xd.xyz	-908.814	101.357	101.304	80.689	72.9	69.213	4.18479	2.37722	2.79322	2.98322	-907.181	-907.972	-908.219	-908.3	4.96296	4.77711	4.8479	4.88619	3.00608	3.00608	4.04187	3.66616	3.77881	3.87365	4.45787	4.08216	4.19481	4.28965	4.64787	4.27216	4.38481	4.47965		0.000123665	2.19065e-05	2.19065e-05			0.000369567	5.25654e-05	5.25654e-05			0.000520253	6.71668e-05	6.71668e-05
'+20K-Charged-1-183-13344-wb97xd.xyz	-908.814	102.321	102.269	83.247	75.987	72.539	4.1853	4.93573	5.88073	6.30973	-907.18	-907.971	-908.218	-908.299	5.65208	5.44602	5.67727	5.75719	4.84109	4.84209	7.28899	6.89306	7.16619	7.30265	8.23399	7.83806	8.11119	8.24765	8.66299	8.26706	8.54019	8.67665		4.29585e-08	7.60983e-09	7.60983e-09			2.51619e-07	3.57891e-08	3.57891e-08			4.36131e-07	5.63064e-08	5.63064e-08
'+20K-Charged-1-269-7173-wb97xd.xyz	-908.814	102.359	102.307	83.265	76.027	72.592	4.19771	4.96614	5.93314	6.37514	-907.178	-907.97	-908.217	-908.298	6.46194	5.97192	6.19989	6.31183	5.43372	5.43472	8.11685	7.43696	7.70681	7.87529	9.08385	8.40396	8.67381	8.84229	9.52585	8.84596	9.11581	9.28429		1.13598e-08	2.01232e-09	2.01232e-09			8.41303e-08	1.19663e-08	1.19663e-08			1.56384e-07	2.01898e-08	2.01898e-08
20K-1-230-17613-wb97xd.xyz	-908.814	102.893	102.839	82.502	74.746	71.069	4.20051	4.20594	4.65494	4.85494	-907.184	-907.975	-908.222	-908.303	2.81937	2.93943	2.9412	2.92039	2.57628	2.57528	3.71128	3.64147	3.68511	3.72085	4.16028	4.09047	4.13411	4.16985	4.36028	4.29047	4.33411	4.36985		0.000176356	3.12404e-05	3.12404e-05			0.000460838	6.55474e-05	6.55474e-05			0.000626184	8.0843e-05	8.0843e-05
20K-1-307-17704-wb97xd.xyz	-908.814	102.459	102.407	82.686	75.071	71.453	4.20059	4.39002	4.98002	5.23902	-907.186	-907.975	-908.222	-908.303	1.85828	2.7543	3.06104	3.16374	2.38563	2.38663	2.93419	3.64035	3.98895	4.1482	3.52419	4.23035	4.57895	4.7382	3.78319	4.48935	4.83795	4.9972		6.53548e-05	1.15772e-05	1.15772e-05			0.00016173	2.30036e-05	2.30036e-05			0.000217183	2.80392e-05	2.80392e-05
'+20K-Charged-182-18052-wb97xd.xyz	-908.814	102.26	102.208	82.919	75.571	72.084	4.2029	4.62533	5.48233	5.87233	-907.18	-907.971	-908.218	-908.299	5.55167	5.35182	5.61262	5.6934	4.71629	4.71729	6.86058	6.47086	6.77354	6.91086	7.71758	7.32786	7.63054	7.76786	8.10758	7.71786	8.02054	8.15786		1.06732e-07	1.89069e-08	1.89069e-08			6.0904e-07	8.66269e-08	8.66269e-08			1.04693e-06	1.35163e-07	1.35163e-07
'+20K-Charged-1-201-18946-wb97xd.xyz	-908.814	102.279	102.227	82.919	75.556	72.061	4.21167	4.6341	5.4761	5.8581	-907.18	-907.971	-908.218	-908.299	5.24153	5.10684	5.40143	5.48689	4.52878	4.52978	6.55044	6.22588	6.56234	6.70435	7.39244	7.06788	7.40434	7.54635	7.77444	7.44988	7.78634	7.92835		1.72433e-07	3.05454e-08	3.05454e-08			9.15973e-07	1.30284e-07	1.30284e-07			1.54226e-06	1.99112e-07	1.99112e-07
20K-1-345-15523-wb97xd.xyz	-908.814	102.522	102.469	82.422	74.748	71.107	4.2254	4.15083	4.68183	4.91783	-907.184	-907.974	-908.222	-908.303	2.88241	3.19349	3.25908	3.29426	2.57915	2.57915	3.69432	3.81554	3.92299	4.01471	4.22532	4.34654	4.45399	4.54571	4.46132	4.58254	4.68999	4.78171		8.91118e-05	1.57856e-05	1.57856e-05			0.00023057	3.27951e-05	3.27951e-05			0.000312452	4.03389e-05	4.03389e-05
PM7-114-16485-wb97xd.xyz	-908.814	102.207	102.153	81.379	73.472	69.726	4.24373	3.12616	3.42416	3.55516	-907.184	-907.974	-908.222	-908.303	3.29292	3.35561	3.28866	3.22371	2.1936	2.1926	3.06183	2.93465	2.90957	2.90117	3.35983	3.23265	3.20757	3.19917	3.49083	3.36365	3.33857	3.33017		0.00118383	0.000209708	0.000209708			0.00275566	0.000391952	0.000391952			0.00362105	0.000467493	0.000467493
20K-Charged-1-483-9449-wb97xd.xyz	-908.814	102.085	102.032	81.423	73.569	69.846	4.2488	3.17523	3.52623	3.68023	-907.184	-907.974	-908.222	-908.303	3.23052	3.35309	3.43346	3.43221	2.28011	2.28011	3.04342	2.97614	3.09837	3.15367	3.39442	3.32714	3.44937	3.50467	3.54842	3.48114	3.60337	3.65867		0.000658508	0.000116651	0.000116651			0.00156957	0.000223248	0.000223248			0.00207982	0.000268514	0.000268514
'+20K-Charged-1-224-14427-wb97xd.xyz	-908.814	102.274	102.222	82.261	74.725	71.156	4.25287	4.0173	4.6863	4.9943	-907.179	-907.97	-908.217	-908.298	6.02587	5.7684	6.08977	6.22604	5.26294	5.26394	6.67678	6.22944	6.59269	6.7855	7.34578	6.89844	7.26169	7.4545	7.65378	7.20644	7.56969	7.7625		1.42808e-07	2.52976e-08	2.52976e-08			1.08486e-06	1.54305e-07	1.54305e-07			2.04047e-06	2.63434e-07	2.63434e-07
20K-496-20063-wb97xd.xyz	-908.814	102.356	102.303	81.068	73.023	69.216	4.25447	2.8259	2.9859	3.0559	-907.185	-907.974	-908.222	-908.303	2.54132	3.06486	3.04576	3.06462	2.18352	2.18352	1.99923	2.33291	2.35568	2.43108	2.15923	2.49291	2.51568	2.59108	2.22923	2.56291	2.58568	2.66108		0.00352789	0.000624944	0.000624944			0.0084485	0.00120167	0.00120167			0.0112023	0.00144626	0.00144626
20K-859-14491-wb97xd.xyz	-908.814	101.825	101.771	80.852	72.874	69.095	4.26445	2.61988	2.84688	2.94488	-907.184	-907.974	-908.222	-908.303	3.25342	3.25102	3.11052	3.09277	1.68067	1.67967	2.49533	2.30306	2.20443	2.24323	2.72233	2.53006	2.43143	2.47023	2.82033	2.62806	2.52943	2.56823		0.00545782	0.000966819	0.000966819			0.0105554	0.00150136	0.00150136			0.013103	0.00169165	0.00169165
'+20K-Charged-1-239-6735-wb97xd.xyz	-908.814	102.387	102.335	82.354	74.8	71.221	4.28355	4.14099	4.79199	5.08999	-907.18	-907.971	-908.218	-908.299	5.25913	5.17843	5.40753	5.50115	4.65105	4.65205	6.00304	5.73248	6.00345	6.15361	6.65404	6.38348	6.65445	6.80461	6.95204	6.68148	6.95245	7.10261		6.19735e-07	1.09782e-07	1.09782e-07			3.59231e-06	5.10953e-07	5.10953e-07			6.21528e-06	8.02419e-07	8.02419e-07
20K-1-609-7853-wb97xd.xyz	-908.814	102.41	102.357	81.857	74.024	70.31	4.28425	3.64468	4.01668	4.17968	-907.184	-907.974	-908.222	-908.302	2.74839	3.44244	3.45775	3.45255	2.62544	2.62544	2.9953	3.49948	3.55667	3.608	3.3673	3.87148	3.92867	3.98	3.5303	4.03448	4.09167	4.143		0.000229207	4.06027e-05	4.06027e-05			0.000653807	9.29944e-05	9.29944e-05			0.00091831	0.000118558	0.000118558
'+20K-Charged-1-482-13471-wb97xd.xyz	-908.814	101.355	101.302	80.599	72.766	69.06	4.29752	2.39995	2.77195	2.94295	-907.18	-907.971	-908.219	-908.3	5.72892	5.06518	5.08419	5.12042	3.23831	3.23831	4.71783	3.86422	3.92511	4.01787	5.08983	4.23622	4.29711	4.38987	5.26083	4.40722	4.46811	4.56087		8.84602e-05	1.56702e-05	1.56702e-05			0.000307253	4.37022e-05	4.37022e-05			0.000453597	5.85613e-05	5.85613e-05
'+20K-Charged-1-212-20516-wb97xd.xyz	-908.814	102.761	102.709	83.601	76.337	72.891	4.29929	5.40372	6.34472	6.77572	-907.179	-907.97	-908.217	-908.298	6.15126	5.89865	6.2278	6.33318	5.85707	5.85807	8.14217	7.69969	8.07072	8.23264	9.08317	8.64069	9.01172	9.17364	9.51417	9.07169	9.44272	9.60464		4.95308e-09	8.77407e-10	8.77407e-10			4.56907e-08	6.49882e-09	6.49882e-09			9.10671e-08	1.17571e-08	1.17571e-08
'+20K-Charged-1-354-19820-wb97xd.xyz	-908.814	101.758	101.706	81.595	73.991	70.391	4.3045	3.40293	4.00393	4.28093	-907.178	-907.97	-908.217	-908.298	6.46244	5.89846	6.0535	6.10462	4.62552	4.62652	6.44734	5.6935	5.89042	5.99808	7.04834	6.2945	6.49142	6.59908	7.32534	6.5715	6.76842	6.87608		8.89423e-07	1.57556e-07	1.57556e-07			5.246e-06	7.46166e-07	7.46166e-07			9.11002e-06	1.17614e-06	1.17614e-06
'+PM7-Charged-542-20666-wb97xd.xyz	-908.814	102.314	102.261	82.745	75.355	71.851	4.30856	4.55699	5.37199	5.74499	-907.179	-907.97	-908.218	-908.298	6.05032	5.68586	5.90558	5.97933	5.05622	5.05622	7.18523	6.6309	6.8925	7.02278	8.00023	7.4459	7.7075	7.83778	8.37323	7.8189	8.0805	8.21078		8.22961e-08	1.45782e-08	1.45782e-08			5.35418e-07	7.61552e-08	7.61552e-08			9.57455e-07	1.23612e-07	1.23612e-07
20K-1-217-1255-wb97xd.xyz	-908.814	102.702	102.65	83.045	75.497	71.91	4.31371	4.86214	5.51914	5.80914	-907.186	-907.975	-908.222	-908.303	1.98811	2.8964	3.1642	3.27499	2.73989	2.74089	3.42302	4.14144	4.45112	4.61845	4.08002	4.79844	5.10812	5.27545	4.37002	5.08844	5.39812	5.56545		2.19222e-05	3.88339e-06	3.88339e-06			6.01054e-05	8.54911e-06	8.54911e-06			8.32282e-05	1.07451e-05	1.07451e-05
20K-1-484-9690-wb97xd.xyz	-908.814	102.345	102.292	80.959	72.901	69.089	4.31457	2.77701	2.92401	2.98901	-907.184	-907.974	-908.222	-908.303	2.73951	3.12021	3.12779	3.14554	2.25344	2.25344	2.08841	2.27925	2.32871	2.403	2.23541	2.42625	2.47571	2.55	2.30041	2.49125	2.54071	2.615		0.00376565	0.000667062	0.000667062			0.00911271	0.00129615	0.00129615			0.0121083	0.00156324	0.00156324
20K-385-12795-wb97xd.xyz	-908.814	102.143	102.09	81.496	73.616	69.881	4.31474	3.31417	3.63917	3.78117	-907.185	-907.975	-908.222	-908.303	2.67114	2.85685	2.87818	2.88555	1.79145	1.79145	2.55704	2.55289	2.61609	2.68001	2.88204	2.87789	2.94109	3.00501	3.02404	3.01989	3.08309	3.14701		0.00197877	0.000350526	0.000350526			0.00394076	0.000560514	0.000560514			0.00493286	0.000636853	0.000636853
20K-1-486-11112-wb97xd.xyz	-908.814	102.351	102.298	80.927	72.86	69.045	4.3164	2.74683	2.88483	2.94683	-907.184	-907.974	-908.222	-908.303	2.76017	3.13211	3.12972	3.13829	2.25218	2.25218	2.07708	2.25915	2.29863	2.36374	2.21508	2.39715	2.43663	2.50174	2.27708	2.45915	2.49863	2.56374		0.00412519	0.000730752	0.000730752			0.00996004	0.00141667	0.00141667			0.0132026	0.00170451	0.00170451
'+PM7-Charged-1-329-18118-wb97xd.xyz	-908.814	102.125	102.073	82.328	74.856	71.314	4.31717	4.1486	4.8816	5.2166	-907.179	-907.97	-908.218	-908.299	6.06889	5.63891	5.80441	5.86352	4.75142	4.75242	6.7868	6.16695	6.37433	6.48998	7.5198	6.89995	7.10733	7.22298	7.8548	7.23495	7.44233	7.55798		2.83712e-07	5.02578e-08	5.02578e-08			1.66197e-06	2.3639e-07	2.3639e-07			2.88174e-06	3.72045e-07	3.72045e-07
20K-1-442-14041-wb97xd.xyz	-908.814	101.762	101.708	80.67	72.656	68.862	4.34706	2.52049	2.71149	2.79449	-907.184	-907.974	-908.222	-908.303	2.97813	3.07201	3.06864	3.03225	1.55715	1.55615	2.03804	1.94205	1.98056	2.00071	2.22904	2.13305	2.17156	2.19171	2.31204	2.21605	2.25456	2.27471		0.0095868	0.00169824	0.00169824			0.0176332	0.00250806	0.00250806			0.0215047	0.00277635	0.00277635
20K-1-325-18412-wb97xd.xyz	-908.814	102.404	102.35	81.545	73.606	69.845	4.34743	3.39586	3.66186	3.77786	-907.184	-907.975	-908.223	-908.304	2.83753	2.88564	2.75865	2.70754	1.87444	1.87344	2.77244	2.63068	2.54556	2.551	3.03844	2.89668	2.81156	2.817	3.15444	3.01268	2.92756	2.933		0.00267017	0.000473005	0.000473005			0.00557202	0.000792538	0.000792538			0.00707909	0.00091394	0.00091394
20K-1-380-9606-wb97xd.xyz	-908.814	102.303	102.25	81.533	73.632	69.888	4.35045	3.38688	3.69088	3.82388	-907.184	-907.974	-908.222	-908.303	2.94658	3.02563	2.97342	2.95428	2.02018	2.02018	2.86949	2.75867	2.74834	2.78574	3.17349	3.06267	3.05234	3.08974	3.30649	3.19567	3.18534	3.22274		0.00154786	0.000274194	0.000274194			0.00337119	0.000479501	0.000479501			0.00434095	0.000560434	0.000560434
20K-272-20501-wb97xd.xyz	-908.814	102.673	102.619	82.166	74.355	70.652	4.35059	4.02003	4.41403	4.58803	-907.184	-907.974	-908.222	-908.303	3.16568	3.22348	3.22587	3.17525	2.61115	2.61015	3.72159	3.58952	3.63378	3.63971	4.11559	3.98352	4.02778	4.03371	4.28959	4.15752	4.20178	4.20771		0.000212932	3.77196e-05	3.77196e-05			0.00059221	8.4233e-05	8.4233e-05			0.000823294	0.000106291	0.000106291
'+20K-Charged-1-220-15960-wb97xd.xyz	-908.814	102.519	102.467	83.539	76.306	72.868	4.3577	5.40014	6.37214	6.81114	-907.18	-907.97	-908.218	-908.299	5.38252	5.50702	5.8735	5.9573	5.2392	5.2402	7.31142	7.24606	7.65442	7.79476	8.28342	8.21806	8.62642	8.76676	8.72242	8.65706	9.06542	9.20576		1.36965e-08	2.42625e-09	2.42625e-09			9.66911e-08	1.37529e-08	1.37529e-08			1.78549e-07	2.30514e-08	2.30514e-08
'+20K-Charged-1-492-11830-wb97xd.xyz	-908.814	101.236	101.182	80.663	72.878	69.192	4.36429	2.53072	2.95072	3.14172	-907.18	-907.971	-908.219	-908.3	5.31257	4.93497	4.97985	5.02152	3.02042	3.01942	4.36548	3.79801	3.88476	3.98298	4.78548	4.21801	4.30476	4.40298	4.97648	4.40901	4.49576	4.59398		9.59286e-05	1.69932e-05	1.69932e-05			0.000299922	4.26595e-05	4.26595e-05			0.000428944	5.53785e-05	5.53785e-05
20K-286-6619-wb97xd.xyz	-908.814	102.197	102.145	82.612	75.054	71.46	4.3647	4.48013	5.12713	5.41013	-907.186	-907.975	-908.223	-908.303	1.76741	2.53016	2.8636	2.9677	1.9276	1.9286	2.76932	3.34221	3.71752	3.87816	3.41632	3.98921	4.36452	4.52516	3.69932	4.27221	4.64752	4.80816		0.000122375	2.16779e-05	2.16779e-05			0.000239468	3.40608e-05	3.40608e-05			0.000298811	3.85778e-05	3.85778e-05
PM7-144-19545-wb97xd.xyz	-908.814	102.355	102.302	81.54	73.608	69.85	4.36634	3.40977	3.68277	3.80177	-907.184	-907.975	-908.223	-908.304	2.91247	2.89887	2.79564	2.74832	1.86621	1.86621	2.84238	2.63891	2.57755	2.58678	3.11538	2.91191	2.85055	2.85978	3.23438	3.03091	2.96955	2.97878		0.00245723	0.000435284	0.000435284			0.00514973	0.000732473	0.000732473			0.00655269	0.00084598	0.00084598
'+20K-Charged-1-234-13635-wb97xd.xyz	-908.814	102.11	102.058	82.35	74.841	71.28	4.36981	4.22324	4.91924	5.23524	-907.18	-907.971	-908.219	-908.299	5.35548	5.13848	5.33419	5.40411	4.277	4.278	6.09539	5.68853	5.9261	6.05257	6.79139	6.38453	6.6221	6.74857	7.10739	6.70053	6.9381	7.06457		7.83682e-07	1.38824e-07	1.38824e-07			3.98306e-06	5.66531e-07	5.66531e-07			6.62748e-06	8.55636e-07	8.55636e-07
20K-278-20197-wb97xd.xyz	-908.814	102.473	102.421	82.558	74.918	71.289	4.37151	4.43294	4.99794	5.24594	-907.186	-907.975	-908.222	-908.303	2.05513	2.95213	3.17309	3.26531	2.50121	2.50221	3.00303	3.71017	3.973	4.12177	3.56803	4.27517	4.538	4.68677	3.81603	4.52317	4.786	4.93477		6.94928e-05	1.23102e-05	1.23102e-05			0.000177803	2.52899e-05	2.52899e-05			0.000241318	3.11551e-05	3.11551e-05
20K-1-376-8018-wb97xd.xyz	-908.814	102.528	102.475	81.884	74.049	70.337	4.38391	3.77134	4.14134	4.30634	-907.184	-907.974	-908.222	-908.303	3.1595	3.22954	3.28734	3.32108	2.61198	2.61198	3.4334	3.31358	3.41325	3.50354	3.8034	3.68358	3.78325	3.87354	3.9684	3.84858	3.94825	4.03854		0.000292154	5.17532e-05	5.17532e-05			0.00079549	0.000113147	0.000113147			0.00109538	0.000141418	0.000141418
20K-1-403-14332-wb97xd.xyz	-908.814	102.404	102.35	81.564	73.66	69.916	4.38993	3.45737	3.75837	3.89137	-907.184	-907.974	-908.222	-908.303	3.0528	3.16538	3.04198	2.98866	2.15555	2.15455	3.0067	2.92943	2.84789	2.85111	3.3077	3.23043	3.14889	3.15211	3.4407	3.36343	3.28189	3.28511		0.00132978	0.000235563	0.000235563			0.00300521	0.000427446	0.000427446			0.00390715	0.00050443	0.00050443
20K-1-643-15853-wb97xd.xyz	-908.813	102.995	102.943	83.766	76.362	72.84	4.40851	5.67795	6.47895	6.83395	-907.185	-907.974	-908.222	-908.303	2.15199	3.04831	3.29476	3.39009	3.14798	3.14898	4.3079	5.01435	5.30268	5.45454	5.1089	5.81535	6.10368	6.25554	5.4639	6.17035	6.45868	6.61054		3.14362e-06	5.56873e-07	5.56873e-07			9.8788e-06	1.40511e-06	1.40511e-06			1.42616e-05	1.84124e-06	1.84124e-06
20K-565-14662-wb97xd.xyz	-908.813	102.348	102.294	81.268	73.254	69.459	4.4197	3.19113	3.38213	3.46413	-907.184	-907.974	-908.222	-908.303	3.1858	3.48479	3.28667	3.23549	2.34639	2.34539	2.84371	2.95283	2.79659	2.80195	3.03471	3.14383	2.98759	2.99295	3.11671	3.22583	3.06959	3.07495		0.00149066	0.000264061	0.000264061			0.00402928	0.000573106	0.000573106			0.00557084	0.000719219	0.000719219
'+PM7-Charged-1-201-16811-wb97xd.xyz	-908.813	101.756	101.704	81.533	73.909	70.299	4.42839	3.46482	4.04582	4.31282	-907.178	-907.97	-908.217	-908.298	6.54717	6.01541	6.13256	6.17826	4.69715	4.69815	6.47008	5.74846	5.90748	6.00972	7.05108	6.32946	6.48848	6.59072	7.31808	6.59646	6.75548	6.85772		8.65699e-07	1.53353e-07	1.53353e-07			5.32744e-06	7.5775e-07	7.5775e-07			9.39678e-06	1.21316e-06	1.21316e-06
PM7-392-15849-wb97xd.xyz	-908.813	101.609	101.556	80.225	72.114	68.275	4.43024	2.15867	2.25267	2.29067	-907.183	-907.974	-908.222	-908.303	3.46187	3.54887	3.47073	3.4417	1.81359	1.81359	2.07678	1.97391	1.93764	1.96515	2.17078	2.06791	2.03164	2.05915	2.20878	2.10591	2.06964	2.09715		0.0104122	0.00184446	0.00184446			0.022511	0.00320185	0.00320185			0.0290196	0.00374655	0.00374655
'+20K-Charged-1-248-15407-wb97xd.xyz	-908.813	101.305	101.252	81.319	73.73	70.134	4.43496	3.25739	3.87339	4.15439	-907.18	-907.971	-908.218	-908.299	5.7299	5.29621	5.43664	5.48437	3.55226	3.55226	5.4388	4.81525	4.99756	5.10182	6.0548	5.43125	5.61356	5.71782	6.3358	5.71225	5.89456	5.99882		7.13272e-06	1.26352e-06	1.26352e-06			2.66044e-05	3.78409e-06	3.78409e-06			4.00486e-05	5.17045e-06	5.17045e-06
'+20K-Charged-1-336-14745-wb97xd.xyz	-908.813	101.448	101.396	81.71	74.2	70.638	4.43599	3.64942	4.34442	4.65942	-907.18	-907.971	-908.219	-908.299	5.65203	5.12912	5.36018	5.45042	3.66131	3.66231	5.75194	5.03916	5.3121	5.45887	6.44694	5.73416	6.0071	6.15387	6.76194	6.04916	6.3221	6.46887		3.11214e-06	5.51297e-07	5.51297e-07			1.19139e-05	1.69457e-06	1.69457e-06			1.81142e-05	2.33861e-06	2.33861e-06
20K-1-729-9616-wb97xd.xyz	-908.813	101.654	101.6	80.357	72.285	68.464	4.45323	2.31366	2.44666	2.50266	-907.184	-907.974	-908.222	-908.303	3.04307	3.167	3.10859	3.08351	1.50041	1.49941	1.78998	1.72405	1.7075	1.73897	1.92298	1.85705	1.8405	1.87197	1.97898	1.91305	1.8965	1.92797		0.0176084	0.00311922	0.00311922			0.031781	0.00452037	0.00452037			0.038611	0.00498484	0.00498484
'+20K-Charged-217-12075-wb97xd.xyz	-908.813	102.299	102.247	82.56	75.076	71.526	4.45469	4.51812	5.23912	5.56612	-907.181	-907.971	-908.219	-908.299	5.14764	5.02473	5.32094	5.4238	4.48569	4.48669	6.09754	5.78477	6.12285	6.28226	6.81854	6.50577	6.84385	7.00326	7.14554	6.83277	7.17085	7.33026		4.59651e-07	8.14244e-08	8.14244e-08			2.49133e-06	3.54354e-07	3.54354e-07			4.2324e-06	5.4642e-07	5.4642e-07
'+20K-Charged-280-14659-wb97xd.xyz	-908.813	102.181	102.13	82.4	74.888	71.324	4.4574	4.36083	5.05383	5.36683	-907.181	-907.971	-908.218	-908.299	5.08378	5.0662	5.4225	5.53902	4.48292	4.48492	5.87369	5.66625	6.06442	6.23748	6.56669	6.35925	6.75742	6.93048	6.87969	6.67225	7.07042	7.24348		5.10032e-07	9.03491e-08	9.03491e-08			2.84879e-06	4.05198e-07	4.05198e-07			4.9e-06	6.32611e-07	6.32611e-07
20K-1-481-18657-wb97xd.xyz	-908.813	101.743	101.689	80.52	72.473	68.663	4.45938	2.48281	2.64081	2.70781	-907.184	-907.974	-908.222	-908.303	3.17493	3.21637	3.14101	3.12084	1.62674	1.62574	2.08483	1.93642	1.90292	1.9393	2.24283	2.09442	2.06092	2.0973	2.30983	2.16142	2.12792	2.1643		0.0110567	0.00195862	0.00195862			0.0209832	0.00298454	0.00298454			0.0259101	0.0033451	0.0033451
20K-1-589-10017-wb97xd.xyz	-908.813	102.556	102.503	82.513	74.812	71.155	4.46065	4.47709	4.98109	5.20109	-907.185	-907.974	-908.222	-908.303	2.32501	2.9994	3.1385	3.19716	2.51606	2.51606	3.22792	3.71244	3.89342	4.00862	3.73192	4.21644	4.39742	4.51262	3.95192	4.43644	4.61742	4.73262		9.03826e-05	1.60107e-05	1.60107e-05			0.000245066	3.4857e-05	3.4857e-05			0.000339448	4.38242e-05	4.38242e-05
20K-1-857-15851-wb97xd.xyz	-908.813	102.226	102.173	80.978	72.904	69.081	4.46268	2.94411	3.07511	3.12911	-907.184	-907.975	-908.223	-908.304	2.84177	2.91067	2.84009	2.79383	1.78273	1.78273	2.20968	2.08872	2.06	2.07029	2.34068	2.21972	2.191	2.20129	2.39468	2.27372	2.245	2.25529		0.0081561	0.0014448	0.0014448			0.0173247	0.00246418	0.00246418			0.0222213	0.00286887	0.00286887
'+20K-Charged-308-20764-wb97xd.xyz	-908.813	102.585	102.533	83.581	76.406	73.001	4.48083	5.56527	6.59527	7.06727	-907.177	-907.968	-908.216	-908.297	7.37961	6.80255	7.04835	7.10513	6.45303	6.45403	9.35052	8.58359	8.87126	8.98459	10.3805	9.61359	9.90126	10.0146	10.8525	10.0856	10.3733	10.4866		8.63577e-10	1.52977e-10	1.52977e-10			9.70397e-09	1.38025e-09	1.38025e-09			2.05518e-08	2.65332e-09	2.65332e-09
'+20K-Charged-1-321-11631-wb97xd.xyz	-908.813	102.374	102.322	82.941	75.607	72.13	4.50443	4.94886	5.81986	6.21986	-907.178	-907.969	-908.216	-908.297	6.78123	6.44736	6.68335	6.78969	5.92659	5.92759	8.11214	7.5884	7.86627	8.02915	8.98314	8.4594	8.73727	8.90015	9.38314	8.8594	9.13727	9.30015		7.94607e-09	1.4076e-09	1.4076e-09			7.5623e-08	1.07562e-08	1.07562e-08			1.52252e-07	1.96564e-08	1.96564e-08
20K-1-235-15086-wb97xd.xyz	-908.813	102.766	102.714	83.424	75.948	72.391	4.506	5.43344	6.16244	6.48244	-907.186	-907.974	-908.222	-908.302	2.00193	3.09105	3.38335	3.48333	3.01222	3.01322	3.81584	4.71509	5.04926	5.20579	4.54484	5.44409	5.77826	5.93479	4.86484	5.76409	6.09826	6.25479		5.60243e-06	9.92435e-07	9.92435e-07			1.78383e-05	2.53723e-06	2.53723e-06			2.59989e-05	3.35657e-06	3.35657e-06
20K-1-320-19928-wb97xd.xyz	-908.813	102.909	102.856	83.154	75.589	71.995	4.50929	5.16672	5.80672	6.08972	-907.183	-907.973	-908.221	-908.302	3.39704	3.80438	3.93697	3.95084	3.62274	3.62274	4.94095	5.15842	5.33288	5.4033	5.58095	5.79842	5.97288	6.0433	5.86395	6.08142	6.25588	6.3263		3.54099e-06	6.27264e-07	6.27264e-07			1.46059e-05	2.07747e-06	2.07747e-06			2.30427e-05	2.9749e-06	2.9749e-06
'+PM7-Charged-1-216-17241-wb97xd.xyz	-908.813	102.154	102.102	82.364	74.903	71.367	4.51329	4.38072	5.12472	5.46572	-907.178	-907.969	-908.217	-908.298	6.51414	6.21652	6.43561	6.53496	5.45186	5.45286	7.26804	6.78056	7.04153	7.19742	8.01204	7.52456	7.78553	7.94142	8.35304	7.86556	8.12653	8.28242		5.48537e-08	9.717e-09	9.717e-09			4.42354e-07	6.29183e-08	6.29183e-08			8.48411e-07	1.09533e-07	1.09533e-07
'+PM7-Charged-1-148-14925-wb97xd.xyz	-908.813	102.332	102.28	83.049	75.726	72.25	4.52068	5.07311	5.95511	6.35611	-907.179	-907.97	-908.217	-908.298	6.24382	5.96591	6.3078	6.4204	5.51529	5.51629	7.68272	7.21495	7.59871	7.76786	8.56472	8.09695	8.48071	8.64986	8.96572	8.49795	8.88171	9.05086		1.45797e-08	2.5827e-09	2.5827e-09			1.19929e-07	1.70581e-08	1.70581e-08			2.31904e-07	2.99398e-08	2.99398e-08
20K-1-382-18145-wb97xd.xyz	-908.813	102.279	102.226	81.734	73.9	70.186	4.53077	3.7682	4.1392	4.3022	-907.183	-907.974	-908.222	-908.302	3.3545	3.40002	3.45779	3.47609	2.51798	2.51798	3.47841	3.33407	3.43371	3.50855	3.84941	3.70507	3.80471	3.87955	4.01241	3.86807	3.96771	4.04255		0.000288775	5.11547e-05	5.11547e-05			0.000786734	0.000111901	0.000111901			0.001088	0.000140465	0.000140465
20K-1-470-20332-wb97xd.xyz	-908.813	102.778	102.725	82.183	74.36	70.652	4.53655	4.22298	4.60498	4.77398	-907.184	-907.974	-908.222	-908.303	3.06222	3.31021	3.29318	3.28066	2.82156	2.82156	3.63513	3.69325	3.7181	3.76212	4.01713	4.07525	4.1001	4.14412	4.18613	4.24425	4.2691	4.31312		0.000160233	2.83844e-05	2.83844e-05			0.000483206	6.87289e-05	6.87289e-05			0.000689103	8.89662e-05	8.89662e-05
20K-1-532-14848-wb97xd.xyz	-908.813	102.613	102.559	81.802	73.9	70.156	4.53967	3.8451	4.1481	4.2811	-907.183	-907.973	-908.221	-908.302	3.37085	3.71018	3.55937	3.51373	2.88962	2.88862	3.56276	3.71223	3.60329	3.61419	3.86576	4.01523	3.90629	3.91719	3.99876	4.14823	4.03929	4.05019		0.000225938	4.00235e-05	4.00235e-05			0.000734024	0.000104404	0.000104404			0.00107406	0.000138665	0.000138665
20K-1-216-20936-wb97xd.xyz	-908.813	101.896	101.843	81.077	73.15	69.393	4.54003	3.12046	3.39846	3.51846	-907.183	-907.974	-908.221	-908.302	3.39061	3.50515	3.53818	3.55468	2.21357	2.21357	2.85751	2.7822	2.8571	2.93013	3.13551	3.0602	3.1351	3.20813	3.25551	3.1802	3.2551	3.32813		0.0011068	0.000196062	0.000196062			0.00271052	0.000385531	0.000385531			0.00363351	0.000469102	0.000469102
20K-609-20124-wb97xd.xyz	-908.813	102.44	102.388	82.922	75.43	71.869	4.54433	4.96976	5.68276	5.99876	-907.183	-907.973	-908.221	-908.302	3.35949	3.84582	3.96465	4.008	3.21089	3.21189	4.6714	4.96786	5.12856	5.22845	5.3844	5.68086	5.84156	5.94145	5.7004	5.99686	6.15756	6.25745		5.31508e-06	9.41534e-07	9.41534e-07			1.76205e-05	2.50626e-06	2.50626e-06			2.58821e-05	3.34149e-06	3.34149e-06
PM7-1-134-18597-wb97xd.xyz	-908.813	102.332	102.279	82.19	74.478	70.819	4.54656	4.23999	4.73299	4.95099	-907.184	-907.974	-908.222	-908.302	3.16288	3.43079	3.44518	3.47043	2.56533	2.56533	3.74279	3.82083	3.87709	3.95889	4.23579	4.31383	4.37009	4.45189	4.45379	4.53183	4.58809	4.66989		0.00010145	1.79713e-05	1.79713e-05			0.000274079	3.89837e-05	3.89837e-05			0.000377362	4.8719e-05	4.8719e-05
20K-1-164-19576-wb97xd.xyz	-908.813	102.145	102.093	82.672	75.137	71.552	4.55101	4.72644	5.39644	5.68844	-907.186	-907.975	-908.222	-908.303	2.05982	2.77822	3.09106	3.21453	2.12242	2.12342	3.12173	3.65026	4.00498	4.18498	3.79173	4.32026	4.67498	4.85498	4.08373	4.61226	4.96698	5.14698		6.00023e-05	1.0629e-05	1.0629e-05			0.00013042	1.85503e-05	1.85503e-05			0.000168665	2.17754e-05	2.17754e-05
PM7-1-96-17115-wb97xd.xyz	-908.813	102.509	102.456	82.221	74.484	70.814	4.55814	4.28257	4.75057	4.95757	-907.183	-907.973	-908.221	-908.302	3.67391	3.73488	3.81961	3.85788	3.12977	3.12977	4.28482	4.15593	4.28252	4.37734	4.75282	4.62393	4.75052	4.84534	4.95982	4.83093	4.95752	5.05234		3.83813e-05	6.79902e-06	6.79902e-06			0.000132759	1.8883e-05	1.8883e-05			0.000197882	2.55474e-05	2.55474e-05
20K-1-420-2864-wb97xd.xyz	-908.813	102.218	102.165	81.337	73.397	69.636	4.56349	3.40392	3.66892	3.78492	-907.184	-907.974	-908.222	-908.303	3.239	3.22585	3.17563	3.14638	2.12728	2.12728	2.96591	2.76289	2.75454	2.78184	3.23091	3.02789	3.01954	3.04684	3.34691	3.14389	3.13554	3.16284		0.00156195	0.00027669	0.00027669			0.00364846	0.00051894	0.00051894			0.0048028	0.000620062	0.000620062
PM7-73-18208-wb97xd.xyz	-908.813	101.148	101.096	80.947	73.183	69.497	4.56501	3.01544	3.45644	3.64744	-907.185	-907.974	-908.222	-908.303	2.64854	3.00096	3.293	3.38148	1.29238	1.29338	1.98545	2.148	2.48192	2.62694	2.42645	2.589	2.92292	3.06794	2.61745	2.78	3.11392	3.25894		0.00223836	0.000396513	0.000396513			0.00350935	0.000499153	0.000499153			0.00408365	0.000527217	0.000527217
PM7-1-70-20062-wb97xd.xyz	-908.813	101.73	101.676	79.89	71.621	67.713	4.56769	1.96112	1.89712	1.86612	-907.184	-907.974	-908.222	-908.303	3.15686	3.44125	3.33631	3.2787	1.77159	1.77059	1.43677	1.53129	1.46823	1.46715	1.37277	1.46729	1.40423	1.40315	1.34177	1.43629	1.37323	1.37215		0.0331077	0.00586483	0.00586483			0.075385	0.0107224	0.0107224	22		0.0986619	0.0127377	0.0127377	18
20K-1-398-19955-wb97xd.xyz	-908.813	102.407	102.353	81.529	73.575	69.807	4.57191	3.60434	3.85534	3.96434	-907.184	-907.974	-908.222	-908.303	2.84202	3.16728	3.10986	3.05014	2.22004	2.21904	2.76093	2.89632	2.88077	2.8776	3.01193	3.14732	3.13177	3.1286	3.12093	3.25632	3.24077	3.2376		0.00125044	0.000221509	0.000221509			0.00313827	0.000446373	0.000446373			0.00423343	0.000546554	0.000546554
'+PM7-Charged-1-157-20892-wb97xd.xyz	-908.813	101.864	101.811	81.707	74.1	70.499	4.57629	3.78672	4.38472	4.66072	-907.178	-907.97	-908.217	-908.298	6.50558	6.06731	6.20683	6.25645	4.88334	4.88334	6.60248	5.97435	6.15574	6.2619	7.20048	6.57235	6.75374	6.8599	7.47648	6.84835	7.02974	7.1359		4.81905e-07	8.53665e-08	8.53665e-08			3.24439e-06	4.61467e-07	4.61467e-07			5.87566e-06	7.58573e-07	7.58573e-07
20K-1-590-14613-wb97xd.xyz	-908.813	102.322	102.269	80.839	72.742	68.911	4.57658	2.91901	3.02701	3.07301	-907.184	-907.974	-908.222	-908.303	2.97809	3.14583	3.08823	3.05494	2.13984	2.13984	2.20699	2.18487	2.16914	2.1924	2.31499	2.29287	2.27714	2.3004	2.36099	2.33887	2.32314	2.3464		0.0061418	0.00108798	0.00108798			0.0144332	0.00205291	0.00205291			0.0190538	0.00245992	0.00245992
'+20K-Charged-155-6822-wb97xd.xyz	-908.813	102.967	102.915	83.621	76.304	72.833	4.58927	5.7137	6.6017	7.0077	-907.178	-907.969	-908.216	-908.297	6.96985	6.52913	6.78761	6.89071	6.62061	6.62161	8.98076	8.35017	8.65053	8.81017	9.86876	9.23817	9.53853	9.69817	10.2748	9.64417	9.94453	10.1042		1.29495e-09	2.29393e-10	2.29393e-10			1.73831e-08	2.47249e-09	2.47249e-09			3.91903e-08	5.05964e-09	5.05964e-09
PM7-1-73-20906-wb97xd.xyz	-908.813	101.762	101.708	79.932	71.667	67.761	4.59011	2.02554	1.96554	1.93654	-907.184	-907.974	-908.222	-908.303	3.09509	3.42592	3.3391	3.27709	1.80198	1.80098	1.417	1.55796	1.51301	1.50755	1.357	1.49796	1.45301	1.44755	1.328	1.46896	1.42401	1.41855		0.0301425	0.00533955	0.00533955			0.0694645	0.00988029	0.00988029			0.0912305	0.0117782	0.0117782	21
20K-1-522-15522-wb97xd.xyz	-908.813	102.42	102.366	81.302	73.32	69.542	4.59083	3.39626	3.61926	3.71826	-907.184	-907.974	-908.222	-908.303	3.01626	3.35984	3.34219	3.30556	2.48845	2.48745	2.70816	2.86189	2.8861	2.90601	2.93116	3.08489	3.1091	3.12901	3.03016	3.18389	3.2081	3.22801		0.00117057	0.00020736	0.00020736			0.00313587	0.00044603	0.00044603			0.00430247	0.000555467	0.000555467
20K-Charged-1-536-14878-wb97xd.xyz	-908.813	101.847	101.793	80.869	72.895	69.118	4.59302	2.96545	3.19645	3.29645	-907.183	-907.974	-908.222	-908.303	3.5957	3.58056	3.47124	3.42083	2.03073	2.02973	2.85461	2.6496	2.58215	2.58829	3.08561	2.8806	2.81315	2.81929	3.18561	2.9806	2.91315	2.91929		0.00244862	0.000433759	0.000433759			0.00554857	0.000789202	0.000789202			0.00724483	0.000935338	0.000935338
20K-1-794-14277-wb97xd.xyz	-908.813	101.873	101.821	81.621	73.869	70.19	4.60555	3.72998	4.18298	4.38098	-907.184	-907.974	-908.221	-908.302	2.99149	3.34588	3.56297	3.60565	2.24155	2.24255	3.00239	3.16692	3.42588	3.52511	3.45539	3.61992	3.87888	3.97811	3.65339	3.81792	4.07688	4.17611		0.000277876	4.92241e-05	4.92241e-05			0.000656091	9.33193e-05	9.33193e-05			0.0008684	0.000112114	0.000112114
'+20K-Charged-397-19859-wb97xd.xyz	-908.813	101.697	101.645	81.595	73.994	70.395	4.60689	3.70532	4.30932	4.58732	-907.178	-907.97	-908.217	-908.298	6.6301	6.07752	6.22478	6.28287	4.74277	4.74377	6.61501	5.87257	6.06169	6.17633	7.21901	6.47657	6.66569	6.78033	7.49701	6.75457	6.94369	7.05833		5.87878e-07	1.04139e-07	1.04139e-07			3.75667e-06	5.3433e-07	5.3433e-07			6.69762e-06	8.64692e-07	8.64692e-07
20K-1-453-15561-wb97xd.xyz	-908.813	102.088	102.034	80.8	72.751	68.943	4.61071	2.91414	3.07014	3.13914	-907.184	-907.974	-908.222	-908.303	3.17972	3.25677	3.229	3.23457	2.08546	2.08446	2.36963	2.25681	2.27091	2.33302	2.52563	2.41281	2.42691	2.48902	2.59463	2.48181	2.49591	2.55802		0.00443033	0.000784806	0.000784806			0.0101962	0.00145026	0.00145026			0.0133307	0.00172105	0.00172105
20K-1-254-3961-wb97xd.xyz	-908.813	102.612	102.56	83.05	75.51	71.926	4.61141	5.16484	5.82984	6.12284	-907.186	-907.974	-908.222	-908.302	1.8348	3.07075	3.46164	3.60429	2.97919	2.98019	3.27471	4.3208	4.75355	4.95275	3.93971	4.9858	5.41855	5.61775	4.23271	5.2788	5.71155	5.91075		1.00842e-05	1.78635e-06	1.78635e-06			3.19909e-05	4.55023e-06	4.55023e-06			4.64675e-05	5.99915e-06	5.99915e-06
20K-370-15235-wb97xd.xyz	-908.813	102.249	102.196	81.683	73.842	70.124	4.61531	3.80174	4.16574	4.32474	-907.183	-907.974	-908.221	-908.302	3.4048	3.49886	3.55561	3.56821	2.5801	2.5801	3.47771	3.3819	3.48052	3.54966	3.84171	3.7459	3.84452	3.91366	4.00071	3.9049	4.00352	4.07266		0.000262471	4.64951e-05	4.64951e-05			0.000738805	0.000105084	0.000105084			0.00103407	0.000133503	0.000133503
'+20K-Charged-1-851-19746-wb97xd.xyz	-908.813	102.395	102.343	83.134	75.792	72.305	4.61881	5.25624	6.11924	6.50924	-907.18	-907.971	-908.218	-908.299	5.27004	5.24419	5.46167	5.534	4.6919	4.6929	6.79395	6.57824	6.83759	6.96646	7.65695	7.44124	7.70059	7.82946	8.04695	7.83124	8.09059	8.21946		9.37992e-08	1.6616e-08	1.6616e-08			5.43692e-07	7.73322e-08	7.73322e-08			9.43536e-07	1.21815e-07	1.21815e-07
PM7-69-20420-wb97xd.xyz	-908.813	101.548	101.494	80.347	72.287	68.47	4.63537	2.4858	2.6308	2.6908	-907.184	-907.974	-908.222	-908.303	3.15967	3.38097	3.30064	3.2848	1.59569	1.59469	1.89657	1.92802	1.88955	1.93025	2.04157	2.07302	2.03455	2.07525	2.10157	2.13302	2.09455	2.13525		0.0112915	0.00200022	0.00200022			0.0218531	0.00310828	0.00310828			0.0272121	0.0035132	0.0035132
20K-1-474-19438-wb97xd.xyz	-908.813	102.351	102.297	80.971	72.911	69.098	4.63745	3.11188	3.25688	3.32088	-907.184	-907.974	-908.222	-908.303	3.09782	3.39574	3.3684	3.37154	2.48544	2.48444	2.45873	2.56678	2.58132	2.641	2.60373	2.71178	2.72632	2.786	2.66773	2.77578	2.79032	2.85		0.00216645	0.000383773	0.000383773			0.00589954	0.000839122	0.000839122			0.00814368	0.00105138	0.00105138
20K-1-601-8109-wb97xd.xyz	-908.813	101.729	101.675	80.355	72.266	68.438	4.64364	2.50207	2.61807	2.66707	-907.184	-907.974	-908.222	-908.303	3.24422	3.29122	3.25971	3.23254	1.72443	1.72343	1.98913	1.84626	1.85663	1.88599	2.10513	1.96226	1.97263	2.00199	2.15413	2.01126	2.02163	2.05099		0.0125141	0.0022168	0.0022168			0.0250109	0.00355743	0.00355743			0.031371	0.00405013	0.00405013
'+20K-Charged-1-539-17168-wb97xd.xyz	-908.813	101.685	101.632	81.485	73.856	70.244	4.64749	3.63592	4.21192	4.47692	-907.178	-907.97	-908.217	-908.298	6.61388	6.11761	6.22398	6.27928	4.72718	4.72718	6.48879	5.80265	5.9509	6.06274	7.06479	6.37865	6.5269	6.63874	7.32979	6.64365	6.7919	6.90374		7.6538e-07	1.35582e-07	1.35582e-07			4.87634e-06	6.93586e-07	6.93586e-07			8.69445e-06	1.12249e-06	1.12249e-06
20K-1-321-9354-wb97xd.xyz	-908.813	102.317	102.266	82.779	75.226	71.633	4.651	4.93344	5.58544	5.86944	-907.186	-907.975	-908.222	-908.303	1.65901	2.62174	2.98144	3.10363	2.18352	2.18552	2.82792	3.60079	4.00235	4.18109	3.47992	4.25279	4.65435	4.83309	3.76392	4.53679	4.93835	5.11709		6.05478e-05	1.07257e-05	1.07257e-05			0.000135789	1.9314e-05	1.9314e-05			0.000177395	2.29024e-05	2.29024e-05
20K-445-4005-wb97xd.xyz	-908.813	102.318	102.264	80.491	72.3	68.428	4.65541	2.64985	2.66385	2.66885	-907.184	-907.974	-908.222	-908.303	3.18764	3.31642	3.23631	3.21162	2.29251	2.29151	2.06855	2.00747	1.96923	2.00108	2.08255	2.02147	1.98323	2.01508	2.08755	2.02647	1.98823	2.02008		0.00957865	0.0016968	0.0016968			0.0244153	0.00347271	0.00347271			0.0330515	0.0042671	0.0042671
20K-1-296-17684-wb97xd.xyz	-908.813	102.732	102.68	82.886	75.281	71.668	4.66401	5.05345	5.65345	5.91745	-907.185	-907.974	-908.222	-908.303	2.14012	3.05716	3.34547	3.42721	2.9221	2.9231	3.41603	4.14321	4.47338	4.61167	4.01603	4.74321	5.07338	5.21167	4.28003	5.00721	5.33738	5.47567		2.22704e-05	3.94507e-06	3.94507e-06			6.76005e-05	9.61516e-06	9.61516e-06			9.6847e-05	1.25034e-05	1.25034e-05
20K-613-15157-wb97xd.xyz	-908.813	102.018	101.965	81.05	73.069	69.288	4.67329	3.22673	3.45073	3.54673	-907.184	-907.974	-908.222	-908.303	3.30098	3.31894	3.23973	3.19021	1.9711	1.9711	2.74089	2.56898	2.53165	2.53867	2.96489	2.79298	2.75565	2.76267	3.06089	2.88898	2.85165	2.85867		0.00274777	0.000486751	0.000486751			0.00615866	0.000875978	0.000875978			0.00802539	0.00103611	0.00103611
20K-1-161-19838-wb97xd.xyz	-908.813	102.582	102.53	83.49	76.085	72.559	4.6845	5.67793	6.47793	6.82893	-907.186	-907.975	-908.222	-908.303	1.75432	2.8526	3.13718	3.24269	2.58758	2.58858	3.63423	4.54264	4.86909	5.03115	4.43423	5.34264	5.66909	5.83115	4.78523	5.69364	6.02009	6.18215		8.40533e-06	1.48895e-06	1.48895e-06			2.15914e-05	3.07105e-06	3.07105e-06			2.93903e-05	3.79441e-06	3.79441e-06
20K-308-19792-wb97xd.xyz	-908.813	102.053	102	81.456	73.609	69.89	4.68625	3.64568	4.00368	4.16168	-907.183	-907.973	-908.221	-908.302	3.77157	3.6755	3.69669	3.73026	2.54616	2.54616	3.61748	3.33154	3.39461	3.48472	3.97548	3.68954	3.75261	3.84272	4.13348	3.84754	3.91061	4.00072		0.000305209	5.40659e-05	5.40659e-05			0.000841967	0.000119757	0.000119757			0.00116759	0.00015074	0.00015074
'+20K-1-985-6009-wb97xd.xyz	-908.813	101.851	101.799	82.308	74.852	71.313	4.68764	4.49907	5.24807	5.58607	-907.181	-907.971	-908.219	-908.299	4.93946	5.01798	5.37901	5.49401	4.1079	4.1089	5.63737	5.52602	5.92892	6.10046	6.38637	6.27502	6.67792	6.84946	6.72437	6.61302	7.01592	7.18746		7.01168e-07	1.24208e-07	1.24208e-07			3.3074e-06	4.70428e-07	4.70428e-07			5.38592e-06	6.95346e-07	6.95346e-07
'+PM7-Charged-351-17451-wb97xd.xyz	-908.813	102.495	102.443	82.363	74.792	71.207	4.6916	4.55803	5.19203	5.48403	-907.179	-907.97	-908.217	-908.298	6.28955	5.88186	6.15359	6.26009	5.51798	5.51898	7.04245	6.4449	6.75851	6.92155	7.67645	7.0789	7.39251	7.55555	7.96845	7.3709	7.68451	7.84755		1.04114e-07	1.84431e-08	1.84431e-08			9.00578e-07	1.28094e-07	1.28094e-07			1.76762e-06	2.28207e-07	2.28207e-07
20K-1-872-4702-wb97xd.xyz	-908.813	101.602	101.549	80.82	72.926	69.186	4.69912	3.02256	3.33356	3.47056	-907.183	-907.974	-908.221	-908.302	3.51913	3.56007	3.68377	3.71848	2.08337	2.08337	2.72904	2.58012	2.74568	2.83694	3.04004	2.89112	3.05668	3.14794	3.17704	3.02812	3.19368	3.28494		0.00137431	0.000243451	0.000243451			0.00302843	0.00043075	0.00043075			0.00390834	0.000504583	0.000504583
PM7-203-20282-wb97xd.xyz	-908.813	102.652	102.599	82.001	74.156	70.438	4.70235	4.20679	4.56679	4.72579	-907.183	-907.974	-908.222	-908.303	3.38536	3.28133	3.26595	3.24394	2.65883	2.65883	3.77627	3.48237	3.50887	3.54339	4.13627	3.84237	3.86887	3.90339	4.29527	4.00137	4.02787	4.06239		0.000266323	4.71775e-05	4.71775e-05			0.00075292	0.000107092	0.000107092			0.00105216	0.000135838	0.000135838
20K-1-662-11900-wb97xd.xyz	-908.813	102.619	102.567	82.529	74.83	71.175	4.70299	4.73542	5.24142	5.46342	-907.185	-907.974	-908.222	-908.303	2.53763	3.17287	3.30599	3.34216	2.72405	2.72505	3.45654	3.90192	4.07691	4.16961	3.96254	4.40792	4.58291	4.67561	4.18454	4.62992	4.80491	4.89761		6.21831e-05	1.10154e-05	1.10154e-05			0.000181495	2.5815e-05	2.5815e-05			0.000256936	3.31715e-05	3.31715e-05
20K-353-20714-wb97xd.xyz	-908.813	102.606	102.554	82.431	74.723	71.065	4.70566	4.64009	5.13709	5.35609	-907.185	-907.974	-908.222	-908.302	2.28268	3.104	3.36624	3.45399	2.82289	2.82389	3.10359	3.73504	4.03915	4.18345	3.60059	4.23204	4.53615	4.68045	3.81959	4.45104	4.75515	4.89945		6.02165e-05	1.0667e-05	1.0667e-05			0.000179885	2.5586e-05	2.5586e-05			0.000256141	3.30689e-05	3.30689e-05
'+20K-Charged-1-307-20888-wb97xd.xyz	-908.813	101.772	101.719	81.688	74.068	70.456	4.71203	3.90346	4.48846	4.75346	-907.18	-907.971	-908.219	-908.3	5.70492	5.22618	5.31494	5.33038	3.86527	3.86527	5.78282	5.11422	5.24485	5.31683	6.36782	5.69922	5.82985	5.90183	6.63282	5.96422	6.09485	6.16683		4.32864e-06	7.66792e-07	7.66792e-07			1.89548e-05	2.69605e-06	2.69605e-06			3.01598e-05	3.89376e-06	3.89376e-06
PM7-175-19109-wb97xd.xyz	-908.813	102.119	102.067	82.337	74.708	71.083	4.7341	4.57454	5.15054	5.40254	-907.185	-907.974	-908.222	-908.302	2.33692	3.07044	3.44957	3.58017	2.46206	2.46306	3.06383	3.60749	4.02849	4.21563	3.63983	4.18349	4.60449	4.79163	3.89183	4.43549	4.85649	5.04363		5.58799e-05	9.89878e-06	9.89878e-06			0.000146568	2.08472e-05	2.08472e-05			0.000200813	2.59258e-05	2.59258e-05
PM7-1-132-18520-wb97xd.xyz	-908.813	102.253	102.201	82.245	74.55	70.896	4.73672	4.48515	4.99515	5.21815	-907.186	-907.975	-908.222	-908.303	1.60253	2.73714	3.14725	3.28812	2.30402	2.30502	2.23744	3.18218	3.63417	3.83158	2.74744	3.69218	4.14417	4.34158	2.97044	3.91518	4.36717	4.56458		0.000136358	2.4155e-05	2.4155e-05			0.000335843	4.77688e-05	4.77688e-05			0.000450767	5.8196e-05	5.8196e-05
20K-1-525-17222-wb97xd.xyz	-908.813	101.653	101.6	80.329	72.244	68.418	4.74207	2.5745	2.6945	2.7455	-907.183	-907.974	-908.222	-908.303	3.38458	3.38986	3.34176	3.32649	1.74238	1.74238	2.10349	1.91891	1.91267	1.95394	2.22349	2.03891	2.03267	2.07394	2.27449	2.08991	2.08367	2.12494		0.0106869	0.00189313	0.00189313			0.0219059	0.00311579	0.00311579			0.0276898	0.00357487	0.00357487
20K-1-582-16900-wb97xd.xyz	-908.813	102.478	102.425	82.104	74.324	70.633	4.7464	4.35383	4.77883	4.96483	-907.184	-907.973	-908.221	-908.302	3.05104	3.87929	3.89279	3.91132	3.15221	3.15221	3.54495	4.18333	4.23871	4.31377	3.96995	4.60833	4.66371	4.73877	4.15595	4.79433	4.84971	4.92477		4.44881e-05	7.88079e-06	7.88079e-06			0.000161558	2.29792e-05	2.29792e-05			0.000245423	3.16852e-05	3.16852e-05
20K-1-134-19493-wb97xd.xyz	-908.813	101.946	101.894	82.246	74.625	71.001	4.75158	4.50101	5.08501	5.33801	-907.185	-907.975	-908.222	-908.303	2.09797	2.84809	3.21939	3.35052	2.05941	2.06041	2.73388	3.29413	3.70731	3.89497	3.31788	3.87813	4.29131	4.47897	3.57088	4.13113	4.54431	4.73197		0.000117687	2.08476e-05	2.08476e-05			0.000260737	3.7086e-05	3.7086e-05			0.000339817	4.38719e-05	4.38719e-05
PM7-187-20681-wb97xd.xyz	-908.813	101.968	101.915	80.857	72.831	69.029	4.75342	3.11385	3.29285	3.36785	-907.184	-907.974	-908.222	-908.303	3.01375	3.36342	3.2434	3.16845	1.89934	1.89934	2.26066	2.42046	2.34231	2.3239	2.43966	2.59946	2.52131	2.5029	2.51466	2.67446	2.59631	2.5779		0.00452515	0.000801603	0.000801603			0.00993875	0.00141364	0.00141364			0.0128907	0.00166425	0.00166425
20K-1-616-2968-wb97xd.xyz	-908.813	101.924	101.87	80.755	72.71	68.9	4.75909	3.01752	3.17752	3.24452	-907.184	-907.974	-908.222	-908.303	3.02201	3.35548	3.2689	3.19256	1.87945	1.87845	2.16692	2.31052	2.26581	2.24601	2.32692	2.47052	2.42581	2.40601	2.39392	2.53752	2.49281	2.47301		0.00542263	0.000960585	0.000960585			0.0118811	0.00168991	0.00168991			0.0153875	0.00198659	0.00198659
PM7-115-16906-wb97xd.xyz	-908.813	102.696	102.643	82.005	74.156	70.437	4.76331	4.27175	4.62775	4.78575	-907.183	-907.974	-908.221	-908.302	3.39267	3.54791	3.50159	3.46846	2.92735	2.92735	3.78757	3.75295	3.7485	3.77191	4.14357	4.10895	4.1045	4.12791	4.30157	4.26695	4.2625	4.28591		0.00015663	2.7746e-05	2.7746e-05			0.000497852	7.0812e-05	7.0812e-05			0.000721487	9.3147e-05	9.3147e-05
PM7-1-122-17609-wb97xd.xyz	-908.813	101.742	101.689	80.181	72.035	68.181	4.77138	2.45581	2.51481	2.53781	-907.183	-907.974	-908.221	-908.302	3.47242	3.61358	3.5276	3.51871	2.0236	2.0236	2.04333	1.99462	1.95051	1.99816	2.10233	2.05362	2.00951	2.05716	2.12533	2.07662	2.03251	2.08016		0.00964365	0.00170831	0.00170831			0.0225936	0.0032136	0.0032136			0.0298637	0.00385553	0.00385553
20K-331-4479-wb97xd.xyz	-908.813	102.541	102.488	81.918	74.055	70.326	4.77344	4.19487	4.53687	4.68487	-907.184	-907.974	-908.221	-908.302	3.30134	3.59056	3.69304	3.66976	2.97365	2.97365	3.60925	3.70861	3.85295	3.88622	3.95125	4.05061	4.19495	4.22822	4.09925	4.19861	4.34295	4.37622		0.000120106	2.12761e-05	2.12761e-05			0.000413851	5.88642e-05	5.88642e-05			0.000619488	7.99785e-05	7.99785e-05
PM7-1-84-20188-wb97xd.xyz	-908.813	101.936	101.883	80.294	72.135	68.278	4.77606	2.57349	2.61949	2.63949	-907.183	-907.974	-908.222	-908.303	3.35471	3.38634	3.36729	3.33615	2.03505	2.03505	2.03862	1.88038	1.90321	1.92861	2.08462	1.92638	1.94921	1.97461	2.10462	1.94638	1.96921	1.99461		0.0113346	0.00200786	0.00200786			0.0263051	0.0037415	0.0037415			0.0345032	0.0044545	0.0044545
20K-1-435-18784-wb97xd.xyz	-908.813	102.061	102.008	82.264	74.618	70.984	4.77684	4.54427	5.10327	5.34627	-907.185	-907.974	-908.222	-908.303	2.18279	3.05339	3.26044	3.28559	2.10949	2.10949	2.8367	3.51743	3.76635	3.84805	3.3957	4.07643	4.32535	4.40705	3.6387	4.31943	4.56835	4.65005		0.00013124	2.32484e-05	2.32484e-05			0.000297682	4.23408e-05	4.23408e-05			0.000390211	5.03779e-05	5.03779e-05
20K-1-346-20275-wb97xd.xyz	-908.813	102.65	102.597	82.058	74.233	70.524	4.78354	4.34498	4.72498	4.89298	-907.183	-907.974	-908.221	-908.302	3.53286	3.61697	3.54658	3.52261	2.9355	2.9355	3.98077	3.87501	3.8465	3.87906	4.36077	4.25501	4.2265	4.25906	4.52877	4.42301	4.3945	4.42706		0.000122119	2.16326e-05	2.16326e-05			0.000390988	5.56123e-05	5.56123e-05			0.000568539	7.34009e-05	7.34009e-05
PM7-550-20492-wb97xd.xyz	-908.813	101.979	101.927	82.039	74.387	70.753	4.78492	4.32735	4.88035	5.12335	-907.184	-907.974	-908.222	-908.302	2.68879	3.11331	3.41682	3.53032	2.27221	2.27321	3.1177	3.35235	3.69773	3.86778	3.6707	3.90535	4.25073	4.42078	3.9137	4.14835	4.49373	4.66378		0.000125362	2.22071e-05	2.22071e-05			0.000290248	4.12835e-05	4.12835e-05			0.000381274	4.92241e-05	4.92241e-05
'+PM7-Charged-1-199-20906-wb97xd.xyz	-908.813	102.431	102.379	82.564	75.058	71.501	4.789	4.85644	5.55544	5.87544	-907.179	-907.97	-908.217	-908.298	6.29916	5.89829	6.21538	6.31143	5.50532	5.50632	7.25307	6.66233	7.02129	7.17388	7.95207	7.36133	7.72029	7.87288	8.27207	7.68133	8.04029	8.19288		5.79362e-08	1.02631e-08	1.02631e-08			5.01891e-07	7.13865e-08	7.13865e-08			9.86827e-07	1.27404e-07	1.27404e-07
'+PM7-Charged-1-97-15321-wb97xd.xyz	-908.813	102.138	102.086	82.164	74.6	71.013	4.78939	4.45682	5.09782	5.38782	-907.18	-907.971	-908.218	-908.299	5.43021	5.35797	5.69527	5.77949	4.68039	4.68139	5.98411	5.72202	6.10119	6.24195	6.62511	6.36302	6.74219	6.88295	6.91511	6.65302	7.03219	7.17295		5.04765e-07	8.9416e-08	8.9416e-08			3.10951e-06	4.42282e-07	4.42282e-07			5.51949e-06	7.12589e-07	7.12589e-07
'+20K-Charged-1-273-18205-wb97xd.xyz	-908.813	102.126	102.074	82.607	75.166	71.634	4.79525	4.90568	5.66968	6.01468	-907.18	-907.971	-908.218	-908.299	5.63875	5.4542	5.66512	5.73811	4.627	4.628	6.63566	6.26125	6.51403	6.64357	7.39966	7.02525	7.27803	7.40757	7.74466	7.37025	7.62303	7.75257		1.9858e-07	3.51773e-08	3.51773e-08			1.18284e-06	1.68242e-07	1.68242e-07			2.07498e-06	2.67888e-07	2.67888e-07
PM7-1-410-18198-wb97xd.xyz	-908.813	102.546	102.493	81.878	74.018	70.293	4.80057	4.182	4.527	4.679	-907.183	-907.974	-908.222	-908.303	3.45978	3.38663	3.37662	3.32189	2.63078	2.63078	3.72768	3.46468	3.49654	3.49834	4.07268	3.80968	3.84154	3.84334	4.22468	3.96168	3.99354	3.99534		0.000295701	5.23816e-05	5.23816e-05			0.000840999	0.00011962	0.00011962			0.00117823	0.000152114	0.000152114
20K-489-11298-wb97xd.xyz	-908.813	102.403	102.35	81.235	73.236	69.45	4.80161	3.54004	3.74604	3.83704	-907.184	-907.974	-908.222	-908.302	3.03874	3.48876	3.46678	3.477	2.64289	2.64289	2.66365	2.9238	2.94369	3.01046	2.86965	3.1298	3.14969	3.21646	2.96065	3.2208	3.24069	3.30746		0.00091841	0.000162691	0.000162691			0.00266927	0.000379664	0.000379664			0.00376256	0.000485762	0.000485762
PM7-89-19741-wb97xd.xyz	-908.813	100.89	100.837	80.719	72.954	69.267	4.80752	3.02995	3.46995	3.65995	-907.184	-907.974	-908.221	-908.302	3.03558	3.28446	3.54575	3.64931	1.3022	1.3022	2.14449	2.2035	2.50666	2.66677	2.58449	2.6435	2.94666	3.10677	2.77449	2.8335	3.13666	3.29677		0.00204057	0.000361475	0.000361475			0.00326707	0.000464692	0.000464692			0.00383106	0.000494606	0.000494606
20K-Charged-1-859-18145-wb97xd.xyz	-908.813	102.197	102.143	81.093	73.103	69.32	4.82577	3.4222	3.6372	3.7312	-907.183	-907.974	-908.222	-908.303	3.46603	3.53659	3.41248	3.34	2.29989	2.29889	2.94893	2.82963	2.74739	2.73145	3.16393	3.04463	2.96239	2.94645	3.25793	3.13863	3.05639	3.04045		0.00175588	0.000311043	0.000311043			0.00438965	0.000624363	0.000624363			0.00590482	0.000762338	0.000762338
20K-1-404-17096-wb97xd.xyz	-908.813	102.158	102.105	81.472	73.577	69.835	4.82816	3.80359	4.11359	4.24859	-907.183	-907.974	-908.221	-908.302	3.50426	3.59704	3.63952	3.64318	2.56407	2.56407	3.36617	3.26909	3.35343	3.41363	3.67617	3.57909	3.66343	3.72363	3.81117	3.71409	3.79843	3.85863		0.000360007	6.3773e-05	6.3773e-05			0.00104853	0.000149138	0.000149138			0.00148404	0.000191596	0.000191596
20K-1-895-8703-wb97xd.xyz	-908.813	102.363	102.309	81.384	73.399	69.617	4.82953	3.71696	3.93696	4.03196	-907.184	-907.974	-908.222	-908.303	3.11003	3.40048	3.31364	3.26163	2.38753	2.38653	2.88394	2.98452	2.93956	2.94409	3.10394	3.20452	3.15956	3.16409	3.19894	3.29952	3.25456	3.25909		0.00107148	0.000189807	0.000189807			0.00293962	0.000418117	0.000418117			0.0040826	0.000527081	0.000527081
20K-1-519-15730-wb97xd.xyz	-908.813	102.44	102.386	81.404	73.442	69.673	4.83015	3.73758	3.98058	4.08858	-907.184	-907.974	-908.221	-908.302	3.14653	3.53409	3.50574	3.51222	2.71512	2.71412	2.94043	3.13814	3.15165	3.21468	3.18343	3.38114	3.39465	3.45768	3.29143	3.48914	3.50265	3.56568		0.000571501	0.000101238	0.000101238			0.00171152	0.000243438	0.000243438			0.00243329	0.000314149	0.000314149
'+20K-Charged-286-20854-wb97xd.xyz	-908.813	101.798	101.746	82.376	74.982	71.472	4.83544	4.71487	5.52587	5.89287	-907.18	-907.971	-908.218	-908.299	5.58305	5.44708	5.68723	5.76292	4.32382	4.32482	6.34895	6.02312	6.30514	6.43738	7.15995	6.83412	7.11614	7.24838	7.52695	7.20112	7.48314	7.61538		3.20583e-07	5.67893e-08	5.67893e-08			1.58599e-06	2.25583e-07	2.25583e-07			2.61564e-06	3.37691e-07	3.37691e-07
PM7-104-20964-wb97xd.xyz	-908.813	101.571	101.517	80.427	72.388	68.581	4.85453	2.78496	2.95096	3.02096	-907.183	-907.974	-908.222	-908.303	3.39118	3.53427	3.4608	3.41826	1.75216	1.75116	2.20808	2.16131	2.12971	2.14372	2.37408	2.32731	2.29571	2.30972	2.44408	2.39731	2.36571	2.37972		0.00687707	0.00121823	0.00121823			0.0141875	0.00201796	0.00201796			0.0180117	0.00232539	0.00232539
'+20K-Charged-1-373-19874-wb97xd.xyz	-908.813	102.113	102.061	82.559	75.143	71.626	4.86213	4.92456	5.71356	6.07356	-907.179	-907.969	-908.217	-908.297	6.38296	6.26488	6.51922	6.65029	5.52618	5.52718	7.33186	7.02392	7.32013	7.50774	8.12086	7.81292	8.10913	8.29674	8.48086	8.17292	8.46913	8.65674		2.66777e-08	4.7258e-09	4.7258e-09			2.29859e-07	3.2694e-08	3.2694e-08			4.51034e-07	5.82304e-08	5.82304e-08
PM7-1-75-20858-wb97xd.xyz	-908.813	101.717	101.663	80.014	71.79	67.902	4.86266	2.38009	2.36109	2.35009	-907.183	-907.973	-908.221	-908.302	3.43926	3.65439	3.61635	3.56377	2.04366	2.04266	1.84317	1.86843	1.87227	1.87622	1.82417	1.84943	1.85327	1.85722	1.81317	1.83843	1.84227	1.84622		0.0128014	0.00226769	0.00226769			0.0326562	0.00464486	0.00464486			0.0443235	0.00572235	0.00572235
PM7-202-20216-wb97xd.xyz	-908.813	101.558	101.506	80.681	72.719	68.945	4.864	3.04843	3.29143	3.39443	-907.183	-907.973	-908.221	-908.302	3.79709	3.85902	3.84702	3.84991	2.1708	2.1718	2.868	2.74006	2.76993	2.82937	3.111	2.98306	3.01293	3.07237	3.214	3.08606	3.11593	3.17537		0.00139869	0.000247769	0.000247769			0.00348083	0.000495097	0.000495097			0.0047023	0.000607087	0.000607087
20K-474-19684-wb97xd.xyz	-908.813	101.541	101.488	80.229	72.133	68.301	4.87315	2.60558	2.71458	2.75958	-907.183	-907.974	-908.222	-908.303	3.42974	3.48763	3.44389	3.39794	1.70184	1.70184	2.04865	1.91667	1.91481	1.9254	2.15765	2.02567	2.02381	2.0344	2.20265	2.07067	2.06881	2.0794		0.0114195	0.0020229	0.0020229			0.0235614	0.00335125	0.00335125			0.0299023	0.00386052	0.00386052
PM7-294-20111-wb97xd.xyz	-908.813	102.623	102.569	81.63	73.7	69.946	4.884	4.01743	4.29243	4.41543	-907.183	-907.973	-908.221	-908.302	3.5132	3.84263	3.83853	3.80888	3.19477	3.19377	3.53311	3.67267	3.71045	3.73733	3.80811	3.94767	3.98545	4.01233	3.93111	4.07067	4.10845	4.13533		0.00016973	3.00667e-05	3.00667e-05			0.000616001	8.7617e-05	8.7617e-05			0.000930275	0.000120103	0.000120103
20K-869-4967-wb97xd.xyz	-908.813	102.627	102.573	81.801	73.899	70.157	4.89549	4.19992	4.50292	4.63792	-907.183	-907.974	-908.221	-908.302	3.46539	3.54893	3.53878	3.49068	2.88057	2.87957	3.65629	3.54997	3.5817	3.59013	3.95929	3.85297	3.8847	3.89313	4.09429	3.98797	4.0197	4.02813		0.000238922	4.23236e-05	4.23236e-05			0.000767287	0.000109135	0.000109135			0.00111479	0.000143924	0.000143924
20K-1-251-20020-wb97xd.xyz	-908.813	102.477	102.425	82.619	74.974	71.341	4.89614	5.01857	5.57857	5.82257	-907.185	-907.974	-908.221	-908.302	2.17584	3.23698	3.57059	3.68001	2.9199	2.9209	3.18475	4.05602	4.4315	4.59746	3.74475	4.61602	4.9915	5.15746	3.98875	4.86002	5.2355	5.40146		2.30175e-05	4.0774e-06	4.0774e-06			7.46999e-05	1.0625e-05	1.0625e-05			0.000109769	1.41717e-05	1.41717e-05
20K-293-5686-wb97xd.xyz	-908.813	102.411	102.359	83.486	76.14	72.641	4.90666	5.89609	6.75509	7.13309	-907.185	-907.974	-908.221	-908.302	2.58406	3.39177	3.81573	3.95558	3.12948	3.13048	4.45996	5.07781	5.54365	5.74004	5.31896	5.93681	6.40265	6.59904	5.69696	6.31481	6.78065	6.97704		1.61964e-06	2.8691e-07	2.8691e-07			5.24638e-06	7.4622e-07	7.4622e-07			7.68264e-06	9.91861e-07	9.91861e-07
20K-332-8847-wb97xd.xyz	-908.813	102.204	102.152	82.221	74.514	70.854	4.90798	4.63242	5.13042	5.34742	-907.186	-907.975	-908.222	-908.303	1.54697	2.63675	2.97706	3.10105	2.06794	2.06894	2.15788	3.05779	3.43997	3.6205	2.65588	3.55579	3.93797	4.1185	2.87288	3.77279	4.15497	4.3355		0.000222648	3.94408e-05	3.94408e-05			0.000506561	7.20507e-05	7.20507e-05			0.000663557	8.56681e-05	8.56681e-05
20K-1-348-19746-wb97xd.xyz	-908.813	102.901	102.848	82.632	74.895	71.224	4.91417	5.0496	5.5176	5.7236	-907.185	-907.974	-908.222	-908.302	2.41252	3.24552	3.465	3.53523	3.19913	3.19913	3.43442	4.07757	4.33892	4.46569	3.90242	4.54557	4.80692	4.93369	4.10842	4.75157	5.01292	5.13969		3.12601e-05	5.53753e-06	5.53753e-06			0.000112816	1.60463e-05	1.60463e-05			0.000170754	2.20451e-05	2.20451e-05
20K-1-459-6397-wb97xd.xyz	-908.813	102.534	102.481	81.879	74.025	70.303	4.91757	4.3	4.651	4.806	-907.183	-907.974	-908.221	-908.302	3.36928	3.55029	3.55999	3.55229	2.84919	2.84919	3.63819	3.62934	3.68091	3.72975	3.98919	3.98034	4.03191	4.08075	4.14419	4.13534	4.18691	4.23575		0.000172746	3.0601e-05	3.0601e-05			0.000543047	7.72404e-05	7.72404e-05			0.000785237	0.000101377	0.000101377
20K-1-281-17298-wb97xd.xyz	-908.813	102.249	102.197	81.944	74.169	70.48	4.92308	4.37051	4.80051	4.98851	-907.184	-907.974	-908.221	-908.302	2.87884	3.34282	3.55165	3.62103	2.63292	2.63392	3.21275	3.48686	3.73756	3.86349	3.64275	3.91686	4.16756	4.29349	3.83075	4.10486	4.35556	4.48149		0.000126618	2.24295e-05	2.24295e-05			0.00036696	5.21946e-05	5.21946e-05			0.000518638	6.69583e-05	6.69583e-05
20K-1-431-17011-wb97xd.xyz	-908.813	102.376	102.324	81.745	73.894	70.173	4.92464	4.17307	4.52707	4.68307	-907.184	-907.974	-908.221	-908.302	2.99362	3.39927	3.54629	3.59762	2.73652	2.73752	3.12852	3.34431	3.5332	3.64108	3.48252	3.69831	3.8872	3.99508	3.63852	3.85431	4.0432	4.15108		0.000212256	3.75998e-05	3.75998e-05			0.000635895	9.04467e-05	9.04467e-05			0.000905874	0.000116952	0.000116952
20K-Charged-1-521-14179-wb97xd.xyz	-908.813	102.036	101.984	82.581	75.035	71.444	4.9261	5.01053	5.66953	5.95553	-907.185	-907.974	-908.222	-908.302	2.37023	3.07661	3.37038	3.52091	2.31981	2.32081	3.34114	3.85765	4.1933	4.40037	4.00014	4.51665	4.8523	5.05937	4.28614	4.80265	5.1383	5.34537		3.63819e-05	6.44483e-06	6.44483e-06			8.94968e-05	1.27296e-05	1.27296e-05			0.00012067	1.5579e-05	1.5579e-05
PM7-1-226-16129-wb97xd.xyz	-908.813	102.692	102.638	82.386	74.625	70.943	4.93327	4.8227	5.2667	5.4617	-907.183	-907.974	-908.221	-908.302	3.4058	3.49398	3.50615	3.47768	2.93258	2.93158	4.18171	4.08002	4.13406	4.16214	4.62571	4.52402	4.57806	4.60614	4.82071	4.71902	4.77306	4.80114		6.3272e-05	1.12082e-05	1.12082e-05			0.000206278	2.934e-05	2.934e-05			0.000302374	3.90377e-05	3.90377e-05
20K-1-861-5778-wb97xd.xyz	-908.813	102.357	102.304	81.82	73.974	70.254	4.93993	4.26336	4.62236	4.77936	-907.184	-907.973	-908.221	-908.302	3.15886	4.01753	4.02372	4.01773	3.13762	3.13762	3.36877	4.03757	4.08563	4.13618	3.72777	4.39657	4.44463	4.49518	3.88477	4.55357	4.60163	4.65218		6.72043e-05	1.19048e-05	1.19048e-05			0.000253066	3.59949e-05	3.59949e-05			0.000388809	5.01969e-05	5.01969e-05
'+20K-Charged-1-345-15135-wb97xd.xyz	-908.813	102.43	102.378	83.12	75.797	72.322	4.94556	5.56899	6.45099	6.85299	-907.179	-907.969	-908.217	-908.298	6.38498	6.27889	6.51305	6.56728	5.76018	5.76118	7.89489	7.59893	7.87496	7.98574	8.77689	8.48093	8.75696	8.86774	9.17889	8.88293	9.15896	9.26974		8.7891e-09	1.55693e-09	1.55693e-09			8.02761e-08	1.14181e-08	1.14181e-08			1.60271e-07	2.06917e-08	2.06917e-08
20K-1-539-15539-wb97xd.xyz	-908.813	101.952	101.898	80.49	72.379	68.542	4.94726	2.94069	3.03469	3.07469	-907.183	-907.974	-908.222	-908.302	3.44432	3.53087	3.49494	3.47229	2.18719	2.18619	2.32423	2.22091	2.22686	2.26075	2.41823	2.31491	2.32086	2.35475	2.45823	2.35491	2.36086	2.39475		0.00524015	0.00092826	0.00092826			0.013058	0.0018573	0.0018573			0.0175605	0.00226714	0.00226714
'+PM7-Charged-1-107-16956-wb97xd.xyz	-908.813	101.764	101.712	81.478	73.799	70.161	4.96348	3.94491	4.47091	4.70991	-907.18	-907.971	-908.218	-908.299	5.68746	5.36762	5.48445	5.52046	4.04735	4.04835	5.55537	5.04566	5.20436	5.29692	6.08137	5.57166	5.73036	5.82292	6.32037	5.81066	5.96936	6.06192		4.53361e-06	8.03101e-07	8.03101e-07			2.19212e-05	3.11797e-06	3.11797e-06			3.60029e-05	4.64813e-06	4.64813e-06
20K-1-336-10456-wb97xd.xyz	-908.813	101.993	101.94	80.959	72.974	69.192	4.98157	3.444	3.664	3.759	-907.183	-907.973	-908.221	-908.302	3.66249	3.75396	3.76274	3.74174	2.49764	2.49764	3.0114	2.913	2.96366	2.9992	3.2314	3.133	3.18366	3.2192	3.3264	3.228	3.27866	3.3142		0.000942742	0.000167001	0.000167001			0.00265581	0.00037775	0.00037775			0.00371998	0.000480265	0.000480265
20K-1-300-17488-wb97xd.xyz	-908.813	102.604	102.552	83.208	75.72	72.157	4.98823	5.69967	6.41667	6.73067	-907.185	-907.974	-908.221	-908.302	2.58084	3.45555	3.68917	3.78303	3.14993	3.15093	4.17875	4.86359	5.13908	5.28949	4.89575	5.58059	5.85608	6.00649	5.20975	5.89459	6.17008	6.32049		4.61248e-06	8.17073e-07	8.17073e-07			1.56307e-05	2.22324e-06	2.22324e-06			2.32697e-05	3.00421e-06	3.00421e-06
PM7-1-116-18294-wb97xd.xyz	-908.813	102.776	102.723	82.424	74.657	70.972	5.00054	4.92797	5.36597	5.55797	-907.184	-907.974	-908.221	-908.302	3.28464	3.46423	3.57389	3.59418	3.13307	3.13307	4.09855	4.08828	4.2398	4.31663	4.53655	4.52628	4.6778	4.75463	4.72855	4.71828	4.8698	4.94663		4.41935e-05	7.82861e-06	7.82861e-06			0.000156906	2.23175e-05	2.23175e-05			0.000236533	3.05374e-05	3.05374e-05
20K-1-253-12023-wb97xd.xyz	-908.813	102.787	102.736	83.303	75.783	72.207	5.0117	5.81813	6.50313	6.80413	-907.185	-907.974	-908.221	-908.302	2.29208	3.44873	3.84722	3.94366	3.49356	3.49556	3.98499	4.95178	5.39214	5.54512	4.66999	5.63678	6.07714	6.23012	4.97099	5.93778	6.37814	6.53112		2.54715e-06	4.51212e-07	4.51212e-07			1.03525e-05	1.47249e-06	1.47249e-06			1.63076e-05	2.10538e-06	2.10538e-06
20K-1-305-16970-wb97xd.xyz	-908.813	102.146	102.094	82.042	74.308	70.636	5.01181	4.55724	5.02824	5.23324	-907.186	-907.975	-908.222	-908.303	1.63835	2.81344	3.13328	3.24037	2.14927	2.15027	2.07026	3.05549	3.41719	3.58083	2.54126	3.52649	3.88819	4.05183	2.74626	3.73149	4.09319	4.25683		0.000244141	4.3248e-05	4.3248e-05			0.000572767	8.14676e-05	8.14676e-05			0.000757789	9.78338e-05	9.78338e-05
20K-534-17290-wb97xd.xyz	-908.813	101.501	101.448	79.602	71.342	67.437	5.01216	2.11759	2.06259	2.03459	-907.183	-907.974	-908.221	-908.302	3.45686	3.57667	3.53841	3.53186	1.79575	1.79575	1.44877	1.37871	1.38233	1.43231	1.39377	1.32371	1.32733	1.37731	1.36577	1.29571	1.29933	1.34931		0.0358983	0.00635916	0.00635916			0.0790603	0.0112452	0.0112452	21		0.102539	0.0132383	0.0132383	17
'+PM7-Charged-1-401-18835-wb97xd.xyz	-908.813	102.436	102.384	83.192	75.919	72.469	5.02191	5.71735	6.64935	7.07635	-907.177	-907.968	-908.215	-908.296	7.47793	7.07621	7.26659	7.36956	6.56846	6.56946	9.05984	8.46826	8.7005	8.86002	9.99184	9.40026	9.6325	9.79202	10.4188	9.82726	10.0595	10.219		1.15336e-09	2.04311e-10	2.04311e-10			1.46229e-08	2.07989e-09	2.07989e-09			3.22841e-08	4.16802e-09	4.16802e-09
'+20K-Charged-1-378-11946-wb97xd.xyz	-908.812	101.799	101.745	81.85	74.267	70.672	5.03643	4.38987	5.01187	5.29387	-907.179	-907.97	-908.218	-908.299	6.00768	5.51057	5.57404	5.60484	4.16673	4.16573	6.24759	5.56062	5.66595	5.75329	6.86959	6.18262	6.28795	6.37529	7.15159	6.46462	6.56995	6.65729		1.57054e-06	2.78212e-07	2.78212e-07			7.92297e-06	1.12693e-06	1.12693e-06			1.31795e-05	1.70153e-06	1.70153e-06
20K-1-352-20477-wb97xd.xyz	-908.812	102.716	102.664	83.011	75.432	71.83	5.03936	5.55379	6.17979	6.45479	-907.185	-907.974	-908.221	-908.302	2.42192	3.54697	3.7782	3.85279	3.33168	3.33268	3.82283	4.75802	5.03112	5.16224	4.44883	5.38402	5.65712	5.78824	4.72383	5.65902	5.93212	6.06324		6.19874e-06	1.09807e-06	1.09807e-06			2.33673e-05	3.32365e-06	3.32365e-06			3.59224e-05	4.63773e-06	4.63773e-06
20K-410-19705-wb97xd.xyz	-908.812	102.747	102.694	82.565	74.867	71.212	5.04072	5.10915	5.61615	5.83815	-907.183	-907.973	-908.221	-908.302	3.83731	3.99143	3.86975	3.79486	3.30476	3.30476	4.79221	4.75647	4.67666	4.65832	5.29921	5.26347	5.18366	5.16532	5.52121	5.48547	5.40566	5.38732		1.99831e-05	3.53988e-06	3.53988e-06			7.36262e-05	1.04722e-05	1.04722e-05			0.000112421	1.4514e-05	1.4514e-05
20K-1-342-13541-wb97xd.xyz	-908.812	102.544	102.49	81.771	73.873	70.13	5.05797	4.3324	4.6394	4.7734	-907.183	-907.973	-908.221	-908.302	3.80369	3.83734	3.79551	3.75002	3.05691	3.05591	3.96459	3.80838	3.80842	3.81947	4.27159	4.11538	4.11542	4.12647	4.40559	4.24938	4.24942	4.26047		0.000140248	2.4844e-05	2.4844e-05			0.000499175	7.10002e-05	7.10002e-05			0.000753143	9.72339e-05	9.72339e-05
'+PM7-Charged-248-12249-wb97xd.xyz	-908.812	102.221	102.169	82.761	75.386	71.888	5.07096	5.33539	6.16539	6.54439	-907.178	-907.969	-908.216	-908.297	6.68118	6.59904	6.8912	7.01379	5.99768	5.99868	7.83209	7.56009	7.89411	8.07324	8.66209	8.39009	8.72411	8.90324	9.04109	8.76909	9.10311	9.28224		7.17252e-09	1.27057e-09	1.27057e-09			7.51933e-08	1.06951e-08	1.06951e-08			1.56924e-07	2.02596e-08	2.02596e-08
20K-1-381-15795-wb97xd.xyz	-908.812	102.215	102.162	81.676	73.846	70.134	5.07158	4.25101	4.62601	4.79101	-907.183	-907.973	-908.221	-908.302	3.679	3.85729	3.97935	4.02983	3.00772	3.00772	3.74491	3.73333	3.89727	4.00428	4.11991	4.10833	4.27227	4.37928	4.28491	4.27333	4.43727	4.54428		9.12971e-05	1.61727e-05	1.61727e-05			0.000313306	4.45632e-05	4.45632e-05			0.000466478	6.02242e-05	6.02242e-05
'+20K-Charged-510-14414-wb97xd.xyz	-908.812	102.496	102.444	83.274	76.018	72.576	5.07528	5.85271	6.80171	7.23671	-907.177	-907.968	-908.215	-908.296	7.70226	7.17732	7.43296	7.46294	6.72184	6.72284	9.36616	8.65137	8.94888	9.0354	10.3152	9.60037	9.89788	9.9844	10.7502	10.0354	10.3329	10.4194		7.67435e-10	1.35946e-10	1.35946e-10			1.0259e-08	1.45919e-09	1.45919e-09			2.30198e-08	2.97195e-09	2.97195e-09
20K-1-572-18279-wb97xd.xyz	-908.812	102.871	102.819	82.674	74.958	71.297	5.09036	5.26779	5.75679	5.97279	-907.183	-907.973	-908.22	-908.301	3.71648	4.04073	4.14269	4.14315	3.77704	3.77804	4.78038	4.91478	5.05861	5.1156	5.26938	5.40378	5.54761	5.6046	5.48538	5.61978	5.76361	5.8206		6.90802e-06	1.22371e-06	1.22371e-06			3.27752e-05	4.66179e-06	4.66179e-06			5.41042e-05	6.98508e-06	6.98508e-06
20K-617-15782-wb97xd.xyz	-908.812	102.634	102.581	81.449	73.469	69.693	5.09572	4.04815	4.27315	4.37415	-907.183	-907.973	-908.221	-908.302	3.72124	3.86505	3.75467	3.72183	3.11872	3.11872	3.56015	3.51409	3.44559	3.46928	3.78515	3.73909	3.67059	3.69428	3.88615	3.84009	3.77159	3.79528		0.000316351	5.60397e-05	5.60397e-05			0.00110679	0.000157424	0.000157424			0.00165152	0.000213218	0.000213218
'+20K-Charged-1-227-14316-wb97xd.xyz	-908.812	102.392	102.34	83.22	75.957	72.511	5.10372	5.82715	6.76915	7.20015	-907.177	-907.968	-908.215	-908.296	7.35305	6.89724	7.27322	7.39756	6.55246	6.55346	8.96296	8.31728	8.73514	8.91602	9.90496	9.25928	9.67714	9.85802	10.336	9.69028	10.1081	10.289		1.01269e-09	1.79391e-10	1.79391e-10			1.29487e-08	1.84177e-09	1.84177e-09			2.86865e-08	3.70355e-09	3.70355e-09
PM7-1-203-20583-wb97xd.xyz	-908.812	101.535	101.482	79.827	71.59	67.693	5.10652	2.43695	2.40495	2.38495	-907.184	-907.973	-908.221	-908.302	3.24321	3.74903	3.64178	3.57236	1.87025	1.87025	1.46012	1.77608	1.71069	1.69782	1.42812	1.74408	1.67869	1.66582	1.40812	1.72408	1.65869	1.64582		0.0193747	0.00343211	0.00343211			0.0464641	0.00660883	0.00660883			0.0621643	0.00802568	0.00802568
PM7-428-19416-wb97xd.xyz	-908.812	102.138	102.086	82.048	74.321	70.652	5.11103	4.66246	5.14046	5.34846	-907.186	-907.975	-908.222	-908.303	1.85969	2.86079	3.19434	3.29647	2.19736	2.19836	2.2976	3.10883	3.48425	3.64293	2.7756	3.58683	3.96225	4.12093	2.9836	3.79483	4.17025	4.32893		0.000211348	3.7439e-05	3.7439e-05			0.000504303	7.17296e-05	7.17296e-05			0.000670963	8.66242e-05	8.66242e-05
'+20K-Charged-1-478-8212-wb97xd.xyz	-908.812	102.707	102.655	83.415	76.123	72.663	5.11302	6.03145	6.94445	7.36145	-907.178	-907.969	-908.216	-908.297	6.93828	6.69534	6.99441	7.06896	6.53885	6.53985	8.74319	8.31038	8.65132	8.78242	9.65619	9.22338	9.56432	9.69542	10.0732	9.64038	9.98132	10.1124		1.38119e-09	2.44669e-10	2.44669e-10			1.74715e-08	2.48507e-09	2.48507e-09			3.86487e-08	4.98971e-09	4.98971e-09
20K-1-339-18553-wb97xd.xyz	-908.812	101.958	101.905	82.26	74.64	71.016	5.12668	4.89011	5.47511	5.72811	-907.185	-907.974	-908.221	-908.302	2.58585	3.35452	3.59104	3.63666	2.35756	2.35756	3.23576	3.81456	4.09295	4.19512	3.82076	4.39956	4.67795	4.78012	4.07376	4.65256	4.93095	5.03312		5.8606e-05	1.03817e-05	1.03817e-05			0.000149708	2.12938e-05	2.12938e-05			0.000204406	2.63896e-05	2.63896e-05
20K-581-4452-wb97xd.xyz	-908.812	101.8	101.747	80.528	72.442	68.614	5.12878	3.16022	3.27922	3.32822	-907.183	-907.973	-908.221	-908.303	3.31598	3.6317	3.51814	3.42605	1.98894	1.98894	2.23389	2.35974	2.28806	2.2525	2.35289	2.47874	2.40706	2.3715	2.40189	2.52774	2.45606	2.4205		0.0053415	0.000946214	0.000946214			0.0126611	0.00180085	0.00180085			0.0168136	0.0021707	0.0021707
PM7-1-186-16504-wb97xd.xyz	-908.812	101.443	101.389	79.496	71.186	67.257	5.13693	2.13636	2.03136	1.97936	-907.184	-907.973	-908.221	-908.302	3.22737	3.8064	3.64468	3.57046	1.77636	1.77536	1.11328	1.50244	1.3826	1.36492	1.00828	1.39744	1.2776	1.25992	0.956282	1.34544	1.2256	1.20792		0.041982	0.00743685	0.00743685			0.0981502	0.0139604	0.0139604	15		0.130179	0.0168066	0.0168066	12
'+20K-Charged-1-387-14131-wb97xd.xyz	-908.812	102.967	102.916	84.307	77.239	73.882	5.14079	6.95122	8.08822	8.60822	-907.177	-907.968	-908.215	-908.296	7.44195	7.22128	7.59895	7.73395	7.46384	7.46584	10.1389	9.72832	10.1479	10.3394	11.2759	10.8653	11.2849	11.4764	11.7959	11.3853	11.8049	11.9964		3.71155e-11	6.57479e-12	6.57479e-12			6.56591e-10	9.33904e-11	9.33904e-11			1.60726e-09	2.07504e-10	2.07504e-10
20K-Charged-1-560-16936-wb97xd.xyz	-908.812	101.405	101.352	80.105	71.994	68.153	5.17052	2.77895	2.87295	2.90895	-907.182	-907.973	-908.221	-908.302	4.09373	3.95791	3.82789	3.79297	1.96086	1.96086	2.58863	2.26296	2.1748	2.19643	2.68263	2.35696	2.2688	2.29043	2.71863	2.39296	2.3048	2.32643		0.00608461	0.00107785	0.00107785			0.0147009	0.00209098	0.00209098			0.0197071	0.00254427	0.00254427
20K-1-263-18011-wb97xd.xyz	-908.812	102.574	102.521	83.064	75.533	71.951	5.19746	5.76489	6.43889	6.73389	-907.185	-907.974	-908.221	-908.302	2.3198	3.27823	3.5775	3.71864	3.05553	3.05553	3.77371	4.54228	4.88342	5.0811	4.44771	5.21628	5.55742	5.7551	4.74271	5.51128	5.85242	6.0501		7.48453e-06	1.32584e-06	1.32584e-06			2.48388e-05	3.53295e-06	3.53295e-06			3.67284e-05	4.74179e-06	4.74179e-06
20K-1-454-16434-wb97xd.xyz	-908.812	102.873	102.82	82.82	75.175	71.548	5.19751	5.52094	6.08094	6.33094	-907.183	-907.973	-908.221	-908.302	3.63285	3.89656	4.0381	4.03703	3.67292	3.67292	4.84276	4.91661	5.10001	5.15549	5.40276	5.47661	5.66001	5.71549	5.65276	5.72661	5.91001	5.96549		6.2968e-06	1.11544e-06	1.11544e-06			2.67192e-05	3.80042e-06	3.80042e-06			4.23668e-05	5.46973e-06	5.46973e-06
'+20K-Charged-304-20503-wb97xd.xyz	-908.812	101.76	101.707	81.384	73.679	70.03	5.20553	4.09296	4.59296	4.82096	-907.179	-907.97	-908.218	-908.299	5.89432	5.55905	5.70316	5.74042	4.26331	4.26331	5.66822	5.1431	5.32908	5.42288	6.16822	5.6431	5.82908	5.92288	6.39622	5.8711	6.05708	6.15088		3.38357e-06	5.99379e-07	5.99379e-07			1.82341e-05	2.59353e-06	2.59353e-06			3.09832e-05	4.00006e-06	4.00006e-06
'+PM7-Charged-133-15525-wb97xd.xyz	-908.812	102.121	102.069	82.251	74.755	71.203	5.21179	4.96622	5.67522	6.00022	-907.178	-907.969	-908.216	-908.297	6.73301	6.65148	6.9257	7.04131	5.9252	5.9262	7.37392	7.10252	7.41861	7.59076	8.08292	7.81152	8.12761	8.29976	8.40792	8.13652	8.45261	8.62476		2.19989e-08	3.89696e-09	3.89696e-09			2.28584e-07	3.25127e-08	3.25127e-08			4.76051e-07	6.14602e-08	6.14602e-08
PM7-1-389-11713-wb97xd.xyz	-908.812	102.602	102.549	82.017	74.165	70.442	5.21499	4.73542	5.08842	5.24242	-907.183	-907.973	-908.221	-908.302	3.88403	4.07184	3.99284	3.96151	3.3264	3.3264	4.29093	4.28889	4.25176	4.27696	4.64393	4.64189	4.60476	4.62996	4.79793	4.79589	4.75876	4.78396		4.84592e-05	8.58425e-06	8.58425e-06			0.00019742	2.808e-05	2.808e-05			0.000311268	4.0186e-05	4.0186e-05
20K-1-716-13376-wb97xd.xyz	-908.812	102.417	102.363	80.458	72.218	68.325	5.21516	3.17659	3.14159	3.12559	-907.183	-907.973	-908.221	-908.302	3.38325	3.95279	3.71824	3.65521	2.8351	2.8341	2.23115	2.61083	2.41815	2.41167	2.19615	2.57583	2.38315	2.37667	2.18015	2.55983	2.36715	2.36067		0.00369062	0.000653771	0.000653771			0.0125412	0.0017838	0.0017838			0.0186005	0.0024014	0.0024014
20K-1-488-20061-wb97xd.xyz	-908.812	102.121	102.067	80.957	72.894	69.076	5.22011	3.68054	3.82254	3.88154	-907.183	-907.973	-908.221	-908.302	3.35867	3.65353	3.55776	3.48851	2.37241	2.37141	2.70558	2.81058	2.75667	2.74397	2.84758	2.95258	2.89867	2.88597	2.90658	3.01158	2.95767	2.94497		0.00170558	0.000302133	0.000302133			0.00490714	0.000697968	0.000697968			0.00693751	0.000895662	0.000895662
20K-460-18366-wb97xd.xyz	-908.812	102.17	102.118	81.536	73.674	69.948	5.25138	4.29081	4.63381	4.78481	-907.183	-907.973	-908.221	-908.302	3.72565	3.8571	3.93523	3.95508	2.88797	2.88897	3.65156	3.59314	3.71315	3.78953	3.99456	3.93614	4.05615	4.13253	4.14556	4.08714	4.20715	4.28353		0.000150349	2.66335e-05	2.66335e-05			0.000493635	7.02122e-05	7.02122e-05			0.000724394	9.35224e-05	9.35224e-05
20K-1-992-14000-wb97xd.xyz	-908.812	102.569	102.515	81.813	73.921	70.182	5.26031	4.57674	4.88974	5.02774	-907.183	-907.973	-908.221	-908.302	3.5921	3.68039	3.63733	3.58368	2.91557	2.91457	3.79501	3.69344	3.69224	3.69513	4.10801	4.00644	4.00524	4.00813	4.24601	4.14444	4.14324	4.14613		0.000187211	3.31633e-05	3.31633e-05			0.000620785	8.82975e-05	8.82975e-05			0.00091347	0.000117933	0.000117933
'+20K-Charged-1-913-7410-wb97xd.xyz	-908.812	101.715	101.662	81.134	73.416	69.765	5.26671	3.90414	4.39114	4.61714	-907.177	-907.968	-908.216	-908.297	7.27632	6.83483	6.99567	7.06909	5.54698	5.54698	6.80023	6.16888	6.37158	6.50155	7.28723	6.65588	6.85858	6.98855	7.51323	6.88188	7.08458	7.21455		2.76189e-07	4.89251e-08	4.89251e-08			2.55976e-06	3.64088e-07	3.64088e-07			5.14524e-06	6.64273e-07	6.64273e-07
20K-1-482-20347-wb97xd.xyz	-908.812	101.954	101.9	80.186	71.922	68.015	5.26695	2.95638	2.89738	2.86738	-907.183	-907.973	-908.221	-908.302	3.61713	4.0718	3.99363	3.93526	2.65215	2.65115	2.19303	2.45784	2.42155	2.41971	2.13403	2.39884	2.36255	2.36071	2.10403	2.36884	2.33255	2.33071		0.00362226	0.000641662	0.000641662			0.0129153	0.001837	0.001837			0.019565	0.00252592	0.00252592
'+20K-Charged-1-402-19607-wb97xd.xyz	-908.812	102.317	102.265	82.865	75.492	71.995	5.26946	5.63789	6.46989	6.84989	-907.178	-907.969	-908.216	-908.297	6.87119	6.74539	6.92029	6.99572	6.07561	6.07661	8.1261	7.81043	8.02721	8.15917	8.9581	8.64243	8.85921	8.99117	9.3381	9.02243	9.23921	9.37117		5.87467e-09	1.04066e-09	1.04066e-09			6.39473e-08	9.09555e-09	9.09555e-09			1.35052e-07	1.74357e-08	1.74357e-08
20K-436-9511-wb97xd.xyz	-908.812	102.382	102.329	81.675	73.796	70.063	5.27998	4.45842	4.78442	4.92842	-907.183	-907.973	-908.221	-908.302	3.8123	3.80204	3.81085	3.77202	2.91692	2.91692	3.87721	3.67709	3.72776	3.74548	4.20321	4.00309	4.05376	4.07148	4.34721	4.14709	4.19776	4.21548		0.000166549	2.95031e-05	2.95031e-05			0.000552403	7.85711e-05	7.85711e-05			0.000812569	0.000104906	0.000104906
20K-1-240-18543-wb97xd.xyz	-908.812	102.064	102.012	82.379	74.777	71.163	5.28587	5.1683	5.7713	6.0343	-907.185	-907.974	-908.221	-908.302	2.67699	3.33637	3.71908	3.8573	2.68419	2.68519	3.4459	3.91541	4.33999	4.53476	4.0489	4.51841	4.94299	5.13776	4.3119	4.78141	5.20599	5.40076		2.66265e-05	4.71672e-06	4.71672e-06			7.74617e-05	1.10178e-05	1.10178e-05			0.0001099	1.41885e-05	1.41885e-05
20K-1-543-17500-wb97xd.xyz	-908.812	101.418	101.365	80.135	72.018	68.174	5.29231	2.93074	3.01874	3.05174	-907.183	-907.973	-908.221	-908.302	3.31701	3.81819	3.85415	3.83264	2.01354	2.01354	1.84192	2.15323	2.23106	2.2661	1.92992	2.24123	2.31906	2.3541	1.96292	2.27423	2.35206	2.3871		0.00517544	0.000916797	0.000916797			0.0130736	0.00185953	0.00185953			0.0177888	0.00229661	0.00229661
20K-1-631-6654-wb97xd.xyz	-908.812	101.737	101.685	81.346	73.511	69.792	5.29964	4.14907	4.51907	4.67707	-907.183	-907.973	-908.221	-908.302	3.34518	3.86953	3.91692	3.91335	2.41324	2.41424	3.08108	3.41557	3.50484	3.5578	3.45108	3.78557	3.87484	3.9278	3.60908	3.94357	4.03284	4.0858		0.000257555	4.56242e-05	4.56242e-05			0.000719807	0.000102382	0.000102382			0.00101139	0.000130575	0.000130575
20K-1-509-19711-wb97xd.xyz	-908.812	101.691	101.637	80.379	72.267	68.426	5.30246	3.18489	3.27789	3.31389	-907.183	-907.973	-908.221	-908.302	3.45214	3.72728	3.60466	3.53827	1.99217	1.99117	2.22105	2.30632	2.22558	2.21573	2.31405	2.39932	2.31858	2.30873	2.35005	2.43532	2.35458	2.34473		0.00581782	0.00103059	0.00103059			0.0142134	0.00202164	0.00202164			0.0191076	0.00246687	0.00246687
PM7-295-14296-wb97xd.xyz	-908.812	102.301	102.248	80.868	72.774	68.945	5.30871	3.68014	3.79114	3.83914	-907.183	-907.973	-908.221	-908.302	3.38234	3.72049	3.71482	3.71827	2.78216	2.78216	2.64025	2.78853	2.82473	2.88473	2.75125	2.89953	2.93573	2.99573	2.79925	2.94753	2.98373	3.04373		0.00122991	0.000217871	0.000217871			0.00400873	0.000570182	0.000570182			0.00587232	0.000758141	0.000758141
'+20K-Charged-1-423-20515-wb97xd.xyz	-908.812	102.348	102.295	83.053	75.771	72.318	5.30945	5.86588	6.78888	7.21288	-907.176	-907.967	-908.215	-908.296	8.06918	7.48565	7.66942	7.73429	6.84518	6.84518	9.51209	8.7387	8.96433	9.08574	10.4351	9.6617	9.88733	10.0087	10.8591	10.0857	10.3113	10.4327		6.82739e-10	1.20943e-10	1.20943e-10			9.80902e-09	1.39519e-09	1.39519e-09			2.25071e-08	2.90576e-09	2.90576e-09
'+20K-Charged-1-342-19605-wb97xd.xyz	-908.812	101.749	101.696	81.598	73.942	70.312	5.31227	4.4137	4.9627	5.2097	-907.18	-907.971	-908.218	-908.299	5.60681	5.48524	5.73034	5.83565	4.34754	4.34754	5.59471	5.28328	5.57026	5.7321	6.14371	5.83228	6.11926	6.2811	6.39071	6.07928	6.36626	6.5281		1.64978e-06	2.92248e-07	2.92248e-07			9.42437e-06	1.34048e-06	1.34048e-06			1.63908e-05	2.11613e-06	2.11613e-06
PM7-1-279-12200-wb97xd.xyz	-908.812	102.056	102.004	82.284	74.646	71.015	5.31261	5.10004	5.66704	5.91304	-907.185	-907.974	-908.221	-908.302	2.51673	3.37394	3.58432	3.65113	2.47003	2.47103	3.19064	3.85798	4.11024	4.23359	3.75764	4.42498	4.67724	4.80059	4.00364	4.67098	4.92324	5.04659		5.35963e-05	9.49425e-06	9.49425e-06			0.000144168	2.05057e-05	2.05057e-05			0.000199811	2.57964e-05	2.57964e-05
20K-1-596-20696-wb97xd.xyz	-908.812	102.265	102.211	81.177	73.18	69.393	5.31376	3.99419	4.20219	4.29219	-907.183	-907.973	-908.221	-908.302	3.50794	3.72741	3.61681	3.56833	2.59622	2.59522	3.07485	3.10446	3.03572	3.04379	3.28285	3.31246	3.24372	3.25179	3.37285	3.40246	3.33372	3.34179		0.000849986	0.00015057	0.00015057			0.00250105	0.000355737	0.000355737			0.00355072	0.000458413	0.000458413
PM7-1-520-19248-wb97xd.xyz	-908.812	101.348	101.295	80.809	72.945	69.215	5.32075	3.63318	3.97418	4.12118	-907.183	-907.973	-908.221	-908.301	3.94057	3.98513	4.09334	4.1173	2.2282	2.2282	3.13948	2.99418	3.14425	3.22476	3.48048	3.33518	3.48525	3.56576	3.62748	3.48218	3.63225	3.71276		0.000558271	9.88943e-05	9.88943e-05			0.00140249	0.000199484	0.000199484			0.00189835	0.000245085	0.000245085
20K-1-557-17290-wb97xd.xyz	-908.812	102.946	102.894	83.5	76.003	72.437	5.32979	6.33322	7.04122	7.35222	-907.185	-907.973	-908.221	-908.301	2.63047	3.80035	4.07362	4.1461	3.85499	3.85599	4.52038	5.50039	5.81553	5.94455	5.22838	6.20839	6.52353	6.65255	5.53938	6.51939	6.83453	6.96355		1.00717e-06	1.78414e-07	1.78414e-07			4.7538e-06	6.76157e-07	6.76157e-07			7.85952e-06	1.0147e-06	1.0147e-06
20K-1-426-14977-wb97xd.xyz	-908.812	101.678	101.625	81.146	73.256	69.512	5.3316	3.98103	4.29603	4.42903	-907.185	-907.974	-908.221	-908.302	2.58856	3.40734	3.61929	3.67424	2.11513	2.11513	2.12447	2.75339	3.00721	3.1187	2.43947	3.06839	3.32221	3.4337	2.57247	3.20139	3.45521	3.5667		0.000714237	0.000126523	0.000126523			0.00178883	0.000254435	0.000254435			0.00242911	0.000313608	0.000313608
20K-1-239-20225-wb97xd.xyz	-908.812	102.337	102.285	83.17	75.718	72.171	5.33812	6.01155	6.76455	7.09455	-907.185	-907.974	-908.221	-908.302	2.20327	3.30335	3.5665	3.67638	2.77627	2.77727	3.76318	4.6734	4.97842	5.14484	4.51618	5.4264	5.73142	5.89784	4.84618	5.7564	6.06142	6.22784		6.45452e-06	1.14338e-06	1.14338e-06			1.9095e-05	2.71598e-06	2.71598e-06			2.72089e-05	3.51279e-06	3.51279e-06
20K-1-754-16422-wb97xd.xyz	-908.812	102.436	102.381	80.571	72.356	68.474	5.33993	3.41436	3.40436	3.39936	-907.183	-907.973	-908.221	-908.302	3.46337	4.06023	3.88688	3.76545	2.96434	2.96234	2.42428	2.83127	2.69979	2.6349	2.41428	2.82127	2.68979	2.6249	2.40928	2.81627	2.68479	2.6199		0.00219734	0.000389245	0.000389245			0.00793809	0.00112908	0.00112908			0.0120086	0.00155036	0.00155036
20K-1-514-16871-wb97xd.xyz	-908.812	102.684	102.63	81.919	74.035	70.299	5.34051	4.76294	5.08394	5.22494	-907.183	-907.973	-908.221	-908.302	3.73662	3.84112	3.77603	3.72069	3.16758	3.16658	4.04553	3.96016	3.93695	3.93814	4.36653	4.28116	4.25795	4.25914	4.50753	4.42216	4.39895	4.40014		0.000106459	1.88585e-05	1.88585e-05			0.00039093	5.56039e-05	5.56039e-05			0.000594967	7.68128e-05	7.68128e-05
20K-1-387-4944-wb97xd.xyz	-908.812	102.489	102.437	83.058	75.555	71.987	5.3413	5.90273	6.60473	6.91373	-907.185	-907.974	-908.221	-908.302	2.50685	3.35294	3.64996	3.70796	2.95986	2.96086	3.95476	4.61099	4.94987	5.06442	4.65676	5.31299	5.65187	5.76642	4.96576	5.62199	5.96087	6.07542		7.78017e-06	1.37821e-06	1.37821e-06			2.4326e-05	3.46001e-06	3.46001e-06			3.51916e-05	4.54339e-06	4.54339e-06
'+20K-1-918-19405-wb97xd.xyz	-908.812	101.673	101.621	81.445	73.762	70.12	5.345	4.29343	4.81543	5.05043	-907.18	-907.971	-908.218	-908.299	5.74044	5.47725	5.74757	5.84775	4.28364	4.28464	5.57535	5.12229	5.43448	5.59121	6.09735	5.64429	5.95648	6.11321	6.33235	5.87929	6.19148	6.34821		2.28856e-06	4.05405e-07	4.05405e-07			1.28408e-05	1.82642e-06	1.82642e-06			2.22062e-05	2.86691e-06	2.86691e-06
20K-1-316-19619-wb97xd.xyz	-908.812	101.845	101.793	81.601	73.806	70.104	5.35432	4.45876	4.86876	5.04376	-907.185	-907.974	-908.222	-908.302	2.09984	3.09921	3.41409	3.53381	2.1417	2.1427	2.09075	2.90026	3.257	3.43327	2.50075	3.31026	3.667	3.84327	2.67575	3.48526	3.842	4.01827		0.000343956	6.09297e-05	6.09297e-05			0.000841118	0.000119637	0.000119637			0.00113351	0.000146341	0.000146341
'+20K-Charged-1-470-16035-wb97xd.xyz	-908.812	102.2	102.148	82.516	75.085	71.562	5.36121	5.38065	6.15465	6.50865	-907.178	-907.968	-908.216	-908.296	6.96201	6.9567	7.17943	7.25866	6.22155	6.22255	7.86792	7.67274	7.93734	8.07311	8.64192	8.44674	8.71134	8.84711	8.99592	8.80074	9.06534	9.20111		7.1747e-09	1.27095e-09	1.27095e-09			8.33858e-08	1.18604e-08	1.18604e-08			1.79955e-07	2.32329e-08	2.32329e-08
PM7-118-20300-wb97xd.xyz	-908.812	101.924	101.87	79.992	71.674	67.742	5.36352	2.85895	2.74595	2.69095	-907.183	-907.973	-908.221	-908.302	3.65676	4.14274	4.06398	4.00944	2.69634	2.69534	2.03867	2.33479	2.29789	2.2999	1.92567	2.22179	2.18489	2.1869	1.87067	2.16679	2.12989	2.1319		0.00478463	0.000847568	0.000847568			0.0177901	0.00253038	0.00253038			0.0273665	0.00353313	0.00353313
20K-1-419-13338-wb97xd.xyz	-908.812	102.035	101.982	81.543	73.709	69.994	5.3791	4.42554	4.79654	4.95854	-907.182	-907.973	-908.22	-908.301	4.11045	4.1579	4.2424	4.25861	3.05651	3.05651	4.04336	3.90094	4.02732	4.10007	4.41436	4.27194	4.39832	4.47107	4.57636	4.43394	4.56032	4.63307		7.30849e-05	1.29466e-05	1.29466e-05			0.000264562	3.763e-05	3.763e-05			0.000401557	5.18427e-05	5.18427e-05
20K-Charged-1-718-8008-wb97xd.xyz	-908.812	102.143	102.091	82.19	74.503	70.85	5.3862	5.07963	5.59763	5.82163	-907.184	-907.974	-908.221	-908.302	2.81804	3.57175	3.86089	3.98682	2.89272	2.89372	3.39795	3.96179	4.29281	4.47528	3.91595	4.47979	4.81081	4.99328	4.13995	4.70379	5.03481	5.21728		3.05713e-05	5.41552e-06	5.41552e-06			0.000101085	1.43779e-05	1.43779e-05			0.000149794	1.9339e-05	1.9339e-05
PM7-1-233-20877-wb97xd.xyz	-908.812	101.962	101.91	82.484	74.922	71.324	5.3994	5.38683	6.02983	6.30883	-907.185	-907.974	-908.221	-908.302	2.49592	3.32588	3.63939	3.76784	2.49273	2.49373	3.36982	4.00992	4.3653	4.55029	4.01282	4.65292	5.0083	5.19329	4.29182	4.93192	5.2873	5.47229		2.56828e-05	4.54955e-06	4.54955e-06			6.9928e-05	9.94623e-06	9.94623e-06			9.74001e-05	1.25748e-05	1.25748e-05
'+20K-Charged-1-579-2568-wb97xd.xyz	-908.812	102.132	102.08	82.597	75.162	71.632	5.40601	5.50644	6.27644	6.62344	-907.179	-907.97	-908.217	-908.298	5.88338	5.75685	6.06355	6.17615	5.07105	5.07205	6.87028	6.5539	6.90247	7.07161	7.64028	7.3239	7.67247	7.84161	7.98728	7.6709	8.01947	8.18861		7.34722e-08	1.30152e-08	1.30152e-08			5.31657e-07	7.56203e-08	7.56203e-08			9.93969e-07	1.28326e-07	1.28326e-07
20K-1-344-14746-wb97xd.xyz	-908.812	102.342	102.29	83.21	75.785	72.25	5.41506	6.12849	6.90849	7.25049	-907.185	-907.973	-908.221	-908.302	2.68299	3.64317	3.92227	4.03357	3.13847	3.13947	4.2829	5.05322	5.37418	5.54203	5.0629	5.83322	6.15418	6.32203	5.4049	6.17522	6.49618	6.66403		2.5655e-06	4.54463e-07	4.54463e-07			8.73988e-06	1.24312e-06	1.24312e-06			1.30305e-05	1.68229e-06	1.68229e-06
PM7-1-183-17903-wb97xd.xyz	-908.812	102.685	102.631	81.992	74.11	70.374	5.42657	4.922	5.245	5.386	-907.183	-907.973	-908.221	-908.302	3.90485	3.86099	3.83627	3.79678	3.24467	3.24367	4.28676	4.05303	4.07018	4.08724	4.60976	4.37603	4.39318	4.41024	4.75076	4.51703	4.53418	4.55124		7.52968e-05	1.33384e-05	1.33384e-05			0.00029594	4.20931e-05	4.20931e-05			0.000461037	5.95218e-05	5.95218e-05
PM7-246-18559-wb97xd.xyz	-908.812	102.01	101.958	81.969	74.283	70.633	5.43469	4.90712	5.42612	5.65312	-907.183	-907.972	-908.22	-908.301	3.76395	4.32673	4.5923	4.68945	3.46234	3.46334	4.12285	4.49578	4.80322	4.95691	4.64185	5.01478	5.32222	5.47591	4.86885	5.24178	5.54922	5.70291		9.98729e-06	1.76919e-06	1.76919e-06			4.15452e-05	5.90919e-06	5.90919e-06			6.59945e-05	8.52018e-06	8.52018e-06
20K-575-16744-wb97xd.xyz	-908.812	101.423	101.37	81.008	73.21	69.513	5.43666	3.9481	4.3551	4.5351	-907.182	-907.972	-908.22	-908.301	4.19159	4.27941	4.38927	4.41777	2.60367	2.60367	3.58949	3.48745	3.63918	3.72423	3.99649	3.89445	4.04618	4.13123	4.17649	4.07445	4.22618	4.31123		0.000174976	3.09959e-05	3.09959e-05			0.000494821	7.03809e-05	7.03809e-05			0.000691308	8.92508e-05	8.92508e-05
20K-517-19594-wb97xd.xyz	-908.812	101.785	101.731	80.407	72.292	68.451	5.44213	3.35256	3.44256	3.47856	-907.183	-907.973	-908.221	-908.302	3.60838	3.88027	3.77605	3.71284	2.26073	2.25973	2.40529	2.48732	2.42497	2.4183	2.49529	2.57732	2.51497	2.5083	2.53129	2.61332	2.55097	2.5443		0.0036342	0.000643777	0.000643777			0.00984049	0.00139966	0.00139966			0.0136431	0.00176138	0.00176138
20K-1-516-20519-wb97xd.xyz	-908.812	102.039	101.987	82.346	74.744	71.131	5.45925	5.30868	5.91168	6.17568	-907.184	-907.974	-908.221	-908.302	2.73693	3.40729	3.72068	3.83654	2.63843	2.63943	3.47284	3.95333	4.3086	4.48099	4.07584	4.55633	4.9116	5.08399	4.33984	4.82033	5.1756	5.34799		3.01684e-05	5.34416e-06	5.34416e-06			8.55276e-05	1.2165e-05	1.2165e-05			0.000120137	1.55102e-05	1.55102e-05
'+20K-Charged-1-424-17689-wb97xd.xyz	-908.812	101.508	101.456	81.883	74.372	70.806	5.46455	4.85098	5.54498	5.85598	-907.18	-907.97	-908.217	-908.298	5.60557	5.70491	6.02412	6.11229	4.38318	4.38418	5.87848	5.78795	6.14904	6.29375	6.57248	6.48195	6.84304	6.98775	6.88348	6.79295	7.15404	7.29875		4.47544e-07	7.92796e-08	7.92796e-08			2.56354e-06	3.64625e-07	3.64625e-07			4.46358e-06	5.76267e-07	5.76267e-07
PM7-123-20516-wb97xd.xyz	-908.812	101.889	101.836	80.32	72.153	68.289	5.4654	3.28883	3.32683	3.33983	-907.183	-907.972	-908.22	-908.301	3.81524	4.30147	4.21644	4.18613	2.83803	2.83803	2.52515	2.82151	2.77835	2.80459	2.56315	2.85951	2.81635	2.84259	2.57615	2.87251	2.82935	2.85559		0.00148155	0.000262448	0.000262448			0.00531542	0.00075604	0.00075604			0.0080672	0.00104151	0.00104151
20K-1-437-20639-wb97xd.xyz	-908.812	102.676	102.622	82.067	74.212	70.488	5.47017	5.0406	5.3906	5.5436	-907.183	-907.973	-908.221	-908.302	3.91342	3.96449	3.923	3.89457	3.33346	3.33246	4.37033	4.23153	4.23192	4.26002	4.72033	4.58153	4.58192	4.61002	4.87333	4.73453	4.73492	4.76302		5.04043e-05	8.92881e-06	8.92881e-06			0.000204808	2.91309e-05	2.91309e-05			0.000322467	4.16319e-05	4.16319e-05
20K-1-868-15732-wb97xd.xyz	-908.812	102.398	102.344	80.813	72.661	68.804	5.48508	3.80151	3.85451	3.87451	-907.183	-907.972	-908.221	-908.302	3.76709	4.25044	4.11888	4.06046	3.22136	3.22036	2.97	3.26348	3.1738	3.17192	3.023	3.31648	3.2268	3.22492	3.043	3.33648	3.2468	3.24492		0.000631177	0.000111809	0.000111809			0.00262797	0.000373789	0.000373789			0.00418143	0.00053984	0.00053984
20K-1-390-20649-wb97xd.xyz	-908.812	101.784	101.732	82.009	74.356	70.718	5.49364	5.00607	5.55807	5.79707	-907.184	-907.973	-908.221	-908.301	2.73266	3.75151	4.05392	4.19317	2.74006	2.74106	3.13157	3.96056	4.30483	4.50062	3.68357	4.51256	4.85683	5.05262	3.92257	4.75156	5.09583	5.29162		2.88235e-05	5.1059e-06	5.1059e-06			9.06158e-05	1.28888e-05	1.28888e-05			0.000132128	1.70583e-05	1.70583e-05
20K-1-579-15820-wb97xd.xyz	-908.812	102.472	102.418	81.551	73.607	69.845	5.51545	4.56988	4.83088	4.94588	-907.183	-907.973	-908.221	-908.302	3.8168	3.92975	3.84147	3.79566	3.03055	3.02955	3.75771	3.6808	3.63439	3.64512	4.01871	3.9418	3.89539	3.90612	4.13371	4.0568	4.01039	4.02112		0.000210276	3.7249e-05	3.7249e-05			0.000749151	0.000106556	0.000106556			0.00112807	0.000145639	0.000145639
'+20K-Charged-1-308-20584-wb97xd.xyz	-908.812	102.337	102.285	83.067	75.778	72.32	5.5212	6.09163	7.00763	7.42663	-907.176	-907.968	-908.215	-908.296	7.86892	7.25649	7.64604	7.75521	6.8551	6.8561	9.32582	8.52354	8.95495	9.12067	10.2418	9.43954	9.87095	10.0367	10.6608	9.85854	10.29	10.4557		6.29541e-10	1.11519e-10	1.11519e-10			9.31716e-09	1.32523e-09	1.32523e-09			2.16529e-08	2.79548e-09	2.79548e-09
'+20K-Charged-1-310-16681-wb97xd.xyz	-908.812	101.841	101.788	81.681	74.025	70.396	5.52186	4.70629	5.25529	5.50329	-907.179	-907.97	-908.218	-908.298	6.22866	5.90417	5.99497	6.01686	4.62075	4.62075	6.29957	5.78522	5.91789	5.99631	6.84857	6.33422	6.46689	6.54531	7.09657	6.58222	6.71489	6.79331		8.9308e-07	1.58204e-07	1.58204e-07			5.79228e-06	8.23865e-07	8.23865e-07			1.04759e-05	1.35248e-06	1.35248e-06
20K-369-17205-wb97xd.xyz	-908.812	102.078	102.026	81.972	74.224	70.545	5.52438	4.99982	5.45682	5.65482	-907.185	-907.974	-908.221	-908.302	2.39605	3.51233	3.84688	3.94226	2.78316	2.78416	2.75796	3.68437	4.0608	4.21272	3.21496	4.14137	4.5178	4.66972	3.41296	4.33937	4.7158	4.86772		5.62585e-05	9.96584e-06	9.96584e-06			0.000183477	2.60969e-05	2.60969e-05			0.000270233	3.48883e-05	3.48883e-05
PM7-168-20073-wb97xd.xyz	-908.812	101.632	101.581	82.46	75.001	71.45	5.52725	5.49069	6.23669	6.56269	-907.184	-907.973	-908.221	-908.301	3.25006	3.74714	4.1124	4.28025	2.67514	2.67714	4.09997	4.40718	4.81431	5.03871	4.84597	5.15318	5.56031	5.78471	5.17197	5.47918	5.88631	6.11071		8.25898e-06	1.46303e-06	1.46303e-06			2.352e-05	3.34537e-06	3.34537e-06			3.31567e-05	4.28067e-06	4.28067e-06
20K-1-471-12030-wb97xd.xyz	-908.812	101.229	101.176	80.084	72.029	68.214	5.52793	3.11536	3.26536	3.32736	-907.182	-907.972	-908.22	-908.301	4.2269	4.36891	4.38917	4.46049	2.45238	2.45238	2.70081	2.65295	2.71508	2.84294	2.85081	2.80295	2.86508	2.99294	2.91281	2.86495	2.92708	3.05494		0.00135526	0.000240077	0.000240077			0.00402933	0.000573112	0.000573112			0.00576217	0.000743921	0.000743921
20K-1-430-19639-wb97xd.xyz	-908.812	102.341	102.289	81.688	73.825	70.099	5.53583	4.72726	5.06926	5.22026	-907.182	-907.973	-908.22	-908.301	3.9764	4.17631	4.25487	4.28071	3.3846	3.3856	4.0543	4.06436	4.18478	4.26716	4.3963	4.40636	4.52678	4.60916	4.5473	4.55736	4.67778	4.76016		4.9575e-05	8.7819e-06	8.7819e-06			0.000205132	2.9177e-05	2.9177e-05			0.000324027	4.18332e-05	4.18332e-05
20K-1-766-3086-wb97xd.xyz	-908.812	101.728	101.676	81.297	73.431	69.698	5.53628	4.33671	4.67571	4.81971	-907.184	-907.973	-908.221	-908.302	2.85497	3.63251	3.78608	3.83469	2.32559	2.32659	2.54188	3.12955	3.325	3.43015	2.88088	3.46855	3.664	3.76915	3.02488	3.61255	3.808	3.91315		0.000346455	6.13723e-05	6.13723e-05			0.000964185	0.000137141	0.000137141			0.00135357	0.000174752	0.000174752
20K-547-17589-wb97xd.xyz	-908.812	102.14	102.087	80.768	72.674	68.844	5.54449	3.81592	3.92692	3.97392	-907.183	-907.973	-908.22	-908.301	3.6033	4.1965	4.15719	4.09982	3.00271	3.00271	2.7612	3.16454	3.16711	3.16628	2.8722	3.27554	3.27811	3.27728	2.9192	3.32254	3.32511	3.32428		0.000639507	0.000113285	0.000113285			0.00238632	0.000339418	0.000339418			0.00365724	0.000472166	0.000472166
20K-1-524-17452-wb97xd.xyz	-908.812	102.22	102.167	81.988	74.226	70.541	5.54761	5.03904	5.48204	5.67404	-907.183	-907.973	-908.22	-908.301	3.54842	4.11099	4.26355	4.26001	3.2429	3.2429	3.92632	4.29904	4.49346	4.54647	4.36932	4.74204	4.93646	4.98947	4.56132	4.93404	5.12846	5.18147		2.5912e-05	4.59016e-06	4.59016e-06			0.000101798	1.44793e-05	1.44793e-05			0.000159128	2.05441e-05	2.05441e-05
'+20K-Charged-1-510-19880-wb97xd.xyz	-908.812	102.061	102.009	82.338	74.835	71.278	5.54787	5.3893	6.0913	6.4113	-907.177	-907.969	-908.216	-908.297	7.12507	6.63374	6.87224	6.96993	5.79383	5.79483	7.85298	7.17179	7.45216	7.60639	8.55498	7.87379	8.15416	8.30839	8.87498	8.19379	8.47416	8.62839		2.12146e-08	3.75803e-09	3.75803e-09			2.24979e-07	3.2e-08	3.2e-08			4.73144e-07	6.10849e-08	6.10849e-08
PM7-283-16993-wb97xd.xyz	-908.812	102.069	102.017	82.527	74.959	71.36	5.54924	5.57967	6.21667	6.49467	-907.184	-907.973	-908.221	-908.302	2.7499	3.68947	3.9749	4.07569	2.90758	2.90858	3.66681	4.41651	4.74381	4.90115	4.30381	5.05351	5.38081	5.53815	4.58181	5.33151	5.65881	5.81615		1.13684e-05	2.01383e-06	2.01383e-06			3.70441e-05	5.26898e-06	5.26898e-06			5.45127e-05	7.03782e-06	7.03782e-06
'+20K-Charged-343-18808-wb97xd.xyz	-908.812	102.043	101.991	81.879	74.236	70.613	5.55248	4.93491	5.49691	5.75091	-907.179	-907.97	-908.217	-908.298	6.1024	5.85745	6.08019	6.17473	4.98063	4.98163	6.37131	5.93649	6.20111	6.35219	6.93331	6.49849	6.76311	6.91419	7.18731	6.75249	7.01711	7.16819		3.90734e-07	6.92161e-08	6.92161e-08			2.9356e-06	4.17546e-07	4.17546e-07			5.56403e-06	7.1834e-07	7.1834e-07
PM7-1-413-14415-wb97xd.xyz	-908.812	101.065	101.012	80.184	72.209	68.431	5.55314	3.24057	3.47057	3.56957	-907.182	-907.972	-908.22	-908.301	4.22072	4.31668	4.36879	4.4183	2.2462	2.2462	2.79463	2.70072	2.7947	2.90076	3.02463	2.93072	3.0247	3.13076	3.12363	3.02972	3.1237	3.22976		0.00118495	0.000209906	0.000209906			0.0031258	0.000444599	0.000444599			0.00428981	0.000553833	0.000553833
PM7-249-17607-wb97xd.xyz	-908.812	102.346	102.294	82.523	74.876	71.242	5.57207	5.5985	6.1565	6.3995	-907.185	-907.974	-908.221	-908.302	2.36435	3.16293	3.54861	3.65852	2.76742	2.76842	3.27726	3.88597	4.31353	4.47998	3.83526	4.44397	4.87153	5.03798	4.07826	4.68697	5.11453	5.28098		3.02394e-05	5.35672e-06	5.35672e-06			9.3094e-05	1.32412e-05	1.32412e-05			0.000134524	1.73676e-05	1.73676e-05
'+20K-Charged-1-328-16163-wb97xd.xyz	-908.812	102.078	102.025	82.364	74.877	71.325	5.5806	5.44803	6.16603	6.49103	-907.178	-907.969	-908.217	-908.297	6.64632	6.2944	6.55595	6.6255	5.46639	5.46639	7.40022	6.85844	7.16186	7.28795	8.11822	7.57644	7.87986	8.00595	8.44322	7.90144	8.20486	8.33095		4.44503e-08	7.8741e-09	7.8741e-09			3.92766e-07	5.58651e-08	5.58651e-08			7.81679e-07	1.00918e-07	1.00918e-07
PM7-158-16707-wb97xd.xyz	-908.812	101.487	101.434	79.988	71.805	67.932	5.58551	3.07694	3.09894	3.10294	-907.183	-907.973	-908.221	-908.302	3.59024	4.11222	4.10003	4.05682	2.30671	2.30671	1.96815	2.30026	2.32994	2.34327	1.99015	2.32226	2.35194	2.36527	1.99415	2.32626	2.35594	2.36927		0.00432608	0.000766339	0.000766339			0.0128073	0.00182164	0.00182164			0.0183322	0.00236676	0.00236676
PM7-Charged-1-407-12679-wb97xd.xyz	-908.812	102.142	102.089	81.462	73.598	69.869	5.58736	4.55279	4.89379	5.04179	-907.181	-907.972	-908.22	-908.3	4.57763	4.74943	4.74619	4.70878	3.61367	3.61367	4.42954	4.41147	4.4501	4.46923	4.77054	4.75247	4.7911	4.81023	4.91854	4.90047	4.9391	4.95823		3.10039e-05	5.49215e-06	5.49215e-06			0.000141629	2.01446e-05	2.01446e-05			0.000231947	2.99454e-05	2.99454e-05
'+20K-Charged-1-571-2604-wb97xd.xyz	-908.812	102.561	102.509	83.342	76.058	72.6	5.59303	6.43846	7.35946	7.77846	-907.177	-907.968	-908.215	-908.296	7.47847	7.1776	7.42373	7.49745	6.82134	6.82234	9.21038	8.71965	9.00765	9.13791	10.1314	9.64065	9.92865	10.0589	10.5504	10.0596	10.3476	10.4779		6.04829e-10	1.07142e-10	1.07142e-10			8.94311e-09	1.27202e-09	1.27202e-09			2.08552e-08	2.69249e-09	2.69249e-09
PM7-267-16750-wb97xd.xyz	-908.812	101.656	101.603	80.222	72.081	68.227	5.60761	3.33304	3.39704	3.42004	-907.183	-907.973	-908.221	-908.302	3.84682	4.13401	4.01217	3.94857	2.36746	2.36746	2.45873	2.55605	2.47609	2.46903	2.52273	2.62005	2.54009	2.53303	2.54573	2.64305	2.56309	2.55603		0.00323023	0.000572216	0.000572216			0.00940222	0.00133733	0.00133733			0.0133757	0.00172686	0.00172686
20K-1-591-16500-wb97xd.xyz	-908.812	102.484	102.431	82.304	74.575	70.907	5.61165	5.41908	5.89508	6.10408	-907.183	-907.973	-908.22	-908.301	3.68658	4.23296	4.36263	4.36135	3.60824	3.60824	4.38049	4.73701	4.90854	4.9638	4.85649	5.21301	5.38454	5.4398	5.06549	5.42201	5.59354	5.6488		9.82853e-06	1.74106e-06	1.74106e-06			4.44025e-05	6.31559e-06	6.31559e-06			7.23048e-05	9.33486e-06	9.33486e-06
'+20K-Charged-375-20317-wb97xd.xyz	-908.812	102.108	102.056	82.463	74.98	71.43	5.61874	5.58517	6.30717	6.63417	-907.179	-907.97	-908.217	-908.298	5.94474	5.95629	6.30468	6.37889	5.24979	5.25079	6.79764	6.61933	7.00959	7.14035	7.51964	7.34133	7.73159	7.86235	7.84664	7.66833	8.05859	8.18935		6.26295e-08	1.10944e-08	1.10944e-08			5.11726e-07	7.27854e-08	7.27854e-08			9.9273e-07	1.28166e-07	1.28166e-07
PM7-1-174-20192-wb97xd.xyz	-908.812	102.446	102.394	82.75	75.156	71.545	5.61874	5.87217	6.48317	6.74917	-907.184	-907.973	-908.221	-908.302	2.75333	3.67878	3.91446	4.0043	3.21319	3.21419	3.89323	4.62882	4.90638	5.05275	4.50423	5.23982	5.51738	5.66375	4.77023	5.50582	5.78338	5.92975		7.99388e-06	1.41607e-06	1.41607e-06			2.93912e-05	4.18047e-06	4.18047e-06			4.50007e-05	5.80978e-06	5.80978e-06
20K-941-9916-wb97xd.xyz	-908.812	102.564	102.51	81.73	73.812	70.061	5.643	4.87643	5.16343	5.28943	-907.182	-907.972	-908.22	-908.301	4.16643	4.52824	4.44005	4.3741	3.70099	3.69999	4.28634	4.45828	4.41197	4.40255	4.57334	4.74528	4.69897	4.68955	4.69934	4.87128	4.82497	4.81555		3.61977e-05	6.41221e-06	6.41221e-06			0.000176893	2.51604e-05	2.51604e-05			0.000295106	3.80995e-05	3.80995e-05
'+20K-Charged-1-288-18460-wb97xd.xyz	-908.812	102.708	102.655	83.396	76.041	72.548	5.64516	6.54459	7.39459	7.77859	-907.178	-907.969	-908.216	-908.297	6.59837	6.36178	6.65698	6.70395	6.17484	6.17484	8.38427	7.95782	8.29489	8.3984	9.23427	8.80782	9.14489	9.2484	9.61827	9.19182	9.52889	9.6324		3.37015e-09	5.97001e-10	5.97001e-10			3.98111e-08	5.66254e-09	5.66254e-09			8.68975e-08	1.12188e-08	1.12188e-08
20K-1-537-16488-wb97xd.xyz	-908.811	102.885	102.832	82.181	74.344	70.63	5.6662	5.35064	5.71864	5.88164	-907.182	-907.972	-908.22	-908.301	4.37124	4.71707	4.65504	4.64947	4.29736	4.29736	4.94215	5.09811	5.07796	5.12892	5.31015	5.46611	5.44596	5.49692	5.47315	5.62911	5.60896	5.65992		6.69756e-06	1.18643e-06	1.18643e-06			3.99673e-05	5.68475e-06	5.68475e-06			7.09605e-05	9.16131e-06	9.16131e-06
20K-1-276-19330-wb97xd.xyz	-908.811	102.586	102.534	83.537	76.156	72.641	5.69024	6.73067	7.55467	7.91667	-907.185	-907.973	-908.22	-908.301	2.59055	3.9822	4.44285	4.60782	3.95671	3.95771	4.51745	5.71925	6.22176	6.44328	5.34145	6.54325	7.04576	7.26728	5.70345	6.90525	7.40776	7.62928		3.1622e-07	5.60165e-08	5.60165e-08			1.53171e-06	2.17864e-07	2.17864e-07			2.555e-06	3.29861e-07	3.29861e-07
20K-1-646-13585-wb97xd.xyz	-908.811	102.203	102.15	81.189	73.212	69.434	5.69112	4.38355	4.61155	4.71055	-907.182	-907.972	-908.22	-908.301	4.1699	4.49832	4.47001	4.43716	3.40305	3.40305	3.74881	3.88736	3.90092	3.92461	3.97681	4.11536	4.12892	4.15261	4.07581	4.21436	4.22792	4.25161		0.000109858	1.94606e-05	1.94606e-05			0.000475705	6.76619e-05	6.76619e-05			0.000764491	9.8699e-05	9.8699e-05
20K-1-764-19075-wb97xd.xyz	-908.811	102.069	102.015	79.747	71.356	67.395	5.69163	2.94206	2.75606	2.67206	-907.183	-907.972	-908.22	-908.302	3.7986	4.39039	4.15035	4.03366	2.86556	2.86456	1.93551	2.33743	2.13926	2.07912	1.74951	2.15143	1.95326	1.89312	1.66551	2.06743	1.86926	1.80912		0.00799053	0.00141547	0.00141547			0.0305665	0.00434763	0.00434763			0.0471882	0.0060922	0.0060922
20K-1-131-20701-wb97xd.xyz	-908.811	102.162	102.11	82.746	75.213	71.628	5.69169	5.94112	6.61312	6.90512	-907.184	-907.973	-908.22	-908.301	2.97308	3.87299	4.21045	4.36133	3.28622	3.28722	4.10899	4.81903	5.19837	5.40578	4.78099	5.49103	5.87037	6.07778	5.07299	5.78303	6.16237	6.36978		3.52061e-06	6.23655e-07	6.23655e-07			1.37068e-05	1.94959e-06	1.94959e-06			2.1412e-05	2.76438e-06	2.76438e-06
'+PM7-Charged-1-119-19512-wb97xd.xyz	-908.811	102.533	102.48	82.687	75.183	71.627	5.6971	5.88753	6.58853	6.90953	-907.177	-907.968	-908.215	-908.296	7.38285	7.09806	7.34467	7.42222	6.71811	6.71811	8.45976	7.9851	8.27359	8.40768	9.16076	8.6861	8.97459	9.10868	9.48176	9.0071	9.29559	9.42968		3.29832e-09	5.84277e-10	5.84277e-10			5.14996e-08	7.32505e-09	7.32505e-09			1.22353e-07	1.57963e-08	1.57963e-08
20K-506-15940-wb97xd.xyz	-908.811	102.008	101.956	81.561	73.731	70.016	5.71684	4.78128	5.15628	5.31828	-907.183	-907.973	-908.22	-908.301	3.76878	4.21828	4.22072	4.21076	2.98165	2.98265	3.71969	3.97933	4.02363	4.07022	4.09469	4.35433	4.39863	4.44522	4.25669	4.51633	4.56063	4.60722		7.83331e-05	1.38762e-05	1.38762e-05			0.000277469	3.94659e-05	3.94659e-05			0.000419468	5.41552e-05	5.41552e-05
PM7-1-260-18989-wb97xd.xyz	-908.811	102.157	102.104	81.558	73.686	69.954	5.72711	4.78854	5.12154	5.26654	-907.182	-907.973	-908.22	-908.301	4.13406	4.14004	4.20516	4.20235	3.12225	3.12225	4.08197	3.89808	4.00507	4.05881	4.41497	4.23108	4.33807	4.39181	4.55997	4.37608	4.48307	4.53681		8.04366e-05	1.42488e-05	1.42488e-05			0.00030616	4.35467e-05	4.35467e-05			0.000472402	6.09891e-05	6.09891e-05
PM7-150-19911-wb97xd.xyz	-908.811	102.18	102.128	82.551	74.957	71.345	5.72912	5.78355	6.39455	6.65955	-907.185	-907.973	-908.221	-908.302	2.58055	3.62712	3.87932	3.98465	2.92755	2.92855	3.52145	4.37817	4.67224	4.83411	4.13245	4.98917	5.28324	5.44511	4.39745	5.25417	5.54824	5.71011		1.32839e-05	2.35316e-06	2.35316e-06			4.39705e-05	6.25416e-06	6.25416e-06			6.5197e-05	8.4172e-06	8.4172e-06
20K-607-16725-wb97xd.xyz	-908.811	101.871	101.819	82.048	74.368	70.717	5.7302	5.28163	5.80663	6.03263	-907.184	-907.973	-908.221	-908.302	2.86269	3.74131	3.90739	3.92202	2.55592	2.55692	3.30059	3.98935	4.19731	4.26848	3.82559	4.51435	4.72231	4.79348	4.05159	4.74035	4.94831	5.01948		4.94238e-05	8.75512e-06	8.75512e-06			0.000146068	2.07761e-05	2.07761e-05			0.000209166	2.70042e-05	2.70042e-05
PM7-1-229-19145-wb97xd.xyz	-908.811	101.516	101.464	81.174	73.319	69.59	5.73121	4.40864	4.75864	4.90664	-907.184	-907.973	-908.221	-908.302	2.92311	3.67472	3.91536	3.97782	2.25671	2.25771	2.48702	3.04876	3.33128	3.45028	2.83702	3.39876	3.68128	3.80028	2.98502	3.54676	3.82928	3.94828		0.000330632	5.85694e-05	5.85694e-05			0.000910451	0.000129498	0.000129498			0.00127566	0.000164693	0.000164693
20K-556-19272-wb97xd.xyz	-908.811	102.818	102.765	81.946	74.06	70.325	5.7355	5.18493	5.50393	5.64593	-907.182	-907.973	-908.22	-908.301	4.15509	4.23621	4.16061	4.12583	3.70672	3.70672	4.491	4.38225	4.34853	4.37029	4.81	4.70125	4.66753	4.68929	4.952	4.84325	4.80953	4.83129		3.90152e-05	6.91131e-06	6.91131e-06			0.000176981	2.51729e-05	2.51729e-05			0.000287373	3.71011e-05	3.71011e-05
20K-1-428-16662-wb97xd.xyz	-908.811	102.507	102.455	82.621	74.967	71.33	5.75959	5.88402	6.43502	6.67502	-907.184	-907.973	-908.22	-908.301	2.90863	4.06052	4.38686	4.51654	3.78643	3.78743	3.91954	4.88156	5.24977	5.436	4.47054	5.43256	5.80077	5.987	4.71054	5.67256	6.04077	6.227		3.282e-06	5.81387e-07	5.81387e-07			1.62023e-05	2.30454e-06	2.30454e-06			2.72474e-05	3.51776e-06	3.51776e-06
20K-1-432-18492-wb97xd.xyz	-908.811	102.884	102.831	83.456	75.979	72.423	5.76605	6.72548	7.45348	7.77448	-907.184	-907.973	-908.22	-908.301	3.15843	3.99103	4.24843	4.31762	3.96452	3.96452	5.00434	5.64707	5.94635	6.07208	5.73234	6.37507	6.67435	6.80008	6.05334	6.69607	6.99535	7.12108		7.48954e-07	1.32673e-07	1.32673e-07			3.62243e-06	5.15236e-07	5.15236e-07			6.02451e-06	7.7779e-07	7.7779e-07
20K-1-553-16208-wb97xd.xyz	-908.811	102.257	102.205	82.222	74.517	70.858	5.76757	5.493	5.993	6.211	-907.183	-907.973	-908.22	-908.301	3.39913	4.01822	4.24327	4.26484	3.28473	3.28573	4.01103	4.44026	4.70718	4.7853	4.51103	4.94026	5.20718	5.2853	4.72903	5.15826	5.42518	5.5033		1.48788e-05	2.63569e-06	2.63569e-06			5.90248e-05	8.3954e-06	8.3954e-06			9.24338e-05	1.19336e-05	1.19336e-05
'+20K-Charged-356-19763-wb97xd.xyz	-908.811	101.978	101.925	82.249	74.756	71.201	5.76876	5.52119	6.23319	6.55519	-907.178	-907.969	-908.216	-908.297	6.81801	6.46181	6.72011	6.80023	5.54113	5.54113	7.45692	6.91085	7.21102	7.34769	8.16892	7.62285	7.92302	8.05969	8.49092	7.94485	8.24502	8.38169		3.86912e-08	6.85391e-09	6.85391e-09			3.55744e-07	5.05993e-08	5.05993e-08			7.17524e-07	9.26354e-08	9.26354e-08
20K-1-503-9029-wb97xd.xyz	-908.811	102.184	102.132	82.365	74.714	71.078	5.77266	5.64109	6.19509	6.43609	-907.183	-907.973	-908.22	-908.301	3.46271	4.05549	4.30788	4.36647	3.31336	3.31436	4.21762	4.62053	4.9148	5.02993	4.77162	5.17453	5.4688	5.58393	5.01262	5.41553	5.7098	5.82493		8.42918e-06	1.49318e-06	1.49318e-06			3.40479e-05	4.84281e-06	4.84281e-06			5.37109e-05	6.93431e-06	6.93431e-06
PM7-334-19980-wb97xd.xyz	-908.811	102.698	102.645	82.502	74.794	71.136	5.78107	5.7865	6.2835	6.5025	-907.182	-907.972	-908.22	-908.301	4.47583	4.65231	4.66848	4.67273	4.13362	4.13362	5.36773	5.35435	5.4124	5.47319	5.86473	5.85135	5.9094	5.97019	6.08373	6.07035	6.1284	6.18919		3.01039e-06	5.33272e-07	5.33272e-07			1.6712e-05	2.37704e-06	2.37704e-06			2.90431e-05	3.74959e-06	3.74959e-06
20K-778-20327-wb97xd.xyz	-908.811	102.14	102.087	81.37	73.425	69.658	5.7818	4.65523	4.91523	5.02523	-907.182	-907.972	-908.22	-908.301	4.1528	4.39635	4.28767	4.24947	3.15236	3.15236	3.91271	3.96639	3.89958	3.91792	4.17271	4.22639	4.15958	4.17792	4.28271	4.33639	4.26958	4.28792		0.000111578	1.97654e-05	1.97654e-05			0.000454032	6.45792e-05	6.45792e-05			0.000719044	9.28317e-05	9.28317e-05
20K-1-746-11295-wb97xd.xyz	-908.811	101.915	101.861	80.611	72.511	68.675	5.78184	3.89627	4.00127	4.04227	-907.182	-907.972	-908.22	-908.301	4.32805	4.41062	4.25073	4.14942	2.82732	2.82632	3.32896	3.22166	3.10364	3.05888	3.43396	3.32666	3.20864	3.16388	3.47496	3.36766	3.24964	3.20488		0.000820703	0.000145382	0.000145382			0.00294076	0.00041828	0.00041828			0.00447379	0.000577585	0.000577585
20K-615-19769-wb97xd.xyz	-908.811	102.398	102.346	82.828	75.281	71.693	5.78954	6.12097	6.77897	7.06797	-907.184	-907.973	-908.22	-908.301	3.2374	3.99022	4.2799	4.35864	3.51953	3.52053	4.45531	5.01826	5.34982	5.4851	5.11331	5.67626	6.00782	6.1431	5.40231	5.96526	6.29682	6.4321		2.92824e-06	5.18719e-07	5.18719e-07			1.21528e-05	1.72855e-06	1.72855e-06			1.92743e-05	2.48839e-06	2.48839e-06
20K-522-17166-wb97xd.xyz	-908.811	102.636	102.584	82.852	75.242	71.625	5.79183	6.14726	6.74226	7.00226	-907.184	-907.973	-908.22	-908.301	2.96358	4.01485	4.42129	4.54865	3.94754	3.94854	4.20549	5.0669	5.51521	5.6991	4.80049	5.6619	6.11021	6.2941	5.06049	5.9219	6.37021	6.5541		1.78121e-06	3.1553e-07	3.1553e-07			9.2013e-06	1.30875e-06	1.30875e-06			1.5687e-05	2.02526e-06	2.02526e-06
'+20K-Charged-1-414-20384-wb97xd.xyz	-908.811	101.915	101.863	82.068	74.518	70.938	5.79478	5.36621	6.02121	6.31821	-907.179	-907.969	-908.217	-908.298	6.18727	6.18453	6.46737	6.57345	5.25134	5.25234	6.64517	6.45257	6.77729	6.93991	7.30017	7.10757	7.43229	7.59491	7.59717	7.40457	7.72929	7.89191		9.97668e-08	1.76731e-08	1.76731e-08			8.37583e-07	1.19134e-07	1.19134e-07			1.6401e-06	2.11744e-07	2.11744e-07
20K-472-19827-wb97xd.xyz	-908.811	102.343	102.292	83.297	75.9	72.378	5.79489	6.59532	7.40332	7.75832	-907.184	-907.973	-908.22	-908.301	3.07539	4.06852	4.42641	4.54663	3.65252	3.65452	4.7623	5.56556	5.96533	6.14208	5.5703	6.37356	6.77333	6.95008	5.9253	6.72856	7.12833	7.30508		6.36555e-07	1.12762e-07	1.12762e-07			2.74775e-06	3.90826e-07	3.90826e-07			4.41611e-06	5.70138e-07	5.70138e-07
PM7-221-18554-wb97xd.xyz	-908.811	101.891	101.838	80.857	72.87	69.087	5.7989	4.15933	4.37733	4.47133	-907.182	-907.972	-908.22	-908.301	4.31627	4.7395	4.69955	4.67324	3.32713	3.32713	3.56318	3.79654	3.79846	3.8287	3.78118	4.01454	4.01646	4.0467	3.87518	4.10854	4.11046	4.1407		0.000137275	2.43175e-05	2.43175e-05			0.000578211	8.22419e-05	8.22419e-05			0.000921892	0.00011902	0.00011902
PM7-186-18426-wb97xd.xyz	-908.811	101.71	101.657	80.754	72.778	68.999	5.80229	4.05972	4.28872	4.38672	-907.182	-907.972	-908.22	-908.301	4.13552	4.50012	4.52669	4.54144	3.01434	3.01434	3.27943	3.45416	3.52261	3.5939	3.50843	3.68316	3.75161	3.8229	3.60643	3.78116	3.84961	3.9209		0.000236841	4.1955e-05	4.1955e-05			0.000873283	0.000124212	0.000124212			0.00133599	0.000172481	0.000172481
PM7-560-160-wb97xd.xyz	-908.811	102.12	102.067	81.78	74.013	70.328	5.82605	5.10948	5.54748	5.73948	-907.182	-907.971	-908.219	-908.3	4.53768	4.96286	4.98854	4.97324	3.85613	3.85613	4.70759	4.9429	5.01045	5.0517	5.14559	5.3809	5.44845	5.4897	5.33759	5.5729	5.64045	5.6817		8.01353e-06	1.41955e-06	1.41955e-06			4.0503e-05	5.76096e-06	5.76096e-06			6.84001e-05	8.83074e-06	8.83074e-06
PM7-432-7227-wb97xd.xyz	-908.811	101.085	101.032	80.301	72.348	68.578	5.82801	3.63245	3.88445	3.99145	-907.182	-907.972	-908.22	-908.301	4.38095	4.53778	4.60156	4.61822	2.46611	2.46611	3.07185	3.03882	3.14448	3.21767	3.32385	3.29082	3.39648	3.46967	3.43085	3.39782	3.50348	3.57667		0.000567538	0.000100536	0.000100536			0.00167411	0.000238117	0.000238117			0.00238855	0.000308372	0.000308372
20K-1-467-16026-wb97xd.xyz	-908.811	101.954	101.9	80.277	72.046	68.154	5.84452	3.62495	3.59895	3.58395	-907.182	-907.972	-908.22	-908.301	4.11056	4.50381	4.4264	4.36163	3.07852	3.07752	2.77747	2.98085	2.94532	2.93708	2.75147	2.95485	2.91932	2.91108	2.73647	2.93985	2.90432	2.89608		0.00108907	0.000192922	0.000192922			0.00468524	0.000666406	0.000666406			0.00753421	0.000972698	0.000972698
20K-539-20382-wb97xd.xyz	-908.811	102.438	102.384	81.578	73.651	69.895	5.86019	4.94162	5.21962	5.34062	-907.183	-907.973	-908.22	-908.301	3.64273	4.08123	4.19362	4.20914	3.41003	3.40903	3.61064	3.85928	4.01353	4.0856	3.88864	4.13728	4.29153	4.3636	4.00964	4.25828	4.41253	4.4846		7.5584e-05	1.33892e-05	1.33892e-05			0.000322494	4.587e-05	4.587e-05			0.000515924	6.66079e-05	6.66079e-05
20K-1-617-19429-wb97xd.xyz	-908.811	102.556	102.503	81.747	73.862	70.127	5.86203	5.11247	5.43247	5.57447	-907.182	-907.972	-908.22	-908.301	4.483	4.70016	4.62028	4.57201	3.89091	3.89091	4.6199	4.6472	4.6092	4.61747	4.9399	4.9672	4.9292	4.93747	5.0819	5.1092	5.0712	5.07947		2.19722e-05	3.89224e-06	3.89224e-06			0.000112033	1.5935e-05	1.5935e-05			0.000189024	2.44038e-05	2.44038e-05
PM7-590-15464-wb97xd.xyz	-908.811	101.931	101.879	80.937	72.948	69.162	5.87437	4.3148	4.5308	4.6218	-907.184	-907.973	-908.22	-908.301	3.2629	3.91426	4.20181	4.2426	2.9365	2.9375	2.5898	3.0513	3.38073	3.47806	2.8058	3.2673	3.59673	3.69406	2.8968	3.3583	3.68773	3.78506		0.000309966	5.49086e-05	5.49086e-05			0.00110724	0.000157489	0.000157489			0.00168026	0.000216929	0.000216929
20K-1-492-18485-wb97xd.xyz	-908.811	102.45	102.397	81.945	74.141	70.44	5.87644	5.32487	5.72587	5.90187	-907.181	-907.971	-908.219	-908.3	4.77122	4.97776	5.0091	5.01006	4.22296	4.22296	5.10613	5.1228	5.19602	5.25352	5.50713	5.5238	5.59702	5.65452	5.68313	5.6998	5.77302	5.83052		5.01445e-06	8.8828e-07	8.8828e-07			2.98955e-05	4.2522e-06	4.2522e-06			5.32062e-05	6.86915e-06	6.86915e-06
20K-1-354-16498-wb97xd.xyz	-908.811	102.106	102.054	81.928	74.183	70.506	5.88956	5.32099	5.78099	5.98099	-907.184	-907.973	-908.22	-908.301	2.80562	3.98904	4.35702	4.47307	3.34197	3.34297	3.12353	4.11709	4.52694	4.69953	3.58353	4.57709	4.98694	5.15953	3.78353	4.77709	5.18694	5.35953		1.81589e-05	3.21673e-06	3.21673e-06			7.44157e-05	1.05845e-05	1.05845e-05			0.00011782	1.5211e-05	1.5211e-05
PM7-238-19552-wb97xd.xyz	-908.811	102.113	102.061	82.283	74.621	70.979	5.8995	5.68594	6.22894	6.46394	-907.184	-907.973	-908.22	-908.301	3.17139	3.93208	4.20624	4.29368	3.16957	3.17057	3.8443	4.41513	4.73116	4.87513	4.3873	4.95813	5.27416	5.41813	4.6223	5.19313	5.50916	5.65313		1.20765e-05	2.13927e-06	2.13927e-06			4.62111e-05	6.57284e-06	6.57284e-06			7.17783e-05	9.26689e-06	9.26689e-06
PM7-170-19744-wb97xd.xyz	-908.811	100.933	100.881	79.653	71.53	67.684	5.90144	3.05787	3.13987	3.17087	-907.181	-907.972	-908.219	-908.3	4.76239	4.80471	4.78319	4.79703	2.49292	2.49392	2.8053	2.65775	2.6781	2.74848	2.8873	2.73975	2.7601	2.83048	2.9183	2.77075	2.7911	2.86148		0.00168778	0.00029898	0.00029898			0.0054353	0.000773091	0.000773091			0.00798733	0.0010312	0.0010312
20K-631-19428-wb97xd.xyz	-908.811	102.148	102.095	81.082	73.083	69.295	5.91245	4.49788	4.70388	4.79288	-907.182	-907.972	-908.22	-908.301	4.30218	4.60938	4.59806	4.57159	3.48248	3.48248	3.77409	3.89142	3.92197	3.95204	3.98009	4.09742	4.12797	4.15804	4.06909	4.18642	4.21697	4.24704		0.000103077	1.82594e-05	1.82594e-05			0.000470971	6.69886e-05	6.69886e-05			0.000770413	9.94636e-05	9.94636e-05
PM7-1-172-20887-wb97xd.xyz	-908.811	102.264	102.211	81.783	73.941	70.221	5.91253	5.19896	5.56196	5.71896	-907.184	-907.973	-908.22	-908.301	3.12283	4.01642	4.24331	4.32855	3.35544	3.35544	3.29574	3.99947	4.26823	4.41001	3.65874	4.36247	4.63123	4.77301	3.81574	4.51947	4.78823	4.93001		3.55766e-05	6.30217e-06	6.30217e-06			0.000151683	2.15747e-05	2.15747e-05			0.000243265	3.14066e-05	3.14066e-05
20K-Charged-1-526-4212-wb97xd.xyz	-908.811	102.329	102.277	82.713	75.152	71.558	5.93619	6.15263	6.79663	7.07963	-907.182	-907.972	-908.219	-908.3	4.53008	4.85714	4.95183	4.9873	4.07919	4.08019	5.63299	5.77018	5.90675	5.99876	6.27699	6.41418	6.55075	6.64276	6.55999	6.69718	6.83375	6.92576		8.88023e-07	1.57308e-07	1.57308e-07			4.84039e-06	6.88473e-07	6.88473e-07			8.37728e-06	1.08154e-06	1.08154e-06
20K-1-322-4883-wb97xd.xyz	-908.811	102.347	102.295	82.702	75.11	71.501	5.94893	6.15436	6.76736	7.03536	-907.184	-907.973	-908.22	-908.301	3.07063	3.90138	4.14988	4.21756	3.32745	3.32845	4.16253	4.80342	5.0938	5.21802	4.77553	5.41642	5.7068	5.83102	5.04353	5.68442	5.9748	6.09902		5.44551e-06	9.6464e-07	9.6464e-07			2.15965e-05	3.07179e-06	3.07179e-06			3.38175e-05	4.36598e-06	4.36598e-06
20K-414-19648-wb97xd.xyz	-908.811	102.396	102.344	83.082	75.602	72.042	5.9534	6.53883	7.26383	7.58083	-907.184	-907.973	-908.22	-908.3	2.81961	4.13815	4.61526	4.73651	3.8954	3.8964	4.29152	5.42019	5.93918	6.11697	5.01652	6.14519	6.66418	6.84197	5.33352	6.46219	6.98118	7.15897		6.74798e-07	1.19536e-07	1.19536e-07			3.3534e-06	4.76971e-07	4.76971e-07			5.65132e-06	7.29609e-07	7.29609e-07
20K-668-515-wb97xd.xyz	-908.811	101.772	101.72	82.11	74.48	70.851	5.95631	5.56974	6.14474	6.39274	-907.184	-907.973	-908.22	-908.301	3.11319	4.05965	4.38382	4.52394	3.05883	3.05983	3.6131	4.3697	4.73574	4.9324	4.1881	4.9447	5.31074	5.5074	4.4361	5.1927	5.55874	5.7554		1.05724e-05	1.87284e-06	1.87284e-06			3.92035e-05	5.57611e-06	5.57611e-06			6.03992e-05	7.79779e-06	7.79779e-06
PM7-293-14278-wb97xd.xyz	-908.811	101.641	101.586	80.047	71.851	67.974	5.97039	3.52082	3.52982	3.52982	-907.182	-907.972	-908.22	-908.301	4.50152	4.63868	4.63359	4.58975	2.99365	2.99165	2.93842	2.88572	2.92251	2.93521	2.94742	2.89472	2.93151	2.94421	2.94742	2.89472	2.93151	2.94421		0.00109382	0.000193763	0.000193763			0.00440785	0.000626951	0.000626951			0.00694639	0.000896809	0.000896809
20K-1-436-19517-wb97xd.xyz	-908.811	101.704	101.652	81.774	74.075	70.416	5.97484	5.25228	5.75828	5.97628	-907.183	-907.973	-908.22	-908.301	3.48954	4.24215	4.52579	4.59771	3.0646	3.0656	3.65345	4.2162	4.54171	4.67016	4.15945	4.7222	5.04771	5.17616	4.37745	4.9402	5.26571	5.39416		1.94408e-05	3.44383e-06	3.44383e-06			7.21699e-05	1.02651e-05	1.02651e-05			0.00011113	1.43473e-05	1.43473e-05
PM7-192-20090-wb97xd.xyz	-908.811	102.068	102.015	81.639	73.847	70.152	5.97507	5.1175	5.5305	5.7125	-907.182	-907.972	-908.219	-908.3	4.30323	4.81825	4.9265	4.87939	3.71028	3.71028	4.33214	4.65729	4.80742	4.81684	4.74514	5.07029	5.22042	5.22984	4.92714	5.25229	5.40242	5.41184		1.38275e-05	2.44946e-06	2.44946e-06			6.53739e-05	9.29847e-06	9.29847e-06			0.000107862	1.39255e-05	1.39255e-05
PM7-155-20154-wb97xd.xyz	-908.811	102.024	101.971	81.637	73.862	70.174	5.98082	5.12125	5.55125	5.74025	-907.181	-907.971	-908.219	-908.3	4.86893	5.2631	5.27436	5.26651	4.05341	4.05341	4.89583	5.10014	5.15328	5.20197	5.32583	5.53014	5.58328	5.63197	5.51483	5.71914	5.77228	5.82097		5.65231e-06	1.00127e-06	1.00127e-06			3.11636e-05	4.43256e-06	4.43256e-06			5.40707e-05	6.98075e-06	6.98075e-06
20K-Charged-1-642-16958-wb97xd.xyz	-908.811	101.998	101.945	81.417	73.589	69.877	5.98494	4.90537	5.28237	5.44737	-907.181	-907.971	-908.219	-908.3	4.86343	5.23353	5.27077	5.29079	4.05169	4.05169	4.67034	4.85057	4.92969	5.00625	5.04734	5.22757	5.30669	5.38325	5.21234	5.39257	5.47169	5.54825		8.90575e-06	1.5776e-06	1.5776e-06			4.92787e-05	7.00916e-06	7.00916e-06			8.56799e-05	1.10616e-05	1.10616e-05
20K-1-687-692-wb97xd.xyz	-908.811	101.509	101.456	80.696	72.771	69.015	5.98578	4.18521	4.46521	4.58621	-907.182	-907.972	-908.22	-908.301	4.53335	4.48053	4.44227	4.42057	2.69246	2.69246	3.61926	3.37657	3.38018	3.41503	3.89926	3.65657	3.66018	3.69503	4.02026	3.77757	3.78118	3.81603		0.000358842	6.35666e-05	6.35666e-05			0.00110527	0.000157208	0.000157208			0.00159469	0.000205882	0.000205882
20K-577-17160-wb97xd.xyz	-908.811	102.371	102.319	82.285	74.576	70.915	5.99964	5.78808	6.28408	6.50008
20K-665-4238-wb97xd.xyz	-908.811	102.291	102.238	81.22	73.231	69.448	6.00431	4.72774	4.94374	5.03774																							Q
20K-1-608-15998-wb97xd.xyz	-908.811	102.053	101.999	80.624	72.499	68.653	6.00528	4.13271	4.21271	4.24371																							RT	0.430504				RT	0.542775				RT	0.592452
20K-1-385-10271-wb97xd.xyz	-908.811	102.577	102.525	82.704	75.057	71.424	6.00798	6.21542	6.77342	7.01742																							Sum	5.93777				Sum	7.31203				Sum	8.02612
20K-1-504-20127-wb97xd.xyz	-908.811	101.893	101.84	80.9	72.926	69.149	6.01956	4.42299	4.65399	4.75399																								e^-(dG/RT)					e^-(dG/RT)					e^-(dG/RT)
20K-1-961-18972-wb97xd.xyz	-908.811	101.235	101.182	80.695	72.82	69.085	6.02332	4.22175	4.55175	4.69375																								216.65K	Boltzmann	%	Rank		273.15K	Boltzmann	%	Rank		298.15	Boltzmann	%	Rank
20K-1-593-19171-wb97xd.xyz	-908.811	102.241	102.188	80.744	72.616	68.77	6.03478	4.28221	4.35921	4.39021																								0.0207682	0.00349764	0.00349764			0.013569	0.0018557	0.0018557			0.0117279	0.00146121	0.00146121
20K-1-476-19555-wb97xd.xyz	-908.811	101.827	101.775	81.137	73.208	69.447	6.04355	4.68398	4.95998	5.07598																								0.0251773	0.0042402	0.0042402			0.0162205	0.00221833	0.00221833			0.013952	0.00173832	0.00173832
20K-705-19815-wb97xd.xyz	-908.811	101.504	101.45	80.029	71.872	68.012	6.05157	3.584	3.632	3.649																								0.00431492	0.000726691	0.000726691			0.00413888	0.000566036	0.000566036			0.00405997	0.000505845	0.000505845
20K-537-13161-wb97xd.xyz	-908.811	101.734	101.68	79.696	71.335	67.385	6.05474	3.25417	3.09817	3.02517																								0.0246033	0.00414352	0.00414352			0.0205371	0.00280867	0.00280867			0.0193271	0.00240802	0.00240802
PM7-1-140-20138-wb97xd.xyz	-908.811	101.79	101.736	80.244	72.058	68.183	6.05492	3.80235	3.82135	3.82335																								0.0165358	0.00278486	0.00278486			0.0149028	0.00203811	0.00203811			0.0143826	0.00179198	0.00179198
20K-507-12136-wb97xd.xyz	-908.811	101.45	101.397	80.774	72.854	69.099	6.05954	4.33697	4.62197	4.74397																								0.0212995	0.00358712	0.00358712			0.0169849	0.00232287	0.00232287			0.0157547	0.00196293	0.00196293
20K-1-624-17151-wb97xd.xyz	-908.811	102.256	102.202	80.738	72.611	68.765	6.06247	4.3039	4.3819	4.4129																								0.010944	0.00184311	0.00184311			0.0111454	0.00152425	0.00152425			0.0111904	0.00139424	0.00139424
20K-1-672-14798-wb97xd.xyz	-908.811	101.961	101.907	81.056	73.12	69.36	6.06557	4.625	4.894	5.011																								0.0725962	0.0122262	0.0122262	15		0.0625861	0.00855933	0.00855933			0.0596634	0.00743366	0.00743366
20K-525-14244-wb97xd.xyz	-908.811	101.784	101.731	80.606	72.567	68.761	6.06901	4.17844	4.34444	4.41544																								0.209814	0.0353354	0.0353354	7		0.177858	0.024324	0.024324	10		0.16816	0.0209516	0.0209516	11
20K-597-20195-wb97xd.xyz	-908.811	102.083	102.03	82.298	74.647	71.01	6.07878	5.88021	6.43421	6.67421																								0.0119231	0.002008	0.002008			0.0132745	0.00181544	0.00181544			0.0137234	0.00170984	0.00170984
20K-1-657-13319-wb97xd.xyz	-908.811	102.14	102.087	81.009	72.993	69.198	6.0801	4.59253	4.78153	4.86353																								0.00592172	0.000997296	0.000997296			0.00622204	0.000850931	0.000850931			0.00631028	0.000786219	0.000786219
'+20K-Charged-533-13960-wb97xd.xyz	-908.811	102.125	102.073	82.372	74.895	71.351	6.08154	5.95697	6.68497	7.01797																								0.00912978	0.00153758	0.00153758			0.0102581	0.00140291	0.00140291			0.0106194	0.0013231	0.0013231
20K-1-498-7117-wb97xd.xyz	-908.811	102.347	102.295	82.657	75.047	71.428	6.08875	6.24918	6.84418	7.10218																								0.0144438	0.00243252	0.00243252			0.0132151	0.00180731	0.00180731			0.012818	0.00159704	0.00159704
20K-1-597-16224-wb97xd.xyz	-908.811	101.604	101.55	79.467	71.063	67.092	6.0978	3.06823	2.86923	2.77523																								0.0248432	0.00418393	0.00418393			0.0206958	0.00283038	0.00283038			0.0194967	0.00242916	0.00242916
20K-1-951-16416-wb97xd.xyz	-908.811	102.035	101.983	81.929	74.157	70.465	6.10626	5.53869	5.97169	6.15669																								0.000910446	0.000153331	0.000153331			0.00114217	0.000156204	0.000156204			0.00122309	0.000152389	0.000152389
20K-Charged-1-734-13093-wb97xd.xyz	-908.811	101.421	101.369	80.805	72.907	69.162	6.10965	4.41808	4.72508	4.85708																								0.0316832	0.00533587	0.00533587			0.0332718	0.00455029	0.00455029			0.0337272	0.00420219	0.00420219
'+20K-Charged-1-427-15646-wb97xd.xyz	-908.811	102.113	102.06	82.178	74.662	71.103	6.11716	5.79859	6.48759	6.80559																								0.0101505	0.00170948	0.00170948			0.01177	0.00160968	0.00160968			0.0123329	0.0015366	0.0015366
20K-961-3020-wb97xd.xyz	-908.811	101.323	101.271	81.562	73.942	70.322	6.11734	5.18277	5.76777	6.02477																								0.000667775	0.000112462	0.000112462			0.000773644	0.000105804	0.000105804			0.000809592	0.00010087	0.00010087
20K-695-1871-wb97xd.xyz	-908.811	102.269	102.216	80.915	72.833	69.009	6.11737	4.5358	4.6588	4.7118																								0.0368483	0.00620575	0.00620575			0.0321875	0.00440199	0.00440199			0.0307899	0.00383622	0.00383622
20K-395-18038-wb97xd.xyz	-908.811	102.127	102.075	82.392	74.749	71.114	6.1301	6.02553	6.58753	6.82953																								4.03981e-05	6.80358e-06	6.80358e-06			7.43117e-05	1.01629e-05	1.01629e-05			8.90654e-05	1.10969e-05	1.10969e-05
20K-546-17630-wb97xd.xyz	-908.811	102.373	102.319	81.36	73.384	69.605	6.15893	5.02236	5.25136	5.34936																								0.344222	0.0579715	0.0579715	4		0.309754	0.0423623	0.0423623	4		0.299584	0.0373261	0.0373261	4
20K-Charged-1-644-17390-wb97xd.xyz	-908.811	101.717	101.664	80.956	73.053	69.307	6.16345	4.62288	4.92488	5.05588																								2.67423e-05	4.50376e-06	4.50376e-06			5.37718e-05	7.35388e-06	7.35388e-06			6.62197e-05	8.25053e-06	8.25053e-06
'+20K-Charged-503-14902-wb97xd.xyz	-908.811	101.968	101.916	81.626	73.97	70.347	6.18228	5.31171	5.86071	6.11471																								0.00147977	0.000249212	0.000249212			0.00201117	0.00027505	0.00027505			0.00220849	0.000275163	0.000275163
20K-1-413-19127-wb97xd.xyz	-908.811	102.212	102.16	82.69	75.135	71.541	6.18492	6.37835	7.02835	7.31135																								0.137876	0.0232202	0.0232202	12		0.132755	0.0181556	0.0181556	12		0.131043	0.0163271	0.0163271	12
20K-1-423-17530-wb97xd.xyz	-908.811	102.779	102.726	83.518	76.072	72.527	6.1976	7.21903	7.97803	8.31003																								0.00061062	0.000102837	0.000102837			0.000649998	8.88943e-05	8.88943e-05			0.000661687	8.24417e-05	8.24417e-05
PM7-480-19344-wb97xd.xyz	-908.811	101.033	100.98	80.017	71.983	68.177	6.2033	3.72373	3.89473	3.96573																								0.0200501	0.0033767	0.0033767			0.0178504	0.00244123	0.00244123			0.0171703	0.0021393	0.0021393
20K-1-418-15557-wb97xd.xyz	-908.811	102.128	102.076	82.204	74.531	70.885	6.20537	5.9128	6.4448	6.6758																								0.270071	0.0454835	0.0454835	5		0.260286	0.035597	0.035597	5		0.257605	0.0320958	0.0320958	5
PM7-100-19228-wb97xd.xyz	-908.811	101.704	101.651	80.888	72.963	69.207	6.21897	4.6104	4.8904	5.0114																								0.195482	0.0329217	0.0329217	8		0.182351	0.0249385	0.0249385	8		0.178556	0.0222469	0.0222469	9
20K-1-659-19713-wb97xd.xyz	-908.811	101.956	101.902	80.347	72.167	68.296	6.22129	4.07172	4.09672	4.10272																								2.38679e-06	4.01968e-07	4.01968e-07			6.34183e-06	8.67314e-07	8.67314e-07			8.51474e-06	1.06088e-06	1.06088e-06
20K-1-406-20553-wb97xd.xyz	-908.811	102.863	102.811	83.607	76.164	72.62	6.22257	7.333	8.095	8.428																								0.000143101	2.41001e-05	2.41001e-05			0.000245887	3.36278e-05	3.36278e-05			0.000290535	3.61987e-05	3.61987e-05
20K-769-20830-wb97xd.xyz	-908.811	102.133	102.081	81.898	74.134	70.449	6.22812	5.62955	6.07055	6.26255																								0.0106716	0.00179724	0.00179724			0.0115883	0.00158482	0.00158482			0.0118944	0.00148197	0.00148197
20K-803-16239-wb97xd.xyz	-908.811	102.54	102.487	82.19	74.413	70.722	6.23342	5.92686	6.35486	6.54086																								0.0197898	0.00333286	0.00333286			0.017797	0.00243393	0.00243393			0.0172393	0.0021479	0.0021479
20K-1-534-16523-wb97xd.xyz	-908.811	102.012	101.958	80.279	72.041	68.146	6.25934	4.04177	4.00877	3.99077																								0.00507095	0.000854016	0.000854016			0.00665153	0.000909669	0.000909669			0.00723759	0.000901755	0.000901755
20K-1-639-11604-wb97xd.xyz	-908.811	102.176	102.124	82.04	74.301	70.626	6.26509	5.80852	6.27452	6.47652																								0.000659461	0.000111062	0.000111062			0.000701162	9.58916e-05	9.58916e-05			0.000714055	8.89665e-05	8.89665e-05
'+PM7-Charged-1-465-18829-wb97xd.xyz	-908.811	101.809	101.756	81.877	74.272	70.665	6.26704	5.64747	6.24747	6.51747																								0.000295524	4.97702e-05	4.97702e-05			0.000495393	6.77504e-05	6.77504e-05			0.000576716	7.1855e-05	7.1855e-05
PM7-137-20903-wb97xd.xyz	-908.811	101.44	101.386	79.577	71.288	67.369	6.27203	3.35246	3.26846	3.22646																								8.0936e-05	1.36307e-05	1.36307e-05			0.000114606	1.56736e-05	1.56736e-05			0.000127846	1.59288e-05	1.59288e-05
PM7-1-151-19555-wb97xd.xyz	-908.811	101.827	101.773	80.025	71.739	67.821	6.27597	3.8044	3.7234	3.6824																								2.32741e-05	3.91967e-06	3.91967e-06			4.63344e-05	6.33674e-06	6.33674e-06			5.70024e-05	7.10212e-06	7.10212e-06
20K-1-455-19295-wb97xd.xyz	-908.811	102.559	102.506	82.334	74.597	70.924	6.27679	6.11422	6.58222	6.78622																								0.000784135	0.000132059	0.000132059			0.00119095	0.000162876	0.000162876			0.00135963	0.000169401	0.000169401
PM7-154-18200-wb97xd.xyz	-908.811	101.627	101.574	80.759	72.803	69.033	6.27852	4.54095	4.78995	4.89695																								0.000248646	4.18753e-05	4.18753e-05			0.000402763	5.50822e-05	5.50822e-05			0.000468313	5.83487e-05	5.83487e-05
'+20K-Charged-415-11668-wb97xd.xyz	-908.811	102.346	102.294	82.76	75.38	71.882	6.28806	6.55149	7.37649	7.75549																								0.264693	0.0445778	0.0445778	6		0.249644	0.0341415	0.0341415	6		0.245026	0.0305286	0.0305286	6
'+20K-Charged-1-331-13294-wb97xd.xyz	-908.811	101.621	101.569	81.783	74.19	70.587	6.28857	5.575	6.187	6.461																								0.000692288	0.00011659	0.00011659			0.00105921	0.000144858	0.000144858			0.00121296	0.000151126	0.000151126
20K-842-15038-wb97xd.xyz	-908.81	101.707	101.654	81.485	73.739	70.062	6.2943	5.28273	5.74173	5.94173																								0.000538922	9.07617e-05	9.07617e-05			0.000667262	9.12554e-05	9.12554e-05			0.000712974	8.88318e-05	8.88318e-05
20K-1-546-12213-wb97xd.xyz	-908.81	102.609	102.556	81.69	73.774	70.024	6.29553	5.48896	5.77796	5.90496																								0.00140465	0.000236561	0.000236561			0.0017795	0.000243366	0.000243366			0.00191194	0.000238214	0.000238214
20K-1-614-20740-wb97xd.xyz	-908.81	102.441	102.388	81.545	73.612	69.854	6.29618	5.34461	5.61661	5.73561																								0.181018	0.0304858	0.0304858	9		0.186739	0.0255386	0.0255386	7		0.188436	0.0234779	0.0234779	8
20K-990-10778-wb97xd.xyz	-908.81	102.315	102.263	82.801	75.236	71.636	6.29913	6.60356	7.24356	7.52056																								1	0.168413	0.168413	1		1	0.136761	0.136761	1		1	0.124593	0.124593	1
20K-1-667-12641-wb97xd.xyz	-908.81	101.4	101.347	79.918	71.734	67.861	6.31147	3.7329	3.7539	3.7579																								0.00046551	7.83981e-05	7.83981e-05			0.000783204	0.000107112	0.000107112			0.000912153	0.000113648	0.000113648
20K-1-405-17502-wb97xd.xyz	-908.81	102.143	102.091	82.492	74.912	71.308	6.32053	6.31596	6.94096	7.21396																								0.0084978	0.00143114	0.00143114			0.00819492	0.00112075	0.00112075			0.00806677	0.00100507	0.00100507
20K-1-708-19921-wb97xd.xyz	-908.81	102.263	102.21	81.962	74.182	70.49	6.32267	5.7881	6.2131	6.3981																								0.00146296	0.000246383	0.000246383			0.00219747	0.000300528	0.000300528			0.00249844	0.000311289	0.000311289
20K-1-417-17099-wb97xd.xyz	-908.81	102.379	102.326	82.652	75.025	71.4	6.3288	6.48423	7.06223	7.31423																								0.0283918	0.00478156	0.00478156			0.0295592	0.00404254	0.00404254			0.0299071	0.00372622	0.00372622
20K-1-824-11928-wb97xd.xyz	-908.81	102.192	102.137	79.973	71.638	67.701	6.33213	3.80857	3.67857	3.61857																								0.00578008	0.000973442	0.000973442			0.00684229	0.000935759	0.000935759			0.00719311	0.000896214	0.000896214
20K-1-663-12271-wb97xd.xyz	-908.81	101.845	101.791	80.013	71.763	67.862	6.33216	3.84859	3.80359	3.77959																								0.0388329	0.00653998	0.00653998			0.0352015	0.00481419	0.00481419			0.0341051	0.00424926	0.00424926
20K-621-5530-wb97xd.xyz	-908.81	102.042	101.989	80.998	72.999	69.211	6.33402	4.83545	5.04145	5.13045																								0.000587004	9.88592e-05	9.88592e-05			0.000667005	9.12202e-05	9.12202e-05			0.000694904	8.65803e-05	8.65803e-05
PM7-1-225-15816-wb97xd.xyz	-908.81	101.354	101.301	80.659	72.748	68.997	6.33954	4.50197	4.79597	4.92197																								0.00357316	0.000601769	0.000601769			0.00500187	0.00068406	0.00068406			0.00556483	0.00069334	0.00069334
20K-1-550-19144-wb97xd.xyz	-908.81	101.675	101.621	80.37	72.278	68.448	6.35605	4.22948	4.34248	4.38948																								0.00301105	0.000507101	0.000507101			0.00432686	0.000591745	0.000591745			0.0048563	0.000605062	0.000605062
PM7-194-17245-wb97xd.xyz	-908.81	101.751	101.698	81.659	73.948	70.288	6.37522	5.53765	6.03165	6.24865																								0.00679811	0.00114489	0.00114489			0.00745899	0.0010201	0.0010201			0.00769345	0.000958553	0.000958553
20K-387-16799-wb97xd.xyz	-908.81	102.183	102.131	82.537	74.92	71.298	6.37571	6.41614	7.00414	7.25914																								0.00214832	0.000361806	0.000361806			0.00314976	0.000430764	0.000430764			0.00353979	0.000441034	0.000441034
20K-652-15618-wb97xd.xyz	-908.81	102.117	102.063	80.976	72.956	69.159	6.3777	4.85713	5.04213	5.12213																								0.00573642	0.00096609	0.00096609			0.00880257	0.00120385	0.00120385			0.0100941	0.00125765	0.00125765
PM7-195-18360-wb97xd.xyz	-908.81	101.974	101.922	82.043	74.388	70.753	6.4118	5.95823	6.50823	6.75023																								0.152648	0.0257079	0.0257079	10		0.166157	0.0227238	0.0227238	11		0.170752	0.0212745	0.0212745	10
'+20K-Charged-1-512-16558-wb97xd.xyz	-908.81	102.005	101.952	82.11	74.597	71.037	6.41703	6.03046	6.72246	7.03946																								2.10964e-05	3.55291e-06	3.55291e-06			4.79592e-05	6.55894e-06	6.55894e-06			6.12631e-05	7.63298e-06	7.63298e-06
20K-1-787-815-wb97xd.xyz	-908.81	102.544	102.492	83.352	75.9	72.351	6.41953	7.27496	8.02796	8.35596																								0.000661187	0.000111353	0.000111353			0.00106746	0.000145986	0.000145986			0.00122989	0.000153235	0.000153235
20K-1-286-3398-wb97xd.xyz	-908.81	102.61	102.558	83.114	75.569	71.979	6.42071	7.03814	7.69814	7.98514																								3.85715e-08	6.49596e-09	6.49596e-09			1.91084e-07	2.61328e-08	2.61328e-08			3.11507e-07	3.88116e-08	3.88116e-08
PM7-180-18371-wb97xd.xyz	-908.81	101.731	101.677	80.528	72.449	68.623	6.42663	4.45806	4.58406	4.63506																								0.00382208	0.000643689	0.000643689			0.00506671	0.000692928	0.000692928			0.00553664	0.000689828	0.000689828
20K-508-19361-wb97xd.xyz	-908.81	101.031	100.978	80.185	72.21	68.431	6.4311	4.11953	4.34953	4.44753																								0.000262228	4.41626e-05	4.41626e-05			0.000501397	6.85715e-05	6.85715e-05			0.000610306	7.604e-05	7.604e-05
20K-702-13405-wb97xd.xyz	-908.81	102.036	101.982	79.975	71.678	67.757	6.43966	3.91809	3.82609	3.78209																								0.0187392	0.00315594	0.00315594			0.0222627	0.00304467	0.00304467			0.0235385	0.00293274	0.00293274
20K-1-518-14888-wb97xd.xyz	-908.81	102.34	102.288	82.354	74.692	71.053	6.44154	6.29897	6.84197	7.07997																								0.000253756	4.27358e-05	4.27358e-05			0.000460537	6.29835e-05	6.29835e-05			0.000557009	6.93995e-05	6.93995e-05
'+20K-Charged-1-451-11648-wb97xd.xyz	-908.81	102.203	102.151	82.722	75.311	71.794	6.44323	6.66867	7.46267	7.82267																								0.000369298	6.21947e-05	6.21947e-05			0.00070946	9.70264e-05	9.70264e-05			0.000864667	0.000107732	0.000107732
20K-529-14648-wb97xd.xyz	-908.81	102.41	102.358	82.253	74.52	70.849	6.44773	6.20416	6.67616	6.88216																								0.000107855	1.81643e-05	1.81643e-05			0.000191838	2.62359e-05	2.62359e-05			0.000227949	2.84009e-05	2.84009e-05
'+20K-Charged-544-17565-wb97xd.xyz	-908.81	102	101.947	82.315	74.843	71.299	6.45017	6.2686	7.0016	7.3346																								0.000416409	7.01288e-05	7.01288e-05			0.000770343	0.000105353	0.000105353			0.000924574	0.000115196	0.000115196
[truncated: 998 more rows]
[truncated: 14 more columns]

[truncated: 7 more sheets: 5-Spectroscopy, TFA-6H2O, 6-Spectroscopy, TFA-7H2O, 7-Spectroscopy, TFA-8H2O, 8-Spectroscopy]
