# Supplementary material for: The Hydration of Trifluoroacetic Acid from 0 to 298 K
Source: J Phys Chem A. 2026 Jan 20;130(4):927–35. doi: 10.1021/acs.jpca.5c08151 (PMC12862820; doi:10.1021/acs.jpca.5c08151)
Supplement: Supplementary file 1 [file jp5c08151_si_001.zip › TFA_SI/within1kcal-hightemps/6-H2O/20K-Charged-1-600-12875-wb97xd.xyz]

26
20K-Charged-1-600-12875-wb97xd.log	Energy: -618250.9816276
C          1.16162       -0.57454       -0.11241
O          0.53828        0.39159        0.31522
O          0.71825       -1.57791       -0.76885
C          2.68279       -0.66597        0.17554
F          3.35687       -1.18405       -0.85152
F          2.89138       -1.43595        1.25330
F          3.18302        0.55108        0.43114
O         -1.65584       -1.43864       -1.37760
H         -0.33374       -1.52221       -1.00430
H         -1.97680       -0.52302       -1.25650
H         -2.27537       -2.00400       -0.85362
O         -1.49335        3.59018       -0.81792
H         -1.95271        4.35369       -0.46120
H         -0.60003        3.58571       -0.41677
O          0.92534        3.17724        0.42824
H          0.99155        2.21156        0.51517
H          1.78470        3.48073        0.12620
O         -3.42450       -2.64188        0.23247
H         -3.76422       -1.84835        0.70287
H         -4.18622       -3.11253       -0.11352
O         -4.06935       -0.22217        1.25907
H         -4.00038       -0.00153        2.19056
H         -3.43054        0.34962        0.78189
O         -2.14418        1.01092       -0.23087
H         -1.25435        0.83244        0.12125
H         -2.10682        1.94680       -0.52514
