# Supplementary material for: The Hydration of Trifluoroacetic Acid from 0 to 298 K
Source: J Phys Chem A. 2026 Jan 20;130(4):927–35. doi: 10.1021/acs.jpca.5c08151 (PMC12862820; doi:10.1021/acs.jpca.5c08151)
Supplement: Supplementary file 1 [file jp5c08151_si_001.zip › TFA_SI/within1kcal-hightemps/6-H2O/20K-1-354-18786-wb97xd.log]

 Entering Gaussian System, Link 0=g16
 Initial command:
 /software/commercial/MERCURY/GAUSSIAN/AVX2/g16/l1.exe "/local_scratch/slurm.5787663/Gau-1991551.inp" -scrdir="/local_scratch/slurm.5787663/"
 Entering Link 1 = /software/commercial/MERCURY/GAUSSIAN/AVX2/g16/l1.exe PID=   1991552.
  
 Copyright (c) 1988-2019, Gaussian, Inc.  All Rights Reserved.
  
 This is part of the Gaussian(R) 16 program.  It is based on
 the Gaussian(R) 09 system (copyright 2009, Gaussian, Inc.),
 the Gaussian(R) 03 system (copyright 2003, Gaussian, Inc.),
 the Gaussian(R) 98 system (copyright 1998, Gaussian, Inc.),
 the Gaussian(R) 94 system (copyright 1995, Gaussian, Inc.),
 the Gaussian 92(TM) system (copyright 1992, Gaussian, Inc.),
 the Gaussian 90(TM) system (copyright 1990, Gaussian, Inc.),
 the Gaussian 88(TM) system (copyright 1988, Gaussian, Inc.),
 the Gaussian 86(TM) system (copyright 1986, Carnegie Mellon
 University), and the Gaussian 82(TM) system (copyright 1983,
 Carnegie Mellon University). Gaussian is a federally registered
 trademark of Gaussian, Inc.
  
 This software contains proprietary and confidential information,
 including trade secrets, belonging to Gaussian, Inc.
  
 This software is provided under written license and may be
 used, copied, transmitted, or stored only in accord with that
 written license.
  
 The following legend is applicable only to US Government
 contracts under FAR:
  
                    RESTRICTED RIGHTS LEGEND
  
 Use, reproduction and disclosure by the US Government is
 subject to restrictions as set forth in subparagraphs (a)
 and (c) of the Commercial Computer Software - Restricted
 Rights clause in FAR 52.227-19.
  
 Gaussian, Inc.
 340 Quinnipiac St., Bldg. 40, Wallingford CT 06492
  
  
 ---------------------------------------------------------------
 Warning -- This program may not be used in any manner that
 competes with the business of Gaussian, Inc. or will provide
 assistance to any competitor of Gaussian, Inc.  The licensee
 of this program is prohibited from giving any competitor of
 Gaussian, Inc. access to this program.  By using this program,
 the user acknowledges that Gaussian, Inc. is engaged in the
 business of creating and licensing software in the field of
 computational chemistry and represents and warrants to the
 licensee that it is not a competitor of Gaussian, Inc. and that
 it will not use this program in any manner prohibited above.
 ---------------------------------------------------------------
  

 Cite this work as:
 Gaussian 16, Revision C.01,
 M. J. Frisch, G. W. Trucks, H. B. Schlegel, G. E. Scuseria, 
 M. A. Robb, J. R. Cheeseman, G. Scalmani, V. Barone, 
 G. A. Petersson, H. Nakatsuji, X. Li, M. Caricato, A. V. Marenich, 
 J. Bloino, B. G. Janesko, R. Gomperts, B. Mennucci, H. P. Hratchian, 
 J. V. Ortiz, A. F. Izmaylov, J. L. Sonnenberg, D. Williams-Young, 
 F. Ding, F. Lipparini, F. Egidi, J. Goings, B. Peng, A. Petrone, 
 T. Henderson, D. Ranasinghe, V. G. Zakrzewski, J. Gao, N. Rega, 
 G. Zheng, W. Liang, M. Hada, M. Ehara, K. Toyota, R. Fukuda, 
 J. Hasegawa, M. Ishida, T. Nakajima, Y. Honda, O. Kitao, H. Nakai, 
 T. Vreven, K. Throssell, J. A. Montgomery, Jr., J. E. Peralta, 
 F. Ogliaro, M. J. Bearpark, J. J. Heyd, E. N. Brothers, K. N. Kudin, 
 V. N. Staroverov, T. A. Keith, R. Kobayashi, J. Normand, 
 K. Raghavachari, A. P. Rendell, J. C. Burant, S. S. Iyengar, 
 J. Tomasi, M. Cossi, J. M. Millam, M. Klene, C. Adamo, R. Cammi, 
 J. W. Ochterski, R. L. Martin, K. Morokuma, O. Farkas, 
 J. B. Foresman, and D. J. Fox, Gaussian, Inc., Wallingford CT, 2019.
 
 ******************************************
 Gaussian 16:  ES64L-G16RevC.01  3-Jul-2019
                30-Sep-2025 
 ******************************************
 %nproc=20
 Will use up to   20 processors via shared memory.
 %mem=18gb
 ----------------------------------------------------------------------
 # wb97xd/6-31++g** scf(conver=10) opt(tight,maxcycles=300,calcfc) freq
 ----------------------------------------------------------------------
 1/6=300,7=10,10=4,18=20,19=15,26=3,38=1/1,3;
 2/9=110,12=2,17=6,18=5,40=1/2;
 3/5=1,6=6,7=1111,11=2,25=1,30=1,71=2,74=-58,140=1/1,2,3;
 4//1;
 5/5=2,6=10,38=5/2;
 8/6=4,10=90,11=11/1;
 11/6=1,8=1,9=11,15=111,16=1/1,2,10;
 10/6=1,13=1/2;
 6/7=2,8=2,9=2,10=2,28=1/1;
 7/10=1,25=1/1,2,3,16;
 1/6=300,7=10,10=4,18=20,19=15,26=3/3(2);
 2/9=110/2;
 99//99;
 2/9=110/2;
 3/5=1,6=6,7=1111,11=2,25=1,30=1,71=1,74=-58/1,2,3;
 4/5=5,16=3,69=1/1;
 5/5=2,6=10,38=5/2;
 7//1,2,3,16;
 1/6=300,7=10,18=20,19=15,26=3/3(-5);
 2/9=110/2;
 6/7=2,8=2,9=2,10=2,19=2,28=1/1;
 99/9=1/99;
 ---------------
 20K-1-354-18786
 ---------------
 Symbolic Z-matrix:
 Charge =  0 Multiplicity = 1
 C                    -0.7313   -0.19946  -1.99061 
 O                    -0.97345  -1.11689  -1.24307 
 O                    -0.69427   1.04962  -1.7257 
 H                    -0.91606   1.27804  -0.65899 
 C                    -0.37215  -0.48229  -3.48394 
 F                     0.92924  -0.23697  -3.70842 
 F                    -1.07268   0.2863   -4.32393 
 F                    -0.59771  -1.75443  -3.81915 
 O                     1.32049   1.0345    1.6677 
 H                     2.07033   0.89619   1.08777 
 H                     1.16197   0.19731   2.14354 
 O                    -1.72648  -1.05996   1.43527 
 H                    -1.63762  -1.41548   0.53874 
 H                    -0.91411  -1.31047   1.91058 
 O                     0.58465  -1.29201   2.93096 
 H                     1.15358  -1.99544   3.24632 
 H                     0.16931  -0.87974   3.73176 
 O                    -0.69514  -0.16579   4.94484 
 H                    -1.14138  -0.66843   5.6282 
 H                    -1.40203   0.3043    4.44834 
 O                    -1.11993   1.42451   0.70576 
 H                    -1.44177   0.5274    0.98231 
 H                    -0.20865   1.48644   1.07771 
 O                    -2.62962   0.7973    3.34946 
 H                    -2.65541   0.05507   2.7288 
 H                    -2.43199   1.57956   2.82625 
 
 Add virtual bond connecting atoms O21        and H4         Dist= 2.62D+00.
 Add virtual bond connecting atoms O18        and H17        Dist= 3.12D+00.
 Add virtual bond connecting atoms H22        and O12        Dist= 3.17D+00.
 Add virtual bond connecting atoms H23        and O9         Dist= 3.21D+00.
 Add virtual bond connecting atoms O24        and H20        Dist= 3.25D+00.
 Add virtual bond connecting atoms O15        and H11        Dist= 3.37D+00.
 Add virtual bond connecting atoms O15        and H14        Dist= 3.43D+00.

 GradGradGradGradGradGradGradGradGradGradGradGradGradGradGradGradGradGrad
 Berny optimization.
 Initialization pass.
                           ----------------------------
                           !    Initial Parameters    !
                           ! (Angstroms and Degrees)  !
 --------------------------                            --------------------------
 ! Name  Definition              Value          Derivative Info.                !
 --------------------------------------------------------------------------------
 ! R1    R(1,2)                  1.2079         calculate D2E/DX2 analytically  !
 ! R2    R(1,3)                  1.2774         calculate D2E/DX2 analytically  !
 ! R3    R(1,5)                  1.5617         calculate D2E/DX2 analytically  !
 ! R4    R(3,4)                  1.1132         calculate D2E/DX2 analytically  !
 ! R5    R(4,21)                 1.3876         calculate D2E/DX2 analytically  !
 ! R6    R(5,6)                  1.3432         calculate D2E/DX2 analytically  !
 ! R7    R(5,7)                  1.3368         calculate D2E/DX2 analytically  !
 ! R8    R(5,8)                  1.3348         calculate D2E/DX2 analytically  !
 ! R9    R(9,10)                 0.958          calculate D2E/DX2 analytically  !
 ! R10   R(9,11)                 0.9759         calculate D2E/DX2 analytically  !
 ! R11   R(9,23)                 1.7002         calculate D2E/DX2 analytically  !
 ! R12   R(11,15)                1.7808         calculate D2E/DX2 analytically  !
 ! R13   R(12,13)                0.9685         calculate D2E/DX2 analytically  !
 ! R14   R(12,14)                0.974          calculate D2E/DX2 analytically  !
 ! R15   R(12,22)                1.6751         calculate D2E/DX2 analytically  !
 ! R16   R(14,15)                1.8132         calculate D2E/DX2 analytically  !
 ! R17   R(15,16)                0.9581         calculate D2E/DX2 analytically  !
 ! R18   R(15,17)                0.9918         calculate D2E/DX2 analytically  !
 ! R19   R(17,18)                1.6518         calculate D2E/DX2 analytically  !
 ! R20   R(18,19)                0.9585         calculate D2E/DX2 analytically  !
 ! R21   R(18,20)                0.9835         calculate D2E/DX2 analytically  !
 ! R22   R(20,24)                1.7198         calculate D2E/DX2 analytically  !
 ! R23   R(21,22)                0.9924         calculate D2E/DX2 analytically  !
 ! R24   R(21,23)                0.9862         calculate D2E/DX2 analytically  !
 ! R25   R(24,25)                0.9679         calculate D2E/DX2 analytically  !
 ! R26   R(24,26)                0.9616         calculate D2E/DX2 analytically  !
 ! A1    A(2,1,3)              128.3259         calculate D2E/DX2 analytically  !
 ! A2    A(2,1,5)              120.0198         calculate D2E/DX2 analytically  !
 ! A3    A(3,1,5)              111.6366         calculate D2E/DX2 analytically  !
 ! A4    A(1,3,4)              113.178          calculate D2E/DX2 analytically  !
 ! A5    A(1,5,6)              110.4589         calculate D2E/DX2 analytically  !
 ! A6    A(1,5,7)              112.0986         calculate D2E/DX2 analytically  !
 ! A7    A(1,5,8)              111.9553         calculate D2E/DX2 analytically  !
 ! A8    A(6,5,7)              107.3194         calculate D2E/DX2 analytically  !
 ! A9    A(6,5,8)              107.207          calculate D2E/DX2 analytically  !
 ! A10   A(7,5,8)              107.5544         calculate D2E/DX2 analytically  !
 ! A11   A(10,9,11)            107.3651         calculate D2E/DX2 analytically  !
 ! A12   A(10,9,23)            122.1605         calculate D2E/DX2 analytically  !
 ! A13   A(11,9,23)            104.5442         calculate D2E/DX2 analytically  !
 ! A14   A(13,12,14)           106.3081         calculate D2E/DX2 analytically  !
 ! A15   A(13,12,22)            94.7008         calculate D2E/DX2 analytically  !
 ! A16   A(14,12,22)           103.5289         calculate D2E/DX2 analytically  !
 ! A17   A(12,14,15)           164.0354         calculate D2E/DX2 analytically  !
 ! A18   A(11,15,14)            91.5847         calculate D2E/DX2 analytically  !
 ! A19   A(11,15,16)           124.5444         calculate D2E/DX2 analytically  !
 ! A20   A(11,15,17)            98.3447         calculate D2E/DX2 analytically  !
 ! A21   A(14,15,16)           131.9575         calculate D2E/DX2 analytically  !
 ! A22   A(14,15,17)            96.4571         calculate D2E/DX2 analytically  !
 ! A23   A(16,15,17)           106.743          calculate D2E/DX2 analytically  !
 ! A24   A(17,18,19)           122.721          calculate D2E/DX2 analytically  !
 ! A25   A(17,18,20)           102.2398         calculate D2E/DX2 analytically  !
 ! A26   A(19,18,20)           106.0188         calculate D2E/DX2 analytically  !
 ! A27   A(4,21,22)            103.0794         calculate D2E/DX2 analytically  !
 ! A28   A(4,21,23)            103.9929         calculate D2E/DX2 analytically  !
 ! A29   A(22,21,23)           104.556          calculate D2E/DX2 analytically  !
 ! A30   A(9,23,21)            160.9529         calculate D2E/DX2 analytically  !
 ! A31   A(20,24,25)           102.06           calculate D2E/DX2 analytically  !
 ! A32   A(20,24,26)           115.7308         calculate D2E/DX2 analytically  !
 ! A33   A(25,24,26)           106.2841         calculate D2E/DX2 analytically  !
 ! A34   L(3,4,21,10,-1)       175.854          calculate D2E/DX2 analytically  !
 ! A35   L(9,11,15,1,-1)       173.7086         calculate D2E/DX2 analytically  !
 ! A36   L(15,17,18,12,-1)     172.6369         calculate D2E/DX2 analytically  !
 ! A37   L(18,20,24,9,-1)      176.428          calculate D2E/DX2 analytically  !
 ! A38   L(12,22,21,1,-1)      176.9578         calculate D2E/DX2 analytically  !
 ! A39   L(3,4,21,10,-2)       185.4423         calculate D2E/DX2 analytically  !
 ! A40   L(9,11,15,1,-2)       187.6455         calculate D2E/DX2 analytically  !
 ! A41   L(15,17,18,12,-2)     180.4234         calculate D2E/DX2 analytically  !
 ! A42   L(18,20,24,9,-2)      167.0575         calculate D2E/DX2 analytically  !
 ! A43   L(12,22,21,1,-2)      188.7414         calculate D2E/DX2 analytically  !
 ! D1    D(2,1,3,4)              0.2058         calculate D2E/DX2 analytically  !
 ! D2    D(5,1,3,4)           -178.2408         calculate D2E/DX2 analytically  !
 ! D3    D(2,1,5,6)           -108.8044         calculate D2E/DX2 analytically  !
 ! D4    D(2,1,5,7)            131.5648         calculate D2E/DX2 analytically  !
 ! D5    D(2,1,5,8)             10.5902         calculate D2E/DX2 analytically  !
 ! D6    D(3,1,5,6)             69.7882         calculate D2E/DX2 analytically  !
 ! D7    D(3,1,5,7)            -49.8426         calculate D2E/DX2 analytically  !
 ! D8    D(3,1,5,8)           -170.8172         calculate D2E/DX2 analytically  !
 ! D9    D(1,3,21,22)          -12.1231         calculate D2E/DX2 analytically  !
 ! D10   D(1,3,21,23)           95.7023         calculate D2E/DX2 analytically  !
 ! D11   D(10,9,15,14)        -109.8137         calculate D2E/DX2 analytically  !
 ! D12   D(10,9,15,16)          35.7743         calculate D2E/DX2 analytically  !
 ! D13   D(10,9,15,17)         153.8895         calculate D2E/DX2 analytically  !
 ! D14   D(23,9,15,14)          19.6047         calculate D2E/DX2 analytically  !
 ! D15   D(23,9,15,16)         165.1927         calculate D2E/DX2 analytically  !
 ! D16   D(23,9,15,17)         -76.6921         calculate D2E/DX2 analytically  !
 ! D17   D(10,9,23,21)          86.4157         calculate D2E/DX2 analytically  !
 ! D18   D(11,9,23,21)         -35.4112         calculate D2E/DX2 analytically  !
 ! D19   D(13,12,14,15)        132.647          calculate D2E/DX2 analytically  !
 ! D20   D(22,12,14,15)         33.5433         calculate D2E/DX2 analytically  !
 ! D21   D(13,12,21,4)           0.3028         calculate D2E/DX2 analytically  !
 ! D22   D(13,12,21,23)       -106.2976         calculate D2E/DX2 analytically  !
 ! D23   D(14,12,21,4)         107.7069         calculate D2E/DX2 analytically  !
 ! D24   D(14,12,21,23)          1.1065         calculate D2E/DX2 analytically  !
 ! D25   D(12,14,15,11)        -47.1225         calculate D2E/DX2 analytically  !
 ! D26   D(12,14,15,16)        170.9074         calculate D2E/DX2 analytically  !
 ! D27   D(12,14,15,17)         51.4605         calculate D2E/DX2 analytically  !
 ! D28   D(11,15,18,19)       -178.6119         calculate D2E/DX2 analytically  !
 ! D29   D(11,15,18,20)         64.9791         calculate D2E/DX2 analytically  !
 ! D30   D(14,15,18,19)         89.5245         calculate D2E/DX2 analytically  !
 ! D31   D(14,15,18,20)        -26.8845         calculate D2E/DX2 analytically  !
 ! D32   D(16,15,18,19)        -47.0678         calculate D2E/DX2 analytically  !
 ! D33   D(16,15,18,20)       -163.4768         calculate D2E/DX2 analytically  !
 ! D34   D(17,18,24,25)         35.8587         calculate D2E/DX2 analytically  !
 ! D35   D(17,18,24,26)        -76.8557         calculate D2E/DX2 analytically  !
 ! D36   D(19,18,24,25)        -90.4857         calculate D2E/DX2 analytically  !
 ! D37   D(19,18,24,26)        156.8            calculate D2E/DX2 analytically  !
 ! D38   D(4,21,23,9)          -81.3793         calculate D2E/DX2 analytically  !
 ! D39   D(22,21,23,9)          26.4187         calculate D2E/DX2 analytically  !
 --------------------------------------------------------------------------------
 Trust Radius=3.00D-01 FncErr=1.00D-07 GrdErr=1.00D-06 EigMax=2.50D+02 EigMin=1.00D-04
 Number of steps in this run=    156 maximum allowed number of steps=    156.
 GradGradGradGradGradGradGradGradGradGradGradGradGradGradGradGradGradGrad

                          Input orientation:                          
 ---------------------------------------------------------------------
 Center     Atomic      Atomic             Coordinates (Angstroms)
 Number     Number       Type             X           Y           Z
 ---------------------------------------------------------------------
      1          6           0       -0.731298   -0.199462   -1.990610
      2          8           0       -0.973453   -1.116894   -1.243075
      3          8           0       -0.694275    1.049616   -1.725701
      4          1           0       -0.916061    1.278040   -0.658988
      5          6           0       -0.372155   -0.482291   -3.483937
      6          9           0        0.929235   -0.236972   -3.708419
      7          9           0       -1.072684    0.286304   -4.323930
      8          9           0       -0.597713   -1.754427   -3.819150
      9          8           0        1.320494    1.034501    1.667705
     10          1           0        2.070333    0.896191    1.087771
     11          1           0        1.161965    0.197310    2.143543
     12          8           0       -1.726476   -1.059961    1.435267
     13          1           0       -1.637622   -1.415484    0.538745
     14          1           0       -0.914115   -1.310472    1.910579
     15          8           0        0.584646   -1.292009    2.930958
     16          1           0        1.153576   -1.995443    3.246318
     17          1           0        0.169314   -0.879741    3.731758
     18          8           0       -0.695139   -0.165788    4.944840
     19          1           0       -1.141378   -0.668428    5.628195
     20          1           0       -1.402025    0.304302    4.448345
     21          8           0       -1.119931    1.424507    0.705756
     22          1           0       -1.441769    0.527403    0.982307
     23          1           0       -0.208651    1.486436    1.077708
     24          8           0       -2.629620    0.797295    3.349460
     25          1           0       -2.655406    0.055065    2.728797
     26          1           0       -2.431985    1.579562    2.826253
 ---------------------------------------------------------------------
                    Distance matrix (angstroms):
                    1          2          3          4          5
     1  C    0.000000
     2  O    1.207945   0.000000
     3  O    1.277396   2.237104   0.000000
     4  H    1.997590   2.465798   1.113213   0.000000
     5  C    1.561730   2.405357   2.354123   3.372675   0.000000
     6  F    2.389487   3.236110   2.867449   3.872907   1.343201
     7  F    2.407674   3.386810   2.734344   3.799984   1.336813
     8  F    2.404022   2.680260   3.500644   4.391336   1.334757
     9  O    4.372160   4.285246   3.946482   3.236508   5.630731
    10  H    4.304186   4.330125   3.947432   3.480736   5.363438
    11  H    4.564329   4.213826   4.375283   3.652444   5.872301
    12  O    3.669806   2.782769   3.937953   3.241747   5.134828
    13  H    2.949198   1.924879   3.477691   3.034845   4.319054
    14  H    4.060423   3.160146   4.340607   3.647337   5.484561
    15  O    5.210297   4.458798   5.366872   4.663151   6.536206
    16  H    5.848395   5.044874   6.116201   5.500046   7.064972
    17  H    5.832614   5.109904   5.852526   5.011258   7.246890
    18  O    6.935627   6.266766   6.780364   5.791057   8.440899
    19  H    7.644233   6.887937   7.565142   6.585452   9.146437
    20  H    6.493365   5.881814   6.259013   5.221989   8.037441
    21  O    3.171546   3.205951   2.496740   1.387639   4.663537
    22  H    3.141869   2.806307   2.857405   1.879807   4.702222
    23  H    3.539772   3.570474   2.878497   1.886788   4.971038
    24  O    5.754433   5.243890   5.437507   4.385778   7.309501
    25  H    5.102918   4.469700   4.967667   3.999759   6.640787
    26  H    5.409199   5.094863   4.901099   3.812591   6.950730
                    6          7          8          9         10
     6  F    0.000000
     7  F    2.158785   0.000000
     8  F    2.155575   2.155222   0.000000
     9  O    5.538270   6.495136   6.446954   0.000000
    10  H    5.058616   6.287848   6.182404   0.957972   0.000000
    11  H    5.872668   6.843230   6.516093   0.975931   1.558275
    12  O    5.847018   5.950481   5.418975   3.704703   4.285212
    13  H    5.100593   5.182745   4.493055   4.003427   4.403885
    14  H    6.010281   6.437697   5.755606   3.248286   3.801749
    15  O    6.731506   7.607313   6.868461   2.747714   3.223790
    16  H    7.177111   8.214090   7.283265   3.420591   3.723079
    17  H    7.506455   8.233853   7.640002   3.041357   3.709242
    18  O    8.804690   9.287467   8.907345   4.030272   4.863396
    19  H    9.573190   9.998052   9.525088   4.964501   5.777419
    20  H    8.500621   8.778474   8.557848   3.959452   4.868374
    21  O    5.142425   5.157081   5.554558   2.652004   3.256200
    22  H    5.311200   5.324520   5.382673   2.890851   3.532986
    23  H    5.212670   5.600408   5.885047   1.700184   2.354200
    24  O    7.971751   7.846406   7.875843   4.299764   5.216759
    25  H    7.373784   7.231835   7.098167   4.230011   5.072777
    26  H    7.569646   7.392249   7.657769   3.964899   4.874442
                   11         12         13         14         15
    11  H    0.000000
    12  O    3.228852   0.000000
    13  H    3.607516   0.968527   0.000000
    14  H    2.576390   0.973965   1.554483   0.000000
    15  O    1.780840   2.762648   3.267476   1.813228   0.000000
    16  H    2.454455   3.528418   3.931678   2.555138   0.958099
    17  H    2.160514   2.983349   3.707745   2.162416   0.991840
    18  O    3.380524   3.765675   4.675863   3.250384   2.638550
    19  H    4.265876   4.251622   5.167868   3.779490   3.262377
    20  H    3.449291   3.323420   4.277633   3.047262   2.966064
    21  O    2.963157   2.659449   2.891617   2.995675   3.903405
    22  H    2.869994   1.675098   2.002477   2.125533   3.348710
    23  H    2.162508   2.985931   3.279265   3.002340   3.432727
    24  O    4.023722   2.815884   3.712219   3.075064   3.856403
    25  H    3.864593   1.944071   2.827495   2.359293   3.514742
    26  H    3.910652   3.065888   3.851495   3.390381   4.166167
                   16         17         18         19         20
    16  H    0.000000
    17  H    1.564996   0.000000
    18  O    3.106503   1.651841   0.000000
    19  H    3.563863   2.314961   0.958515   0.000000
    20  H    3.642087   2.093935   0.983454   1.551189   0.000000
    21  O    4.829012   4.016018   4.547453   5.348948   3.916811
    22  H    4.269229   3.483551   4.091411   4.806716   3.473438
    23  H    4.322270   3.575701   4.233347   5.120582   3.766003
    24  O    4.703466   3.285215   2.686072   3.091253   1.719761
    25  H    4.356691   3.139879   2.966862   3.349960   2.142411
    26  H    5.080686   3.692543   3.248276   3.817068   2.306141
                   21         22         23         24         25
    21  O    0.000000
    22  H    0.992400   0.000000
    23  H    0.986212   1.565065   0.000000
    24  O    3.108332   2.662188   3.390702   0.000000
    25  H    2.885437   2.178587   3.280477   0.967881   0.000000
    26  H    2.498407   2.342585   2.830071   0.961637   1.543861
                   26
    26  H    0.000000
 Stoichiometry    C2H13F3O8
 Framework group  C1[X(C2H13F3O8)]
 Deg. of freedom    72
 Full point group                 C1      NOp   1
 Largest Abelian subgroup         C1      NOp   1
 Largest concise Abelian subgroup C1      NOp   1
                         Standard orientation:                         
 ---------------------------------------------------------------------
 Center     Atomic      Atomic             Coordinates (Angstroms)
 Number     Number       Type             X           Y           Z
 ---------------------------------------------------------------------
      1          6           0       -1.865939   -0.241578   -0.064115
      2          8           0       -1.155953   -0.099828   -1.031047
      3          8           0       -1.536581   -0.612998    1.112878
      4          1           0       -0.447729   -0.819027    1.218694
      5          6           0       -3.391171    0.079847   -0.160838
      6          9           0       -3.679476    1.198959    0.523748
      7          9           0       -4.144993   -0.901446    0.345010
      8          9           0       -3.780578    0.277203   -1.422183
      9          8           0        1.724492    1.533712    1.688863
     10          1           0        1.094133    2.240218    1.834486
     11          1           0        2.163003    1.706168    0.834223
     12          8           0        1.561777   -0.624800   -1.317660
     13          1           0        0.643640   -0.487289   -1.593627
     14          1           0        1.973425    0.257391   -1.287779
     15          8           0        2.901864    1.731814   -0.785907
     16          1           0        3.144152    2.528373   -1.259978
     17          1           0        3.747180    1.261861   -0.566062
     18          8           0        5.046600    0.298971   -0.230018
     19          1           0        5.727242    0.103243   -0.875904
     20          1           0        4.619401   -0.560834   -0.016904
     21          8           0        0.932682   -0.958056    1.244731
     22          1           0        1.179080   -0.933097    0.283731
     23          1           0        1.252282   -0.097425    1.604988
     24          8           0        3.624147   -1.961407    0.056864
     25          1           0        2.966921   -1.778857   -0.629810
     26          1           0        3.133115   -2.082028    0.874840
 ---------------------------------------------------------------------
 Rotational constants (GHZ):           1.1113572           0.2238336           0.2201211
 Standard basis: 6-31++G(d,p) (6D, 7F)
 There are   325 symmetry adapted cartesian basis functions of A   symmetry.
 There are   325 symmetry adapted basis functions of A   symmetry.
   325 basis functions,   520 primitive gaussians,   325 cartesian basis functions
    58 alpha electrons       58 beta electrons
       nuclear repulsion energy       975.4642192533 Hartrees.
 NAtoms=   26 NActive=   26 NUniq=   26 SFac= 1.00D+00 NAtFMM=   60 NAOKFM=F Big=F
 Integral buffers will be    131072 words long.
 Raffenetti 2 integral format.
 Two-electron integral symmetry is turned on.
 Nuclear repulsion after empirical dispersion term =      975.4500179309 Hartrees.
 One-electron integrals computed using PRISM.
 NBasis=   325 RedAO= T EigKep=  3.40D-05  NBF=   325
 NBsUse=   325 1.00D-06 EigRej= -1.00D+00 NBFU=   325
 ExpMin= 3.60D-02 ExpMax= 7.00D+03 ExpMxC= 1.05D+03 IAcc=3 IRadAn=         5 AccDes= 0.00D+00
 Harris functional with IExCor= 4639 and IRadAn=       5 diagonalized for initial guess.
 HarFok:  IExCor= 4639 AccDes= 0.00D+00 IRadAn=         5 IDoV= 1 UseB2=F ITyADJ=14
 ICtDFT=  3500011 ScaDFX=  1.000000  1.000000  1.000000  1.000000
 FoFCou: FMM=F IPFlag=           0 FMFlag=      100000 FMFlg1=           0
         NFxFlg=           0 DoJE=T BraDBF=F KetDBF=T FulRan=T
         wScrn=  0.000000 ICntrl=       500 IOpCl=  0 I1Cent=   200000004 NGrid=           0
         NMat0=    1 NMatS0=      1 NMatT0=    0 NMatD0=    1 NMtDS0=    0 NMtDT0=    0
 Petite list used in FoFCou.
 Requested convergence on RMS density matrix=1.00D-10 within 128 cycles.
 Requested convergence on MAX density matrix=1.00D-08.
 Requested convergence on             energy=1.00D-08.
 No special actions if energy rises.
 SCF Done:  E(RwB97XD) =  -985.238086776     A.U. after   18 cycles
            NFock= 18  Conv=0.74D-10     -V/T= 2.0082
 DoSCS=F DFT=T ScalE2(SS,OS)=  1.000000  1.000000
 Range of M.O.s used for correlation:     1   325
 NBasis=   325 NAE=    58 NBE=    58 NFC=     0 NFV=     0
 NROrb=    325 NOA=    58 NOB=    58 NVA=   267 NVB=   267

 **** Warning!!: The largest alpha MO coefficient is  0.40376605D+02

 Symmetrizing basis deriv contribution to polar:
 IMax=3 JMax=2 DiffMx= 0.00D+00
 G2DrvN: will do    27 centers at a time, making    1 passes.
 Calling FoFCou, ICntrl=  3107 FMM=F I1Cent=   0 AccDes= 0.00D+00.
 End of G2Drv F.D. properties file   721 does not exist.
 End of G2Drv F.D. properties file   722 does not exist.
 End of G2Drv F.D. properties file   788 does not exist.
          IDoAtm=11111111111111111111111111
          Differentiating once with respect to nuclear coordinates.
 CalDSu exits because no D1Ps are significant.
          There are    81 degrees of freedom in the 1st order CPHF.  IDoFFX=6 NUNeed=     0.
     75 vectors produced by pass  0 Test12= 1.91D-14 1.23D-09 XBig12= 1.68D-01 7.99D-02.
 AX will form    75 AO Fock derivatives at one time.
     75 vectors produced by pass  1 Test12= 1.91D-14 1.23D-09 XBig12= 1.26D-02 2.75D-02.
     75 vectors produced by pass  2 Test12= 1.91D-14 1.23D-09 XBig12= 5.91D-04 3.66D-03.
     75 vectors produced by pass  3 Test12= 1.91D-14 1.23D-09 XBig12= 4.47D-06 3.13D-04.
     75 vectors produced by pass  4 Test12= 1.91D-14 1.23D-09 XBig12= 4.09D-08 3.02D-05.
     75 vectors produced by pass  5 Test12= 1.91D-14 1.23D-09 XBig12= 2.84D-10 2.26D-06.
     65 vectors produced by pass  6 Test12= 1.91D-14 1.23D-09 XBig12= 1.51D-12 1.89D-07.
     19 vectors produced by pass  7 Test12= 1.91D-14 1.23D-09 XBig12= 8.51D-15 1.14D-08.
 InvSVY:  IOpt=1 It=  1 EMax= 2.22D-16
 Solved reduced A of dimension   534 with    81 vectors.
 End of Minotr F.D. properties file   721 does not exist.
 End of Minotr F.D. properties file   722 does not exist.
 End of Minotr F.D. properties file   788 does not exist.

 **********************************************************************

            Population analysis using the SCF Density.

 **********************************************************************

 Orbital symmetries:
       Occupied  (A) (A) (A) (A) (A) (A) (A) (A) (A) (A) (A) (A)
                 (A) (A) (A) (A) (A) (A) (A) (A) (A) (A) (A) (A)
                 (A) (A) (A) (A) (A) (A) (A) (A) (A) (A) (A) (A)
                 (A) (A) (A) (A) (A) (A) (A) (A) (A) (A) (A) (A)
                 (A) (A) (A) (A) (A) (A) (A) (A) (A) (A)
       Virtual   (A) (A) (A) (A) (A) (A) (A) (A) (A) (A) (A) (A)
                 (A) (A) (A) (A) (A) (A) (A) (A) (A) (A) (A) (A)
                 (A) (A) (A) (A) (A) (A) (A) (A) (A) (A) (A) (A)
                 (A) (A) (A) (A) (A) (A) (A) (A) (A) (A) (A) (A)
                 (A) (A) (A) (A) (A) (A) (A) (A) (A) (A) (A) (A)
                 (A) (A) (A) (A) (A) (A) (A) (A) (A) (A) (A) (A)
                 (A) (A) (A) (A) (A) (A) (A) (A) (A) (A) (A) (A)
                 (A) (A) (A) (A) (A) (A) (A) (A) (A) (A) (A) (A)
                 (A) (A) (A) (A) (A) (A) (A) (A) (A) (A) (A) (A)
                 (A) (A) (A) (A) (A) (A) (A) (A) (A) (A) (A) (A)
                 (A) (A) (A) (A) (A) (A) (A) (A) (A) (A) (A) (A)
                 (A) (A) (A) (A) (A) (A) (A) (A) (A) (A) (A) (A)
                 (A) (A) (A) (A) (A) (A) (A) (A) (A) (A) (A) (A)
                 (A) (A) (A) (A) (A) (A) (A) (A) (A) (A) (A) (A)
                 (A) (A) (A) (A) (A) (A) (A) (A) (A) (A) (A) (A)
                 (A) (A) (A) (A) (A) (A) (A) (A) (A) (A) (A) (A)
                 (A) (A) (A) (A) (A) (A) (A) (A) (A) (A) (A) (A)
                 (A) (A) (A) (A) (A) (A) (A) (A) (A) (A) (A) (A)
                 (A) (A) (A) (A) (A) (A) (A) (A) (A) (A) (A) (A)
                 (A) (A) (A) (A) (A) (A) (A) (A) (A) (A) (A) (A)
                 (A) (A) (A) (A) (A) (A) (A) (A) (A) (A) (A) (A)
                 (A) (A) (A) (A) (A) (A) (A) (A) (A) (A) (A) (A)
                 (A) (A) (A)
 The electronic state is 1-A.
 Alpha  occ. eigenvalues --  -24.87882 -24.87814 -24.87694 -19.32520 -19.31976
 Alpha  occ. eigenvalues --  -19.30861 -19.30837 -19.30765 -19.30669 -19.30624
 Alpha  occ. eigenvalues --  -19.29288 -10.56385 -10.46438  -1.43515  -1.34237
 Alpha  occ. eigenvalues --   -1.34162  -1.23095  -1.16823  -1.15509  -1.14941
 Alpha  occ. eigenvalues --   -1.14519  -1.13958  -1.13229  -1.12561  -0.84932
 Alpha  occ. eigenvalues --   -0.75217  -0.69746  -0.69649  -0.68400  -0.67004
 Alpha  occ. eigenvalues --   -0.66009  -0.65728  -0.65160  -0.65102  -0.64063
 Alpha  occ. eigenvalues --   -0.60167  -0.57587  -0.57138  -0.56524  -0.55668
 Alpha  occ. eigenvalues --   -0.54697  -0.54062  -0.52753  -0.52452  -0.52216
 Alpha  occ. eigenvalues --   -0.51172  -0.50648  -0.50047  -0.48907  -0.47651
 Alpha  occ. eigenvalues --   -0.45184  -0.43696  -0.43165  -0.42816  -0.42641
 Alpha  occ. eigenvalues --   -0.42075  -0.41550  -0.38875
 Alpha virt. eigenvalues --    0.01989   0.04413   0.05045   0.05204   0.06489
 Alpha virt. eigenvalues --    0.07716   0.09082   0.09787   0.09998   0.10246
 Alpha virt. eigenvalues --    0.11179   0.11739   0.12194   0.13054   0.13579
 Alpha virt. eigenvalues --    0.13654   0.14471   0.15069   0.17005   0.18392
 Alpha virt. eigenvalues --    0.18923   0.19414   0.20675   0.21386   0.22336
 Alpha virt. eigenvalues --    0.22425   0.23322   0.23968   0.25229   0.25720
 Alpha virt. eigenvalues --    0.26504   0.26800   0.27300   0.27886   0.28495
 Alpha virt. eigenvalues --    0.29210   0.29598   0.29920   0.30207   0.30247
 Alpha virt. eigenvalues --    0.30617   0.30755   0.31550   0.31781   0.32211
 Alpha virt. eigenvalues --    0.33011   0.33990   0.34397   0.34601   0.35049
 Alpha virt. eigenvalues --    0.35312   0.35660   0.36101   0.36238   0.37124
 Alpha virt. eigenvalues --    0.37286   0.37807   0.37990   0.38585   0.39220
 Alpha virt. eigenvalues --    0.39555   0.40175   0.41663   0.42056   0.42774
 Alpha virt. eigenvalues --    0.43654   0.43809   0.44155   0.44923   0.45653
 Alpha virt. eigenvalues --    0.46343   0.47643   0.47826   0.48332   0.49097
 Alpha virt. eigenvalues --    0.50221   0.51535   0.53415   0.54588   0.54809
 Alpha virt. eigenvalues --    0.58561   0.59217   0.61145   0.62279   0.64018
 Alpha virt. eigenvalues --    0.82618   0.83345   0.85872   0.89774   0.91888
 Alpha virt. eigenvalues --    0.94583   1.03033   1.06597   1.07431   1.09828
 Alpha virt. eigenvalues --    1.11235   1.15376   1.17271   1.18688   1.19715
 Alpha virt. eigenvalues --    1.20841   1.21967   1.22391   1.23271   1.24058
 Alpha virt. eigenvalues --    1.24766   1.25447   1.25646   1.26612   1.27266
 Alpha virt. eigenvalues --    1.27699   1.28183   1.29128   1.29818   1.30982
 Alpha virt. eigenvalues --    1.31675   1.32412   1.33058   1.34056   1.34651
 Alpha virt. eigenvalues --    1.35743   1.36081   1.36551   1.38073   1.38525
 Alpha virt. eigenvalues --    1.39602   1.40430   1.40647   1.43843   1.45161
 Alpha virt. eigenvalues --    1.48032   1.49429   1.51902   1.53123   1.55146
 Alpha virt. eigenvalues --    1.56735   1.57524   1.58206   1.59130   1.60077
 Alpha virt. eigenvalues --    1.60666   1.61840   1.63078   1.63427   1.63826
 Alpha virt. eigenvalues --    1.64835   1.65466   1.66328   1.68316   1.68537
 Alpha virt. eigenvalues --    1.68861   1.69337   1.71622   1.72404   1.74017
 Alpha virt. eigenvalues --    1.74443   1.74954   1.75453   1.75977   1.77680
 Alpha virt. eigenvalues --    1.78342   1.79141   1.80093   1.80691   1.83265
 Alpha virt. eigenvalues --    1.84606   1.85714   1.86709   1.88065   1.90982
 Alpha virt. eigenvalues --    1.91791   1.92243   1.93265   1.94495   1.94836
 Alpha virt. eigenvalues --    1.96598   1.97261   1.98482   2.02923   2.12875
 Alpha virt. eigenvalues --    2.13643   2.15917   2.16873   2.17767   2.19548
 Alpha virt. eigenvalues --    2.24906   2.26903   2.28989   2.32006   2.32529
 Alpha virt. eigenvalues --    2.34445   2.34595   2.36062   2.36413   2.38092
 Alpha virt. eigenvalues --    2.40120   2.42733   2.44841   2.45244   2.46707
 Alpha virt. eigenvalues --    2.48487   2.49668   2.53429   2.57691   2.59655
 Alpha virt. eigenvalues --    2.60512   2.60963   2.63325   2.65966   2.67539
 Alpha virt. eigenvalues --    2.67970   2.69263   2.70703   2.72874   2.74007
 Alpha virt. eigenvalues --    2.74533   2.75313   2.77502   2.79563   2.80418
 Alpha virt. eigenvalues --    2.81207   2.82337   2.84177   2.86398   2.89567
 Alpha virt. eigenvalues --    2.90620   2.96202   2.99523   3.00565   3.08672
 Alpha virt. eigenvalues --    3.11040   3.12566   3.13742   3.14478   3.17495
 Alpha virt. eigenvalues --    3.22685   3.23986   3.27250   3.28509   3.38787
 Alpha virt. eigenvalues --    3.39409   3.46030   3.49831   3.51493   3.54001
 Alpha virt. eigenvalues --    3.56672   3.61752   3.72069   3.73800   3.76215
 Alpha virt. eigenvalues --    3.77971   3.78420   3.84497   3.87953   4.30710
 Alpha virt. eigenvalues --    4.36590   4.42616   4.44664   4.46799   4.54354
 Alpha virt. eigenvalues --    4.57538   4.70391   4.77640   4.83750   5.61510
 Alpha virt. eigenvalues --    5.89310   6.57686
          Condensed to atoms (all electrons):
               1          2          3          4          5          6
     1  C    5.782795   0.347627   0.355010  -0.049960  -0.609769  -0.057224
     2  O    0.347627   8.313760  -0.167936  -0.000779  -0.000418   0.000727
     3  O    0.355010  -0.167936   8.364126   0.171412  -0.206604   0.015274
     4  H   -0.049960  -0.000779   0.171412   0.260494   0.023743   0.000504
     5  C   -0.609769  -0.000418  -0.206604   0.023743   5.375627   0.179452
     6  F   -0.057224   0.000727   0.015274   0.000504   0.179452   9.240454
     7  F   -0.050051   0.004292   0.015434   0.001038   0.162271  -0.044977
     8  F   -0.047516   0.001318   0.012831   0.000936   0.175154  -0.038296
     9  O    0.008182  -0.005155  -0.003704  -0.004186   0.003899   0.000014
    10  H   -0.001049  -0.000438   0.000623  -0.000964  -0.001364   0.000071
    11  H   -0.004773   0.001105   0.000396   0.001780   0.002181  -0.000037
    12  O    0.002963  -0.027756   0.001208  -0.001607  -0.016821   0.000100
    13  H   -0.015177   0.043065  -0.001366   0.000164   0.010659   0.000241
    14  H   -0.001198   0.000750   0.000491   0.001067   0.001313  -0.000116
    15  O    0.000215   0.000038  -0.000024  -0.000354  -0.000178   0.000001
    16  H    0.000266  -0.000368  -0.000058  -0.000216   0.000126   0.000007
    17  H    0.000330   0.000388  -0.000014   0.000165  -0.000792  -0.000002
    18  O    0.000054   0.000035  -0.000014   0.000066   0.000056  -0.000000
    19  H    0.000051   0.000006  -0.000009   0.000021   0.000047  -0.000000
    20  H   -0.000430  -0.000110   0.000066  -0.000218  -0.000264   0.000001
    21  O    0.006189   0.016302  -0.035184   0.074451  -0.051278  -0.000525
    22  H    0.022669  -0.005167  -0.007560  -0.017513  -0.043832  -0.000466
    23  H    0.001562   0.000085  -0.000014  -0.013300   0.008357   0.000001
    24  O    0.005936  -0.001728   0.000322   0.002767   0.001605   0.000001
    25  H   -0.000466  -0.000339   0.000630  -0.000129  -0.000218   0.000005
    26  H    0.000097   0.000533  -0.000083   0.001061   0.000370  -0.000002
               7          8          9         10         11         12
     1  C   -0.050051  -0.047516   0.008182  -0.001049  -0.004773   0.002963
     2  O    0.004292   0.001318  -0.005155  -0.000438   0.001105  -0.027756
     3  O    0.015434   0.012831  -0.003704   0.000623   0.000396   0.001208
     4  H    0.001038   0.000936  -0.004186  -0.000964   0.001780  -0.001607
     5  C    0.162271   0.175154   0.003899  -0.001364   0.002181  -0.016821
     6  F   -0.044977  -0.038296   0.000014   0.000071  -0.000037   0.000100
     7  F    9.237121  -0.041718   0.000001  -0.000028   0.000022   0.000036
     8  F   -0.041718   9.244672  -0.000004   0.000011  -0.000009   0.000146
     9  O    0.000001  -0.000004   8.334199   0.279904   0.240950   0.006211
    10  H   -0.000028   0.000011   0.279904   0.355802  -0.022378   0.000713
    11  H    0.000022  -0.000009   0.240950  -0.022378   0.313682  -0.002718
    12  O    0.000036   0.000146   0.006211   0.000713  -0.002718   8.471785
    13  H    0.000212  -0.000113   0.001027  -0.000011   0.001487   0.241259
    14  H   -0.000056  -0.000026  -0.004517   0.000210   0.002204   0.237421
    15  O    0.000001   0.000003  -0.037013   0.000199   0.021701  -0.021695
    16  H    0.000001  -0.000006   0.003408  -0.001167  -0.001630   0.005583
    17  H   -0.000002   0.000008   0.003121   0.001127  -0.011589  -0.002567
    18  O    0.000000   0.000000  -0.000999   0.000002   0.001700   0.001237
    19  H   -0.000000  -0.000000  -0.000404  -0.000089   0.001133  -0.000297
    20  H    0.000001   0.000002   0.002011   0.000187  -0.002045   0.002998
    21  O   -0.000070   0.000284  -0.051050   0.000241   0.002297  -0.059566
    22  H    0.000367   0.000569   0.000997   0.000691  -0.002571   0.069296
    23  H   -0.000188  -0.000171   0.029581  -0.001678  -0.005221   0.001697
    24  O    0.000001  -0.000000  -0.002086  -0.000388   0.002139   0.005537
    25  H   -0.000014  -0.000006   0.001183  -0.000041  -0.000340   0.010158
    26  H   -0.000004  -0.000005  -0.001235  -0.000066   0.000365  -0.005026
              13         14         15         16         17         18
     1  C   -0.015177  -0.001198   0.000215   0.000266   0.000330   0.000054
     2  O    0.043065   0.000750   0.000038  -0.000368   0.000388   0.000035
     3  O   -0.001366   0.000491  -0.000024  -0.000058  -0.000014  -0.000014
     4  H    0.000164   0.001067  -0.000354  -0.000216   0.000165   0.000066
     5  C    0.010659   0.001313  -0.000178   0.000126  -0.000792   0.000056
     6  F    0.000241  -0.000116   0.000001   0.000007  -0.000002  -0.000000
     7  F    0.000212  -0.000056   0.000001   0.000001  -0.000002   0.000000
     8  F   -0.000113  -0.000026   0.000003  -0.000006   0.000008   0.000000
     9  O    0.001027  -0.004517  -0.037013   0.003408   0.003121  -0.000999
    10  H   -0.000011   0.000210   0.000199  -0.001167   0.001127   0.000002
    11  H    0.001487   0.002204   0.021701  -0.001630  -0.011589   0.001700
    12  O    0.241259   0.237421  -0.021695   0.005583  -0.002567   0.001237
    13  H    0.281919  -0.018399   0.003758  -0.000440  -0.000104   0.003267
    14  H   -0.018399   0.301119   0.014274  -0.003802  -0.006254  -0.005576
    15  O    0.003758   0.014274   8.534351   0.268593   0.200899  -0.060536
    16  H   -0.000440  -0.003802   0.268593   0.324056  -0.008996   0.002357
    17  H   -0.000104  -0.006254   0.200899  -0.008996   0.292401   0.051068
    18  O    0.003267  -0.005576  -0.060536   0.002357   0.051068   8.365915
    19  H    0.000248   0.000646   0.005998  -0.001182  -0.009282   0.272553
    20  H   -0.001449  -0.000170   0.003740   0.000942  -0.003498   0.233281
    21  O    0.000617   0.005542  -0.000757  -0.000434  -0.000883  -0.000753
    22  H   -0.013048  -0.011264   0.002880  -0.000091  -0.000595  -0.005798
    23  H    0.000205  -0.001231   0.001757   0.000933  -0.000644   0.000045
    24  O    0.006537  -0.007346  -0.000153   0.000657  -0.001732  -0.047058
    25  H    0.000491  -0.000251  -0.001468   0.000133   0.002007   0.001379
    26  H   -0.000150   0.001858   0.000058  -0.000194   0.000081   0.005316
              19         20         21         22         23         24
     1  C    0.000051  -0.000430   0.006189   0.022669   0.001562   0.005936
     2  O    0.000006  -0.000110   0.016302  -0.005167   0.000085  -0.001728
     3  O   -0.000009   0.000066  -0.035184  -0.007560  -0.000014   0.000322
     4  H    0.000021  -0.000218   0.074451  -0.017513  -0.013300   0.002767
     5  C    0.000047  -0.000264  -0.051278  -0.043832   0.008357   0.001605
     6  F   -0.000000   0.000001  -0.000525  -0.000466   0.000001   0.000001
     7  F   -0.000000   0.000001  -0.000070   0.000367  -0.000188   0.000001
     8  F   -0.000000   0.000002   0.000284   0.000569  -0.000171  -0.000000
     9  O   -0.000404   0.002011  -0.051050   0.000997   0.029581  -0.002086
    10  H   -0.000089   0.000187   0.000241   0.000691  -0.001678  -0.000388
    11  H    0.001133  -0.002045   0.002297  -0.002571  -0.005221   0.002139
    12  O   -0.000297   0.002998  -0.059566   0.069296   0.001697   0.005537
    13  H    0.000248  -0.001449   0.000617  -0.013048   0.000205   0.006537
    14  H    0.000646  -0.000170   0.005542  -0.011264  -0.001231  -0.007346
    15  O    0.005998   0.003740  -0.000757   0.002880   0.001757  -0.000153
    16  H   -0.001182   0.000942  -0.000434  -0.000091   0.000933   0.000657
    17  H   -0.009282  -0.003498  -0.000883  -0.000595  -0.000644  -0.001732
    18  O    0.272553   0.233281  -0.000753  -0.005798   0.000045  -0.047058
    19  H    0.364270  -0.020962   0.000290   0.000093  -0.000079   0.001294
    20  H   -0.020962   0.300393  -0.001216   0.005549  -0.000675   0.033775
    21  O    0.000290  -0.001216   8.507368   0.258794   0.255421   0.012736
    22  H    0.000093   0.005549   0.258794   0.359068  -0.030627  -0.038155
    23  H   -0.000079  -0.000675   0.255421  -0.030627   0.278012   0.001387
    24  O    0.001294   0.033775   0.012736  -0.038155   0.001387   8.289874
    25  H   -0.001317  -0.004276  -0.004505   0.006675   0.001215   0.260276
    26  H    0.000255  -0.004499   0.004343  -0.002828  -0.002390   0.285286
              25         26
     1  C   -0.000466   0.000097
     2  O   -0.000339   0.000533
     3  O    0.000630  -0.000083
     4  H   -0.000129   0.001061
     5  C   -0.000218   0.000370
     6  F    0.000005  -0.000002
     7  F   -0.000014  -0.000004
     8  F   -0.000006  -0.000005
     9  O    0.001183  -0.001235
    10  H   -0.000041  -0.000066
    11  H   -0.000340   0.000365
    12  O    0.010158  -0.005026
    13  H    0.000491  -0.000150
    14  H   -0.000251   0.001858
    15  O   -0.001468   0.000058
    16  H    0.000133  -0.000194
    17  H    0.002007   0.000081
    18  O    0.001379   0.005316
    19  H   -0.001317   0.000255
    20  H   -0.004276  -0.004499
    21  O   -0.004505   0.004343
    22  H    0.006675  -0.002828
    23  H    0.001215  -0.002390
    24  O    0.260276   0.285286
    25  H    0.328160  -0.022573
    26  H   -0.022573   0.329002
 Mulliken charges:
               1
     1  C    0.303666
     2  O   -0.519839
     3  O   -0.515253
     4  H    0.549557
     5  C    0.986678
     6  F   -0.295209
     7  F   -0.283691
     8  F   -0.308065
     9  O   -0.804338
    10  H    0.389878
    11  H    0.460171
    12  O   -0.920296
    13  H    0.455100
    14  H    0.493312
    15  O   -0.936286
    16  H    0.411521
    17  H    0.495357
    18  O   -0.817600
    19  H    0.386716
    20  H    0.456866
    21  O   -0.938654
    22  H    0.451867
    23  H    0.475962
    24  O   -0.811484
    25  H    0.423633
    26  H    0.410433
 Sum of Mulliken charges =  -0.00000
 Mulliken charges with hydrogens summed into heavy atoms:
               1
     1  C    0.303666
     2  O   -0.519839
     3  O    0.034304
     5  C    0.986678
     6  F   -0.295209
     7  F   -0.283691
     8  F   -0.308065
     9  O    0.045710
    12  O    0.028116
    15  O   -0.029408
    18  O    0.025981
    21  O   -0.010826
    24  O    0.022582
 APT charges:
               1
     1  C    0.241003
     2  O   -0.607546
     3  O   -0.413989
     4  H    0.423374
     5  C    0.352110
     6  F   -0.114687
     7  F    0.005225
     8  F   -0.061449
     9  O   -0.911019
    10  H    0.550589
    11  H    0.426703
    12  O   -0.797898
    13  H    0.288414
    14  H    0.561910
    15  O   -1.757027
    16  H    1.028073
    17  H    0.668681
    18  O   -1.219920
    19  H    1.193807
    20  H   -0.012153
    21  O   -0.721748
    22  H    0.335684
    23  H    0.470465
    24  O   -0.137513
    25  H   -0.010443
    26  H    0.219354
 Sum of APT charges =  -0.00000
 APT charges with hydrogens summed into heavy atoms:
               1
     1  C    0.241003
     2  O   -0.607546
     3  O    0.009385
     5  C    0.352110
     6  F   -0.114687
     7  F    0.005225
     8  F   -0.061449
     9  O    0.066273
    12  O    0.052426
    15  O   -0.060273
    18  O   -0.038266
    21  O    0.084401
    24  O    0.071399
 Electronic spatial extent (au):  <R**2>=           4838.4360
 Charge=             -0.0000 electrons
 Dipole moment (field-independent basis, Debye):
    X=              4.9016    Y=              2.9041    Z=             -1.5512  Tot=              5.9047
 Quadrupole moment (field-independent basis, Debye-Ang):
   XX=            -78.7750   YY=            -71.2714   ZZ=            -80.4728
   XY=              6.7733   XZ=            -10.4668   YZ=             -1.9212
 Traceless Quadrupole moment (field-independent basis, Debye-Ang):
   XX=             -1.9353   YY=              5.5683   ZZ=             -3.6330
   XY=              6.7733   XZ=            -10.4668   YZ=             -1.9212
 Octapole moment (field-independent basis, Debye-Ang**2):
  XXX=             87.9987  YYY=             41.1621  ZZZ=             -4.7962  XYY=              6.5501
  XXY=             19.4291  XXZ=            -57.1974  XZZ=              9.8280  YZZ=              8.1437
  YYZ=             -3.6343  XYZ=            -22.5171
 Hexadecapole moment (field-independent basis, Debye-Ang**3):
 XXXX=          -3921.7495 YYYY=           -519.4624 ZZZZ=           -511.1713 XXXY=             58.3957
 XXXZ=           -303.1943 YYYX=            103.4416 YYYZ=            -14.7563 ZZZX=            -26.8204
 ZZZY=             -9.5083 XXYY=           -810.8391 XXZZ=           -764.9410 YYZZ=           -155.9735
 XXYZ=            -69.6872 YYXZ=            -20.0561 ZZXY=              0.5275
 N-N= 9.754500179309D+02 E-N=-4.278430254445D+03  KE= 9.772604109527D+02
  Exact polarizability:       0.000       0.000       0.000       0.000       0.000       0.000
 Approx polarizability:      84.524       0.019      76.842      -4.742      -4.285      88.938
 Calling FoFJK, ICntrl=    100127 FMM=F ISym2X=0 I1Cent= 0 IOpClX= 0 NMat=1 NMatS=1 NMatT=0.
 ***** Axes restored to original set *****
 -------------------------------------------------------------------
 Center     Atomic                   Forces (Hartrees/Bohr)
 Number     Number              X              Y              Z
 -------------------------------------------------------------------
      1        6           0.004020589    0.000684203   -0.014810226
      2        8          -0.004569257   -0.017221974    0.008978782
      3        8          -0.003807603    0.021379828    0.018197085
      4        1           0.003297371   -0.007232273   -0.016311557
      5        6           0.000939218   -0.002933626   -0.003508787
      6        9           0.003462432    0.001733158    0.003230890
      7        9          -0.003448229    0.003044761    0.001268244
      8        9          -0.001730100   -0.000986490    0.003735318
      9        8          -0.001287098    0.002765357    0.003100069
     10        1           0.001334812   -0.000291663   -0.001543146
     11        1           0.004536914   -0.002232905   -0.001226392
     12        8          -0.002822159   -0.000569816    0.004573586
     13        1           0.000416994    0.000320358   -0.003815298
     14        1           0.001888479   -0.004109284   -0.000508410
     15        8          -0.002190150    0.004800777   -0.000401308
     16        1           0.001473666   -0.002160928   -0.000720596
     17        1           0.000221290   -0.003632874    0.005321542
     18        8           0.001520952    0.001342113   -0.001956185
     19        1          -0.000021944   -0.001188691    0.001834686
     20        1          -0.002276495    0.001625097    0.001141702
     21        8          -0.003120129    0.001825422   -0.003717499
     22        1           0.004045649    0.003875836   -0.001611676
     23        1          -0.000018838   -0.001379741   -0.000350481
     24        8           0.000102934   -0.000484277    0.005358025
     25        1          -0.001725646    0.000064544   -0.003762988
     26        1          -0.000243653    0.000963089   -0.002495379
 -------------------------------------------------------------------
 Cartesian Forces:  Max     0.021379828 RMS     0.005291428
 FormGI is forming the generalized inverse of G from B-inverse, IUseBI=4.

 GradGradGradGradGradGradGradGradGradGradGradGradGradGradGradGradGradGrad
 Berny optimization.
 Internal  Forces:  Max     0.019552640 RMS     0.003907553
 Search for a local minimum.
 Step number   1 out of a maximum of  156
 All quantities printed in internal units (Hartrees-Bohrs-Radians)
 Mixed Optimization -- RFO/linear search
 Second derivative matrix not updated -- analytic derivatives used.
 ITU=  0
     Eigenvalues ---    0.00006   0.00022   0.00039   0.00047   0.00060
     Eigenvalues ---    0.00122   0.00312   0.00361   0.00448   0.00615
     Eigenvalues ---    0.00664   0.00799   0.01086   0.01163   0.01185
     Eigenvalues ---    0.01209   0.01495   0.01576   0.01711   0.01856
     Eigenvalues ---    0.01909   0.02063   0.02223   0.02237   0.02376
     Eigenvalues ---    0.02498   0.02970   0.02991   0.03317   0.03417
     Eigenvalues ---    0.03728   0.04035   0.04582   0.04845   0.05251
     Eigenvalues ---    0.05487   0.05984   0.06977   0.07670   0.07782
     Eigenvalues ---    0.08443   0.09219   0.11391   0.11584   0.13684
     Eigenvalues ---    0.16459   0.19698   0.21170   0.21879   0.22729
     Eigenvalues ---    0.24209   0.28932   0.36993   0.37302   0.38640
     Eigenvalues ---    0.43185   0.44343   0.45252   0.48664   0.49624
     Eigenvalues ---    0.50823   0.52127   0.52657   0.55626   0.56005
     Eigenvalues ---    0.57283   0.57500   0.57555   0.61183   0.92472
     Eigenvalues ---    1.02944   1.30955
 RFO step:  Lambda=-1.04777078D-02 EMin= 5.75091573D-05
 Linear search not attempted -- first point.
 Maximum step size (   0.300) exceeded in Quadratic search.
    -- Step size scaled by   0.512
 Iteration  1 RMS(Cart)=  0.06804283 RMS(Int)=  0.00091704
 Iteration  2 RMS(Cart)=  0.00162643 RMS(Int)=  0.00011058
 Iteration  3 RMS(Cart)=  0.00000114 RMS(Int)=  0.00011058
 Iteration  4 RMS(Cart)=  0.00000000 RMS(Int)=  0.00011058
 Variable       Old X    -DE/DX   Delta X   Delta X   Delta X     New X
                                 (Linear)    (Quad)   (Total)
    R1        2.28268   0.01955   0.00000   0.00263   0.00263   2.28532
    R2        2.41393   0.01560   0.00000   0.02398   0.02398   2.43791
    R3        2.95124  -0.00485   0.00000  -0.01160  -0.01160   2.93964
    R4        2.10367  -0.01859   0.00000  -0.14497  -0.14496   1.95870
    R5        2.62226  -0.00086   0.00000   0.19953   0.19953   2.82179
    R6        2.53828   0.00313   0.00000   0.00037   0.00037   2.53865
    R7        2.52621   0.00276   0.00000   0.00070   0.00070   2.52691
    R8        2.52232   0.00029   0.00000  -0.00429  -0.00429   2.51803
    R9        1.81031   0.00200   0.00000   0.00155   0.00155   1.81185
   R10        1.84424   0.00230   0.00000   0.00061   0.00058   1.84482
   R11        3.21288   0.00234   0.00000   0.06930   0.06929   3.28218
   R12        3.36530   0.00211   0.00000   0.04086   0.04082   3.40612
   R13        1.83025   0.00345   0.00000   0.00015   0.00015   1.83040
   R14        1.84053   0.00287   0.00000   0.00126   0.00127   1.84179
   R15        3.16548   0.00336   0.00000   0.08928   0.08932   3.25480
   R16        3.42651   0.00109   0.00000   0.03239   0.03240   3.45890
   R17        1.81054   0.00222   0.00000   0.00197   0.00197   1.81252
   R18        1.87431   0.00496   0.00000   0.00258   0.00258   1.87689
   R19        3.12153   0.00251   0.00000   0.01168   0.01168   3.13320
   R20        1.81133   0.00194   0.00000   0.00163   0.00163   1.81296
   R21        1.85846   0.00391   0.00000   0.00260   0.00260   1.86106
   R22        3.24988   0.00206   0.00000   0.01020   0.01020   3.26008
   R23        1.87536  -0.00191   0.00000  -0.01476  -0.01473   1.86063
   R24        1.86367   0.00222   0.00000  -0.00617  -0.00617   1.85750
   R25        1.82903   0.00241   0.00000   0.00268   0.00268   1.83171
   R26        1.81723   0.00209   0.00000   0.00321   0.00321   1.82044
    A1        2.23971   0.00554   0.00000   0.00050   0.00050   2.24021
    A2        2.09474  -0.00312   0.00000   0.00700   0.00700   2.10174
    A3        1.94843  -0.00242   0.00000  -0.00744  -0.00744   1.94098
    A4        1.97533   0.00247   0.00000  -0.00940  -0.00940   1.96593
    A5        1.92787  -0.00453   0.00000  -0.00719  -0.00722   1.92065
    A6        1.95649  -0.00449   0.00000  -0.00722  -0.00725   1.94924
    A7        1.95399  -0.00514   0.00000  -0.01015  -0.01019   1.94380
    A8        1.87308   0.00498   0.00000   0.00808   0.00806   1.88113
    A9        1.87112   0.00530   0.00000   0.00981   0.00978   1.88090
   A10        1.87718   0.00492   0.00000   0.00846   0.00842   1.88560
   A11        1.87387  -0.00032   0.00000  -0.00216  -0.00210   1.87177
   A12        2.13210  -0.00089   0.00000  -0.00182  -0.00177   2.13033
   A13        1.82464   0.00100   0.00000   0.00864   0.00836   1.83300
   A14        1.85543   0.00092   0.00000   0.01292   0.01294   1.86837
   A15        1.65284  -0.00253   0.00000  -0.01808  -0.01809   1.63475
   A16        1.80692   0.00216   0.00000   0.00947   0.00941   1.81633
   A17        2.86296  -0.00279   0.00000  -0.04212  -0.04200   2.82096
   A18        1.59845   0.00024   0.00000   0.02443   0.02403   1.62249
   A19        2.17371  -0.00133   0.00000  -0.02729  -0.02752   2.14619
   A20        1.71644   0.00392   0.00000   0.03412   0.03400   1.75044
   A21        2.30309  -0.00081   0.00000  -0.02435  -0.02465   2.27844
   A22        1.68349   0.00197   0.00000   0.01473   0.01454   1.69803
   A23        1.86302  -0.00182   0.00000   0.00207   0.00232   1.86534
   A24        2.14189  -0.00233   0.00000  -0.00646  -0.00662   2.13527
   A25        1.78442   0.00823   0.00000   0.02082   0.02072   1.80515
   A26        1.85038  -0.00338   0.00000   0.00052   0.00041   1.85078
   A27        1.79908   0.00081   0.00000  -0.00826  -0.00814   1.79094
   A28        1.81502   0.00283   0.00000   0.03412   0.03418   1.84920
   A29        1.82485  -0.00295   0.00000  -0.01606  -0.01607   1.80878
   A30        2.80916   0.00214   0.00000   0.00410   0.00410   2.81325
   A31        1.78128   0.00430   0.00000   0.01238   0.01239   1.79367
   A32        2.01988   0.00120   0.00000  -0.00634  -0.00634   2.01355
   A33        1.85501  -0.00302   0.00000  -0.01404  -0.01402   1.84099
   A34        3.06923   0.00202   0.00000   0.01388   0.01388   3.08311
   A35        3.03179  -0.00048   0.00000  -0.00599  -0.00634   3.02544
   A36        3.01308   0.00292   0.00000  -0.02107  -0.02104   2.99205
   A37        3.07925   0.00423   0.00000  -0.00808  -0.00808   3.07117
   A38        3.08850   0.00054   0.00000   0.00343   0.00342   3.09191
   A39        3.23658  -0.00577   0.00000  -0.01599  -0.01599   3.22059
   A40        3.27503   0.00236   0.00000   0.02864   0.02882   3.30386
   A41        3.14898  -0.00025   0.00000   0.03780   0.03781   3.18680
   A42        2.91570   0.00350   0.00000   0.00667   0.00664   2.92235
   A43        3.29416  -0.00090   0.00000  -0.01635  -0.01629   3.27787
    D1        0.00359   0.00147   0.00000   0.01405   0.01404   0.01764
    D2       -3.11089   0.00117   0.00000   0.01149   0.01149  -3.09940
    D3       -1.89900  -0.00024   0.00000  -0.00320  -0.00320  -1.90220
    D4        2.29624  -0.00050   0.00000  -0.00377  -0.00377   2.29247
    D5        0.18483   0.00003   0.00000  -0.00231  -0.00231   0.18252
    D6        1.21803   0.00019   0.00000  -0.00097  -0.00097   1.21707
    D7       -0.86992  -0.00007   0.00000  -0.00154  -0.00153  -0.87145
    D8       -2.98132   0.00045   0.00000  -0.00008  -0.00008  -2.98140
    D9       -0.21159   0.00214   0.00000   0.02193   0.02195  -0.18963
   D10        1.67032   0.00090   0.00000   0.01643   0.01640   1.68672
   D11       -1.91661   0.00136   0.00000   0.01815   0.01830  -1.89831
   D12        0.62438  -0.00085   0.00000  -0.01606  -0.01591   0.60847
   D13        2.68588  -0.00054   0.00000   0.00116   0.00089   2.68677
   D14        0.34217   0.00078   0.00000   0.02029   0.02052   0.36269
   D15        2.88316  -0.00143   0.00000  -0.01392  -0.01369   2.86946
   D16       -1.33853  -0.00113   0.00000   0.00329   0.00311  -1.33542
   D17        1.50824   0.00016   0.00000   0.01835   0.01831   1.52655
   D18       -0.61804   0.00032   0.00000   0.01479   0.01489  -0.60315
   D19        2.31513  -0.00035   0.00000   0.00043   0.00045   2.31557
   D20        0.58544   0.00139   0.00000   0.01306   0.01304   0.59849
   D21        0.00528   0.00149   0.00000   0.01522   0.01530   0.02058
   D22       -1.85524  -0.00108   0.00000  -0.01695  -0.01700  -1.87225
   D23        1.87984   0.00222   0.00000   0.02663   0.02651   1.90635
   D24        0.01931  -0.00034   0.00000  -0.00554  -0.00579   0.01353
   D25       -0.82244  -0.00214   0.00000  -0.03063  -0.03073  -0.85318
   D26        2.98290   0.00086   0.00000   0.01102   0.01097   2.99386
   D27        0.89815   0.00192   0.00000   0.00730   0.00757   0.90572
   D28       -3.11737   0.00184   0.00000   0.02719   0.02704  -3.09032
   D29        1.13410  -0.00001   0.00000   0.01537   0.01518   1.14928
   D30        1.56250   0.00090   0.00000   0.00157   0.00170   1.56420
   D31       -0.46922  -0.00095   0.00000  -0.01025  -0.01016  -0.47938
   D32       -0.82149   0.00110   0.00000   0.01605   0.01612  -0.80537
   D33       -2.85321  -0.00075   0.00000   0.00422   0.00426  -2.84895
   D34        0.62585   0.00074   0.00000  -0.00688  -0.00684   0.61902
   D35       -1.34139   0.00001   0.00000   0.00522   0.00528  -1.33610
   D36       -1.57927   0.00004   0.00000  -0.01054  -0.01061  -1.58988
   D37        2.73668  -0.00069   0.00000   0.00155   0.00151   2.73818
   D38       -1.42034  -0.00062   0.00000  -0.00801  -0.00791  -1.42825
   D39        0.46109   0.00025   0.00000  -0.01051  -0.01067   0.45043
         Item               Value     Threshold  Converged?
 Maximum Force            0.019553     0.000015     NO 
 RMS     Force            0.003908     0.000010     NO 
 Maximum Displacement     0.193021     0.000060     NO 
 RMS     Displacement     0.067649     0.000040     NO 
 Predicted change in Energy=-4.499410D-03
 GradGradGradGradGradGradGradGradGradGradGradGradGradGradGradGradGradGrad

                          Input orientation:                          
 ---------------------------------------------------------------------
 Center     Atomic      Atomic             Coordinates (Angstroms)
 Number     Number       Type             X           Y           Z
 ---------------------------------------------------------------------
      1          6           0       -0.763948   -0.200048   -2.039007
      2          8           0       -1.010684   -1.120858   -1.294877
      3          8           0       -0.704630    1.058710   -1.762717
      4          1           0       -0.883915    1.256233   -0.761130
      5          6           0       -0.430708   -0.464114   -3.535364
      6          9           0        0.871554   -0.227965   -3.765716
      7          9           0       -1.139161    0.328377   -4.346604
      8          9           0       -0.680487   -1.728783   -3.872609
      9          8           0        1.378075    1.043064    1.730904
     10          1           0        2.141822    0.916593    1.165240
     11          1           0        1.226730    0.203141    2.204890
     12          8           0       -1.677475   -1.106878    1.449602
     13          1           0       -1.583606   -1.444384    0.546566
     14          1           0       -0.873213   -1.364642    1.936053
     15          8           0        0.608173   -1.287063    3.008310
     16          1           0        1.183464   -1.984634    3.328291
     17          1           0        0.166906   -0.889402    3.804307
     18          8           0       -0.750526   -0.145497    4.967902
     19          1           0       -1.204828   -0.636996    5.655249
     20          1           0       -1.453118    0.309427    4.448964
     21          8           0       -1.077763    1.420220    0.710351
     22          1           0       -1.382330    0.526036    0.988061
     23          1           0       -0.176047    1.487931    1.095723
     24          8           0       -2.654113    0.787581    3.306530
     25          1           0       -2.668508    0.042760    2.686391
     26          1           0       -2.433858    1.560350    2.775184
 ---------------------------------------------------------------------
                    Distance matrix (angstroms):
                    1          2          3          4          5
     1  C    0.000000
     2  O    1.209338   0.000000
     3  O    1.290088   2.250124   0.000000
     4  H    1.941164   2.439573   1.036502   0.000000
     5  C    1.555590   2.405715   2.352934   3.295658   0.000000
     6  F    2.378480   3.231892   2.855152   3.783128   1.343397
     7  F    2.396877   3.380803   2.720050   3.712370   1.337183
     8  F    2.388743   2.668953   3.496047   4.316597   1.332484
     9  O    4.510635   4.420869   4.067345   3.372280   5.768610
    10  H    4.467391   4.487948   4.086003   3.602963   5.533528
    11  H    4.704894   4.359744   4.494893   3.789604   6.011892
    12  O    3.718503   2.824353   3.994395   3.331871   5.178557
    13  H    2.984192   1.955459   3.517224   3.081066   4.353418
    14  H    4.143588   3.243029   4.425150   3.760837   5.562657
    15  O    5.342259   4.600624   5.476204   4.785745   6.676540
    16  H    5.982061   5.189806   6.224565   5.612543   7.212995
    17  H    5.957014   5.238508   5.962087   5.152784   7.376230
    18  O    7.007134   6.343611   6.837650   5.899529   8.515240
    19  H    7.719254   6.969653   7.625735   6.697553   9.224777
    20  H    6.544333   5.935754   6.301321   5.325929   8.086605
    21  O    3.206668   3.237671   2.527051   1.493226   4.689934
    22  H    3.173757   2.839398   2.882672   1.959916   4.727298
    23  H    3.608523   3.635569   2.938420   2.000666   5.032126
    24  O    5.755251   5.245564   5.437947   4.460840   7.302176
    25  H    5.100558   4.466865   4.968253   4.067270   6.631357
    26  H    5.391108   5.077371   4.882051   3.873026   6.923444
                    6          7          8          9         10
     6  F    0.000000
     7  F    2.165623   0.000000
     8  F    2.161646   2.160315   0.000000
     9  O    5.664355   6.616900   6.581807   0.000000
    10  H    5.218996   6.441372   6.351643   0.958791   0.000000
    11  H    5.996678   6.966721   6.656261   0.976237   1.557973
    12  O    5.871079   5.995477   5.450383   3.746701   4.331550
    13  H    5.109135   5.223344   4.519471   4.044949   4.453738
    14  H    6.070124   6.512205   5.823255   3.302640   3.858577
    15  O    6.861377   7.730303   7.014472   2.766587   3.256545
    16  H    7.314924   8.345575   7.442630   3.428771   3.743576
    17  H    7.631466   8.344228   7.769020   3.082264   3.758535
    18  O    8.883357   9.334646   8.981444   4.052379   4.894277
    19  H    9.655736  10.048548   9.604531   4.989436   5.811530
    20  H    8.554173   8.801191   8.602316   3.992710   4.906638
    21  O    5.152817   5.173846   5.574726   2.686060   3.290333
    22  H    5.314782   5.343861   5.403971   2.904991   3.550151
    23  H    5.260738   5.647219   5.940205   1.736853   2.388258
    24  O    7.967329   7.815140   7.859219   4.336636   5.253833
    25  H    7.364443   7.203020   7.078918   4.276494   5.120230
    26  H    7.543686   7.342607   7.621408   3.986093   4.893178
                   11         12         13         14         15
    11  H    0.000000
    12  O    3.274296   0.000000
    13  H    3.655457   0.968605   0.000000
    14  H    2.634383   0.974635   1.562591   0.000000
    15  O    1.802443   2.772404   3.299823   1.830371   0.000000
    16  H    2.459728   3.533398   3.960624   2.559812   0.959142
    17  H    2.207942   2.998945   3.739676   2.190451   0.993207
    18  O    3.415453   3.763233   4.682877   3.270088   2.643716
    19  H    4.303867   4.258128   5.185941   3.804189   3.273506
    20  H    3.496963   3.324520   4.280373   3.074658   2.978789
    21  O    3.004266   2.700438   2.913530   3.049531   3.930951
    22  H    2.896917   1.722364   2.029281   2.175443   3.366131
    23  H    2.201981   3.018699   3.298676   3.054401   3.460286
    24  O    4.076288   2.826832   3.707432   3.111572   3.877576
    25  H    3.928160   1.957923   2.822669   2.401432   3.550873
    26  H    3.945523   3.073010   3.836417   3.419844   4.173255
                   16         17         18         19         20
    16  H    0.000000
    17  H    1.568283   0.000000
    18  O    3.132262   1.658020   0.000000
    19  H    3.596498   2.317617   0.959378   0.000000
    20  H    3.670176   2.115952   0.984829   1.553218   0.000000
    21  O    4.853842   4.056614   4.548108   5.357265   3.918161
    22  H    4.285258   3.512099   4.085250   4.813189   3.468398
    23  H    4.346416   3.620187   4.241683   5.134489   3.776772
    24  O    4.734199   3.319368   2.693405   3.105853   1.725159
    25  H    4.400006   3.187199   2.986534   3.379134   2.157533
    26  H    5.094885   3.718111   3.248312   3.825390   2.308289
                   21         22         23         24         25
    21  O    0.000000
    22  H    0.984606   0.000000
    23  H    0.982949   1.546593   0.000000
    24  O    3.102460   2.657280   3.393960   0.000000
    25  H    2.886624   2.184522   3.291064   0.969297   0.000000
    26  H    2.474301   2.317181   2.814879   0.963334   1.538188
                   26
    26  H    0.000000
 Stoichiometry    C2H13F3O8
 Framework group  C1[X(C2H13F3O8)]
 Deg. of freedom    72
 Full point group                 C1      NOp   1
 Largest Abelian subgroup         C1      NOp   1
 Largest concise Abelian subgroup C1      NOp   1
                         Standard orientation:                         
 ---------------------------------------------------------------------
 Center     Atomic      Atomic             Coordinates (Angstroms)
 Number     Number       Type             X           Y           Z
 ---------------------------------------------------------------------
      1          6           0       -1.906402   -0.238521   -0.051443
      2          8           0       -1.198243   -0.199788   -1.030988
      3          8           0       -1.570923   -0.484738    1.169687
      4          1           0       -0.553441   -0.649815    1.278388
      5          6           0       -3.428029    0.063360   -0.167117
      6          9           0       -3.707204    1.247371    0.402877
      7          9           0       -4.164702   -0.868931    0.446237
      8          9           0       -3.815678    0.123648   -1.440541
      9          8           0        1.816010    1.732962    1.561855
     10          1           0        1.209539    2.469615    1.655748
     11          1           0        2.254205    1.827575    0.694634
     12          8           0        1.571795   -0.687749   -1.287405
     13          1           0        0.649679   -0.563884   -1.556763
     14          1           0        2.006544    0.182447   -1.347961
     15          8           0        3.010636    1.655297   -0.932306
     16          1           0        3.268170    2.406398   -1.470336
     17          1           0        3.845258    1.174533   -0.689958
     18          8           0        5.086187    0.167485   -0.248392
     19          1           0        5.768792   -0.106463   -0.864354
     20          1           0        4.624065   -0.656483    0.029828
     21          8           0        0.931849   -0.793153    1.333993
     22          1           0        1.178718   -0.844099    0.382201
     23          1           0        1.277375    0.082644    1.616447
     24          8           0        3.564449   -2.003763    0.225346
     25          1           0        2.909385   -1.864603   -0.475412
     26          1           0        3.062455   -2.018128    1.047422
 ---------------------------------------------------------------------
 Rotational constants (GHZ):           1.0947731           0.2198054           0.2162405
 Standard basis: 6-31++G(d,p) (6D, 7F)
 There are   325 symmetry adapted cartesian basis functions of A   symmetry.
 There are   325 symmetry adapted basis functions of A   symmetry.
   325 basis functions,   520 primitive gaussians,   325 cartesian basis functions
    58 alpha electrons       58 beta electrons
       nuclear repulsion energy       969.8541082819 Hartrees.
 NAtoms=   26 NActive=   26 NUniq=   26 SFac= 1.00D+00 NAtFMM=   60 NAOKFM=F Big=F
 Integral buffers will be    131072 words long.
 Raffenetti 2 integral format.
 Two-electron integral symmetry is turned on.
 Nuclear repulsion after empirical dispersion term =      969.8401497833 Hartrees.
 One-electron integrals computed using PRISM.
 NBasis=   325 RedAO= T EigKep=  3.32D-05  NBF=   325
 NBsUse=   325 1.00D-06 EigRej= -1.00D+00 NBFU=   325
 Initial guess from the checkpoint file:  "/local_scratch/slurm.5787663/Gau-1991552.chk"
 B after Tr=     0.000000    0.000000    0.000000
         Rot=    0.998865    0.047458   -0.000307    0.004034 Ang=   5.46 deg.
 ExpMin= 3.60D-02 ExpMax= 7.00D+03 ExpMxC= 1.05D+03 IAcc=3 IRadAn=         5 AccDes= 0.00D+00
 Harris functional with IExCor= 4639 and IRadAn=       5 diagonalized for initial guess.
 HarFok:  IExCor= 4639 AccDes= 0.00D+00 IRadAn=         5 IDoV= 1 UseB2=F ITyADJ=14
 ICtDFT=  3500011 ScaDFX=  1.000000  1.000000  1.000000  1.000000
 FoFCou: FMM=F IPFlag=           0 FMFlag=      100000 FMFlg1=           0
         NFxFlg=           0 DoJE=T BraDBF=F KetDBF=T FulRan=T
         wScrn=  0.000000 ICntrl=       500 IOpCl=  0 I1Cent=   200000004 NGrid=           0
         NMat0=    1 NMatS0=      1 NMatT0=    0 NMatD0=    1 NMtDS0=    0 NMtDT0=    0
 Petite list used in FoFCou.
 Requested convergence on RMS density matrix=1.00D-10 within 128 cycles.
 Requested convergence on MAX density matrix=1.00D-08.
 Requested convergence on             energy=1.00D-08.
 No special actions if energy rises.
 SCF Done:  E(RwB97XD) =  -985.242088519     A.U. after   16 cycles
            NFock= 16  Conv=0.62D-10     -V/T= 2.0082
 Calling FoFJK, ICntrl=      2127 FMM=F ISym2X=0 I1Cent= 0 IOpClX= 0 NMat=1 NMatS=1 NMatT=0.
 ***** Axes restored to original set *****
 -------------------------------------------------------------------
 Center     Atomic                   Forces (Hartrees/Bohr)
 Number     Number              X              Y              Z
 -------------------------------------------------------------------
      1        6           0.002010788    0.000584676   -0.007841888
      2        8          -0.002551871   -0.008702460    0.004714074
      3        8          -0.000090155    0.008877618    0.000518440
      4        1           0.000051153   -0.001998610   -0.001241407
      5        6           0.000408707   -0.001520135   -0.001691612
      6        9           0.001779231    0.000860011    0.001584054
      7        9          -0.001708318    0.001546144    0.000633670
      8        9          -0.000810099   -0.000615701    0.001765209
      9        8          -0.000633433    0.001142332    0.002321146
     10        1           0.000685880   -0.000021729   -0.000817282
     11        1           0.003099844   -0.001113266   -0.000886222
     12        8          -0.001846752   -0.000996669    0.002955381
     13        1           0.000278712    0.000273024   -0.002018207
     14        1           0.001073698   -0.002508737   -0.001007209
     15        8          -0.001574226    0.003312980    0.000653489
     16        1           0.000711398   -0.001255537   -0.000708377
     17        1           0.000286664   -0.002508486    0.002975299
     18        8           0.000341757    0.000802584   -0.001462779
     19        1           0.000267650   -0.000525024    0.001164442
     20        1          -0.001162351    0.000796468    0.000799326
     21        8          -0.002127164    0.001632308    0.000354181
     22        1           0.002330618    0.001880536   -0.001113669
     23        1           0.000174346   -0.000240909   -0.001075622
     24        8          -0.000165526   -0.000278792    0.002732770
     25        1          -0.000796419    0.000128169   -0.001975172
     26        1          -0.000034130    0.000449207   -0.001332035
 -------------------------------------------------------------------
 Cartesian Forces:  Max     0.008877618 RMS     0.002247715

 GradGradGradGradGradGradGradGradGradGradGradGradGradGradGradGradGradGrad
 Berny optimization.
 Using GEDIIS/GDIIS optimizer.
 FormGI is forming the generalized inverse of G from B-inverse, IUseBI=4.
 Internal  Forces:  Max     0.010047394 RMS     0.001811281
 Search for a local minimum.
 Step number   2 out of a maximum of  156
 All quantities printed in internal units (Hartrees-Bohrs-Radians)
 Mixed Optimization -- RFO/linear search
 Update second derivatives using D2CorX and points    1    2
 DE= -4.00D-03 DEPred=-4.50D-03 R= 8.89D-01
 TightC=F SS=  1.41D+00  RLast= 3.12D-01 DXNew= 5.0454D-01 9.3464D-01
 Trust test= 8.89D-01 RLast= 3.12D-01 DXMaxT set to 5.05D-01
 ITU=  1  0
 Use linear search instead of GDIIS.
     Eigenvalues ---    0.00006   0.00022   0.00040   0.00047   0.00062
     Eigenvalues ---    0.00137   0.00320   0.00397   0.00475   0.00628
     Eigenvalues ---    0.00702   0.00812   0.01087   0.01164   0.01201
     Eigenvalues ---    0.01235   0.01534   0.01613   0.01709   0.01849
     Eigenvalues ---    0.01935   0.02053   0.02164   0.02230   0.02383
     Eigenvalues ---    0.02505   0.02970   0.03029   0.03355   0.03435
     Eigenvalues ---    0.03752   0.03998   0.04488   0.04838   0.05239
     Eigenvalues ---    0.05446   0.05976   0.06900   0.07673   0.07780
     Eigenvalues ---    0.08409   0.09203   0.11070   0.11581   0.13681
     Eigenvalues ---    0.16461   0.19711   0.21319   0.21971   0.23800
     Eigenvalues ---    0.26994   0.30100   0.36034   0.37237   0.38632
     Eigenvalues ---    0.43184   0.44249   0.45233   0.48507   0.49623
     Eigenvalues ---    0.50673   0.52099   0.52650   0.55314   0.55991
     Eigenvalues ---    0.57252   0.57484   0.57520   0.60704   0.88108
     Eigenvalues ---    1.03086   1.30103
 RFO step:  Lambda=-3.56232641D-03 EMin= 6.39014099D-05
 Quartic linear search produced a step of  0.34247.
 Maximum step size (   0.505) exceeded in Quadratic search.
    -- Step size scaled by   0.841
 Iteration  1 RMS(Cart)=  0.22349546 RMS(Int)=  0.01452792
 Iteration  2 RMS(Cart)=  0.03756075 RMS(Int)=  0.00193082
 Iteration  3 RMS(Cart)=  0.00027217 RMS(Int)=  0.00192582
 Iteration  4 RMS(Cart)=  0.00000145 RMS(Int)=  0.00192582
 Iteration  5 RMS(Cart)=  0.00000001 RMS(Int)=  0.00192582
 Variable       Old X    -DE/DX   Delta X   Delta X   Delta X     New X
                                 (Linear)    (Quad)   (Total)
    R1        2.28532   0.01005   0.00090   0.03164   0.03254   2.31786
    R2        2.43791   0.00787   0.00821  -0.00469   0.00356   2.44147
    R3        2.93964  -0.00232  -0.00397  -0.01279  -0.01677   2.92287
    R4        1.95870  -0.00007  -0.04965   0.15444   0.10480   2.06351
    R5        2.82179   0.00153   0.06833  -0.33668  -0.26834   2.55345
    R6        2.53865   0.00160   0.00013   0.00607   0.00619   2.54484
    R7        2.52691   0.00144   0.00024   0.00512   0.00536   2.53227
    R8        2.51803   0.00029  -0.00147  -0.00113  -0.00260   2.51543
    R9        1.81185   0.00102   0.00053   0.00369   0.00422   1.81607
   R10        1.84482   0.00121   0.00020   0.00549   0.00700   1.85182
   R11        3.28218   0.00174   0.02373  -0.01987   0.00391   3.28608
   R12        3.40612   0.00150   0.01398   0.03986   0.05509   3.46122
   R13        1.83040   0.00181   0.00005   0.02276   0.02281   1.85321
   R14        1.84179   0.00147   0.00043   0.00218   0.00239   1.84419
   R15        3.25480   0.00242   0.03059  -0.03829  -0.00883   3.24597
   R16        3.45890   0.00092   0.01109   0.07173   0.08286   3.54176
   R17        1.81252   0.00110   0.00067   0.00359   0.00427   1.81678
   R18        1.87689   0.00248   0.00089   0.00346   0.00440   1.88129
   R19        3.13320   0.00143   0.00400   0.02510   0.02906   3.16226
   R20        1.81296   0.00098   0.00056   0.00302   0.00358   1.81654
   R21        1.86106   0.00193   0.00089   0.00008   0.00098   1.86204
   R22        3.26008   0.00116   0.00349   0.03767   0.04115   3.30123
   R23        1.86063  -0.00032  -0.00504   0.00507  -0.00133   1.85930
   R24        1.85750   0.00145  -0.00211   0.01085   0.00846   1.86597
   R25        1.83171   0.00118   0.00092   0.00934   0.01025   1.84196
   R26        1.82044   0.00109   0.00110  -0.00329  -0.00220   1.81824
    A1        2.24021   0.00248   0.00017   0.01430   0.01447   2.25468
    A2        2.10174  -0.00148   0.00240  -0.02643  -0.02403   2.07770
    A3        1.94098  -0.00099  -0.00255   0.01220   0.00965   1.95063
    A4        1.96593   0.00121  -0.00322   0.03021   0.02697   1.99290
    A5        1.92065  -0.00232  -0.00247  -0.01091  -0.01345   1.90720
    A6        1.94924  -0.00226  -0.00248  -0.01033  -0.01289   1.93635
    A7        1.94380  -0.00244  -0.00349  -0.00029  -0.00382   1.93998
    A8        1.88113   0.00245   0.00276   0.00738   0.01002   1.89116
    A9        1.88090   0.00258   0.00335   0.00866   0.01197   1.89287
   A10        1.88560   0.00239   0.00289   0.00668   0.00953   1.89513
   A11        1.87177  -0.00019  -0.00072  -0.00069  -0.00018   1.87159
   A12        2.13033  -0.00051  -0.00061  -0.05618  -0.05522   2.07512
   A13        1.83300   0.00063   0.00286   0.03500   0.03570   1.86870
   A14        1.86837   0.00055   0.00443   0.02010   0.02415   1.89252
   A15        1.63475  -0.00146  -0.00619  -0.07647  -0.08091   1.55384
   A16        1.81633   0.00113   0.00322   0.02757   0.02375   1.84008
   A17        2.82096  -0.00177  -0.01438  -0.11086  -0.12378   2.69718
   A18        1.62249   0.00039   0.00823   0.03601   0.04164   1.66413
   A19        2.14619  -0.00095  -0.00942  -0.07030  -0.08305   2.06314
   A20        1.75044   0.00227   0.01164   0.12485   0.13578   1.88622
   A21        2.27844  -0.00074  -0.00844  -0.03794  -0.04904   2.22940
   A22        1.69803   0.00117   0.00498  -0.00064   0.00426   1.70229
   A23        1.86534  -0.00090   0.00079   0.00329   0.00565   1.87099
   A24        2.13527  -0.00124  -0.00227  -0.04639  -0.04874   2.08652
   A25        1.80515   0.00437   0.00710   0.05415   0.06123   1.86637
   A26        1.85078  -0.00172   0.00014   0.00006   0.00021   1.85099
   A27        1.79094   0.00014  -0.00279   0.01096   0.00804   1.79898
   A28        1.84920   0.00189   0.01171   0.11958   0.13331   1.98251
   A29        1.80878  -0.00161  -0.00550  -0.02357  -0.03696   1.77183
   A30        2.81325   0.00098   0.00140   0.00618   0.00494   2.81819
   A31        1.79367   0.00225   0.00424   0.02181   0.02511   1.81878
   A32        2.01355   0.00055  -0.00217   0.05147   0.04871   2.06226
   A33        1.84099  -0.00159  -0.00480   0.00798   0.00155   1.84254
   A34        3.08311   0.00108   0.00475   0.05620   0.06015   3.14326
   A35        3.02544  -0.00026  -0.00217  -0.05011  -0.05515   2.97029
   A36        2.99205   0.00130  -0.00720  -0.04381  -0.04898   2.94307
   A37        3.07117   0.00202  -0.00277  -0.01445  -0.01749   3.05368
   A38        3.09191   0.00034   0.00117  -0.13339  -0.13075   2.96116
   A39        3.22059  -0.00274  -0.00548  -0.05909  -0.06439   3.15620
   A40        3.30386   0.00149   0.00987   0.02945   0.04117   3.34503
   A41        3.18680   0.00032   0.01295   0.01071   0.02486   3.21166
   A42        2.92235   0.00185   0.00227  -0.00664  -0.00453   2.91782
   A43        3.27787  -0.00057  -0.00558  -0.02232  -0.02026   3.25761
    D1        0.01764   0.00088   0.00481   0.03654   0.04139   0.05902
    D2       -3.09940   0.00071   0.00393   0.03330   0.03720  -3.06220
    D3       -1.90220  -0.00017  -0.00110  -0.00854  -0.00959  -1.91178
    D4        2.29247  -0.00024  -0.00129  -0.00387  -0.00517   2.28730
    D5        0.18252  -0.00003  -0.00079  -0.00506  -0.00584   0.17669
    D6        1.21707   0.00005  -0.00033  -0.00500  -0.00532   1.21175
    D7       -0.87145  -0.00002  -0.00053  -0.00033  -0.00090  -0.87235
    D8       -2.98140   0.00019  -0.00003  -0.00152  -0.00156  -2.98296
    D9       -0.18963   0.00133   0.00752   0.07537   0.08194  -0.10769
   D10        1.68672   0.00059   0.00562   0.09909   0.10503   1.79175
   D11       -1.89831   0.00092   0.00627   0.04755   0.05505  -1.84326
   D12        0.60847  -0.00055  -0.00545  -0.04244  -0.04529   0.56317
   D13        2.68677  -0.00030   0.00031   0.04392   0.04132   2.72809
   D14        0.36269   0.00063   0.00703  -0.00956   0.00020   0.36289
   D15        2.86946  -0.00084  -0.00469  -0.09955  -0.10014   2.76932
   D16       -1.33542  -0.00059   0.00107  -0.01319  -0.01354  -1.34895
   D17        1.52655   0.00028   0.00627   0.08166   0.08738   1.61393
   D18       -0.60315   0.00034   0.00510   0.09067   0.09537  -0.50778
   D19        2.31557  -0.00017   0.00015  -0.01577  -0.01742   2.29816
   D20        0.59849   0.00086   0.00447   0.05184   0.05535   0.65384
   D21        0.02058   0.00103   0.00524   0.03726   0.04268   0.06326
   D22       -1.87225  -0.00068  -0.00582  -0.07407  -0.08096  -1.95321
   D23        1.90635   0.00143   0.00908   0.03367   0.03871   1.94507
   D24        0.01353  -0.00029  -0.00198  -0.07767  -0.08493  -0.07141
   D25       -0.85318  -0.00137  -0.01052  -0.06896  -0.07962  -0.93280
   D26        2.99386   0.00052   0.00376   0.04235   0.04781   3.04167
   D27        0.90572   0.00107   0.00259   0.06227   0.06505   0.97078
   D28       -3.09032   0.00126   0.00926   0.02990   0.03604  -3.05428
   D29        1.14928   0.00015   0.00520   0.01954   0.02164   1.17093
   D30        1.56420   0.00045   0.00058  -0.00789  -0.00681   1.55739
   D31       -0.47938  -0.00066  -0.00348  -0.01825  -0.02121  -0.50059
   D32       -0.80537   0.00073   0.00552   0.03955   0.04767  -0.75770
   D33       -2.84895  -0.00038   0.00146   0.02919   0.03327  -2.81568
   D34        0.61902   0.00036  -0.00234  -0.11072  -0.11235   0.50667
   D35       -1.33610   0.00008   0.00181  -0.15476  -0.15352  -1.48963
   D36       -1.58988  -0.00008  -0.00363  -0.08000  -0.08304  -1.67292
   D37        2.73818  -0.00036   0.00052  -0.12404  -0.12421   2.61397
   D38       -1.42825  -0.00025  -0.00271  -0.00574  -0.00877  -1.43702
   D39        0.45043  -0.00005  -0.00365   0.03869   0.03122   0.48164
         Item               Value     Threshold  Converged?
 Maximum Force            0.010047     0.000015     NO 
 RMS     Force            0.001811     0.000010     NO 
 Maximum Displacement     0.724137     0.000060     NO 
 RMS     Displacement     0.228397     0.000040     NO 
 Predicted change in Energy=-2.503488D-03
 GradGradGradGradGradGradGradGradGradGradGradGradGradGradGradGradGradGrad

                          Input orientation:                          
 ---------------------------------------------------------------------
 Center     Atomic      Atomic             Coordinates (Angstroms)
 Number     Number       Type             X           Y           Z
 ---------------------------------------------------------------------
      1          6           0       -0.863680   -0.251656   -2.058796
      2          8           0       -1.200903   -1.172569   -1.322149
      3          8           0       -0.632377    0.985213   -1.765804
      4          1           0       -0.703387    1.213384   -0.700312
      5          6           0       -0.638394   -0.536665   -3.562243
      6          9           0        0.677370   -0.456328   -3.837633
      7          9           0       -1.283913    0.359083   -4.321577
      8          9           0       -1.063683   -1.754896   -3.889193
      9          8           0        1.572814    1.160448    1.861975
     10          1           0        2.365637    1.050349    1.330118
     11          1           0        1.425107    0.318279    2.340749
     12          8           0       -1.492055   -0.999970    1.389845
     13          1           0       -1.372959   -1.237011    0.445729
     14          1           0       -0.719785   -1.325865    1.889621
     15          8           0        0.691886   -1.172037    3.112820
     16          1           0        1.285046   -1.864831    3.416934
     17          1           0        0.153374   -0.880094    3.897591
     18          8           0       -0.971256   -0.265669    4.973669
     19          1           0       -1.430090   -0.862045    5.571873
     20          1           0       -1.671182    0.174131    4.437392
     21          8           0       -0.796532    1.479293    0.621213
     22          1           0       -1.126269    0.631488    0.996129
     23          1           0        0.078982    1.565854    1.069537
     24          8           0       -2.830257    0.644228    3.217828
     25          1           0       -2.676838    0.017104    2.487578
     26          1           0       -2.748850    1.519939    2.827601
 ---------------------------------------------------------------------
                    Distance matrix (angstroms):
                    1          2          3          4          5
     1  C    0.000000
     2  O    1.226560   0.000000
     3  O    1.291972   2.275099   0.000000
     4  H    2.004374   2.515348   1.091960   0.000000
     5  C    1.546718   2.395582   2.354431   3.355227   0.000000
     6  F    2.362412   3.220027   2.843581   3.812770   1.346674
     7  F    2.381130   3.368890   2.710815   3.765688   1.340018
     8  F    2.376991   2.635840   3.493280   4.371437   1.331110
     9  O    4.827317   4.824429   4.249041   3.427712   6.098506
    10  H    4.858852   4.969516   4.310111   3.683495   5.956343
    11  H    4.991930   4.747144   4.641316   3.818344   6.311441
    12  O    3.584404   2.733033   3.825979   3.144788   5.046441
    13  H    2.739148   1.777399   3.221431   2.786785   4.134478
    14  H    4.094463   3.251221   4.325604   3.627094   5.509290
    15  O    5.478366   4.821991   5.496214   4.709246   6.835921
    16  H    6.099424   5.396116   6.217719   5.511896   7.360201
    17  H    6.075186   5.400490   6.014218   5.124198   7.509592
    18  O    7.033302   6.364945   6.862947   5.869703   8.546697
    19  H    7.675969   6.904816   7.608562   6.646488   9.174134
    20  H    6.560016   5.933555   6.341657   5.330355   8.097286
    21  O    3.191104   3.312483   2.443136   1.351226   4.646547
    22  H    3.190841   2.938470   2.827954   1.842646   4.730894
    23  H    3.738773   3.854507   2.980324   1.966902   5.136984
    24  O    5.701999   5.154312   5.457429   4.494367   7.222751
    25  H    4.901968   4.255317   4.817501   3.935510   6.407983
    26  H    5.528950   5.183258   5.085740   4.089506   7.036600
                    6          7          8          9         10
     6  F    0.000000
     7  F    2.178470   0.000000
     8  F    2.172604   2.168955   0.000000
     9  O    5.991771   6.858527   6.966081   0.000000
    10  H    5.641451   6.763041   6.846229   0.961021   0.000000
    11  H    6.271486   7.192152   7.021703   0.979943   1.562657
    12  O    5.685814   5.874580   5.349921   3.779382   4.369115
    13  H    4.812537   5.028186   4.376689   4.053534   4.471159
    14  H    5.958991   6.460362   5.804914   3.382089   3.934370
    15  O    6.987220   7.843365   7.242233   2.789468   3.304311
    16  H    7.414978   8.451621   7.675162   3.413652   3.744430
    17  H    7.764525   8.435407   7.929723   3.212842   3.900338
    18  O    8.966235   9.321463   8.987584   4.264826   5.112947
    19  H    9.651156   9.969598   9.510163   5.183749   6.004772
    20  H    8.624919   8.769477   8.568677   4.257828   5.169025
    21  O    5.079402   5.091521   5.556538   2.693502   3.268922
    22  H    5.272733   5.327012   5.437382   2.883494   3.532761
    23  H    5.341124   5.690158   6.076353   1.738921   2.358482
    24  O    7.955765   7.701631   7.706252   4.635930   5.543076
    25  H    7.175176   6.958576   6.812155   4.445014   5.275780
    26  H    7.750481   7.389477   7.660264   4.442797   5.349855
                   11         12         13         14         15
    11  H    0.000000
    12  O    3.339436   0.000000
    13  H    3.720108   0.980677   0.000000
    14  H    2.739943   0.975902   1.587248   0.000000
    15  O    1.831598   2.787085   3.373600   1.874218   0.000000
    16  H    2.437984   3.545330   4.035741   2.577308   0.961399
    17  H    2.340334   3.001766   3.791099   2.234516   0.995536
    18  O    3.607745   3.695162   4.648345   3.270873   2.655241
    19  H    4.470512   4.184761   5.140157   3.778710   3.262793
    20  H    3.742152   3.270802   4.244247   3.105847   3.025021
    21  O    3.039809   2.687246   2.782332   3.079555   3.931036
    22  H    2.900970   1.717692   1.963437   2.189701   3.322465
    23  H    2.232594   3.025592   3.217658   3.110082   3.470836
    24  O    4.357021   2.799230   3.653396   3.177970   3.964257
    25  H    4.115606   1.908709   2.728013   2.447688   3.626745
    26  H    4.370690   3.161743   3.894504   3.618773   4.377984
                   16         17         18         19         20
    16  H    0.000000
    17  H    1.575252   0.000000
    18  O    3.173586   1.673397   0.000000
    19  H    3.608505   2.304540   0.961270   0.000000
    20  H    3.733361   2.175266   0.985349   1.555259   0.000000
    21  O    4.830341   4.147732   4.692472   5.512920   4.126946
    22  H    4.231590   3.512955   4.080410   4.822902   3.514029
    23  H    4.328333   3.739798   4.438437   5.333200   4.042576
    24  O    4.823975   3.418726   2.714180   3.125836   1.746935
    25  H    4.483515   3.286822   3.028137   3.440953   2.199494
    26  H    5.298708   3.915092   3.309659   3.865748   2.358813
                   21         22         23         24         25
    21  O    0.000000
    22  H    0.983901   0.000000
    23  H    0.987427   1.526781   0.000000
    24  O    3.402319   2.799943   3.732053   0.000000
    25  H    3.026031   2.237443   3.464680   0.974723   0.000000
    26  H    2.946411   2.603152   3.330095   0.962172   1.542502
                   26
    26  H    0.000000
 Stoichiometry    C2H13F3O8
 Framework group  C1[X(C2H13F3O8)]
 Deg. of freedom    72
 Full point group                 C1      NOp   1
 Largest Abelian subgroup         C1      NOp   1
 Largest concise Abelian subgroup C1      NOp   1
                         Standard orientation:                         
 ---------------------------------------------------------------------
 Center     Atomic      Atomic             Coordinates (Angstroms)
 Number     Number       Type             X           Y           Z
 ---------------------------------------------------------------------
      1          6           0       -1.926303   -0.227975    0.031206
      2          8           0       -1.238974   -0.704656   -0.865902
      3          8           0       -1.566344    0.198543    1.196411
      4          1           0       -0.488731    0.169002    1.370352
      5          6           0       -3.446398   -0.056916   -0.197677
      6          9           0       -3.734107    1.253746   -0.311336
      7          9           0       -4.144834   -0.554520    0.831995
      8          9           0       -3.836633   -0.672107   -1.311728
      9          8           0        2.036093    2.417839    0.807142
     10          1           0        1.488402    3.180892    0.603801
     11          1           0        2.467978    2.139774   -0.027390
     12          8           0        1.482056   -0.953859   -0.807920
     13          1           0        0.524471   -0.877779   -1.005326
     14          1           0        1.952197   -0.241385   -1.280923
     15          8           0        3.163432    1.181597   -1.424885
     16          1           0        3.419692    1.658036   -2.219634
     17          1           0        3.970614    0.699573   -1.097469
     18          8           0        5.094729   -0.308564   -0.376164
     19          1           0        5.663962   -0.854159   -0.926019
     20          1           0        4.593689   -0.931620    0.199746
     21          8           0        0.846920    0.124633    1.570051
     22          1           0        1.177207   -0.334446    0.764931
     23          1           0        1.287851    1.004526    1.490170
     24          8           0        3.418322   -2.005840    0.918320
     25          1           0        2.651541   -1.957160    0.318517
     26          1           0        3.077620   -1.787534    1.791268
 ---------------------------------------------------------------------
 Rotational constants (GHZ):           1.0346746           0.2186171           0.2122449
 Standard basis: 6-31++G(d,p) (6D, 7F)
 There are   325 symmetry adapted cartesian basis functions of A   symmetry.
 There are   325 symmetry adapted basis functions of A   symmetry.
   325 basis functions,   520 primitive gaussians,   325 cartesian basis functions
    58 alpha electrons       58 beta electrons
       nuclear repulsion energy       964.1892978649 Hartrees.
 NAtoms=   26 NActive=   26 NUniq=   26 SFac= 1.00D+00 NAtFMM=   60 NAOKFM=F Big=F
 Integral buffers will be    131072 words long.
 Raffenetti 2 integral format.
 Two-electron integral symmetry is turned on.
 Nuclear repulsion after empirical dispersion term =      964.1758401544 Hartrees.
 One-electron integrals computed using PRISM.
 NBasis=   325 RedAO= T EigKep=  3.30D-05  NBF=   325
 NBsUse=   325 1.00D-06 EigRej= -1.00D+00 NBFU=   325
 Initial guess from the checkpoint file:  "/local_scratch/slurm.5787663/Gau-1991552.chk"
 B after Tr=     0.000000    0.000000    0.000000
         Rot=    0.975550    0.219601   -0.000823    0.008788 Ang=  25.39 deg.
 ExpMin= 3.60D-02 ExpMax= 7.00D+03 ExpMxC= 1.05D+03 IAcc=3 IRadAn=         5 AccDes= 0.00D+00
 Harris functional with IExCor= 4639 and IRadAn=       5 diagonalized for initial guess.
 HarFok:  IExCor= 4639 AccDes= 0.00D+00 IRadAn=         5 IDoV= 1 UseB2=F ITyADJ=14
 ICtDFT=  3500011 ScaDFX=  1.000000  1.000000  1.000000  1.000000
 FoFCou: FMM=F IPFlag=           0 FMFlag=      100000 FMFlg1=           0
         NFxFlg=           0 DoJE=T BraDBF=F KetDBF=T FulRan=T
         wScrn=  0.000000 ICntrl=       500 IOpCl=  0 I1Cent=   200000004 NGrid=           0
         NMat0=    1 NMatS0=      1 NMatT0=    0 NMatD0=    1 NMtDS0=    0 NMtDT0=    0
 Petite list used in FoFCou.
 Requested convergence on RMS density matrix=1.00D-10 within 128 cycles.
 Requested convergence on MAX density matrix=1.00D-08.
 Requested convergence on             energy=1.00D-08.
 No special actions if energy rises.
 SCF Done:  E(RwB97XD) =  -985.241787875     A.U. after   17 cycles
            NFock= 17  Conv=0.54D-10     -V/T= 2.0083
 Calling FoFJK, ICntrl=      2127 FMM=F ISym2X=0 I1Cent= 0 IOpClX= 0 NMat=1 NMatS=1 NMatT=0.
 ***** Axes restored to original set *****
 -------------------------------------------------------------------
 Center     Atomic                   Forces (Hartrees/Bohr)
 Number     Number              X              Y              Z
 -------------------------------------------------------------------
      1        6          -0.001789164   -0.001238360    0.005842055
      2        8           0.003689660    0.007933379   -0.003522923
      3        8          -0.000770887   -0.004949270    0.004652000
      4        1           0.000724171   -0.001264022   -0.010542813
      5        6          -0.000260869    0.001614583    0.001301970
      6        9          -0.001564860   -0.000513092   -0.001356031
      7        9           0.001212582   -0.001516619   -0.000817558
      8        9           0.000720324    0.000433705   -0.001637579
      9        8           0.000396117   -0.002496974    0.001640897
     10        1          -0.000706821    0.000357662    0.000577815
     11        1           0.000350112    0.002096732   -0.001201548
     12        8           0.001894213   -0.000413436   -0.000608307
     13        1          -0.002650279   -0.002122769    0.001818107
     14        1          -0.001531200    0.000663625   -0.001451118
     15        8           0.000417724    0.000524243    0.002528166
     16        1          -0.001007395    0.000324525   -0.000525314
     17        1           0.000735122   -0.000633452   -0.001535296
     18        8          -0.001212556   -0.000141773   -0.000233854
     19        1           0.000521467    0.001003576   -0.000038953
     20        1           0.000622693   -0.001007188    0.000139024
     21        8           0.001389194    0.000636716    0.008131100
     22        1          -0.002328041   -0.000834509    0.000463572
     23        1           0.000689023    0.001940061   -0.004287002
     24        8           0.000147008   -0.000784333   -0.002224666
     25        1           0.000648766    0.000181820    0.002233532
     26        1          -0.000336103    0.000205169    0.000654723
 -------------------------------------------------------------------
 Cartesian Forces:  Max     0.010542813 RMS     0.002452724

 GradGradGradGradGradGradGradGradGradGradGradGradGradGradGradGradGradGrad
 Berny optimization.
 Using GEDIIS/GDIIS optimizer.
 FormGI is forming the generalized inverse of G from B-inverse, IUseBI=4.
 Internal  Forces:  Max     0.009086897 RMS     0.001958232
 Search for a local minimum.
 Step number   3 out of a maximum of  156
 All quantities printed in internal units (Hartrees-Bohrs-Radians)
 Mixed Optimization -- RFO/linear search
 Update second derivatives using D2CorX and points    1    3    2
 DE=  3.01D-04 DEPred=-2.50D-03 R=-1.20D-01
 Trust test=-1.20D-01 RLast= 6.10D-01 DXMaxT set to 2.52D-01
 ITU= -1  1  0
 Use linear search instead of GDIIS.
     Eigenvalues ---    0.00010   0.00023   0.00040   0.00047   0.00062
     Eigenvalues ---    0.00196   0.00321   0.00417   0.00580   0.00620
     Eigenvalues ---    0.00779   0.01019   0.01087   0.01131   0.01170
     Eigenvalues ---    0.01225   0.01503   0.01582   0.01685   0.01710
     Eigenvalues ---    0.01923   0.02014   0.02217   0.02353   0.02412
     Eigenvalues ---    0.02494   0.02996   0.03021   0.03351   0.03455
     Eigenvalues ---    0.03753   0.03984   0.04781   0.05070   0.05354
     Eigenvalues ---    0.05467   0.06015   0.07005   0.07728   0.07773
     Eigenvalues ---    0.08507   0.09096   0.11117   0.11578   0.13677
     Eigenvalues ---    0.16575   0.19722   0.21268   0.21967   0.23822
     Eigenvalues ---    0.27070   0.30284   0.36278   0.37249   0.38629
     Eigenvalues ---    0.43424   0.44306   0.45287   0.48533   0.49605
     Eigenvalues ---    0.50551   0.52089   0.52635   0.55204   0.55983
     Eigenvalues ---    0.57251   0.57487   0.57520   0.60927   0.85855
     Eigenvalues ---    1.03423   1.28693
 RFO step:  Lambda=-2.95165710D-03 EMin= 1.02182698D-04
 Quartic linear search produced a step of -0.52179.
 Maximum step size (   0.252) exceeded in Quadratic search.
    -- Step size scaled by   0.552
 Iteration  1 RMS(Cart)=  0.13254975 RMS(Int)=  0.01016869
 Iteration  2 RMS(Cart)=  0.01710797 RMS(Int)=  0.00060668
 Iteration  3 RMS(Cart)=  0.00010964 RMS(Int)=  0.00060412
 Iteration  4 RMS(Cart)=  0.00000005 RMS(Int)=  0.00060412
 Variable       Old X    -DE/DX   Delta X   Delta X   Delta X     New X
                                 (Linear)    (Quad)   (Total)
    R1        2.31786  -0.00909  -0.01698   0.00061  -0.01637   2.30149
    R2        2.44147  -0.00676  -0.00186   0.01705   0.01519   2.45666
    R3        2.92287   0.00245   0.00875  -0.00620   0.00255   2.92542
    R4        2.06351  -0.00467  -0.05468  -0.06394  -0.11863   1.94487
    R5        2.55345   0.00596   0.14002   0.15078   0.29079   2.84424
    R6        2.54484  -0.00128  -0.00323   0.00023  -0.00300   2.54184
    R7        2.53227  -0.00113  -0.00280   0.00085  -0.00195   2.53032
    R8        2.51543  -0.00023   0.00135  -0.00179  -0.00043   2.51500
    R9        1.81607  -0.00095  -0.00220   0.00091  -0.00129   1.81478
   R10        1.85182  -0.00212  -0.00365  -0.00187  -0.00597   1.84586
   R11        3.28608   0.00008  -0.00204   0.06293   0.06085   3.34693
   R12        3.46122   0.00047  -0.02875   0.04545   0.01630   3.47752
   R13        1.85321  -0.00156  -0.01190  -0.00474  -0.01664   1.83657
   R14        1.84419  -0.00074  -0.00125   0.00046  -0.00070   1.84349
   R15        3.24597   0.00230   0.00461   0.08995   0.09497   3.34094
   R16        3.54176   0.00145  -0.04323   0.03566  -0.00760   3.53416
   R17        1.81678  -0.00102  -0.00223   0.00120  -0.00102   1.81576
   R18        1.88129  -0.00173  -0.00230   0.00021  -0.00210   1.87919
   R19        3.16226  -0.00011  -0.01516   0.01447  -0.00068   3.16158
   R20        1.81654  -0.00090  -0.00187   0.00066  -0.00120   1.81533
   R21        1.86204  -0.00183  -0.00051   0.00140   0.00089   1.86293
   R22        3.30123  -0.00088  -0.02147   0.00807  -0.01341   3.28782
   R23        1.85930   0.00400   0.00069  -0.00755  -0.00643   1.85287
   R24        1.86597  -0.00119  -0.00442  -0.00387  -0.00821   1.85776
   R25        1.84196  -0.00169  -0.00535   0.00033  -0.00502   1.83694
   R26        1.81824  -0.00011   0.00115   0.00369   0.00484   1.82308
    A1        2.25468  -0.00299  -0.00755  -0.00387  -0.01142   2.24326
    A2        2.07770   0.00213   0.01254   0.00843   0.02097   2.09867
    A3        1.95063   0.00085  -0.00503  -0.00454  -0.00957   1.94106
    A4        1.99290   0.00050  -0.01407  -0.02294  -0.03702   1.95588
    A5        1.90720   0.00201   0.00702  -0.00366   0.00339   1.91059
    A6        1.93635   0.00221   0.00673  -0.00403   0.00273   1.93908
    A7        1.93998   0.00224   0.00199  -0.00613  -0.00412   1.93586
    A8        1.89116  -0.00218  -0.00523   0.00454  -0.00064   1.89052
    A9        1.89287  -0.00230  -0.00625   0.00540  -0.00084   1.89203
   A10        1.89513  -0.00222  -0.00497   0.00440  -0.00055   1.89458
   A11        1.87159   0.00090   0.00009   0.00012   0.00003   1.87162
   A12        2.07512  -0.00047   0.02881  -0.00447   0.02425   2.09937
   A13        1.86870   0.00011  -0.01863   0.00439  -0.01411   1.85459
   A14        1.89252  -0.00027  -0.01260   0.00952  -0.00274   1.88978
   A15        1.55384   0.00294   0.04222   0.01198   0.05387   1.60772
   A16        1.84008  -0.00150  -0.01239  -0.00546  -0.01609   1.82399
   A17        2.69718   0.00095   0.06459  -0.03945   0.02450   2.72168
   A18        1.66413   0.00069  -0.02173   0.03404   0.01391   1.67803
   A19        2.06314  -0.00024   0.04334  -0.02799   0.01712   2.08026
   A20        1.88622   0.00035  -0.07085   0.03017  -0.04037   1.84585
   A21        2.22940  -0.00022   0.02559  -0.04825  -0.02183   2.20756
   A22        1.70229  -0.00020  -0.00222   0.02708   0.02572   1.72800
   A23        1.87099  -0.00026  -0.00295   0.00375   0.00004   1.87103
   A24        2.08652   0.00107   0.02543   0.01054   0.03594   2.12246
   A25        1.86637  -0.00190  -0.03195   0.01408  -0.01790   1.84847
   A26        1.85099   0.00012  -0.00011   0.00349   0.00335   1.85434
   A27        1.79898   0.00357  -0.00420  -0.01345  -0.01775   1.78123
   A28        1.98251  -0.00237  -0.06956   0.02025  -0.05037   1.93215
   A29        1.77183   0.00145   0.01928  -0.00194   0.01895   1.79078
   A30        2.81819  -0.00080  -0.00258   0.00629   0.00395   2.82214
   A31        1.81878  -0.00216  -0.01310   0.00832  -0.00501   1.81377
   A32        2.06226   0.00032  -0.02542  -0.01409  -0.03965   2.02261
   A33        1.84254   0.00128  -0.00081  -0.01399  -0.01525   1.82729
   A34        3.14326  -0.00074  -0.03139   0.00462  -0.02669   3.11657
   A35        2.97029   0.00177   0.02878  -0.00666   0.02280   2.99309
   A36        2.94307   0.00010   0.02555  -0.02031   0.00454   2.94761
   A37        3.05368  -0.00025   0.00913  -0.02011  -0.01105   3.04263
   A38        2.96116   0.00370   0.06822   0.06175   0.12974   3.09090
   A39        3.15620  -0.00247   0.03360   0.00720   0.04079   3.19699
   A40        3.34503   0.00107  -0.02148   0.04866   0.02712   3.37215
   A41        3.21166  -0.00051  -0.01297   0.04657   0.03301   3.24466
   A42        2.91782  -0.00252   0.00236   0.01313   0.01544   2.93326
   A43        3.25761  -0.00055   0.01057  -0.03126  -0.02245   3.23516
    D1        0.05902  -0.00166  -0.02159   0.00314  -0.01847   0.04055
    D2       -3.06220  -0.00124  -0.01941   0.00180  -0.01760  -3.07980
    D3       -1.91178   0.00026   0.00500  -0.00530  -0.00031  -1.91210
    D4        2.28730   0.00030   0.00270  -0.00610  -0.00339   2.28391
    D5        0.17669   0.00009   0.00305  -0.00478  -0.00174   0.17494
    D6        1.21175  -0.00018   0.00277  -0.00425  -0.00149   1.21026
    D7       -0.87235  -0.00013   0.00047  -0.00505  -0.00456  -0.87692
    D8       -2.98296  -0.00035   0.00082  -0.00374  -0.00292  -2.98588
    D9       -0.10769  -0.00334  -0.04276  -0.00536  -0.04803  -0.15572
   D10        1.79175  -0.00029  -0.05480  -0.00752  -0.06233   1.72942
   D11       -1.84326  -0.00047  -0.02873   0.03319   0.00388  -1.83938
   D12        0.56317   0.00007   0.02363  -0.01551   0.00711   0.57028
   D13        2.72809  -0.00060  -0.02156  -0.00465  -0.02460   2.70349
   D14        0.36289  -0.00004  -0.00011   0.03185   0.03044   0.39333
   D15        2.76932   0.00050   0.05225  -0.01685   0.03367   2.80299
   D16       -1.34895  -0.00016   0.00706  -0.00599   0.00196  -1.34699
   D17        1.61393  -0.00064  -0.04559   0.02465  -0.02081   1.59313
   D18       -0.50778  -0.00161  -0.04976   0.02394  -0.02585  -0.53363
   D19        2.29816   0.00258   0.00909   0.04405   0.05354   2.35169
   D20        0.65384  -0.00003  -0.02888   0.02998   0.00112   0.65496
   D21        0.06326  -0.00189  -0.02227   0.01567  -0.00643   0.05683
   D22       -1.95321  -0.00112   0.04225  -0.01213   0.03038  -1.92283
   D23        1.94507  -0.00110  -0.02020   0.03418   0.01504   1.96011
   D24       -0.07141  -0.00033   0.04432   0.00638   0.05185  -0.01956
   D25       -0.93280   0.00082   0.04155  -0.04428  -0.00286  -0.93565
   D26        3.04167   0.00059  -0.02494  -0.00038  -0.02601   3.01566
   D27        0.97078   0.00127  -0.03394  -0.00376  -0.03759   0.93318
   D28       -3.05428   0.00047  -0.01881   0.06427   0.04628  -3.00800
   D29        1.17093   0.00126  -0.01129   0.04107   0.03059   1.20151
   D30        1.55739  -0.00021   0.00355   0.02337   0.02740   1.58479
   D31       -0.50059   0.00058   0.01107   0.00017   0.01170  -0.48889
   D32       -0.75770   0.00041  -0.02487   0.05523   0.02907  -0.72863
   D33       -2.81568   0.00120  -0.01736   0.03203   0.01337  -2.80231
   D34        0.50667  -0.00038   0.05862   0.01716   0.07599   0.58265
   D35       -1.48963  -0.00025   0.08011   0.04018   0.12012  -1.36951
   D36       -1.67292  -0.00005   0.04333  -0.00843   0.03507  -1.63785
   D37        2.61397   0.00008   0.06481   0.01459   0.07920   2.69318
   D38       -1.43702  -0.00376   0.00458  -0.05154  -0.04683  -1.48385
   D39        0.48164   0.00025  -0.01629  -0.06051  -0.07600   0.40564
         Item               Value     Threshold  Converged?
 Maximum Force            0.009087     0.000015     NO 
 RMS     Force            0.001958     0.000010     NO 
 Maximum Displacement     0.423006     0.000060     NO 
 RMS     Displacement     0.136948     0.000040     NO 
 Predicted change in Energy=-2.298145D-03
 GradGradGradGradGradGradGradGradGradGradGradGradGradGradGradGradGradGrad

                          Input orientation:                          
 ---------------------------------------------------------------------
 Center     Atomic      Atomic             Coordinates (Angstroms)
 Number     Number       Type             X           Y           Z
 ---------------------------------------------------------------------
      1          6           0       -0.815654   -0.203115   -2.099694
      2          8           0       -1.061946   -1.132524   -1.352157
      3          8           0       -0.696760    1.058821   -1.810897
      4          1           0       -0.800532    1.236068   -0.802417
      5          6           0       -0.568994   -0.458606   -3.606477
      6          9           0        0.730002   -0.253774   -3.889156
      7          9           0       -1.299958    0.370699   -4.362011
      8          9           0       -0.877553   -1.711447   -3.932706
      9          8           0        1.515799    1.091868    1.841127
     10          1           0        2.298849    0.989589    1.294660
     11          1           0        1.380586    0.247917    2.313964
     12          8           0       -1.570614   -1.140748    1.445730
     13          1           0       -1.479982   -1.455135    0.530591
     14          1           0       -0.783586   -1.426052    1.946579
     15          8           0        0.650226   -1.230259    3.131270
     16          1           0        1.231968   -1.927942    3.444421
     17          1           0        0.153875   -0.884781    3.920674
     18          8           0       -0.887867   -0.141503    4.998339
     19          1           0       -1.341129   -0.638199    5.684387
     20          1           0       -1.592095    0.276001    4.449161
     21          8           0       -0.927535    1.417415    0.686315
     22          1           0       -1.216845    0.526868    0.977175
     23          1           0       -0.041149    1.501751    1.103038
     24          8           0       -2.744387    0.719809    3.223477
     25          1           0       -2.692145   -0.006403    2.579430
     26          1           0       -2.534766    1.512841    2.715671
 ---------------------------------------------------------------------
                    Distance matrix (angstroms):
                    1          2          3          4          5
     1  C    0.000000
     2  O    1.217897   0.000000
     3  O    1.300008   2.268435   0.000000
     4  H    1.937628   2.445563   1.029182   0.000000
     5  C    1.548067   2.403981   2.354361   3.284552   0.000000
     6  F    2.365120   3.227947   2.842132   3.753681   1.345084
     7  F    2.383672   3.372766   2.710267   3.697161   1.338987
     8  F    2.374622   2.651110   3.494158   4.300288   1.330881
     9  O    4.758437   4.667950   4.270103   3.517742   6.035455
    10  H    4.758605   4.775349   4.315432   3.750287   5.860285
    11  H    4.950483   4.616495   4.689073   3.930083   6.273090
    12  O    3.744216   2.843762   4.025834   3.361018   5.195513
    13  H    2.987857   1.955396   3.523631   3.079145   4.351816
    14  H    4.227166   3.323448   4.505636   3.826767   5.640783
    15  O    5.528727   4.800230   5.610639   4.864294   6.890513
    16  H    6.156703   5.376048   6.345006   5.672534   7.424121
    17  H    6.135918   5.416858   6.111634   5.264645   7.573781
    18  O    7.098667   6.429714   6.916862   5.962725   8.616558
    19  H    7.813920   7.059409   7.711962   6.773754   9.324623
    20  H    6.612103   5.993354   6.372028   5.396977   8.153507
    21  O    3.224978   3.267358   2.533360   1.505105   4.698518
    22  H    3.187625   2.864152   2.885620   1.960415   4.732941
    23  H    3.709976   3.742916   3.019442   2.068335   5.128465
    24  O    5.736545   5.215187   5.445423   4.500325   7.264246
    25  H    5.045207   4.402622   4.938748   4.069253   6.555738
    26  H    5.393291   5.070935   4.906548   3.932062   6.907996
                    6          7          8          9         10
     6  F    0.000000
     7  F    2.175843   0.000000
     8  F    2.170469   2.167500   0.000000
     9  O    5.938382   6.850365   6.850098   0.000000
    10  H    5.556905   6.732932   6.686589   0.960341   0.000000
    11  H    6.257288   7.195070   6.925257   0.976786   1.559572
    12  O    5.877122   6.007294   5.452853   3.829734   4.419718
    13  H    5.085417   5.225288   4.511057   4.144808   4.565090
    14  H    6.141742   6.579762   5.886957   3.411483   3.970104
    15  O    7.088460   7.906677   7.243300   2.793915   3.319461
    16  H    7.538976   8.522604   7.675867   3.430796   3.777790
    17  H    7.856433   8.502514   7.963843   3.175924   3.874290
    18  O    9.034250   9.383407   9.067986   4.155334   5.015153
    19  H    9.802555  10.097014   9.687891   5.091740   5.930332
    20  H    8.671812   8.816522   8.643853   4.138415   5.059597
    21  O    5.145410   5.169131   5.579214   2.722031   3.310993
    22  H    5.299131   5.342116   5.406672   2.921127   3.560199
    23  H    5.347761   5.721070   6.031826   1.771120   2.403044
    24  O    7.975512   7.729676   7.785052   4.494275   5.406233
    25  H    7.322219   7.089711   6.971932   4.411132   5.249063
    26  H    7.576502   7.274807   7.572536   4.165228   5.065264
                   11         12         13         14         15
    11  H    0.000000
    12  O    3.375175   0.000000
    13  H    3.776725   0.971870   0.000000
    14  H    2.760577   0.975532   1.578238   0.000000
    15  O    1.840223   2.789478   3.369256   1.870199   0.000000
    16  H    2.456498   3.531133   4.008568   2.560836   0.960858
    17  H    2.317184   3.027331   3.806239   2.251413   0.994423
    18  O    3.536014   3.753087   4.694357   3.312729   2.652746
    19  H    4.421842   4.274509   5.219988   3.860411   3.291570
    20  H    3.660148   3.320879   4.285392   3.132665   3.005605
    21  O    3.056860   2.744897   2.929333   3.113566   3.934122
    22  H    2.934531   1.767948   2.048661   2.222917   3.348668
    23  H    2.249394   3.072378   3.337830   3.136050   3.472118
    24  O    4.250329   2.828392   3.685205   3.174891   3.915950
    25  H    4.089290   1.957000   2.786737   2.461403   3.601916
    26  H    4.134173   3.095783   3.833539   3.506456   4.223920
                   16         17         18         19         20
    16  H    0.000000
    17  H    1.573939   0.000000
    18  O    3.178006   1.673036   0.000000
    19  H    3.647151   2.325193   0.960633   0.000000
    20  H    3.720510   2.162204   0.985821   1.557091   0.000000
    21  O    4.843760   4.114685   4.585340   5.420086   3.987915
    22  H    4.255594   3.540596   4.089585   4.850843   3.501204
    23  H    4.343466   3.697654   4.311680   5.220928   3.886442
    24  O    4.782342   3.385368   2.708996   3.141559   1.739840
    25  H    4.454120   3.266545   3.020727   3.444586   2.187637
    26  H    5.153480   3.798608   3.264921   3.855518   2.328817
                   21         22         23         24         25
    21  O    0.000000
    22  H    0.980496   0.000000
    23  H    0.983082   1.532482   0.000000
    24  O    3.197624   2.723322   3.523520   0.000000
    25  H    2.953809   2.242345   3.388517   0.972065   0.000000
    26  H    2.590479   2.394040   2.969652   0.964733   1.533438
                   26
    26  H    0.000000
 Stoichiometry    C2H13F3O8
 Framework group  C1[X(C2H13F3O8)]
 Deg. of freedom    72
 Full point group                 C1      NOp   1
 Largest Abelian subgroup         C1      NOp   1
 Largest concise Abelian subgroup C1      NOp   1
                         Standard orientation:                         
 ---------------------------------------------------------------------
 Center     Atomic      Atomic             Coordinates (Angstroms)
 Number     Number       Type             X           Y           Z
 ---------------------------------------------------------------------
      1          6           0       -1.955815   -0.216063    0.005261
      2          8           0       -1.247138   -0.460472   -0.954590
      3          8           0       -1.611248   -0.071901    1.250457
      4          1           0       -0.593572   -0.151482    1.381680
      5          6           0       -3.477915   -0.005436   -0.182774
      6          9           0       -3.779221    1.290208    0.016655
      7          9           0       -4.177770   -0.739640    0.691318
      8          9           0       -3.855273   -0.339856   -1.414443
      9          8           0        1.988859    2.218133    1.080884
     10          1           0        1.421151    2.987732    0.993251
     11          1           0        2.424740    2.080216    0.217693
     12          8           0        1.557831   -0.909540   -1.086773
     13          1           0        0.627275   -0.843190   -1.359161
     14          1           0        2.027438   -0.116452   -1.406371
     15          8           0        3.188174    1.345058   -1.286677
     16          1           0        3.455639    1.922672   -2.006449
     17          1           0        4.003524    0.870924   -0.971590
     18          8           0        5.137258   -0.136239   -0.264967
     19          1           0        5.809226   -0.582286   -0.786808
     20          1           0        4.623723   -0.845576    0.187766
     21          8           0        0.904421   -0.244002    1.494811
     22          1           0        1.159781   -0.540544    0.595796
     23          1           0        1.305044    0.652231    1.546946
     24          8           0        3.445649   -2.016823    0.704837
     25          1           0        2.767491   -1.989334    0.008952
     26          1           0        2.970839   -1.806042    1.517755
 ---------------------------------------------------------------------
 Rotational constants (GHZ):           1.0605481           0.2147149           0.2102682
 Standard basis: 6-31++G(d,p) (6D, 7F)
 There are   325 symmetry adapted cartesian basis functions of A   symmetry.
 There are   325 symmetry adapted basis functions of A   symmetry.
   325 basis functions,   520 primitive gaussians,   325 cartesian basis functions
    58 alpha electrons       58 beta electrons
       nuclear repulsion energy       961.4038327832 Hartrees.
 NAtoms=   26 NActive=   26 NUniq=   26 SFac= 1.00D+00 NAtFMM=   60 NAOKFM=F Big=F
 Integral buffers will be    131072 words long.
 Raffenetti 2 integral format.
 Two-electron integral symmetry is turned on.
 Nuclear repulsion after empirical dispersion term =      961.3903235642 Hartrees.
 One-electron integrals computed using PRISM.
 NBasis=   325 RedAO= T EigKep=  3.15D-05  NBF=   325
 NBsUse=   325 1.00D-06 EigRej= -1.00D+00 NBFU=   325
 Lowest energy guess from the checkpoint file:  "/local_scratch/slurm.5787663/Gau-1991552.chk"
 B after Tr=     0.000000   -0.000000   -0.000000
         Rot=    0.990351    0.138404    0.000276    0.006971 Ang=  15.93 deg.
 B after Tr=     0.000000   -0.000000   -0.000000
         Rot=    0.996727   -0.080807    0.001246   -0.001910 Ang=  -9.27 deg.
 Requested convergence on RMS density matrix=1.00D-10 within 128 cycles.
 Requested convergence on MAX density matrix=1.00D-08.
 Requested convergence on             energy=1.00D-08.
 No special actions if energy rises.
 SCF Done:  E(RwB97XD) =  -985.243716689     A.U. after   16 cycles
            NFock= 16  Conv=0.62D-10     -V/T= 2.0083
 Calling FoFJK, ICntrl=      2127 FMM=F ISym2X=0 I1Cent= 0 IOpClX= 0 NMat=1 NMatS=1 NMatT=0.
 ***** Axes restored to original set *****
 -------------------------------------------------------------------
 Center     Atomic                   Forces (Hartrees/Bohr)
 Number     Number              X              Y              Z
 -------------------------------------------------------------------
      1        6          -0.001061753   -0.001068466    0.004088018
      2        8           0.000913453    0.004276560   -0.002534514
      3        8          -0.000101890   -0.003451406   -0.001757325
      4        1          -0.000132509    0.000346770    0.000552860
      5        6          -0.000071936    0.000671686    0.000892717
      6        9          -0.000829436   -0.000326490   -0.000805796
      7        9           0.000738108   -0.000778518   -0.000409215
      8        9           0.000377913    0.000200663   -0.000982767
      9        8           0.000374808   -0.000775473    0.000826479
     10        1          -0.000405314    0.000267014    0.000239967
     11        1           0.000203129    0.000427201   -0.000179724
     12        8          -0.000418127   -0.000932422   -0.000545194
     13        1           0.000323235    0.000496890    0.001219278
     14        1          -0.000286473    0.000246577   -0.001483904
     15        8           0.000000656    0.000386514    0.001630608
     16        1          -0.000579182    0.000100914   -0.000374513
     17        1           0.000446212   -0.000429990   -0.000848402
     18        8          -0.001191665   -0.000146421   -0.000394118
     19        1           0.000526025    0.000563085    0.000137907
     20        1           0.000618651   -0.000419225    0.000214915
     21        8           0.000464180   -0.000181991    0.002131458
     22        1          -0.000252576   -0.000374693    0.000463782
     23        1          -0.000025547    0.000969259   -0.002125189
     24        8          -0.000142247   -0.000022656   -0.001703946
     25        1           0.000562034    0.000235591    0.000816421
     26        1          -0.000049747   -0.000280975    0.000930197
 -------------------------------------------------------------------
 Cartesian Forces:  Max     0.004276560 RMS     0.001106123

 GradGradGradGradGradGradGradGradGradGradGradGradGradGradGradGradGradGrad
 Berny optimization.
 Using GEDIIS/GDIIS optimizer.
 FormGI is forming the generalized inverse of G from B-inverse, IUseBI=4.
 Internal  Forces:  Max     0.005004222 RMS     0.000837172
 Search for a local minimum.
 Step number   4 out of a maximum of  156
 All quantities printed in internal units (Hartrees-Bohrs-Radians)
 Mixed Optimization -- En-DIIS/RFO-DIIS
 Update second derivatives using D2CorX and points    3    2    4
 DE= -1.63D-03 DEPred=-2.30D-03 R= 7.08D-01
 TightC=F SS=  1.41D+00  RLast= 4.02D-01 DXNew= 4.2426D-01 1.2054D+00
 Trust test= 7.08D-01 RLast= 4.02D-01 DXMaxT set to 4.24D-01
 ITU=  1 -1  1  0
 Use linear search instead of GDIIS.
     Eigenvalues ---    0.00011   0.00023   0.00040   0.00047   0.00064
     Eigenvalues ---    0.00213   0.00328   0.00418   0.00598   0.00639
     Eigenvalues ---    0.00791   0.01079   0.01108   0.01165   0.01188
     Eigenvalues ---    0.01410   0.01494   0.01560   0.01698   0.01806
     Eigenvalues ---    0.01969   0.02142   0.02222   0.02385   0.02420
     Eigenvalues ---    0.02518   0.03005   0.03087   0.03355   0.03496
     Eigenvalues ---    0.03755   0.04014   0.04789   0.05121   0.05422
     Eigenvalues ---    0.05452   0.06010   0.07034   0.07724   0.07906
     Eigenvalues ---    0.08499   0.09388   0.11469   0.11585   0.13682
     Eigenvalues ---    0.16607   0.19720   0.21402   0.21984   0.23850
     Eigenvalues ---    0.27621   0.30384   0.37113   0.37509   0.38637
     Eigenvalues ---    0.43402   0.44347   0.45288   0.48664   0.49622
     Eigenvalues ---    0.50727   0.52174   0.52701   0.55561   0.56028
     Eigenvalues ---    0.57273   0.57500   0.57550   0.60997   0.90496
     Eigenvalues ---    1.03637   1.30062
 RFO step:  Lambda=-8.55937701D-04 EMin= 1.05036838D-04
 Quartic linear search produced a step of  0.01323.
 Iteration  1 RMS(Cart)=  0.10101709 RMS(Int)=  0.00834788
 Iteration  2 RMS(Cart)=  0.01120257 RMS(Int)=  0.00067541
 Iteration  3 RMS(Cart)=  0.00010174 RMS(Int)=  0.00067334
 Iteration  4 RMS(Cart)=  0.00000016 RMS(Int)=  0.00067334
 Variable       Old X    -DE/DX   Delta X   Delta X   Delta X     New X
                                 (Linear)    (Quad)   (Total)
    R1        2.30149  -0.00500   0.00021  -0.00698  -0.00677   2.29473
    R2        2.45666  -0.00295   0.00025  -0.00613  -0.00588   2.45078
    R3        2.92542   0.00134  -0.00019   0.00679   0.00660   2.93203
    R4        1.94487   0.00156  -0.00018  -0.00265  -0.00285   1.94202
    R5        2.84424   0.00095   0.00030   0.02323   0.02352   2.86775
    R6        2.54184  -0.00068   0.00004  -0.00280  -0.00275   2.53909
    R7        2.53032  -0.00065   0.00005  -0.00021  -0.00016   2.53016
    R8        2.51500  -0.00004  -0.00004   0.00103   0.00099   2.51599
    R9        1.81478  -0.00049   0.00004  -0.00162  -0.00158   1.81320
   R10        1.84586  -0.00029   0.00001  -0.00242  -0.00242   1.84344
   R11        3.34693   0.00044   0.00086   0.05529   0.05620   3.40313
   R12        3.47752   0.00021   0.00094   0.02577   0.02676   3.50428
   R13        1.83657  -0.00128   0.00008  -0.00024  -0.00016   1.83641
   R14        1.84349  -0.00061   0.00002  -0.00286  -0.00287   1.84062
   R15        3.34094  -0.00008   0.00114   0.01450   0.01572   3.35665
   R16        3.53416   0.00057   0.00100   0.01225   0.01304   3.54720
   R17        1.81576  -0.00055   0.00004  -0.00142  -0.00138   1.81438
   R18        1.87919  -0.00125   0.00003  -0.00420  -0.00416   1.87503
   R19        3.16158  -0.00025   0.00038   0.00636   0.00673   3.16831
   R20        1.81533  -0.00044   0.00003  -0.00160  -0.00157   1.81377
   R21        1.86293  -0.00106   0.00002  -0.00139  -0.00137   1.86156
   R22        3.28782  -0.00029   0.00037  -0.01495  -0.01458   3.27324
   R23        1.85287   0.00046  -0.00010  -0.00275  -0.00282   1.85005
   R24        1.85776  -0.00049   0.00000  -0.00701  -0.00690   1.85086
   R25        1.83694  -0.00069   0.00007   0.00160   0.00167   1.83860
   R26        1.82308  -0.00073   0.00003  -0.00457  -0.00454   1.81854
    A1        2.24326  -0.00102   0.00004   0.00011   0.00015   2.24341
    A2        2.09867   0.00062  -0.00004   0.00219   0.00214   2.10082
    A3        1.94106   0.00040   0.00000  -0.00223  -0.00223   1.93883
    A4        1.95588  -0.00044  -0.00013   0.00981   0.00965   1.96553
    A5        1.91059   0.00119  -0.00013   0.00699   0.00685   1.91744
    A6        1.93908   0.00110  -0.00013   0.00061   0.00047   1.93955
    A7        1.93586   0.00136  -0.00011   0.00385   0.00373   1.93959
    A8        1.89052  -0.00123   0.00012  -0.00375  -0.00363   1.88688
    A9        1.89203  -0.00132   0.00015  -0.00404  -0.00391   1.88812
   A10        1.89458  -0.00124   0.00012  -0.00404  -0.00392   1.89066
   A11        1.87162  -0.00011  -0.00000   0.00240   0.00313   1.87475
   A12        2.09937   0.00007  -0.00041   0.02049   0.01910   2.11847
   A13        1.85459  -0.00004   0.00029   0.00778   0.00704   1.86163
   A14        1.88978  -0.00016   0.00028   0.00707   0.00789   1.89767
   A15        1.60772  -0.00007  -0.00036   0.00009   0.00008   1.60780
   A16        1.82399  -0.00034   0.00010  -0.01797  -0.01948   1.80451
   A17        2.72168  -0.00020  -0.00131  -0.04054  -0.04547   2.67621
   A18        1.67803   0.00031   0.00074   0.01922   0.01975   1.69779
   A19        2.08026  -0.00007  -0.00087   0.01842   0.01769   2.09795
   A20        1.84585  -0.00018   0.00126  -0.01170  -0.01041   1.83544
   A21        2.20756  -0.00020  -0.00094  -0.04416  -0.04432   2.16324
   A22        1.72800  -0.00018   0.00040   0.01830   0.01777   1.74578
   A23        1.87103   0.00028   0.00008   0.00197   0.00209   1.87312
   A24        2.12246   0.00057  -0.00017   0.03539   0.03490   2.15737
   A25        1.84847  -0.00179   0.00057  -0.00805  -0.00795   1.84052
   A26        1.85434   0.00103   0.00005   0.00260   0.00197   1.85631
   A27        1.78123  -0.00075  -0.00013   0.00902   0.00821   1.78944
   A28        1.93215   0.00055   0.00110   0.03751   0.03836   1.97051
   A29        1.79078   0.00043  -0.00024   0.01448   0.01283   1.80361
   A30        2.82214  -0.00053   0.00012  -0.04264  -0.04459   2.77755
   A31        1.81377  -0.00100   0.00027   0.00154   0.00196   1.81574
   A32        2.02261  -0.00045   0.00012  -0.01507  -0.01484   2.00777
   A33        1.82729   0.00071  -0.00018   0.01825   0.01838   1.84567
   A34        3.11657   0.00032   0.00044   0.01572   0.01616   3.13273
   A35        2.99309  -0.00030  -0.00043  -0.00821  -0.00905   2.98405
   A36        2.94761  -0.00118  -0.00059   0.00302   0.00238   2.94999
   A37        3.04263  -0.00152  -0.00038  -0.01343  -0.01376   3.02887
   A38        3.09090  -0.00101  -0.00001  -0.06257  -0.06274   3.02816
   A39        3.19699   0.00086  -0.00031  -0.00613  -0.00644   3.19055
   A40        3.37215  -0.00038   0.00090  -0.01511  -0.01255   3.35960
   A41        3.24466   0.00075   0.00077   0.02764   0.02825   3.27292
   A42        2.93326  -0.00075   0.00014   0.03197   0.03214   2.96540
   A43        3.23516   0.00002  -0.00057  -0.03404  -0.03290   3.20227
    D1        0.04055   0.00004   0.00030  -0.01689  -0.01659   0.02396
    D2       -3.07980   0.00002   0.00026  -0.02042  -0.02016  -3.09996
    D3       -1.91210  -0.00004  -0.00013  -0.04246  -0.04259  -1.95469
    D4        2.28391   0.00003  -0.00011  -0.04269  -0.04280   2.24110
    D5        0.17494  -0.00007  -0.00010  -0.04059  -0.04068   0.13426
    D6        1.21026  -0.00004  -0.00009  -0.03929  -0.03938   1.17088
    D7       -0.87692   0.00002  -0.00007  -0.03952  -0.03959  -0.91651
    D8       -2.98588  -0.00007  -0.00006  -0.03742  -0.03747  -3.02335
    D9       -0.15572   0.00020   0.00045   0.06776   0.06841  -0.08731
   D10        1.72942   0.00044   0.00056   0.10327   0.10360   1.83302
   D11       -1.83938   0.00008   0.00078  -0.07181  -0.07227  -1.91165
   D12        0.57028  -0.00002  -0.00051  -0.10248  -0.10300   0.46729
   D13        2.70349   0.00021   0.00022  -0.09510  -0.09501   2.60848
   D14        0.39333  -0.00000   0.00041  -0.03655  -0.03817   0.35516
   D15        2.80299  -0.00011  -0.00088  -0.06722  -0.06890   2.73410
   D16       -1.34699   0.00012  -0.00015  -0.05984  -0.06091  -1.40790
   D17        1.59313   0.00049   0.00088   0.23015   0.22992   1.82304
   D18       -0.53363   0.00062   0.00092   0.20566   0.20532  -0.32831
   D19        2.35169  -0.00029   0.00048   0.08851   0.08877   2.44046
   D20        0.65496  -0.00004   0.00075   0.09284   0.09354   0.74850
   D21        0.05683   0.00046   0.00048  -0.01753  -0.01736   0.03947
   D22       -1.92283   0.00007  -0.00067  -0.06214  -0.06203  -1.98487
   D23        1.96011   0.00015   0.00071  -0.01584  -0.01484   1.94527
   D24       -0.01956  -0.00023  -0.00044  -0.06045  -0.05951  -0.07907
   D25       -0.93565  -0.00020  -0.00109  -0.06549  -0.06684  -1.00250
   D26        3.01566  -0.00026   0.00029  -0.07720  -0.07737   2.93829
   D27        0.93318  -0.00035   0.00036  -0.07071  -0.07029   0.86289
   D28       -3.00800  -0.00005   0.00109   0.13277   0.13357  -2.87443
   D29        1.20151   0.00004   0.00069   0.10612   0.10621   1.30772
   D30        1.58479  -0.00012   0.00027   0.10982   0.11076   1.69555
   D31       -0.48889  -0.00003  -0.00013   0.08317   0.08340  -0.40549
   D32       -0.72863   0.00015   0.00102   0.14279   0.14388  -0.58475
   D33       -2.80231   0.00023   0.00062   0.11614   0.11652  -2.68579
   D34        0.58265  -0.00041  -0.00048  -0.15999  -0.16061   0.42205
   D35       -1.36951  -0.00012  -0.00044  -0.18152  -0.18184  -1.55135
   D36       -1.63785  -0.00039  -0.00063  -0.21032  -0.21109  -1.84893
   D37        2.69318  -0.00010  -0.00060  -0.23186  -0.23232   2.46086
   D38       -1.48385   0.00037  -0.00074  -0.15551  -0.15687  -1.64072
   D39        0.40564  -0.00007  -0.00059  -0.12500  -0.12635   0.27930
         Item               Value     Threshold  Converged?
 Maximum Force            0.005004     0.000015     NO 
 RMS     Force            0.000837     0.000010     NO 
 Maximum Displacement     0.420293     0.000060     NO 
 RMS     Displacement     0.105795     0.000040     NO 
 Predicted change in Energy=-6.397319D-04
 GradGradGradGradGradGradGradGradGradGradGradGradGradGradGradGradGradGrad

                          Input orientation:                          
 ---------------------------------------------------------------------
 Center     Atomic      Atomic             Coordinates (Angstroms)
 Number     Number       Type             X           Y           Z
 ---------------------------------------------------------------------
      1          6           0       -0.842436   -0.223654   -2.121144
      2          8           0       -1.132390   -1.130179   -1.367020
      3          8           0       -0.626651    1.023811   -1.839695
      4          1           0       -0.702650    1.220910   -0.833966
      5          6           0       -0.660452   -0.493188   -3.638238
      6          9           0        0.629369   -0.332937   -3.978849
      7          9           0       -1.392807    0.355454   -4.370438
      8          9           0       -1.021605   -1.735756   -3.951662
      9          8           0        1.574493    1.154664    1.973475
     10          1           0        2.416241    1.093007    1.517070
     11          1           0        1.416934    0.297865    2.412430
     12          8           0       -1.521413   -1.101895    1.407152
     13          1           0       -1.450133   -1.388504    0.481333
     14          1           0       -0.737200   -1.414886    1.892692
     15          8           0        0.647854   -1.222250    3.144897
     16          1           0        1.201634   -1.945913    3.447364
     17          1           0        0.129776   -0.899754    3.927261
     18          8           0       -0.928796   -0.145707    4.986423
     19          1           0       -1.351796   -0.592793    5.722908
     20          1           0       -1.654925    0.209441    4.423380
     21          8           0       -0.811659    1.448495    0.662456
     22          1           0       -1.105028    0.573606    0.989494
     23          1           0        0.059129    1.570618    1.093847
     24          8           0       -2.801484    0.605591    3.186965
     25          1           0       -2.632958   -0.051592    2.489589
     26          1           0       -2.673240    1.464704    2.772769
 ---------------------------------------------------------------------
                    Distance matrix (angstroms):
                    1          2          3          4          5
     1  C    0.000000
     2  O    1.214317   0.000000
     3  O    1.296898   2.262491   0.000000
     4  H    1.939879   2.448764   1.027675   0.000000
     5  C    1.551561   2.405600   2.353122   3.286922   0.000000
     6  F    2.372597   3.249775   2.827424   3.752200   1.343627
     7  F    2.386964   3.360869   2.727335   3.705667   1.338901
     8  F    2.381040   2.656948   3.497370   4.308554   1.331405
     9  O    4.950475   4.868946   4.404819   3.615452   6.261128
    10  H    5.058574   5.084615   4.531209   3.907840   6.209610
    11  H    5.092153   4.777301   4.773238   3.985440   6.446075
    12  O    3.698810   2.801459   3.982617   3.329926   5.154390
    13  H    2.915315   1.893173   3.447399   3.016253   4.289062
    14  H    4.188197   3.295900   4.459841   3.792530   5.607728
    15  O    5.563213   4.851303   5.613850   4.860478   6.946518
    16  H    6.176785   5.412151   6.333630   5.655515   7.468837
    17  H    6.163239   5.447529   6.126179   5.278204   7.617515
    18  O    7.108519   6.432486   6.932168   5.982952   8.635828
    19  H    7.869235   7.113650   7.767382   6.833997   9.387169
    20  H    6.608971   5.966268   6.398957   5.437792   8.153057
    21  O    3.247377   3.297151   2.544670   1.517549   4.721119
    22  H    3.221901   2.908056   2.904452   1.976339   4.769864
    23  H    3.790566   3.843161   3.061856   2.102157   5.212458
    24  O    5.718526   5.151462   5.492915   4.577292   7.237038
    25  H    4.949185   4.276504   4.891264   4.048625   6.452600
    26  H    5.491155   5.123036   5.065348   4.117184   6.998976
                    6          7          8          9         10
     6  F    0.000000
     7  F    2.171732   0.000000
     8  F    2.166646   2.164792   0.000000
     9  O    6.207768   7.049031   7.085302   0.000000
    10  H    5.952424   7.050928   7.051788   0.959504   0.000000
    11  H    6.470441   7.342020   7.112226   0.975505   1.559659
    12  O    5.850313   5.959946   5.419270   3.872649   4.509412
    13  H    5.033068   5.156002   4.467177   4.224044   4.709511
    14  H    6.124796   6.541462   5.860062   3.457316   4.046580
    15  O    7.179065   7.945672   7.308347   2.807242   3.337279
    16  H    7.620880   8.552511   7.728683   3.453251   3.799518
    17  H    7.942132   8.529105   8.006374   3.181999   3.874022
    18  O    9.101595   9.381755   9.078890   4.127381   4.975952
    19  H    9.905384  10.137874   9.747446   5.067052   5.893141
    20  H    8.724082   8.798935   8.621265   4.162285   5.079540
    21  O    5.176077   5.182904   5.610135   2.738399   3.357987
    22  H    5.339886   5.372083   5.454827   2.913019   3.598257
    23  H    5.448021   5.783005   6.128397   1.800858   2.441968
    24  O    8.000029   7.691637   7.720743   4.574189   5.500071
    25  H    7.250008   6.983096   6.850006   4.407274   5.267856
    26  H    7.728071   7.341345   7.628160   4.333386   5.255261
                   11         12         13         14         15
    11  H    0.000000
    12  O    3.406434   0.000000
    13  H    3.846172   0.971785   0.000000
    14  H    2.800703   0.974014   1.581425   0.000000
    15  O    1.854385   2.782079   3.394666   1.877098   0.000000
    16  H    2.480319   3.505683   4.017450   2.541273   0.960128
    17  H    2.320729   3.019642   3.822225   2.270788   0.992221
    18  O    3.510648   3.751889   4.702358   3.349432   2.652544
    19  H    4.406632   4.348989   5.302540   3.965365   3.322794
    20  H    3.672609   3.291664   4.258532   3.144048   2.997841
    21  O    3.058264   2.750057   2.913591   3.117367   3.927540
    22  H    2.908792   1.776265   2.056015   2.214761   3.308089
    23  H    2.280832   3.120672   3.377787   3.191478   3.514756
    24  O    4.299959   2.778816   3.622569   3.165239   3.903934
    25  H    4.065673   1.873589   2.686912   2.410136   3.544516
    26  H    4.268593   3.127147   3.858428   3.579781   4.288108
                   16         17         18         19         20
    16  H    0.000000
    17  H    1.572777   0.000000
    18  O    3.185620   1.676600   0.000000
    19  H    3.678185   2.348112   0.959805   0.000000
    20  H    3.709190   2.159075   0.985095   1.556998   0.000000
    21  O    4.830224   4.130318   4.609978   5.483319   4.048568
    22  H    4.208300   3.510842   4.064962   4.881249   3.496652
    23  H    4.382961   3.759783   4.367370   5.300874   3.984542
    24  O    4.754254   3.377334   2.703601   3.157329   1.732123
    25  H    4.382907   3.227844   3.024435   3.519748   2.182712
    26  H    5.205962   3.844531   3.246040   3.831818   2.310231
                   21         22         23         24         25
    21  O    0.000000
    22  H    0.979005   0.000000
    23  H    0.979430   1.536289   0.000000
    24  O    3.323106   2.776304   3.673626   0.000000
    25  H    2.984259   2.230634   3.439039   0.972946   0.000000
    26  H    2.814102   2.536418   3.208714   0.962331   1.543039
                   26
    26  H    0.000000
 Stoichiometry    C2H13F3O8
 Framework group  C1[X(C2H13F3O8)]
 Deg. of freedom    72
 Full point group                 C1      NOp   1
 Largest Abelian subgroup         C1      NOp   1
 Largest concise Abelian subgroup C1      NOp   1
                         Standard orientation:                         
 ---------------------------------------------------------------------
 Center     Atomic      Atomic             Coordinates (Angstroms)
 Number     Number       Type             X           Y           Z
 ---------------------------------------------------------------------
      1          6           0       -1.970216   -0.184002    0.040127
      2          8           0       -1.262795   -0.647458   -0.831268
      3          8           0       -1.625423    0.266910    1.206205
      4          1           0       -0.610469    0.224978    1.361851
      5          6           0       -3.500103   -0.049314   -0.180431
      6          9           0       -3.838061    1.248997   -0.254639
      7          9           0       -4.183778   -0.600229    0.830379
      8          9           0       -3.875883   -0.641745   -1.312003
      9          8           0        2.178899    2.431466    0.711977
     10          1           0        1.715914    3.247935    0.512800
     11          1           0        2.573531    2.109200   -0.119900
     12          8           0        1.510923   -1.038580   -0.872321
     13          1           0        0.571147   -1.018977   -1.118904
     14          1           0        1.975831   -0.332108   -1.355499
     15          8           0        3.229752    1.057355   -1.498935
     16          1           0        3.491613    1.459471   -2.330547
     17          1           0        4.030254    0.607050   -1.123536
     18          8           0        5.132146   -0.291802   -0.235344
     19          1           0        5.846433   -0.797059   -0.629976
     20          1           0        4.591752   -0.932733    0.281951
     21          8           0        0.896250    0.153909    1.528295
     22          1           0        1.178824   -0.304503    0.710701
     23          1           0        1.329256    1.029572    1.457559
     24          8           0        3.383029   -1.974665    0.955461
     25          1           0        2.651688   -1.932371    0.315168
     26          1           0        3.013381   -1.680850    1.793979
 ---------------------------------------------------------------------
 Rotational constants (GHZ):           1.0447073           0.2128660           0.2071489
 Standard basis: 6-31++G(d,p) (6D, 7F)
 There are   325 symmetry adapted cartesian basis functions of A   symmetry.
 There are   325 symmetry adapted basis functions of A   symmetry.
   325 basis functions,   520 primitive gaussians,   325 cartesian basis functions
    58 alpha electrons       58 beta electrons
       nuclear repulsion energy       958.4795654428 Hartrees.
 NAtoms=   26 NActive=   26 NUniq=   26 SFac= 1.00D+00 NAtFMM=   60 NAOKFM=F Big=F
 Integral buffers will be    131072 words long.
 Raffenetti 2 integral format.
 Two-electron integral symmetry is turned on.
 Nuclear repulsion after empirical dispersion term =      958.4662376802 Hartrees.
 One-electron integrals computed using PRISM.
 NBasis=   325 RedAO= T EigKep=  3.24D-05  NBF=   325
 NBsUse=   325 1.00D-06 EigRej= -1.00D+00 NBFU=   325
 Initial guess from the checkpoint file:  "/local_scratch/slurm.5787663/Gau-1991552.chk"
 B after Tr=    -0.000000    0.000000    0.000000
         Rot=    0.995625    0.093298   -0.001099    0.005079 Ang=  10.72 deg.
 ExpMin= 3.60D-02 ExpMax= 7.00D+03 ExpMxC= 1.05D+03 IAcc=3 IRadAn=         5 AccDes= 0.00D+00
 Harris functional with IExCor= 4639 and IRadAn=       5 diagonalized for initial guess.
 HarFok:  IExCor= 4639 AccDes= 0.00D+00 IRadAn=         5 IDoV= 1 UseB2=F ITyADJ=14
 ICtDFT=  3500011 ScaDFX=  1.000000  1.000000  1.000000  1.000000
 FoFCou: FMM=F IPFlag=           0 FMFlag=      100000 FMFlg1=           0
         NFxFlg=           0 DoJE=T BraDBF=F KetDBF=T FulRan=T
         wScrn=  0.000000 ICntrl=       500 IOpCl=  0 I1Cent=   200000004 NGrid=           0
         NMat0=    1 NMatS0=      1 NMatT0=    0 NMatD0=    1 NMtDS0=    0 NMtDT0=    0
 Petite list used in FoFCou.
 Requested convergence on RMS density matrix=1.00D-10 within 128 cycles.
 Requested convergence on MAX density matrix=1.00D-08.
 Requested convergence on             energy=1.00D-08.
 No special actions if energy rises.
 SCF Done:  E(RwB97XD) =  -985.244193183     A.U. after   16 cycles
            NFock= 16  Conv=0.61D-10     -V/T= 2.0083
 Calling FoFJK, ICntrl=      2127 FMM=F ISym2X=0 I1Cent= 0 IOpClX= 0 NMat=1 NMatS=1 NMatT=0.
 ***** Axes restored to original set *****
 -------------------------------------------------------------------
 Center     Atomic                   Forces (Hartrees/Bohr)
 Number     Number              X              Y              Z
 -------------------------------------------------------------------
      1        6           0.000298387    0.000605518   -0.000924819
      2        8          -0.000163212   -0.000833158    0.000061202
      3        8           0.000055717    0.000121591   -0.001149504
      4        1          -0.000036111    0.000149489    0.001126540
      5        6          -0.000077023   -0.000176536   -0.000329804
      6        9           0.000171247    0.000070402    0.000225069
      7        9          -0.000123153    0.000133673    0.000227806
      8        9          -0.000043287    0.000026255    0.000359698
      9        8          -0.000523254    0.000224529    0.000307245
     10        1           0.000212866   -0.000109254    0.000086252
     11        1           0.000250251   -0.000208713    0.000044831
     12        8          -0.000529036   -0.000390188   -0.000223840
     13        1           0.000031414    0.000083883    0.000056331
     14        1           0.000239651    0.000356365    0.000005776
     15        8           0.000316816    0.000006442   -0.000131040
     16        1          -0.000021441   -0.000167490    0.000107416
     17        1           0.000037219    0.000216326    0.000203282
     18        8          -0.000531634   -0.000419966   -0.000268322
     19        1           0.000366674   -0.000032449    0.000484996
     20        1          -0.000083548    0.000288390   -0.000236471
     21        8          -0.000554413    0.000508504   -0.000483360
     22        1          -0.000232880   -0.000492257    0.000530229
     23        1           0.001072624    0.000018529   -0.000633339
     24        8          -0.000322906    0.000220764    0.000683502
     25        1           0.000183123   -0.000284805    0.000198289
     26        1           0.000005908    0.000084156   -0.000327964
 -------------------------------------------------------------------
 Cartesian Forces:  Max     0.001149504 RMS     0.000383934

 GradGradGradGradGradGradGradGradGradGradGradGradGradGradGradGradGradGrad
 Berny optimization.
 Using GEDIIS/GDIIS optimizer.
 FormGI is forming the generalized inverse of G from B-inverse, IUseBI=4.
 Internal  Forces:  Max     0.002265491 RMS     0.000568292
 Search for a local minimum.
 Step number   5 out of a maximum of  156
 All quantities printed in internal units (Hartrees-Bohrs-Radians)
 Mixed Optimization -- En-DIIS/RFO-DIIS
 Swapping is turned off.
 Update second derivatives using D2CorX and points    4    5
 DE= -4.76D-04 DEPred=-6.40D-04 R= 7.45D-01
 TightC=F SS=  1.41D+00  RLast= 7.08D-01 DXNew= 7.1352D-01 2.1234D+00
 Trust test= 7.45D-01 RLast= 7.08D-01 DXMaxT set to 7.14D-01
 ITU=  1  1 -1  1  0
     Eigenvalues ---    0.00015   0.00028   0.00040   0.00051   0.00066
     Eigenvalues ---    0.00223   0.00326   0.00418   0.00592   0.00639
     Eigenvalues ---    0.00775   0.01086   0.01101   0.01160   0.01209
     Eigenvalues ---    0.01338   0.01449   0.01558   0.01699   0.01789
     Eigenvalues ---    0.01976   0.02137   0.02220   0.02382   0.02428
     Eigenvalues ---    0.02499   0.03015   0.03074   0.03357   0.03478
     Eigenvalues ---    0.03753   0.04031   0.04786   0.05113   0.05407
     Eigenvalues ---    0.05448   0.06009   0.07003   0.07720   0.07915
     Eigenvalues ---    0.08502   0.09348   0.10965   0.11579   0.13680
     Eigenvalues ---    0.16844   0.19723   0.21391   0.21989   0.23847
     Eigenvalues ---    0.27261   0.30190   0.36753   0.37248   0.38637
     Eigenvalues ---    0.43333   0.44301   0.45253   0.48515   0.49611
     Eigenvalues ---    0.50946   0.51974   0.52669   0.55462   0.56029
     Eigenvalues ---    0.57294   0.57494   0.57532   0.60787   0.90078
     Eigenvalues ---    1.05794   1.32419
 En-DIIS/RFO-DIIS/Sim-DIIS IScMMF=       -3 using points:     5    4
 RFO step:  Lambda=-2.26972704D-04.
 DidBck=F Rises=F RFO-DIIS coefs:    1.70875   -0.70875
 Iteration  1 RMS(Cart)=  0.05889257 RMS(Int)=  0.00408471
 Iteration  2 RMS(Cart)=  0.00658776 RMS(Int)=  0.00076930
 Iteration  3 RMS(Cart)=  0.00005733 RMS(Int)=  0.00076837
 Iteration  4 RMS(Cart)=  0.00000004 RMS(Int)=  0.00076837
 Variable       Old X    -DE/DX   Delta X   Delta X   Delta X     New X
                                 (Linear)    (Quad)   (Total)
    R1        2.29473   0.00070  -0.00480   0.00754   0.00274   2.29747
    R2        2.45078   0.00024  -0.00417   0.00190  -0.00226   2.44853
    R3        2.93203  -0.00049   0.00468  -0.00616  -0.00148   2.93055
    R4        1.94202   0.00151  -0.00202   0.02108   0.01906   1.96108
    R5        2.86775   0.00039   0.01667  -0.05641  -0.03974   2.82801
    R6        2.53909   0.00012  -0.00195   0.00189  -0.00006   2.53903
    R7        2.53016   0.00003  -0.00012   0.00114   0.00102   2.53118
    R8        2.51599  -0.00010   0.00070  -0.00079  -0.00009   2.51590
    R9        1.81320   0.00015  -0.00112   0.00115   0.00003   1.81323
   R10        1.84344   0.00006  -0.00172   0.00107  -0.00074   1.84270
   R11        3.40313   0.00008   0.03983  -0.03774   0.00181   3.40494
   R12        3.50428  -0.00006   0.01897  -0.01498   0.00404   3.50832
   R13        1.83641  -0.00008  -0.00011   0.00138   0.00127   1.83767
   R14        1.84062   0.00054  -0.00203   0.00336   0.00162   1.84224
   R15        3.35665   0.00036   0.01114  -0.01108   0.00012   3.35677
   R16        3.54720   0.00041   0.00924  -0.01063  -0.00123   3.54597
   R17        1.81438   0.00015  -0.00098   0.00108   0.00010   1.81448
   R18        1.87503   0.00083  -0.00295   0.00321   0.00027   1.87530
   R19        3.16831   0.00052   0.00477  -0.00455   0.00022   3.16854
   R20        1.81377   0.00023  -0.00111   0.00098  -0.00013   1.81364
   R21        1.86156   0.00009  -0.00097   0.00148   0.00050   1.86206
   R22        3.27324  -0.00030  -0.01033   0.00149  -0.00884   3.26440
   R23        1.85005   0.00108  -0.00200   0.00321   0.00125   1.85130
   R24        1.85086   0.00076  -0.00489   0.00545   0.00032   1.85117
   R25        1.83860   0.00008   0.00118   0.00047   0.00165   1.84025
   R26        1.81854   0.00022  -0.00322   0.00213  -0.00109   1.81745
    A1        2.24341   0.00065   0.00010   0.00127   0.00137   2.24478
    A2        2.10082  -0.00046   0.00152  -0.00414  -0.00263   2.09819
    A3        1.93883  -0.00019  -0.00158   0.00289   0.00130   1.94013
    A4        1.96553   0.00168   0.00684  -0.00402   0.00281   1.96833
    A5        1.91744  -0.00030   0.00485  -0.00343   0.00142   1.91886
    A6        1.93955  -0.00033   0.00034  -0.00292  -0.00259   1.93696
    A7        1.93959  -0.00047   0.00265  -0.00292  -0.00028   1.93931
    A8        1.88688   0.00036  -0.00258   0.00313   0.00055   1.88744
    A9        1.88812   0.00038  -0.00277   0.00343   0.00064   1.88876
   A10        1.89066   0.00041  -0.00278   0.00312   0.00034   1.89100
   A11        1.87475  -0.00004   0.00222  -0.00340  -0.00104   1.87371
   A12        2.11847  -0.00039   0.01354   0.01788   0.02994   2.14841
   A13        1.86163   0.00044   0.00499   0.02010   0.02237   1.88400
   A14        1.89767   0.00004   0.00559  -0.00253   0.00368   1.90136
   A15        1.60780  -0.00024   0.00006   0.00122   0.00156   1.60936
   A16        1.80451  -0.00004  -0.01381   0.00960  -0.00532   1.79918
   A17        2.67621   0.00052  -0.03223   0.04795   0.01228   2.68849
   A18        1.69779  -0.00044   0.01400  -0.02309  -0.00893   1.68885
   A19        2.09795   0.00003   0.01254   0.01403   0.02660   2.12455
   A20        1.83544   0.00064  -0.00738  -0.01175  -0.01898   1.81646
   A21        2.16324   0.00011  -0.03141   0.00824  -0.02232   2.14092
   A22        1.74578   0.00075   0.01260   0.00975   0.02137   1.76714
   A23        1.87312  -0.00081   0.00148  -0.00045   0.00109   1.87421
   A24        2.15737  -0.00017   0.02474  -0.00823   0.01600   2.17336
   A25        1.84052   0.00122  -0.00563   0.00469  -0.00157   1.83896
   A26        1.85631  -0.00080   0.00140   0.00566   0.00623   1.86254
   A27        1.78944   0.00133   0.00582   0.01083   0.01664   1.80608
   A28        1.97051  -0.00036   0.02719  -0.01960   0.00716   1.97767
   A29        1.80361  -0.00037   0.00909  -0.00915  -0.00217   1.80143
   A30        2.77755  -0.00000  -0.03160   0.03073  -0.00391   2.77365
   A31        1.81574  -0.00066   0.00139   0.01096   0.01251   1.82825
   A32        2.00777   0.00029  -0.01052   0.01481   0.00440   2.01216
   A33        1.84567  -0.00000   0.01302  -0.00799   0.00533   1.85100
   A34        3.13273   0.00005   0.01145  -0.00816   0.00322   3.13594
   A35        2.98405   0.00028  -0.00641   0.00886   0.00109   2.98513
   A36        2.94999   0.00227   0.00168  -0.00576  -0.00421   2.94578
   A37        3.02887   0.00132  -0.00975  -0.01199  -0.02169   3.00718
   A38        3.02816   0.00049  -0.04446   0.01218  -0.03161   2.99655
   A39        3.19055  -0.00181  -0.00456  -0.00233  -0.00697   3.18359
   A40        3.35960   0.00006  -0.00890   0.02161   0.01427   3.37387
   A41        3.27292  -0.00126   0.02003  -0.00735   0.01246   3.28537
   A42        2.96540  -0.00019   0.02278   0.00086   0.02362   2.98902
   A43        3.20227   0.00006  -0.02332   0.03125   0.01000   3.21227
    D1        0.02396  -0.00006  -0.01176   0.00965  -0.00210   0.02186
    D2       -3.09996  -0.00005  -0.01429   0.00875  -0.00554  -3.10550
    D3       -1.95469   0.00001  -0.03019   0.00332  -0.02687  -1.98156
    D4        2.24110  -0.00004  -0.03034   0.00350  -0.02683   2.21427
    D5        0.13426  -0.00001  -0.02883   0.00351  -0.02532   0.10894
    D6        1.17088   0.00002  -0.02791   0.00420  -0.02372   1.14716
    D7       -0.91651  -0.00003  -0.02806   0.00438  -0.02368  -0.94019
    D8       -3.02335  -0.00000  -0.02656   0.00438  -0.02217  -3.04552
    D9       -0.08731  -0.00032   0.04849  -0.05354  -0.00453  -0.09184
   D10        1.83302   0.00009   0.07343  -0.06663   0.00614   1.83916
   D11       -1.91165   0.00010  -0.05122  -0.07172  -0.12415  -2.03580
   D12        0.46729  -0.00018  -0.07300  -0.07087  -0.14409   0.32319
   D13        2.60848  -0.00065  -0.06734  -0.07412  -0.14165   2.46683
   D14        0.35516  -0.00004  -0.02705  -0.03026  -0.05916   0.29600
   D15        2.73410  -0.00032  -0.04883  -0.02942  -0.07910   2.65499
   D16       -1.40790  -0.00079  -0.04317  -0.03266  -0.07666  -1.48456
   D17        1.82304  -0.00036   0.16295   0.08206   0.24413   2.06717
   D18       -0.32831  -0.00042   0.14552   0.05465   0.19937  -0.12894
   D19        2.44046   0.00012   0.06291  -0.02593   0.03684   2.47730
   D20        0.74850   0.00038   0.06630  -0.03010   0.03609   0.78459
   D21        0.03947   0.00007  -0.01230   0.01316   0.00056   0.04004
   D22       -1.98487   0.00005  -0.04397   0.03679  -0.00632  -1.99119
   D23        1.94527   0.00008  -0.01052   0.01170   0.00170   1.94696
   D24       -0.07907   0.00006  -0.04218   0.03532  -0.00519  -0.08426
   D25       -1.00250  -0.00017  -0.04738   0.03240  -0.01510  -1.01760
   D26        2.93829   0.00017  -0.05484   0.02953  -0.02608   2.91221
   D27        0.86289   0.00054  -0.04982   0.01694  -0.03287   0.83002
   D28       -2.87443   0.00066   0.09467   0.01371   0.10820  -2.76622
   D29        1.30772   0.00024   0.07527   0.00774   0.08248   1.39020
   D30        1.69555   0.00056   0.07850   0.03717   0.11634   1.81189
   D31       -0.40549   0.00013   0.05911   0.03119   0.09062  -0.31487
   D32       -0.58475   0.00023   0.10198   0.02444   0.12643  -0.45832
   D33       -2.68579  -0.00020   0.08258   0.01847   0.10071  -2.58508
   D34        0.42205   0.00013  -0.11383   0.02619  -0.08771   0.33433
   D35       -1.55135   0.00016  -0.12888   0.02588  -0.10283  -1.65417
   D36       -1.84893   0.00012  -0.14961   0.02979  -0.11999  -1.96893
   D37        2.46086   0.00016  -0.16466   0.02948  -0.13511   2.32575
   D38       -1.64072  -0.00109  -0.11118  -0.03759  -0.14888  -1.78960
   D39        0.27930   0.00011  -0.08955  -0.03790  -0.12776   0.15154
         Item               Value     Threshold  Converged?
 Maximum Force            0.002265     0.000015     NO 
 RMS     Force            0.000568     0.000010     NO 
 Maximum Displacement     0.267927     0.000060     NO 
 RMS     Displacement     0.058870     0.000040     NO 
 Predicted change in Energy=-1.426301D-04
 GradGradGradGradGradGradGradGradGradGradGradGradGradGradGradGradGradGrad

                          Input orientation:                          
 ---------------------------------------------------------------------
 Center     Atomic      Atomic             Coordinates (Angstroms)
 Number     Number       Type             X           Y           Z
 ---------------------------------------------------------------------
      1          6           0       -0.838073   -0.230673   -2.152735
      2          8           0       -1.145001   -1.131548   -1.396222
      3          8           0       -0.594548    1.011187   -1.874658
      4          1           0       -0.664290    1.216817   -0.859868
      5          6           0       -0.673249   -0.507411   -3.669693
      6          9           0        0.611692   -0.346594   -4.027901
      7          9           0       -1.417336    0.337798   -4.394994
      8          9           0       -1.037166   -1.751746   -3.972521
      9          8           0        1.564118    1.161961    2.022675
     10          1           0        2.451928    1.151602    1.658851
     11          1           0        1.410816    0.294305    2.440427
     12          8           0       -1.523929   -1.065311    1.380492
     13          1           0       -1.455960   -1.353203    0.454119
     14          1           0       -0.743533   -1.385284    1.869346
     15          8           0        0.628439   -1.236705    3.140831
     16          1           0        1.154681   -1.987664    3.425571
     17          1           0        0.125172   -0.910491    3.931462
     18          8           0       -0.903353   -0.125492    4.997901
     19          1           0       -1.277262   -0.524834    5.786454
     20          1           0       -1.661716    0.183250    4.449720
     21          8           0       -0.764680    1.461541    0.613090
     22          1           0       -1.081981    0.604458    0.965896
     23          1           0        0.106038    1.574019    1.047612
     24          8           0       -2.833248    0.546945    3.233454
     25          1           0       -2.640371   -0.075141    2.509488
     26          1           0       -2.769381    1.427373    2.851700
 ---------------------------------------------------------------------
                    Distance matrix (angstroms):
                    1          2          3          4          5
     1  C    0.000000
     2  O    1.215768   0.000000
     3  O    1.295704   2.263451   0.000000
     4  H    1.948572   2.456333   1.037760   0.000000
     5  C    1.550778   2.404323   2.352548   3.296689   0.000000
     6  F    2.373078   3.260039   2.816920   3.756170   1.343595
     7  F    2.384624   3.350489   2.735421   3.719794   1.339442
     8  F    2.380109   2.652092   3.497247   4.317407   1.331356
     9  O    5.014380   4.928322   4.457777   3.643880   6.340006
    10  H    5.221396   5.242532   4.667592   4.007369   6.396283
    11  H    5.141035   4.825467   4.812002   4.006125   6.505355
    12  O    3.694688   2.803233   3.971347   3.311540   5.151629
    13  H    2.904745   1.889335   3.428640   2.993042   4.281802
    14  H    4.185595   3.299923   4.447790   3.771713   5.608615
    15  O    5.584318   4.872473   5.630617   4.867906   6.972052
    16  H    6.178639   5.410282   6.336034   5.651755   7.474975
    17  H    6.197374   5.481461   6.158073   5.301465   7.653594
    18  O    7.151708   6.477295   6.972766   6.014350   8.679055
    19  H    7.956767   7.209468   7.843347   6.898020   9.475434
    20  H    6.666494   6.014210   6.467000   5.500441   8.208469
    21  O    3.243265   3.302436   2.533901   1.496520   4.714590
    22  H    3.237715   2.932113   2.910630   1.970498   4.784559
    23  H    3.793479   3.854545   3.057329   2.087936   5.214653
    24  O    5.796244   5.205901   5.596436   4.680640   7.309630
    25  H    5.000880   4.313548   4.958451   4.114197   6.499131
    26  H    5.614574   5.218383   5.219346   4.272175   7.117986
                    6          7          8          9         10
     6  F    0.000000
     7  F    2.172580   0.000000
     8  F    2.167083   2.165458   0.000000
     9  O    6.308116   7.124240   7.155329   0.000000
    10  H    6.161997   7.230665   7.232949   0.959522   0.000000
    11  H    6.548940   7.397521   7.162740   0.975114   1.558761
    12  O    5.859023   5.944436   5.418753   3.861239   4.560660
    13  H    5.037553   5.135647   4.464232   4.231700   4.795520
    14  H    6.139465   6.531844   5.860710   3.440527   4.085471
    15  O    7.223801   7.965734   7.323884   2.807021   3.350431
    16  H    7.651286   8.554781   7.719560   3.472159   3.828725
    17  H    7.994131   8.559639   8.033161   3.163714   3.851075
    18  O    9.154745   9.418349   9.117625   4.074055   4.902871
    19  H    9.996073  10.218886   9.838727   5.008468   5.809854
    20  H    8.793133   8.849440   8.664203   4.153846   5.064457
    21  O    5.167451   5.173941   5.606004   2.738609   3.396505
    22  H    5.358268   5.377984   5.471898   2.903348   3.642535
    23  H    5.450255   5.785402   6.129385   1.801815   2.460742
    24  O    8.086612   7.761557   7.774057   4.602288   5.547798
    25  H    7.306645   7.024117   6.884599   4.409664   5.306599
    26  H    7.868133   7.451830   7.725112   4.420061   5.362929
                   11         12         13         14         15
    11  H    0.000000
    12  O    3.403636   0.000000
    13  H    3.857215   0.972455   0.000000
    14  H    2.790766   0.974873   1.584755   0.000000
    15  O    1.856521   2.785831   3.402457   1.876448   0.000000
    16  H    2.498698   3.493999   4.005935   2.527432   0.960180
    17  H    2.308158   3.041537   3.845502   2.287444   0.992366
    18  O    3.474519   3.788670   4.739051   3.376459   2.651395
    19  H    4.369513   4.445836   5.399252   4.045859   3.337331
    20  H    3.672880   3.316331   4.285773   3.156215   2.995710
    21  O    3.071545   2.747789   2.902744   3.111758   3.951049
    22  H    2.912812   1.776326   2.057720   2.211299   3.323516
    23  H    2.297836   3.119882   3.370564   3.186612   3.543253
    24  O    4.324904   2.783370   3.637607   3.156138   3.895288
    25  H    4.068584   1.871232   2.694590   2.392540   3.526038
    26  H    4.350522   3.151044   3.899368   3.602793   4.327366
                   16         17         18         19         20
    16  H    0.000000
    17  H    1.573568   0.000000
    18  O    3.189892   1.676717   0.000000
    19  H    3.691610   2.357233   0.959738   0.000000
    20  H    3.700519   2.158201   0.985362   1.560783   0.000000
    21  O    4.846752   4.174921   4.665241   5.565260   4.142274
    22  H    4.215655   3.542156   4.101439   4.954918   3.556760
    23  H    4.409073   3.806540   4.417238   5.364264   4.078423
    24  O    4.729136   3.370992   2.699989   3.176100   1.727445
    25  H    4.347340   3.219945   3.035121   3.577540   2.188385
    26  H    5.233552   3.874266   3.240314   3.827573   2.308340
                   21         22         23         24         25
    21  O    0.000000
    22  H    0.979665   0.000000
    23  H    0.979597   1.535616   0.000000
    24  O    3.461468   2.865669   3.804232   0.000000
    25  H    3.078300   2.296326   3.521303   0.973817   0.000000
    26  H    3.005223   2.660970   3.397686   0.961753   1.546384
                   26
    26  H    0.000000
 Stoichiometry    C2H13F3O8
 Framework group  C1[X(C2H13F3O8)]
 Deg. of freedom    72
 Full point group                 C1      NOp   1
 Largest Abelian subgroup         C1      NOp   1
 Largest concise Abelian subgroup C1      NOp   1
                         Standard orientation:                         
 ---------------------------------------------------------------------
 Center     Atomic      Atomic             Coordinates (Angstroms)
 Number     Number       Type             X           Y           Z
 ---------------------------------------------------------------------
      1          6           0       -1.990844   -0.170653    0.047320
      2          8           0       -1.283197   -0.684722   -0.797109
      3          8           0       -1.646870    0.350102    1.182813
      4          1           0       -0.622299    0.319582    1.344890
      5          6           0       -3.520926   -0.059025   -0.179176
      6          9           0       -3.873220    1.231851   -0.300738
      7          9           0       -4.197727   -0.580704    0.852277
      8          9           0       -3.889441   -0.697241   -1.287953
      9          8           0        2.247411    2.446323    0.624058
     10          1           0        1.881296    3.311361    0.428222
     11          1           0        2.618189    2.092769   -0.205622
     12          8           0        1.494008   -1.065804   -0.792456
     13          1           0        0.553296   -1.056874   -1.038730
     14          1           0        1.962918   -0.385230   -1.309486
     15          8           0        3.237062    0.971249   -1.549445
     16          1           0        3.479578    1.307119   -2.415657
     17          1           0        4.045403    0.548991   -1.158199
     18          8           0        5.155213   -0.281196   -0.214541
     19          1           0        5.922050   -0.745014   -0.557952
     20          1           0        4.626401   -0.942334    0.289634
     21          8           0        0.861958    0.263695    1.527735
     22          1           0        1.168871   -0.246335    0.749650
     23          1           0        1.299689    1.132490    1.412857
     24          8           0        3.434490   -1.986124    0.978050
     25          1           0        2.677564   -1.934806    0.367519
     26          1           0        3.100574   -1.716998    1.838887
 ---------------------------------------------------------------------
 Rotational constants (GHZ):           1.0446958           0.2104667           0.2044328
 Standard basis: 6-31++G(d,p) (6D, 7F)
 There are   325 symmetry adapted cartesian basis functions of A   symmetry.
 There are   325 symmetry adapted basis functions of A   symmetry.
   325 basis functions,   520 primitive gaussians,   325 cartesian basis functions
    58 alpha electrons       58 beta electrons
       nuclear repulsion energy       955.9390774632 Hartrees.
 NAtoms=   26 NActive=   26 NUniq=   26 SFac= 1.00D+00 NAtFMM=   60 NAOKFM=F Big=F
 Integral buffers will be    131072 words long.
 Raffenetti 2 integral format.
 Two-electron integral symmetry is turned on.
 Nuclear repulsion after empirical dispersion term =      955.9259434614 Hartrees.
 One-electron integrals computed using PRISM.
 NBasis=   325 RedAO= T EigKep=  3.33D-05  NBF=   325
 NBsUse=   325 1.00D-06 EigRej= -1.00D+00 NBFU=   325
 Initial guess from the checkpoint file:  "/local_scratch/slurm.5787663/Gau-1991552.chk"
 B after Tr=    -0.000000    0.000000   -0.000000
         Rot=    0.999801    0.019911   -0.000481    0.000618 Ang=   2.28 deg.
 ExpMin= 3.60D-02 ExpMax= 7.00D+03 ExpMxC= 1.05D+03 IAcc=3 IRadAn=         5 AccDes= 0.00D+00
 Harris functional with IExCor= 4639 and IRadAn=       5 diagonalized for initial guess.
 HarFok:  IExCor= 4639 AccDes= 0.00D+00 IRadAn=         5 IDoV= 1 UseB2=F ITyADJ=14
 ICtDFT=  3500011 ScaDFX=  1.000000  1.000000  1.000000  1.000000
 FoFCou: FMM=F IPFlag=           0 FMFlag=      100000 FMFlg1=           0
         NFxFlg=           0 DoJE=T BraDBF=F KetDBF=T FulRan=T
         wScrn=  0.000000 ICntrl=       500 IOpCl=  0 I1Cent=   200000004 NGrid=           0
         NMat0=    1 NMatS0=      1 NMatT0=    0 NMatD0=    1 NMtDS0=    0 NMtDT0=    0
 Petite list used in FoFCou.
 Requested convergence on RMS density matrix=1.00D-10 within 128 cycles.
 Requested convergence on MAX density matrix=1.00D-08.
 Requested convergence on             energy=1.00D-08.
 No special actions if energy rises.
 SCF Done:  E(RwB97XD) =  -985.244327158     A.U. after   16 cycles
            NFock= 16  Conv=0.34D-10     -V/T= 2.0083
 Calling FoFJK, ICntrl=      2127 FMM=F ISym2X=0 I1Cent= 0 IOpClX= 0 NMat=1 NMatS=1 NMatT=0.
 ***** Axes restored to original set *****
 -------------------------------------------------------------------
 Center     Atomic                   Forces (Hartrees/Bohr)
 Number     Number              X              Y              Z
 -------------------------------------------------------------------
      1        6          -0.000043113   -0.000182101    0.000224699
      2        8           0.000112277    0.000136645   -0.000214064
      3        8          -0.000212728    0.000697532    0.002115898
      4        1           0.000232421   -0.000743561   -0.002147753
      5        6          -0.000030718    0.000010960   -0.000060657
      6        9          -0.000029603    0.000004039    0.000008529
      7        9           0.000022422   -0.000008863    0.000017715
      8        9           0.000032485    0.000017897    0.000008342
      9        8          -0.000023299    0.000103974   -0.000237433
     10        1           0.000106744    0.000038726    0.000053358
     11        1          -0.000060574   -0.000246685    0.000228295
     12        8          -0.000048117    0.000008996    0.000623708
     13        1           0.000124775    0.000058741    0.000166455
     14        1          -0.000291391    0.000288012   -0.000461098
     15        8           0.000139824    0.000061759    0.000044049
     16        1          -0.000003760   -0.000034553    0.000043772
     17        1           0.000187860    0.000184069   -0.000087675
     18        8          -0.000688486   -0.000719856   -0.000251435
     19        1           0.000254324   -0.000001893    0.000243912
     20        1           0.000236596    0.000530059    0.000022947
     21        8           0.000151353   -0.000041788   -0.000201446
     22        1          -0.000732441   -0.000132696    0.000071241
     23        1           0.000585550    0.000299907   -0.000161582
     24        8          -0.000232247   -0.000464994    0.000274593
     25        1           0.000111344    0.000114063    0.000080848
     26        1           0.000098502    0.000021613   -0.000405220
 -------------------------------------------------------------------
 Cartesian Forces:  Max     0.002147753 RMS     0.000433760

 GradGradGradGradGradGradGradGradGradGradGradGradGradGradGradGradGradGrad
 Berny optimization.
 Using GEDIIS/GDIIS optimizer.
 FormGI is forming the generalized inverse of G from B-inverse, IUseBI=4.
 Internal  Forces:  Max     0.002192413 RMS     0.000369988
 Search for a local minimum.
 Step number   6 out of a maximum of  156
 All quantities printed in internal units (Hartrees-Bohrs-Radians)
 Mixed Optimization -- En-DIIS/RFO-DIIS
 Swapping is turned off.
 Update second derivatives using D2CorX and points    5    6
 DE= -1.34D-04 DEPred=-1.43D-04 R= 9.39D-01
 TightC=F SS=  1.41D+00  RLast= 5.87D-01 DXNew= 1.2000D+00 1.7614D+00
 Trust test= 9.39D-01 RLast= 5.87D-01 DXMaxT set to 1.20D+00
 ITU=  1  1  1 -1  1  0
     Eigenvalues ---    0.00014   0.00022   0.00042   0.00049   0.00076
     Eigenvalues ---    0.00224   0.00332   0.00405   0.00608   0.00666
     Eigenvalues ---    0.00754   0.01084   0.01090   0.01147   0.01183
     Eigenvalues ---    0.01279   0.01453   0.01659   0.01736   0.01782
     Eigenvalues ---    0.01958   0.02128   0.02216   0.02366   0.02452
     Eigenvalues ---    0.02489   0.03011   0.03129   0.03344   0.03473
     Eigenvalues ---    0.03768   0.04208   0.04796   0.05113   0.05402
     Eigenvalues ---    0.05444   0.06082   0.07169   0.07427   0.07888
     Eigenvalues ---    0.08522   0.09334   0.11260   0.11582   0.13680
     Eigenvalues ---    0.15862   0.19752   0.21363   0.21979   0.23860
     Eigenvalues ---    0.27901   0.32535   0.36747   0.37244   0.38641
     Eigenvalues ---    0.43039   0.44290   0.45219   0.48520   0.49661
     Eigenvalues ---    0.50942   0.51940   0.52669   0.55473   0.56013
     Eigenvalues ---    0.57277   0.57495   0.57528   0.60766   0.90156
     Eigenvalues ---    1.03657   1.36811
 En-DIIS/RFO-DIIS/Sim-DIIS IScMMF=       -3 using points:     6    5    4
 RFO step:  Lambda=-2.50493135D-04.
 DidBck=F Rises=F RFO-DIIS coefs:    1.14653    0.24982   -0.39636
 Iteration  1 RMS(Cart)=  0.07590114 RMS(Int)=  0.00718333
 Iteration  2 RMS(Cart)=  0.01499718 RMS(Int)=  0.00120092
 Iteration  3 RMS(Cart)=  0.00013439 RMS(Int)=  0.00119749
 Iteration  4 RMS(Cart)=  0.00000031 RMS(Int)=  0.00119749
 Variable       Old X    -DE/DX   Delta X   Delta X   Delta X     New X
                                 (Linear)    (Quad)   (Total)
    R1        2.29747  -0.00026  -0.00228   0.00272   0.00044   2.29791
    R2        2.44853   0.00001  -0.00266   0.00162  -0.00102   2.44750
    R3        2.93055   0.00002   0.00240  -0.00306  -0.00066   2.92989
    R4        1.96108  -0.00219   0.00166  -0.00332  -0.00166   1.95942
    R5        2.82801   0.00007   0.00350  -0.00414  -0.00064   2.82737
    R6        2.53903  -0.00003  -0.00110   0.00011  -0.00099   2.53803
    R7        2.53118  -0.00003   0.00009   0.00065   0.00074   2.53191
    R8        2.51590  -0.00003   0.00038  -0.00070  -0.00032   2.51558
    R9        1.81323   0.00008  -0.00062   0.00039  -0.00023   1.81301
   R10        1.84270   0.00025  -0.00107   0.00249   0.00128   1.84398
   R11        3.40494  -0.00005   0.02254  -0.00737   0.01450   3.41944
   R12        3.50832  -0.00003   0.01120  -0.02324  -0.01196   3.49635
   R13        1.83767  -0.00017   0.00012   0.00098   0.00110   1.83877
   R14        1.84224  -0.00029  -0.00090   0.00019  -0.00005   1.84219
   R15        3.35677   0.00012   0.00625   0.01811   0.02433   3.38110
   R16        3.54597   0.00009   0.00499   0.01143   0.01705   3.56303
   R17        1.81448   0.00004  -0.00053   0.00063   0.00009   1.81457
   R18        1.87530  -0.00016  -0.00161   0.00051  -0.00108   1.87422
   R19        3.16854  -0.00012   0.00270   0.00409   0.00679   3.17532
   R20        1.81364   0.00010  -0.00064   0.00027  -0.00037   1.81327
   R21        1.86206  -0.00009  -0.00047  -0.00088  -0.00136   1.86070
   R22        3.26440  -0.00002  -0.00708   0.01544   0.00837   3.27277
   R23        1.85130   0.00052  -0.00093  -0.00151  -0.00240   1.84890
   R24        1.85117   0.00042  -0.00269   0.00190  -0.00146   1.84972
   R25        1.84025  -0.00011   0.00090   0.00103   0.00193   1.84218
   R26        1.81745   0.00019  -0.00196   0.00044  -0.00152   1.81593
    A1        2.24478   0.00015   0.00026   0.00082   0.00107   2.24585
    A2        2.09819  -0.00002   0.00046  -0.00093  -0.00047   2.09772
    A3        1.94013  -0.00013  -0.00069   0.00015  -0.00055   1.93958
    A4        1.96833   0.00033   0.00423  -0.00119   0.00303   1.97137
    A5        1.91886  -0.00001   0.00292  -0.00056   0.00235   1.92121
    A6        1.93696  -0.00000  -0.00019  -0.00297  -0.00316   1.93380
    A7        1.93931   0.00001   0.00144  -0.00169  -0.00025   1.93906
    A8        1.88744  -0.00000  -0.00136   0.00175   0.00039   1.88783
    A9        1.88876  -0.00001  -0.00146   0.00194   0.00048   1.88924
   A10        1.89100   0.00002  -0.00151   0.00177   0.00026   1.89126
   A11        1.87371   0.00001   0.00109  -0.00314  -0.00236   1.87135
   A12        2.14841   0.00008   0.01196   0.02902   0.03976   2.18817
   A13        1.88400   0.00001   0.00607   0.01868   0.02039   1.90438
   A14        1.90136  -0.00024   0.00367  -0.00552  -0.00067   1.90068
   A15        1.60936  -0.00025   0.00026  -0.00834  -0.00815   1.60121
   A16        1.79918   0.00003  -0.00850  -0.00494  -0.01452   1.78467
   A17        2.68849   0.00013  -0.01622   0.02782   0.00595   2.69444
   A18        1.68885   0.00001   0.00652  -0.02219  -0.01481   1.67405
   A19        2.12455  -0.00044   0.01091  -0.00255   0.00813   2.13269
   A20        1.81646   0.00068  -0.00691   0.03714   0.02999   1.84645
   A21        2.14092   0.00050  -0.02084   0.01719  -0.00292   2.13800
   A22        1.76714  -0.00057   0.01017  -0.02457  -0.01560   1.75154
   A23        1.87421  -0.00015   0.00099  -0.00414  -0.00344   1.87077
   A24        2.17336   0.00044   0.01618   0.00347   0.01912   2.19248
   A25        1.83896  -0.00066  -0.00338   0.01501   0.01079   1.84974
   A26        1.86254   0.00043   0.00169   0.01023   0.01075   1.87329
   A27        1.80608   0.00031   0.00569   0.01122   0.01789   1.82397
   A28        1.97767  -0.00011   0.01625  -0.00215   0.01277   1.99044
   A29        1.80143   0.00023   0.00477  -0.00266  -0.00126   1.80018
   A30        2.77365  -0.00016  -0.01824   0.00787  -0.01436   2.75929
   A31        1.82825  -0.00022   0.00261  -0.02323  -0.02030   1.80794
   A32        2.01216   0.00020  -0.00524   0.03899   0.03395   2.04612
   A33        1.85100  -0.00013   0.00806  -0.00549   0.00315   1.85414
   A34        3.13594   0.00005   0.00688  -0.00029   0.00642   3.14236
   A35        2.98513  -0.00013  -0.00343  -0.00614  -0.01153   2.97360
   A36        2.94578  -0.00098   0.00033  -0.00704  -0.00697   2.93882
   A37        3.00718   0.00012  -0.00863  -0.00334  -0.01188   2.99530
   A38        2.99655  -0.00004  -0.02950  -0.01530  -0.04282   2.95372
   A39        3.18359  -0.00065  -0.00357  -0.00584  -0.00954   3.17405
   A40        3.37387  -0.00042  -0.00288  -0.01379  -0.01493   3.35894
   A41        3.28537  -0.00094   0.01302  -0.03984  -0.02714   3.25823
   A42        2.98902  -0.00143   0.01620  -0.04510  -0.02883   2.96019
   A43        3.21227   0.00037  -0.01157   0.03176   0.02304   3.23531
    D1        0.02186  -0.00008  -0.00688   0.00652  -0.00036   0.02150
    D2       -3.10550  -0.00004  -0.00880   0.00374  -0.00506  -3.11056
    D3       -1.98156   0.00000  -0.02082  -0.01788  -0.03870  -2.02026
    D4        2.21427   0.00002  -0.02090  -0.01780  -0.03870   2.17557
    D5        0.10894  -0.00001  -0.01984  -0.01690  -0.03673   0.07221
    D6        1.14716  -0.00003  -0.01908  -0.01536  -0.03445   1.11271
    D7       -0.94019  -0.00001  -0.01916  -0.01528  -0.03444  -0.97463
    D8       -3.04552  -0.00004  -0.01810  -0.01438  -0.03248  -3.07800
    D9       -0.09184  -0.00043   0.02645  -0.03997  -0.01265  -0.10448
   D10        1.83916   0.00007   0.04196  -0.03689   0.00391   1.84306
   D11       -2.03580  -0.00030  -0.04684  -0.08750  -0.13596  -2.17176
   D12        0.32319   0.00001  -0.06194  -0.09330  -0.15514   0.16806
   D13        2.46683   0.00022  -0.05841  -0.06053  -0.11856   2.34827
   D14        0.29600  -0.00027  -0.02380  -0.03544  -0.06254   0.23346
   D15        2.65499   0.00003  -0.03890  -0.04124  -0.08172   2.57328
   D16       -1.48456   0.00025  -0.03538  -0.00847  -0.04513  -1.52969
   D17        2.06717   0.00006   0.12690   0.14107   0.26756   2.33473
   D18       -0.12894  -0.00004   0.11060   0.10108   0.21097   0.08203
   D19        2.47730   0.00011   0.04058   0.03631   0.07719   2.55449
   D20        0.78459   0.00044   0.04236   0.04879   0.09164   0.87623
   D21        0.04004   0.00001  -0.00680   0.00888   0.00172   0.04176
   D22       -1.99119   0.00002  -0.02551   0.01549  -0.00845  -1.99963
   D23        1.94696  -0.00031  -0.00563  -0.00091  -0.00492   1.94205
   D24       -0.08426  -0.00030  -0.02435   0.00570  -0.01509  -0.09935
   D25       -1.01760  -0.00011  -0.02871  -0.03200  -0.06060  -1.07820
   D26        2.91221   0.00011  -0.03449  -0.01950  -0.05496   2.85725
   D27        0.83002   0.00050  -0.03268  -0.00331  -0.03577   0.79425
   D28       -2.76622  -0.00005   0.06880  -0.07889  -0.01019  -2.77642
   D29        1.39020   0.00013   0.05418  -0.09839  -0.04484   1.34536
   D30        1.81189   0.00003   0.06095  -0.05681   0.00505   1.81693
   D31       -0.31487   0.00020   0.04633  -0.07631  -0.02960  -0.34448
   D32       -0.45832   0.00033   0.07556  -0.04564   0.02988  -0.42843
   D33       -2.58508   0.00051   0.06094  -0.06514  -0.00477  -2.58984
   D34        0.33433  -0.00012  -0.07651   0.08032   0.00353   0.33786
   D35       -1.65417   0.00015  -0.08714   0.08908   0.00212  -1.65206
   D36       -1.96893   0.00003  -0.10125   0.07759  -0.02384  -1.99277
   D37        2.32575   0.00030  -0.11188   0.08635  -0.02526   2.30049
   D38       -1.78960  -0.00031  -0.08399  -0.08583  -0.16893  -1.95852
   D39        0.15154   0.00013  -0.06880  -0.07511  -0.14317   0.00837
         Item               Value     Threshold  Converged?
 Maximum Force            0.002192     0.000015     NO 
 RMS     Force            0.000370     0.000010     NO 
 Maximum Displacement     0.296513     0.000060     NO 
 RMS     Displacement     0.081208     0.000040     NO 
 Predicted change in Energy=-1.543857D-04
 GradGradGradGradGradGradGradGradGradGradGradGradGradGradGradGradGradGrad

                          Input orientation:                          
 ---------------------------------------------------------------------
 Center     Atomic      Atomic             Coordinates (Angstroms)
 Number     Number       Type             X           Y           Z
 ---------------------------------------------------------------------
      1          6           0       -0.854116   -0.246223   -2.172487
      2          8           0       -1.176778   -1.126129   -1.397688
      3          8           0       -0.563749    0.990031   -1.917907
      4          1           0       -0.606512    1.215435   -0.906726
      5          6           0       -0.734166   -0.547717   -3.688583
      6          9           0        0.538042   -0.392799   -4.090234
      7          9           0       -1.501964    0.287063   -4.401868
      8          9           0       -1.107792   -1.796250   -3.959931
      9          8           0        1.592434    1.197171    2.069765
     10          1           0        2.517293    1.221002    1.815758
     11          1           0        1.430516    0.331579    2.490123
     12          8           0       -1.501954   -0.989773    1.386281
     13          1           0       -1.446554   -1.276856    0.458210
     14          1           0       -0.715418   -1.311620    1.863879
     15          8           0        0.647231   -1.203834    3.162562
     16          1           0        1.164858   -1.966487    3.431749
     17          1           0        0.119615   -0.914653    3.951011
     18          8           0       -0.973769   -0.222673    5.022977
     19          1           0       -1.362508   -0.658939    5.784077
     20          1           0       -1.714014    0.120170    4.471600
     21          8           0       -0.675827    1.503674    0.559792
     22          1           0       -1.027252    0.680523    0.954992
     23          1           0        0.198548    1.600919    0.988877
     24          8           0       -2.836148    0.512227    3.212039
     25          1           0       -2.571849   -0.073847    2.479252
     26          1           0       -2.810358    1.407163    2.862975
 ---------------------------------------------------------------------
                    Distance matrix (angstroms):
                    1          2          3          4          5
     1  C    0.000000
     2  O    1.216001   0.000000
     3  O    1.295164   2.263751   0.000000
     4  H    1.949334   2.459506   1.036881   0.000000
     5  C    1.550430   2.403886   2.351384   3.296018   0.000000
     6  F    2.374310   3.275392   2.800923   3.745817   1.343070
     7  F    2.382066   3.335859   2.746721   3.725551   1.339831
     8  F    2.379473   2.649322   3.497029   4.317822   1.331188
     9  O    5.105457   5.008941   4.538013   3.700702   6.451067
    10  H    5.424505   5.429680   4.846279   4.143683   6.633108
    11  H    5.224302   4.902853   4.882763   4.058234   6.605711
    12  O    3.692884   2.806210   3.964532   3.304941   5.151617
    13  H    2.886824   1.881450   3.400596   2.963146   4.270250
    14  H    4.176907   3.299254   4.429730   3.751548   5.604795
    15  O    5.624394   4.912120   5.664863   4.897329   7.019753
    16  H    6.200244   5.432579   6.351999   5.664339   7.504553
    17  H    6.236359   5.507625   6.207979   5.353703   7.695906
    18  O    7.196497   6.487094   7.057948   6.112643   8.720914
    19  H    7.983464   7.199341   7.916923   6.989395   9.494128
    20  H    6.709512   6.024153   6.550234   5.599334   8.245893
    21  O    3.249504   3.316405   2.532861   1.496182   4.718082
    22  H    3.266490   2.970093   2.926461   1.982207   4.812199
    23  H    3.809759   3.876082   3.066541   2.095240   5.231179
    24  O    5.787643   5.165975   5.631024   4.736032   7.291117
    25  H    4.961753   4.252550   4.949677   4.121849   6.453202
    26  H    5.649464   5.219138   5.298876   4.370851   7.145281
                    6          7          8          9         10
     6  F    0.000000
     7  F    2.172776   0.000000
     8  F    2.166894   2.165842   0.000000
     9  O    6.448669   7.230880   7.253207   0.000000
    10  H    6.434480   7.462275   7.456785   0.959401   0.000000
    11  H    6.679995   7.490057   7.250783   0.975790   1.557859
    12  O    5.874537   5.927308   5.421047   3.850339   4.607203
    13  H    5.040687   5.105808   4.461446   4.237141   4.877941
    14  H    6.153605   6.514140   5.857096   3.415055   4.106934
    15  O    7.298818   8.003900   7.359413   2.802220   3.345271
    16  H    7.710358   8.576478   7.735040   3.470814   3.821072
    17  H    8.069017   8.593266   8.053989   3.188742   3.856058
    18  O    9.239325   9.453387   9.120676   4.162068   4.955599
    19  H   10.059073  10.230730   9.813462   5.096365   5.859572
    20  H    8.867914   8.877570   8.667807   4.226267   5.115592
    21  O    5.166511   5.175009   5.612841   2.742074   3.442872
    22  H    5.390405   5.392227   5.504303   2.893510   3.687389
    23  H    5.466950   5.803283   6.143125   1.809489   2.490913
    24  O    8.094901   7.733196   7.730034   4.624530   5.577749
    25  H    7.275390   6.973143   6.824456   4.373147   5.293035
    26  H    7.924568   7.466222   7.727395   4.478600   5.432788
                   11         12         13         14         15
    11  H    0.000000
    12  O    3.400561   0.000000
    13  H    3.872113   0.973038   0.000000
    14  H    2.774404   0.974846   1.584826   0.000000
    15  O    1.850190   2.796425   3.420933   1.885473   0.000000
    16  H    2.497667   3.499971   4.017088   2.534266   0.960229
    17  H    2.325026   3.035287   3.844962   2.282758   0.991794
    18  O    3.535976   3.754061   4.708707   3.351485   2.655458
    19  H    4.430828   4.412426   5.362251   4.026496   3.347880
    20  H    3.722769   3.285747   4.257994   3.138061   3.006999
    21  O    3.088148   2.753696   2.887159   3.102916   3.981895
    22  H    2.918735   1.789200   2.062507   2.211775   3.350829
    23  H    2.320066   3.124312   3.357017   3.175507   3.576711
    24  O    4.331076   2.714676   3.565861   3.105069   3.883457
    25  H    4.022861   1.782744   2.607322   2.314541   3.479404
    26  H    4.391003   3.104488   3.853157   3.574738   4.343038
                   16         17         18         19         20
    16  H    0.000000
    17  H    1.571153   0.000000
    18  O    3.185376   1.680308   0.000000
    19  H    3.691979   2.371120   0.959541   0.000000
    20  H    3.704502   2.168886   0.984643   1.566258   0.000000
    21  O    4.866032   4.240447   4.794691   5.695750   4.277166
    22  H    4.236311   3.582739   4.167389   5.022610   3.626592
    23  H    4.430323   3.886974   4.579713   5.526101   4.240267
    24  O    4.711725   3.364313   2.699636   3.187260   1.731874
    25  H    4.295616   3.180724   3.007748   3.567451   2.177837
    26  H    5.244746   3.893506   3.270326   3.859777   2.333665
                   21         22         23         24         25
    21  O    0.000000
    22  H    0.978397   0.000000
    23  H    0.978827   1.533253   0.000000
    24  O    3.561511   2.897359   3.916258   0.000000
    25  H    3.125347   2.297438   3.563868   0.974841   0.000000
    26  H    3.141686   2.710696   3.550113   0.960947   1.548393
                   26
    26  H    0.000000
 Stoichiometry    C2H13F3O8
 Framework group  C1[X(C2H13F3O8)]
 Deg. of freedom    72
 Full point group                 C1      NOp   1
 Largest Abelian subgroup         C1      NOp   1
 Largest concise Abelian subgroup C1      NOp   1
                         Standard orientation:                         
 ---------------------------------------------------------------------
 Center     Atomic      Atomic             Coordinates (Angstroms)
 Number     Number       Type             X           Y           Z
 ---------------------------------------------------------------------
      1          6           0       -2.005746   -0.150572    0.053251
      2          8           0       -1.283753   -0.738608   -0.728798
      3          8           0       -1.680276    0.488509    1.131719
      4          1           0       -0.658389    0.491019    1.307402
      5          6           0       -3.535454   -0.090195   -0.192072
      6          9           0       -3.918730    1.179539   -0.403524
      7          9           0       -4.206323   -0.557764    0.869276
      8          9           0       -3.878945   -0.811999   -1.256532
      9          8           0        2.327991    2.514295    0.480918
     10          1           0        2.082310    3.410037    0.240629
     11          1           0        2.698054    2.092262   -0.317273
     12          8           0        1.501097   -1.073795   -0.644678
     13          1           0        0.558824   -1.084553   -0.887182
     14          1           0        1.965511   -0.430142   -1.210678
     15          8           0        3.277863    0.871922   -1.581311
     16          1           0        3.507599    1.132633   -2.476460
     17          1           0        4.077491    0.435907   -1.188703
     18          8           0        5.178711   -0.426853   -0.257900
     19          1           0        5.911399   -0.945593   -0.596717
     20          1           0        4.642140   -1.018343    0.318080
     21          8           0        0.821437    0.476188    1.527524
     22          1           0        1.167409   -0.113487    0.827633
     23          1           0        1.261511    1.329545    1.337210
     24          8           0        3.398551   -1.943016    1.091291
     25          1           0        2.635996   -1.847979    0.491465
     26          1           0        3.100343   -1.643845    1.954418
 ---------------------------------------------------------------------
 Rotational constants (GHZ):           1.0335990           0.2089145           0.2020335
 Standard basis: 6-31++G(d,p) (6D, 7F)
 There are   325 symmetry adapted cartesian basis functions of A   symmetry.
 There are   325 symmetry adapted basis functions of A   symmetry.
   325 basis functions,   520 primitive gaussians,   325 cartesian basis functions
    58 alpha electrons       58 beta electrons
       nuclear repulsion energy       953.9151472598 Hartrees.
 NAtoms=   26 NActive=   26 NUniq=   26 SFac= 1.00D+00 NAtFMM=   60 NAOKFM=F Big=F
 Integral buffers will be    131072 words long.
 Raffenetti 2 integral format.
 Two-electron integral symmetry is turned on.
 Nuclear repulsion after empirical dispersion term =      953.9021269958 Hartrees.
 One-electron integrals computed using PRISM.
 NBasis=   325 RedAO= T EigKep=  3.47D-05  NBF=   325
 NBsUse=   325 1.00D-06 EigRej= -1.00D+00 NBFU=   325
 Initial guess from the checkpoint file:  "/local_scratch/slurm.5787663/Gau-1991552.chk"
 B after Tr=    -0.000000   -0.000000    0.000000
         Rot=    0.999325    0.036678    0.001235    0.001933 Ang=   4.21 deg.
 ExpMin= 3.60D-02 ExpMax= 7.00D+03 ExpMxC= 1.05D+03 IAcc=3 IRadAn=         5 AccDes= 0.00D+00
 Harris functional with IExCor= 4639 and IRadAn=       5 diagonalized for initial guess.
 HarFok:  IExCor= 4639 AccDes= 0.00D+00 IRadAn=         5 IDoV= 1 UseB2=F ITyADJ=14
 ICtDFT=  3500011 ScaDFX=  1.000000  1.000000  1.000000  1.000000
 FoFCou: FMM=F IPFlag=           0 FMFlag=      100000 FMFlg1=           0
         NFxFlg=           0 DoJE=T BraDBF=F KetDBF=T FulRan=T
         wScrn=  0.000000 ICntrl=       500 IOpCl=  0 I1Cent=   200000004 NGrid=           0
         NMat0=    1 NMatS0=      1 NMatT0=    0 NMatD0=    1 NMtDS0=    0 NMtDT0=    0
 Petite list used in FoFCou.
 Requested convergence on RMS density matrix=1.00D-10 within 128 cycles.
 Requested convergence on MAX density matrix=1.00D-08.
 Requested convergence on             energy=1.00D-08.
 No special actions if energy rises.
 SCF Done:  E(RwB97XD) =  -985.244311922     A.U. after   16 cycles
            NFock= 16  Conv=0.45D-10     -V/T= 2.0083
 Calling FoFJK, ICntrl=      2127 FMM=F ISym2X=0 I1Cent= 0 IOpClX= 0 NMat=1 NMatS=1 NMatT=0.
 ***** Axes restored to original set *****
 -------------------------------------------------------------------
 Center     Atomic                   Forces (Hartrees/Bohr)
 Number     Number              X              Y              Z
 -------------------------------------------------------------------
      1        6          -0.000131361   -0.000395537    0.000171160
      2        8           0.000205285    0.000277534    0.000392116
      3        8           0.000032066    0.000861354    0.001868829
      4        1           0.000022749   -0.000757355   -0.001772511
      5        6          -0.000043626    0.000024253   -0.000012848
      6        9          -0.000050283    0.000010439   -0.000038281
      7        9           0.000030432   -0.000038324   -0.000071234
      8        9           0.000036569   -0.000042478   -0.000129961
      9        8           0.000126530   -0.000736310   -0.000261496
     10        1           0.000119169    0.000298918   -0.000080713
     11        1          -0.000267864    0.000326902    0.000013964
     12        8           0.001975590   -0.000823744   -0.000642146
     13        1          -0.000283998   -0.000189152   -0.000249668
     14        1          -0.000319069   -0.000155040   -0.000029984
     15        8          -0.000024545    0.000160458   -0.000056259
     16        1           0.000041428   -0.000060809   -0.000186839
     17        1          -0.000308368    0.000019056    0.000047782
     18        8           0.000777626   -0.000105321    0.000003135
     19        1          -0.000268888    0.000077979   -0.000209272
     20        1          -0.000525685    0.000124414   -0.000072581
     21        8           0.000501913   -0.000164602   -0.000343644
     22        1          -0.000768294   -0.000104905   -0.000521181
     23        1           0.000571661    0.000741988    0.000576549
     24        8          -0.000563184    0.000528541    0.002038349
     25        1          -0.000890488   -0.000308762   -0.000385734
     26        1           0.000004636    0.000430503   -0.000047532
 -------------------------------------------------------------------
 Cartesian Forces:  Max     0.002038349 RMS     0.000558557

 GradGradGradGradGradGradGradGradGradGradGradGradGradGradGradGradGradGrad
 Berny optimization.
 Using GEDIIS/GDIIS optimizer.
 FormGI is forming the generalized inverse of G from B-inverse, IUseBI=4.
 Internal  Forces:  Max     0.010848661 RMS     0.001957624
 Search for a local minimum.
 Step number   7 out of a maximum of  156
 All quantities printed in internal units (Hartrees-Bohrs-Radians)
 Mixed Optimization -- RFO/linear search
 Update second derivatives using D2CorX and points    5    7    6
 DE=  1.52D-05 DEPred=-1.54D-04 R=-9.87D-02
 Trust test=-9.87D-02 RLast= 5.32D-01 DXMaxT set to 6.00D-01
 ITU= -1  1  1  1 -1  1  0
 Use linear search instead of GDIIS.
     Eigenvalues ---    0.00018   0.00031   0.00043   0.00050   0.00074
     Eigenvalues ---    0.00224   0.00327   0.00402   0.00606   0.00688
     Eigenvalues ---    0.00866   0.01060   0.01090   0.01140   0.01178
     Eigenvalues ---    0.01268   0.01452   0.01625   0.01696   0.01811
     Eigenvalues ---    0.01948   0.02116   0.02209   0.02365   0.02464
     Eigenvalues ---    0.02526   0.02991   0.03173   0.03348   0.03445
     Eigenvalues ---    0.03772   0.04274   0.04792   0.05117   0.05415
     Eigenvalues ---    0.05448   0.06059   0.06897   0.07569   0.07883
     Eigenvalues ---    0.08499   0.09318   0.11119   0.11579   0.13680
     Eigenvalues ---    0.15049   0.19736   0.21346   0.21972   0.23822
     Eigenvalues ---    0.27271   0.30773   0.36769   0.37246   0.38640
     Eigenvalues ---    0.42806   0.44530   0.45145   0.48516   0.49554
     Eigenvalues ---    0.50991   0.51949   0.52671   0.55471   0.55989
     Eigenvalues ---    0.57276   0.57496   0.57528   0.60782   0.90187
     Eigenvalues ---    1.03456   2.17619
 RFO step:  Lambda=-1.99979679D-04 EMin= 1.78661628D-04
 Quartic linear search produced a step of -0.51030.
 Iteration  1 RMS(Cart)=  0.07158360 RMS(Int)=  0.00147587
 Iteration  2 RMS(Cart)=  0.00224826 RMS(Int)=  0.00023047
 Iteration  3 RMS(Cart)=  0.00000419 RMS(Int)=  0.00023043
 Iteration  4 RMS(Cart)=  0.00000000 RMS(Int)=  0.00023043
 Variable       Old X    -DE/DX   Delta X   Delta X   Delta X     New X
                                 (Linear)    (Quad)   (Total)
    R1        2.29791  -0.00001  -0.00023  -0.00015  -0.00037   2.29754
    R2        2.44750   0.00009   0.00052   0.00022   0.00073   2.44824
    R3        2.92989   0.00025   0.00033  -0.00020   0.00013   2.93002
    R4        1.95942  -0.00228   0.00085  -0.01078  -0.00994   1.94948
    R5        2.82737  -0.00039   0.00033   0.00598   0.00630   2.83367
    R6        2.53803  -0.00004   0.00051  -0.00101  -0.00050   2.53753
    R7        2.53191  -0.00000  -0.00038   0.00095   0.00057   2.53249
    R8        2.51558   0.00006   0.00016  -0.00041  -0.00025   2.51534
    R9        1.81301   0.00015   0.00012   0.00001   0.00012   1.81313
   R10        1.84398  -0.00010  -0.00065   0.00124   0.00048   1.84446
   R11        3.41944  -0.00051  -0.00740  -0.00256  -0.01001   3.40943
   R12        3.49635   0.00026   0.00611  -0.00599   0.00002   3.49637
   R13        1.83877   0.00028  -0.00056   0.00081   0.00025   1.83902
   R14        1.84219  -0.00098   0.00003  -0.00102  -0.00094   1.84126
   R15        3.38110   0.00024  -0.01241   0.03582   0.02350   3.40460
   R16        3.56303  -0.00019  -0.00870   0.00030  -0.00836   3.55466
   R17        1.81457   0.00002  -0.00005  -0.00001  -0.00006   1.81451
   R18        1.87422   0.00234   0.00055  -0.00041   0.00014   1.87435
   R19        3.17532   0.00214  -0.00346   0.00212  -0.00134   3.17398
   R20        1.81327  -0.00009   0.00019   0.00001   0.00020   1.81347
   R21        1.86070   0.00093   0.00069  -0.00035   0.00034   1.86105
   R22        3.27277  -0.00009  -0.00427   0.00433   0.00005   3.27282
   R23        1.84890   0.00036   0.00122  -0.00385  -0.00252   1.84638
   R24        1.84972   0.00024   0.00074   0.00075   0.00149   1.85120
   R25        1.84218   0.00023  -0.00099   0.00216   0.00117   1.84336
   R26        1.81593   0.00042   0.00078  -0.00108  -0.00030   1.81563
    A1        2.24585  -0.00071  -0.00055   0.00044  -0.00011   2.24574
    A2        2.09772   0.00042   0.00024   0.00109   0.00133   2.09905
    A3        1.93958   0.00029   0.00028  -0.00149  -0.00121   1.93837
    A4        1.97137  -0.00181  -0.00155   0.00136  -0.00019   1.97117
    A5        1.92121   0.00001  -0.00120   0.00268   0.00148   1.92269
    A6        1.93380   0.00011   0.00161  -0.00384  -0.00222   1.93158
    A7        1.93906   0.00020   0.00013   0.00035   0.00048   1.93954
    A8        1.88783  -0.00010  -0.00020   0.00027   0.00007   1.88790
    A9        1.88924  -0.00011  -0.00024   0.00033   0.00009   1.88933
   A10        1.89126  -0.00012  -0.00013   0.00026   0.00012   1.89138
   A11        1.87135   0.00052   0.00120  -0.00062   0.00119   1.87254
   A12        2.18817  -0.00094  -0.02029   0.02846   0.00816   2.19633
   A13        1.90438   0.00005  -0.01040   0.00413  -0.00561   1.89877
   A14        1.90068   0.00059   0.00034  -0.01164  -0.01117   1.88951
   A15        1.60121   0.00010   0.00416  -0.00825  -0.00447   1.59674
   A16        1.78467   0.00031   0.00741  -0.00947  -0.00123   1.78343
   A17        2.69444   0.00044  -0.00304   0.03502   0.03209   2.72652
   A18        1.67405  -0.00082   0.00756  -0.00433   0.00328   1.67733
   A19        2.13269   0.00057  -0.00415   0.00751   0.00346   2.13614
   A20        1.84645   0.00122  -0.01530   0.00933  -0.00601   1.84044
   A21        2.13800  -0.00117   0.00149  -0.00616  -0.00459   2.13341
   A22        1.75154   0.00338   0.00796  -0.00759   0.00011   1.75165
   A23        1.87077  -0.00218   0.00176   0.00051   0.00250   1.87327
   A24        2.19248  -0.00296  -0.00976  -0.00134  -0.01103   2.18145
   A25        1.84974   0.00920  -0.00550   0.01159   0.00624   1.85598
   A26        1.87329  -0.00570  -0.00549   0.00426  -0.00101   1.87229
   A27        1.82397  -0.00079  -0.00913   0.01366   0.00429   1.82826
   A28        1.99044  -0.00049  -0.00652  -0.00136  -0.00810   1.98233
   A29        1.80018   0.00036   0.00064   0.00419   0.00544   1.80561
   A30        2.75929  -0.00067   0.00733   0.02228   0.03026   2.78955
   A31        1.80794   0.00094   0.01036  -0.00052   0.00982   1.81776
   A32        2.04612  -0.00041  -0.01733   0.00303  -0.01431   2.03181
   A33        1.85414  -0.00085  -0.00161   0.00316   0.00151   1.85565
   A34        3.14236   0.00015  -0.00327   0.00329   0.00012   3.14249
   A35        2.97360   0.00054   0.00589  -0.00321   0.00306   2.97666
   A36        2.93882   0.01085   0.00356  -0.00559  -0.00200   2.93681
   A37        2.99530   0.00688   0.00606  -0.00069   0.00536   3.00066
   A38        2.95372  -0.00008   0.02185  -0.04683  -0.02584   2.92789
   A39        3.17405   0.00097   0.00487  -0.01665  -0.01177   3.16227
   A40        3.35894  -0.00062   0.00762   0.00647   0.01431   3.37325
   A41        3.25823  -0.00314   0.01385  -0.01390   0.00005   3.25828
   A42        2.96019   0.00514   0.01471  -0.00133   0.01336   2.97355
   A43        3.23531   0.00051  -0.01176   0.05556   0.04322   3.27853
    D1        0.02150  -0.00024   0.00019   0.00205   0.00223   0.02373
    D2       -3.11056  -0.00014   0.00258  -0.00315  -0.00057  -3.11113
    D3       -2.02026   0.00001   0.01975  -0.05675  -0.03700  -2.05727
    D4        2.17557   0.00006   0.01975  -0.05637  -0.03662   2.13895
    D5        0.07221   0.00001   0.01875  -0.05435  -0.03561   0.03660
    D6        1.11271  -0.00008   0.01758  -0.05206  -0.03448   1.07823
    D7       -0.97463  -0.00004   0.01758  -0.05168  -0.03410  -1.00873
    D8       -3.07800  -0.00009   0.01657  -0.04966  -0.03309  -3.11109
    D9       -0.10448  -0.00018   0.00645  -0.03368  -0.02727  -0.13175
   D10        1.84306  -0.00057  -0.00199  -0.01839  -0.02023   1.82283
   D11       -2.17176   0.00148   0.06938  -0.09246  -0.02331  -2.19507
   D12        0.16806  -0.00063   0.07917  -0.10380  -0.02457   0.14348
   D13        2.34827  -0.00198   0.06050  -0.08324  -0.02300   2.32527
   D14        0.23346   0.00069   0.03191  -0.04713  -0.01531   0.21816
   D15        2.57328  -0.00143   0.04170  -0.05847  -0.01657   2.55670
   D16       -1.52969  -0.00278   0.02303  -0.03791  -0.01500  -1.54469
   D17        2.33473  -0.00054  -0.13654   0.06361  -0.07354   2.26120
   D18        0.08203  -0.00048  -0.10766   0.03055  -0.07707   0.00496
   D19        2.55449   0.00036  -0.03939   0.01623  -0.02277   2.53172
   D20        0.87623  -0.00001  -0.04676   0.03165  -0.01465   0.86158
   D21        0.04176  -0.00031  -0.00088  -0.02439  -0.02513   0.01663
   D22       -1.99963   0.00049   0.00431  -0.01352  -0.00913  -2.00877
   D23        1.94205   0.00031   0.00251  -0.04199  -0.03920   1.90284
   D24       -0.09935   0.00111   0.00770  -0.03112  -0.02321  -0.12255
   D25       -1.07820  -0.00064   0.03093  -0.01968   0.01150  -1.06670
   D26        2.85725   0.00027   0.02804  -0.02124   0.00690   2.86415
   D27        0.79425   0.00099   0.01825  -0.01229   0.00606   0.80031
   D28       -2.77642   0.00251   0.00520   0.04851   0.05386  -2.72256
   D29        1.34536   0.00064   0.02288   0.03147   0.05462   1.39998
   D30        1.81693   0.00087  -0.00257   0.05420   0.05128   1.86821
   D31       -0.34448  -0.00100   0.01511   0.03717   0.05204  -0.29244
   D32       -0.42843  -0.00030  -0.01525   0.07177   0.05656  -0.37188
   D33       -2.58984  -0.00218   0.00243   0.05473   0.05732  -2.53253
   D34        0.33786   0.00131  -0.00180  -0.05417  -0.05593   0.28194
   D35       -1.65206  -0.00003  -0.00108  -0.06049  -0.06156  -1.71362
   D36       -1.99277   0.00056   0.01217  -0.06286  -0.05070  -2.04347
   D37        2.30049  -0.00079   0.01289  -0.06918  -0.05634   2.24415
   D38       -1.95852   0.00070   0.08620   0.03617   0.12227  -1.83625
   D39        0.00837  -0.00024   0.07306   0.05413   0.12689   0.13526
         Item               Value     Threshold  Converged?
 Maximum Force            0.010849     0.000015     NO 
 RMS     Force            0.001958     0.000010     NO 
 Maximum Displacement     0.279189     0.000060     NO 
 RMS     Displacement     0.072629     0.000040     NO 
 Predicted change in Energy=-1.748800D-04
 GradGradGradGradGradGradGradGradGradGradGradGradGradGradGradGradGradGrad

                          Input orientation:                          
 ---------------------------------------------------------------------
 Center     Atomic      Atomic             Coordinates (Angstroms)
 Number     Number       Type             X           Y           Z
 ---------------------------------------------------------------------
      1          6           0       -0.825241   -0.254779   -2.166725
      2          8           0       -1.181674   -1.119394   -1.389822
      3          8           0       -0.524484    0.981043   -1.920264
      4          1           0       -0.589812    1.218684   -0.918513
      5          6           0       -0.670806   -0.575513   -3.675808
      6          9           0        0.604582   -0.400900   -4.057929
      7          9           0       -1.442609    0.234858   -4.413086
      8          9           0       -1.015414   -1.834494   -3.936439
      9          8           0        1.589619    1.186779    2.028672
     10          1           0        2.511131    1.210222    1.762511
     11          1           0        1.427518    0.314870    2.436303
     12          8           0       -1.565550   -0.939693    1.375393
     13          1           0       -1.507692   -1.220470    0.445406
     14          1           0       -0.774999   -1.265623    1.842467
     15          8           0        0.625747   -1.216112    3.096977
     16          1           0        1.128795   -1.998848    3.334140
     17          1           0        0.130412   -0.926832    3.906147
     18          8           0       -0.914347   -0.227227    5.019739
     19          1           0       -1.257325   -0.664054    5.802343
     20          1           0       -1.687458    0.101477    4.505800
     21          8           0       -0.690655    1.540182    0.542656
     22          1           0       -1.086637    0.743211    0.946002
     23          1           0        0.178455    1.613500    0.988653
     24          8           0       -2.886366    0.491282    3.318299
     25          1           0       -2.644145   -0.054361    2.546854
     26          1           0       -2.903236    1.401350    3.010716
 ---------------------------------------------------------------------
                    Distance matrix (angstroms):
                    1          2          3          4          5
     1  C    0.000000
     2  O    1.215805   0.000000
     3  O    1.295552   2.263869   0.000000
     4  H    1.945393   2.457447   1.031623   0.000000
     5  C    1.550501   2.404688   2.350789   3.290650   0.000000
     6  F    2.375374   3.290249   2.784631   3.729016   1.342803
     7  F    2.380552   3.322982   2.759331   3.729238   1.340135
     8  F    2.379822   2.650333   3.497602   4.314037   1.331058
     9  O    5.050841   4.968360   4.483955   3.665629   6.384065
    10  H    5.358778   5.385269   4.778108   4.099245   6.548960
    11  H    5.156286   4.848116   4.820142   4.017622   6.523315
    12  O    3.682901   2.797511   3.954036   3.297372   5.142745
    13  H    2.867319   1.866699   3.377831   2.941471   4.254497
    14  H    4.134966   3.261052   4.389579   3.718748   5.562235
    15  O    5.544013   4.838129   5.596716   4.850771   6.925462
    16  H    6.092582   5.331747   6.262735   5.602784   7.375895
    17  H    6.184230   5.459482   6.165707   5.329100   7.632262
    18  O    7.187069   6.476874   7.055178   6.120361   8.705926
    19  H    7.991261   7.206962   7.929821   7.011433   9.496694
    20  H    6.737427   6.041913   6.589419   5.645897   8.272279
    21  O    3.252805   3.323991   2.531052   1.499515   4.719321
    22  H    3.279234   2.989047   2.930539   1.987291   4.824217
    23  H    3.801879   3.869859   3.058746   2.093656   5.222090
    24  O    5.906804   5.259911   5.767226   4.873792   7.413791
    25  H    5.056323   4.332497   5.051748   4.224890   6.548831
    26  H    5.819511   5.355619   5.490872   4.563347   7.321293
                    6          7          8          9         10
     6  F    0.000000
     7  F    2.172859   0.000000
     8  F    2.166642   2.166081   0.000000
     9  O    6.366926   7.183092   7.176130   0.000000
    10  H    6.333101   7.397391   7.361035   0.959466   0.000000
    11  H    6.585180   7.426853   7.155384   0.976045   1.558803
    12  O    5.875437   5.907721   5.414691   3.860538   4.625076
    13  H    5.041172   5.072194   4.451957   4.230238   4.877906
    14  H    6.120920   6.467541   5.811812   3.411798   4.115197
    15  O    7.201229   7.923664   7.248775   2.800751   3.350010
    16  H    7.580958   8.462924   7.581950   3.473446   3.831319
    17  H    7.995496   8.545967   7.977652   3.181438   3.850974
    18  O    9.205507   9.458898   9.099815   4.149185   4.940616
    19  H   10.037974  10.256577   9.811846   5.076541   5.833903
    20  H    8.879374   8.923243   8.687406   4.248915   5.136448
    21  O    5.158568   5.179641   5.617490   2.744592   3.442144
    22  H    5.404492   5.394901   5.521582   2.920834   3.718698
    23  H    5.450448   5.805798   6.129479   1.804193   2.490555
    24  O    8.209230   7.869212   7.844802   4.709702   5.663067
    25  H    7.368682   7.068811   6.917711   4.442263   5.365746
    26  H    8.094358   7.655518   7.892877   4.603932   5.559668
                   11         12         13         14         15
    11  H    0.000000
    12  O    3.414369   0.000000
    13  H    3.864764   0.973170   0.000000
    14  H    2.775190   0.974351   1.578182   0.000000
    15  O    1.850198   2.800365   3.403295   1.881047   0.000000
    16  H    2.499728   3.495425   3.987697   2.527279   0.960198
    17  H    2.320507   3.046501   3.840097   2.278887   0.991866
    18  O    3.528788   3.770004   4.718381   3.345556   2.654581
    19  H    4.415530   4.446220   5.391573   4.034247   3.342116
    20  H    3.745856   3.301265   4.273952   3.129679   3.011934
    21  O    3.094179   2.758382   2.880660   3.093406   3.981787
    22  H    2.953887   1.801639   2.069765   2.221751   3.376077
    23  H    2.311339   3.116074   3.342094   3.150780   3.556937
    24  O    4.406658   2.750842   3.617230   3.118120   3.911409
    25  H    4.089865   1.821950   2.658462   2.336027   3.513474
    26  H    4.501758   3.153437   3.924576   3.606514   4.394573
                   16         17         18         19         20
    16  H    0.000000
    17  H    1.572635   0.000000
    18  O    3.186583   1.679599   0.000000
    19  H    3.683378   2.364408   0.959647   0.000000
    20  H    3.703435   2.172937   0.984825   1.565911   0.000000
    21  O    4.860815   4.251280   4.818510   5.730976   4.332436
    22  H    4.257961   3.610085   4.191272   5.059010   3.666739
    23  H    4.410614   3.868768   4.564224   5.515463   4.258893
    24  O    4.724672   3.384902   2.701853   3.187327   1.731903
    25  H    4.316935   3.210460   3.022788   3.590711   2.185637
    26  H    5.284243   3.927499   3.262532   3.842929   2.324449
                   21         22         23         24         25
    21  O    0.000000
    22  H    0.977063   0.000000
    23  H    0.979613   1.536125   0.000000
    24  O    3.691278   2.988359   4.009957   0.000000
    25  H    3.221102   2.371641   3.629989   0.975462   0.000000
    26  H    3.317545   2.827759   3.691959   0.960789   1.549642
                   26
    26  H    0.000000
 Stoichiometry    C2H13F3O8
 Framework group  C1[X(C2H13F3O8)]
 Deg. of freedom    72
 Full point group                 C1      NOp   1
 Largest Abelian subgroup         C1      NOp   1
 Largest concise Abelian subgroup C1      NOp   1
                         Standard orientation:                         
 ---------------------------------------------------------------------
 Center     Atomic      Atomic             Coordinates (Angstroms)
 Number     Number       Type             X           Y           Z
 ---------------------------------------------------------------------
      1          6           0       -1.999983   -0.164787    0.059936
      2          8           0       -1.273757   -0.757204   -0.714543
      3          8           0       -1.682050    0.468262    1.144659
      4          1           0       -0.667405    0.462358    1.330952
      5          6           0       -3.526664   -0.091667   -0.200738
      6          9           0       -3.906873    1.185179   -0.368735
      7          9           0       -4.208401   -0.597701    0.836145
      8          9           0       -3.859811   -0.773161   -1.294490
      9          8           0        2.256669    2.516015    0.512949
     10          1           0        1.985711    3.409654    0.292573
     11          1           0        2.612449    2.111711   -0.301068
     12          8           0        1.499971   -1.102524   -0.599408
     13          1           0        0.554425   -1.116604   -0.829201
     14          1           0        1.940910   -0.439870   -1.161389
     15          8           0        3.185933    0.906010   -1.581940
     16          1           0        3.372077    1.166800   -2.487103
     17          1           0        4.014567    0.503797   -1.213991
     18          8           0        5.175659   -0.313582   -0.316878
     19          1           0        5.933130   -0.773087   -0.685681
     20          1           0        4.687980   -0.958256    0.245656
     21          8           0        0.811106    0.441362    1.580168
     22          1           0        1.168801   -0.166337    0.903849
     23          1           0        1.254378    1.291670    1.379844
     24          8           0        3.534722   -1.987790    1.026391
     25          1           0        2.730209   -1.900826    0.481670
     26          1           0        3.282393   -1.745534    1.921241
 ---------------------------------------------------------------------
 Rotational constants (GHZ):           1.0236555           0.2093335           0.2022344
 Standard basis: 6-31++G(d,p) (6D, 7F)
 There are   325 symmetry adapted cartesian basis functions of A   symmetry.
 There are   325 symmetry adapted basis functions of A   symmetry.
   325 basis functions,   520 primitive gaussians,   325 cartesian basis functions
    58 alpha electrons       58 beta electrons
       nuclear repulsion energy       953.1372706037 Hartrees.
 NAtoms=   26 NActive=   26 NUniq=   26 SFac= 1.00D+00 NAtFMM=   60 NAOKFM=F Big=F
 Integral buffers will be    131072 words long.
 Raffenetti 2 integral format.
 Two-electron integral symmetry is turned on.
 Nuclear repulsion after empirical dispersion term =      953.1243777131 Hartrees.
 One-electron integrals computed using PRISM.
 NBasis=   325 RedAO= T EigKep=  3.56D-05  NBF=   325
 NBsUse=   325 1.00D-06 EigRej= -1.00D+00 NBFU=   325
 Lowest energy guess from the checkpoint file:  "/local_scratch/slurm.5787663/Gau-1991552.chk"
 B after Tr=     0.000000   -0.000000    0.000000
         Rot=    0.999640    0.026703   -0.000548   -0.002360 Ang=   3.07 deg.
 B after Tr=     0.000000    0.000000   -0.000000
         Rot=    0.999934   -0.010458   -0.001895   -0.004270 Ang=  -1.31 deg.
 Requested convergence on RMS density matrix=1.00D-10 within 128 cycles.
 Requested convergence on MAX density matrix=1.00D-08.
 Requested convergence on             energy=1.00D-08.
 No special actions if energy rises.
 SCF Done:  E(RwB97XD) =  -985.244524083     A.U. after   16 cycles
            NFock= 16  Conv=0.47D-10     -V/T= 2.0083
 Calling FoFJK, ICntrl=      2127 FMM=F ISym2X=0 I1Cent= 0 IOpClX= 0 NMat=1 NMatS=1 NMatT=0.
 ***** Axes restored to original set *****
 -------------------------------------------------------------------
 Center     Atomic                   Forces (Hartrees/Bohr)
 Number     Number              X              Y              Z
 -------------------------------------------------------------------
      1        6           0.000060878    0.000044060   -0.000036770
      2        8           0.000084926    0.000190858    0.000043390
      3        8           0.000109423   -0.000282072   -0.000945921
      4        1          -0.000170865    0.000178598    0.000860338
      5        6           0.000086974    0.000055575    0.000063955
      6        9          -0.000122621   -0.000036608   -0.000056872
      7        9           0.000022235   -0.000028026   -0.000073175
      8        9          -0.000018472   -0.000085810   -0.000103206
      9        8           0.000030859   -0.001001195    0.000153627
     10        1          -0.000047340    0.000294168   -0.000149377
     11        1          -0.000213155    0.000559494   -0.000187656
     12        8           0.000645868    0.000225085    0.000388490
     13        1          -0.000415881   -0.000162120   -0.000251336
     14        1           0.000117438   -0.000268253    0.000295416
     15        8           0.000030756    0.000435806    0.000065928
     16        1          -0.000062564   -0.000070954   -0.000127418
     17        1          -0.000150686   -0.000072844   -0.000050317
     18        8           0.000425357   -0.000190390   -0.000068837
     19        1          -0.000270260    0.000153433   -0.000201606
     20        1          -0.000280724   -0.000078608    0.000167824
     21        8           0.000902634    0.000873663    0.000071402
     22        1          -0.000596575   -0.000948342   -0.000069306
     23        1           0.000249699    0.000375468   -0.000169406
     24        8           0.000264793   -0.000475361    0.000569451
     25        1          -0.000550642   -0.000082489    0.000056855
     26        1          -0.000132057    0.000396865   -0.000245472
 -------------------------------------------------------------------
 Cartesian Forces:  Max     0.001001195 RMS     0.000348119

 GradGradGradGradGradGradGradGradGradGradGradGradGradGradGradGradGradGrad
 Berny optimization.
 Using GEDIIS/GDIIS optimizer.
 FormGI is forming the generalized inverse of G from B-inverse, IUseBI=4.
 Internal  Forces:  Max     0.002488211 RMS     0.000567859
 Search for a local minimum.
 Step number   8 out of a maximum of  156
 All quantities printed in internal units (Hartrees-Bohrs-Radians)
 Mixed Optimization -- En-DIIS/RFO-DIIS
 Update second derivatives using D2CorX and points    7    6    8
 DE= -1.97D-04 DEPred=-1.75D-04 R= 1.13D+00
 TightC=F SS=  1.41D+00  RLast= 5.11D-01 DXNew= 1.0091D+00 1.5343D+00
 Trust test= 1.13D+00 RLast= 5.11D-01 DXMaxT set to 1.01D+00
 ITU=  1 -1  1  1  1 -1  1  0
 Use linear search instead of GDIIS.
     Eigenvalues ---    0.00010   0.00031   0.00043   0.00049   0.00071
     Eigenvalues ---    0.00255   0.00310   0.00389   0.00609   0.00724
     Eigenvalues ---    0.00868   0.00955   0.01100   0.01135   0.01197
     Eigenvalues ---    0.01328   0.01499   0.01623   0.01703   0.01850
     Eigenvalues ---    0.01957   0.02127   0.02216   0.02298   0.02487
     Eigenvalues ---    0.02810   0.03001   0.03195   0.03391   0.03535
     Eigenvalues ---    0.03835   0.04232   0.04808   0.05191   0.05393
     Eigenvalues ---    0.05440   0.06037   0.06587   0.07545   0.07884
     Eigenvalues ---    0.08541   0.09271   0.10868   0.11581   0.13684
     Eigenvalues ---    0.14256   0.19758   0.21368   0.21978   0.23844
     Eigenvalues ---    0.27973   0.34690   0.37051   0.37271   0.38637
     Eigenvalues ---    0.42913   0.44476   0.46902   0.48514   0.49728
     Eigenvalues ---    0.50989   0.51961   0.52889   0.55477   0.56072
     Eigenvalues ---    0.57321   0.57497   0.57529   0.60805   0.90180
     Eigenvalues ---    1.04846   1.88826
 RFO step:  Lambda=-2.99686265D-04 EMin= 1.03971577D-04
 Quartic linear search produced a step of  0.26682.
 Iteration  1 RMS(Cart)=  0.16085158 RMS(Int)=  0.00772359
 Iteration  2 RMS(Cart)=  0.01262746 RMS(Int)=  0.00072910
 Iteration  3 RMS(Cart)=  0.00006093 RMS(Int)=  0.00072795
 Iteration  4 RMS(Cart)=  0.00000007 RMS(Int)=  0.00072795
 Variable       Old X    -DE/DX   Delta X   Delta X   Delta X     New X
                                 (Linear)    (Quad)   (Total)
    R1        2.29754  -0.00013   0.00002   0.00148   0.00150   2.29904
    R2        2.44824  -0.00012  -0.00008  -0.00228  -0.00236   2.44588
    R3        2.93002   0.00018  -0.00014   0.00053   0.00039   2.93041
    R4        1.94948   0.00112  -0.00309   0.00746   0.00437   1.95386
    R5        2.83367   0.00024   0.00151  -0.03525  -0.03373   2.79995
    R6        2.53753  -0.00011  -0.00040  -0.00045  -0.00085   2.53668
    R7        2.53249   0.00001   0.00035   0.00093   0.00128   2.53377
    R8        2.51534   0.00011  -0.00015   0.00045   0.00030   2.51563
    R9        1.81313   0.00000  -0.00003   0.00016   0.00013   1.81326
   R10        1.84446  -0.00054   0.00047  -0.00038  -0.00074   1.84372
   R11        3.40943  -0.00036   0.00120  -0.00238  -0.00163   3.40780
   R12        3.49637   0.00007  -0.00319  -0.01165  -0.01564   3.48072
   R13        1.83902   0.00026   0.00036   0.00157   0.00193   1.84095
   R14        1.84126  -0.00006  -0.00026  -0.00037  -0.00030   1.84096
   R15        3.40460   0.00039   0.01276   0.05170   0.06516   3.46977
   R16        3.55466  -0.00038   0.00232  -0.02222  -0.01953   3.53514
   R17        1.81451  -0.00001   0.00001   0.00002   0.00003   1.81454
   R18        1.87435   0.00048  -0.00025   0.00000  -0.00024   1.87411
   R19        3.17398   0.00043   0.00145  -0.00009   0.00135   3.17534
   R20        1.81347  -0.00014  -0.00005   0.00017   0.00012   1.81359
   R21        1.86105   0.00019  -0.00027   0.00019  -0.00008   1.86097
   R22        3.27282  -0.00001   0.00225   0.00049   0.00273   3.27556
   R23        1.84638   0.00143  -0.00131  -0.00205  -0.00242   1.84396
   R24        1.85120  -0.00025   0.00001   0.00155   0.00139   1.85260
   R25        1.84336  -0.00014   0.00083   0.00458   0.00541   1.84877
   R26        1.81563   0.00046  -0.00049  -0.00245  -0.00294   1.81269
    A1        2.24574  -0.00033   0.00026   0.00033   0.00058   2.24632
    A2        2.09905   0.00005   0.00023  -0.00181  -0.00159   2.09746
    A3        1.93837   0.00028  -0.00047   0.00150   0.00103   1.93940
    A4        1.97117  -0.00012   0.00076   0.00227   0.00306   1.97424
    A5        1.92269   0.00012   0.00102   0.00206   0.00308   1.92577
    A6        1.93158   0.00009  -0.00144  -0.00211  -0.00355   1.92803
    A7        1.93954   0.00010   0.00006   0.00104   0.00110   1.94064
    A8        1.88790  -0.00011   0.00012  -0.00031  -0.00018   1.88772
    A9        1.88933  -0.00011   0.00015  -0.00038  -0.00024   1.88909
   A10        1.89138  -0.00011   0.00010  -0.00033  -0.00023   1.89115
   A11        1.87254   0.00035  -0.00031   0.00410   0.00360   1.87615
   A12        2.19633  -0.00041   0.01279   0.00809   0.02123   2.21756
   A13        1.89877   0.00023   0.00394   0.00858   0.00979   1.90856
   A14        1.88951   0.00015  -0.00316  -0.00718  -0.01042   1.87909
   A15        1.59674  -0.00005  -0.00337  -0.00144  -0.00618   1.59056
   A16        1.78343   0.00006  -0.00420   0.00040  -0.00153   1.78190
   A17        2.72652  -0.00007   0.01015   0.03491   0.04370   2.77022
   A18        1.67733  -0.00030  -0.00308  -0.00739  -0.00968   1.66764
   A19        2.13614  -0.00024   0.00309  -0.00336  -0.00035   2.13579
   A20        1.84044   0.00111   0.00640   0.03814   0.04358   1.88402
   A21        2.13341   0.00008  -0.00200  -0.00455  -0.00697   2.12644
   A22        1.75165   0.00044  -0.00413  -0.02337  -0.02730   1.72435
   A23        1.87327  -0.00075  -0.00025   0.00262   0.00169   1.87497
   A24        2.18145  -0.00030   0.00216  -0.00992  -0.00799   2.17346
   A25        1.85598   0.00223   0.00454   0.01847   0.02299   1.87897
   A26        1.87229  -0.00179   0.00260  -0.00122   0.00145   1.87374
   A27        1.82826   0.00011   0.00592   0.02137   0.02751   1.85577
   A28        1.98233  -0.00007   0.00124  -0.00450  -0.00466   1.97768
   A29        1.80561   0.00008   0.00111   0.01037   0.01215   1.81777
   A30        2.78955  -0.00042   0.00424   0.00622   0.01027   2.79982
   A31        1.81776   0.00052  -0.00280   0.00911   0.00598   1.82374
   A32        2.03181   0.00018   0.00524   0.00864   0.01366   2.04546
   A33        1.85565  -0.00032   0.00124   0.00933   0.01000   1.86565
   A34        3.14249  -0.00013   0.00175   0.00461   0.00652   3.14901
   A35        2.97666   0.00039  -0.00226  -0.00102  -0.00496   2.97170
   A36        2.93681   0.00224  -0.00239  -0.01217  -0.01426   2.92255
   A37        3.00066   0.00249  -0.00174   0.00845   0.00661   3.00727
   A38        2.92789   0.00048  -0.01832  -0.07166  -0.09039   2.83750
   A39        3.16227  -0.00013  -0.00569  -0.02840  -0.03404   3.12824
   A40        3.37325  -0.00058  -0.00017  -0.00807  -0.00665   3.36660
   A41        3.25828  -0.00153  -0.00723  -0.02465  -0.03189   3.22638
   A42        2.97355   0.00032  -0.00413   0.00751   0.00328   2.97683
   A43        3.27853   0.00013   0.01768   0.07058   0.08630   3.36483
    D1        0.02373  -0.00008   0.00050  -0.00083  -0.00033   0.02340
    D2       -3.11113  -0.00010  -0.00150  -0.00448  -0.00599  -3.11711
    D3       -2.05727  -0.00001  -0.02020  -0.03347  -0.05367  -2.11094
    D4        2.13895  -0.00001  -0.02010  -0.03307  -0.05316   2.08579
    D5        0.03660   0.00000  -0.01930  -0.03192  -0.05122  -0.01463
    D6        1.07823   0.00001  -0.01839  -0.03016  -0.04855   1.02968
    D7       -1.00873   0.00001  -0.01829  -0.02976  -0.04804  -1.05678
    D8       -3.11109   0.00002  -0.01749  -0.02861  -0.04611   3.12599
    D9       -0.13175  -0.00016  -0.01065  -0.02923  -0.04030  -0.17205
   D10        1.82283  -0.00003  -0.00436  -0.00160  -0.00530   1.81753
   D11       -2.19507   0.00023  -0.04250  -0.08522  -0.12794  -2.32301
   D12        0.14348  -0.00016  -0.04795  -0.10879  -0.15644  -0.01296
   D13        2.32527  -0.00029  -0.03777  -0.06174  -0.09904   2.22623
   D14        0.21816   0.00016  -0.02077  -0.06274  -0.08434   0.13381
   D15        2.55670  -0.00022  -0.02623  -0.08631  -0.11284   2.44386
   D16       -1.54469  -0.00036  -0.01604  -0.03926  -0.05544  -1.60013
   D17        2.26120  -0.00000   0.05177   0.03798   0.09016   2.35136
   D18        0.00496  -0.00041   0.03573   0.01266   0.04881   0.05376
   D19        2.53172   0.00046   0.01452   0.03551   0.05133   2.58305
   D20        0.86158   0.00045   0.02054   0.03872   0.06110   0.92268
   D21        0.01663  -0.00022  -0.00625  -0.05762  -0.06387  -0.04724
   D22       -2.00877  -0.00025  -0.00469  -0.04267  -0.04714  -2.05590
   D23        1.90284  -0.00004  -0.01177  -0.06932  -0.07913   1.82371
   D24       -0.12255  -0.00008  -0.01022  -0.05437  -0.06240  -0.18495
   D25       -1.06670  -0.00018  -0.01310  -0.00962  -0.02156  -1.08826
   D26        2.86415   0.00039  -0.01282   0.00602  -0.00638   2.85777
   D27        0.80031   0.00097  -0.00793   0.02411   0.01673   0.81703
   D28       -2.72256   0.00050   0.01165   0.07590   0.08666  -2.63590
   D29        1.39998   0.00062   0.00261   0.06752   0.06935   1.46933
   D30        1.86821   0.00025   0.01503   0.08607   0.10195   1.97016
   D31       -0.29244   0.00037   0.00598   0.07769   0.08464  -0.20780
   D32       -0.37188   0.00013   0.02306   0.11482   0.13776  -0.23412
   D33       -2.53253   0.00025   0.01402   0.10644   0.12045  -2.41208
   D34        0.28194   0.00053  -0.01398  -0.13304  -0.14665   0.13529
   D35       -1.71362  -0.00008  -0.01586  -0.16106  -0.17700  -1.89062
   D36       -2.04347   0.00045  -0.01989  -0.13438  -0.15418  -2.19766
   D37        2.24415  -0.00017  -0.02177  -0.16240  -0.18454   2.05961
   D38       -1.83625  -0.00029  -0.01245   0.07259   0.06091  -1.77534
   D39        0.13526  -0.00014  -0.00434   0.10174   0.09843   0.23369
         Item               Value     Threshold  Converged?
 Maximum Force            0.002488     0.000015     NO 
 RMS     Force            0.000568     0.000010     NO 
 Maximum Displacement     0.578093     0.000060     NO 
 RMS     Displacement     0.161047     0.000040     NO 
 Predicted change in Energy=-2.067425D-04
 GradGradGradGradGradGradGradGradGradGradGradGradGradGradGradGradGradGrad

                          Input orientation:                          
 ---------------------------------------------------------------------
 Center     Atomic      Atomic             Coordinates (Angstroms)
 Number     Number       Type             X           Y           Z
 ---------------------------------------------------------------------
      1          6           0       -0.797024   -0.278267   -2.153295
      2          8           0       -1.238471   -1.076477   -1.348252
      3          8           0       -0.406028    0.939462   -1.954591
      4          1           0       -0.474696    1.231486   -0.965131
      5          6           0       -0.641921   -0.678807   -3.643329
      6          9           0        0.639421   -0.563571   -4.026476
      7          9           0       -1.384708    0.119774   -4.423274
      8          9           0       -1.025704   -1.937324   -3.845759
      9          8           0        1.651067    1.214428    1.983913
     10          1           0        2.586904    1.236935    1.773181
     11          1           0        1.460677    0.343788    2.380955
     12          8           0       -1.619455   -0.721626    1.379140
     13          1           0       -1.598442   -1.006024    0.447623
     14          1           0       -0.823874   -1.077075    1.814756
     15          8           0        0.617971   -1.171355    3.002932
     16          1           0        1.089120   -1.992478    3.163502
     17          1           0        0.140956   -0.934141    3.839432
     18          8           0       -0.908925   -0.345307    5.011817
     19          1           0       -1.185515   -0.834736    5.789637
     20          1           0       -1.724134   -0.035566    4.554336
     21          8           0       -0.579975    1.667234    0.447094
     22          1           0       -1.079350    0.970155    0.912768
     23          1           0        0.283594    1.693571    0.910393
     24          8           0       -3.016561    0.339699    3.461950
     25          1           0       -2.727968   -0.032123    2.604288
     26          1           0       -3.209150    1.267502    3.312884
 ---------------------------------------------------------------------
                    Distance matrix (angstroms):
                    1          2          3          4          5
     1  C    0.000000
     2  O    1.216597   0.000000
     3  O    1.294305   2.263762   0.000000
     4  H    1.948072   2.461062   1.033937   0.000000
     5  C    1.550706   2.404452   2.350803   3.293923   0.000000
     6  F    2.377726   3.310957   2.764919   3.719586   1.342355
     7  F    2.378364   3.302751   2.779227   3.744700   1.340813
     8  F    2.381008   2.650258   3.498059   4.317752   1.331215
     9  O    5.033665   4.970010   4.451860   3.635384   6.364588
    10  H    5.400373   5.452404   4.789824   4.107527   6.590444
    11  H    5.103292   4.817627   4.757769   3.966102   6.462090
    12  O    3.653910   2.776640   3.917318   3.258945   5.116893
    13  H    2.817210   1.832951   3.313215   2.874913   4.214011
    14  H    4.047746   3.190065   4.295230   3.630310   5.475620
    15  O    5.420932   4.731615   5.484629   4.765825   6.782530
    16  H    5.896134   5.158746   6.084950   5.466725   7.145291
    17  H    6.101045   5.369836   6.113941   5.305920   7.527934
    18  O    7.166299   6.410435   7.101716   6.196671   8.665683
    19  H    7.971873   7.142177   7.983010   7.099396   9.449902
    20  H    6.775748   6.013311   6.712244   5.799227   8.293772
    21  O    3.254860   3.344374   2.515552   1.481668   4.715857
    22  H    3.322501   3.053888   2.945515   1.990077   4.865022
    23  H    3.800271   3.884754   3.041774   2.075118   5.217387
    24  O    6.069531   5.320263   6.042642   5.182220   7.560507
    25  H    5.140402   4.351074   5.207568   4.406210   6.618346
    26  H    6.171455   5.577095   5.975901   5.077395   7.666008
                    6          7          8          9         10
     6  F    0.000000
     7  F    2.172903   0.000000
     8  F    2.166218   2.166578   0.000000
     9  O    6.348975   7.173998   7.147288   0.000000
    10  H    6.377345   7.444314   7.395901   0.959534   0.000000
    11  H    6.523260   7.378613   7.082198   0.975656   1.560605
    12  O    5.860732   5.867799   5.397224   3.848424   4.656682
    13  H    5.022087   5.003873   4.430403   4.224914   4.930019
    14  H    6.043585   6.376520   5.729066   3.377119   4.121866
    15  O    7.055667   7.799120   7.084698   2.792427   3.344974
    16  H    7.344372   8.254733   7.321561   3.462869   3.821710
    17  H    7.890392   8.468217   7.837705   3.215546   3.868544
    18  O    9.172554   9.458521   9.000266   4.260813   5.021262
    19  H    9.987992  10.259353   9.699592   5.169991   5.886840
    20  H    8.916026   8.985368   8.640954   4.422843   5.285748
    21  O    5.145508   5.173270   5.623176   2.746705   3.460171
    22  H    5.450012   5.412000   5.576728   2.943161   3.775302
    23  H    5.440034   5.805865   6.125246   1.803332   2.501631
    24  O    8.382042   8.055313   7.908916   4.973580   5.920794
    25  H    7.455788   7.156399   6.937622   4.595073   5.527125
    26  H    8.487080   8.030816   8.141529   5.038917   5.997154
                   11         12         13         14         15
    11  H    0.000000
    12  O    3.409685   0.000000
    13  H    3.862379   0.974191   0.000000
    14  H    2.749292   0.974194   1.572914   0.000000
    15  O    1.841920   2.800898   3.386654   1.870713   0.000000
    16  H    2.491702   3.483589   3.946148   2.513290   0.960212
    17  H    2.345618   3.032696   3.812484   2.247362   0.991739
    18  O    3.607118   3.720593   4.663030   3.280840   2.655067
    19  H    4.473295   4.433236   5.360687   3.998648   3.336405
    20  H    3.874341   3.250156   4.221692   3.066025   3.030236
    21  O    3.107343   2.766926   2.860696   3.075910   4.003120
    22  H    2.999941   1.836121   2.095495   2.251667   3.440313
    23  H    2.317324   3.110385   3.323255   3.117826   3.563472
    24  O    4.605891   2.723310   3.592799   3.086806   3.962803
    25  H    4.211405   1.790308   2.622120   2.311029   3.556975
    26  H    4.850672   3.197362   3.996626   3.664828   4.548730
                   16         17         18         19         20
    16  H    0.000000
    17  H    1.573522   0.000000
    18  O    3.181449   1.680316   0.000000
    19  H    3.662091   2.360658   0.959712   0.000000
    20  H    3.698422   2.190225   0.984781   1.566764   0.000000
    21  O    4.853683   4.335302   4.999522   5.930370   4.591085
    22  H    4.306421   3.698763   4.308327   5.201226   3.832524
    23  H    4.394580   3.937574   4.732948   5.688378   4.505464
    24  O    4.731251   3.425650   2.704339   3.185931   1.733349
    25  H    4.327340   3.251144   3.033677   3.629021   2.193258
    26  H    5.396749   4.043228   3.283072   3.827376   2.333337
                   21         22         23         24         25
    21  O    0.000000
    22  H    0.975781   0.000000
    23  H    0.980351   1.543033   0.000000
    24  O    4.097397   3.263217   4.385708   0.000000
    25  H    3.486427   2.565880   3.862228   0.978326   0.000000
    26  H    3.909616   3.222579   4.260605   0.959233   1.556492
                   26
    26  H    0.000000
 Stoichiometry    C2H13F3O8
 Framework group  C1[X(C2H13F3O8)]
 Deg. of freedom    72
 Full point group                 C1      NOp   1
 Largest Abelian subgroup         C1      NOp   1
 Largest concise Abelian subgroup C1      NOp   1
                         Standard orientation:                         
 ---------------------------------------------------------------------
 Center     Atomic      Atomic             Coordinates (Angstroms)
 Number     Number       Type             X           Y           Z
 ---------------------------------------------------------------------
      1          6           0       -1.988443   -0.167806    0.087122
      2          8           0       -1.230687   -0.847420   -0.579242
      3          8           0       -1.715108    0.599635    1.092879
      4          1           0       -0.706635    0.628569    1.319087
      5          6           0       -3.505548   -0.149698   -0.233431
      6          9           0       -3.907964    1.099510   -0.515314
      7          9           0       -4.212187   -0.589103    0.817932
      8          9           0       -3.785563   -0.923658   -1.279716
      9          8           0        2.186761    2.626797    0.396391
     10          1           0        1.957534    3.518881    0.127417
     11          1           0        2.527074    2.161437   -0.390712
     12          8           0        1.522373   -1.096039   -0.317365
     13          1           0        0.573265   -1.167612   -0.525017
     14          1           0        1.914899   -0.461220   -0.943451
     15          8           0        3.061761    0.868455   -1.588616
     16          1           0        3.155069    1.044846   -2.527865
     17          1           0        3.922889    0.493837   -1.269765
     18          8           0        5.155814   -0.307704   -0.456814
     19          1           0        5.904027   -0.730488   -0.883987
     20          1           0        4.738770   -0.975984    0.134176
     21          8           0        0.734190    0.669194    1.662180
     22          1           0        1.161693   -0.031506    1.134536
     23          1           0        1.179088    1.493087    1.371739
     24          8           0        3.703485   -2.072720    0.988492
     25          1           0        2.816138   -1.920151    0.605790
     26          1           0        3.622858   -1.951000    1.936549
 ---------------------------------------------------------------------
 Rotational constants (GHZ):           0.9805860           0.2108852           0.2013260
 Standard basis: 6-31++G(d,p) (6D, 7F)
 There are   325 symmetry adapted cartesian basis functions of A   symmetry.
 There are   325 symmetry adapted basis functions of A   symmetry.
   325 basis functions,   520 primitive gaussians,   325 cartesian basis functions
    58 alpha electrons       58 beta electrons
       nuclear repulsion energy       951.0300705233 Hartrees.
 NAtoms=   26 NActive=   26 NUniq=   26 SFac= 1.00D+00 NAtFMM=   60 NAOKFM=F Big=F
 Integral buffers will be    131072 words long.
 Raffenetti 2 integral format.
 Two-electron integral symmetry is turned on.
 Nuclear repulsion after empirical dispersion term =      951.0174831329 Hartrees.
 One-electron integrals computed using PRISM.
 NBasis=   325 RedAO= T EigKep=  3.86D-05  NBF=   325
 NBsUse=   325 1.00D-06 EigRej= -1.00D+00 NBFU=   325
 Initial guess from the checkpoint file:  "/local_scratch/slurm.5787663/Gau-1991552.chk"
 B after Tr=     0.000000   -0.000000   -0.000000
         Rot=    0.999599    0.027601   -0.001198   -0.006180 Ang=   3.24 deg.
 ExpMin= 3.60D-02 ExpMax= 7.00D+03 ExpMxC= 1.05D+03 IAcc=3 IRadAn=         5 AccDes= 0.00D+00
 Harris functional with IExCor= 4639 and IRadAn=       5 diagonalized for initial guess.
 HarFok:  IExCor= 4639 AccDes= 0.00D+00 IRadAn=         5 IDoV= 1 UseB2=F ITyADJ=14
 ICtDFT=  3500011 ScaDFX=  1.000000  1.000000  1.000000  1.000000
 FoFCou: FMM=F IPFlag=           0 FMFlag=      100000 FMFlg1=           0
         NFxFlg=           0 DoJE=T BraDBF=F KetDBF=T FulRan=T
         wScrn=  0.000000 ICntrl=       500 IOpCl=  0 I1Cent=   200000004 NGrid=           0
         NMat0=    1 NMatS0=      1 NMatT0=    0 NMatD0=    1 NMtDS0=    0 NMtDT0=    0
 Petite list used in FoFCou.
 Requested convergence on RMS density matrix=1.00D-10 within 128 cycles.
 Requested convergence on MAX density matrix=1.00D-08.
 Requested convergence on             energy=1.00D-08.
 No special actions if energy rises.
 SCF Done:  E(RwB97XD) =  -985.244740094     A.U. after   16 cycles
            NFock= 16  Conv=0.93D-10     -V/T= 2.0083
 Calling FoFJK, ICntrl=      2127 FMM=F ISym2X=0 I1Cent= 0 IOpClX= 0 NMat=1 NMatS=1 NMatT=0.
 ***** Axes restored to original set *****
 -------------------------------------------------------------------
 Center     Atomic                   Forces (Hartrees/Bohr)
 Number     Number              X              Y              Z
 -------------------------------------------------------------------
      1        6           0.000088902   -0.000004128   -0.000253410
      2        8          -0.000072503    0.000311919   -0.000412604
      3        8           0.000237534   -0.001156172   -0.001984505
      4        1          -0.000428054    0.000968802    0.001283681
      5        6           0.000212456    0.000088361    0.000049757
      6        9          -0.000177964   -0.000069050   -0.000049606
      7        9           0.000026989   -0.000104808   -0.000015960
      8        9          -0.000053718    0.000038482   -0.000029534
      9        8           0.000138572   -0.000325194   -0.000111935
     10        1          -0.000288561    0.000192895   -0.000087221
     11        1          -0.000284037    0.000168388   -0.000129450
     12        8          -0.000223829    0.001280616   -0.000091089
     13        1          -0.000030778   -0.000689138   -0.000109476
     14        1           0.000426567   -0.000400531    0.000449574
     15        8           0.000176604    0.000669372    0.000311613
     16        1          -0.000266880   -0.000112719   -0.000144485
     17        1          -0.000243037   -0.000224072   -0.000142640
     18        8           0.000746509    0.000143721    0.000227419
     19        1          -0.000442963    0.000238236   -0.000362007
     20        1          -0.000448178   -0.000680964    0.000010802
     21        8           0.001289441    0.001826825    0.000468384
     22        1           0.000424041   -0.001414275    0.000218069
     23        1          -0.000605370   -0.000436203   -0.000090535
     24        8           0.000715088   -0.001025390    0.000006535
     25        1          -0.000424340   -0.000488633    0.001488625
     26        1          -0.000492490    0.001203662   -0.000500001
 -------------------------------------------------------------------
 Cartesian Forces:  Max     0.001984505 RMS     0.000602554

 GradGradGradGradGradGradGradGradGradGradGradGradGradGradGradGradGradGrad
 Berny optimization.
 Using GEDIIS/GDIIS optimizer.
 FormGI is forming the generalized inverse of G from B-inverse, IUseBI=4.
 Internal  Forces:  Max     0.003435983 RMS     0.000890305
 Search for a local minimum.
 Step number   9 out of a maximum of  156
 All quantities printed in internal units (Hartrees-Bohrs-Radians)
 Mixed Optimization -- En-DIIS/RFO-DIIS
 Swapping is turned off.
 Update second derivatives using D2CorX and points    8    9
 DE= -2.16D-04 DEPred=-2.07D-04 R= 1.04D+00
 TightC=F SS=  1.41D+00  RLast= 5.86D-01 DXNew= 1.6971D+00 1.7585D+00
 Trust test= 1.04D+00 RLast= 5.86D-01 DXMaxT set to 1.70D+00
 ITU=  1  1 -1  1  1  1 -1  1  0
     Eigenvalues ---    0.00021   0.00038   0.00041   0.00050   0.00064
     Eigenvalues ---    0.00231   0.00288   0.00365   0.00627   0.00726
     Eigenvalues ---    0.00770   0.00869   0.01100   0.01126   0.01202
     Eigenvalues ---    0.01333   0.01460   0.01624   0.01691   0.01839
     Eigenvalues ---    0.01956   0.02106   0.02161   0.02243   0.02542
     Eigenvalues ---    0.02822   0.03020   0.03169   0.03309   0.03532
     Eigenvalues ---    0.03982   0.04219   0.04824   0.05187   0.05220
     Eigenvalues ---    0.05465   0.05813   0.06281   0.07584   0.08035
     Eigenvalues ---    0.08310   0.09163   0.09742   0.11581   0.13683
     Eigenvalues ---    0.16446   0.19754   0.21374   0.21979   0.23849
     Eigenvalues ---    0.27961   0.34840   0.36857   0.37264   0.38641
     Eigenvalues ---    0.42032   0.44440   0.46339   0.48667   0.49663
     Eigenvalues ---    0.51080   0.52144   0.53194   0.55477   0.56536
     Eigenvalues ---    0.57318   0.57496   0.57623   0.60823   0.90199
     Eigenvalues ---    1.08609   1.80101
 En-DIIS/RFO-DIIS/Sim-DIIS IScMMF=       -3 using points:     9    8
 RFO step:  Lambda=-6.78609557D-04.
 DidBck=F Rises=F RFO-DIIS coefs:    2.10701   -1.10701
 Iteration  1 RMS(Cart)=  0.25252594 RMS(Int)=  0.01405140
 Iteration  2 RMS(Cart)=  0.02742657 RMS(Int)=  0.00208855
 Iteration  3 RMS(Cart)=  0.00031761 RMS(Int)=  0.00208421
 Iteration  4 RMS(Cart)=  0.00000188 RMS(Int)=  0.00208421
 Iteration  5 RMS(Cart)=  0.00000001 RMS(Int)=  0.00208421
 Variable       Old X    -DE/DX   Delta X   Delta X   Delta X     New X
                                 (Linear)    (Quad)   (Total)
    R1        2.29904  -0.00045   0.00166  -0.00274  -0.00108   2.29796
    R2        2.44588  -0.00014  -0.00261   0.00068  -0.00196   2.44392
    R3        2.93041   0.00006   0.00043   0.00252   0.00295   2.93336
    R4        1.95386   0.00284   0.00484  -0.01232  -0.00745   1.94641
    R5        2.79995   0.00130  -0.03733   0.02559  -0.01171   2.78824
    R6        2.53668  -0.00016  -0.00094  -0.00175  -0.00268   2.53400
    R7        2.53377  -0.00007   0.00142  -0.00017   0.00125   2.53502
    R8        2.51563  -0.00002   0.00033   0.00131   0.00164   2.51727
    R9        1.81326  -0.00026   0.00014  -0.00042  -0.00027   1.81299
   R10        1.84372  -0.00020  -0.00082   0.00010  -0.00249   1.84124
   R11        3.40780  -0.00052  -0.00180   0.01133   0.00844   3.41625
   R12        3.48072  -0.00001  -0.01732  -0.00861  -0.02769   3.45303
   R13        1.84095   0.00031   0.00214  -0.00194   0.00020   1.84115
   R14        1.84096   0.00072  -0.00033  -0.00155  -0.00116   1.83980
   R15        3.46977   0.00058   0.07213   0.01421   0.08787   3.55764
   R16        3.53514  -0.00002  -0.02162  -0.02944  -0.05014   3.48499
   R17        1.81454  -0.00006   0.00003  -0.00014  -0.00011   1.81443
   R18        1.87411   0.00076  -0.00027  -0.00071  -0.00086   1.87325
   R19        3.17534   0.00065   0.00150  -0.00001   0.00142   3.17676
   R20        1.81359  -0.00029   0.00014  -0.00023  -0.00010   1.81350
   R21        1.86097  -0.00023  -0.00009   0.00108   0.00098   1.86195
   R22        3.27556  -0.00055   0.00303  -0.00337  -0.00034   3.27522
   R23        1.84396   0.00164  -0.00268   0.00776   0.00716   1.85112
   R24        1.85260  -0.00111   0.00154  -0.00083   0.00027   1.85287
   R25        1.84877  -0.00124   0.00599  -0.00158   0.00441   1.85318
   R26        1.81269   0.00134  -0.00325   0.00456   0.00131   1.81400
    A1        2.24632   0.00003   0.00064  -0.00194  -0.00132   2.24501
    A2        2.09746  -0.00018  -0.00176   0.00060  -0.00118   2.09628
    A3        1.93940   0.00015   0.00114   0.00135   0.00247   1.94187
    A4        1.97424   0.00163   0.00339  -0.00463  -0.00111   1.97313
    A5        1.92577   0.00020   0.00341   0.00311   0.00651   1.93228
    A6        1.92803   0.00009  -0.00393   0.00071  -0.00322   1.92482
    A7        1.94064  -0.00004   0.00121  -0.00042   0.00078   1.94142
    A8        1.88772  -0.00009  -0.00020  -0.00081  -0.00101   1.88671
    A9        1.88909  -0.00007  -0.00026  -0.00122  -0.00150   1.88759
   A10        1.89115  -0.00011  -0.00026  -0.00148  -0.00174   1.88941
   A11        1.87615   0.00038   0.00399   0.00333   0.00637   1.88252
   A12        2.21756  -0.00079   0.02350   0.00574   0.03027   2.24783
   A13        1.90856   0.00059   0.01084   0.01726   0.02293   1.93149
   A14        1.87909  -0.00013  -0.01153   0.00448  -0.00586   1.87324
   A15        1.59056   0.00016  -0.00684   0.01941   0.00944   1.60000
   A16        1.78190   0.00028  -0.00170   0.01679   0.02134   1.80324
   A17        2.77022   0.00000   0.04838   0.02991   0.07529   2.84551
   A18        1.66764  -0.00101  -0.01072  -0.04087  -0.04844   1.61920
   A19        2.13579   0.00007  -0.00038  -0.02666  -0.03031   2.10548
   A20        1.88402   0.00143   0.04824   0.08257   0.12744   2.01146
   A21        2.12644   0.00017  -0.00771   0.00140  -0.01220   2.11425
   A22        1.72435   0.00114  -0.03023  -0.00762  -0.03360   1.69075
   A23        1.87497  -0.00130   0.00188   0.00386   0.00395   1.87892
   A24        2.17346   0.00032  -0.00884  -0.00835  -0.01770   2.15576
   A25        1.87897   0.00183   0.02545   0.00785   0.03365   1.91262
   A26        1.87374  -0.00230   0.00161  -0.00038   0.00211   1.87585
   A27        1.85577   0.00121   0.03045   0.00437   0.03507   1.89084
   A28        1.97768   0.00008  -0.00516   0.00296  -0.00531   1.97237
   A29        1.81777  -0.00102   0.01345   0.00853   0.02405   1.84181
   A30        2.79982   0.00050   0.01137  -0.00170   0.01097   2.81079
   A31        1.82374  -0.00072   0.00662  -0.00854  -0.00264   1.82110
   A32        2.04546   0.00072   0.01512   0.00658   0.02122   2.06668
   A33        1.86565   0.00014   0.01106  -0.01076  -0.00088   1.86477
   A34        3.14901  -0.00064   0.00722   0.00200   0.01000   3.15901
   A35        2.97170   0.00083  -0.00550  -0.02762  -0.03667   2.93503
   A36        2.92255   0.00344  -0.01579   0.00601  -0.00662   2.91593
   A37        3.00727   0.00284   0.00732  -0.00174   0.00537   3.01264
   A38        2.83750   0.00163  -0.10006   0.00298  -0.09804   2.73946
   A39        3.12824  -0.00113  -0.03768  -0.00512  -0.04273   3.08550
   A40        3.36660  -0.00025  -0.00736  -0.06304  -0.06734   3.29926
   A41        3.22638  -0.00160  -0.03531  -0.04764  -0.08214   3.14425
   A42        2.97683  -0.00081   0.00363  -0.00378  -0.00049   2.97634
   A43        3.36483  -0.00025   0.09554   0.05348   0.14329   3.50812
    D1        0.02340   0.00028  -0.00036  -0.00610  -0.00646   0.01694
    D2       -3.11711   0.00010  -0.00663  -0.00874  -0.01537  -3.13248
    D3       -2.11094  -0.00004  -0.05942   0.00173  -0.05770  -2.16863
    D4        2.08579  -0.00012  -0.05885   0.00030  -0.05855   2.02724
    D5       -0.01463  -0.00002  -0.05671   0.00197  -0.05473  -0.06935
    D6        1.02968   0.00011  -0.05375   0.00410  -0.04965   0.98003
    D7       -1.05678   0.00004  -0.05318   0.00268  -0.05050  -1.10728
    D8        3.12599   0.00014  -0.05104   0.00435  -0.04669   3.07931
    D9       -0.17205   0.00064  -0.04462  -0.08061  -0.12637  -0.29842
   D10        1.81753   0.00029  -0.00587  -0.06507  -0.06888   1.74865
   D11       -2.32301   0.00031  -0.14163   0.01773  -0.12675  -2.44976
   D12       -0.01296  -0.00033  -0.17318  -0.05430  -0.22381  -0.23677
   D13        2.22623  -0.00075  -0.10964   0.03133  -0.07704   2.14919
   D14        0.13381   0.00026  -0.09337   0.02427  -0.07362   0.06019
   D15        2.44386  -0.00038  -0.12492  -0.04776  -0.17068   2.27318
   D16       -1.60013  -0.00080  -0.06137   0.03786  -0.02391  -1.62404
   D17        2.35136  -0.00047   0.09981   0.06881   0.17034   2.52169
   D18        0.05376  -0.00099   0.05403   0.03379   0.08794   0.14170
   D19        2.58305   0.00088   0.05682   0.08551   0.14544   2.72850
   D20        0.92268   0.00065   0.06764   0.05782   0.12953   1.05221
   D21       -0.04724   0.00041  -0.07070   0.06509  -0.00451  -0.05175
   D22       -2.05590  -0.00005  -0.05218   0.06460   0.01331  -2.04260
   D23        1.82371   0.00036  -0.08760   0.07215  -0.01130   1.81241
   D24       -0.18495  -0.00010  -0.06907   0.07166   0.00651  -0.17844
   D25       -1.08826  -0.00007  -0.02387  -0.07140  -0.09282  -1.18108
   D26        2.85777   0.00068  -0.00706   0.00358  -0.00198   2.85579
   D27        0.81703   0.00137   0.01852   0.00388   0.02380   0.84083
   D28       -2.63590   0.00066   0.09593   0.01794   0.10940  -2.52650
   D29        1.46933   0.00127   0.07677   0.02191   0.09492   1.56425
   D30        1.97016   0.00071   0.11286   0.05694   0.17239   2.14255
   D31       -0.20780   0.00131   0.09370   0.06091   0.15791  -0.04989
   D32       -0.23412  -0.00010   0.15250   0.06754   0.22089  -0.01323
   D33       -2.41208   0.00050   0.13334   0.07152   0.20641  -2.20567
   D34        0.13529   0.00073  -0.16234   0.02166  -0.13967  -0.00438
   D35       -1.89062   0.00004  -0.19594   0.03725  -0.15860  -2.04922
   D36       -2.19766   0.00088  -0.17068   0.03178  -0.13897  -2.33663
   D37        2.05961   0.00019  -0.20429   0.04737  -0.15790   1.90171
   D38       -1.77534  -0.00116   0.06743  -0.11876  -0.04994  -1.82529
   D39        0.23369  -0.00029   0.10896  -0.10706   0.00421   0.23790
         Item               Value     Threshold  Converged?
 Maximum Force            0.003436     0.000015     NO 
 RMS     Force            0.000890     0.000010     NO 
 Maximum Displacement     0.855847     0.000060     NO 
 RMS     Displacement     0.251142     0.000040     NO 
 Predicted change in Energy=-4.273983D-04
 GradGradGradGradGradGradGradGradGradGradGradGradGradGradGradGradGradGrad

                          Input orientation:                          
 ---------------------------------------------------------------------
 Center     Atomic      Atomic             Coordinates (Angstroms)
 Number     Number       Type             X           Y           Z
 ---------------------------------------------------------------------
      1          6           0       -0.760744   -0.289076   -2.154995
      2          8           0       -1.243297   -0.993523   -1.289192
      3          8           0       -0.263852    0.899818   -2.044674
      4          1           0       -0.284836    1.257703   -1.079082
      5          6           0       -0.696549   -0.792063   -3.622107
      6          9           0        0.562625   -0.754510   -4.081648
      7          9           0       -1.452288   -0.015920   -4.413315
      8          9           0       -1.137676   -2.044980   -3.722339
      9          8           0        1.828648    1.208099    1.886496
     10          1           0        2.775341    1.147768    1.743098
     11          1           0        1.545504    0.402367    2.355500
     12          8           0       -1.577499   -0.353219    1.409355
     13          1           0       -1.594040   -0.700530    0.499216
     14          1           0       -0.801776   -0.739503    1.853090
     15          8           0        0.610557   -1.027655    3.003430
     16          1           0        1.024469   -1.891057    3.074922
     17          1           0        0.113778   -0.861805    3.845064
     18          8           0       -1.011139   -0.489174    5.037416
     19          1           0       -1.205401   -1.064035    5.780885
     20          1           0       -1.869346   -0.247671    4.617923
     21          8           0       -0.316236    1.836096    0.277935
     22          1           0       -0.950156    1.320446    0.818130
     23          1           0        0.543456    1.766373    0.744238
     24          8           0       -3.245267    0.014344    3.597108
     25          1           0       -2.904422   -0.128168    2.688698
     26          1           0       -3.662045    0.879033    3.605343
 ---------------------------------------------------------------------
                    Distance matrix (angstroms):
                    1          2          3          4          5
     1  C    0.000000
     2  O    1.216026   0.000000
     3  O    1.293267   2.261593   0.000000
     4  H    1.943348   2.455771   1.029995   0.000000
     5  C    1.552267   2.404582   2.353292   3.292115   0.000000
     6  F    2.383260   3.334111   2.751205   3.712491   1.340935
     7  F    2.377573   3.280172   2.803822   3.755285   1.341473
     8  F    2.383662   2.652720   3.499994   4.315305   1.332081
     9  O    5.027936   4.936495   4.464044   3.641968   6.381377
    10  H    5.455598   5.470773   4.862653   4.164309   6.678502
    11  H    5.112870   4.796842   4.783592   3.984733   6.495017
    12  O    3.657294   2.793534   3.902062   3.233941   5.126819
    13  H    2.812208   1.845878   3.286622   2.835440   4.218906
    14  H    4.033524   3.183301   4.262546   3.585205   5.476460
    15  O    5.388443   4.675953   5.473855   4.763559   6.757349
    16  H    5.753726   4.999382   5.971517   5.374450   7.001420
    17  H    6.090445   5.312210   6.159134   5.375725   7.511333
    18  O    7.199550   6.350924   7.255600   6.402394   8.670528
    19  H    7.986017   7.070530   8.122967   7.300484   9.420677
    20  H    6.863173   5.986839   6.948708   6.101860   8.340858
    21  O    3.260842   3.364829   2.504770   1.475473   4.718282
    22  H    3.386135   3.143436   2.973817   2.011468   4.923689
    23  H    3.785678   3.865792   3.029966   2.066230   5.210391
    24  O    6.273086   5.375835   6.442251   5.672464   7.698267
    25  H    5.299302   4.396791   5.516717   4.793646   6.718758
    26  H    6.554656   5.771765   6.593241   5.787294   7.988915
                    6          7          8          9         10
     6  F    0.000000
     7  F    2.171496   0.000000
     8  F    2.164588   2.166451   0.000000
     9  O    6.408853   7.207662   7.130262   0.000000
    10  H    6.514786   7.558336   7.441528   0.959390   0.000000
    11  H    6.613719   7.414754   7.080190   0.974340   1.563060
    12  O    5.906969   5.833775   5.421235   3.777197   4.616444
    13  H    5.063441   4.962030   4.453913   4.157187   4.904583
    14  H    6.089576   6.341496   5.736071   3.273133   4.045942
    15  O    7.090503   7.764473   7.023335   2.780267   3.317708
    16  H    7.260959   8.107043   7.134516   3.415235   3.751501
    17  H    7.940135   8.448012   7.760904   3.325849   3.942151
    18  O    9.257671   9.472851   8.897745   4.568744   5.279160
    19  H   10.024534  10.250912   9.553958   5.434548   6.086222
    20  H    9.047315   9.043833   8.563039   4.822356   5.637817
    21  O    5.146805   5.169952   5.633800   2.753611   3.489748
    22  H    5.531887   5.422733   5.654831   2.979225   3.842487
    23  H    5.444667   5.810328   6.107612   1.807801   2.522242
    24  O    8.605491   8.208688   7.890314   5.485969   6.400759
    25  H    7.632188   7.249819   6.920762   4.983080   5.897616
    26  H    8.922226   8.365574   8.283550   5.762848   6.706720
                   11         12         13         14         15
    11  H    0.000000
    12  O    3.349514   0.000000
    13  H    3.810368   0.974296   0.000000
    14  H    2.658195   0.973582   1.569133   0.000000
    15  O    1.827266   2.789897   3.352364   1.844179   0.000000
    16  H    2.459439   3.450985   3.861114   2.480750   0.960155
    17  H    2.422142   3.008613   3.759967   2.195713   0.991284
    18  O    3.811029   3.674517   4.580361   3.201005   2.656494
    19  H    4.631531   4.444546   5.308409   3.961793   3.318627
    20  H    4.147566   3.223542   4.152665   3.004315   3.060209
    21  O    3.136547   2.768393   2.848898   3.057871   4.060583
    22  H    3.071594   1.882621   2.144910   2.310097   3.567203
    23  H    2.336831   3.071401   3.273307   3.052641   3.593750
    24  O    4.964236   2.775394   3.582531   3.095244   4.038018
    25  H    4.493810   1.856903   2.615058   2.343734   3.641868
    26  H    5.376605   3.268965   4.052121   3.724404   4.717296
                   16         17         18         19         20
    16  H    0.000000
    17  H    1.575385   0.000000
    18  O    3.156004   1.681070   0.000000
    19  H    3.602572   2.351283   0.959661   0.000000
    20  H    3.668206   2.215232   0.985301   1.568360   0.000000
    21  O    4.848948   4.493105   5.342512   6.283616   5.058630
    22  H    4.393860   3.880271   4.591385   5.511790   4.212164
    23  H    4.363514   4.087428   5.092704   6.036350   4.988329
    24  O    4.704666   3.480273   2.705430   3.176923   1.733169
    25  H    4.323555   3.314353   3.038310   3.650225   2.192618
    26  H    5.469749   4.164711   3.309097   3.813606   2.347030
                   21         22         23         24         25
    21  O    0.000000
    22  H    0.979572   0.000000
    23  H    0.980494   1.560509   0.000000
    24  O    4.786953   3.833556   5.055976   0.000000
    25  H    4.045840   3.068658   4.388402   0.980660   0.000000
    26  H    4.814774   3.913788   5.163286   0.959926   1.558424
                   26
    26  H    0.000000
 Stoichiometry    C2H13F3O8
 Framework group  C1[X(C2H13F3O8)]
 Deg. of freedom    72
 Full point group                 C1      NOp   1
 Largest Abelian subgroup         C1      NOp   1
 Largest concise Abelian subgroup C1      NOp   1
                         Standard orientation:                         
 ---------------------------------------------------------------------
 Center     Atomic      Atomic             Coordinates (Angstroms)
 Number     Number       Type             X           Y           Z
 ---------------------------------------------------------------------
      1          6           0       -1.988599   -0.139815    0.101511
      2          8           0       -1.159473   -0.856007   -0.426067
      3          8           0       -1.811020    0.779159    0.993975
      4          1           0       -0.822567    0.900316    1.256976
      5          6           0       -3.488609   -0.278307   -0.273085
      6          9           0       -3.983779    0.896170   -0.689639
      7          9           0       -4.199385   -0.675733    0.792935
      8          9           0       -3.662363   -1.170664   -1.246712
      9          8           0        2.064308    2.835034    0.167595
     10          1           0        1.887328    3.684110   -0.242500
     11          1           0        2.484440    2.262674   -0.499662
     12          8           0        1.586446   -0.910894    0.084566
     13          1           0        0.655202   -1.062441   -0.158476
     14          1           0        1.977433   -0.344629   -0.604155
     15          8           0        3.059781    0.847862   -1.502754
     16          1           0        3.057610    0.895000   -2.461749
     17          1           0        3.926170    0.455751   -1.223000
     18          8           0        5.176477   -0.434631   -0.537472
     19          1           0        5.883628   -0.835074   -1.047894
     20          1           0        4.802122   -1.132992    0.048163
     21          8           0        0.571920    1.098054    1.696665
     22          1           0        1.094373    0.314866    1.426071
     23          1           0        1.004923    1.864436    1.264767
     24          8           0        3.845941   -2.301801    0.898738
     25          1           0        2.919512   -2.044522    0.705784
     26          1           0        3.927784   -2.350931    1.853906
 ---------------------------------------------------------------------
 Rotational constants (GHZ):           0.9037863           0.2112900           0.1963930
 Standard basis: 6-31++G(d,p) (6D, 7F)
 There are   325 symmetry adapted cartesian basis functions of A   symmetry.
 There are   325 symmetry adapted basis functions of A   symmetry.
   325 basis functions,   520 primitive gaussians,   325 cartesian basis functions
    58 alpha electrons       58 beta electrons
       nuclear repulsion energy       944.8145285810 Hartrees.
 NAtoms=   26 NActive=   26 NUniq=   26 SFac= 1.00D+00 NAtFMM=   60 NAOKFM=F Big=F
 Integral buffers will be    131072 words long.
 Raffenetti 2 integral format.
 Two-electron integral symmetry is turned on.
 Nuclear repulsion after empirical dispersion term =      944.8023087845 Hartrees.
 One-electron integrals computed using PRISM.
 NBasis=   325 RedAO= T EigKep=  4.16D-05  NBF=   325
 NBsUse=   325 1.00D-06 EigRej= -1.00D+00 NBFU=   325
 Initial guess from the checkpoint file:  "/local_scratch/slurm.5787663/Gau-1991552.chk"
 B after Tr=    -0.000000    0.000000   -0.000000
         Rot=    0.999250    0.037623    0.002526   -0.008837 Ang=   4.44 deg.
 ExpMin= 3.60D-02 ExpMax= 7.00D+03 ExpMxC= 1.05D+03 IAcc=3 IRadAn=         5 AccDes= 0.00D+00
 Harris functional with IExCor= 4639 and IRadAn=       5 diagonalized for initial guess.
 HarFok:  IExCor= 4639 AccDes= 0.00D+00 IRadAn=         5 IDoV= 1 UseB2=F ITyADJ=14
 ICtDFT=  3500011 ScaDFX=  1.000000  1.000000  1.000000  1.000000
 FoFCou: FMM=F IPFlag=           0 FMFlag=      100000 FMFlg1=           0
         NFxFlg=           0 DoJE=T BraDBF=F KetDBF=T FulRan=T
         wScrn=  0.000000 ICntrl=       500 IOpCl=  0 I1Cent=   200000004 NGrid=           0
         NMat0=    1 NMatS0=      1 NMatT0=    0 NMatD0=    1 NMtDS0=    0 NMtDT0=    0
 Petite list used in FoFCou.
 Requested convergence on RMS density matrix=1.00D-10 within 128 cycles.
 Requested convergence on MAX density matrix=1.00D-08.
 Requested convergence on             energy=1.00D-08.
 No special actions if energy rises.
 SCF Done:  E(RwB97XD) =  -985.244677667     A.U. after   17 cycles
            NFock= 17  Conv=0.31D-10     -V/T= 2.0083
 Calling FoFJK, ICntrl=      2127 FMM=F ISym2X=0 I1Cent= 0 IOpClX= 0 NMat=1 NMatS=1 NMatT=0.
 ***** Axes restored to original set *****
 -------------------------------------------------------------------
 Center     Atomic                   Forces (Hartrees/Bohr)
 Number     Number              X              Y              Z
 -------------------------------------------------------------------
      1        6          -0.000111181   -0.000624906   -0.001476198
      2        8          -0.000740676   -0.000296539    0.000414927
      3        8           0.000538403   -0.002323743   -0.005171443
      4        1          -0.000448211    0.002821152    0.003654341
      5        6          -0.000042721   -0.000207145    0.000135701
      6        9           0.000480120    0.000138360    0.000098909
      7        9          -0.000175525    0.000160270    0.000108125
      8        9          -0.000081223    0.000303954    0.000385733
      9        8           0.000268435    0.001443105   -0.000779962
     10        1          -0.000444067   -0.000035947    0.000101063
     11        1          -0.000255650   -0.000938738    0.000016216
     12        8          -0.005663267    0.002031205    0.000642573
     13        1           0.001365441   -0.000958818    0.000554706
     14        1           0.001455757   -0.000833679   -0.000362924
     15        8           0.000626736    0.001193403    0.000378293
     16        1          -0.000742586   -0.000277018    0.000184315
     17        1          -0.000122388   -0.001059179   -0.000030682
     18        8           0.000663852    0.000992051    0.000228784
     19        1          -0.000754012    0.000338247   -0.000324298
     20        1           0.000212815   -0.001602303    0.000271763
     21        8          -0.001694800    0.001152564    0.001713723
     22        1           0.006186636    0.000023248   -0.001614633
     23        1          -0.002604257   -0.001304595    0.001408641
     24        8           0.001019744   -0.000635305   -0.003262712
     25        1           0.001332153    0.000212180    0.003138957
     26        1          -0.000269526    0.000288176   -0.000413917
 -------------------------------------------------------------------
 Cartesian Forces:  Max     0.006186636 RMS     0.001584510

 GradGradGradGradGradGradGradGradGradGradGradGradGradGradGradGradGradGrad
 Berny optimization.
 Using GEDIIS/GDIIS optimizer.
 FormGI is forming the generalized inverse of G from B-inverse, IUseBI=4.
 Internal  Forces:  Max     0.009718455 RMS     0.002035715
 Search for a local minimum.
 Step number  10 out of a maximum of  156
 All quantities printed in internal units (Hartrees-Bohrs-Radians)
 Mixed Optimization -- RFO/linear search
 Update second derivatives using D2CorX and points    8   10    9
 DE=  6.24D-05 DEPred=-4.27D-04 R=-1.46D-01
 Trust test=-1.46D-01 RLast= 7.59D-01 DXMaxT set to 8.49D-01
 ITU= -1  1  1 -1  1  1  1 -1  1  0
 Use linear search instead of GDIIS.
     Eigenvalues ---    0.00021   0.00038   0.00044   0.00050   0.00085
     Eigenvalues ---    0.00236   0.00313   0.00350   0.00695   0.00714
     Eigenvalues ---    0.00776   0.00915   0.01086   0.01159   0.01228
     Eigenvalues ---    0.01323   0.01598   0.01614   0.01684   0.01823
     Eigenvalues ---    0.01931   0.02032   0.02136   0.02267   0.02567
     Eigenvalues ---    0.02865   0.03002   0.03108   0.03251   0.03604
     Eigenvalues ---    0.03993   0.04185   0.04870   0.05165   0.05427
     Eigenvalues ---    0.05628   0.06097   0.06314   0.07523   0.07919
     Eigenvalues ---    0.08864   0.09090   0.10864   0.11581   0.13683
     Eigenvalues ---    0.14279   0.19758   0.21377   0.21978   0.23846
     Eigenvalues ---    0.27982   0.35044   0.36800   0.37249   0.38660
     Eigenvalues ---    0.42978   0.44385   0.45465   0.48676   0.49625
     Eigenvalues ---    0.51127   0.52211   0.52940   0.55503   0.56032
     Eigenvalues ---    0.57291   0.57496   0.57559   0.60818   0.90285
     Eigenvalues ---    1.05101   1.94719
 RFO step:  Lambda=-7.27075862D-04 EMin= 2.09885895D-04
 Quartic linear search produced a step of -0.49051.
 Iteration  1 RMS(Cart)=  0.06863676 RMS(Int)=  0.00183328
 Iteration  2 RMS(Cart)=  0.00286727 RMS(Int)=  0.00071178
 Iteration  3 RMS(Cart)=  0.00000533 RMS(Int)=  0.00071177
 Iteration  4 RMS(Cart)=  0.00000000 RMS(Int)=  0.00071177
 Variable       Old X    -DE/DX   Delta X   Delta X   Delta X     New X
                                 (Linear)    (Quad)   (Total)
    R1        2.29796   0.00076   0.00053  -0.00042   0.00011   2.29806
    R2        2.44392   0.00075   0.00096   0.00012   0.00109   2.44501
    R3        2.93336  -0.00081  -0.00145   0.00041  -0.00104   2.93232
    R4        1.94641   0.00615   0.00365   0.00726   0.01091   1.95731
    R5        2.78824   0.00170   0.00574  -0.00711  -0.00138   2.78686
    R6        2.53400   0.00042   0.00132  -0.00067   0.00064   2.53464
    R7        2.53502   0.00013  -0.00061   0.00090   0.00029   2.53530
    R8        2.51727  -0.00029  -0.00080   0.00053  -0.00027   2.51700
    R9        1.81299  -0.00045   0.00013  -0.00047  -0.00034   1.81265
   R10        1.84124   0.00081   0.00122   0.00044   0.00199   1.84323
   R11        3.41625  -0.00018  -0.00414  -0.02775  -0.03151   3.38474
   R12        3.45303  -0.00024   0.01358  -0.01577  -0.00184   3.45119
   R13        1.84115  -0.00020  -0.00010  -0.00116  -0.00126   1.83989
   R14        1.83980   0.00252   0.00057   0.00153   0.00183   1.84163
   R15        3.55764   0.00109  -0.04310   0.05787   0.01445   3.57209
   R16        3.48499   0.00097   0.02460  -0.00884   0.01543   3.50042
   R17        1.81443  -0.00006   0.00005   0.00031   0.00036   1.81479
   R18        1.87325  -0.00164   0.00042  -0.00047  -0.00010   1.87315
   R19        3.17676  -0.00189  -0.00070   0.00191   0.00124   3.17801
   R20        1.81350  -0.00030   0.00005  -0.00056  -0.00052   1.81298
   R21        1.86195  -0.00235  -0.00048   0.00072   0.00024   1.86219
   R22        3.27522  -0.00135   0.00017  -0.01775  -0.01758   3.25763
   R23        1.85112  -0.00333  -0.00351  -0.00192  -0.00582   1.84530
   R24        1.85287  -0.00148  -0.00013   0.00019   0.00032   1.85319
   R25        1.85318  -0.00248  -0.00216  -0.00005  -0.00221   1.85097
   R26        1.81400   0.00037  -0.00064   0.00085   0.00021   1.81421
    A1        2.24501   0.00019   0.00065  -0.00108  -0.00043   2.24458
    A2        2.09628   0.00005   0.00058   0.00034   0.00092   2.09720
    A3        1.94187  -0.00023  -0.00121   0.00071  -0.00049   1.94138
    A4        1.97313   0.00089   0.00054  -0.00399  -0.00348   1.96964
    A5        1.93228  -0.00029  -0.00319   0.00297  -0.00022   1.93206
    A6        1.92482  -0.00022   0.00158  -0.00151   0.00007   1.92488
    A7        1.94142  -0.00056  -0.00038   0.00012  -0.00026   1.94116
    A8        1.88671   0.00033   0.00049  -0.00044   0.00006   1.88677
    A9        1.88759   0.00049   0.00074  -0.00040   0.00034   1.88793
   A10        1.88941   0.00031   0.00085  -0.00082   0.00003   1.88944
   A11        1.88252  -0.00010  -0.00313   0.00782   0.00531   1.88783
   A12        2.24783   0.00027  -0.01485   0.00918  -0.00584   2.24200
   A13        1.93149  -0.00008  -0.01125  -0.00204  -0.01244   1.91905
   A14        1.87324  -0.00160   0.00287  -0.00870  -0.00592   1.86732
   A15        1.60000   0.00028  -0.00463   0.00289  -0.00093   1.59907
   A16        1.80324  -0.00160  -0.01047  -0.01463  -0.02743   1.77581
   A17        2.84551  -0.00043  -0.03693   0.02429  -0.01308   2.83243
   A18        1.61920   0.00055   0.02376   0.00714   0.02947   1.64867
   A19        2.10548  -0.00006   0.01487   0.00311   0.02012   2.12560
   A20        2.01146  -0.00015  -0.06251   0.06252   0.00080   2.01226
   A21        2.11425   0.00085   0.00598  -0.06024  -0.05149   2.06275
   A22        1.69075  -0.00156   0.01648  -0.00031   0.01421   1.70496
   A23        1.87892   0.00015  -0.00194  -0.01271  -0.01436   1.86456
   A24        2.15576   0.00399   0.00868   0.02925   0.03823   2.19400
   A25        1.91262  -0.00972  -0.01650  -0.01264  -0.02914   1.88348
   A26        1.87585   0.00415  -0.00104   0.00008  -0.00110   1.87475
   A27        1.89084   0.00046  -0.01720   0.00612  -0.01090   1.87993
   A28        1.97237   0.00130   0.00260   0.02145   0.02471   1.99708
   A29        1.84181  -0.00189  -0.01180  -0.00167  -0.01388   1.82794
   A30        2.81079   0.00188  -0.00538   0.03816   0.03231   2.84309
   A31        1.82110  -0.00329   0.00130  -0.00323  -0.00183   1.81927
   A32        2.06668   0.00132  -0.01041   0.05096   0.04062   2.10729
   A33        1.86477   0.00168   0.00043   0.00053   0.00113   1.86590
   A34        3.15901  -0.00070  -0.00491  -0.00207  -0.00719   3.15182
   A35        2.93503  -0.00053   0.01799  -0.02098  -0.00252   2.93251
   A36        2.91593  -0.00738   0.00325  -0.00160   0.00032   2.91624
   A37        3.01264  -0.00874  -0.00263  -0.03793  -0.04053   2.97211
   A38        2.73946   0.00179   0.04809   0.00963   0.05829   2.79776
   A39        3.08550   0.00055   0.02096   0.00301   0.02393   3.10943
   A40        3.29926   0.00110   0.03303  -0.00650   0.02631   3.32557
   A41        3.14425   0.00164   0.04029  -0.03285   0.00714   3.15139
   A42        2.97634  -0.00423   0.00024   0.01789   0.01827   2.99461
   A43        3.50812  -0.00251  -0.07028   0.04769  -0.02090   3.48722
    D1        0.01694   0.00071   0.00317  -0.00480  -0.00164   0.01531
    D2       -3.13248   0.00056   0.00754  -0.00850  -0.00096  -3.13344
    D3       -2.16863  -0.00004   0.02830  -0.03482  -0.00652  -2.17516
    D4        2.02724  -0.00013   0.02872  -0.03521  -0.00649   2.02075
    D5       -0.06935   0.00000   0.02684  -0.03326  -0.00641  -0.07577
    D6        0.98003   0.00009   0.02436  -0.03148  -0.00713   0.97290
    D7       -1.10728   0.00001   0.02477  -0.03187  -0.00710  -1.11438
    D8        3.07931   0.00013   0.02290  -0.02991  -0.00702   3.07229
    D9       -0.29842   0.00182   0.06198   0.00636   0.06876  -0.22966
   D10        1.74865   0.00038   0.03378   0.02050   0.05361   1.80226
   D11       -2.44976  -0.00093   0.06217  -0.08795  -0.02459  -2.47435
   D12       -0.23677   0.00050   0.10978  -0.16742  -0.05930  -0.29607
   D13        2.14919   0.00072   0.03779  -0.08903  -0.05148   2.09771
   D14        0.06019  -0.00062   0.03611  -0.07278  -0.03520   0.02499
   D15        2.27318   0.00082   0.08372  -0.15225  -0.06990   2.20328
   D16       -1.62404   0.00103   0.01173  -0.07386  -0.06208  -1.68612
   D17        2.52169   0.00015  -0.08355   0.06860  -0.01571   2.50598
   D18        0.14170   0.00007  -0.04313   0.04425   0.00133   0.14303
   D19        2.72850   0.00017  -0.07134   0.09432   0.02219   2.75069
   D20        1.05221   0.00085  -0.06354   0.09851   0.03383   1.08604
   D21       -0.05175   0.00153   0.00221  -0.03306  -0.03113  -0.08288
   D22       -2.04260   0.00001  -0.00653  -0.05376  -0.06027  -2.10287
   D23        1.81241   0.00003   0.00554  -0.03838  -0.03367   1.77874
   D24       -0.17844  -0.00149  -0.00320  -0.05908  -0.06281  -0.24125
   D25       -1.18108   0.00073   0.04553  -0.02712   0.01752  -1.16356
   D26        2.85579  -0.00011   0.00097  -0.00404  -0.00314   2.85265
   D27        0.84083   0.00049  -0.01167   0.03732   0.02532   0.86616
   D28       -2.52650  -0.00292  -0.05366   0.03891  -0.01311  -2.53961
   D29        1.56425  -0.00081  -0.04656   0.03451  -0.01059   1.55366
   D30        2.14255  -0.00065  -0.08456   0.03252  -0.05268   2.08987
   D31       -0.04989   0.00145  -0.07746   0.02812  -0.05016  -0.10005
   D32       -0.01323   0.00043  -0.10835   0.11036   0.00127  -0.01196
   D33       -2.20567   0.00254  -0.10125   0.10596   0.00379  -2.20188
   D34       -0.00438  -0.00133   0.06851   0.00361   0.07186   0.06748
   D35       -2.04922   0.00044   0.07780  -0.01374   0.06391  -1.98531
   D36       -2.33663  -0.00057   0.06817  -0.03045   0.03785  -2.29877
   D37        1.90171   0.00119   0.07745  -0.04780   0.02991   1.93162
   D38       -1.82529  -0.00019   0.02450   0.00605   0.03036  -1.79493
   D39        0.23790  -0.00012  -0.00206   0.02408   0.02151   0.25941
         Item               Value     Threshold  Converged?
 Maximum Force            0.009718     0.000015     NO 
 RMS     Force            0.002036     0.000010     NO 
 Maximum Displacement     0.236781     0.000060     NO 
 RMS     Displacement     0.068936     0.000040     NO 
 Predicted change in Energy=-6.224941D-04
 GradGradGradGradGradGradGradGradGradGradGradGradGradGradGradGradGradGrad

                          Input orientation:                          
 ---------------------------------------------------------------------
 Center     Atomic      Atomic             Coordinates (Angstroms)
 Number     Number       Type             X           Y           Z
 ---------------------------------------------------------------------
      1          6           0       -0.776522   -0.284274   -2.167333
      2          8           0       -1.323835   -0.952661   -1.311433
      3          8           0       -0.228622    0.882248   -2.053035
      4          1           0       -0.272470    1.254379   -1.087422
      5          6           0       -0.679585   -0.810388   -3.623916
      6          9           0        0.596295   -0.829407   -4.037181
      7          9           0       -1.374408   -0.016315   -4.452546
      8          9           0       -1.166956   -2.045935   -3.723667
      9          8           0        1.779599    1.266335    1.927451
     10          1           0        2.729696    1.251727    1.796343
     11          1           0        1.520971    0.436681    2.370371
     12          8           0       -1.636008   -0.366864    1.418643
     13          1           0       -1.676099   -0.726951    0.514939
     14          1           0       -0.846852   -0.750030    1.843099
     15          8           0        0.593624   -1.014943    2.977128
     16          1           0        0.988908   -1.889482    3.011682
     17          1           0        0.113620   -0.882855    3.834266
     18          8           0       -0.987726   -0.558308    5.063054
     19          1           0       -1.198459   -1.142035    5.794681
     20          1           0       -1.838827   -0.290942    4.644473
     21          8           0       -0.336896    1.821699    0.272310
     22          1           0       -0.969631    1.285857    0.788114
     23          1           0        0.503586    1.767271    0.774636
     24          8           0       -3.152065    0.075978    3.589728
     25          1           0       -2.796783   -0.097035    2.693492
     26          1           0       -3.536746    0.955408    3.572618
 ---------------------------------------------------------------------
                    Distance matrix (angstroms):
                    1          2          3          4          5
     1  C    0.000000
     2  O    1.216083   0.000000
     3  O    1.293845   2.261937   0.000000
     4  H    1.946210   2.454909   1.035766   0.000000
     5  C    1.551717   2.404761   2.352882   3.295877   0.000000
     6  F    2.382883   3.336434   2.747197   3.714566   1.341276
     7  F    2.377281   3.278092   2.806759   3.762045   1.341625
     8  F    2.382869   2.653061   3.499392   4.317635   1.331938
     9  O    5.070049   5.004560   4.474901   3.646997   6.417011
    10  H    5.510317   5.563157   4.868867   4.162824   6.727163
    11  H    5.137024   4.855809   4.777669   3.980125   6.506082
    12  O    3.688464   2.809614   3.948869   3.281467   5.151588
    13  H    2.863527   1.873678   3.358452   2.909193   4.257948
    14  H    4.038000   3.196819   4.269239   3.596599   5.469906
    15  O    5.373701   4.698115   5.438562   4.735030   6.725822
    16  H    5.702248   4.991567   5.900527   5.317668   6.926721
    17  H    6.096708   5.343161   6.155731   5.379577   7.500594
    18  O    7.238660   6.395512   7.300011   6.451804   8.696087
    19  H    8.019193   7.109743   8.162411   7.345993   9.438707
    20  H    6.894146   6.014642   6.987542   6.139716   8.365400
    21  O    3.252730   3.343556   2.510282   1.474745   4.714434
    22  H    3.352204   3.089421   2.963802   2.001165   4.893299
    23  H    3.808241   3.884480   3.052067   2.081485   5.233687
    24  O    6.238329   5.331220   6.406041   5.617511   7.676944
    25  H    5.267270   4.352137   5.484884   4.742761   6.700824
    26  H    6.488658   5.691367   6.526638   5.697442   7.941757
                    6          7          8          9         10
     6  F    0.000000
     7  F    2.171939   0.000000
     8  F    2.165014   2.166485   0.000000
     9  O    6.431888   7.231687   7.182510   0.000000
    10  H    6.550765   7.582889   7.518576   0.959211   0.000000
    11  H    6.596570   7.425673   7.108139   0.975393   1.566788
    12  O    5.912964   5.887459   5.429792   3.820026   4.671388
    13  H    5.088818   5.027119   4.468191   4.232048   4.996818
    14  H    6.055301   6.360173   5.724572   3.312263   4.098891
    15  O    7.016763   7.750513   7.004516   2.777154   3.330893
    16  H    7.138933   8.050385   7.073694   3.429275   3.791383
    17  H    7.886414   8.463827   7.753386   3.321212   3.943783
    18  O    9.241044   9.538863   8.913564   4.562830   5.269426
    19  H    9.999220  10.310376   9.561223   5.442844   6.094851
    20  H    9.032768   9.113005   8.576549   4.785429   5.600274
    21  O    5.144990   5.174841   5.622760   2.743624   3.471531
    22  H    5.496358   5.415165   5.612125   2.976027   3.834411
    23  H    5.468539   5.833649   6.129110   1.791125   2.503045
    24  O    8.546325   8.236914   7.869493   5.338673   6.260489
    25  H    7.573065   7.286667   6.901774   4.836203   5.758993
    26  H    8.841755   8.367987   8.237703   5.573757   6.520065
                   11         12         13         14         15
    11  H    0.000000
    12  O    3.393816   0.000000
    13  H    3.875297   0.973628   0.000000
    14  H    2.700534   0.974550   1.565948   0.000000
    15  O    1.826291   2.796452   3.361095   1.852342   0.000000
    16  H    2.470912   3.427291   3.832423   2.456410   0.960345
    17  H    2.421735   3.026992   3.774299   2.214699   0.991230
    18  O    3.812362   3.706569   4.603004   3.228732   2.657117
    19  H    4.649037   4.465652   5.317529   3.986514   3.341605
    20  H    4.121798   3.233091   4.155675   3.007070   3.036616
    21  O    3.125989   2.791341   2.889283   3.056342   4.028455
    22  H    3.070462   1.890268   2.150609   2.296281   3.539665
    23  H    2.313420   3.089845   3.322592   3.049934   3.549618
    24  O    4.842954   2.684799   3.503926   3.007825   3.949124
    25  H    4.362597   1.745120   2.529589   2.225264   3.523899
    26  H    5.224459   3.162406   3.954964   3.624263   4.614851
                   16         17         18         19         20
    16  H    0.000000
    17  H    1.567187   0.000000
    18  O    3.144397   1.681729   0.000000
    19  H    3.617781   2.373174   0.959388   0.000000
    20  H    3.635577   2.195186   0.985428   1.567613   0.000000
    21  O    4.799456   4.495009   5.388808   6.326342   5.082801
    22  H    4.343145   3.893043   4.655790   5.568908   4.255973
    23  H    4.314134   4.066519   5.101261   6.046642   4.969787
    24  O    4.620047   3.412310   2.693951   3.187782   1.723866
    25  H    4.200662   3.223247   3.016668   3.641983   2.182111
    26  H    5.374904   4.095465   3.318168   3.847651   2.363301
                   21         22         23         24         25
    21  O    0.000000
    22  H    0.976492   0.000000
    23  H    0.980665   1.549939   0.000000
    24  O    4.688069   3.751782   4.914163   0.000000
    25  H    3.949014   2.980157   4.248538   0.979489   0.000000
    26  H    4.677770   3.801675   4.981175   0.960036   1.558218
                   26
    26  H    0.000000
 Stoichiometry    C2H13F3O8
 Framework group  C1[X(C2H13F3O8)]
 Deg. of freedom    72
 Full point group                 C1      NOp   1
 Largest Abelian subgroup         C1      NOp   1
 Largest concise Abelian subgroup C1      NOp   1
                         Standard orientation:                         
 ---------------------------------------------------------------------
 Center     Atomic      Atomic             Coordinates (Angstroms)
 Number     Number       Type             X           Y           Z
 ---------------------------------------------------------------------
      1          6           0       -1.999926   -0.144806    0.124827
      2          8           0       -1.178859   -0.922495   -0.322283
      3          8           0       -1.817480    0.837675    0.946702
      4          1           0       -0.826388    0.949738    1.225969
      5          6           0       -3.493307   -0.271206   -0.277242
      6          9           0       -3.945480    0.882691   -0.790158
      7          9           0       -4.240225   -0.571404    0.796049
      8          9           0       -3.668132   -1.227321   -1.187923
      9          8           0        2.117486    2.813530    0.148716
     10          1           0        1.956819    3.672138   -0.247598
     11          1           0        2.506310    2.232600   -0.531525
     12          8           0        1.594932   -0.970494    0.122361
     13          1           0        0.668987   -1.154081   -0.116120
     14          1           0        1.966074   -0.412796   -0.585434
     15          8           0        3.033387    0.784641   -1.511802
     16          1           0        2.991953    0.781036   -2.471246
     17          1           0        3.912086    0.400543   -1.261016
     18          8           0        5.194224   -0.469880   -0.607796
     19          1           0        5.887350   -0.905894   -1.107689
     20          1           0        4.822368   -1.132026    0.020179
     21          8           0        0.572466    1.123080    1.659598
     22          1           0        1.066779    0.323614    1.394938
     23          1           0        1.043676    1.863756    1.222490
     24          8           0        3.837668   -2.171569    0.980091
     25          1           0        2.920800   -1.917821    0.746933
     26          1           0        3.896525   -2.156332    1.938200
 ---------------------------------------------------------------------
 Rotational constants (GHZ):           0.9167304           0.2106711           0.1964892
 Standard basis: 6-31++G(d,p) (6D, 7F)
 There are   325 symmetry adapted cartesian basis functions of A   symmetry.
 There are   325 symmetry adapted basis functions of A   symmetry.
   325 basis functions,   520 primitive gaussians,   325 cartesian basis functions
    58 alpha electrons       58 beta electrons
       nuclear repulsion energy       945.5975752739 Hartrees.
 NAtoms=   26 NActive=   26 NUniq=   26 SFac= 1.00D+00 NAtFMM=   60 NAOKFM=F Big=F
 Integral buffers will be    131072 words long.
 Raffenetti 2 integral format.
 Two-electron integral symmetry is turned on.
 Nuclear repulsion after empirical dispersion term =      945.5853187278 Hartrees.
 One-electron integrals computed using PRISM.
 NBasis=   325 RedAO= T EigKep=  4.19D-05  NBF=   325
 NBsUse=   325 1.00D-06 EigRej= -1.00D+00 NBFU=   325
 Lowest energy guess from the checkpoint file:  "/local_scratch/slurm.5787663/Gau-1991552.chk"
 B after Tr=     0.000000    0.000000    0.000000
         Rot=    0.998363    0.056689    0.002361   -0.007281 Ang=   6.56 deg.
 B after Tr=     0.000000    0.000000    0.000000
         Rot=    0.999846    0.017501    0.000097    0.001561 Ang=   2.01 deg.
 Requested convergence on RMS density matrix=1.00D-10 within 128 cycles.
 Requested convergence on MAX density matrix=1.00D-08.
 Requested convergence on             energy=1.00D-08.
 No special actions if energy rises.
 SCF Done:  E(RwB97XD) =  -985.245238609     A.U. after   16 cycles
            NFock= 16  Conv=0.65D-10     -V/T= 2.0083
 Calling FoFJK, ICntrl=      2127 FMM=F ISym2X=0 I1Cent= 0 IOpClX= 0 NMat=1 NMatS=1 NMatT=0.
 ***** Axes restored to original set *****
 -------------------------------------------------------------------
 Center     Atomic                   Forces (Hartrees/Bohr)
 Number     Number              X              Y              Z
 -------------------------------------------------------------------
      1        6           0.000072591   -0.000047981   -0.000784259
      2        8          -0.000484306   -0.000450181    0.000644891
      3        8           0.000145664   -0.001172907   -0.001591076
      4        1           0.000049992    0.001171055    0.000736426
      5        6          -0.000070298   -0.000049819   -0.000117624
      6        9           0.000207062    0.000033801    0.000147743
      7        9          -0.000038023    0.000093440    0.000131232
      8        9          -0.000058736    0.000166614    0.000277066
      9        8          -0.000575132    0.000557864   -0.000209037
     10        1          -0.000304983   -0.000338615    0.000169567
     11        1           0.000417329   -0.000017039   -0.000275871
     12        8          -0.001049083    0.000516344   -0.001818722
     13        1           0.000289936    0.000009038   -0.000297664
     14        1           0.001636209   -0.000111198    0.000204543
     15        8          -0.000137920   -0.000081438    0.000573932
     16        1           0.000092544   -0.000211060   -0.000364820
     17        1          -0.000366182   -0.000230909    0.000172823
     18        8           0.000433035    0.000467296    0.000115771
     19        1          -0.000216945    0.000017745   -0.000129170
     20        1          -0.000094429   -0.000043716    0.000045209
     21        8          -0.001002853    0.000678029    0.001327985
     22        1           0.002780901   -0.000325950   -0.000414793
     23        1          -0.000814659   -0.000453447    0.000008471
     24        8          -0.001225482   -0.000093173    0.001258461
     25        1           0.000128186   -0.000009664    0.000003948
     26        1           0.000185581   -0.000074128    0.000184969
 -------------------------------------------------------------------
 Cartesian Forces:  Max     0.002780901 RMS     0.000648907

 GradGradGradGradGradGradGradGradGradGradGradGradGradGradGradGradGradGrad
 Berny optimization.
 Using GEDIIS/GDIIS optimizer.
 FormGI is forming the generalized inverse of G from B-inverse, IUseBI=4.
 Internal  Forces:  Max     0.007547819 RMS     0.001421241
 Search for a local minimum.
 Step number  11 out of a maximum of  156
 All quantities printed in internal units (Hartrees-Bohrs-Radians)
 Mixed Optimization -- RFO/linear search
 Update second derivatives using D2CorX and points   10    9   11
 DE= -4.99D-04 DEPred=-6.22D-04 R= 8.01D-01
 TightC=F SS=  1.41D+00  RLast= 7.60D-01 DXNew= 1.4270D+00 2.2794D+00
 Trust test= 8.01D-01 RLast= 7.60D-01 DXMaxT set to 1.43D+00
 ITU=  1 -1  1  1 -1  1  1  1 -1  1  0
 Use linear search instead of GDIIS.
     Eigenvalues ---    0.00019   0.00038   0.00042   0.00050   0.00086
     Eigenvalues ---    0.00275   0.00302   0.00416   0.00632   0.00724
     Eigenvalues ---    0.00788   0.00946   0.01090   0.01154   0.01241
     Eigenvalues ---    0.01308   0.01585   0.01613   0.01733   0.01891
     Eigenvalues ---    0.01931   0.02072   0.02156   0.02302   0.02476
     Eigenvalues ---    0.02845   0.02970   0.03186   0.03326   0.03623
     Eigenvalues ---    0.03915   0.04164   0.04929   0.05323   0.05434
     Eigenvalues ---    0.05979   0.06130   0.06323   0.07237   0.07754
     Eigenvalues ---    0.08557   0.09082   0.11518   0.11583   0.12227
     Eigenvalues ---    0.13686   0.19758   0.21373   0.21980   0.23848
     Eigenvalues ---    0.27880   0.32966   0.36873   0.37251   0.38640
     Eigenvalues ---    0.42745   0.44381   0.45078   0.48512   0.49577
     Eigenvalues ---    0.50890   0.52006   0.52650   0.55465   0.55942
     Eigenvalues ---    0.57287   0.57517   0.57530   0.60843   0.90163
     Eigenvalues ---    1.05029   2.41118
 RFO step:  Lambda=-5.59057612D-04 EMin= 1.85846291D-04
 Quartic linear search produced a step of -0.00102.
 Iteration  1 RMS(Cart)=  0.08123430 RMS(Int)=  0.00201863
 Iteration  2 RMS(Cart)=  0.00242305 RMS(Int)=  0.00024024
 Iteration  3 RMS(Cart)=  0.00000455 RMS(Int)=  0.00024023
 Iteration  4 RMS(Cart)=  0.00000000 RMS(Int)=  0.00024023
 Variable       Old X    -DE/DX   Delta X   Delta X   Delta X     New X
                                 (Linear)    (Quad)   (Total)
    R1        2.29806   0.00092   0.00000   0.00002   0.00003   2.29809
    R2        2.44501   0.00036   0.00000   0.00005   0.00005   2.44506
    R3        2.93232  -0.00049  -0.00000  -0.00111  -0.00111   2.93121
    R4        1.95731   0.00172  -0.00000   0.00432   0.00432   1.96163
    R5        2.78686   0.00062   0.00001   0.01646   0.01647   2.80334
    R6        2.53464   0.00015   0.00000   0.00054   0.00054   2.53519
    R7        2.53530  -0.00001  -0.00000  -0.00082  -0.00083   2.53448
    R8        2.51700  -0.00015  -0.00000  -0.00017  -0.00017   2.51683
    R9        1.81265  -0.00032   0.00000  -0.00065  -0.00065   1.81200
   R10        1.84323   0.00011   0.00000   0.00224   0.00242   1.84564
   R11        3.38474  -0.00059   0.00002  -0.01086  -0.01083   3.37390
   R12        3.45119   0.00037   0.00003   0.01885   0.01902   3.47021
   R13        1.83989   0.00026   0.00000   0.00079   0.00079   1.84068
   R14        1.84163   0.00148  -0.00000   0.00262   0.00260   1.84424
   R15        3.57209  -0.00040  -0.00010   0.01463   0.01437   3.58646
   R16        3.50042   0.00030   0.00004   0.00413   0.00419   3.50461
   R17        1.81479   0.00022  -0.00000   0.00004   0.00004   1.81483
   R18        1.87315   0.00198   0.00000  -0.00017  -0.00016   1.87299
   R19        3.17801   0.00169  -0.00000   0.00011   0.00010   3.17811
   R20        1.81298  -0.00006   0.00000  -0.00002  -0.00002   1.81296
   R21        1.86219   0.00019  -0.00000   0.00044   0.00044   1.86263
   R22        3.25763  -0.00023   0.00002  -0.00696  -0.00694   3.25070
   R23        1.84530  -0.00222  -0.00000  -0.00662  -0.00674   1.83857
   R24        1.85319  -0.00136  -0.00000  -0.00367  -0.00371   1.84947
   R25        1.85097   0.00004  -0.00000  -0.00029  -0.00030   1.85067
   R26        1.81421  -0.00015  -0.00000   0.00032   0.00032   1.81452
    A1        2.24458  -0.00003   0.00000   0.00078   0.00078   2.24537
    A2        2.09720   0.00003   0.00000  -0.00121  -0.00122   2.09599
    A3        1.94138   0.00000  -0.00000   0.00045   0.00045   1.94183
    A4        1.96964  -0.00092   0.00000   0.00438   0.00438   1.97402
    A5        1.93206  -0.00022  -0.00001  -0.00178  -0.00179   1.93027
    A6        1.92488  -0.00015   0.00000   0.00239   0.00239   1.92728
    A7        1.94116  -0.00042  -0.00000  -0.00136  -0.00136   1.93980
    A8        1.88677   0.00025   0.00000   0.00016   0.00016   1.88693
    A9        1.88793   0.00032   0.00000   0.00040   0.00040   1.88833
   A10        1.88944   0.00026   0.00000   0.00023   0.00023   1.88967
   A11        1.88783  -0.00056  -0.00001  -0.00190  -0.00210   1.88572
   A12        2.24200  -0.00054  -0.00002   0.00344   0.00348   2.24548
   A13        1.91905   0.00057  -0.00001   0.00318   0.00353   1.92258
   A14        1.86732   0.00046   0.00001   0.00196   0.00197   1.86929
   A15        1.59907  -0.00033  -0.00001  -0.00043  -0.00047   1.59860
   A16        1.77581   0.00036   0.00001  -0.00306  -0.00337   1.77244
   A17        2.83243   0.00005  -0.00006  -0.01395  -0.01392   2.81851
   A18        1.64867  -0.00207   0.00002  -0.02459  -0.02517   1.62350
   A19        2.12560   0.00069   0.00001  -0.02717  -0.02771   2.09789
   A20        2.01226   0.00078  -0.00013   0.02847   0.02853   2.04079
   A21        2.06275  -0.00066   0.00006  -0.01500  -0.01653   2.04622
   A22        1.70496   0.00291   0.00002   0.03526   0.03529   1.74025
   A23        1.86456  -0.00117   0.00001   0.01207   0.01249   1.87705
   A24        2.19400  -0.00201  -0.00002   0.00518   0.00510   2.19910
   A25        1.88348   0.00587  -0.00000  -0.01682  -0.01689   1.86659
   A26        1.87475  -0.00370  -0.00000  -0.00815  -0.00824   1.86651
   A27        1.87993  -0.00122  -0.00002  -0.00500  -0.00478   1.87515
   A28        1.99708   0.00027  -0.00002   0.02475   0.02473   2.02181
   A29        1.82794  -0.00089  -0.00001  -0.02079  -0.02094   1.80700
   A30        2.84309  -0.00039  -0.00004  -0.00490  -0.00504   2.83805
   A31        1.81927  -0.00043   0.00000   0.00036   0.00038   1.81965
   A32        2.10729  -0.00055  -0.00006   0.00682   0.00676   2.11406
   A33        1.86590  -0.00034  -0.00000  -0.00274  -0.00273   1.86317
   A34        3.15182   0.00036  -0.00000   0.00563   0.00558   3.15741
   A35        2.93251   0.00063   0.00004  -0.00056  -0.00036   2.93215
   A36        2.91624   0.00755   0.00001   0.00644   0.00650   2.92274
   A37        2.97211   0.00502   0.00004  -0.01220  -0.01216   2.95995
   A38        2.79776  -0.00104   0.00004   0.01195   0.01207   2.80983
   A39        3.10943   0.00198   0.00002   0.00992   0.00993   3.11936
   A40        3.32557  -0.00081   0.00004  -0.03175  -0.03191   3.29366
   A41        3.15139  -0.00123   0.00008   0.01833   0.01843   3.16981
   A42        2.99461   0.00190  -0.00002   0.01149   0.01147   3.00608
   A43        3.48722  -0.00094  -0.00012  -0.00852  -0.00829   3.47894
    D1        0.01531   0.00021   0.00001  -0.00708  -0.00707   0.00824
    D2       -3.13344   0.00016   0.00002  -0.00347  -0.00346  -3.13690
    D3       -2.17516   0.00005   0.00007   0.03256   0.03263  -2.14253
    D4        2.02075  -0.00002   0.00007   0.03196   0.03203   2.05277
    D5       -0.07577   0.00003   0.00006   0.03098   0.03104  -0.04473
    D6        0.97290   0.00009   0.00006   0.02930   0.02935   1.00226
    D7       -1.11438   0.00002   0.00006   0.02870   0.02876  -1.08563
    D8        3.07229   0.00007   0.00005   0.02771   0.02777   3.10006
    D9       -0.22966   0.00155   0.00006   0.04504   0.04519  -0.18447
   D10        1.80226  -0.00056   0.00002   0.02916   0.02903   1.83129
   D11       -2.47435   0.00133   0.00015  -0.01937  -0.01965  -2.49401
   D12       -0.29607  -0.00088   0.00029  -0.07528  -0.07419  -0.37026
   D13        2.09771  -0.00112   0.00013  -0.05141  -0.05140   2.04631
   D14        0.02499   0.00065   0.00011  -0.01606  -0.01646   0.00854
   D15        2.20328  -0.00156   0.00024  -0.07197  -0.07099   2.13229
   D16       -1.68612  -0.00180   0.00009  -0.04810  -0.04820  -1.73433
   D17        2.50598  -0.00047  -0.00016   0.05497   0.05506   2.56104
   D18        0.14303   0.00042  -0.00009   0.04914   0.04896   0.19199
   D19        2.75069  -0.00008  -0.00017   0.07159   0.07145   2.82215
   D20        1.08604   0.00004  -0.00017   0.07258   0.07259   1.15863
   D21       -0.08288   0.00034   0.00004   0.00082   0.00085  -0.08203
   D22       -2.10287   0.00054   0.00005  -0.02266  -0.02260  -2.12546
   D23        1.77874   0.00070   0.00005   0.00286   0.00292   1.78166
   D24       -0.24125   0.00090   0.00006  -0.02062  -0.02052  -0.26177
   D25       -1.16356  -0.00062   0.00008  -0.04139  -0.04091  -1.20447
   D26        2.85265   0.00045   0.00001   0.01988   0.01961   2.87226
   D27        0.86616   0.00022  -0.00005  -0.01157  -0.01153   0.85463
   D28       -2.53961   0.00213  -0.00010   0.03797   0.03785  -2.50175
   D29        1.55366   0.00135  -0.00009   0.05668   0.05653   1.61019
   D30        2.08987   0.00077  -0.00012   0.04562   0.04545   2.13532
   D31       -0.10005  -0.00001  -0.00011   0.06433   0.06413  -0.03592
   D32       -0.01196  -0.00100  -0.00023   0.03902   0.03891   0.02696
   D33       -2.20188  -0.00178  -0.00021   0.05773   0.05760  -2.14428
   D34        0.06748   0.00013   0.00007  -0.08347  -0.08340  -0.01591
   D35       -1.98531  -0.00011   0.00010  -0.08354  -0.08344  -2.06874
   D36       -2.29877   0.00007   0.00010  -0.07532  -0.07523  -2.37400
   D37        1.93162  -0.00018   0.00013  -0.07540  -0.07527   1.85635
   D38       -1.79493   0.00127   0.00002  -0.04481  -0.04463  -1.83956
   D39        0.25941  -0.00067  -0.00003  -0.05120  -0.05124   0.20817
         Item               Value     Threshold  Converged?
 Maximum Force            0.007548     0.000015     NO 
 RMS     Force            0.001421     0.000010     NO 
 Maximum Displacement     0.289608     0.000060     NO 
 RMS     Displacement     0.081583     0.000040     NO 
 Predicted change in Energy=-3.074851D-04
 GradGradGradGradGradGradGradGradGradGradGradGradGradGradGradGradGradGrad

                          Input orientation:                          
 ---------------------------------------------------------------------
 Center     Atomic      Atomic             Coordinates (Angstroms)
 Number     Number       Type             X           Y           Z
 ---------------------------------------------------------------------
      1          6           0       -0.788698   -0.276024   -2.203279
      2          8           0       -1.376003   -0.899450   -1.339970
      3          8           0       -0.172749    0.857492   -2.104029
      4          1           0       -0.199112    1.252746   -1.144535
      5          6           0       -0.717181   -0.830147   -3.650287
      6          9           0        0.558981   -0.965426   -4.041311
      7          9           0       -1.327972    0.006209   -4.502477
      8          9           0       -1.307559   -2.020731   -3.738488
      9          8           0        1.793891    1.297305    1.946493
     10          1           0        2.748175    1.268103    1.857504
     11          1           0        1.507442    0.482188    2.401927
     12          8           0       -1.607533   -0.298047    1.394179
     13          1           0       -1.655857   -0.672053    0.496096
     14          1           0       -0.828664   -0.694380    1.828595
     15          8           0        0.572102   -0.976052    3.010929
     16          1           0        0.979410   -1.845766    3.010673
     17          1           0        0.088972   -0.872596    3.870146
     18          8           0       -1.001097   -0.564113    5.113117
     19          1           0       -1.190477   -1.143659    5.853835
     20          1           0       -1.864595   -0.346490    4.690578
     21          8           0       -0.249602    1.847018    0.213755
     22          1           0       -0.887821    1.329595    0.734847
     23          1           0        0.575451    1.786683    0.736727
     24          8           0       -3.181917   -0.040953    3.627386
     25          1           0       -2.798418   -0.144449    2.732228
     26          1           0       -3.641363    0.802154    3.635855
 ---------------------------------------------------------------------
                    Distance matrix (angstroms):
                    1          2          3          4          5
     1  C    0.000000
     2  O    1.216096   0.000000
     3  O    1.293871   2.262399   0.000000
     4  H    1.950817   2.460734   1.038051   0.000000
     5  C    1.551128   2.403417   2.352753   3.299338   0.000000
     6  F    2.381149   3.323516   2.758899   3.726433   1.341563
     7  F    2.378399   3.289981   2.794955   3.755523   1.341188
     8  F    2.381195   2.648556   3.499060   4.321215   1.331847
     9  O    5.134758   5.067031   4.524140   3.678112   6.492726
    10  H    5.602121   5.650749   4.939043   4.207015   6.837186
    11  H    5.201449   4.921887   4.823644   4.010422   6.580310
    12  O    3.689537   2.809068   3.953648   3.291455   5.149999
    13  H    2.862766   1.871140   3.361512   2.918669   4.254245
    14  H    4.053718   3.222024   4.278325   3.609313   5.481698
    15  O    5.434132   4.767736   5.484477   4.778095   6.786409
    16  H    5.724997   5.037021   5.898750   5.315585   6.948259
    17  H    6.165444   5.412225   6.225148   5.454090   7.563637
    18  O    7.325146   6.472661   7.402318   6.565239   8.772037
    19  H    8.113649   7.200339   8.268492   7.463427   9.521063
    20  H    6.977663   6.075524   7.104829   6.275343   8.433298
    21  O    3.261899   3.350511   2.521347   1.483462   4.724052
    22  H    3.349690   3.084124   2.965371   2.003073   4.891115
    23  H    3.841783   3.916139   3.081086   2.103374   5.269212
    24  O    6.307093   5.354715   6.535397   5.774255   7.724136
    25  H    5.330621   4.379051   5.593514   4.872149   6.748201
    26  H    6.587538   5.725919   6.706758   5.907982   8.018922
                    6          7          8          9         10
     6  F    0.000000
     7  F    2.171944   0.000000
     8  F    2.165489   2.166237   0.000000
     9  O    6.519107   7.280259   7.276495   0.000000
    10  H    6.676619   7.658767   7.653793   0.958868   0.000000
    11  H    6.671618   7.479099   7.203717   0.976672   1.566358
    12  O    5.889289   5.911114   5.422351   3.797352   4.651847
    13  H    5.057631   5.055025   4.457796   4.228805   5.001314
    14  H    6.037783   6.389257   5.742906   3.295224   4.079945
    15  O    7.052260   7.811939   7.083722   2.791764   3.331954
    16  H    7.119146   8.074729   7.128255   3.416834   3.762248
    17  H    7.925949   8.537027   7.820475   3.363875   3.962912
    18  O    9.295076   9.638037   8.975889   4.615663   5.292737
    19  H   10.050188  10.420858   9.633048   5.489269   6.107391
    20  H    9.083098   9.215455   8.611767   4.859690   5.648970
    21  O    5.164226   5.176321   5.630185   2.735038   3.467523
    22  H    5.492908   5.419838   5.604604   2.942909   3.805865
    23  H    5.513984   5.851697   6.170063   1.785392   2.499159
    24  O    8.582417   8.338705   7.854225   5.419872   6.325512
    25  H    7.604403   7.384163   6.900236   4.877021   5.790089
    26  H    8.927827   8.498102   8.233848   5.713239   6.648746
                   11         12         13         14         15
    11  H    0.000000
    12  O    3.365619   0.000000
    13  H    3.869229   0.974048   0.000000
    14  H    2.677762   0.975928   1.568535   0.000000
    15  O    1.836357   2.797209   3.373515   1.854561   0.000000
    16  H    2.463485   3.420637   3.826922   2.447882   0.960366
    17  H    2.450135   3.055920   3.803796   2.245383   0.991146
    18  O    3.839018   3.777441   4.664467   3.291624   2.657788
    19  H    4.673094   4.558237   5.398552   4.066364   3.349162
    20  H    4.158757   3.306762   4.212273   3.063515   3.025732
    21  O    3.120587   2.799764   2.898791   3.066223   4.058214
    22  H    3.038839   1.897872   2.157191   2.301360   3.553580
    23  H    2.311538   3.089297   3.328967   3.052767   3.578367
    24  O    4.874989   2.744449   3.540074   3.033219   3.917536
    25  H    4.363737   1.797825   2.565949   2.235823   3.482763
    26  H    5.304257   3.220562   3.996699   3.662933   4.615824
                   16         17         18         19         20
    16  H    0.000000
    17  H    1.574367   0.000000
    18  O    3.159954   1.681782   0.000000
    19  H    3.644849   2.376023   0.959375   0.000000
    20  H    3.627432   2.183190   0.985662   1.563036   0.000000
    21  O    4.792689   4.569477   5.511991   6.452898   5.240383
    22  H    4.329994   3.953968   4.771605   5.693208   4.405809
    23  H    4.304497   4.138446   5.211961   6.155501   5.112454
    24  O    4.577589   3.383679   2.690181   3.184160   1.720194
    25  H    4.152588   3.187801   3.012493   3.650798   2.178986
    26  H    5.362263   4.095739   3.319638   3.835684   2.364049
                   21         22         23         24         25
    21  O    0.000000
    22  H    0.972927   0.000000
    23  H    0.978699   1.533003   0.000000
    24  O    4.880142   3.938028   5.080746   0.000000
    25  H    4.099403   3.132525   4.369700   0.979332   0.000000
    26  H    4.930167   4.034356   5.211118   0.960204   1.556649
                   26
    26  H    0.000000
 Stoichiometry    C2H13F3O8
 Framework group  C1[X(C2H13F3O8)]
 Deg. of freedom    72
 Full point group                 C1      NOp   1
 Largest Abelian subgroup         C1      NOp   1
 Largest concise Abelian subgroup C1      NOp   1
                         Standard orientation:                         
 ---------------------------------------------------------------------
 Center     Atomic      Atomic             Coordinates (Angstroms)
 Number     Number       Type             X           Y           Z
 ---------------------------------------------------------------------
      1          6           0       -2.026912   -0.134187    0.137608
      2          8           0       -1.195585   -0.943734   -0.226287
      3          8           0       -1.862523    0.918667    0.871485
      4          1           0       -0.876689    1.061885    1.163321
      5          6           0       -3.511458   -0.303136   -0.279019
      6          9           0       -3.944690    0.784833   -0.933561
      7          9           0       -4.284800   -0.474067    0.803344
      8          9           0       -3.669615   -1.358383   -1.076048
      9          8           0        2.155946    2.843553    0.087547
     10          1           0        2.039979    3.687249   -0.353085
     11          1           0        2.558865    2.222437   -0.549446
     12          8           0        1.579931   -0.908017    0.205101
     13          1           0        0.658824   -1.109331   -0.039448
     14          1           0        1.964001   -0.388312   -0.526221
     15          8           0        3.085664    0.733687   -1.486631
     16          1           0        3.012028    0.714405   -2.443975
     17          1           0        3.962527    0.339035   -1.246361
     18          8           0        5.252773   -0.512472   -0.584098
     19          1           0        5.954548   -0.944714   -1.075097
     20          1           0        4.869900   -1.187203    0.023912
     21          8           0        0.521740    1.268177    1.613323
     22          1           0        1.020834    0.462666    1.392771
     23          1           0        1.017092    1.977151    1.155247
     24          8           0        3.866550   -2.224794    0.959733
     25          1           0        2.956471   -1.919218    0.766154
     26          1           0        3.947831   -2.264106    1.915682
 ---------------------------------------------------------------------
 Rotational constants (GHZ):           0.9047481           0.2082678           0.1926712
 Standard basis: 6-31++G(d,p) (6D, 7F)
 There are   325 symmetry adapted cartesian basis functions of A   symmetry.
 There are   325 symmetry adapted basis functions of A   symmetry.
   325 basis functions,   520 primitive gaussians,   325 cartesian basis functions
    58 alpha electrons       58 beta electrons
       nuclear repulsion energy       941.9964279181 Hartrees.
 NAtoms=   26 NActive=   26 NUniq=   26 SFac= 1.00D+00 NAtFMM=   60 NAOKFM=F Big=F
 Integral buffers will be    131072 words long.
 Raffenetti 2 integral format.
 Two-electron integral symmetry is turned on.
 Nuclear repulsion after empirical dispersion term =      941.9843073021 Hartrees.
 One-electron integrals computed using PRISM.
 NBasis=   325 RedAO= T EigKep=  4.28D-05  NBF=   325
 NBsUse=   325 1.00D-06 EigRej= -1.00D+00 NBFU=   325
 Initial guess from the checkpoint file:  "/local_scratch/slurm.5787663/Gau-1991552.chk"
 B after Tr=    -0.000000   -0.000000   -0.000000
         Rot=    0.999772    0.021285    0.001743    0.000164 Ang=   2.45 deg.
 ExpMin= 3.60D-02 ExpMax= 7.00D+03 ExpMxC= 1.05D+03 IAcc=3 IRadAn=         5 AccDes= 0.00D+00
 Harris functional with IExCor= 4639 and IRadAn=       5 diagonalized for initial guess.
 HarFok:  IExCor= 4639 AccDes= 0.00D+00 IRadAn=         5 IDoV= 1 UseB2=F ITyADJ=14
 ICtDFT=  3500011 ScaDFX=  1.000000  1.000000  1.000000  1.000000
 FoFCou: FMM=F IPFlag=           0 FMFlag=      100000 FMFlg1=           0
         NFxFlg=           0 DoJE=T BraDBF=F KetDBF=T FulRan=T
         wScrn=  0.000000 ICntrl=       500 IOpCl=  0 I1Cent=   200000004 NGrid=           0
         NMat0=    1 NMatS0=      1 NMatT0=    0 NMatD0=    1 NMtDS0=    0 NMtDT0=    0
 Petite list used in FoFCou.
 Requested convergence on RMS density matrix=1.00D-10 within 128 cycles.
 Requested convergence on MAX density matrix=1.00D-08.
 Requested convergence on             energy=1.00D-08.
 No special actions if energy rises.
 SCF Done:  E(RwB97XD) =  -985.245439131     A.U. after   16 cycles
            NFock= 16  Conv=0.42D-10     -V/T= 2.0083
 Calling FoFJK, ICntrl=      2127 FMM=F ISym2X=0 I1Cent= 0 IOpClX= 0 NMat=1 NMatS=1 NMatT=0.
 ***** Axes restored to original set *****
 -------------------------------------------------------------------
 Center     Atomic                   Forces (Hartrees/Bohr)
 Number     Number              X              Y              Z
 -------------------------------------------------------------------
      1        6          -0.000161281   -0.000206211   -0.000039869
      2        8          -0.000078087   -0.000333788    0.000603431
      3        8           0.000274707    0.000291256    0.000542516
      4        1           0.000074402   -0.000019650   -0.000647289
      5        6          -0.000191416    0.000012794   -0.000150755
      6        9           0.000272508   -0.000005123    0.000090404
      7        9          -0.000038462    0.000105591    0.000052909
      8        9           0.000031084    0.000103575    0.000078445
      9        8          -0.001201704   -0.001020157    0.000698215
     10        1           0.000102113   -0.000268261    0.000135816
     11        1           0.000778406    0.001008681   -0.000571310
     12        8          -0.000463974   -0.000074557    0.000635589
     13        1          -0.000152684    0.000475018    0.000088693
     14        1           0.000433012    0.000685258   -0.000317640
     15        8           0.000298318    0.000389985   -0.000832786
     16        1          -0.000363125   -0.000152906    0.000628684
     17        1           0.000231701   -0.000519333    0.000237889
     18        8          -0.000699505    0.000030566   -0.000098008
     19        1           0.000466231   -0.000263120    0.000155185
     20        1           0.000494319    0.000521148    0.000027165
     21        8          -0.000128880    0.000978473   -0.000487293
     22        1          -0.001530211   -0.001850337    0.000584293
     23        1           0.001705472    0.000445456   -0.000429792
     24        8          -0.000072804   -0.000388879   -0.000649498
     25        1          -0.000437176    0.000139802   -0.000425449
     26        1           0.000357036   -0.000085281    0.000090456
 -------------------------------------------------------------------
 Cartesian Forces:  Max     0.001850337 RMS     0.000545192

 GradGradGradGradGradGradGradGradGradGradGradGradGradGradGradGradGradGrad
 Berny optimization.
 Using GEDIIS/GDIIS optimizer.
 FormGI is forming the generalized inverse of G from B-inverse, IUseBI=4.
 Internal  Forces:  Max     0.003109641 RMS     0.000676690
 Search for a local minimum.
 Step number  12 out of a maximum of  156
 All quantities printed in internal units (Hartrees-Bohrs-Radians)
 Mixed Optimization -- En-DIIS/RFO-DIIS
 Update second derivatives using D2CorX and points   10   11   12
 DE= -2.01D-04 DEPred=-3.07D-04 R= 6.52D-01
 TightC=F SS=  1.41D+00  RLast= 3.13D-01 DXNew= 2.4000D+00 9.3864D-01
 Trust test= 6.52D-01 RLast= 3.13D-01 DXMaxT set to 1.43D+00
 ITU=  1  1 -1  1  1 -1  1  1  1 -1  1  0
 Use linear search instead of GDIIS.
     Eigenvalues ---    0.00019   0.00038   0.00042   0.00049   0.00087
     Eigenvalues ---    0.00269   0.00322   0.00394   0.00670   0.00721
     Eigenvalues ---    0.00792   0.00936   0.01085   0.01157   0.01240
     Eigenvalues ---    0.01300   0.01574   0.01637   0.01700   0.01822
     Eigenvalues ---    0.01966   0.02054   0.02192   0.02346   0.02416
     Eigenvalues ---    0.02776   0.02972   0.03183   0.03301   0.03529
     Eigenvalues ---    0.03877   0.04214   0.04954   0.05294   0.05431
     Eigenvalues ---    0.05941   0.06289   0.06417   0.07458   0.08080
     Eigenvalues ---    0.08622   0.09173   0.11527   0.11579   0.13359
     Eigenvalues ---    0.13686   0.19787   0.21378   0.21981   0.23851
     Eigenvalues ---    0.27716   0.32692   0.36901   0.37255   0.38628
     Eigenvalues ---    0.44214   0.44646   0.45038   0.48584   0.49731
     Eigenvalues ---    0.50992   0.52055   0.52696   0.55448   0.55980
     Eigenvalues ---    0.57293   0.57513   0.57536   0.60825   0.90066
     Eigenvalues ---    1.07011   2.37682
 RFO step:  Lambda=-2.36289489D-04 EMin= 1.90963660D-04
 Quartic linear search produced a step of -0.23018.
 Iteration  1 RMS(Cart)=  0.07151664 RMS(Int)=  0.00169085
 Iteration  2 RMS(Cart)=  0.00235513 RMS(Int)=  0.00016171
 Iteration  3 RMS(Cart)=  0.00000284 RMS(Int)=  0.00016170
 Iteration  4 RMS(Cart)=  0.00000000 RMS(Int)=  0.00016170
 Variable       Old X    -DE/DX   Delta X   Delta X   Delta X     New X
                                 (Linear)    (Quad)   (Total)
    R1        2.29809   0.00064  -0.00001   0.00108   0.00107   2.29916
    R2        2.44506   0.00032  -0.00001   0.00027   0.00026   2.44532
    R3        2.93121  -0.00014   0.00026  -0.00181  -0.00155   2.92965
    R4        1.96163  -0.00106  -0.00099   0.00143   0.00044   1.96207
    R5        2.80334  -0.00045  -0.00379   0.00594   0.00215   2.80548
    R6        2.53519   0.00023  -0.00012   0.00145   0.00132   2.53651
    R7        2.53448   0.00005   0.00019  -0.00088  -0.00069   2.53378
    R8        2.51683  -0.00011   0.00004  -0.00064  -0.00060   2.51622
    R9        1.81200   0.00010   0.00015  -0.00024  -0.00009   1.81190
   R10        1.84564  -0.00141  -0.00056  -0.00338  -0.00405   1.84159
   R11        3.37390   0.00002   0.00249   0.00471   0.00719   3.38109
   R12        3.47021  -0.00009  -0.00438   0.00357  -0.00088   3.46933
   R13        1.84068  -0.00026  -0.00018   0.00112   0.00094   1.84162
   R14        1.84424  -0.00014  -0.00060   0.00267   0.00210   1.84634
   R15        3.58646  -0.00077  -0.00331  -0.00561  -0.00883   3.57763
   R16        3.50461  -0.00029  -0.00097  -0.01310  -0.01406   3.49055
   R17        1.81483  -0.00002  -0.00001   0.00039   0.00038   1.81521
   R18        1.87299  -0.00076   0.00004   0.00088   0.00091   1.87390
   R19        3.17811  -0.00075  -0.00002  -0.00032  -0.00034   3.17777
   R20        1.81296   0.00019   0.00001   0.00018   0.00019   1.81314
   R21        1.86263   0.00015  -0.00010   0.00005  -0.00005   1.86258
   R22        3.25070   0.00066   0.00160   0.00519   0.00678   3.25748
   R23        1.83857   0.00169   0.00155   0.00289   0.00451   1.84307
   R24        1.84947   0.00108   0.00086  -0.00048   0.00038   1.84985
   R25        1.85067   0.00020   0.00007   0.00077   0.00083   1.85150
   R26        1.81452  -0.00024  -0.00007  -0.00031  -0.00038   1.81414
    A1        2.24537   0.00001  -0.00018   0.00178   0.00160   2.24697
    A2        2.09599   0.00035   0.00028  -0.00116  -0.00088   2.09510
    A3        1.94183  -0.00036  -0.00010  -0.00061  -0.00071   1.94111
    A4        1.97402  -0.00117  -0.00101   0.00574   0.00474   1.97876
    A5        1.93027  -0.00025   0.00041  -0.00357  -0.00316   1.92712
    A6        1.92728  -0.00013  -0.00055   0.00209   0.00154   1.92882
    A7        1.93980  -0.00005   0.00031  -0.00092  -0.00061   1.93919
    A8        1.88693   0.00018  -0.00004   0.00070   0.00066   1.88759
    A9        1.88833   0.00013  -0.00009   0.00079   0.00069   1.88902
   A10        1.88967   0.00012  -0.00005   0.00103   0.00097   1.89065
   A11        1.88572  -0.00056   0.00048  -0.00159  -0.00090   1.88482
   A12        2.24548   0.00039  -0.00080   0.01178   0.01083   2.25631
   A13        1.92258   0.00016  -0.00081   0.00354   0.00212   1.92470
   A14        1.86929  -0.00011  -0.00045  -0.00410  -0.00454   1.86474
   A15        1.59860  -0.00025   0.00011  -0.00066  -0.00058   1.59802
   A16        1.77244  -0.00077   0.00078  -0.02957  -0.02894   1.74350
   A17        2.81851  -0.00007   0.00320   0.00642   0.00924   2.82775
   A18        1.62350   0.00089   0.00579   0.00182   0.00764   1.63114
   A19        2.09789  -0.00031   0.00638   0.03337   0.04011   2.13800
   A20        2.04079   0.00033  -0.00657  -0.00043  -0.00705   2.03374
   A21        2.04622   0.00057   0.00381  -0.02364  -0.01985   2.02637
   A22        1.74025  -0.00144  -0.00812  -0.00353  -0.01178   1.72847
   A23        1.87705  -0.00010  -0.00288  -0.01483  -0.01819   1.85886
   A24        2.19910   0.00043  -0.00117  -0.00862  -0.00978   2.18932
   A25        1.86659  -0.00188   0.00389  -0.00135   0.00256   1.86915
   A26        1.86651   0.00139   0.00190   0.00048   0.00242   1.86893
   A27        1.87515  -0.00127   0.00110  -0.00466  -0.00357   1.87159
   A28        2.02181  -0.00019  -0.00569  -0.00001  -0.00573   2.01608
   A29        1.80700   0.00096   0.00482  -0.00029   0.00439   1.81139
   A30        2.83805  -0.00143   0.00116  -0.02431  -0.02347   2.81458
   A31        1.81965   0.00094  -0.00009  -0.00001  -0.00009   1.81955
   A32        2.11406  -0.00058  -0.00156  -0.00473  -0.00628   2.10778
   A33        1.86317  -0.00024   0.00063  -0.00082  -0.00019   1.86298
   A34        3.15741  -0.00005  -0.00129  -0.00247  -0.00378   3.15363
   A35        2.93215  -0.00042   0.00008   0.00543   0.00509   2.93724
   A36        2.92274  -0.00311  -0.00150  -0.00161  -0.00333   2.91942
   A37        2.95995  -0.00065   0.00280  -0.00046   0.00234   2.96229
   A38        2.80983  -0.00058  -0.00278  -0.00146  -0.00417   2.80567
   A39        3.11936   0.00139  -0.00229   0.00014  -0.00215   3.11721
   A40        3.29366  -0.00040   0.00735   0.02079   0.02844   3.32210
   A41        3.16981  -0.00005  -0.00424  -0.00764  -0.01200   3.15782
   A42        3.00608  -0.00100  -0.00264   0.00862   0.00597   3.01205
   A43        3.47894  -0.00036   0.00191  -0.02174  -0.01968   3.45925
    D1        0.00824  -0.00022   0.00163  -0.00011   0.00151   0.00975
    D2       -3.13690  -0.00011   0.00080   0.00433   0.00512  -3.13177
    D3       -2.14253   0.00008  -0.00751   0.03757   0.03005  -2.11248
    D4        2.05277   0.00009  -0.00737   0.03764   0.03027   2.08304
    D5       -0.04473   0.00005  -0.00714   0.03557   0.02843  -0.01630
    D6        1.00226  -0.00002  -0.00676   0.03355   0.02680   1.02905
    D7       -1.08563  -0.00001  -0.00662   0.03363   0.02701  -1.05861
    D8        3.10006  -0.00005  -0.00639   0.03156   0.02517   3.12523
    D9       -0.18447  -0.00027  -0.01040   0.05820   0.04785  -0.13662
   D10        1.83129  -0.00033  -0.00668   0.05420   0.04744   1.87873
   D11       -2.49401  -0.00064   0.00452  -0.08880  -0.08438  -2.57838
   D12       -0.37026   0.00060   0.01708  -0.10492  -0.08827  -0.45853
   D13        2.04631   0.00051   0.01183  -0.08445  -0.07245   1.97387
   D14        0.00854  -0.00062   0.00379  -0.05706  -0.05328  -0.04474
   D15        2.13229   0.00062   0.01634  -0.07318  -0.05716   2.07512
   D16       -1.73433   0.00053   0.01110  -0.05272  -0.04134  -1.77567
   D17        2.56104   0.00028  -0.01267   0.07905   0.06606   2.62710
   D18        0.19199   0.00056  -0.01127   0.06075   0.04957   0.24156
   D19        2.82215  -0.00025  -0.01645   0.08010   0.06367   2.88582
   D20        1.15863   0.00030  -0.01671   0.09147   0.07462   1.23325
   D21       -0.08203  -0.00051  -0.00020  -0.04797  -0.04823  -0.13026
   D22       -2.12546  -0.00022   0.00520  -0.04915  -0.04387  -2.16933
   D23        1.78166  -0.00063  -0.00067  -0.05086  -0.05149   1.73016
   D24       -0.26177  -0.00034   0.00472  -0.05203  -0.04713  -0.30891
   D25       -1.20447  -0.00005   0.00942  -0.04565  -0.03638  -1.24085
   D26        2.87226  -0.00053  -0.00451  -0.07673  -0.08097   2.79129
   D27        0.85463   0.00027   0.00265  -0.04622  -0.04373   0.81090
   D28       -2.50175  -0.00080  -0.00871   0.04672   0.03809  -2.46367
   D29        1.61019  -0.00043  -0.01301   0.05421   0.04130   1.65149
   D30        2.13532  -0.00013  -0.01046   0.04686   0.03671   2.17204
   D31       -0.03592   0.00023  -0.01476   0.05434   0.03992   0.00401
   D32        0.02696   0.00067  -0.00896   0.08251   0.07313   0.10008
   D33       -2.14428   0.00104  -0.01326   0.09000   0.07633  -2.06795
   D34       -0.01591  -0.00012   0.01920  -0.05414  -0.03494  -0.05085
   D35       -2.06874  -0.00016   0.01921  -0.05207  -0.03285  -2.10160
   D36       -2.37400   0.00023   0.01732  -0.04526  -0.02795  -2.40195
   D37        1.85635   0.00019   0.01733  -0.04319  -0.02587   1.83049
   D38       -1.83956   0.00079   0.01027   0.01254   0.02278  -1.81678
   D39        0.20817  -0.00022   0.01180   0.00662   0.01835   0.22651
         Item               Value     Threshold  Converged?
 Maximum Force            0.003110     0.000015     NO 
 RMS     Force            0.000677     0.000010     NO 
 Maximum Displacement     0.268093     0.000060     NO 
 RMS     Displacement     0.072090     0.000040     NO 
 Predicted change in Energy=-1.431273D-04
 GradGradGradGradGradGradGradGradGradGradGradGradGradGradGradGradGradGrad

                          Input orientation:                          
 ---------------------------------------------------------------------
 Center     Atomic      Atomic             Coordinates (Angstroms)
 Number     Number       Type             X           Y           Z
 ---------------------------------------------------------------------
      1          6           0       -0.803478   -0.280009   -2.176444
      2          8           0       -1.443961   -0.856052   -1.317242
      3          8           0       -0.139166    0.826768   -2.085930
      4          1           0       -0.170766    1.249849   -1.138284
      5          6           0       -0.711315   -0.874463   -3.605282
      6          9           0        0.569114   -1.107295   -3.933847
      7          9           0       -1.224412   -0.021085   -4.503212
      8          9           0       -1.378859   -2.023407   -3.690608
      9          8           0        1.801485    1.331187    1.956573
     10          1           0        2.759107    1.335827    1.908909
     11          1           0        1.525024    0.496275    2.376328
     12          8           0       -1.634413   -0.213653    1.406458
     13          1           0       -1.717589   -0.582690    0.508333
     14          1           0       -0.844456   -0.624076    1.809108
     15          8           0        0.572077   -0.966654    2.943978
     16          1           0        0.929569   -1.857798    2.916625
     17          1           0        0.100916   -0.878645    3.812070
     18          8           0       -0.978978   -0.604515    5.071622
     19          1           0       -1.143289   -1.202598    5.803667
     20          1           0       -1.852613   -0.398324    4.664529
     21          8           0       -0.222341    1.884170    0.202987
     22          1           0       -0.866236    1.381449    0.735816
     23          1           0        0.603692    1.832754    0.725742
     24          8           0       -3.197564   -0.094928    3.629885
     25          1           0       -2.822873   -0.145788    2.726017
     26          1           0       -3.680867    0.732859    3.682702
 ---------------------------------------------------------------------
                    Distance matrix (angstroms):
                    1          2          3          4          5
     1  C    0.000000
     2  O    1.216665   0.000000
     3  O    1.294008   2.263902   0.000000
     4  H    1.954115   2.467360   1.038282   0.000000
     5  C    1.550306   2.402548   2.351589   3.300147   0.000000
     6  F    2.378419   3.310924   2.767139   3.730780   1.342261
     7  F    2.378671   3.300876   2.782061   3.748090   1.340821
     8  F    2.379746   2.645718   3.497903   4.322967   1.331528
     9  O    5.144280   5.102430   4.512471   3.670767   6.489475
    10  H    5.656239   5.733947   4.961639   4.228112   6.880081
    11  H    5.172260   4.928094   4.773940   3.974428   6.531447
    12  O    3.678593   2.804905   3.938911   3.280215   5.138708
    13  H    2.852235   1.866098   3.347864   2.908987   4.244943
    14  H    4.000586   3.191752   4.215887   3.557045   5.421811
    15  O    5.346247   4.715361   5.387226   4.704207   6.674459
    16  H    5.606445   4.956083   5.777079   5.225944   6.796670
    17  H    6.085934   5.356957   6.144304   5.395397   7.461692
    18  O    7.257449   6.410698   7.347408   6.531064   8.685227
    19  H    8.040449   7.135673   8.208065   7.426370   9.424574
    20  H    6.921965   6.013159   7.071453   6.262405   8.361760
    21  O    3.268499   3.363371   2.522729   1.484599   4.727797
    22  H    3.353452   3.091152   2.966235   2.003309   4.894719
    23  H    3.855720   3.949220   3.077230   2.100990   5.274091
    24  O    6.283261   5.303630   6.547814   5.805632   7.690042
    25  H    5.303782   4.330567   5.594907   4.890225   6.713791
    26  H    6.605669   5.703316   6.769755   5.985816   8.032212
                    6          7          8          9         10
     6  F    0.000000
     7  F    2.172732   0.000000
     8  F    2.166339   2.166442   0.000000
     9  O    6.493226   7.260407   7.297845   0.000000
    10  H    6.700948   7.669741   7.730575   0.958819   0.000000
    11  H    6.580541   7.426650   7.182552   0.974527   1.564062
    12  O    5.845767   5.927005   5.414850   3.807171   4.685761
    13  H    5.023662   5.066972   4.452135   4.259601   5.067852
    14  H    5.934072   6.352429   5.700052   3.293296   4.103272
    15  O    6.879264   7.718945   6.995757   2.786841   3.340042
    16  H    6.900880   7.941482   7.000842   3.442610   3.816011
    17  H    7.763422   8.463794   7.732424   3.349353   3.948656
    18  O    9.151385   9.595732   8.885372   4.602331   5.266968
    19  H    9.887395  10.374695   9.532600   5.467348   6.069714
    20  H    8.960997   9.196979   8.524884   4.865867   5.645235
    21  O    5.166107   5.175177   5.636202   2.734359   3.478488
    22  H    5.482685   5.435329   5.607946   2.934196   3.810687
    23  H    5.509706   5.841288   6.189073   1.789195   2.508512
    24  O    8.510159   8.369352   7.785649   5.461160   6.363234
    25  H    7.535507   7.404889   6.839861   4.915098   5.832782
    26  H    8.914052   8.579731   8.201337   5.778728   6.706949
                   11         12         13         14         15
    11  H    0.000000
    12  O    3.380338   0.000000
    13  H    3.894625   0.974544   0.000000
    14  H    2.681670   0.977039   1.567192   0.000000
    15  O    1.835890   2.792772   3.364872   1.847121   0.000000
    16  H    2.487599   3.399679   3.799107   2.428132   0.960566
    17  H    2.445372   3.039827   3.782754   2.229437   0.991626
    18  O    3.840100   3.743767   4.622729   3.265345   2.657778
    19  H    4.663980   4.533724   5.362338   4.047282   3.343048
    20  H    4.176673   3.270587   4.162474   3.036572   3.026948
    21  O    3.114955   2.800562   2.900759   3.042687   4.033773
    22  H    3.031985   1.893201   2.152765   2.274766   3.529634
    23  H    2.315051   3.108097   3.357079   3.050709   3.571870
    24  O    4.921764   2.720508   3.488886   3.021977   3.929449
    25  H    4.408938   1.777155   2.516080   2.232402   3.499574
    26  H    5.372511   3.203926   3.957493   3.660171   4.639137
                   16         17         18         19         20
    16  H    0.000000
    17  H    1.564362   0.000000
    18  O    3.139631   1.681603   0.000000
    19  H    3.614006   2.370537   0.959474   0.000000
    20  H    3.595242   2.184872   0.985635   1.564491   0.000000
    21  O    4.763722   4.556657   5.519932   6.460951   5.270002
    22  H    4.298089   3.937861   4.770323   5.695364   4.424401
    23  H    4.304223   4.138827   5.227982   6.168518   5.150260
    24  O    4.544191   3.395198   2.694514   3.189405   1.723784
    25  H    4.128938   3.203924   3.018649   3.661936   2.182431
    26  H    5.343640   4.112853   3.319317   3.831943   2.363487
                   21         22         23         24         25
    21  O    0.000000
    22  H    0.975312   0.000000
    23  H    0.978901   1.537682   0.000000
    24  O    4.951001   3.998802   5.157475   0.000000
    25  H    4.153213   3.181476   4.433630   0.979774   0.000000
    26  H    5.039378   4.126373   5.320792   0.960001   1.556734
                   26
    26  H    0.000000
 Stoichiometry    C2H13F3O8
 Framework group  C1[X(C2H13F3O8)]
 Deg. of freedom    72
 Full point group                 C1      NOp   1
 Largest Abelian subgroup         C1      NOp   1
 Largest concise Abelian subgroup C1      NOp   1
                         Standard orientation:                         
 ---------------------------------------------------------------------
 Center     Atomic      Atomic             Coordinates (Angstroms)
 Number     Number       Type             X           Y           Z
 ---------------------------------------------------------------------
      1          6           0       -2.009101   -0.141775    0.162377
      2          8           0       -1.179698   -0.983977   -0.125822
      3          8           0       -1.851407    0.954280    0.831895
      4          1           0       -0.873196    1.109619    1.143344
      5          6           0       -3.481893   -0.316529   -0.289058
      6          9           0       -3.863397    0.718947   -1.053198
      7          9           0       -4.295924   -0.372730    0.774895
      8          9           0       -3.637608   -1.434804   -0.994876
      9          8           0        2.162016    2.867383    0.060625
     10          1           0        2.087995    3.721479   -0.368764
     11          1           0        2.523114    2.235111   -0.587098
     12          8           0        1.590007   -0.888516    0.306742
     13          1           0        0.668574   -1.121712    0.091528
     14          1           0        1.937158   -0.378201   -0.450668
     15          8           0        3.001710    0.712447   -1.494254
     16          1           0        2.895059    0.622900   -2.444671
     17          1           0        3.886902    0.324506   -1.272308
     18          8           0        5.193785   -0.523717   -0.639564
     19          1           0        5.881385   -0.951257   -1.154352
     20          1           0        4.828660   -1.201822   -0.024477
     21          8           0        0.514293    1.339635    1.618737
     22          1           0        1.024244    0.531432    1.423823
     23          1           0        1.008066    2.044990    1.153002
     24          8           0        3.858932   -2.247820    0.943483
     25          1           0        2.943686   -1.928278    0.801442
     26          1           0        3.989560   -2.299396    1.893156
 ---------------------------------------------------------------------
 Rotational constants (GHZ):           0.8872536           0.2116226           0.1948941
 Standard basis: 6-31++G(d,p) (6D, 7F)
 There are   325 symmetry adapted cartesian basis functions of A   symmetry.
 There are   325 symmetry adapted basis functions of A   symmetry.
   325 basis functions,   520 primitive gaussians,   325 cartesian basis functions
    58 alpha electrons       58 beta electrons
       nuclear repulsion energy       943.4854428154 Hartrees.
 NAtoms=   26 NActive=   26 NUniq=   26 SFac= 1.00D+00 NAtFMM=   60 NAOKFM=F Big=F
 Integral buffers will be    131072 words long.
 Raffenetti 2 integral format.
 Two-electron integral symmetry is turned on.
 Nuclear repulsion after empirical dispersion term =      943.4732857864 Hartrees.
 One-electron integrals computed using PRISM.
 NBasis=   325 RedAO= T EigKep=  4.26D-05  NBF=   325
 NBsUse=   325 1.00D-06 EigRej= -1.00D+00 NBFU=   325
 Initial guess from the checkpoint file:  "/local_scratch/slurm.5787663/Gau-1991552.chk"
 B after Tr=    -0.000000    0.000000    0.000000
         Rot=    0.999922    0.012471   -0.000495   -0.000004 Ang=   1.43 deg.
 ExpMin= 3.60D-02 ExpMax= 7.00D+03 ExpMxC= 1.05D+03 IAcc=3 IRadAn=         5 AccDes= 0.00D+00
 Harris functional with IExCor= 4639 and IRadAn=       5 diagonalized for initial guess.
 HarFok:  IExCor= 4639 AccDes= 0.00D+00 IRadAn=         5 IDoV= 1 UseB2=F ITyADJ=14
 ICtDFT=  3500011 ScaDFX=  1.000000  1.000000  1.000000  1.000000
 FoFCou: FMM=F IPFlag=           0 FMFlag=      100000 FMFlg1=           0
         NFxFlg=           0 DoJE=T BraDBF=F KetDBF=T FulRan=T
         wScrn=  0.000000 ICntrl=       500 IOpCl=  0 I1Cent=   200000004 NGrid=           0
         NMat0=    1 NMatS0=      1 NMatT0=    0 NMatD0=    1 NMtDS0=    0 NMtDT0=    0
 Petite list used in FoFCou.
 Requested convergence on RMS density matrix=1.00D-10 within 128 cycles.
 Requested convergence on MAX density matrix=1.00D-08.
 Requested convergence on             energy=1.00D-08.
 No special actions if energy rises.
 SCF Done:  E(RwB97XD) =  -985.245560325     A.U. after   16 cycles
            NFock= 16  Conv=0.36D-10     -V/T= 2.0083
 Calling FoFJK, ICntrl=      2127 FMM=F ISym2X=0 I1Cent= 0 IOpClX= 0 NMat=1 NMatS=1 NMatT=0.
 ***** Axes restored to original set *****
 -------------------------------------------------------------------
 Center     Atomic                   Forces (Hartrees/Bohr)
 Number     Number              X              Y              Z
 -------------------------------------------------------------------
      1        6          -0.000387722   -0.000148867    0.000624564
      2        8           0.000403813    0.000299402    0.000254556
      3        8           0.000124324    0.000107961    0.000657015
      4        1          -0.000086452   -0.000104394   -0.000613068
      5        6          -0.000009730    0.000174878   -0.000075604
      6        9          -0.000001951   -0.000079446   -0.000051209
      7        9           0.000022771   -0.000069432   -0.000084602
      8        9           0.000066687    0.000006485   -0.000174563
      9        8          -0.000332268    0.000329519   -0.000274820
     10        1           0.000140628   -0.000163849    0.000075552
     11        1           0.000101455   -0.000358190    0.000355249
     12        8           0.000154808   -0.000440874   -0.000671301
     13        1           0.000251369    0.000376949    0.000223437
     14        1          -0.000356796    0.000827434   -0.000086664
     15        8          -0.000170971   -0.000903745    0.000753482
     16        1           0.000494573   -0.000015984   -0.000576638
     17        1          -0.000218111    0.000654831   -0.000195026
     18        8          -0.000372929   -0.000190945   -0.000046143
     19        1           0.000217640   -0.000072777    0.000071750
     20        1           0.000196527    0.000497108    0.000021429
     21        8          -0.000921260   -0.000280801    0.000117236
     22        1          -0.000210796   -0.000393554   -0.000223200
     23        1           0.000899546    0.000136799   -0.000234020
     24        8          -0.000603154   -0.000421366    0.000035036
     25        1           0.000386475    0.000174061   -0.000084998
     26        1           0.000211524    0.000058798    0.000202548
 -------------------------------------------------------------------
 Cartesian Forces:  Max     0.000921260 RMS     0.000359845

 GradGradGradGradGradGradGradGradGradGradGradGradGradGradGradGradGradGrad
 Berny optimization.
 Using GEDIIS/GDIIS optimizer.
 FormGI is forming the generalized inverse of G from B-inverse, IUseBI=4.
 Internal  Forces:  Max     0.001489029 RMS     0.000360789
 Search for a local minimum.
 Step number  13 out of a maximum of  156
 All quantities printed in internal units (Hartrees-Bohrs-Radians)
 Mixed Optimization -- En-DIIS/RFO-DIIS
 Swapping is turned off.
 Update second derivatives using D2CorX and points   11   12   13
 DE= -1.21D-04 DEPred=-1.43D-04 R= 8.47D-01
 TightC=F SS=  1.41D+00  RLast= 3.18D-01 DXNew= 2.4000D+00 9.5259D-01
 Trust test= 8.47D-01 RLast= 3.18D-01 DXMaxT set to 1.43D+00
 ITU=  1  1  1 -1  1  1 -1  1  1  1 -1  1  0
     Eigenvalues ---    0.00023   0.00038   0.00038   0.00049   0.00089
     Eigenvalues ---    0.00285   0.00334   0.00419   0.00628   0.00759
     Eigenvalues ---    0.00785   0.00891   0.01069   0.01159   0.01256
     Eigenvalues ---    0.01299   0.01505   0.01610   0.01670   0.01779
     Eigenvalues ---    0.01963   0.02054   0.02121   0.02360   0.02436
     Eigenvalues ---    0.02774   0.03050   0.03187   0.03302   0.03472
     Eigenvalues ---    0.03767   0.04027   0.04922   0.05235   0.05472
     Eigenvalues ---    0.06009   0.06249   0.06979   0.07545   0.07956
     Eigenvalues ---    0.08627   0.09000   0.11556   0.11773   0.13682
     Eigenvalues ---    0.13743   0.19776   0.21380   0.21973   0.23849
     Eigenvalues ---    0.27801   0.33082   0.37003   0.37295   0.38621
     Eigenvalues ---    0.44202   0.44562   0.45384   0.48580   0.50061
     Eigenvalues ---    0.51025   0.52108   0.52707   0.55469   0.55982
     Eigenvalues ---    0.57288   0.57521   0.57551   0.60815   0.90426
     Eigenvalues ---    1.04562   2.35532
 En-DIIS/RFO-DIIS/Sim-DIIS IScMMF=       -3 using points:    13   12
 RFO step:  Lambda=-1.43425379D-04.
 DidBck=F Rises=F RFO-DIIS coefs:    1.20154   -0.20154
 Iteration  1 RMS(Cart)=  0.02714551 RMS(Int)=  0.00078901
 Iteration  2 RMS(Cart)=  0.00056276 RMS(Int)=  0.00012202
 Iteration  3 RMS(Cart)=  0.00000076 RMS(Int)=  0.00012202
 Variable       Old X    -DE/DX   Delta X   Delta X   Delta X     New X
                                 (Linear)    (Quad)   (Total)
    R1        2.29916  -0.00017   0.00022  -0.00027  -0.00006   2.29911
    R2        2.44532  -0.00024   0.00005  -0.00057  -0.00051   2.44481
    R3        2.92965   0.00035  -0.00031   0.00068   0.00037   2.93002
    R4        1.96207  -0.00116   0.00009  -0.00029  -0.00020   1.96186
    R5        2.80548  -0.00055   0.00043   0.00660   0.00703   2.81252
    R6        2.53651   0.00002   0.00027   0.00111   0.00138   2.53788
    R7        2.53378   0.00000  -0.00014  -0.00164  -0.00178   2.53200
    R8        2.51622  -0.00003  -0.00012   0.00005  -0.00007   2.51615
    R9        1.81190   0.00014  -0.00002   0.00014   0.00013   1.81203
   R10        1.84159   0.00040  -0.00082  -0.00006  -0.00089   1.84070
   R11        3.38109   0.00003   0.00145   0.01009   0.01140   3.39249
   R12        3.46933   0.00000  -0.00018  -0.00071  -0.00087   3.46846
   R13        1.84162  -0.00037   0.00019  -0.00006   0.00013   1.84175
   R14        1.84634  -0.00032   0.00042   0.00079   0.00133   1.84767
   R15        3.57763  -0.00065  -0.00178  -0.02168  -0.02346   3.55417
   R16        3.49055   0.00033  -0.00283  -0.00178  -0.00447   3.48608
   R17        1.81521   0.00022   0.00008  -0.00007   0.00001   1.81521
   R18        1.87390   0.00015   0.00018  -0.00025  -0.00007   1.87383
   R19        3.17777   0.00014  -0.00007  -0.00275  -0.00282   3.17495
   R20        1.81314   0.00006   0.00004  -0.00005  -0.00001   1.81313
   R21        1.86258  -0.00018  -0.00001  -0.00046  -0.00047   1.86211
   R22        3.25748  -0.00012   0.00137   0.00495   0.00632   3.26380
   R23        1.84307  -0.00037   0.00091   0.00230   0.00323   1.84630
   R24        1.84985   0.00057   0.00008  -0.00047  -0.00054   1.84932
   R25        1.85150   0.00022   0.00017  -0.00053  -0.00036   1.85115
   R26        1.81414  -0.00005  -0.00008   0.00049   0.00041   1.81455
    A1        2.24697  -0.00049   0.00032  -0.00082  -0.00051   2.24646
    A2        2.09510   0.00061  -0.00018   0.00083   0.00065   2.09575
    A3        1.94111  -0.00012  -0.00014  -0.00001  -0.00016   1.94095
    A4        1.97876  -0.00149   0.00095  -0.00204  -0.00109   1.97767
    A5        1.92712   0.00004  -0.00064  -0.00388  -0.00452   1.92260
    A6        1.92882   0.00014   0.00031   0.00407   0.00438   1.93320
    A7        1.93919   0.00027  -0.00012   0.00016   0.00003   1.93922
    A8        1.88759  -0.00010   0.00013   0.00003   0.00017   1.88776
    A9        1.88902  -0.00019   0.00014  -0.00045  -0.00032   1.88870
   A10        1.89065  -0.00018   0.00020   0.00004   0.00024   1.89088
   A11        1.88482  -0.00022  -0.00018  -0.00489  -0.00502   1.87980
   A12        2.25631   0.00004   0.00218  -0.00405  -0.00187   2.25444
   A13        1.92470   0.00003   0.00043   0.01030   0.01049   1.93519
   A14        1.86474   0.00011  -0.00092  -0.00291  -0.00370   1.86105
   A15        1.59802  -0.00033  -0.00012  -0.01381  -0.01414   1.58388
   A16        1.74350  -0.00004  -0.00583  -0.00996  -0.01539   1.72811
   A17        2.82775   0.00045   0.00186   0.02291   0.02436   2.85211
   A18        1.63114  -0.00012   0.00154  -0.01728  -0.01559   1.61554
   A19        2.13800  -0.00028   0.00808  -0.02380  -0.01576   2.12224
   A20        2.03374  -0.00014  -0.00142   0.01230   0.01085   2.04459
   A21        2.02637  -0.00001  -0.00400   0.00974   0.00535   2.03172
   A22        1.72847   0.00014  -0.00237   0.00759   0.00507   1.73354
   A23        1.85886   0.00042  -0.00367   0.01484   0.01116   1.87002
   A24        2.18932  -0.00031  -0.00197  -0.00581  -0.00775   2.18156
   A25        1.86915   0.00030   0.00052  -0.00167  -0.00117   1.86798
   A26        1.86893   0.00005   0.00049   0.00232   0.00277   1.87170
   A27        1.87159  -0.00074  -0.00072  -0.00702  -0.00761   1.86397
   A28        2.01608  -0.00036  -0.00116  -0.01213  -0.01346   2.00262
   A29        1.81139   0.00053   0.00088   0.00520   0.00589   1.81728
   A30        2.81458  -0.00069  -0.00473  -0.02559  -0.03054   2.78403
   A31        1.81955  -0.00042  -0.00002  -0.00116  -0.00128   1.81827
   A32        2.10778  -0.00047  -0.00127  -0.02006  -0.02139   2.08639
   A33        1.86298   0.00016  -0.00004  -0.00127  -0.00147   1.86151
   A34        3.15363   0.00018  -0.00076   0.00397   0.00320   3.15683
   A35        2.93724  -0.00024   0.00103   0.00013   0.00104   2.93828
   A36        2.91942   0.00085  -0.00067  -0.00117  -0.00185   2.91757
   A37        2.96229   0.00012   0.00047  -0.00921  -0.00877   2.95352
   A38        2.80567  -0.00059  -0.00084   0.00840   0.00765   2.81332
   A39        3.11721   0.00111  -0.00043   0.00413   0.00369   3.12090
   A40        3.32210  -0.00029   0.00573  -0.02132  -0.01558   3.30652
   A41        3.15782  -0.00032  -0.00242  -0.00013  -0.00254   3.15527
   A42        3.01205  -0.00001   0.00120   0.00309   0.00432   3.01636
   A43        3.45925  -0.00016  -0.00397  -0.02761  -0.03164   3.42762
    D1        0.00975  -0.00027   0.00030  -0.00072  -0.00041   0.00934
    D2       -3.13177  -0.00018   0.00103   0.00613   0.00716  -3.12461
    D3       -2.11248   0.00007   0.00606   0.06455   0.07060  -2.04188
    D4        2.08304   0.00008   0.00610   0.06439   0.07049   2.15353
    D5       -0.01630   0.00004   0.00573   0.06152   0.06724   0.05094
    D6        1.02905  -0.00001   0.00540   0.05837   0.06377   1.09282
    D7       -1.05861  -0.00001   0.00544   0.05821   0.06366  -0.99495
    D8        3.12523  -0.00005   0.00507   0.05534   0.06041  -3.09754
    D9       -0.13662  -0.00015   0.00964  -0.02928  -0.01963  -0.15625
   D10        1.87873  -0.00039   0.00956  -0.03481  -0.02527   1.85347
   D11       -2.57838   0.00010  -0.01701   0.02005   0.00277  -2.57562
   D12       -0.45853  -0.00019  -0.01779   0.00824  -0.00932  -0.46785
   D13        1.97387   0.00003  -0.01460   0.01746   0.00285   1.97671
   D14       -0.04474  -0.00016  -0.01074   0.01301   0.00191  -0.04283
   D15        2.07512  -0.00045  -0.01152   0.00121  -0.01018   2.06494
   D16       -1.77567  -0.00024  -0.00833   0.01042   0.00198  -1.77369
   D17        2.62710  -0.00009   0.01331  -0.00849   0.00477   2.63187
   D18        0.24156   0.00023   0.00999  -0.00976   0.00034   0.24191
   D19        2.88582  -0.00028   0.01283   0.00283   0.01588   2.90170
   D20        1.23325   0.00007   0.01504   0.02127   0.03641   1.26967
   D21       -0.13026  -0.00014  -0.00972   0.03551   0.02578  -0.10448
   D22       -2.16933   0.00037  -0.00884   0.04560   0.03693  -2.13240
   D23        1.73016  -0.00007  -0.01038   0.03148   0.02133   1.75149
   D24       -0.30891   0.00044  -0.00950   0.04157   0.03247  -0.27643
   D25       -1.24085  -0.00019  -0.00733  -0.03284  -0.04012  -1.28097
   D26        2.79129   0.00024  -0.01632   0.00308  -0.01314   2.77815
   D27        0.81090  -0.00034  -0.00881  -0.02275  -0.03156   0.77933
   D28       -2.46367   0.00028   0.00768   0.00650   0.01421  -2.44946
   D29        1.65149   0.00002   0.00832   0.00897   0.01730   1.66879
   D30        2.17204   0.00009   0.00740   0.02180   0.02917   2.20121
   D31        0.00401  -0.00016   0.00805   0.02427   0.03226   0.03627
   D32        0.10008  -0.00019   0.01474   0.00409   0.01887   0.11895
   D33       -2.06795  -0.00044   0.01538   0.00657   0.02196  -2.04598
   D34       -0.05085  -0.00036  -0.00704  -0.01260  -0.01960  -0.07045
   D35       -2.10160  -0.00001  -0.00662   0.00302  -0.00368  -2.10528
   D36       -2.40195  -0.00021  -0.00563  -0.00569  -0.01124  -2.41319
   D37        1.83049   0.00015  -0.00521   0.00993   0.00468   1.83516
   D38       -1.81678   0.00059   0.00459  -0.03075  -0.02601  -1.84279
   D39        0.22651  -0.00016   0.00370  -0.04221  -0.03838   0.18814
         Item               Value     Threshold  Converged?
 Maximum Force            0.001489     0.000015     NO 
 RMS     Force            0.000361     0.000010     NO 
 Maximum Displacement     0.094552     0.000060     NO 
 RMS     Displacement     0.027222     0.000040     NO 
 Predicted change in Energy=-7.540929D-05
 GradGradGradGradGradGradGradGradGradGradGradGradGradGradGradGradGradGrad

                          Input orientation:                          
 ---------------------------------------------------------------------
 Center     Atomic      Atomic             Coordinates (Angstroms)
 Number     Number       Type             X           Y           Z
 ---------------------------------------------------------------------
      1          6           0       -0.793154   -0.279336   -2.168207
      2          8           0       -1.393926   -0.871660   -1.291609
      3          8           0       -0.159300    0.846188   -2.096258
      4          1           0       -0.179496    1.269220   -1.148397
      5          6           0       -0.711590   -0.878746   -3.595831
      6          9           0        0.565398   -1.148677   -3.912155
      7          9           0       -1.192789   -0.016315   -4.501332
      8          9           0       -1.409586   -2.009355   -3.681813
      9          8           0        1.807749    1.319937    1.934765
     10          1           0        2.765044    1.299203    1.883601
     11          1           0        1.516272    0.496772    2.366308
     12          8           0       -1.637939   -0.187014    1.400450
     13          1           0       -1.698084   -0.553849    0.499513
     14          1           0       -0.848331   -0.588816    1.814044
     15          8           0        0.559424   -0.957572    2.947786
     16          1           0        0.920170   -1.846838    2.905792
     17          1           0        0.091441   -0.872771    3.817872
     18          8           0       -0.985711   -0.604962    5.079138
     19          1           0       -1.134770   -1.205592    5.812355
     20          1           0       -1.863591   -0.415640    4.673582
     21          8           0       -0.220410    1.903318    0.197463
     22          1           0       -0.852831    1.386719    0.733873
     23          1           0        0.617494    1.851327    0.700360
     24          8           0       -3.211565   -0.130349    3.632168
     25          1           0       -2.829762   -0.164386    2.730694
     26          1           0       -3.692350    0.698355    3.696332
 ---------------------------------------------------------------------
                    Distance matrix (angstroms):
                    1          2          3          4          5
     1  C    0.000000
     2  O    1.216635   0.000000
     3  O    1.293736   2.263353   0.000000
     4  H    1.953104   2.465506   1.038173   0.000000
     5  C    1.550501   2.403138   2.351413   3.299517   0.000000
     6  F    2.375452   3.283741   2.793234   3.746925   1.342990
     7  F    2.381671   3.327821   2.756155   3.731157   1.339877
     8  F    2.379906   2.647200   3.497331   4.322079   1.331491
     9  O    5.114367   5.046118   4.510306   3.668460   6.462876
    10  H    5.618693   5.664948   4.959464   4.226609   6.845043
    11  H    5.147584   4.870546   4.779554   3.978123   6.511722
    12  O    3.668447   2.788452   3.934571   3.277850   5.128298
    13  H    2.830369   1.844352   3.326559   2.888823   4.224994
    14  H    3.994640   3.165873   4.221903   3.560295   5.419364
    15  O    5.335059   4.668557   5.404859   4.720522   6.666379
    16  H    5.580144   4.891235   5.782573   5.230251   6.772809
    17  H    6.080117   5.321007   6.163979   5.415290   7.457070
    18  O    7.257212   6.389381   7.367164   6.553224   8.683616
    19  H    8.041394   7.116528   8.228457   7.449115   9.423368
    20  H    6.926362   6.001003   7.094191   6.290499   8.362102
    21  O    3.269313   3.360800   2.526344   1.488319   4.729716
    22  H    3.346845   3.081499   2.963579   2.002531   4.888621
    23  H    3.841657   3.927901   3.071609   2.095697   5.260895
    24  O    6.286117   5.300654   6.563902   5.831470   7.684656
    25  H    5.306620   4.329062   5.608217   4.911872   6.709834
    26  H    6.614683   5.712027   6.786634   6.011442   8.034165
                    6          7          8          9         10
     6  F    0.000000
     7  F    2.172693   0.000000
     8  F    2.166653   2.165830   0.000000
     9  O    6.467145   7.225796   7.278830   0.000000
    10  H    6.664934   7.626427   7.703760   0.958885   0.000000
    11  H    6.559784   7.400456   7.170850   0.974058   1.560876
    12  O    5.831232   5.921007   5.403931   3.798573   4.672102
    13  H    4.993996   5.054969   4.436802   4.226333   5.026829
    14  H    5.924646   6.350620   5.704154   3.273023   4.077491
    15  O    6.862605   7.710095   6.995343   2.787755   3.330208
    16  H    6.862776   7.917126   6.989328   3.429163   3.787613
    17  H    7.749457   8.461201   7.732411   3.361514   3.950573
    18  O    9.140291   9.600770   8.882919   4.625553   5.282563
    19  H    9.872178  10.382190   9.532092   5.483833   6.075990
    20  H    8.952776   9.208065   8.518137   4.898172   5.670003
    21  O    5.178912   5.168093   5.636659   2.733492   3.481516
    22  H    5.479524   5.430602   5.598354   2.919810   3.797177
    23  H    5.502548   5.815738   6.182018   1.795226   2.513339
    24  O    8.498191   8.381066   7.763511   5.493453   6.389128
    25  H    7.524851   7.416454   6.822100   4.933886   5.844785
    26  H    8.912296   8.600014   8.184114   5.808664   6.733866
                   11         12         13         14         15
    11  H    0.000000
    12  O    3.368901   0.000000
    13  H    3.862747   0.974614   0.000000
    14  H    2.659859   0.977745   1.565661   0.000000
    15  O    1.835427   2.795785   3.354605   1.844756   0.000000
    16  H    2.477678   3.400734   3.783815   2.429430   0.960570
    17  H    2.452107   3.050402   3.783599   2.231397   0.991589
    18  O    3.851387   3.759365   4.634981   3.268023   2.656019
    19  H    4.669187   4.555830   5.382228   4.055730   3.337299
    20  H    4.192789   3.288857   4.179634   3.039358   3.023749
    21  O    3.114213   2.797508   2.883127   3.036174   4.044392
    22  H    3.011561   1.880785   2.129596   2.251561   3.520167
    23  H    2.327661   3.119605   3.344714   3.056671   3.597807
    24  O    4.934382   2.731314   3.504783   3.016727   3.920846
    25  H    4.411113   1.786198   2.531905   2.224063   3.487529
    26  H    5.379530   3.205551   3.970486   3.645306   4.623851
                   16         17         18         19         20
    16  H    0.000000
    17  H    1.570824   0.000000
    18  O    3.146121   1.680111   0.000000
    19  H    3.616917   2.364810   0.959470   0.000000
    20  H    3.594820   2.182512   0.985389   1.565889   0.000000
    21  O    4.764413   4.572886   5.541472   6.482930   5.302193
    22  H    4.279796   3.938020   4.781817   5.708813   4.448757
    23  H    4.316476   4.173287   5.270419   6.208678   5.203980
    24  O    4.532680   3.390506   2.696925   3.197255   1.727127
    25  H    4.113793   3.196435   3.018248   3.667934   2.184360
    26  H    5.327129   4.098815   3.307065   3.826719   2.353798
                   21         22         23         24         25
    21  O    0.000000
    22  H    0.977020   0.000000
    23  H    0.978617   1.542349   0.000000
    24  O    4.987986   4.033018   5.213850   0.000000
    25  H    4.183465   3.209591   4.479836   0.979585   0.000000
    26  H    5.074287   4.160874   5.374007   0.960219   1.555903
                   26
    26  H    0.000000
 Stoichiometry    C2H13F3O8
 Framework group  C1[X(C2H13F3O8)]
 Deg. of freedom    72
 Full point group                 C1      NOp   1
 Largest Abelian subgroup         C1      NOp   1
 Largest concise Abelian subgroup C1      NOp   1
                         Standard orientation:                         
 ---------------------------------------------------------------------
 Center     Atomic      Atomic             Coordinates (Angstroms)
 Number     Number       Type             X           Y           Z
 ---------------------------------------------------------------------
      1          6           0       -2.003399   -0.136079    0.160090
      2          8           0       -1.156983   -0.950887   -0.155930
      3          8           0       -1.864592    0.947386    0.853336
      4          1           0       -0.886889    1.117697    1.158120
      5          6           0       -3.474629   -0.329773   -0.289375
      6          9           0       -3.849409    0.678434   -1.093540
      7          9           0       -4.296229   -0.347374    0.768895
      8          9           0       -3.625861   -1.472276   -0.956220
      9          8           0        2.129232    2.874039    0.028572
     10          1           0        2.047551    3.712574   -0.429301
     11          1           0        2.504995    2.229796   -0.597961
     12          8           0        1.585847   -0.872525    0.340262
     13          1           0        0.661662   -1.088290    0.118451
     14          1           0        1.943191   -0.363553   -0.414217
     15          8           0        3.001971    0.701855   -1.485206
     16          1           0        2.880911    0.608621   -2.433545
     17          1           0        3.889822    0.319212   -1.264858
     18          8           0        5.200081   -0.521292   -0.632761
     19          1           0        5.889235   -0.938694   -1.153745
     20          1           0        4.837124   -1.207196   -0.025482
     21          8           0        0.504283    1.364216    1.626055
     22          1           0        1.018445    0.559534    1.419436
     23          1           0        0.976002    2.077658    1.150478
     24          8           0        3.862136   -2.259243    0.936580
     25          1           0        2.949519   -1.929062    0.803546
     26          1           0        4.004291   -2.300633    1.885316
 ---------------------------------------------------------------------
 Rotational constants (GHZ):           0.8844059           0.2120767           0.1952295
 Standard basis: 6-31++G(d,p) (6D, 7F)
 There are   325 symmetry adapted cartesian basis functions of A   symmetry.
 There are   325 symmetry adapted basis functions of A   symmetry.
   325 basis functions,   520 primitive gaussians,   325 cartesian basis functions
    58 alpha electrons       58 beta electrons
       nuclear repulsion energy       943.7794584943 Hartrees.
 NAtoms=   26 NActive=   26 NUniq=   26 SFac= 1.00D+00 NAtFMM=   60 NAOKFM=F Big=F
 Integral buffers will be    131072 words long.
 Raffenetti 2 integral format.
 Two-electron integral symmetry is turned on.
 Nuclear repulsion after empirical dispersion term =      943.7672854224 Hartrees.
 One-electron integrals computed using PRISM.
 NBasis=   325 RedAO= T EigKep=  4.21D-05  NBF=   325
 NBsUse=   325 1.00D-06 EigRej= -1.00D+00 NBFU=   325
 Initial guess from the checkpoint file:  "/local_scratch/slurm.5787663/Gau-1991552.chk"
 B after Tr=     0.000000    0.000000   -0.000000
         Rot=    0.999990    0.004337    0.000409   -0.001191 Ang=   0.52 deg.
 ExpMin= 3.60D-02 ExpMax= 7.00D+03 ExpMxC= 1.05D+03 IAcc=3 IRadAn=         5 AccDes= 0.00D+00
 Harris functional with IExCor= 4639 and IRadAn=       5 diagonalized for initial guess.
 HarFok:  IExCor= 4639 AccDes= 0.00D+00 IRadAn=         5 IDoV= 1 UseB2=F ITyADJ=14
 ICtDFT=  3500011 ScaDFX=  1.000000  1.000000  1.000000  1.000000
 FoFCou: FMM=F IPFlag=           0 FMFlag=      100000 FMFlg1=           0
         NFxFlg=           0 DoJE=T BraDBF=F KetDBF=T FulRan=T
         wScrn=  0.000000 ICntrl=       500 IOpCl=  0 I1Cent=   200000004 NGrid=           0
         NMat0=    1 NMatS0=      1 NMatT0=    0 NMatD0=    1 NMtDS0=    0 NMtDT0=    0
 Petite list used in FoFCou.
 Requested convergence on RMS density matrix=1.00D-10 within 128 cycles.
 Requested convergence on MAX density matrix=1.00D-08.
 Requested convergence on             energy=1.00D-08.
 No special actions if energy rises.
 SCF Done:  E(RwB97XD) =  -985.245602519     A.U. after   15 cycles
            NFock= 15  Conv=0.71D-10     -V/T= 2.0083
 Calling FoFJK, ICntrl=      2127 FMM=F ISym2X=0 I1Cent= 0 IOpClX= 0 NMat=1 NMatS=1 NMatT=0.
 ***** Axes restored to original set *****
 -------------------------------------------------------------------
 Center     Atomic                   Forces (Hartrees/Bohr)
 Number     Number              X              Y              Z
 -------------------------------------------------------------------
      1        6          -0.000108885   -0.000068870    0.000289023
      2        8           0.000025990    0.000168215   -0.000127283
      3        8           0.000182504    0.000345394    0.000820352
      4        1          -0.000189368    0.000129868   -0.000458287
      5        6           0.000025467   -0.000075944    0.000043707
      6        9          -0.000006481   -0.000001221   -0.000022571
      7        9          -0.000003387    0.000008800   -0.000089288
      8        9           0.000040967    0.000000167   -0.000121249
      9        8           0.000393168    0.000561879   -0.000405249
     10        1           0.000205159    0.000116797    0.000022584
     11        1          -0.000378835   -0.000726639    0.000520532
     12        8           0.001163426    0.000038474    0.000606306
     13        1          -0.000085488   -0.000360603    0.000083327
     14        1          -0.000825651    0.000542234   -0.000413214
     15        8           0.000169141   -0.000053867   -0.000056749
     16        1          -0.000072530    0.000020406    0.000078770
     17        1          -0.000010786   -0.000091287   -0.000108782
     18        8          -0.000039841   -0.000167320    0.000006892
     19        1           0.000023244   -0.000017539    0.000045383
     20        1          -0.000008740    0.000311029   -0.000070152
     21        8          -0.001186004   -0.001087274   -0.000702409
     22        1           0.000609772    0.000672549   -0.000278983
     23        1           0.000012807   -0.000237493    0.000531277
     24        8          -0.000159975   -0.000255038    0.000193819
     25        1           0.000043057    0.000320791   -0.000374322
     26        1           0.000181269   -0.000093512   -0.000013434
 -------------------------------------------------------------------
 Cartesian Forces:  Max     0.001186004 RMS     0.000373009

 GradGradGradGradGradGradGradGradGradGradGradGradGradGradGradGradGradGrad
 Berny optimization.
 Using GEDIIS/GDIIS optimizer.
 FormGI is forming the generalized inverse of G from B-inverse, IUseBI=4.
 Internal  Forces:  Max     0.001139069 RMS     0.000308645
 Search for a local minimum.
 Step number  14 out of a maximum of  156
 All quantities printed in internal units (Hartrees-Bohrs-Radians)
 Mixed Optimization -- En-DIIS/RFO-DIIS
 Swapping is turned off.
 Update second derivatives using D2CorX and points   12   13   14
 DE= -4.22D-05 DEPred=-7.54D-05 R= 5.60D-01
 TightC=F SS=  1.41D+00  RLast= 2.18D-01 DXNew= 2.4000D+00 6.5299D-01
 Trust test= 5.60D-01 RLast= 2.18D-01 DXMaxT set to 1.43D+00
 ITU=  1  1  1  1 -1  1  1 -1  1  1  1 -1  1  0
     Eigenvalues ---    0.00021   0.00035   0.00039   0.00049   0.00098
     Eigenvalues ---    0.00286   0.00337   0.00446   0.00651   0.00759
     Eigenvalues ---    0.00797   0.00886   0.01058   0.01143   0.01242
     Eigenvalues ---    0.01307   0.01400   0.01646   0.01675   0.01796
     Eigenvalues ---    0.01965   0.02018   0.02121   0.02343   0.02408
     Eigenvalues ---    0.02810   0.03021   0.03194   0.03237   0.03639
     Eigenvalues ---    0.03839   0.04046   0.05043   0.05402   0.05562
     Eigenvalues ---    0.06032   0.06391   0.07158   0.07544   0.08080
     Eigenvalues ---    0.08613   0.09785   0.11577   0.11847   0.13590
     Eigenvalues ---    0.13693   0.19675   0.21380   0.21969   0.23850
     Eigenvalues ---    0.27915   0.32999   0.37010   0.37297   0.38615
     Eigenvalues ---    0.44150   0.44434   0.46526   0.48608   0.50980
     Eigenvalues ---    0.51872   0.52110   0.52617   0.55488   0.55960
     Eigenvalues ---    0.57281   0.57531   0.57544   0.60815   0.90419
     Eigenvalues ---    1.03353   2.34554
 En-DIIS/RFO-DIIS/Sim-DIIS IScMMF=       -3 using points:    14   13   12
 RFO step:  Lambda=-9.51148320D-05.
 DidBck=F Rises=F RFO-DIIS coefs:    0.80330    0.72457   -0.52786
 Iteration  1 RMS(Cart)=  0.04571544 RMS(Int)=  0.00069166
 Iteration  2 RMS(Cart)=  0.00097999 RMS(Int)=  0.00013483
 Iteration  3 RMS(Cart)=  0.00000036 RMS(Int)=  0.00013483
 Variable       Old X    -DE/DX   Delta X   Delta X   Delta X     New X
                                 (Linear)    (Quad)   (Total)
    R1        2.29911  -0.00019   0.00058  -0.00015   0.00042   2.29953
    R2        2.44481  -0.00001   0.00024  -0.00072  -0.00048   2.44433
    R3        2.93002   0.00020  -0.00089   0.00120   0.00031   2.93033
    R4        1.96186  -0.00088   0.00027   0.00207   0.00234   1.96421
    R5        2.81252  -0.00052  -0.00025  -0.01396  -0.01421   2.79831
    R6        2.53788  -0.00000   0.00043   0.00004   0.00047   2.53835
    R7        2.53200   0.00007  -0.00001   0.00011   0.00009   2.53209
    R8        2.51615  -0.00001  -0.00030   0.00037   0.00007   2.51622
    R9        1.81203   0.00020  -0.00007   0.00018   0.00011   1.81214
   R10        1.84070   0.00077  -0.00197   0.00225   0.00016   1.84086
   R11        3.39249   0.00029   0.00155  -0.00708  -0.00560   3.38688
   R12        3.46846  -0.00020  -0.00029  -0.00638  -0.00676   3.46170
   R13        1.84175   0.00006   0.00047  -0.00035   0.00012   1.84188
   R14        1.84767  -0.00114   0.00085  -0.00159  -0.00068   1.84699
   R15        3.55417  -0.00013  -0.00004   0.00464   0.00470   3.55886
   R16        3.48608  -0.00014  -0.00654   0.00240  -0.00408   3.48201
   R17        1.81521  -0.00005   0.00020  -0.00020  -0.00000   1.81521
   R18        1.87383  -0.00029   0.00049  -0.00034   0.00014   1.87398
   R19        3.17495  -0.00018   0.00038  -0.00215  -0.00177   3.17318
   R20        1.81313   0.00004   0.00010  -0.00000   0.00010   1.81323
   R21        1.86211   0.00011   0.00006  -0.00002   0.00004   1.86216
   R22        3.26380   0.00006   0.00234  -0.00091   0.00143   3.26523
   R23        1.84630  -0.00104   0.00175  -0.00277  -0.00094   1.84536
   R24        1.84932   0.00066   0.00031   0.00089   0.00116   1.85048
   R25        1.85115   0.00035   0.00051   0.00081   0.00132   1.85247
   R26        1.81455  -0.00017  -0.00028  -0.00042  -0.00070   1.81385
    A1        2.24646   0.00004   0.00095  -0.00062   0.00032   2.24678
    A2        2.09575   0.00014  -0.00059   0.00030  -0.00030   2.09545
    A3        1.94095  -0.00018  -0.00034   0.00032  -0.00002   1.94093
    A4        1.97767   0.00026   0.00271  -0.00290  -0.00019   1.97748
    A5        1.92260  -0.00002  -0.00078   0.00006  -0.00072   1.92188
    A6        1.93320   0.00006  -0.00005   0.00059   0.00054   1.93374
    A7        1.93922   0.00021  -0.00033   0.00099   0.00066   1.93988
    A8        1.88776  -0.00006   0.00031  -0.00049  -0.00017   1.88758
    A9        1.88870  -0.00009   0.00043  -0.00067  -0.00025   1.88845
   A10        1.89088  -0.00011   0.00047  -0.00056  -0.00009   1.89079
   A11        1.87980   0.00022   0.00051  -0.00191  -0.00138   1.87842
   A12        2.25444   0.00010   0.00608   0.00683   0.01279   2.26723
   A13        1.93519  -0.00022  -0.00095   0.00368   0.00224   1.93743
   A14        1.86105  -0.00013  -0.00167  -0.00023  -0.00185   1.85920
   A15        1.58388   0.00021   0.00248  -0.00195   0.00034   1.58421
   A16        1.72811   0.00048  -0.01225   0.01405   0.00215   1.73025
   A17        2.85211   0.00023   0.00009   0.01152   0.01102   2.86313
   A18        1.61554   0.00022   0.00710  -0.01129  -0.00404   1.61150
   A19        2.12224   0.00007   0.02427  -0.02107   0.00326   2.12550
   A20        2.04459  -0.00011  -0.00586   0.00783   0.00183   2.04641
   A21        2.03172   0.00012  -0.01153   0.01090  -0.00033   2.03139
   A22        1.73354  -0.00039  -0.00722   0.00448  -0.00292   1.73062
   A23        1.87002   0.00003  -0.01180   0.01218   0.00017   1.87019
   A24        2.18156   0.00005  -0.00364   0.00214  -0.00151   2.18005
   A25        1.86798  -0.00048   0.00158  -0.00016   0.00142   1.86940
   A26        1.87170   0.00046   0.00073  -0.00049   0.00025   1.87195
   A27        1.86397   0.00070  -0.00039   0.00954   0.00916   1.87314
   A28        2.00262  -0.00005  -0.00038  -0.00480  -0.00528   1.99734
   A29        1.81728  -0.00031   0.00116  -0.00200  -0.00077   1.81651
   A30        2.78403   0.00060  -0.00638   0.01810   0.01169   2.79572
   A31        1.81827   0.00021   0.00020  -0.00019  -0.00000   1.81827
   A32        2.08639  -0.00021   0.00089   0.00318   0.00407   2.09046
   A33        1.86151  -0.00015   0.00019   0.00089   0.00106   1.86256
   A34        3.15683  -0.00067  -0.00262  -0.00502  -0.00761   3.14922
   A35        2.93828  -0.00033   0.00248  -0.00929  -0.00695   2.93133
   A36        2.91757  -0.00078  -0.00139  -0.00075  -0.00230   2.91527
   A37        2.95352  -0.00039   0.00296   0.00250   0.00546   2.95898
   A38        2.81332   0.00029  -0.00370  -0.00334  -0.00708   2.80624
   A39        3.12090  -0.00026  -0.00186   0.00023  -0.00163   3.11927
   A40        3.30652   0.00040   0.01808  -0.01376   0.00454   3.31107
   A41        3.15527  -0.00000  -0.00583   0.00514  -0.00076   3.15451
   A42        3.01636  -0.00005   0.00230  -0.00689  -0.00459   3.01178
   A43        3.42762   0.00016  -0.00417   0.02642   0.02203   3.44965
    D1        0.00934   0.00016   0.00088   0.00135   0.00222   0.01156
    D2       -3.12461   0.00016   0.00130   0.00173   0.00303  -3.12158
    D3       -2.04188  -0.00002   0.00198   0.00354   0.00551  -2.03637
    D4        2.15353   0.00003   0.00211   0.00373   0.00584   2.15938
    D5        0.05094  -0.00001   0.00178   0.00338   0.00515   0.05610
    D6        1.09282  -0.00002   0.00160   0.00318   0.00478   1.09761
    D7       -0.99495   0.00003   0.00174   0.00338   0.00512  -0.98984
    D8       -3.09754  -0.00001   0.00140   0.00303   0.00443  -3.09312
    D9       -0.15625   0.00013   0.02912  -0.01911   0.01000  -0.14625
   D10        1.85347   0.00013   0.03001  -0.01867   0.01139   1.86485
   D11       -2.57562  -0.00024  -0.04509  -0.01099  -0.05607  -2.63169
   D12       -0.46785   0.00000  -0.04476  -0.01620  -0.06128  -0.52913
   D13        1.97671   0.00019  -0.03880  -0.01045  -0.04912   1.92760
   D14       -0.04283  -0.00014  -0.02850  -0.00517  -0.03375  -0.07658
   D15        2.06494   0.00011  -0.02817  -0.01039  -0.03896   2.02598
   D16       -1.77369   0.00030  -0.02221  -0.00463  -0.02679  -1.80048
   D17        2.63187   0.00003   0.03393   0.00391   0.03772   2.66959
   D18        0.24191  -0.00018   0.02610  -0.00808   0.01798   0.25989
   D19        2.90170   0.00042   0.03049   0.01529   0.04596   2.94766
   D20        1.26967   0.00008   0.03223   0.01306   0.04527   1.31494
   D21       -0.10448   0.00008  -0.03053  -0.00210  -0.03268  -0.13716
   D22       -2.13240   0.00001  -0.03042   0.00427  -0.02602  -2.15842
   D23        1.75149  -0.00007  -0.03138  -0.00269  -0.03383   1.71766
   D24       -0.27643  -0.00013  -0.03127   0.00369  -0.02718  -0.30361
   D25       -1.28097   0.00023  -0.01131  -0.00389  -0.01509  -1.29605
   D26        2.77815  -0.00005  -0.04016   0.02407  -0.01618   2.76196
   D27        0.77933   0.00011  -0.01688   0.00237  -0.01445   0.76488
   D28       -2.44946  -0.00032   0.01731  -0.01776  -0.00036  -2.44982
   D29        1.66879  -0.00035   0.01840  -0.01907  -0.00058   1.66821
   D30        2.20121  -0.00011   0.01364  -0.00744   0.00634   2.20754
   D31        0.03627  -0.00014   0.01473  -0.00875   0.00612   0.04238
   D32        0.11895   0.00011   0.03489  -0.02583   0.00882   0.12778
   D33       -2.04598   0.00008   0.03597  -0.02714   0.00860  -2.03738
   D34       -0.07045  -0.00024  -0.01459  -0.01183  -0.02641  -0.09686
   D35       -2.10528  -0.00001  -0.01662  -0.01615  -0.03277  -2.13805
   D36       -2.41319  -0.00021  -0.01254  -0.01145  -0.02399  -2.43718
   D37        1.83516   0.00002  -0.01457  -0.01576  -0.03035   1.80482
   D38       -1.84279  -0.00041   0.01714  -0.00101   0.01618  -1.82662
   D39        0.18814   0.00022   0.01723   0.00684   0.02410   0.21224
         Item               Value     Threshold  Converged?
 Maximum Force            0.001139     0.000015     NO 
 RMS     Force            0.000309     0.000010     NO 
 Maximum Displacement     0.145300     0.000060     NO 
 RMS     Displacement     0.046006     0.000040     NO 
 Predicted change in Energy=-4.331009D-05
 GradGradGradGradGradGradGradGradGradGradGradGradGradGradGradGradGradGrad

                          Input orientation:                          
 ---------------------------------------------------------------------
 Center     Atomic      Atomic             Coordinates (Angstroms)
 Number     Number       Type             X           Y           Z
 ---------------------------------------------------------------------
      1          6           0       -0.796891   -0.279121   -2.161183
      2          8           0       -1.438032   -0.839181   -1.291690
      3          8           0       -0.135227    0.830126   -2.091399
      4          1           0       -0.168979    1.270510   -1.150493
      5          6           0       -0.690558   -0.907720   -3.574730
      6          9           0        0.586885   -1.222664   -3.845360
      7          9           0       -1.115899   -0.048412   -4.510718
      8          9           0       -1.420270   -2.017999   -3.662850
      9          8           0        1.797614    1.331118    1.927704
     10          1           0        2.756170    1.327450    1.900774
     11          1           0        1.511272    0.502218    2.351834
     12          8           0       -1.656263   -0.129850    1.411378
     13          1           0       -1.741387   -0.500199    0.513828
     14          1           0       -0.863604   -0.541723    1.808025
     15          8           0        0.554090   -0.956747    2.909419
     16          1           0        0.903557   -1.848618    2.837803
     17          1           0        0.096659   -0.891429    3.786854
     18          8           0       -0.966555   -0.649276    5.063786
     19          1           0       -1.110543   -1.267629    5.783220
     20          1           0       -1.847779   -0.445597    4.672643
     21          8           0       -0.217564    1.923099    0.177867
     22          1           0       -0.866299    1.433221    0.718938
     23          1           0        0.614707    1.861588    0.690151
     24          8           0       -3.211022   -0.139551    3.656038
     25          1           0       -2.837251   -0.128995    2.749868
     26          1           0       -3.709023    0.674541    3.758789
 ---------------------------------------------------------------------
                    Distance matrix (angstroms):
                    1          2          3          4          5
     1  C    0.000000
     2  O    1.216859   0.000000
     3  O    1.293483   2.263498   0.000000
     4  H    1.953746   2.466015   1.039414   0.000000
     5  C    1.550664   2.403265   2.351335   3.300554   0.000000
     6  F    2.375197   3.281550   2.794955   3.748273   1.343239
     7  F    2.382290   3.330349   2.754388   3.731934   1.339925
     8  F    2.380609   2.648079   3.497515   4.323420   1.331527
     9  O    5.103266   5.054117   4.487767   3.653280   6.440510
    10  H    5.630703   5.698899   4.954287   4.227289   6.845222
    11  H    5.128882   4.875757   4.749821   3.959774   6.477665
    12  O    3.677499   2.803097   3.937582   3.276616   5.137990
    13  H    2.845458   1.861943   3.337173   2.894451   4.241064
    14  H    3.978445   3.166494   4.197382   3.538294   5.397958
    15  O    5.291062   4.650988   5.355021   4.686832   6.602707
    16  H    5.508603   4.853320   5.705416   5.175500   6.674359
    17  H    6.045866   5.305621   6.129550   5.396475   7.403573
    18  O    7.236434   6.375769   7.353666   6.552784   8.646787
    19  H    8.011809   7.095434   8.207402   7.443459   9.374282
    20  H    6.916160   5.991333   7.093136   6.298596   8.340976
    21  O    3.264437   3.358471   2.520106   1.480802   4.724325
    22  H    3.351423   3.087607   2.965837   2.001876   4.893514
    23  H    3.834755   3.928814   3.059956   2.086027   5.249952
    24  O    6.299808   5.302169   6.590434   5.860465   7.695897
    25  H    5.320154   4.335479   5.626608   4.928602   6.724229
    26  H    6.666037   5.740740   6.857180   6.081788   8.086729
                    6          7          8          9         10
     6  F    0.000000
     7  F    2.172796   0.000000
     8  F    2.166689   2.165824   0.000000
     9  O    6.427747   7.200343   7.268126   0.000000
    10  H    6.650333   7.615324   7.719365   0.958942   0.000000
    11  H    6.498839   7.368843   7.149954   0.974142   1.560203
    12  O    5.818870   5.947256   5.419279   3.785536   4.672558
    13  H    4.994529   5.083445   4.455499   4.228155   5.048954
    14  H    5.876084   6.342990   5.693833   3.256368   4.074944
    15  O    6.760090   7.659789   6.943995   2.782883   3.329275
    16  H    6.719878   7.830690   6.905603   3.426126   3.794417
    17  H    7.655111   8.427970   7.685591   3.359970   3.943820
    18  O    9.061723   9.594502   8.844966   4.625754   5.269797
    19  H    9.777159  10.365891   9.480888   5.484147   6.062944
    20  H    8.893132   9.221037   8.493271   4.896968   5.658914
    21  O    5.170040   5.164949   5.632926   2.733736   3.488023
    22  H    5.477069   5.441217   5.605164   2.927110   3.811851
    23  H    5.484910   5.804493   6.175835   1.792262   2.517295
    24  O    8.477511   8.431712   7.765403   5.498767   6.390651
    25  H    7.511182   7.462283   6.833676   4.928474   5.841965
    26  H    8.937409   8.696649   8.220029   5.840121   6.758493
                   11         12         13         14         15
    11  H    0.000000
    12  O    3.364111   0.000000
    13  H    3.868190   0.974680   0.000000
    14  H    2.650580   0.977383   1.564345   0.000000
    15  O    1.831850   2.795272   3.349105   1.842598   0.000000
    16  H    2.476269   3.397283   3.770255   2.427195   0.960568
    17  H    2.450033   3.048873   3.774145   2.227142   0.991666
    18  O    3.849707   3.753077   4.617868   3.259163   2.654844
    19  H    4.666978   4.550314   5.362221   4.048468   3.335624
    20  H    4.191388   3.282107   4.160534   3.030491   3.023113
    21  O    3.119921   2.793923   2.882235   3.024918   4.043555
    22  H    3.030834   1.883270   2.132126   2.255331   3.539443
    23  H    2.326565   3.105366   3.340704   3.034954   3.587734
    24  O    4.940938   2.730543   3.487604   3.014509   3.924451
    25  H    4.412087   1.785018   2.517655   2.225466   3.494542
    26  H    5.409316   3.220435   3.972578   3.658031   4.642915
                   16         17         18         19         20
    16  H    0.000000
    17  H    1.570984   0.000000
    18  O    3.144955   1.679172   0.000000
    19  H    3.615194   2.363121   0.959520   0.000000
    20  H    3.592347   2.182712   0.985411   1.566090   0.000000
    21  O    4.749528   4.587493   5.572280   6.511385   5.335854
    22  H    4.288641   3.967794   4.819185   5.744667   4.486094
    23  H    4.296681   4.175769   5.285216   6.221562   5.219884
    24  O    4.529920   3.394582   2.698000   3.195227   1.727883
    25  H    4.118068   3.203822   3.020664   3.671408   2.185487
    26  H    5.337644   4.115370   3.313101   3.823931   2.356707
                   21         22         23         24         25
    21  O    0.000000
    22  H    0.976523   0.000000
    23  H    0.979231   1.541982   0.000000
    24  O    5.031202   4.074051   5.238058   0.000000
    25  H    4.205834   3.232622   4.485630   0.980285   0.000000
    26  H    5.154822   4.230528   5.433255   0.959848   1.556784
                   26
    26  H    0.000000
 Stoichiometry    C2H13F3O8
 Framework group  C1[X(C2H13F3O8)]
 Deg. of freedom    72
 Full point group                 C1      NOp   1
 Largest Abelian subgroup         C1      NOp   1
 Largest concise Abelian subgroup C1      NOp   1
                         Standard orientation:                         
 ---------------------------------------------------------------------
 Center     Atomic      Atomic             Coordinates (Angstroms)
 Number     Number       Type             X           Y           Z
 ---------------------------------------------------------------------
      1          6           0       -1.998455   -0.144964    0.179802
      2          8           0       -1.154294   -0.980420   -0.085061
      3          8           0       -1.863962    0.961723    0.835738
      4          1           0       -0.890431    1.133712    1.156733
      5          6           0       -3.460343   -0.338730   -0.299675
      6          9           0       -3.799737    0.640209   -1.154532
      7          9           0       -4.309599   -0.301439    0.736072
      8          9           0       -3.610800   -1.505758   -0.922870
      9          8           0        2.112048    2.875059    0.016868
     10          1           0        2.051344    3.718350   -0.435618
     11          1           0        2.478732    2.228296   -0.612572
     12          8           0        1.602578   -0.855765    0.406333
     13          1           0        0.681970   -1.099733    0.199066
     14          1           0        1.937221   -0.354348   -0.363000
     15          8           0        2.951798    0.691755   -1.490595
     16          1           0        2.797329    0.578946   -2.431925
     17          1           0        3.847135    0.313577   -1.293735
     18          8           0        5.175738   -0.517660   -0.690844
     19          1           0        5.848357   -0.941472   -1.228102
     20          1           0        4.833136   -1.195518   -0.063017
     21          8           0        0.486476    1.390276    1.637438
     22          1           0        1.009300    0.583475    1.466199
     23          1           0        0.962775    2.091335    1.146979
     24          8           0        3.892459   -2.245675    0.935921
     25          1           0        2.977457   -1.905199    0.847566
     26          1           0        4.076968   -2.300728    1.876258
 ---------------------------------------------------------------------
 Rotational constants (GHZ):           0.8775129           0.2131350           0.1962622
 Standard basis: 6-31++G(d,p) (6D, 7F)
 There are   325 symmetry adapted cartesian basis functions of A   symmetry.
 There are   325 symmetry adapted basis functions of A   symmetry.
   325 basis functions,   520 primitive gaussians,   325 cartesian basis functions
    58 alpha electrons       58 beta electrons
       nuclear repulsion energy       944.2248738113 Hartrees.
 NAtoms=   26 NActive=   26 NUniq=   26 SFac= 1.00D+00 NAtFMM=   60 NAOKFM=F Big=F
 Integral buffers will be    131072 words long.
 Raffenetti 2 integral format.
 Two-electron integral symmetry is turned on.
 Nuclear repulsion after empirical dispersion term =      944.2126918885 Hartrees.
 One-electron integrals computed using PRISM.
 NBasis=   325 RedAO= T EigKep=  4.23D-05  NBF=   325
 NBsUse=   325 1.00D-06 EigRej= -1.00D+00 NBFU=   325
 Initial guess from the checkpoint file:  "/local_scratch/slurm.5787663/Gau-1991552.chk"
 B after Tr=    -0.000000   -0.000000    0.000000
         Rot=    0.999981    0.005988   -0.000389   -0.001252 Ang=   0.70 deg.
 ExpMin= 3.60D-02 ExpMax= 7.00D+03 ExpMxC= 1.05D+03 IAcc=3 IRadAn=         5 AccDes= 0.00D+00
 Harris functional with IExCor= 4639 and IRadAn=       5 diagonalized for initial guess.
 HarFok:  IExCor= 4639 AccDes= 0.00D+00 IRadAn=         5 IDoV= 1 UseB2=F ITyADJ=14
 ICtDFT=  3500011 ScaDFX=  1.000000  1.000000  1.000000  1.000000
 FoFCou: FMM=F IPFlag=           0 FMFlag=      100000 FMFlg1=           0
         NFxFlg=           0 DoJE=T BraDBF=F KetDBF=T FulRan=T
         wScrn=  0.000000 ICntrl=       500 IOpCl=  0 I1Cent=   200000004 NGrid=           0
         NMat0=    1 NMatS0=      1 NMatT0=    0 NMatD0=    1 NMtDS0=    0 NMtDT0=    0
 Petite list used in FoFCou.
 Requested convergence on RMS density matrix=1.00D-10 within 128 cycles.
 Requested convergence on MAX density matrix=1.00D-08.
 Requested convergence on             energy=1.00D-08.
 No special actions if energy rises.
 SCF Done:  E(RwB97XD) =  -985.245630385     A.U. after   15 cycles
            NFock= 15  Conv=0.72D-10     -V/T= 2.0083
 Calling FoFJK, ICntrl=      2127 FMM=F ISym2X=0 I1Cent= 0 IOpClX= 0 NMat=1 NMatS=1 NMatT=0.
 ***** Axes restored to original set *****
 -------------------------------------------------------------------
 Center     Atomic                   Forces (Hartrees/Bohr)
 Number     Number              X              Y              Z
 -------------------------------------------------------------------
      1        6          -0.000364327   -0.000362535    0.000338230
      2        8           0.000197972    0.000387879    0.000115707
      3        8           0.000144198    0.000357386    0.000657770
      4        1          -0.000122376   -0.000054280   -0.000612653
      5        6           0.000040393    0.000040753    0.000065780
      6        9          -0.000045883   -0.000006142   -0.000044457
      7        9           0.000014544   -0.000032105   -0.000081834
      8        9           0.000043840   -0.000008070   -0.000091319
      9        8           0.000524863    0.000347326   -0.000240964
     10        1           0.000139743    0.000309055   -0.000123965
     11        1          -0.000544665   -0.000670568    0.000396705
     12        8           0.000285488    0.000068258   -0.000252668
     13        1           0.000178240   -0.000265076    0.000279570
     14        1          -0.000488430    0.000291386   -0.000200018
     15        8           0.000139744   -0.000027553    0.000113063
     16        1          -0.000055778    0.000014212    0.000021569
     17        1          -0.000048829   -0.000128313   -0.000168538
     18        8          -0.000014899   -0.000049312    0.000051638
     19        1          -0.000030233    0.000019373   -0.000025221
     20        1          -0.000038891    0.000098621   -0.000006126
     21        8          -0.000629778   -0.000488426   -0.000058650
     22        1           0.000610057    0.000307592   -0.000239473
     23        1          -0.000148732   -0.000061375    0.000211721
     24        8           0.000211789   -0.000197122   -0.000345354
     25        1           0.000042032   -0.000122090    0.000163557
     26        1          -0.000040080    0.000231128    0.000075931
 -------------------------------------------------------------------
 Cartesian Forces:  Max     0.000670568 RMS     0.000263392

 GradGradGradGradGradGradGradGradGradGradGradGradGradGradGradGradGradGrad
 Berny optimization.
 Using GEDIIS/GDIIS optimizer.
 FormGI is forming the generalized inverse of G from B-inverse, IUseBI=4.
 Internal  Forces:  Max     0.001417830 RMS     0.000331409
 Search for a local minimum.
 Step number  15 out of a maximum of  156
 All quantities printed in internal units (Hartrees-Bohrs-Radians)
 Mixed Optimization -- En-DIIS/RFO-DIIS
 Swapping is turned off.
 Update second derivatives using D2CorX and points   12   13   14   15
 DE= -2.79D-05 DEPred=-4.33D-05 R= 6.43D-01
 TightC=F SS=  1.41D+00  RLast= 1.71D-01 DXNew= 2.4000D+00 5.1379D-01
 Trust test= 6.43D-01 RLast= 1.71D-01 DXMaxT set to 1.43D+00
 ITU=  1  1  1  1  1 -1  1  1 -1  1  1  1 -1  1  0
     Eigenvalues ---    0.00029   0.00032   0.00048   0.00049   0.00111
     Eigenvalues ---    0.00293   0.00337   0.00449   0.00648   0.00763
     Eigenvalues ---    0.00792   0.00935   0.01002   0.01136   0.01232
     Eigenvalues ---    0.01312   0.01387   0.01642   0.01730   0.01793
     Eigenvalues ---    0.01967   0.02077   0.02159   0.02321   0.02477
     Eigenvalues ---    0.02782   0.03055   0.03194   0.03302   0.03599
[truncated: 1,566,294 more chars]
