# Supplementary material for: The Hydration of Trifluoroacetic Acid from 0 to 298 K
Source: J Phys Chem A. 2026 Jan 20;130(4):927–35. doi: 10.1021/acs.jpca.5c08151 (PMC12862820; doi:10.1021/acs.jpca.5c08151)
Supplement: Supplementary file 1 [file jp5c08151_si_001.zip › TFA_SI/within1kcal-hightemps/6-H2O/PM7-69-17861-wb97xd.log]

 Entering Gaussian System, Link 0=g16
 Initial command:
 /software/commercial/MERCURY/GAUSSIAN/AVX2/g16/l1.exe "/local_scratch/slurm.5787768/Gau-109051.inp" -scrdir="/local_scratch/slurm.5787768/"
 Entering Link 1 = /software/commercial/MERCURY/GAUSSIAN/AVX2/g16/l1.exe PID=    109052.
  
 Copyright (c) 1988-2019, Gaussian, Inc.  All Rights Reserved.
  
 This is part of the Gaussian(R) 16 program.  It is based on
 the Gaussian(R) 09 system (copyright 2009, Gaussian, Inc.),
 the Gaussian(R) 03 system (copyright 2003, Gaussian, Inc.),
 the Gaussian(R) 98 system (copyright 1998, Gaussian, Inc.),
 the Gaussian(R) 94 system (copyright 1995, Gaussian, Inc.),
 the Gaussian 92(TM) system (copyright 1992, Gaussian, Inc.),
 the Gaussian 90(TM) system (copyright 1990, Gaussian, Inc.),
 the Gaussian 88(TM) system (copyright 1988, Gaussian, Inc.),
 the Gaussian 86(TM) system (copyright 1986, Carnegie Mellon
 University), and the Gaussian 82(TM) system (copyright 1983,
 Carnegie Mellon University). Gaussian is a federally registered
 trademark of Gaussian, Inc.
  
 This software contains proprietary and confidential information,
 including trade secrets, belonging to Gaussian, Inc.
  
 This software is provided under written license and may be
 used, copied, transmitted, or stored only in accord with that
 written license.
  
 The following legend is applicable only to US Government
 contracts under FAR:
  
                    RESTRICTED RIGHTS LEGEND
  
 Use, reproduction and disclosure by the US Government is
 subject to restrictions as set forth in subparagraphs (a)
 and (c) of the Commercial Computer Software - Restricted
 Rights clause in FAR 52.227-19.
  
 Gaussian, Inc.
 340 Quinnipiac St., Bldg. 40, Wallingford CT 06492
  
  
 ---------------------------------------------------------------
 Warning -- This program may not be used in any manner that
 competes with the business of Gaussian, Inc. or will provide
 assistance to any competitor of Gaussian, Inc.  The licensee
 of this program is prohibited from giving any competitor of
 Gaussian, Inc. access to this program.  By using this program,
 the user acknowledges that Gaussian, Inc. is engaged in the
 business of creating and licensing software in the field of
 computational chemistry and represents and warrants to the
 licensee that it is not a competitor of Gaussian, Inc. and that
 it will not use this program in any manner prohibited above.
 ---------------------------------------------------------------
  

 Cite this work as:
 Gaussian 16, Revision C.01,
 M. J. Frisch, G. W. Trucks, H. B. Schlegel, G. E. Scuseria, 
 M. A. Robb, J. R. Cheeseman, G. Scalmani, V. Barone, 
 G. A. Petersson, H. Nakatsuji, X. Li, M. Caricato, A. V. Marenich, 
 J. Bloino, B. G. Janesko, R. Gomperts, B. Mennucci, H. P. Hratchian, 
 J. V. Ortiz, A. F. Izmaylov, J. L. Sonnenberg, D. Williams-Young, 
 F. Ding, F. Lipparini, F. Egidi, J. Goings, B. Peng, A. Petrone, 
 T. Henderson, D. Ranasinghe, V. G. Zakrzewski, J. Gao, N. Rega, 
 G. Zheng, W. Liang, M. Hada, M. Ehara, K. Toyota, R. Fukuda, 
 J. Hasegawa, M. Ishida, T. Nakajima, Y. Honda, O. Kitao, H. Nakai, 
 T. Vreven, K. Throssell, J. A. Montgomery, Jr., J. E. Peralta, 
 F. Ogliaro, M. J. Bearpark, J. J. Heyd, E. N. Brothers, K. N. Kudin, 
 V. N. Staroverov, T. A. Keith, R. Kobayashi, J. Normand, 
 K. Raghavachari, A. P. Rendell, J. C. Burant, S. S. Iyengar, 
 J. Tomasi, M. Cossi, J. M. Millam, M. Klene, C. Adamo, R. Cammi, 
 J. W. Ochterski, R. L. Martin, K. Morokuma, O. Farkas, 
 J. B. Foresman, and D. J. Fox, Gaussian, Inc., Wallingford CT, 2019.
 
 ******************************************
 Gaussian 16:  ES64L-G16RevC.01  3-Jul-2019
                30-Sep-2025 
 ******************************************
 %nproc=20
 Will use up to   20 processors via shared memory.
 %mem=18gb
 ----------------------------------------------------------------------
 # wb97xd/6-31++g** scf(conver=10) opt(tight,maxcycles=300,calcfc) freq
 ----------------------------------------------------------------------
 1/6=300,7=10,10=4,18=20,19=15,26=3,38=1/1,3;
 2/9=110,12=2,17=6,18=5,40=1/2;
 3/5=1,6=6,7=1111,11=2,25=1,30=1,71=2,74=-58,140=1/1,2,3;
 4//1;
 5/5=2,6=10,38=5/2;
 8/6=4,10=90,11=11/1;
 11/6=1,8=1,9=11,15=111,16=1/1,2,10;
 10/6=1,13=1/2;
 6/7=2,8=2,9=2,10=2,28=1/1;
 7/10=1,25=1/1,2,3,16;
 1/6=300,7=10,10=4,18=20,19=15,26=3/3(2);
 2/9=110/2;
 99//99;
 2/9=110/2;
 3/5=1,6=6,7=1111,11=2,25=1,30=1,71=1,74=-58/1,2,3;
 4/5=5,16=3,69=1/1;
 5/5=2,6=10,38=5/2;
 7//1,2,3,16;
 1/6=300,7=10,18=20,19=15,26=3/3(-5);
 2/9=110/2;
 6/7=2,8=2,9=2,10=2,19=2,28=1/1;
 99/9=1/99;
 ------------
 PM7-69-17861
 ------------
 Symbolic Z-matrix:
 Charge =  0 Multiplicity = 1
 C                    -0.71827   0.98527  -0.92353 
 O                    -0.30536   1.1667    0.1976 
 O                    -0.29953   0.17611  -1.83078 
 H                     0.58899  -0.48454  -1.60235 
 C                    -1.93732   1.79498  -1.44481 
 F                    -1.75194   2.2888   -2.66147 
 F                    -2.22592   2.83016  -0.66627 
 F                    -3.04157   1.06024  -1.50469 
 O                     1.64009  -1.35169  -1.47773 
 H                     1.25446  -2.23711  -1.26534 
 H                     2.18086  -1.16392  -0.65784 
 O                     2.91081  -1.12827   0.85417 
 H                     2.60775  -1.93875   1.28402 
 H                     2.47326  -0.42013   1.34262 
 O                     0.49075  -1.39946   3.71423 
 H                     0.69629  -0.59911   3.19881 
 H                     0.85813  -1.25029   4.58193 
 O                     0.66147  -3.61529  -0.43628 
 H                     0.96518  -3.49067   0.47399 
 H                    -0.27536  -3.78719  -0.38332 
 O                     1.38624   0.62543   2.20138 
 H                     1.67808   1.48216   2.51184 
 H                     0.75309   0.80942   1.47605 
 O                     1.60303  -3.15821   2.037 
 H                     1.12943  -2.5816    2.68038 
 H                     2.00491  -3.86366   2.5371 
 
 Add virtual bond connecting atoms O9         and H4         Dist= 2.59D+00.
 Add virtual bond connecting atoms O12        and H11        Dist= 3.17D+00.
 Add virtual bond connecting atoms H25        and O15        Dist= 3.20D+00.
 Add virtual bond connecting atoms O21        and H14        Dist= 3.28D+00.
 Add virtual bond connecting atoms H23        and O2         Dist= 3.21D+00.
 Add virtual bond connecting atoms O18        and H10        Dist= 3.24D+00.
 Add virtual bond connecting atoms H16        and O21        Dist= 3.26D+00.
 Add virtual bond connecting atoms O24        and H13        Dist= 3.31D+00.
 Add virtual bond connecting atoms O24        and H19        Dist= 3.25D+00.

 GradGradGradGradGradGradGradGradGradGradGradGradGradGradGradGradGradGrad
 Berny optimization.
 Initialization pass.
                           ----------------------------
                           !    Initial Parameters    !
                           ! (Angstroms and Degrees)  !
 --------------------------                            --------------------------
 ! Name  Definition              Value          Derivative Info.                !
 --------------------------------------------------------------------------------
 ! R1    R(1,2)                  1.2084         calculate D2E/DX2 analytically  !
 ! R2    R(1,3)                  1.2858         calculate D2E/DX2 analytically  !
 ! R3    R(1,5)                  1.5535         calculate D2E/DX2 analytically  !
 ! R4    R(2,23)                 1.6978         calculate D2E/DX2 analytically  !
 ! R5    R(3,4)                  1.1305         calculate D2E/DX2 analytically  !
 ! R6    R(4,9)                  1.3683         calculate D2E/DX2 analytically  !
 ! R7    R(5,6)                  1.3261         calculate D2E/DX2 analytically  !
 ! R8    R(5,7)                  1.327          calculate D2E/DX2 analytically  !
 ! R9    R(5,8)                  1.3277         calculate D2E/DX2 analytically  !
 ! R10   R(9,10)                 0.9888         calculate D2E/DX2 analytically  !
 ! R11   R(9,11)                 1.0            calculate D2E/DX2 analytically  !
 ! R12   R(10,18)                1.7142         calculate D2E/DX2 analytically  !
 ! R13   R(11,12)                1.6794         calculate D2E/DX2 analytically  !
 ! R14   R(12,13)                0.9662         calculate D2E/DX2 analytically  !
 ! R15   R(12,14)                0.9651         calculate D2E/DX2 analytically  !
 ! R16   R(13,24)                1.7503         calculate D2E/DX2 analytically  !
 ! R17   R(14,21)                1.7356         calculate D2E/DX2 analytically  !
 ! R18   R(15,16)                0.9739         calculate D2E/DX2 analytically  !
 ! R19   R(15,17)                0.954          calculate D2E/DX2 analytically  !
 ! R20   R(15,25)                1.6953         calculate D2E/DX2 analytically  !
 ! R21   R(16,21)                1.7235         calculate D2E/DX2 analytically  !
 ! R22   R(18,19)                0.9677         calculate D2E/DX2 analytically  !
 ! R23   R(18,20)                0.9539         calculate D2E/DX2 analytically  !
 ! R24   R(19,24)                1.7206         calculate D2E/DX2 analytically  !
 ! R25   R(21,22)                0.9568         calculate D2E/DX2 analytically  !
 ! R26   R(21,23)                0.9802         calculate D2E/DX2 analytically  !
 ! R27   R(24,25)                0.9852         calculate D2E/DX2 analytically  !
 ! R28   R(24,26)                0.9536         calculate D2E/DX2 analytically  !
 ! A1    A(2,1,3)              129.6299         calculate D2E/DX2 analytically  !
 ! A2    A(2,1,5)              120.0779         calculate D2E/DX2 analytically  !
 ! A3    A(3,1,5)              110.2917         calculate D2E/DX2 analytically  !
 ! A4    A(1,2,23)             151.6467         calculate D2E/DX2 analytically  !
 ! A5    A(1,3,4)              118.7605         calculate D2E/DX2 analytically  !
 ! A6    A(1,5,6)              113.0953         calculate D2E/DX2 analytically  !
 ! A7    A(1,5,7)              112.3571         calculate D2E/DX2 analytically  !
 ! A8    A(1,5,8)              112.2926         calculate D2E/DX2 analytically  !
 ! A9    A(6,5,7)              106.1516         calculate D2E/DX2 analytically  !
 ! A10   A(6,5,8)              106.3176         calculate D2E/DX2 analytically  !
 ! A11   A(7,5,8)              106.097          calculate D2E/DX2 analytically  !
 ! A12   A(4,9,10)             106.7055         calculate D2E/DX2 analytically  !
 ! A13   A(4,9,11)             111.7835         calculate D2E/DX2 analytically  !
 ! A14   A(10,9,11)            101.7084         calculate D2E/DX2 analytically  !
 ! A15   A(9,10,18)            163.4776         calculate D2E/DX2 analytically  !
 ! A16   A(11,12,13)           104.2657         calculate D2E/DX2 analytically  !
 ! A17   A(11,12,14)           105.9132         calculate D2E/DX2 analytically  !
 ! A18   A(13,12,14)           104.3659         calculate D2E/DX2 analytically  !
 ! A19   A(12,13,24)           162.9199         calculate D2E/DX2 analytically  !
 ! A20   A(16,15,17)           105.7587         calculate D2E/DX2 analytically  !
 ! A21   A(16,15,25)            99.8336         calculate D2E/DX2 analytically  !
 ! A22   A(17,15,25)           121.2383         calculate D2E/DX2 analytically  !
 ! A23   A(10,18,19)           104.0545         calculate D2E/DX2 analytically  !
 ! A24   A(10,18,20)           120.7613         calculate D2E/DX2 analytically  !
 ! A25   A(19,18,20)           106.2135         calculate D2E/DX2 analytically  !
 ! A26   A(14,21,16)            96.2606         calculate D2E/DX2 analytically  !
 ! A27   A(14,21,22)           120.5912         calculate D2E/DX2 analytically  !
 ! A28   A(14,21,23)            98.7129         calculate D2E/DX2 analytically  !
 ! A29   A(16,21,22)           124.785          calculate D2E/DX2 analytically  !
 ! A30   A(16,21,23)           107.6393         calculate D2E/DX2 analytically  !
 ! A31   A(22,21,23)           105.6071         calculate D2E/DX2 analytically  !
 ! A32   A(13,24,19)            87.514          calculate D2E/DX2 analytically  !
 ! A33   A(13,24,25)            98.5756         calculate D2E/DX2 analytically  !
 ! A34   A(13,24,26)           119.9423         calculate D2E/DX2 analytically  !
 ! A35   A(19,24,25)           121.8771         calculate D2E/DX2 analytically  !
 ! A36   A(19,24,26)           119.3225         calculate D2E/DX2 analytically  !
 ! A37   A(25,24,26)           107.042          calculate D2E/DX2 analytically  !
 ! A38   L(3,4,9,15,-1)        185.9343         calculate D2E/DX2 analytically  !
 ! A39   L(9,11,12,2,-1)       180.9067         calculate D2E/DX2 analytically  !
 ! A40   L(12,14,21,3,-1)      174.0973         calculate D2E/DX2 analytically  !
 ! A41   L(15,16,21,10,-1)     173.6326         calculate D2E/DX2 analytically  !
 ! A42   L(18,19,24,1,-1)      177.1892         calculate D2E/DX2 analytically  !
 ! A43   L(2,23,21,9,-1)       179.8503         calculate D2E/DX2 analytically  !
 ! A44   L(15,25,24,1,-1)      176.0992         calculate D2E/DX2 analytically  !
 ! A45   L(3,4,9,15,-2)        176.1073         calculate D2E/DX2 analytically  !
 ! A46   L(9,11,12,2,-2)       167.7652         calculate D2E/DX2 analytically  !
 ! A47   L(12,14,21,3,-2)      168.9673         calculate D2E/DX2 analytically  !
 ! A48   L(15,16,21,10,-2)     191.7623         calculate D2E/DX2 analytically  !
 ! A49   L(18,19,24,1,-2)      184.5711         calculate D2E/DX2 analytically  !
 ! A50   L(2,23,21,9,-2)       177.9158         calculate D2E/DX2 analytically  !
 ! A51   L(15,25,24,1,-2)      171.6721         calculate D2E/DX2 analytically  !
 ! D1    D(3,1,2,23)            -2.3682         calculate D2E/DX2 analytically  !
 ! D2    D(5,1,2,23)           177.347          calculate D2E/DX2 analytically  !
 ! D3    D(2,1,3,4)             -0.4089         calculate D2E/DX2 analytically  !
 ! D4    D(5,1,3,4)            179.8539         calculate D2E/DX2 analytically  !
 ! D5    D(2,1,5,6)            133.7989         calculate D2E/DX2 analytically  !
 ! D6    D(2,1,5,7)             13.6407         calculate D2E/DX2 analytically  !
 ! D7    D(2,1,5,8)           -105.8735         calculate D2E/DX2 analytically  !
 ! D8    D(3,1,5,6)            -46.435          calculate D2E/DX2 analytically  !
 ! D9    D(3,1,5,7)           -166.5932         calculate D2E/DX2 analytically  !
 ! D10   D(3,1,5,8)             73.8927         calculate D2E/DX2 analytically  !
 ! D11   D(1,2,21,14)            8.5477         calculate D2E/DX2 analytically  !
 ! D12   D(1,2,21,16)          -91.0921         calculate D2E/DX2 analytically  !
 ! D13   D(1,2,21,22)          133.3807         calculate D2E/DX2 analytically  !
 ! D14   D(1,3,9,10)            99.6985         calculate D2E/DX2 analytically  !
 ! D15   D(1,3,9,11)           -11.7779         calculate D2E/DX2 analytically  !
 ! D16   D(4,9,10,18)          -92.5771         calculate D2E/DX2 analytically  !
 ! D17   D(11,9,10,18)          24.6735         calculate D2E/DX2 analytically  !
 ! D18   D(4,9,12,13)          106.9771         calculate D2E/DX2 analytically  !
 ! D19   D(4,9,12,14)           -1.3615         calculate D2E/DX2 analytically  !
 ! D20   D(10,9,12,13)          -3.1875         calculate D2E/DX2 analytically  !
 ! D21   D(10,9,12,14)        -111.5261         calculate D2E/DX2 analytically  !
 ! D22   D(9,10,18,19)         -13.2956         calculate D2E/DX2 analytically  !
 ! D23   D(9,10,18,20)         105.649          calculate D2E/DX2 analytically  !
 ! D24   D(11,12,13,24)        -66.7155         calculate D2E/DX2 analytically  !
 ! D25   D(14,12,13,24)         44.2102         calculate D2E/DX2 analytically  !
 ! D26   D(11,12,21,16)        109.1875         calculate D2E/DX2 analytically  !
 ! D27   D(11,12,21,22)       -113.465          calculate D2E/DX2 analytically  !
 ! D28   D(11,12,21,23)          1.0091         calculate D2E/DX2 analytically  !
 ! D29   D(13,12,21,16)          2.4201         calculate D2E/DX2 analytically  !
 ! D30   D(13,12,21,22)        139.7677         calculate D2E/DX2 analytically  !
 ! D31   D(13,12,21,23)       -105.7582         calculate D2E/DX2 analytically  !
 ! D32   D(12,13,24,19)         73.2987         calculate D2E/DX2 analytically  !
 ! D33   D(12,13,24,25)        -48.5734         calculate D2E/DX2 analytically  !
 ! D34   D(12,13,24,26)       -163.9713         calculate D2E/DX2 analytically  !
 ! D35   D(17,15,21,14)        107.7788         calculate D2E/DX2 analytically  !
 ! D36   D(17,15,21,22)        -23.3861         calculate D2E/DX2 analytically  !
 ! D37   D(17,15,21,23)       -152.2235         calculate D2E/DX2 analytically  !
 ! D38   D(25,15,21,14)        -15.9054         calculate D2E/DX2 analytically  !
 ! D39   D(25,15,21,22)       -147.0703         calculate D2E/DX2 analytically  !
 ! D40   D(25,15,21,23)         84.0923         calculate D2E/DX2 analytically  !
 ! D41   D(16,15,24,13)         20.6883         calculate D2E/DX2 analytically  !
 ! D42   D(16,15,24,19)        -68.2175         calculate D2E/DX2 analytically  !
 ! D43   D(16,15,24,26)        143.9083         calculate D2E/DX2 analytically  !
 ! D44   D(17,15,24,13)        -92.368          calculate D2E/DX2 analytically  !
 ! D45   D(17,15,24,19)        178.7262         calculate D2E/DX2 analytically  !
 ! D46   D(17,15,24,26)         30.852          calculate D2E/DX2 analytically  !
 ! D47   D(10,18,24,13)        -13.4679         calculate D2E/DX2 analytically  !
 ! D48   D(10,18,24,25)         83.9154         calculate D2E/DX2 analytically  !
 ! D49   D(10,18,24,26)       -135.8205         calculate D2E/DX2 analytically  !
 ! D50   D(20,18,24,13)       -141.4632         calculate D2E/DX2 analytically  !
 ! D51   D(20,18,24,25)        -44.0799         calculate D2E/DX2 analytically  !
 ! D52   D(20,18,24,26)         96.1842         calculate D2E/DX2 analytically  !
 --------------------------------------------------------------------------------
 Trust Radius=3.00D-01 FncErr=1.00D-07 GrdErr=1.00D-06 EigMax=2.50D+02 EigMin=1.00D-04
 Number of steps in this run=    156 maximum allowed number of steps=    156.
 GradGradGradGradGradGradGradGradGradGradGradGradGradGradGradGradGradGrad

                          Input orientation:                          
 ---------------------------------------------------------------------
 Center     Atomic      Atomic             Coordinates (Angstroms)
 Number     Number       Type             X           Y           Z
 ---------------------------------------------------------------------
      1          6           0       -0.718274    0.985272   -0.923529
      2          8           0       -0.305360    1.166700    0.197602
      3          8           0       -0.299527    0.176110   -1.830779
      4          1           0        0.588988   -0.484544   -1.602352
      5          6           0       -1.937317    1.794979   -1.444812
      6          9           0       -1.751943    2.288797   -2.661471
      7          9           0       -2.225922    2.830160   -0.666274
      8          9           0       -3.041572    1.060240   -1.504694
      9          8           0        1.640087   -1.351695   -1.477728
     10          1           0        1.254465   -2.237107   -1.265336
     11          1           0        2.180862   -1.163922   -0.657842
     12          8           0        2.910812   -1.128268    0.854167
     13          1           0        2.607751   -1.938754    1.284024
     14          1           0        2.473260   -0.420134    1.342616
     15          8           0        0.490748   -1.399460    3.714231
     16          1           0        0.696288   -0.599111    3.198810
     17          1           0        0.858134   -1.250291    4.581931
     18          8           0        0.661467   -3.615289   -0.436280
     19          1           0        0.965177   -3.490668    0.473986
     20          1           0       -0.275355   -3.787185   -0.383323
     21          8           0        1.386238    0.625434    2.201384
     22          1           0        1.678078    1.482162    2.511835
     23          1           0        0.753092    0.809418    1.476046
     24          8           0        1.603025   -3.158209    2.036999
     25          1           0        1.129425   -2.581601    2.680384
     26          1           0        2.004910   -3.863660    2.537105
 ---------------------------------------------------------------------
                    Distance matrix (angstroms):
                    1          2          3          4          5
     1  C    0.000000
     2  O    1.208449   0.000000
     3  O    1.285766   2.257350   0.000000
     4  H    2.080887   2.601210   1.130531   0.000000
     5  C    1.553521   2.399071   2.334965   3.406356   0.000000
     6  F    2.405846   3.394997   2.694997   3.780623   1.326076
     7  F    2.396413   2.683643   3.480093   4.448283   1.327032
     8  F    2.396056   3.224283   2.899453   3.946753   1.327707
     9  O    3.366068   3.596359   2.494180   1.368316   4.764499
    10  H    3.793713   4.019843   2.925446   1.904709   5.145619
    11  H    3.618648   3.513528   3.053490   1.971730   5.131649
    12  O    4.560429   4.005211   4.383675   3.440891   6.110240
    13  H    4.948299   4.394357   4.756776   3.810682   6.484208
    14  H    4.158902   3.398503   4.256088   3.496779   5.668304
    15  O    5.353269   4.425567   5.818427   5.395625   6.535722
    16  H    4.637341   3.623346   5.185497   4.803727   5.850707
    17  H    6.147592   5.139835   6.670656   6.237320   7.308204
    18  O    4.827655   4.919753   4.152450   3.341637   6.086198
    19  H    4.982077   4.835465   4.511838   3.672802   6.328058
    20  H    4.823313   4.987920   4.219411   3.624991   5.920256
    21  O    3.784645   2.677614   4.393408   4.041790   5.070365
    22  H    4.217953   3.064183   4.947221   4.688345   5.368798
    23  H    2.820248   1.697760   3.527630   3.343321   4.091582
    24  O    5.596569   5.072489   5.449504   4.628350   7.013637
    25  H    5.396736   4.719383   5.476994   4.799119   6.751045
    26  H    6.550104   6.009588   6.380328   5.527962   7.963481
                    6          7          8          9         10
     6  F    0.000000
     7  F    2.120977   0.000000
     8  F    2.123823   2.121521   0.000000
     9  O    5.114713   5.752598   5.266506   0.000000
    10  H    5.609945   6.176501   5.420860   0.988822   0.000000
    11  H    5.603817   5.947479   5.739153   0.999955   1.542397
    12  O    6.765894   6.660850   6.766437   2.665032   2.909519
    13  H    7.241965   7.064743   6.977519   2.984676   2.901661
    14  H    6.420542   6.056596   6.380600   3.084854   3.404155
    15  O    7.699511   6.667743   6.764953   5.317865   5.106956
    16  H    6.976872   5.936167   6.232816   4.829818   4.787817
    17  H    8.473755   7.328379   7.589023   6.110744   5.943183
    18  O    6.755313   7.066379   6.059255   2.676970   1.714166
    19  H    7.114495   7.171901   6.378086   2.973196   2.163410
    20  H    6.654910   6.904638   5.692711   3.286070   2.349689
    21  O    6.021820   5.111945   5.790473   4.184416   4.497739
    22  H    6.259297   5.211400   6.211732   4.893751   5.317841
    23  H    5.057945   4.188968   4.831894   3.765892   4.128906
    24  O    7.937336   7.604543   7.204942   3.951983   3.446062
    25  H    7.781932   7.193443   6.940829   4.366158   3.962703
    26  H    8.887737   8.542178   8.126987   4.749942   4.203261
                   11         12         13         14         15
    11  H    0.000000
    12  O    1.679365   0.000000
    13  H    2.133879   0.966183   0.000000
    14  H    2.154193   0.965137   1.525690   0.000000
    15  O    4.693291   3.756357   3.267789   3.242528   0.000000
    16  H    4.170939   3.268253   3.019063   2.575872   0.973891
    17  H    5.404839   4.257300   3.796226   3.713617   0.954007
    18  O    2.892551   3.593059   3.091640   4.081187   4.708055
    19  H    2.858788   3.083985   2.400552   3.529450   3.885540
    20  H    3.604146   4.330459   3.809074   4.676621   4.803966
    21  O    3.465313   2.686036   2.984745   1.735601   2.681567
    22  H    4.159496   3.328941   3.751597   2.370257   3.340547
    23  H    3.238221   2.965993   3.321006   2.118626   3.155541
    24  O    3.401946   2.688876   1.750290   2.955762   2.672726
    25  H    3.776120   2.936083   2.132726   2.875319   1.695349
    26  H    4.186553   3.336961   2.374635   3.674783   3.122595
                   16         17         18         19         20
    16  H    0.000000
    17  H    1.537287   0.000000
    18  O    4.723602   5.551066   0.000000
    19  H    3.982219   4.680381   0.967654   0.000000
    20  H    4.892809   5.689849   0.953933   1.536821   0.000000
    21  O    1.723485   3.076401   5.046414   4.483692   5.377063
    22  H    2.401571   3.524756   5.975691   5.421264   6.321698
    23  H    2.226005   3.728265   4.821143   4.420390   5.063963
    24  O    2.953126   3.266756   2.685622   1.720579   3.127600
    25  H    2.094431   2.337065   3.316789   2.391981   3.579544
    26  H    3.578775   3.510856   3.272239   2.340220   3.705989
                   21         22         23         24         25
    21  O    0.000000
    22  H    0.956835   0.000000
    23  H    0.980224   1.543063   0.000000
    24  O    3.793411   4.665206   4.096232   0.000000
    25  H    3.252763   4.104096   3.618158   0.985249   0.000000
    26  H    4.543944   5.355864   4.952833   0.953562   1.559063
                   26
    26  H    0.000000
 Stoichiometry    C2H13F3O8
 Framework group  C1[X(C2H13F3O8)]
 Deg. of freedom    72
 Full point group                 C1      NOp   1
 Largest Abelian subgroup         C1      NOp   1
 Largest concise Abelian subgroup C1      NOp   1
                         Standard orientation:                         
 ---------------------------------------------------------------------
 Center     Atomic      Atomic             Coordinates (Angstroms)
 Number     Number       Type             X           Y           Z
 ---------------------------------------------------------------------
      1          6           0       -1.625078   -0.026978   -0.207100
      2          8           0       -0.919464    0.942234   -0.359041
      3          8           0       -1.350162   -1.273647   -0.360177
      4          1           0       -0.309025   -1.564421   -0.691212
      5          6           0       -3.101069    0.147683    0.244975
      6          9           0       -3.952226   -0.579955   -0.465342
      7          9           0       -3.514954    1.404371    0.142757
      8          9           0       -3.283415   -0.197891    1.513886
      9          8           0        0.900735   -2.075704   -1.075089
     10          1           0        1.361421   -2.366051   -0.249719
     11          1           0        1.515682   -1.362030   -1.410379
     12          8           0        2.698025   -0.193633   -1.649502
     13          1           0        3.271585   -0.273550   -0.876098
     14          1           0        2.256834    0.656896   -1.533578
     15          8           0        3.016189    2.246263    1.188789
     16          1           0        2.349337    2.261682    0.479188
     17          1           0        3.583560    2.996063    1.027486
     18          8           0        2.344703   -2.413527    1.153588
     19          1           0        2.914378   -1.636057    1.067771
     20          1           0        1.956214   -2.364366    2.023442
     21          8           0        1.430097    2.073672   -0.966513
     22          1           0        1.210025    2.783163   -1.569609
     23          1           0        0.575533    1.659601   -0.723399
     24          8           0        3.882232   -0.246321    0.763988
     25          1           0        3.586289    0.659029    1.015932
     26          1           0        4.821557   -0.287613    0.922868
 ---------------------------------------------------------------------
 Rotational constants (GHZ):           0.7861525           0.2738171           0.2421054
 Standard basis: 6-31++G(d,p) (6D, 7F)
 There are   325 symmetry adapted cartesian basis functions of A   symmetry.
 There are   325 symmetry adapted basis functions of A   symmetry.
   325 basis functions,   520 primitive gaussians,   325 cartesian basis functions
    58 alpha electrons       58 beta electrons
       nuclear repulsion energy       978.7003631127 Hartrees.
 NAtoms=   26 NActive=   26 NUniq=   26 SFac= 1.00D+00 NAtFMM=   60 NAOKFM=F Big=F
 Integral buffers will be    131072 words long.
 Raffenetti 2 integral format.
 Two-electron integral symmetry is turned on.
 Nuclear repulsion after empirical dispersion term =      978.6871053020 Hartrees.
 One-electron integrals computed using PRISM.
 NBasis=   325 RedAO= T EigKep=  5.02D-05  NBF=   325
 NBsUse=   325 1.00D-06 EigRej= -1.00D+00 NBFU=   325
 ExpMin= 3.60D-02 ExpMax= 7.00D+03 ExpMxC= 1.05D+03 IAcc=3 IRadAn=         5 AccDes= 0.00D+00
 Harris functional with IExCor= 4639 and IRadAn=       5 diagonalized for initial guess.
 HarFok:  IExCor= 4639 AccDes= 0.00D+00 IRadAn=         5 IDoV= 1 UseB2=F ITyADJ=14
 ICtDFT=  3500011 ScaDFX=  1.000000  1.000000  1.000000  1.000000
 FoFCou: FMM=F IPFlag=           0 FMFlag=      100000 FMFlg1=           0
         NFxFlg=           0 DoJE=T BraDBF=F KetDBF=T FulRan=T
         wScrn=  0.000000 ICntrl=       500 IOpCl=  0 I1Cent=   200000004 NGrid=           0
         NMat0=    1 NMatS0=      1 NMatT0=    0 NMatD0=    1 NMtDS0=    0 NMtDT0=    0
 Petite list used in FoFCou.
 Requested convergence on RMS density matrix=1.00D-10 within 128 cycles.
 Requested convergence on MAX density matrix=1.00D-08.
 Requested convergence on             energy=1.00D-08.
 No special actions if energy rises.
 SCF Done:  E(RwB97XD) =  -985.236171298     A.U. after   18 cycles
            NFock= 18  Conv=0.64D-10     -V/T= 2.0080
 DoSCS=F DFT=T ScalE2(SS,OS)=  1.000000  1.000000
 Range of M.O.s used for correlation:     1   325
 NBasis=   325 NAE=    58 NBE=    58 NFC=     0 NFV=     0
 NROrb=    325 NOA=    58 NOB=    58 NVA=   267 NVB=   267

 **** Warning!!: The largest alpha MO coefficient is  0.29599065D+02

 Symmetrizing basis deriv contribution to polar:
 IMax=3 JMax=2 DiffMx= 0.00D+00
 G2DrvN: will do    27 centers at a time, making    1 passes.
 Calling FoFCou, ICntrl=  3107 FMM=F I1Cent=   0 AccDes= 0.00D+00.
 End of G2Drv F.D. properties file   721 does not exist.
 End of G2Drv F.D. properties file   722 does not exist.
 End of G2Drv F.D. properties file   788 does not exist.
          IDoAtm=11111111111111111111111111
          Differentiating once with respect to nuclear coordinates.
 CalDSu exits because no D1Ps are significant.
          There are    81 degrees of freedom in the 1st order CPHF.  IDoFFX=6 NUNeed=     0.
     75 vectors produced by pass  0 Test12= 1.91D-14 1.23D-09 XBig12= 1.77D-01 8.45D-02.
 AX will form    75 AO Fock derivatives at one time.
     75 vectors produced by pass  1 Test12= 1.91D-14 1.23D-09 XBig12= 6.44D-02 1.13D-01.
     75 vectors produced by pass  2 Test12= 1.91D-14 1.23D-09 XBig12= 1.58D-03 4.74D-03.
     75 vectors produced by pass  3 Test12= 1.91D-14 1.23D-09 XBig12= 1.50D-05 7.09D-04.
     75 vectors produced by pass  4 Test12= 1.91D-14 1.23D-09 XBig12= 1.13D-07 3.81D-05.
     75 vectors produced by pass  5 Test12= 1.91D-14 1.23D-09 XBig12= 6.58D-10 2.20D-06.
     63 vectors produced by pass  6 Test12= 1.91D-14 1.23D-09 XBig12= 3.64D-12 1.56D-07.
     16 vectors produced by pass  7 Test12= 1.91D-14 1.23D-09 XBig12= 1.75D-14 1.10D-08.
 InvSVY:  IOpt=1 It=  1 EMax= 4.44D-16
 Solved reduced A of dimension   529 with    81 vectors.
 End of Minotr F.D. properties file   721 does not exist.
 End of Minotr F.D. properties file   722 does not exist.
 End of Minotr F.D. properties file   788 does not exist.

 **********************************************************************

            Population analysis using the SCF Density.

 **********************************************************************

 Orbital symmetries:
       Occupied  (A) (A) (A) (A) (A) (A) (A) (A) (A) (A) (A) (A)
                 (A) (A) (A) (A) (A) (A) (A) (A) (A) (A) (A) (A)
                 (A) (A) (A) (A) (A) (A) (A) (A) (A) (A) (A) (A)
                 (A) (A) (A) (A) (A) (A) (A) (A) (A) (A) (A) (A)
                 (A) (A) (A) (A) (A) (A) (A) (A) (A) (A)
       Virtual   (A) (A) (A) (A) (A) (A) (A) (A) (A) (A) (A) (A)
                 (A) (A) (A) (A) (A) (A) (A) (A) (A) (A) (A) (A)
                 (A) (A) (A) (A) (A) (A) (A) (A) (A) (A) (A) (A)
                 (A) (A) (A) (A) (A) (A) (A) (A) (A) (A) (A) (A)
                 (A) (A) (A) (A) (A) (A) (A) (A) (A) (A) (A) (A)
                 (A) (A) (A) (A) (A) (A) (A) (A) (A) (A) (A) (A)
                 (A) (A) (A) (A) (A) (A) (A) (A) (A) (A) (A) (A)
                 (A) (A) (A) (A) (A) (A) (A) (A) (A) (A) (A) (A)
                 (A) (A) (A) (A) (A) (A) (A) (A) (A) (A) (A) (A)
                 (A) (A) (A) (A) (A) (A) (A) (A) (A) (A) (A) (A)
                 (A) (A) (A) (A) (A) (A) (A) (A) (A) (A) (A) (A)
                 (A) (A) (A) (A) (A) (A) (A) (A) (A) (A) (A) (A)
                 (A) (A) (A) (A) (A) (A) (A) (A) (A) (A) (A) (A)
                 (A) (A) (A) (A) (A) (A) (A) (A) (A) (A) (A) (A)
                 (A) (A) (A) (A) (A) (A) (A) (A) (A) (A) (A) (A)
                 (A) (A) (A) (A) (A) (A) (A) (A) (A) (A) (A) (A)
                 (A) (A) (A) (A) (A) (A) (A) (A) (A) (A) (A) (A)
                 (A) (A) (A) (A) (A) (A) (A) (A) (A) (A) (A) (A)
                 (A) (A) (A) (A) (A) (A) (A) (A) (A) (A) (A) (A)
                 (A) (A) (A) (A) (A) (A) (A) (A) (A) (A) (A) (A)
                 (A) (A) (A) (A) (A) (A) (A) (A) (A) (A) (A) (A)
                 (A) (A) (A) (A) (A) (A) (A) (A) (A) (A) (A) (A)
                 (A) (A) (A)
 The electronic state is 1-A.
 Alpha  occ. eigenvalues --  -24.87789 -24.87469 -24.87394 -19.33067 -19.32559
 Alpha  occ. eigenvalues --  -19.31639 -19.31340 -19.30234 -19.29577 -19.28757
 Alpha  occ. eigenvalues --  -19.27375 -10.56081 -10.46994  -1.44295  -1.34407
 Alpha  occ. eigenvalues --   -1.34176  -1.22773  -1.17426  -1.16651  -1.14705
 Alpha  occ. eigenvalues --   -1.14629  -1.13541  -1.12235  -1.10651  -0.85050
 Alpha  occ. eigenvalues --   -0.75472  -0.70052  -0.69861  -0.68445  -0.67822
 Alpha  occ. eigenvalues --   -0.67211  -0.66003  -0.65390  -0.63126  -0.62250
 Alpha  occ. eigenvalues --   -0.60663  -0.57646  -0.57051  -0.56034  -0.55766
 Alpha  occ. eigenvalues --   -0.55042  -0.53949  -0.52581  -0.52383  -0.52006
 Alpha  occ. eigenvalues --   -0.51323  -0.50331  -0.49799  -0.47771  -0.46674
 Alpha  occ. eigenvalues --   -0.45037  -0.44277  -0.43443  -0.42248  -0.41927
 Alpha  occ. eigenvalues --   -0.40901  -0.40030  -0.39694
 Alpha virt. eigenvalues --    0.01738   0.03787   0.04523   0.04971   0.05961
 Alpha virt. eigenvalues --    0.08586   0.08681   0.09561   0.09994   0.10527
 Alpha virt. eigenvalues --    0.11323   0.11663   0.12353   0.12945   0.13718
 Alpha virt. eigenvalues --    0.14192   0.14869   0.15405   0.16891   0.17143
 Alpha virt. eigenvalues --    0.19241   0.20240   0.20393   0.21595   0.22285
 Alpha virt. eigenvalues --    0.22637   0.23648   0.24398   0.25413   0.25913
 Alpha virt. eigenvalues --    0.26630   0.27028   0.27480   0.28342   0.29044
 Alpha virt. eigenvalues --    0.29485   0.29922   0.30471   0.30789   0.31004
 Alpha virt. eigenvalues --    0.31488   0.31532   0.32067   0.32257   0.32662
 Alpha virt. eigenvalues --    0.33029   0.33366   0.33898   0.34373   0.35526
 Alpha virt. eigenvalues --    0.36073   0.36101   0.36958   0.37250   0.37839
 Alpha virt. eigenvalues --    0.38164   0.38652   0.38765   0.39206   0.40067
 Alpha virt. eigenvalues --    0.40173   0.41030   0.41417   0.42014   0.42763
 Alpha virt. eigenvalues --    0.43171   0.43897   0.44969   0.45097   0.45471
 Alpha virt. eigenvalues --    0.46209   0.46893   0.48122   0.48693   0.49753
 Alpha virt. eigenvalues --    0.50134   0.52459   0.53577   0.54932   0.57269
 Alpha virt. eigenvalues --    0.58342   0.59209   0.61509   0.64633   0.66712
 Alpha virt. eigenvalues --    0.82820   0.84196   0.87439   0.90704   0.93308
 Alpha virt. eigenvalues --    0.97281   1.02676   1.07001   1.07374   1.08704
 Alpha virt. eigenvalues --    1.17416   1.18504   1.18958   1.19229   1.20687
 Alpha virt. eigenvalues --    1.21678   1.21935   1.22502   1.23739   1.24519
 Alpha virt. eigenvalues --    1.25320   1.26392   1.26992   1.27568   1.28174
 Alpha virt. eigenvalues --    1.29136   1.29741   1.30383   1.31250   1.32126
 Alpha virt. eigenvalues --    1.32476   1.33383   1.33869   1.33994   1.34737
 Alpha virt. eigenvalues --    1.35413   1.36519   1.36780   1.38077   1.39008
 Alpha virt. eigenvalues --    1.39486   1.40529   1.42806   1.45053   1.46133
 Alpha virt. eigenvalues --    1.47979   1.50099   1.53462   1.54878   1.55812
 Alpha virt. eigenvalues --    1.57371   1.58813   1.58959   1.59852   1.60731
 Alpha virt. eigenvalues --    1.61731   1.62168   1.62238   1.63739   1.63991
 Alpha virt. eigenvalues --    1.64514   1.66010   1.66581   1.67008   1.68344
 Alpha virt. eigenvalues --    1.69325   1.70212   1.71676   1.73638   1.73907
 Alpha virt. eigenvalues --    1.74456   1.74863   1.75292   1.75901   1.77963
 Alpha virt. eigenvalues --    1.78652   1.79116   1.80385   1.80882   1.83451
 Alpha virt. eigenvalues --    1.84650   1.86631   1.88942   1.89335   1.90197
 Alpha virt. eigenvalues --    1.91125   1.91753   1.93191   1.93812   1.94236
 Alpha virt. eigenvalues --    1.95187   1.95527   1.97469   2.02985   2.13891
 Alpha virt. eigenvalues --    2.14348   2.17566   2.19861   2.20749   2.21915
 Alpha virt. eigenvalues --    2.25339   2.25714   2.30734   2.31336   2.31948
 Alpha virt. eigenvalues --    2.35599   2.36523   2.38822   2.40022   2.42261
 Alpha virt. eigenvalues --    2.43693   2.44600   2.46551   2.48039   2.50102
 Alpha virt. eigenvalues --    2.51554   2.53180   2.56808   2.58672   2.59678
 Alpha virt. eigenvalues --    2.62164   2.63771   2.66300   2.66929   2.67817
 Alpha virt. eigenvalues --    2.69772   2.71055   2.72037   2.72325   2.73770
 Alpha virt. eigenvalues --    2.75626   2.76269   2.77369   2.78022   2.80659
 Alpha virt. eigenvalues --    2.82391   2.83916   2.86786   2.86976   2.88019
 Alpha virt. eigenvalues --    2.92363   2.93716   2.96654   3.02835   3.09622
 Alpha virt. eigenvalues --    3.11276   3.12513   3.14073   3.14949   3.21897
 Alpha virt. eigenvalues --    3.23195   3.24938   3.26184   3.28219   3.37113
 Alpha virt. eigenvalues --    3.40254   3.47230   3.50493   3.52531   3.53069
 Alpha virt. eigenvalues --    3.56890   3.65872   3.74319   3.76179   3.78945
 Alpha virt. eigenvalues --    3.81729   3.85460   3.86599   3.88223   4.38307
 Alpha virt. eigenvalues --    4.41356   4.44413   4.46226   4.51544   4.57205
 Alpha virt. eigenvalues --    4.62190   4.70348   4.81776   4.85039   5.65949
 Alpha virt. eigenvalues --    5.96033   6.65602
          Condensed to atoms (all electrons):
               1          2          3          4          5          6
     1  C    5.550568   0.348925   0.453404  -0.055852  -0.464991  -0.044154
     2  O    0.348925   8.304881  -0.166501  -0.001171  -0.049026   0.003281
     3  O    0.453404  -0.166501   8.405079   0.140099  -0.274769   0.013874
     4  H   -0.055852  -0.001171   0.140099   0.263516   0.030169   0.000993
     5  C   -0.464991  -0.049026  -0.274769   0.030169   5.317388   0.160417
     6  F   -0.044154   0.003281   0.013874   0.000993   0.160417   9.243945
     7  F   -0.063893   0.002171   0.011949   0.000915   0.184174  -0.042689
     8  F   -0.041726   0.000596   0.012722  -0.000736   0.171845  -0.048921
     9  O   -0.010624   0.004661  -0.053243   0.122045  -0.018969  -0.000198
    10  H    0.001914   0.000637   0.006641  -0.018645   0.001566  -0.000138
    11  H    0.006292  -0.001223   0.000796  -0.015519  -0.004769   0.000065
    12  O    0.007604  -0.001372  -0.005856  -0.005645  -0.000800  -0.000010
    13  H   -0.003024   0.002308  -0.000857   0.003361   0.001991  -0.000011
    14  H    0.000746  -0.003665   0.003115  -0.003048  -0.003532   0.000042
    15  O    0.000674  -0.001036   0.000173   0.000158  -0.000703   0.000000
    16  H    0.000122  -0.000918  -0.000829  -0.000122   0.002905  -0.000033
    17  H   -0.000067   0.000297   0.000064   0.000070  -0.000345   0.000001
    18  O    0.003131  -0.000500  -0.003018  -0.006308  -0.001075  -0.000003
    19  H   -0.001743  -0.000060   0.001187   0.002613   0.000248   0.000028
    20  H   -0.000274  -0.000050   0.000229  -0.001604  -0.000053  -0.000016
    21  O    0.007716  -0.003019   0.000446   0.000889  -0.010844   0.000078
    22  H    0.001706  -0.002059  -0.000376   0.000711   0.002757  -0.000045
    23  H   -0.028661   0.070272   0.001173  -0.004484  -0.004062   0.000218
    24  O    0.000471  -0.000513   0.000156   0.000647  -0.000095   0.000000
    25  H   -0.000038   0.000022  -0.000202  -0.000096   0.000945   0.000002
    26  H    0.000141  -0.000131  -0.000006  -0.000318  -0.000272  -0.000000
               7          8          9         10         11         12
     1  C   -0.063893  -0.041726  -0.010624   0.001914   0.006292   0.007604
     2  O    0.002171   0.000596   0.004661   0.000637  -0.001223  -0.001372
     3  O    0.011949   0.012722  -0.053243   0.006641   0.000796  -0.005856
     4  H    0.000915  -0.000736   0.122045  -0.018645  -0.015519  -0.005645
     5  C    0.184174   0.171845  -0.018969   0.001566  -0.004769  -0.000800
     6  F   -0.042689  -0.048921  -0.000198  -0.000138   0.000065  -0.000010
     7  F    9.266061  -0.040339   0.000151  -0.000122  -0.000020   0.000001
     8  F   -0.040339   9.238236  -0.000243   0.000078  -0.000019  -0.000006
     9  O    0.000151  -0.000243   8.456494   0.240237   0.232995  -0.038999
    10  H   -0.000122   0.000078   0.240237   0.301626  -0.019737  -0.000164
    11  H   -0.000020  -0.000019   0.232995  -0.019737   0.279364   0.048317
    12  O    0.000001  -0.000006  -0.038999  -0.000164   0.048317   8.455865
    13  H    0.000023  -0.000012   0.004364  -0.005874  -0.006465   0.263937
    14  H   -0.000036   0.000070  -0.002198   0.004618  -0.003481   0.251833
    15  O    0.000002   0.000002   0.000387  -0.000164   0.001041   0.000906
    16  H   -0.000088  -0.000055  -0.000966   0.000334   0.000027  -0.000969
    17  H    0.000005   0.000005   0.000247  -0.000117  -0.000036   0.000842
    18  O    0.000002   0.000021  -0.043340   0.027868   0.000757  -0.001793
    19  H    0.000014   0.000001   0.003632  -0.005623  -0.002955  -0.005130
    20  H   -0.000005   0.000012  -0.000899  -0.000851   0.001672   0.002273
    21  O    0.000178   0.000088  -0.002650  -0.000012  -0.000202  -0.024428
    22  H   -0.000080  -0.000029  -0.000067  -0.000177  -0.000346   0.005170
    23  H    0.000988  -0.000024   0.000301   0.000207   0.001168  -0.013832
    24  O   -0.000000   0.000000  -0.004095  -0.000276   0.001056  -0.042503
    25  H    0.000008  -0.000009   0.000381   0.000395   0.000216  -0.003461
    26  H   -0.000001   0.000000  -0.000569   0.000595  -0.000041   0.005271
              13         14         15         16         17         18
     1  C   -0.003024   0.000746   0.000674   0.000122  -0.000067   0.003131
     2  O    0.002308  -0.003665  -0.001036  -0.000918   0.000297  -0.000500
     3  O   -0.000857   0.003115   0.000173  -0.000829   0.000064  -0.003018
     4  H    0.003361  -0.003048   0.000158  -0.000122   0.000070  -0.006308
     5  C    0.001991  -0.003532  -0.000703   0.002905  -0.000345  -0.001075
     6  F   -0.000011   0.000042   0.000000  -0.000033   0.000001  -0.000003
     7  F    0.000023  -0.000036   0.000002  -0.000088   0.000005   0.000002
     8  F   -0.000012   0.000070   0.000002  -0.000055   0.000005   0.000021
     9  O    0.004364  -0.002198   0.000387  -0.000966   0.000247  -0.043340
    10  H   -0.005874   0.004618  -0.000164   0.000334  -0.000117   0.027868
    11  H   -0.006465  -0.003481   0.001041   0.000027  -0.000036   0.000757
    12  O    0.263937   0.251833   0.000906  -0.000969   0.000842  -0.001793
    13  H    0.314051  -0.031220  -0.001722  -0.001249   0.001254  -0.004171
    14  H   -0.031220   0.316075  -0.004179  -0.003192   0.000611   0.002865
    15  O   -0.001722  -0.004179   8.349443   0.233468   0.271550  -0.001440
    16  H   -0.001249  -0.003192   0.233468   0.310971  -0.022286   0.001160
    17  H    0.001254   0.000611   0.271550  -0.022286   0.369530  -0.000177
    18  O   -0.004171   0.002865  -0.001440   0.001160  -0.000177   8.338757
    19  H    0.000805   0.001524  -0.000374  -0.000846   0.000262   0.252404
    20  H    0.000805  -0.000834  -0.000238   0.000050   0.000030   0.286094
    21  O    0.001437   0.009583  -0.036555   0.021952  -0.000182  -0.000572
    22  H   -0.000444  -0.002669   0.005660  -0.001579  -0.001799  -0.000317
    23  H    0.003582   0.001011  -0.001300  -0.009223   0.001492   0.000991
    24  O    0.008981   0.004305  -0.059147   0.003450   0.005345  -0.028190
    25  H   -0.004741  -0.001134   0.053929  -0.004487  -0.008405  -0.003206
    26  H   -0.003131   0.000484   0.001144   0.001131  -0.001128   0.004024
              19         20         21         22         23         24
     1  C   -0.001743  -0.000274   0.007716   0.001706  -0.028661   0.000471
     2  O   -0.000060  -0.000050  -0.003019  -0.002059   0.070272  -0.000513
     3  O    0.001187   0.000229   0.000446  -0.000376   0.001173   0.000156
     4  H    0.002613  -0.001604   0.000889   0.000711  -0.004484   0.000647
     5  C    0.000248  -0.000053  -0.010844   0.002757  -0.004062  -0.000095
     6  F    0.000028  -0.000016   0.000078  -0.000045   0.000218   0.000000
     7  F    0.000014  -0.000005   0.000178  -0.000080   0.000988  -0.000000
     8  F    0.000001   0.000012   0.000088  -0.000029  -0.000024   0.000000
     9  O    0.003632  -0.000899  -0.002650  -0.000067   0.000301  -0.004095
    10  H   -0.005623  -0.000851  -0.000012  -0.000177   0.000207  -0.000276
    11  H   -0.002955   0.001672  -0.000202  -0.000346   0.001168   0.001056
    12  O   -0.005130   0.002273  -0.024428   0.005170  -0.013832  -0.042503
    13  H    0.000805   0.000805   0.001437  -0.000444   0.003582   0.008981
    14  H    0.001524  -0.000834   0.009583  -0.002669   0.001011   0.004305
    15  O   -0.000374  -0.000238  -0.036555   0.005660  -0.001300  -0.059147
    16  H   -0.000846   0.000050   0.021952  -0.001579  -0.009223   0.003450
    17  H    0.000262   0.000030  -0.000182  -0.001799   0.001492   0.005345
    18  O    0.252404   0.286094  -0.000572  -0.000317   0.000991  -0.028190
    19  H    0.309282  -0.025820   0.000079   0.000008   0.000337  -0.000542
    20  H   -0.025820   0.362237  -0.000037   0.000010  -0.000115   0.001528
    21  O    0.000079  -0.000037   8.546714   0.269269   0.160839  -0.000336
    22  H    0.000008   0.000010   0.269269   0.338085  -0.013080   0.000145
    23  H    0.000337  -0.000115   0.160839  -0.013080   0.288318  -0.000758
    24  O   -0.000542   0.001528  -0.000336   0.000145  -0.000758   8.526008
    25  H    0.000248  -0.000408   0.005382   0.000454  -0.000095   0.225383
    26  H   -0.001441  -0.000108  -0.000207   0.000041  -0.000295   0.265053
              25         26
     1  C   -0.000038   0.000141
     2  O    0.000022  -0.000131
     3  O   -0.000202  -0.000006
     4  H   -0.000096  -0.000318
     5  C    0.000945  -0.000272
     6  F    0.000002  -0.000000
     7  F    0.000008  -0.000001
     8  F   -0.000009   0.000000
     9  O    0.000381  -0.000569
    10  H    0.000395   0.000595
    11  H    0.000216  -0.000041
    12  O   -0.003461   0.005271
    13  H   -0.004741  -0.003131
    14  H   -0.001134   0.000484
    15  O    0.053929   0.001144
    16  H   -0.004487   0.001131
    17  H   -0.008405  -0.001128
    18  O   -0.003206   0.004024
    19  H    0.000248  -0.001441
    20  H   -0.000408  -0.000108
    21  O    0.005382  -0.000207
    22  H    0.000454   0.000041
    23  H   -0.000095  -0.000295
    24  O    0.225383   0.265053
    25  H    0.286715  -0.016067
    26  H   -0.016067   0.340967
 Mulliken charges:
               1
     1  C    0.331633
     2  O   -0.506808
     3  O   -0.545450
     4  H    0.547363
     5  C    0.959898
     6  F   -0.286726
     7  F   -0.319370
     8  F   -0.291557
     9  O   -0.888835
    10  H    0.465185
    11  H    0.481049
    12  O   -0.897050
    13  H    0.456023
    14  H    0.462307
    15  O   -0.811682
    16  H    0.471272
    17  H    0.382937
    18  O   -0.823965
    19  H    0.471860
    20  H    0.376373
    21  O   -0.945606
    22  H    0.399050
    23  H    0.545034
    24  O   -0.906073
    25  H    0.468272
    26  H    0.404866
 Sum of Mulliken charges =  -0.00000
 Mulliken charges with hydrogens summed into heavy atoms:
               1
     1  C    0.331633
     2  O   -0.506808
     3  O    0.001913
     5  C    0.959898
     6  F   -0.286726
     7  F   -0.319370
     8  F   -0.291557
     9  O    0.057399
    12  O    0.021280
    15  O    0.042527
    18  O    0.024268
    21  O   -0.001522
    24  O   -0.032935
 APT charges:
               1
     1  C    0.173079
     2  O   -0.593130
     3  O   -0.457299
     4  H    0.468964
     5  C    0.352057
     6  F    0.013454
     7  F   -0.072213
     8  F   -0.095675
     9  O   -0.685465
    10  H    0.453405
    11  H    0.363464
    12  O   -0.645467
    13  H    0.530636
    14  H    0.176939
    15  O   -1.210785
    16  H    0.059819
    17  H    1.157081
    18  O   -0.815487
    19  H    0.367903
    20  H    0.482491
    21  O   -1.069550
    22  H    0.905513
    23  H    0.208549
    24  O   -1.675180
    25  H    0.308932
    26  H    1.297963
 Sum of APT charges =  -0.00000
 APT charges with hydrogens summed into heavy atoms:
               1
     1  C    0.173079
     2  O   -0.593130
     3  O    0.011664
     5  C    0.352057
     6  F    0.013454
     7  F   -0.072213
     8  F   -0.095675
     9  O    0.131405
    12  O    0.062108
    15  O    0.006115
    18  O    0.034907
    21  O    0.044513
    24  O   -0.068285
 Electronic spatial extent (au):  <R**2>=           4451.1308
 Charge=             -0.0000 electrons
 Dipole moment (field-independent basis, Debye):
    X=              5.7382    Y=              4.5631    Z=              1.6937  Tot=              7.5245
 Quadrupole moment (field-independent basis, Debye-Ang):
   XX=            -68.6535   YY=            -74.9092   ZZ=            -79.1053
   XY=             11.1002   XZ=              9.1732   YZ=            -10.6068
 Traceless Quadrupole moment (field-independent basis, Debye-Ang):
   XX=              5.5692   YY=             -0.6865   ZZ=             -4.8827
   XY=             11.1002   XZ=              9.1732   YZ=            -10.6068
 Octapole moment (field-independent basis, Debye-Ang**2):
  XXX=            134.2861  YYY=             71.3136  ZZZ=             15.6477  XYY=             22.8917
  XXY=             38.2111  XXZ=             36.0364  XZZ=            -11.9184  YZZ=              3.2598
  YYZ=             -3.1276  XYZ=             -7.5717
 Hexadecapole moment (field-independent basis, Debye-Ang**3):
 XXXX=          -2822.8560 YYYY=           -940.5751 ZZZZ=           -486.3532 XXXY=            127.7481
 XXXZ=            173.8320 YYYX=            179.3161 YYYZ=            -60.3076 ZZZX=             39.3229
 ZZZY=            -68.8482 XXYY=           -676.8280 XXZZ=           -678.7586 YYZZ=           -227.2046
 XXYZ=              6.0386 YYXZ=             -8.7519 ZZXY=             -7.0652
 N-N= 9.786871053020D+02 E-N=-4.285272003963D+03  KE= 9.774561267117D+02
  Exact polarizability:       0.000       0.000       0.000       0.000       0.000       0.000
 Approx polarizability:      83.541       3.547      91.339      -0.809      -1.298      73.998
 Calling FoFJK, ICntrl=    100127 FMM=F ISym2X=0 I1Cent= 0 IOpClX= 0 NMat=1 NMatS=1 NMatT=0.
 ***** Axes restored to original set *****
 -------------------------------------------------------------------
 Center     Atomic                   Forces (Hartrees/Bohr)
 Number     Number              X              Y              Z
 -------------------------------------------------------------------
      1        6          -0.003508009   -0.008624870   -0.027551891
      2        8           0.005438066    0.003715154    0.020152745
      3        8           0.011134052   -0.008097690    0.005705064
      4        1          -0.005088966    0.005845229   -0.001900585
      5        6          -0.007113312    0.011158059   -0.000049434
      6        9           0.012035555    0.001083373   -0.014490944
      7        9           0.004653588    0.008915924    0.015139194
      8        9          -0.008981118   -0.019558581    0.002885777
      9        8          -0.008751885    0.004533885    0.008243735
     10        1           0.000877103    0.002532049   -0.004257359
     11        1           0.000260462    0.000599384   -0.006848863
     12        8           0.005895706    0.000848786   -0.010503848
     13        1           0.001923195   -0.005183167    0.002233762
     14        1           0.001260726    0.005941846    0.004505922
     15        8          -0.004044940   -0.006418282   -0.005059217
     16        1           0.001319766    0.005927399    0.000740358
     17        1           0.001913413   -0.000240027    0.006805980
     18        8           0.001937134   -0.000948017   -0.008882909
     19        1           0.001451067   -0.001570557    0.008344723
     20        1          -0.006820659   -0.001509198   -0.001361211
     21        8          -0.004182606    0.001987700   -0.000793050
     22        1           0.002153799    0.003986252    0.002828855
     23        1          -0.002515134    0.001244357   -0.003900748
     24        8          -0.003018648    0.000978724   -0.000160870
     25        1          -0.001548989   -0.000712212    0.004699172
     26        1           0.003320635   -0.006435521    0.003475642
 -------------------------------------------------------------------
 Cartesian Forces:  Max     0.027551891 RMS     0.007109682
 FormGI is forming the generalized inverse of G from B-inverse, IUseBI=4.

 GradGradGradGradGradGradGradGradGradGradGradGradGradGradGradGradGradGrad
 Berny optimization.
 Internal  Forces:  Max     0.020148452 RMS     0.005311321
 Search for a local minimum.
 Step number   1 out of a maximum of  156
 All quantities printed in internal units (Hartrees-Bohrs-Radians)
 Mixed Optimization -- RFO/linear search
 Second derivative matrix not updated -- analytic derivatives used.
 ITU=  0
     Eigenvalues ---   -0.00427   0.00007   0.00030   0.00042   0.00058
     Eigenvalues ---    0.00063   0.00103   0.00192   0.00312   0.00355
     Eigenvalues ---    0.00433   0.00549   0.00612   0.00649   0.00680
     Eigenvalues ---    0.00835   0.00976   0.01062   0.01067   0.01187
     Eigenvalues ---    0.01261   0.01327   0.01585   0.01614   0.01829
     Eigenvalues ---    0.02025   0.02073   0.02099   0.02339   0.02422
     Eigenvalues ---    0.02661   0.02787   0.02910   0.02983   0.03146
     Eigenvalues ---    0.03204   0.03257   0.03770   0.04203   0.04829
     Eigenvalues ---    0.05196   0.05751   0.06088   0.06907   0.07109
     Eigenvalues ---    0.08459   0.12033   0.14113   0.19692   0.20647
     Eigenvalues ---    0.22250   0.22790   0.24462   0.26356   0.36060
     Eigenvalues ---    0.39023   0.40829   0.41155   0.41564   0.44381
     Eigenvalues ---    0.47228   0.48264   0.51465   0.52085   0.52634
     Eigenvalues ---    0.57329   0.58072   0.59136   0.59162   0.59351
     Eigenvalues ---    0.61324   0.90416
 RFO step:  Lambda=-1.28918578D-02 EMin=-4.26825777D-03
 Linear search not attempted -- first point.
 Maximum step size (   0.300) exceeded in Quadratic search.
    -- Step size scaled by   0.364
 Iteration  1 RMS(Cart)=  0.03780697 RMS(Int)=  0.00054136
 Iteration  2 RMS(Cart)=  0.00054364 RMS(Int)=  0.00009868
 Iteration  3 RMS(Cart)=  0.00000119 RMS(Int)=  0.00009868
 Iteration  4 RMS(Cart)=  0.00000000 RMS(Int)=  0.00009868
 Variable       Old X    -DE/DX   Delta X   Delta X   Delta X     New X
                                 (Linear)    (Quad)   (Total)
    R1        2.28364   0.02015   0.00000   0.00201   0.00195   2.28559
    R2        2.42975  -0.00534   0.00000   0.00808   0.00804   2.43779
    R3        2.93573  -0.00080   0.00000  -0.00205  -0.00205   2.93368
    R4        3.20830  -0.00144   0.00000   0.03689   0.03684   3.24514
    R5        2.13639  -0.01626   0.00000  -0.14008  -0.14006   1.99633
    R6        2.58574  -0.00865   0.00000   0.18429   0.18430   2.77005
    R7        2.50592   0.01538   0.00000   0.00577   0.00577   2.51169
    R8        2.50773   0.01482   0.00000   0.00261   0.00261   2.51034
    R9        2.50900   0.01816   0.00000   0.00847   0.00847   2.51747
   R10        1.86860  -0.00017   0.00000  -0.00944  -0.00939   1.85922
   R11        1.88964  -0.00311   0.00000  -0.01713  -0.01704   1.87260
   R12        3.23930   0.00353   0.00000   0.06951   0.06956   3.30887
   R13        3.17354   0.00235   0.00000   0.08605   0.08614   3.25968
   R14        1.82582   0.01155   0.00000   0.00376   0.00371   1.82954
   R15        1.82384   0.01113   0.00000   0.00318   0.00322   1.82706
   R16        3.30757   0.00704   0.00000   0.06962   0.06957   3.37714
   R17        3.27981   0.00537   0.00000   0.06826   0.06829   3.34810
   R18        1.84039   0.00918   0.00000   0.00398   0.00398   1.84436
   R19        1.80281   0.00689   0.00000   0.00422   0.00422   1.80703
   R20        3.20374   0.00154   0.00000   0.01787   0.01787   3.22161
   R21        3.25691   0.00439   0.00000   0.03312   0.03312   3.29003
   R22        1.82860   0.01247   0.00000   0.00569   0.00566   1.83426
   R23        1.80267   0.00690   0.00000   0.00374   0.00374   1.80641
   R24        3.25142   0.00448   0.00000   0.04080   0.04077   3.29219
   R25        1.80816   0.00514   0.00000   0.00288   0.00288   1.81103
   R26        1.85236   0.00332   0.00000  -0.00187  -0.00192   1.85043
   R27        1.86185   0.00467   0.00000   0.00048   0.00047   1.86232
   R28        1.80197   0.00798   0.00000   0.00440   0.00440   1.80637
    A1        2.26247   0.00058   0.00000  -0.00517  -0.00530   2.25717
    A2        2.09575  -0.00484   0.00000   0.00203   0.00209   2.09784
    A3        1.92495   0.00426   0.00000   0.00312   0.00318   1.92813
    A4        2.64673  -0.00127   0.00000   0.02798   0.02780   2.67453
    A5        2.07276  -0.00103   0.00000  -0.04091  -0.04098   2.03178
    A6        1.97389  -0.01207   0.00000  -0.01021  -0.01028   1.96361
    A7        1.96100  -0.01114   0.00000  -0.01120  -0.01127   1.94973
    A8        1.95987  -0.01433   0.00000  -0.01661  -0.01671   1.94316
    A9        1.85269   0.01358   0.00000   0.01460   0.01457   1.86726
   A10        1.85559   0.01405   0.00000   0.01321   0.01312   1.86872
   A11        1.85174   0.01395   0.00000   0.01430   0.01421   1.86595
   A12        1.86236  -0.00058   0.00000   0.01353   0.01317   1.87553
   A13        1.95099   0.00358   0.00000   0.03444   0.03425   1.98524
   A14        1.77515   0.00269   0.00000   0.00925   0.00888   1.78403
   A15        2.85322   0.00128   0.00000  -0.00016  -0.00001   2.85321
   A16        1.81978   0.00041   0.00000  -0.00115  -0.00114   1.81864
   A17        1.84853   0.00002   0.00000  -0.00754  -0.00742   1.84111
   A18        1.82153   0.00054   0.00000   0.00427   0.00417   1.82570
   A19        2.84349  -0.00101   0.00000  -0.00220  -0.00217   2.84132
   A20        1.84584  -0.00087   0.00000   0.00011   0.00006   1.84590
   A21        1.74243   0.00348   0.00000   0.02635   0.02622   1.76865
   A22        2.11601  -0.00049   0.00000  -0.00731  -0.00762   2.10839
   A23        1.81609   0.00082   0.00000   0.00549   0.00551   1.82161
   A24        2.10768  -0.00093   0.00000   0.00246   0.00241   2.11009
   A25        1.85378   0.00182   0.00000   0.00231   0.00229   1.85606
   A26        1.68007  -0.00041   0.00000  -0.01492  -0.01504   1.66503
   A27        2.10471   0.00025   0.00000   0.00006  -0.00002   2.10469
   A28        1.72286  -0.00086   0.00000   0.00637   0.00637   1.72924
   A29        2.17791  -0.00070   0.00000  -0.00639  -0.00642   2.17149
   A30        1.87866   0.00066   0.00000   0.01780   0.01772   1.89638
   A31        1.84319   0.00100   0.00000   0.00218   0.00217   1.84536
   A32        1.52741  -0.00120   0.00000   0.00492   0.00480   1.53221
   A33        1.72047   0.00125   0.00000   0.00298   0.00301   1.72348
   A34        2.09339   0.00073   0.00000   0.00080   0.00082   2.09421
   A35        2.12716  -0.00038   0.00000  -0.00652  -0.00648   2.12067
   A36        2.08257  -0.00017   0.00000  -0.00446  -0.00444   2.07813
   A37        1.86824   0.00006   0.00000   0.00415   0.00410   1.87234
   A38        3.24517   0.00259   0.00000   0.00843   0.00843   3.25359
   A39        3.15742   0.00123   0.00000  -0.00832  -0.00819   3.14922
   A40        3.03857  -0.00359   0.00000  -0.03079  -0.03068   3.00789
   A41        3.03046  -0.00135   0.00000  -0.00631  -0.00638   3.02408
   A42        3.09253  -0.00140   0.00000  -0.00436  -0.00436   3.08818
   A43        3.13898  -0.00304   0.00000   0.01063   0.01056   3.14954
   A44        3.07351  -0.00363   0.00000  -0.03179  -0.03177   3.04174
   A45        3.07365  -0.00338   0.00000  -0.00583  -0.00579   3.06787
   A46        2.92806  -0.00049   0.00000  -0.01357  -0.01350   2.91455
   A47        2.94903  -0.00202   0.00000  -0.00528  -0.00543   2.94360
   A48        3.34688  -0.00141   0.00000  -0.01331  -0.01328   3.33361
   A49        3.22137   0.00329   0.00000   0.00852   0.00857   3.22995
   A50        3.10522   0.00007   0.00000  -0.00568  -0.00548   3.09974
   A51        2.99624   0.00077   0.00000   0.00366   0.00361   2.99985
    D1       -0.04133   0.00080   0.00000   0.00600   0.00591  -0.03542
    D2        3.09529  -0.00011   0.00000  -0.00082  -0.00087   3.09442
    D3       -0.00714  -0.00003   0.00000   0.00124   0.00123  -0.00591
    D4        3.13904   0.00084   0.00000   0.00754   0.00748  -3.13666
    D5        2.33523   0.00082   0.00000   0.00305   0.00303   2.33826
    D6        0.23807  -0.00002   0.00000  -0.00043  -0.00040   0.23767
    D7       -1.84784  -0.00008   0.00000   0.00072   0.00072  -1.84712
    D8       -0.81044   0.00006   0.00000  -0.00257  -0.00259  -0.81304
    D9       -2.90760  -0.00078   0.00000  -0.00605  -0.00603  -2.91363
   D10        1.28967  -0.00083   0.00000  -0.00491  -0.00491   1.28476
   D11        0.14919  -0.00023   0.00000   0.00120   0.00121   0.15039
   D12       -1.58986   0.00111   0.00000   0.00829   0.00824  -1.58162
   D13        2.32793  -0.00027   0.00000   0.00484   0.00476   2.33269
   D14        1.74007   0.00211   0.00000   0.00125   0.00167   1.74174
   D15       -0.20556  -0.00272   0.00000  -0.03500  -0.03532  -0.24089
   D16       -1.61578  -0.00279   0.00000  -0.02486  -0.02500  -1.64078
   D17        0.43063   0.00217   0.00000   0.02285   0.02300   0.45363
   D18        1.86710   0.00155   0.00000   0.02006   0.02021   1.88731
   D19       -0.02376   0.00071   0.00000   0.01975   0.01986  -0.00391
   D20       -0.05563   0.00010   0.00000  -0.00329  -0.00324  -0.05888
   D21       -1.94650  -0.00074   0.00000  -0.00360  -0.00360  -1.95010
   D22       -0.23205  -0.00159   0.00000  -0.00792  -0.00794  -0.23999
   D23        1.84392   0.00091   0.00000   0.00113   0.00113   1.84505
   D24       -1.16441  -0.00022   0.00000  -0.00045  -0.00046  -1.16487
   D25        0.77161   0.00015   0.00000  -0.00756  -0.00748   0.76413
   D26        1.90568   0.00019   0.00000   0.00994   0.00995   1.91563
   D27       -1.98034  -0.00040   0.00000  -0.00785  -0.00790  -1.98824
   D28        0.01761  -0.00014   0.00000  -0.00597  -0.00594   0.01168
   D29        0.04224   0.00023   0.00000   0.01593   0.01596   0.05819
   D30        2.43941  -0.00037   0.00000  -0.00186  -0.00189   2.43751
   D31       -1.84583  -0.00010   0.00000   0.00002   0.00007  -1.84575
   D32        1.27930  -0.00017   0.00000  -0.00111  -0.00107   1.27824
   D33       -0.84777   0.00035   0.00000   0.00462   0.00462  -0.84314
   D34       -2.86184  -0.00094   0.00000  -0.00296  -0.00296  -2.86480
   D35        1.88109   0.00020   0.00000  -0.00785  -0.00766   1.87344
   D36       -0.40816   0.00056   0.00000   0.00846   0.00848  -0.39969
   D37       -2.65680  -0.00099   0.00000  -0.00536  -0.00528  -2.66208
   D38       -0.27760  -0.00056   0.00000  -0.01169  -0.01168  -0.28928
   D39       -2.56686  -0.00020   0.00000   0.00462   0.00446  -2.56240
   D40        1.46769  -0.00175   0.00000  -0.00920  -0.00930   1.45838
   D41        0.36108  -0.00106   0.00000  -0.00314  -0.00316   0.35792
   D42       -1.19062   0.00022   0.00000  -0.00378  -0.00377  -1.19439
   D43        2.51167   0.00063   0.00000   0.00188   0.00192   2.51359
   D44       -1.61213  -0.00205   0.00000  -0.01736  -0.01738  -1.62950
   D45        3.11936  -0.00076   0.00000  -0.01800  -0.01799   3.10138
   D46        0.53847  -0.00035   0.00000  -0.01234  -0.01230   0.52617
   D47       -0.23506  -0.00018   0.00000  -0.00184  -0.00182  -0.23688
   D48        1.46460  -0.00028   0.00000   0.00282   0.00279   1.46739
   D49       -2.37052   0.00047   0.00000  -0.00308  -0.00301  -2.37353
   D50       -2.46900  -0.00036   0.00000  -0.00878  -0.00879  -2.47779
   D51       -0.76934  -0.00045   0.00000  -0.00412  -0.00418  -0.77352
   D52        1.67873   0.00029   0.00000  -0.01002  -0.00999   1.66874
         Item               Value     Threshold  Converged?
 Maximum Force            0.020148     0.000015     NO 
 RMS     Force            0.005311     0.000010     NO 
 Maximum Displacement     0.159222     0.000060     NO 
 RMS     Displacement     0.037751     0.000040     NO 
 Predicted change in Energy=-4.422597D-03
 GradGradGradGradGradGradGradGradGradGradGradGradGradGradGradGradGradGrad

                          Input orientation:                          
 ---------------------------------------------------------------------
 Center     Atomic      Atomic             Coordinates (Angstroms)
 Number     Number       Type             X           Y           Z
 ---------------------------------------------------------------------
      1          6           0       -0.730729    1.003744   -0.965100
      2          8           0       -0.309543    1.164459    0.157227
      3          8           0       -0.320565    0.197179   -1.884542
      4          1           0        0.504731   -0.414810   -1.638847
      5          6           0       -1.946782    1.827281   -1.468150
      6          9           0       -1.752857    2.330714   -2.682865
      7          9           0       -2.215257    2.849115   -0.662878
      8          9           0       -3.047921    1.079698   -1.525904
      9          8           0        1.626276   -1.343985   -1.473094
     10          1           0        1.248741   -2.227903   -1.263034
     11          1           0        2.183279   -1.158746   -0.674725
     12          8           0        2.949547   -1.129907    0.870412
     13          1           0        2.651479   -1.945459    1.298597
     14          1           0        2.511775   -0.422127    1.362531
     15          8           0        0.500549   -1.417481    3.726579
     16          1           0        0.700305   -0.610292    3.215592
     17          1           0        0.852778   -1.264361    4.602295
     18          8           0        0.654290   -3.641692   -0.418197
     19          1           0        0.964761   -3.525444    0.494083
     20          1           0       -0.282736   -3.822387   -0.362497
     21          8           0        1.367062    0.638216    2.201794
     22          1           0        1.641419    1.501391    2.515011
     23          1           0        0.745304    0.808525    1.464735
     24          8           0        1.632288   -3.195049    2.068993
     25          1           0        1.160426   -2.623890    2.718862
     26          1           0        2.038921   -3.907416    2.559820
 ---------------------------------------------------------------------
                    Distance matrix (angstroms):
                    1          2          3          4          5
     1  C    0.000000
     2  O    1.209481   0.000000
     3  O    1.290021   2.259331   0.000000
     4  H    1.998147   2.526463   1.056414   0.000000
     5  C    1.552436   2.400361   2.339913   3.326564   0.000000
     6  F    2.399232   3.392555   2.690864   3.704670   1.329129
     7  F    2.387584   2.672524   3.480673   4.359365   1.328416
     8  F    2.385299   3.215405   2.888932   3.855859   1.332188
     9  O    3.365317   3.563374   2.516877   1.465845   4.777415
    10  H    3.801395   3.994185   2.954661   1.995518   5.167007
    11  H    3.640346   3.507647   3.093772   2.073763   5.157837
    12  O    4.633141   4.049002   4.477116   3.575594   6.179634
    13  H    5.026077   4.443193   4.853485   3.947149   6.559913
    14  H    4.238490   3.453961   4.353065   3.610615   5.740323
    15  O    5.421275   4.479167   5.896273   5.458311   6.595689
    16  H    4.704375   3.677380   5.263606   4.862308   5.906460
    17  H    6.216725   5.196997   6.752177   6.308306   7.365194
    18  O    4.878263   4.935502   4.223440   3.453277   6.146352
    19  H    5.051479   4.871603   4.600853   3.799613   6.401492
    20  H    4.884195   5.013927   4.298252   3.723004   5.992517
    21  O    3.816222   2.695958   4.443056   4.074678   5.085659
    22  H    4.240979   3.078785   4.990633   4.713642   5.370937
    23  H    2.849715   1.717255   3.567559   3.344644   4.109380
    24  O    5.693806   5.141096   5.563389   4.769611   7.109495
    25  H    5.505249   4.803579   5.598491   4.929462   6.855562
    26  H    6.649475   6.083721   6.493631   5.672816   8.062079
                    6          7          8          9         10
     6  F    0.000000
     7  F    2.136095   0.000000
     8  F    2.140279   2.137518   0.000000
     9  O    5.136682   5.744207   5.265467   0.000000
    10  H    5.639726   6.175402   5.428686   0.983855   0.000000
    11  H    5.630464   5.950648   5.753311   0.990937   1.537064
    12  O    6.834785   6.697671   6.826002   2.699796   2.941077
    13  H    7.316821   7.107773   7.043617   3.015805   2.934178
    14  H    6.490797   6.094927   6.442728   3.110417   3.427779
    15  O    7.759367   6.696774   6.812937   5.320644   5.110069
    16  H    7.032731   5.959071   6.275910   4.835235   4.793280
    17  H    8.531556   7.352249   7.633144   6.124948   5.957120
    18  O    6.825885   7.101038   6.101221   2.708694   1.750977
    19  H    7.195348   7.217068   6.433451   3.011005   2.202661
    20  H    6.738399   6.952252   5.747190   3.319674   2.387209
    21  O    6.038074   5.091899   5.795060   4.183433   4.498185
    22  H    6.263130   5.175837   6.204573   4.899119   5.323106
    23  H    5.075475   4.177998   4.837976   3.747032   4.112672
    24  O    8.035759   7.668028   7.287050   3.996606   3.490685
    25  H    7.887584   7.265341   7.031699   4.407683   4.002512
    26  H    8.987636   8.610141   8.212211   4.796442   4.249631
                   11         12         13         14         15
    11  H    0.000000
    12  O    1.724949   0.000000
    13  H    2.175346   0.968149   0.000000
    14  H    2.191102   0.966839   1.531060   0.000000
    15  O    4.719110   3.773325   3.286390   3.259522   0.000000
    16  H    4.199355   3.290738   3.043784   2.598204   0.975994
    17  H    5.443192   4.282694   3.822780   3.736001   0.956238
    18  O    2.927223   3.638377   3.132627   4.121509   4.706369
    19  H    2.907259   3.133624   2.447164   3.574636   3.886904
    20  H    3.643309   4.383739   3.858978   4.727237   4.808081
    21  O    3.488502   2.720863   3.023387   1.771739   2.702166
    22  H    4.188599   3.367437   3.792184   2.405338   3.359955
    23  H    3.242718   2.994900   3.353436   2.155312   3.182915
    24  O    3.460941   2.727010   1.787103   2.993607   2.681076
    25  H    3.835272   2.974846   2.168101   2.917797   1.704802
    26  H    4.247154   3.376078   2.411471   3.715418   3.150824
                   16         17         18         19         20
    16  H    0.000000
    17  H    1.540779   0.000000
    18  O    4.732433   5.558457   0.000000
    19  H    3.996830   4.690676   0.970650   0.000000
    20  H    4.907814   5.699302   0.955914   1.542126   0.000000
    21  O    1.741011   3.105912   5.068531   4.518206   5.403184
    22  H    2.415722   3.553603   6.002452   5.459952   6.350199
    23  H    2.254011   3.762006   4.833027   4.446753   5.083403
    24  O    2.977289   3.279148   2.709628   1.742152   3.158008
    25  H    2.124389   2.343136   3.336650   2.408470   3.607476
    26  H    3.618419   3.544627   3.294905   2.359448   3.733264
                   21         22         23         24         25
    21  O    0.000000
    22  H    0.958357   0.000000
    23  H    0.979206   1.544722   0.000000
    24  O    3.844724   4.717581   4.144934   0.000000
    25  H    3.309288   4.158227   3.677857   0.985498   0.000000
    26  H    4.608942   5.423579   5.011264   0.955892   1.563486
                   26
    26  H    0.000000
 Stoichiometry    C2H13F3O8
 Framework group  C1[X(C2H13F3O8)]
 Deg. of freedom    72
 Full point group                 C1      NOp   1
 Largest Abelian subgroup         C1      NOp   1
 Largest concise Abelian subgroup C1      NOp   1
                         Standard orientation:                         
 ---------------------------------------------------------------------
 Center     Atomic      Atomic             Coordinates (Angstroms)
 Number     Number       Type             X           Y           Z
 ---------------------------------------------------------------------
      1          6           0       -1.660317   -0.042999   -0.205126
      2          8           0       -0.935239    0.913830   -0.352041
      3          8           0       -1.401153   -1.296915   -0.362239
      4          1           0       -0.419338   -1.539159   -0.667802
      5          6           0       -3.131452    0.154608    0.249595
      6          9           0       -3.987493   -0.562288   -0.471403
      7          9           0       -3.509741    1.424257    0.151730
      8          9           0       -3.297448   -0.202203    1.522330
      9          8           0        0.888475   -2.060772   -1.075537
     10          1           0        1.354787   -2.357426   -0.261584
     11          1           0        1.502396   -1.367358   -1.428007
     12          8           0        2.727758   -0.180939   -1.685588
     13          1           0        3.309887   -0.270031   -0.917148
     14          1           0        2.290617    0.672621   -1.562626
     15          8           0        3.055524    2.236530    1.193021
     16          1           0        2.380169    2.264348    0.488970
     17          1           0        3.616690    2.996482    1.044845
     18          8           0        2.374777   -2.420231    1.160244
     19          1           0        2.955583   -1.647278    1.074401
     20          1           0        1.997361   -2.377026    2.037433
     21          8           0        1.417016    2.087255   -0.950507
     22          1           0        1.182970    2.807603   -1.537678
     23          1           0        0.571781    1.654975   -0.710598
     24          8           0        3.948578   -0.252643    0.751837
     25          1           0        3.663247    0.654037    1.012074
     26          1           0        4.890725   -0.308247    0.903478
 ---------------------------------------------------------------------
 Rotational constants (GHZ):           0.7824444           0.2689488           0.2384690
 Standard basis: 6-31++G(d,p) (6D, 7F)
 There are   325 symmetry adapted cartesian basis functions of A   symmetry.
 There are   325 symmetry adapted basis functions of A   symmetry.
   325 basis functions,   520 primitive gaussians,   325 cartesian basis functions
    58 alpha electrons       58 beta electrons
       nuclear repulsion energy       973.4817246900 Hartrees.
 NAtoms=   26 NActive=   26 NUniq=   26 SFac= 1.00D+00 NAtFMM=   60 NAOKFM=F Big=F
 Integral buffers will be    131072 words long.
 Raffenetti 2 integral format.
 Two-electron integral symmetry is turned on.
 Nuclear repulsion after empirical dispersion term =      973.4686644349 Hartrees.
 One-electron integrals computed using PRISM.
 NBasis=   325 RedAO= T EigKep=  5.00D-05  NBF=   325
 NBsUse=   325 1.00D-06 EigRej= -1.00D+00 NBFU=   325
 Initial guess from the checkpoint file:  "/local_scratch/slurm.5787768/Gau-109052.chk"
 B after Tr=     0.000000    0.000000    0.000000
         Rot=    0.999997   -0.001879   -0.001438    0.000691 Ang=  -0.28 deg.
 ExpMin= 3.60D-02 ExpMax= 7.00D+03 ExpMxC= 1.05D+03 IAcc=3 IRadAn=         5 AccDes= 0.00D+00
 Harris functional with IExCor= 4639 and IRadAn=       5 diagonalized for initial guess.
 HarFok:  IExCor= 4639 AccDes= 0.00D+00 IRadAn=         5 IDoV= 1 UseB2=F ITyADJ=14
 ICtDFT=  3500011 ScaDFX=  1.000000  1.000000  1.000000  1.000000
 FoFCou: FMM=F IPFlag=           0 FMFlag=      100000 FMFlg1=           0
         NFxFlg=           0 DoJE=T BraDBF=F KetDBF=T FulRan=T
         wScrn=  0.000000 ICntrl=       500 IOpCl=  0 I1Cent=   200000004 NGrid=           0
         NMat0=    1 NMatS0=      1 NMatT0=    0 NMatD0=    1 NMtDS0=    0 NMtDT0=    0
 Petite list used in FoFCou.
 Requested convergence on RMS density matrix=1.00D-10 within 128 cycles.
 Requested convergence on MAX density matrix=1.00D-08.
 Requested convergence on             energy=1.00D-08.
 No special actions if energy rises.
 SCF Done:  E(RwB97XD) =  -985.240215378     A.U. after   15 cycles
            NFock= 15  Conv=0.93D-10     -V/T= 2.0080
 Calling FoFJK, ICntrl=      2127 FMM=F ISym2X=0 I1Cent= 0 IOpClX= 0 NMat=1 NMatS=1 NMatT=0.
 ***** Axes restored to original set *****
 -------------------------------------------------------------------
 Center     Atomic                   Forces (Hartrees/Bohr)
 Number     Number              X              Y              Z
 -------------------------------------------------------------------
      1        6          -0.002884298   -0.005167742   -0.018412517
      2        8           0.003669387    0.002163122    0.013134596
      3        8           0.001629473   -0.000831815    0.002681441
      4        1           0.002110154   -0.000037968   -0.000274938
      5        6          -0.004631961    0.007465013    0.000256042
      6        9           0.007753947    0.000773828   -0.009445241
      7        9           0.003043796    0.005642455    0.009883066
      8        9          -0.005845184   -0.012772127    0.001716978
      9        8          -0.005941357    0.002414417    0.005721475
     10        1           0.000819124    0.001682337   -0.003192180
     11        1           0.000797633    0.000456401   -0.004731573
     12        8           0.003804648    0.000703242   -0.006718153
     13        1           0.001844944   -0.002883784    0.001128962
     14        1           0.001577631    0.003368074    0.002999542
     15        8          -0.002223661   -0.003764187   -0.003794989
     16        1           0.000892078    0.003678334    0.001076402
     17        1           0.000918696   -0.000454515    0.004577995
     18        8           0.001097447   -0.000693227   -0.005470275
     19        1           0.000539865   -0.001420571    0.005132126
     20        1          -0.004406996   -0.001096003   -0.000927747
     21        8          -0.003641824    0.002126215   -0.000650225
     22        1           0.001381511    0.002520141    0.002003337
     23        1          -0.001424842    0.000827566   -0.002718480
     24        8          -0.002080520    0.000338625    0.000609431
     25        1          -0.000949562   -0.000807113    0.003270762
     26        1           0.002149870   -0.004230718    0.002144164
 -------------------------------------------------------------------
 Cartesian Forces:  Max     0.018412517 RMS     0.004515228

 GradGradGradGradGradGradGradGradGradGradGradGradGradGradGradGradGradGrad
 Berny optimization.
 Using GEDIIS/GDIIS optimizer.
 FormGI is forming the generalized inverse of G from B-inverse, IUseBI=4.
 Internal  Forces:  Max     0.013275288 RMS     0.003374324
 Search for a local minimum.
 Step number   2 out of a maximum of  156
 All quantities printed in internal units (Hartrees-Bohrs-Radians)
 Mixed Optimization -- RFO/linear search
 Update second derivatives using D2CorX and points    1    2
 DE= -4.04D-03 DEPred=-4.42D-03 R= 9.14D-01
 TightC=F SS=  1.41D+00  RLast= 3.09D-01 DXNew= 5.0454D-01 9.2671D-01
 Trust test= 9.14D-01 RLast= 3.09D-01 DXMaxT set to 5.05D-01
 ITU=  1  0
 Use linear search instead of GDIIS.
     Eigenvalues ---   -0.01541   0.00007   0.00030   0.00042   0.00058
     Eigenvalues ---    0.00064   0.00103   0.00192   0.00312   0.00354
     Eigenvalues ---    0.00433   0.00549   0.00612   0.00648   0.00680
     Eigenvalues ---    0.00832   0.00976   0.01061   0.01066   0.01186
     Eigenvalues ---    0.01270   0.01327   0.01586   0.01604   0.01824
     Eigenvalues ---    0.01933   0.02028   0.02101   0.02195   0.02433
     Eigenvalues ---    0.02459   0.02694   0.02811   0.02998   0.03108
     Eigenvalues ---    0.03206   0.03256   0.03758   0.04197   0.04828
     Eigenvalues ---    0.05196   0.05712   0.06080   0.06870   0.07106
     Eigenvalues ---    0.08454   0.11987   0.14067   0.19367   0.20537
     Eigenvalues ---    0.22718   0.24388   0.24929   0.26968   0.32716
     Eigenvalues ---    0.38998   0.40814   0.41117   0.41396   0.44355
     Eigenvalues ---    0.45040   0.47226   0.48622   0.51545   0.52486
     Eigenvalues ---    0.55830   0.57718   0.58324   0.59145   0.59228
     Eigenvalues ---    0.59634   0.88861
 RFO step:  Lambda=-2.37501972D-02 EMin=-1.54133552D-02
 Quartic linear search produced a step of  0.54381.
 Maximum step size (   0.505) exceeded in Quadratic search.
    -- Step size scaled by   0.504
 Iteration  1 RMS(Cart)=  0.04705523 RMS(Int)=  0.00817057
 Iteration  2 RMS(Cart)=  0.01492129 RMS(Int)=  0.00036709
 Iteration  3 RMS(Cart)=  0.00005001 RMS(Int)=  0.00036554
 Iteration  4 RMS(Cart)=  0.00000002 RMS(Int)=  0.00036554
 Variable       Old X    -DE/DX   Delta X   Delta X   Delta X     New X
                                 (Linear)    (Quad)   (Total)
    R1        2.28559   0.01328   0.00106   0.04230   0.04325   2.32884
    R2        2.43779  -0.00349   0.00437  -0.03763  -0.03330   2.40449
    R3        2.93368  -0.00044  -0.00111   0.00142   0.00031   2.93399
    R4        3.24514  -0.00066   0.02003  -0.06967  -0.04977   3.19538
    R5        1.99633  -0.00301  -0.07617   0.17784   0.10175   2.09809
    R6        2.77005  -0.00477   0.10023  -0.39212  -0.29182   2.47823
    R7        2.51169   0.01006   0.00314   0.02582   0.02895   2.54064
    R8        2.51034   0.00972   0.00142   0.01951   0.02093   2.53127
    R9        2.51747   0.01192   0.00460   0.03621   0.04082   2.55829
   R10        1.85922   0.00014  -0.00510   0.00513   0.00018   1.85940
   R11        1.87260  -0.00155  -0.00927   0.00480  -0.00456   1.86804
   R12        3.30887   0.00282   0.03783  -0.01161   0.02641   3.33528
   R13        3.25968   0.00181   0.04685  -0.06568  -0.01885   3.24084
   R14        1.82954   0.00758   0.00202   0.02121   0.02306   1.85260
   R15        1.82706   0.00746   0.00175   0.02437   0.02609   1.85315
   R16        3.37714   0.00540   0.03783   0.10646   0.14415   3.52128
   R17        3.34810   0.00447   0.03714   0.07094   0.10808   3.45618
   R18        1.84436   0.00599   0.00216   0.01812   0.02027   1.86463
   R19        1.80703   0.00446   0.00229   0.01353   0.01582   1.82285
   R20        3.22161   0.00115   0.00972   0.00056   0.01031   3.23192
   R21        3.29003   0.00329   0.01801   0.05378   0.07178   3.36181
   R22        1.83426   0.00815   0.00308   0.02484   0.02806   1.86233
   R23        1.80641   0.00447   0.00204   0.01327   0.01531   1.82172
   R24        3.29219   0.00343   0.02217   0.05998   0.08228   3.37447
   R25        1.81103   0.00332   0.00156   0.00925   0.01081   1.82184
   R26        1.85043   0.00245  -0.00105   0.01723   0.01608   1.86651
   R27        1.86232   0.00305   0.00026   0.01087   0.01116   1.87348
   R28        1.80637   0.00517   0.00239   0.01482   0.01721   1.82359
    A1        2.25717  -0.00005  -0.00288   0.00039  -0.00285   2.25431
    A2        2.09784  -0.00308   0.00113  -0.04139  -0.04015   2.05769
    A3        1.92813   0.00312   0.00173   0.04087   0.04269   1.97082
    A4        2.67453  -0.00056   0.01512  -0.02648  -0.01186   2.66267
    A5        2.03178  -0.00066  -0.02229   0.03082   0.00835   2.04013
    A6        1.96361  -0.00794  -0.00559  -0.02885  -0.03516   1.92844
    A7        1.94973  -0.00717  -0.00613  -0.01218  -0.01873   1.93100
    A8        1.94316  -0.00946  -0.00909  -0.04630  -0.05634   1.88682
    A9        1.86726   0.00872   0.00792   0.03217   0.03986   1.90712
   A10        1.86872   0.00899   0.00714   0.03076   0.03664   1.90536
   A11        1.86595   0.00891   0.00773   0.03168   0.03876   1.90471
   A12        1.87553  -0.00026   0.00716   0.00389   0.00994   1.88547
   A13        1.98524   0.00232   0.01862   0.01820   0.03617   2.02140
   A14        1.78403   0.00187   0.00483   0.02713   0.03079   1.81482
   A15        2.85321   0.00070  -0.00001   0.00068   0.00061   2.85382
   A16        1.81864   0.00023  -0.00062   0.00927   0.00878   1.82742
   A17        1.84111   0.00007  -0.00404   0.00863   0.00477   1.84589
   A18        1.82570   0.00043   0.00227   0.01085   0.01292   1.83863
   A19        2.84132  -0.00066  -0.00118  -0.00957  -0.01064   2.83068
   A20        1.84590  -0.00057   0.00003  -0.00770  -0.00816   1.83774
   A21        1.76865   0.00266   0.01426   0.05090   0.06472   1.83337
   A22        2.10839  -0.00053  -0.00414  -0.01122  -0.01662   2.09177
   A23        1.82161   0.00066   0.00300   0.03157   0.03474   1.85635
   A24        2.11009  -0.00063   0.00131  -0.02121  -0.02057   2.08952
   A25        1.85606   0.00116   0.00124   0.01209   0.01334   1.86940
   A26        1.66503  -0.00057  -0.00818  -0.01118  -0.01930   1.64573
   A27        2.10469   0.00014  -0.00001   0.00426   0.00371   2.10840
   A28        1.72924  -0.00016   0.00347   0.00712   0.01048   1.73972
   A29        2.17149  -0.00046  -0.00349  -0.01119  -0.01469   2.15680
   A30        1.89638   0.00061   0.00964   0.01151   0.02061   1.91698
   A31        1.84536   0.00050   0.00118   0.00411   0.00564   1.85100
   A32        1.53221  -0.00066   0.00261  -0.00391  -0.00177   1.53044
   A33        1.72348   0.00078   0.00164   0.00868   0.01039   1.73387
   A34        2.09421   0.00050   0.00045   0.01151   0.01161   2.10582
   A35        2.12067  -0.00026  -0.00353  -0.00444  -0.00792   2.11275
   A36        2.07813  -0.00020  -0.00242  -0.01012  -0.01229   2.06584
   A37        1.87234   0.00006   0.00223   0.00345   0.00557   1.87791
   A38        3.25359   0.00106   0.00458  -0.00875  -0.00416   3.24944
   A39        3.14922   0.00044  -0.00446   0.00236  -0.00197   3.14726
   A40        3.00789  -0.00246  -0.01668  -0.05287  -0.06928   2.93862
   A41        3.02408  -0.00098  -0.00347  -0.02190  -0.02545   2.99863
   A42        3.08818  -0.00102  -0.00237  -0.02314  -0.02560   3.06258
   A43        3.14954  -0.00120   0.00574  -0.00103   0.00430   3.15384
   A44        3.04174  -0.00255  -0.01728  -0.04948  -0.06665   2.97508
   A45        3.06787  -0.00194  -0.00315  -0.02692  -0.02996   3.03791
   A46        2.91455  -0.00047  -0.00734  -0.01157  -0.01908   2.89548
   A47        2.94360  -0.00137  -0.00295  -0.01632  -0.01949   2.92411
   A48        3.33361  -0.00108  -0.00722  -0.00898  -0.01593   3.31767
   A49        3.22995   0.00225   0.00466   0.05350   0.05806   3.28801
   A50        3.09974   0.00000  -0.00298   0.00724   0.00477   3.10450
   A51        2.99985   0.00038   0.00196   0.00321   0.00511   3.00496
    D1       -0.03542   0.00061   0.00321   0.01105   0.01454  -0.02088
    D2        3.09442  -0.00008  -0.00047  -0.00503  -0.00492   3.08950
    D3       -0.00591  -0.00008   0.00067  -0.00673  -0.00603  -0.01194
    D4       -3.13666   0.00059   0.00407   0.00853   0.01308  -3.12358
    D5        2.33826   0.00058   0.00165   0.01417   0.01544   2.35370
    D6        0.23767   0.00002  -0.00022   0.00163   0.00163   0.23930
    D7       -1.84712  -0.00005   0.00039   0.00099   0.00168  -1.84545
    D8       -0.81304  -0.00000  -0.00141   0.00075  -0.00113  -0.81417
    D9       -2.91363  -0.00056  -0.00328  -0.01179  -0.01494  -2.92857
   D10        1.28476  -0.00063  -0.00267  -0.01243  -0.01489   1.26987
   D11        0.15039  -0.00014   0.00066  -0.00504  -0.00392   0.14647
   D12       -1.58162   0.00071   0.00448   0.00285   0.00775  -1.57387
   D13        2.33269   0.00001   0.00259   0.00571   0.00852   2.34121
   D14        1.74174   0.00130   0.00091   0.01733   0.01860   1.76035
   D15       -0.24089  -0.00216  -0.01921  -0.02605  -0.04536  -0.28624
   D16       -1.64078  -0.00179  -0.01360  -0.01016  -0.02413  -1.66491
   D17        0.45363   0.00164   0.01251   0.02541   0.03825   0.49188
   D18        1.88731   0.00128   0.01099   0.02432   0.03612   1.92344
   D19       -0.00391   0.00070   0.01080   0.00810   0.01964   0.01573
   D20       -0.05888   0.00005  -0.00176   0.00237   0.00056  -0.05831
   D21       -1.95010  -0.00053  -0.00196  -0.01385  -0.01592  -1.96602
   D22       -0.23999  -0.00097  -0.00432  -0.00547  -0.00963  -0.24962
   D23        1.84505   0.00072   0.00061   0.02342   0.02373   1.86878
   D24       -1.16487  -0.00022  -0.00025  -0.00429  -0.00468  -1.16955
   D25        0.76413   0.00010  -0.00407   0.01262   0.00885   0.77298
   D26        1.91563   0.00028   0.00541   0.01137   0.01708   1.93270
   D27       -1.98824  -0.00039  -0.00430  -0.00232  -0.00662  -1.99487
   D28        0.01168  -0.00013  -0.00323   0.00208  -0.00066   0.01102
   D29        0.05819   0.00033   0.00868   0.00470   0.01385   0.07204
   D30        2.43751  -0.00034  -0.00103  -0.00899  -0.00985   2.42766
   D31       -1.84575  -0.00008   0.00004  -0.00459  -0.00388  -1.84964
   D32        1.27824  -0.00015  -0.00058  -0.00481  -0.00538   1.27286
   D33       -0.84314   0.00018   0.00251  -0.00013   0.00241  -0.84073
   D34       -2.86480  -0.00067  -0.00161  -0.01580  -0.01759  -2.88239
   D35        1.87344  -0.00002  -0.00417  -0.00344  -0.00708   1.86636
   D36       -0.39969   0.00048   0.00461   0.00716   0.01191  -0.38777
   D37       -2.66208  -0.00047  -0.00287  -0.00146  -0.00396  -2.66604
   D38       -0.28928  -0.00054  -0.00635  -0.00988  -0.01638  -0.30567
   D39       -2.56240  -0.00005   0.00242   0.00072   0.00261  -2.55980
   D40        1.45838  -0.00099  -0.00506  -0.00791  -0.01327   1.44512
   D41        0.35792  -0.00068  -0.00172  -0.01012  -0.01181   0.34611
   D42       -1.19439   0.00011  -0.00205   0.00003  -0.00209  -1.19647
   D43        2.51359   0.00044   0.00104   0.00997   0.01125   2.52484
   D44       -1.62950  -0.00153  -0.00945  -0.02954  -0.03904  -1.66854
   D45        3.10138  -0.00074  -0.00978  -0.01938  -0.02931   3.07206
   D46        0.52617  -0.00040  -0.00669  -0.00944  -0.01598   0.51019
   D47       -0.23688  -0.00011  -0.00099   0.00262   0.00161  -0.23527
   D48        1.46739  -0.00016   0.00152  -0.00169  -0.00008   1.46731
   D49       -2.37353   0.00026  -0.00164   0.00472   0.00324  -2.37028
   D50       -2.47779  -0.00025  -0.00478   0.00539   0.00028  -2.47752
   D51       -0.77352  -0.00030  -0.00227   0.00108  -0.00141  -0.77494
   D52        1.66874   0.00012  -0.00543   0.00749   0.00191   1.67065
         Item               Value     Threshold  Converged?
 Maximum Force            0.013275     0.000015     NO 
 RMS     Force            0.003374     0.000010     NO 
 Maximum Displacement     0.204821     0.000060     NO 
 RMS     Displacement     0.053825     0.000040     NO 
 Predicted change in Energy=-9.657556D-03
 GradGradGradGradGradGradGradGradGradGradGradGradGradGradGradGradGradGrad

                          Input orientation:                          
 ---------------------------------------------------------------------
 Center     Atomic      Atomic             Coordinates (Angstroms)
 Number     Number       Type             X           Y           Z
 ---------------------------------------------------------------------
      1          6           0       -0.711813    0.993127   -1.004260
      2          8           0       -0.305679    1.177500    0.144561
      3          8           0       -0.279370    0.188464   -1.889986
      4          1           0        0.593633   -0.439723   -1.614446
      5          6           0       -1.947341    1.805780   -1.477155
      6          9           0       -1.739992    2.303555   -2.708729
      7          9           0       -2.202635    2.812143   -0.630814
      8          9           0       -3.012899    0.971311   -1.508561
      9          8           0        1.583116   -1.283801   -1.446273
     10          1           0        1.198912   -2.169340   -1.255560
     11          1           0        2.172567   -1.107530   -0.672545
     12          8           0        2.977488   -1.113978    0.841789
     13          1           0        2.688507   -1.945286    1.273651
     14          1           0        2.566678   -0.393379    1.364887
     15          8           0        0.520554   -1.430838    3.733870
     16          1           0        0.711552   -0.598660    3.239281
     17          1           0        0.858398   -1.280573    4.624800
     18          8           0        0.586324   -3.607558   -0.436219
     19          1           0        0.889987   -3.544658    0.499218
     20          1           0       -0.362225   -3.778299   -0.415601
     21          8           0        1.349298    0.691348    2.193350
     22          1           0        1.604446    1.562897    2.517002
     23          1           0        0.729289    0.850077    1.441037
     24          8           0        1.634968   -3.244906    2.094164
     25          1           0        1.182275   -2.680686    2.772109
     26          1           0        2.041503   -3.987615    2.557131
 ---------------------------------------------------------------------
                    Distance matrix (angstroms):
                    1          2          3          4          5
     1  C    0.000000
     2  O    1.232367   0.000000
     3  O    1.272400   2.262359   0.000000
     4  H    2.032136   2.553092   1.110259   0.000000
     5  C    1.552599   2.391601   2.359718   3.393771   0.000000
     6  F    2.383189   3.386225   2.697660   3.764152   1.344451
     7  F    2.381351   2.621394   3.488288   4.400145   1.339490
     8  F    2.355800   3.178737   2.868888   3.874184   1.353787
     9  O    3.262894   3.486588   2.415222   1.311421   4.691545
    10  H    3.703407   3.927527   2.854305   1.867281   5.074406
    11  H    3.583636   3.468534   3.028822   1.956062   5.109640
    12  O    4.632357   4.064011   4.445905   3.488621   6.177089
    13  H    5.038386   4.471218   4.834231   3.872509   6.567231
    14  H    4.275951   3.493893   4.362652   3.573720   5.769737
    15  O    5.462986   4.513228   5.906757   5.439865   6.612185
    16  H    4.750515   3.710364   5.283075   4.857760   5.924172
    17  H    6.270693   5.241159   6.774587   6.301216   7.391320
    18  O    4.813953   4.902016   4.156038   3.379860   6.066898
    19  H    5.041597   4.884074   4.583873   3.767761   6.370532
    20  H    4.820295   4.987678   4.232717   3.673825   5.900969
    21  O    3.816275   2.678214   4.424826   4.043471   5.057904
    22  H    4.253113   3.070111   4.985917   4.701179   5.350464
    23  H    2.841956   1.690921   3.542716   3.319331   4.073519
    24  O    5.750525   5.208142   5.596979   4.765209   7.148195
    25  H    5.598700   4.899349   5.666001   4.960875   6.926696
    26  H    6.713572   6.165077   6.527093   5.664443   8.108623
                    6          7          8          9         10
     6  F    0.000000
     7  F    2.188706   0.000000
     8  F    2.198993   2.194454   0.000000
     9  O    5.050343   5.636811   5.119840   0.000000
    10  H    5.545778   6.064322   5.259948   0.983953   0.000000
    11  H    5.575811   5.874349   5.648855   0.988523   1.554139
    12  O    6.822047   6.664582   6.764415   2.684835   2.945503
    13  H    7.315983   7.084024   6.982355   3.009558   2.943807
    14  H    6.512696   6.083135   6.422675   3.108514   3.448414
    15  O    7.782214   6.668516   6.763039   5.290041   5.089201
    16  H    7.057744   5.924838   6.235250   4.814920   4.786246
    17  H    8.566111   7.330875   7.594474   6.114177   5.956886
    18  O    6.746652   7.002052   5.922024   2.722802   1.764952
    19  H    7.170029   7.158925   6.297434   3.062162   2.250818
    20  H    6.644218   6.845974   5.547922   3.327034   2.394041
    21  O    6.014425   5.008982   5.728114   4.147618   4.483428
    22  H    6.248368   5.095412   6.154267   4.879722   5.322243
    23  H    5.042867   4.091264   4.766424   3.690394   4.075421
    24  O    8.077349   7.670759   7.235937   4.047631   3.545086
    25  H    7.963786   7.294427   7.018597   4.461693   4.060033
    26  H    9.033704   8.626262   8.165034   4.852625   4.307284
                   11         12         13         14         15
    11  H    0.000000
    12  O    1.714977   0.000000
    13  H    2.180759   0.980351   0.000000
    14  H    2.194644   0.980643   1.559353   0.000000
    15  O    4.717009   3.808025   3.319240   3.297730   0.000000
    16  H    4.206650   3.338861   3.096038   2.645182   0.986721
    17  H    5.460665   4.339295   3.875738   3.785812   0.964611
    18  O    2.970212   3.683600   3.178990   4.182909   4.704475
    19  H    2.992931   3.222301   2.528322   3.673041   3.881712
    20  H    3.691098   4.453461   3.939604   4.817291   4.848503
    21  O    3.482397   2.781532   3.096961   1.828933   2.750217
    22  H    4.198470   3.443435   3.876655   2.465821   3.408524
    23  H    3.222190   3.044833   3.417691   2.219905   3.240868
    24  O    3.537241   2.812767   1.863384   3.087254   2.687266
    25  H    3.914223   3.066513   2.248316   3.021361   1.710257
    26  H    4.329304   3.475091   2.497407   3.823060   3.199235
                   16         17         18         19         20
    16  H    0.000000
    17  H    1.551203   0.000000
    18  O    4.751679   5.576989   0.000000
    19  H    4.027243   4.706114   0.985500   0.000000
    20  H    4.961982   5.756232   0.964014   1.568285   0.000000
    21  O    1.778993   3.168818   5.096799   4.585281   5.451026
    22  H    2.447709   3.617281   6.040836   5.537962   6.402838
    23  H    2.309294   3.833105   4.838909   4.497393   5.104936
    24  O    3.027641   3.296330   2.762971   1.785693   3.251493
    25  H    2.185100   2.344713   3.392288   2.449063   3.708332
    26  H    3.703932   3.605977   3.349945   2.399418   3.828688
                   21         22         23         24         25
    21  O    0.000000
    22  H    0.964079   0.000000
    23  H    0.987715   1.559395   0.000000
    24  O    3.947853   4.826458   4.244493   0.000000
    25  H    3.425417   4.272155   3.800426   0.991405   0.000000
    26  H    4.743857   5.567837   5.135254   0.965000   1.578781
                   26
    26  H    0.000000
 Stoichiometry    C2H13F3O8
 Framework group  C1[X(C2H13F3O8)]
 Deg. of freedom    72
 Full point group                 C1      NOp   1
 Largest Abelian subgroup         C1      NOp   1
 Largest concise Abelian subgroup C1      NOp   1
                         Standard orientation:                         
 ---------------------------------------------------------------------
 Center     Atomic      Atomic             Coordinates (Angstroms)
 Number     Number       Type             X           Y           Z
 ---------------------------------------------------------------------
      1          6           0       -1.670384   -0.058206   -0.222198
      2          8           0       -0.945908    0.930737   -0.348114
      3          8           0       -1.394251   -1.285863   -0.410902
      4          1           0       -0.362856   -1.522711   -0.746764
      5          6           0       -3.125996    0.165499    0.269446
      6          9           0       -3.988781   -0.549730   -0.473249
      7          9           0       -3.453386    1.462555    0.200911
      8          9           0       -3.202645   -0.243999    1.557536
      9          8           0        0.812804   -1.984524   -1.099438
     10          1           0        1.265530   -2.314521   -0.290547
     11          1           0        1.442706   -1.319565   -1.471233
     12          8           0        2.705803   -0.190029   -1.735586
     13          1           0        3.306251   -0.304293   -0.969105
     14          1           0        2.300488    0.695162   -1.618037
     15          8           0        3.097906    2.189514    1.211462
     16          1           0        2.408925    2.263847    0.509040
     17          1           0        3.667800    2.958443    1.091279
     18          8           0        2.280666   -2.442993    1.147524
     19          1           0        2.911078   -1.686393    1.110811
     20          1           0        1.874583   -2.431620    2.021762
     21          8           0        1.380387    2.120800   -0.935420
     22          1           0        1.141122    2.867988   -1.495696
     23          1           0        0.531941    1.673394   -0.699734
     24          8           0        3.989440   -0.305843    0.764518
     25          1           0        3.743504    0.615621    1.035263
     26          1           0        4.935735   -0.412936    0.920345
 ---------------------------------------------------------------------
 Rotational constants (GHZ):           0.7748826           0.2710306           0.2410868
 Standard basis: 6-31++G(d,p) (6D, 7F)
 There are   325 symmetry adapted cartesian basis functions of A   symmetry.
 There are   325 symmetry adapted basis functions of A   symmetry.
   325 basis functions,   520 primitive gaussians,   325 cartesian basis functions
    58 alpha electrons       58 beta electrons
       nuclear repulsion energy       971.4277669373 Hartrees.
 NAtoms=   26 NActive=   26 NUniq=   26 SFac= 1.00D+00 NAtFMM=   60 NAOKFM=F Big=F
 Integral buffers will be    131072 words long.
 Raffenetti 2 integral format.
 Two-electron integral symmetry is turned on.
 Nuclear repulsion after empirical dispersion term =      971.4149283037 Hartrees.
 One-electron integrals computed using PRISM.
 NBasis=   325 RedAO= T EigKep=  4.92D-05  NBF=   325
 NBsUse=   325 1.00D-06 EigRej= -1.00D+00 NBFU=   325
 Initial guess from the checkpoint file:  "/local_scratch/slurm.5787768/Gau-109052.chk"
 B after Tr=    -0.000000   -0.000000   -0.000000
         Rot=    0.999955   -0.008293   -0.002576    0.003790 Ang=  -1.09 deg.
 ExpMin= 3.60D-02 ExpMax= 7.00D+03 ExpMxC= 1.05D+03 IAcc=3 IRadAn=         5 AccDes= 0.00D+00
 Harris functional with IExCor= 4639 and IRadAn=       5 diagonalized for initial guess.
 HarFok:  IExCor= 4639 AccDes= 0.00D+00 IRadAn=         5 IDoV= 1 UseB2=F ITyADJ=14
 ICtDFT=  3500011 ScaDFX=  1.000000  1.000000  1.000000  1.000000
 FoFCou: FMM=F IPFlag=           0 FMFlag=      100000 FMFlg1=           0
         NFxFlg=           0 DoJE=T BraDBF=F KetDBF=T FulRan=T
         wScrn=  0.000000 ICntrl=       500 IOpCl=  0 I1Cent=   200000004 NGrid=           0
         NMat0=    1 NMatS0=      1 NMatT0=    0 NMatD0=    1 NMtDS0=    0 NMtDT0=    0
 Petite list used in FoFCou.
 Requested convergence on RMS density matrix=1.00D-10 within 128 cycles.
 Requested convergence on MAX density matrix=1.00D-08.
 Requested convergence on             energy=1.00D-08.
 No special actions if energy rises.
 SCF Done:  E(RwB97XD) =  -985.243024149     A.U. after   16 cycles
            NFock= 16  Conv=0.92D-10     -V/T= 2.0084
 Calling FoFJK, ICntrl=      2127 FMM=F ISym2X=0 I1Cent= 0 IOpClX= 0 NMat=1 NMatS=1 NMatT=0.
 ***** Axes restored to original set *****
 -------------------------------------------------------------------
 Center     Atomic                   Forces (Hartrees/Bohr)
 Number     Number              X              Y              Z
 -------------------------------------------------------------------
      1        6           0.002462917    0.005291399    0.015570674
      2        8          -0.002377950   -0.002398585   -0.009711925
      3        8           0.001549040   -0.001639726   -0.003187991
      4        1          -0.001081780    0.001280345   -0.001364391
      5        6           0.005974042   -0.005693644    0.001426228
      6        9          -0.006603369   -0.000296275    0.006969011
      7        9          -0.003087451   -0.004557204   -0.008452233
      8        9           0.002729927    0.009818160   -0.001728417
      9        8          -0.001965438   -0.001880258    0.000268562
     10        1           0.000758999   -0.000280358   -0.000141278
     11        1           0.001909031    0.000278674    0.000881838
     12        8          -0.005272175   -0.000435711    0.004423744
     13        1           0.003282128    0.007511916   -0.002285968
     14        1           0.004090824   -0.006414412   -0.002780661
     15        8           0.003724195    0.006444109    0.000074652
     16        1          -0.000902335   -0.004747023    0.003412211
     17        1          -0.002332603   -0.001771054   -0.003233917
     18        8          -0.000830620    0.000408112    0.006659548
     19        1          -0.004131130   -0.001518992   -0.007126186
     20        1           0.004137191    0.000655863    0.000269841
     21        8          -0.002488680    0.004230824   -0.001228055
     22        1          -0.000955872   -0.002948244   -0.000784651
     23        1           0.001689851   -0.000030136    0.000863766
     24        8           0.000427525   -0.002839064    0.005199214
     25        1           0.001328786   -0.002011633   -0.001602927
     26        1          -0.002035054    0.003542917   -0.002390688
 -------------------------------------------------------------------
 Cartesian Forces:  Max     0.015570674 RMS     0.004112645

 GradGradGradGradGradGradGradGradGradGradGradGradGradGradGradGradGradGrad
 Berny optimization.
 Using GEDIIS/GDIIS optimizer.
 FormGI is forming the generalized inverse of G from B-inverse, IUseBI=4.
 Internal  Forces:  Max     0.010702980 RMS     0.002715903
 Search for a local minimum.
 Step number   3 out of a maximum of  156
 All quantities printed in internal units (Hartrees-Bohrs-Radians)
 Mixed Optimization -- RFO/linear search
 Update second derivatives using D2CorX and points    1    2    3
 DE= -2.81D-03 DEPred=-9.66D-03 R= 2.91D-01
 Trust test= 2.91D-01 RLast= 4.53D-01 DXMaxT set to 5.05D-01
 ITU=  0  1  0
 Use linear search instead of GDIIS.
     Eigenvalues ---   -0.03372   0.00007   0.00030   0.00042   0.00058
     Eigenvalues ---    0.00064   0.00103   0.00192   0.00312   0.00355
     Eigenvalues ---    0.00432   0.00549   0.00611   0.00648   0.00680
     Eigenvalues ---    0.00833   0.00975   0.01060   0.01066   0.01187
     Eigenvalues ---    0.01262   0.01326   0.01583   0.01606   0.01826
     Eigenvalues ---    0.02023   0.02069   0.02096   0.02326   0.02426
     Eigenvalues ---    0.02651   0.02756   0.02858   0.02977   0.03112
     Eigenvalues ---    0.03208   0.03257   0.03766   0.04200   0.04825
     Eigenvalues ---    0.05194   0.05740   0.06083   0.06911   0.07095
     Eigenvalues ---    0.08458   0.12007   0.14052   0.19609   0.20081
     Eigenvalues ---    0.21865   0.22736   0.24410   0.26642   0.35291
     Eigenvalues ---    0.38987   0.40793   0.41161   0.41441   0.44359
     Eigenvalues ---    0.47102   0.47315   0.48692   0.51548   0.52471
     Eigenvalues ---    0.55992   0.57728   0.58319   0.59145   0.59225
     Eigenvalues ---    0.59607   0.88863
 RFO step:  Lambda=-3.37247887D-02 EMin=-3.37164172D-02
 I=     1 Eig=   -3.37D-02 Dot1=  3.14D-04
 I=     1 Stepn=  6.00D-01 RXN=   6.00D-01 EDone=F
 Mixed    1 eigenvectors in step.  Raw Step.Grad=  3.14D-04.
 RFO eigenvector is Hessian eigenvector with negative curvature.
 Taking step of  6.00D-01 in eigenvector direction(s).  Step.Grad=  3.13D-04.
 Quartic linear search produced a step of -0.28982.
 Maximum step size (   0.505) exceeded in Quadratic search.
    -- Step size not scaled.
 Iteration  1 RMS(Cart)=  0.04676645 RMS(Int)=  0.01540726
 Iteration  2 RMS(Cart)=  0.01640526 RMS(Int)=  0.00019757
 Iteration  3 RMS(Cart)=  0.00003998 RMS(Int)=  0.00019370
 Iteration  4 RMS(Cart)=  0.00000001 RMS(Int)=  0.00019370
 Variable       Old X    -DE/DX   Delta X   Delta X   Delta X     New X
                                 (Linear)    (Quad)   (Total)
    R1        2.32884  -0.01070  -0.01253  -0.00868  -0.02137   2.30746
    R2        2.40449   0.00408   0.00965  -0.01611  -0.00658   2.39791
    R3        2.93399   0.00095  -0.00009   0.00430   0.00421   2.93819
    R4        3.19538  -0.00039   0.01442  -0.08437  -0.07007   3.12531
    R5        2.09809  -0.00034  -0.02949   0.30407   0.27460   2.37269
    R6        2.47823   0.00156   0.08457  -0.44474  -0.36016   2.11806
    R7        2.54064  -0.00751  -0.00839  -0.01665  -0.02504   2.51560
    R8        2.53127  -0.00818  -0.00607  -0.01161  -0.01768   2.51359
    R9        2.55829  -0.00816  -0.01183  -0.02291  -0.03474   2.52354
   R10        1.85940  -0.00026  -0.00005   0.01555   0.01550   1.87490
   R11        1.86804   0.00133   0.00132   0.03087   0.03244   1.90048
   R12        3.33528  -0.00007  -0.00765  -0.10617  -0.11382   3.22145
   R13        3.24084  -0.00050   0.00546  -0.14489  -0.13920   3.10164
   R14        1.85260  -0.00641  -0.00668  -0.01856  -0.02520   1.82740
   R15        1.85315  -0.00651  -0.00756  -0.01507  -0.02249   1.83066
   R16        3.52128   0.00197  -0.04178  -0.02594  -0.06773   3.45356
   R17        3.45618   0.00156  -0.03132  -0.04319  -0.07438   3.38180
   R18        1.86463  -0.00538  -0.00587  -0.01494  -0.02086   1.84378
   R19        1.82285  -0.00408  -0.00459  -0.01130  -0.01589   1.80696
   R20        3.23192  -0.00015  -0.00299  -0.02638  -0.02941   3.20251
   R21        3.36181   0.00048  -0.02080  -0.01956  -0.04038   3.32143
   R22        1.86233  -0.00725  -0.00813  -0.01974  -0.02795   1.83438
   R23        1.82172  -0.00418  -0.00444  -0.01032  -0.01476   1.80696
   R24        3.37447   0.00101  -0.02385  -0.02311  -0.04703   3.32744
   R25        1.82184  -0.00318  -0.00313  -0.00834  -0.01147   1.81037
   R26        1.86651  -0.00211  -0.00466   0.00205  -0.00274   1.86377
   R27        1.87348  -0.00306  -0.00324  -0.00549  -0.00876   1.86472
   R28        1.82359  -0.00473  -0.00499  -0.01254  -0.01753   1.80606
    A1        2.25431  -0.00024   0.00083   0.00877   0.00933   2.26365
    A2        2.05769   0.00254   0.01164  -0.00525   0.00652   2.06421
    A3        1.97082  -0.00231  -0.01237  -0.00346  -0.01569   1.95513
    A4        2.66267   0.00063   0.00344  -0.05335  -0.05026   2.61241
    A5        2.04013  -0.00024  -0.00242   0.07239   0.06982   2.10994
    A6        1.92844   0.00740   0.01019   0.02772   0.03726   1.96571
    A7        1.93100   0.00713   0.00543   0.03099   0.03573   1.96673
    A8        1.88682   0.00843   0.01633   0.03771   0.05321   1.94003
    A9        1.90712  -0.00773  -0.01155  -0.03308  -0.04510   1.86202
   A10        1.90536  -0.00771  -0.01062  -0.03150  -0.04284   1.86252
   A11        1.90471  -0.00775  -0.01123  -0.03273  -0.04476   1.85995
   A12        1.88547   0.00112  -0.00288   0.00278  -0.00029   1.88518
   A13        2.02140   0.00000  -0.01048  -0.03298  -0.04320   1.97821
   A14        1.81482  -0.00052  -0.00892  -0.00181  -0.01075   1.80407
   A15        2.85382  -0.00054  -0.00018   0.00164   0.00170   2.85552
   A16        1.82742   0.00007  -0.00254   0.00734   0.00474   1.83216
   A17        1.84589   0.00005  -0.00138   0.01830   0.01712   1.86301
   A18        1.83863   0.00001  -0.00375  -0.00151  -0.00537   1.83326
   A19        2.83068   0.00022   0.00308  -0.00341  -0.00021   2.83047
   A20        1.83774   0.00034   0.00237   0.00717   0.00968   1.84742
   A21        1.83337   0.00042  -0.01876  -0.00361  -0.02240   1.81097
   A22        2.09177  -0.00019   0.00482   0.00274   0.00784   2.09961
   A23        1.85635   0.00090  -0.01007   0.01880   0.00878   1.86513
   A24        2.08952  -0.00009   0.00596  -0.01645  -0.01032   2.07920
   A25        1.86940  -0.00077  -0.00387   0.00037  -0.00349   1.86591
   A26        1.64573  -0.00061   0.00559   0.00817   0.01376   1.65949
   A27        2.10840   0.00007  -0.00107   0.00398   0.00297   2.11137
   A28        1.73972   0.00071  -0.00304  -0.00012  -0.00312   1.73660
   A29        2.15680  -0.00023   0.00426  -0.00375   0.00048   2.15728
   A30        1.91698   0.00073  -0.00597  -0.00576  -0.01174   1.90525
   A31        1.85100  -0.00038  -0.00163  -0.00202  -0.00378   1.84722
   A32        1.53044   0.00067   0.00051  -0.00352  -0.00301   1.52744
   A33        1.73387  -0.00032  -0.00301  -0.00131  -0.00434   1.72953
   A34        2.10582   0.00004  -0.00336   0.00699   0.00382   2.10964
   A35        2.11275  -0.00019   0.00230   0.00217   0.00468   2.11743
   A36        2.06584  -0.00034   0.00356  -0.00278   0.00065   2.06649
   A37        1.87791   0.00021  -0.00161  -0.00038  -0.00208   1.87583
   A38        3.24944  -0.00089   0.00120  -0.02670  -0.02544   3.22400
   A39        3.14726  -0.00048   0.00057   0.00952   0.01042   3.15768
   A40        2.93862  -0.00093   0.02008  -0.00085   0.01944   2.95806
   A41        2.99863  -0.00008   0.00738  -0.00533   0.00193   3.00056
   A42        3.06258   0.00001   0.00742  -0.00747   0.00015   3.06273
   A43        3.15384   0.00166  -0.00125   0.00264   0.00138   3.15522
   A44        2.97508  -0.00064   0.01932   0.01103   0.03045   3.00554
   A45        3.03791   0.00096   0.00868   0.00357   0.01204   3.04995
   A46        2.89548  -0.00057   0.00553   0.00709   0.01263   2.90811
   A47        2.92411   0.00049   0.00565   0.00218   0.00780   2.93192
   A48        3.31767   0.00006   0.00462   0.00773   0.01229   3.32996
   A49        3.28801   0.00035  -0.01683   0.02711   0.01044   3.29845
   A50        3.10450  -0.00010  -0.00138   0.00571   0.00421   3.10871
   A51        3.00496  -0.00008  -0.00148  -0.00181  -0.00351   3.00144
    D1       -0.02088   0.00015  -0.00421  -0.00185  -0.00617  -0.02705
    D2        3.08950  -0.00002   0.00143   0.00034   0.00170   3.09119
    D3       -0.01194  -0.00001   0.00175   0.00066   0.00251  -0.00943
    D4       -3.12358   0.00009  -0.00379  -0.00141  -0.00525  -3.12884
    D5        2.35370   0.00001  -0.00448  -0.00146  -0.00604   2.34766
    D6        0.23930   0.00008  -0.00047   0.00112   0.00078   0.24008
    D7       -1.84545   0.00014  -0.00049  -0.00045  -0.00098  -1.84642
    D8       -0.81417  -0.00011   0.00033   0.00062   0.00085  -0.81331
    D9       -2.92857  -0.00005   0.00433   0.00320   0.00767  -2.92090
   D10        1.26987   0.00001   0.00432   0.00162   0.00592   1.27579
   D11        0.14647   0.00005   0.00114  -0.00272  -0.00171   0.14477
   D12       -1.57387  -0.00019  -0.00225  -0.01038  -0.01266  -1.58653
   D13        2.34121   0.00044  -0.00247   0.00236  -0.00027   2.34094
   D14        1.76035  -0.00059  -0.00539  -0.00669  -0.01179   1.74855
   D15       -0.28624  -0.00064   0.01315   0.01873   0.03176  -0.25448
   D16       -1.66491   0.00013   0.00699   0.02769   0.03453  -1.63038
   D17        0.49188   0.00042  -0.01108  -0.01050  -0.02149   0.47039
   D18        1.92344   0.00068  -0.01047   0.00373  -0.00668   1.91676
   D19        0.01573   0.00075  -0.00569  -0.00312  -0.00891   0.00683
   D20       -0.05831  -0.00014  -0.00016   0.00777   0.00772  -0.05059
   D21       -1.96602  -0.00006   0.00461   0.00092   0.00549  -1.96052
   D22       -0.24962   0.00042   0.00279   0.00786   0.01053  -0.23909
   D23        1.86878   0.00008  -0.00688   0.01291   0.00610   1.87488
   D24       -1.16955   0.00014   0.00136  -0.00330  -0.00198  -1.17153
   D25        0.77298   0.00022  -0.00256   0.01929   0.01678   0.78975
   D26        1.93270   0.00053  -0.00495  -0.00054  -0.00559   1.92711
   D27       -1.99487  -0.00011   0.00192   0.00568   0.00760  -1.98726
   D28        0.01102  -0.00022   0.00019   0.00434   0.00444   0.01546
   D29        0.07204   0.00054  -0.00401  -0.01249  -0.01676   0.05528
   D30        2.42766  -0.00009   0.00285  -0.00628  -0.00356   2.42410
   D31       -1.84964  -0.00021   0.00113  -0.00762  -0.00673  -1.85637
   D32        1.27286  -0.00013   0.00156  -0.00340  -0.00170   1.27116
   D33       -0.84073  -0.00003  -0.00070  -0.00494  -0.00574  -0.84647
   D34       -2.88239  -0.00008   0.00510  -0.00688  -0.00172  -2.88411
   D35        1.86636  -0.00032   0.00205   0.00531   0.00728   1.87364
   D36       -0.38777   0.00021  -0.00345  -0.00347  -0.00701  -0.39478
   D37       -2.66604   0.00029   0.00115   0.00701   0.00810  -2.65794
   D38       -0.30567  -0.00037   0.00475   0.00359   0.00841  -0.29726
   D39       -2.55980   0.00015  -0.00076  -0.00519  -0.00588  -2.56568
   D40        1.44512   0.00024   0.00385   0.00530   0.00922   1.45434
   D41        0.34611   0.00014   0.00342  -0.00139   0.00196   0.34807
   D42       -1.19647  -0.00026   0.00060   0.00150   0.00210  -1.19437
   D43        2.52484   0.00003  -0.00326   0.00503   0.00170   2.52655
   D44       -1.66854  -0.00052   0.01131  -0.00943   0.00187  -1.66667
   D45        3.07206  -0.00092   0.00850  -0.00654   0.00202   3.07408
   D46        0.51019  -0.00063   0.00463  -0.00302   0.00162   0.51181
   D47       -0.23527   0.00012  -0.00047   0.00444   0.00411  -0.23116
   D48        1.46731   0.00019   0.00002  -0.00491  -0.00493   1.46238
   D49       -2.37028  -0.00026  -0.00094   0.00401   0.00316  -2.36712
   D50       -2.47752   0.00005  -0.00008   0.01270   0.01276  -2.46476
   D51       -0.77494   0.00011   0.00041   0.00336   0.00371  -0.77122
   D52        1.67065  -0.00033  -0.00055   0.01227   0.01181   1.68246
         Item               Value     Threshold  Converged?
 Maximum Force            0.010703     0.000015     NO 
 RMS     Force            0.002716     0.000010     NO 
 Maximum Displacement     0.281836     0.000060     NO 
 RMS     Displacement     0.054479     0.000040     NO 
 Predicted change in Energy=-6.972694D-03
 GradGradGradGradGradGradGradGradGradGradGradGradGradGradGradGradGradGrad

                          Input orientation:                          
 ---------------------------------------------------------------------
 Center     Atomic      Atomic             Coordinates (Angstroms)
 Number     Number       Type             X           Y           Z
 ---------------------------------------------------------------------
      1          6           0       -0.691787    0.976571   -0.933682
      2          8           0       -0.305168    1.187028    0.205269
      3          8           0       -0.246705    0.167749   -1.804237
      4          1           0        0.742774   -0.564701   -1.557437
      5          6           0       -1.928662    1.765243   -1.449063
      6          9           0       -1.749682    2.255287   -2.673773
      7          9           0       -2.242479    2.794983   -0.667770
      8          9           0       -3.010440    0.984073   -1.502258
      9          8           0        1.585408   -1.294785   -1.442509
     10          1           0        1.195036   -2.185205   -1.244683
     11          1           0        2.164780   -1.111707   -0.641120
     12          8           0        2.922131   -1.109462    0.815015
     13          1           0        2.638256   -1.927482    1.245575
     14          1           0        2.521334   -0.398532    1.336937
     15          8           0        0.521163   -1.410293    3.711960
     16          1           0        0.712021   -0.590810    3.218016
     17          1           0        0.868544   -1.271689    4.591983
     18          8           0        0.596982   -3.568143   -0.447263
     19          1           0        0.881337   -3.504335    0.478671
     20          1           0       -0.345527   -3.729144   -0.438285
     21          8           0        1.364323    0.672054    2.184131
     22          1           0        1.633882    1.533502    2.505102
     23          1           0        0.732717    0.845127    1.446678
     24          8           0        1.605803   -3.200153    2.054442
     25          1           0        1.155897   -2.632981    2.724974
     26          1           0        2.005600   -3.932822    2.520025
 ---------------------------------------------------------------------
                    Distance matrix (angstroms):
                    1          2          3          4          5
     1  C    0.000000
     2  O    1.221055   0.000000
     3  O    1.268919   2.253988   0.000000
     4  H    2.196031   2.697011   1.255572   0.000000
     5  C    1.554826   2.388908   2.346724   3.546400   0.000000
     6  F    2.404615   3.393624   2.715299   3.925669   1.331199
     7  F    2.404575   2.664750   3.489560   4.581562   1.330137
     8  F    2.387360   3.205516   2.897552   4.060586   1.335402
     9  O    3.256313   3.528292   2.372022   1.120832   4.659668
    10  H    3.695084   3.965466   2.815690   1.711254   5.040367
    11  H    3.550559   3.478678   2.967340   1.777907   5.068124
    12  O    4.524365   4.007632   4.305028   3.267245   6.076197
    13  H    4.926649   4.409779   4.691944   3.647862   6.461736
    14  H    4.167825   3.432752   4.224889   3.401219   5.678573
    15  O    5.361936   4.441371   5.788632   5.341411   6.536194
    16  H    4.654456   3.643079   5.168906   4.775623   5.857117
    17  H    6.166221   5.163927   6.650368   6.191204   7.317210
    18  O    4.748889   4.883782   4.063259   3.205372   5.985607
    19  H    4.954591   4.846795   4.468595   3.578600   6.275405
    20  H    4.744371   4.958279   4.130540   3.528541   5.806572
    21  O    3.747143   2.639752   4.330914   3.989388   5.023835
    22  H    4.188573   3.028067   4.896151   4.658407   5.327368
    23  H    2.777157   1.653843   3.462160   3.318497   4.039167
    24  O    5.626084   5.130166   5.446462   4.553690   7.030089
    25  H    5.461553   4.803758   5.506826   4.773625   6.803049
    26  H    6.580739   6.075410   6.370777   5.437340   7.981230
                    6          7          8          9         10
     6  F    0.000000
     7  F    2.134986   0.000000
     8  F    2.139612   2.136709   0.000000
     9  O    5.024127   5.655010   5.130164   0.000000
    10  H    5.516487   6.078783   5.272257   0.992155   0.000000
    11  H    5.548994   5.889555   5.649491   1.005691   1.567510
    12  O    6.731940   6.642028   6.704330   2.630131   2.895243
    13  H    7.218784   7.055787   6.923547   2.955434   2.889755
    14  H    6.431962   6.075468   6.369706   3.066684   3.408229
    15  O    7.705245   6.671139   6.737453   5.264457   5.061907
    16  H    6.990953   5.940707   6.214335   4.793629   4.763515
    17  H    8.490340   7.340387   7.568009   6.076966   5.916737
    18  O    6.661571   6.971408   5.903320   2.671265   1.704719
    19  H    7.073430   7.124181   6.262253   3.011438   2.192820
    20  H    6.540831   6.798185   5.517990   3.265437   2.325373
    21  O    5.983551   5.064503   5.729343   4.131568   4.466470
    22  H    6.228180   5.165717   6.158777   4.856459   5.299269
    23  H    5.012881   4.138190   4.767259   3.695092   4.079224
    24  O    7.960975   7.626360   7.174090   3.982400   3.476072
    25  H    7.841175   7.247239   6.950607   4.398086   3.995023
    26  H    8.909006   8.571556   8.094151   4.778858   4.228972
                   11         12         13         14         15
    11  H    0.000000
    12  O    1.641315   0.000000
    13  H    2.109334   0.967018   0.000000
    14  H    2.132712   0.968742   1.536134   0.000000
    15  O    4.662611   3.774577   3.291295   3.265743   0.000000
    16  H    4.156293   3.305752   3.063919   2.617067   0.975684
    17  H    5.393625   4.302211   3.841925   3.753590   0.956204
    18  O    2.920556   3.611755   3.118375   4.114965   4.686278
    19  H    2.936976   3.164393   2.482210   3.615553   3.868965
    20  H    3.632321   4.371622   3.870959   4.739544   4.832468
    21  O    3.435780   2.734053   3.043252   1.789572   2.716863
    22  H    4.144599   3.391348   3.817537   2.425889   3.370545
    23  H    3.199829   3.002157   3.370294   2.181257   3.203620
    24  O    3.455448   2.764034   1.827544   3.033495   2.669721
    25  H    3.829192   3.014736   2.209918   2.963752   1.694696
    26  H    4.239914   3.423222   2.458834   3.762564   3.160287
                   16         17         18         19         20
    16  H    0.000000
    17  H    1.541389   0.000000
    18  O    4.723560   5.544497   0.000000
    19  H    4.002663   4.680193   0.970712   0.000000
    20  H    4.933162   5.728581   0.956204   1.548077   0.000000
    21  O    1.757623   3.133956   5.048992   4.536970   5.401036
    22  H    2.422968   3.579093   5.984848   5.482020   6.346418
    23  H    2.280347   3.793719   4.804414   4.458357   5.063561
    24  O    2.993563   3.271335   2.722437   1.760804   3.209549
    25  H    2.147226   2.328392   3.354102   2.424978   3.669067
    26  H    3.650970   3.559147   3.304844   2.369535   3.784294
                   21         22         23         24         25
    21  O    0.000000
    22  H    0.958007   0.000000
    23  H    0.986264   1.551199   0.000000
    24  O    3.881896   4.755142   4.182816   0.000000
    25  H    3.355475   4.199571   3.729660   0.986768   0.000000
    26  H    4.661432   5.478969   5.059754   0.955725   1.566392
                   26
    26  H    0.000000
 Stoichiometry    C2H13F3O8
 Framework group  C1[X(C2H13F3O8)]
 Deg. of freedom    72
 Full point group                 C1      NOp   1
 Largest Abelian subgroup         C1      NOp   1
 Largest concise Abelian subgroup C1      NOp   1
                         Standard orientation:                         
 ---------------------------------------------------------------------
 Center     Atomic      Atomic             Coordinates (Angstroms)
 Number     Number       Type             X           Y           Z
 ---------------------------------------------------------------------
      1          6           0       -1.612760   -0.025213   -0.227697
      2          8           0       -0.923884    0.975105   -0.353353
      3          8           0       -1.313066   -1.244228   -0.413015
      4          1           0       -0.162477   -1.574811   -0.791592
      5          6           0       -3.080508    0.147326    0.255448
      6          9           0       -3.943088   -0.570738   -0.460393
      7          9           0       -3.494469    1.410092    0.197802
      8          9           0       -3.218592   -0.241044    1.525645
      9          8           0        0.834205   -1.995139   -1.085211
     10          1           0        1.286275   -2.316072   -0.262407
     11          1           0        1.468812   -1.302336   -1.443978
     12          8           0        2.666297   -0.206275   -1.686039
     13          1           0        3.255864   -0.308447   -0.926371
     14          1           0        2.268073    0.670327   -1.579040
     15          8           0        3.054053    2.196302    1.199217
     16          1           0        2.377739    2.257828    0.498665
     17          1           0        3.628815    2.950198    1.074262
     18          8           0        2.253819   -2.420730    1.137225
     19          1           0        2.865209   -1.667111    1.113921
     20          1           0        1.832989   -2.411000    1.995790
     21          8           0        1.391011    2.096399   -0.946862
     22          1           0        1.165713    2.830471   -1.519713
     23          1           0        0.535004    1.668493   -0.708397
     24          8           0        3.916194   -0.294964    0.777653
     25          1           0        3.660827    0.622330    1.036636
     26          1           0        4.853082   -0.389118    0.941316
 ---------------------------------------------------------------------
 Rotational constants (GHZ):           0.7884479           0.2763081           0.2452261
 Standard basis: 6-31++G(d,p) (6D, 7F)
 There are   325 symmetry adapted cartesian basis functions of A   symmetry.
 There are   325 symmetry adapted basis functions of A   symmetry.
   325 basis functions,   520 primitive gaussians,   325 cartesian basis functions
    58 alpha electrons       58 beta electrons
       nuclear repulsion energy       980.2713685089 Hartrees.
 NAtoms=   26 NActive=   26 NUniq=   26 SFac= 1.00D+00 NAtFMM=   60 NAOKFM=F Big=F
 Integral buffers will be    131072 words long.
 Raffenetti 2 integral format.
 Two-electron integral symmetry is turned on.
 Nuclear repulsion after empirical dispersion term =      980.2582255608 Hartrees.
 One-electron integrals computed using PRISM.
 NBasis=   325 RedAO= T EigKep=  5.04D-05  NBF=   325
 NBsUse=   325 1.00D-06 EigRej= -1.00D+00 NBFU=   325
 Initial guess from the checkpoint file:  "/local_scratch/slurm.5787768/Gau-109052.chk"
 B after Tr=     0.000000   -0.000000    0.000000
         Rot=    0.999994    0.002089    0.002252   -0.001719 Ang=   0.40 deg.
 ExpMin= 3.60D-02 ExpMax= 7.00D+03 ExpMxC= 1.05D+03 IAcc=3 IRadAn=         5 AccDes= 0.00D+00
 Harris functional with IExCor= 4639 and IRadAn=       5 diagonalized for initial guess.
 HarFok:  IExCor= 4639 AccDes= 0.00D+00 IRadAn=         5 IDoV= 1 UseB2=F ITyADJ=14
 ICtDFT=  3500011 ScaDFX=  1.000000  1.000000  1.000000  1.000000
 FoFCou: FMM=F IPFlag=           0 FMFlag=      100000 FMFlg1=           0
         NFxFlg=           0 DoJE=T BraDBF=F KetDBF=T FulRan=T
         wScrn=  0.000000 ICntrl=       500 IOpCl=  0 I1Cent=   200000004 NGrid=           0
         NMat0=    1 NMatS0=      1 NMatT0=    0 NMatD0=    1 NMtDS0=    0 NMtDT0=    0
 Petite list used in FoFCou.
 Requested convergence on RMS density matrix=1.00D-10 within 128 cycles.
 Requested convergence on MAX density matrix=1.00D-08.
 Requested convergence on             energy=1.00D-08.
 No special actions if energy rises.
 SCF Done:  E(RwB97XD) =  -985.240653487     A.U. after   17 cycles
            NFock= 17  Conv=0.37D-10     -V/T= 2.0080
 Calling FoFJK, ICntrl=      2127 FMM=F ISym2X=0 I1Cent= 0 IOpClX= 0 NMat=1 NMatS=1 NMatT=0.
 ***** Axes restored to original set *****
 -------------------------------------------------------------------
 Center     Atomic                   Forces (Hartrees/Bohr)
 Number     Number              X              Y              Z
 -------------------------------------------------------------------
      1        6          -0.003663618   -0.006410701   -0.019731271
      2        8           0.004393371    0.003383565    0.015790420
      3        8          -0.003573745    0.004459342    0.002053922
      4        1          -0.005624235    0.006330208   -0.001139285
      5        6          -0.003593829    0.005611493    0.000009509
      6        9           0.007602332    0.001404200   -0.009978903
      7        9           0.002374915    0.006867571    0.010086694
      8        9          -0.006323790   -0.012778786    0.001775299
      9        8           0.009474710   -0.010040925    0.005265194
     10        1          -0.000685755   -0.000305591   -0.000985843
     11        1           0.000371778    0.000953019   -0.001414873
     12        8           0.002900983    0.001005805   -0.010140006
     13        1           0.000536429   -0.004730751    0.003603609
     14        1          -0.000482427    0.004705990    0.003960280
     15        8          -0.001714482   -0.004463089   -0.002890869
     16        1           0.000979432    0.004516841   -0.000713177
     17        1           0.000685579   -0.000264552    0.004688383
     18        8           0.002531019    0.001330262   -0.007062090
     19        1           0.000916214   -0.000994060    0.006555439
     20        1          -0.004534920   -0.000743343   -0.000938326
     21        8          -0.000963848   -0.000880166    0.000102041
     22        1           0.001091534    0.002747542    0.001801906
     23        1          -0.002400571    0.000974910   -0.003587199
     24        8          -0.001376284    0.001122429   -0.001908197
     25        1          -0.001168436    0.000489645    0.002581668
     26        1           0.002247643   -0.004290857    0.002215678
 -------------------------------------------------------------------
 Cartesian Forces:  Max     0.019731271 RMS     0.005169657

 GradGradGradGradGradGradGradGradGradGradGradGradGradGradGradGradGradGrad
 Berny optimization.
 Using GEDIIS/GDIIS optimizer.
 FormGI is forming the generalized inverse of G from B-inverse, IUseBI=4.
 Internal  Forces:  Max     0.015535124 RMS     0.003509223
 Search for a local minimum.
 Step number   4 out of a maximum of  156
 All quantities printed in internal units (Hartrees-Bohrs-Radians)
 Mixed Optimization -- RFO/linear search
 Update second derivatives using D2CorX and points    1    2    4    3
 ITU=  0  0  1  0
 Use linear search instead of GDIIS.
     Eigenvalues ---    0.00007   0.00030   0.00042   0.00058   0.00064
     Eigenvalues ---    0.00103   0.00192   0.00312   0.00355   0.00432
     Eigenvalues ---    0.00549   0.00611   0.00648   0.00680   0.00831
     Eigenvalues ---    0.00976   0.01052   0.01064   0.01179   0.01256
     Eigenvalues ---    0.01321   0.01508   0.01590   0.01668   0.01832
     Eigenvalues ---    0.02026   0.02092   0.02139   0.02354   0.02448
     Eigenvalues ---    0.02674   0.02796   0.02961   0.03104   0.03126
     Eigenvalues ---    0.03229   0.03450   0.03773   0.04189   0.04828
     Eigenvalues ---    0.05197   0.05752   0.06087   0.06912   0.07144
     Eigenvalues ---    0.08460   0.12041   0.14117   0.19871   0.20155
     Eigenvalues ---    0.21600   0.22749   0.24447   0.27156   0.37822
     Eigenvalues ---    0.39024   0.40816   0.41179   0.41669   0.44373
     Eigenvalues ---    0.47217   0.48417   0.51521   0.52466   0.54282
     Eigenvalues ---    0.57624   0.58238   0.59145   0.59222   0.59586
     Eigenvalues ---    0.74716   0.95882
 RFO step:  Lambda=-1.92170763D-03 EMin= 7.21391018D-05
 Quartic linear search produced a step of -0.70314.
 Iteration  1 RMS(Cart)=  0.10191620 RMS(Int)=  0.01220933
 Iteration  2 RMS(Cart)=  0.01643712 RMS(Int)=  0.00085958
 Iteration  3 RMS(Cart)=  0.00011703 RMS(Int)=  0.00085489
 Iteration  4 RMS(Cart)=  0.00000025 RMS(Int)=  0.00085489
 Variable       Old X    -DE/DX   Delta X   Delta X   Delta X     New X
                                 (Linear)    (Quad)   (Total)
    R1        2.30746   0.01554   0.01503  -0.00444   0.01081   2.31828
    R2        2.39791  -0.00347   0.00463   0.00615   0.01081   2.40872
    R3        2.93819  -0.00012  -0.00296   0.00026  -0.00269   2.93550
    R4        3.12531  -0.00113   0.04927  -0.02701   0.02254   3.14785
    R5        2.37269   0.00428  -0.19308  -0.02697  -0.22027   2.15242
    R6        2.11806   0.01270   0.25324   0.08205   0.33513   2.45319
    R7        2.51560   0.01072   0.01761  -0.00117   0.01644   2.53204
    R8        2.51359   0.01068   0.01243  -0.00207   0.01036   2.52395
    R9        2.52354   0.01253   0.02443  -0.00164   0.02279   2.54633
   R10        1.87490   0.00025  -0.01090  -0.00131  -0.01206   1.86284
   R11        1.90048  -0.00137  -0.02281  -0.00040  -0.02360   1.87688
   R12        3.22145  -0.00008   0.08003  -0.01309   0.06708   3.28853
   R13        3.10164  -0.00069   0.09788  -0.01357   0.08404   3.18567
   R14        1.82740   0.00803   0.01772  -0.00714   0.01035   1.83775
   R15        1.83066   0.00804   0.01581  -0.00641   0.00937   1.84003
   R16        3.45356   0.00261   0.04762   0.08337   0.13090   3.58446
   R17        3.38180   0.00247   0.05230   0.05723   0.10953   3.49133
   R18        1.84378   0.00622   0.01466  -0.00336   0.01137   1.85514
   R19        1.80696   0.00453   0.01117  -0.00301   0.00816   1.81512
   R20        3.20251   0.00064   0.02068  -0.00859   0.01211   3.21462
   R21        3.32143   0.00187   0.02839   0.00705   0.03552   3.35695
   R22        1.83438   0.00821   0.01965  -0.00487   0.01481   1.84919
   R23        1.80696   0.00459   0.01038  -0.00221   0.00817   1.81514
   R24        3.32744   0.00189   0.03307   0.03279   0.06584   3.39328
   R25        1.81037   0.00338   0.00807  -0.00168   0.00639   1.81676
   R26        1.86377   0.00326   0.00193   0.00061   0.00282   1.86659
   R27        1.86472   0.00304   0.00616  -0.00242   0.00378   1.86850
   R28        1.80606   0.00531   0.01232  -0.00279   0.00953   1.81559
    A1        2.26365  -0.00043  -0.00656   0.00080  -0.00606   2.25759
    A2        2.06421  -0.00243  -0.00459   0.00551   0.00106   2.06527
    A3        1.95513   0.00286   0.01103  -0.00631   0.00489   1.96002
    A4        2.61241  -0.00087   0.03534  -0.04182  -0.00667   2.60574
    A5        2.10994  -0.00037  -0.04909  -0.00410  -0.05416   2.05578
    A6        1.96571  -0.00761  -0.02620   0.00434  -0.02156   1.94414
    A7        1.96673  -0.00690  -0.02512   0.00371  -0.02114   1.94559
    A8        1.94003  -0.00850  -0.03742   0.00680  -0.03024   1.90980
    A9        1.86202   0.00823   0.03171  -0.00538   0.02651   1.88853
   A10        1.86252   0.00852   0.03012  -0.00543   0.02507   1.88760
   A11        1.85995   0.00841   0.03148  -0.00541   0.02642   1.88636
   A12        1.88518  -0.00048   0.00020   0.04800   0.04800   1.93318
   A13        1.97821   0.00021   0.03037   0.01189   0.03954   2.01775
   A14        1.80407   0.00198   0.00756   0.00728   0.01335   1.81742
   A15        2.85552   0.00063  -0.00120   0.02801   0.02704   2.88256
   A16        1.83216  -0.00001  -0.00333   0.01200   0.00908   1.84124
   A17        1.86301   0.00067  -0.01204   0.01627   0.00413   1.86714
   A18        1.83326   0.00022   0.00377   0.00081   0.00360   1.83686
   A19        2.83047  -0.00058   0.00015  -0.02917  -0.02997   2.80050
   A20        1.84742  -0.00016  -0.00681   0.01904   0.01050   1.85792
   A21        1.81097   0.00175   0.01575   0.03755   0.05128   1.86225
   A22        2.09961  -0.00046  -0.00551   0.01964   0.01016   2.10977
   A23        1.86513   0.00039  -0.00617   0.02700   0.02064   1.88576
   A24        2.07920  -0.00050   0.00726  -0.00328   0.00387   2.08307
   A25        1.86591   0.00091   0.00246   0.00427   0.00636   1.87228
   A26        1.65949  -0.00042  -0.00968  -0.01103  -0.02235   1.63714
   A27        2.11137   0.00007  -0.00209   0.01608   0.01418   2.12556
   A28        1.73660   0.00041   0.00219   0.00877   0.01094   1.74754
   A29        2.15728  -0.00011  -0.00033  -0.03871  -0.03858   2.11870
   A30        1.90525   0.00027   0.00825   0.04228   0.04992   1.95516
   A31        1.84722  -0.00008   0.00266  -0.00372  -0.00035   1.84687
   A32        1.52744  -0.00066   0.00211   0.03017   0.03284   1.56028
   A33        1.72953   0.00045   0.00305   0.00156   0.00515   1.73469
   A34        2.10964   0.00055  -0.00269   0.01799   0.01441   2.12405
   A35        2.11743   0.00010  -0.00329  -0.06290  -0.06751   2.04993
   A36        2.06649  -0.00013  -0.00045   0.01192   0.01064   2.07713
   A37        1.87583  -0.00015   0.00146   0.00666   0.00778   1.88361
   A38        3.22400  -0.00045   0.01788  -0.00305   0.01436   3.23836
   A39        3.15768   0.00064  -0.00733  -0.00310  -0.01173   3.14595
   A40        2.95806  -0.00068  -0.01367  -0.05722  -0.07099   2.88707
   A41        3.00056  -0.00072  -0.00136  -0.02959  -0.03150   2.96906
   A42        3.06273  -0.00075  -0.00010  -0.04070  -0.04164   3.02109
   A43        3.15522   0.00030  -0.00097   0.06971   0.06820   3.22341
   A44        3.00554  -0.00072  -0.02141  -0.04456  -0.06601   2.93953
   A45        3.04995  -0.00055  -0.00846   0.01277   0.00670   3.05665
   A46        2.90811  -0.00016  -0.00888  -0.00625  -0.01466   2.89345
   A47        2.93192  -0.00104  -0.00549  -0.01258  -0.02065   2.91126
   A48        3.32996  -0.00099  -0.00864  -0.04153  -0.04968   3.28028
   A49        3.29845   0.00197  -0.00734   0.04271   0.03499   3.33344
   A50        3.10871  -0.00012  -0.00296  -0.03292  -0.03267   3.07604
   A51        3.00144  -0.00021   0.00247   0.02767   0.03088   3.03233
    D1       -0.02705   0.00029   0.00434   0.03919   0.04262   0.01557
    D2        3.09119   0.00007  -0.00119   0.03891   0.03695   3.12814
    D3       -0.00943   0.00014  -0.00177   0.02713   0.02490   0.01547
    D4       -3.12884   0.00041   0.00369   0.02727   0.03033  -3.09850
    D5        2.34766   0.00015   0.00425  -0.00522  -0.00096   2.34671
    D6        0.24008   0.00004  -0.00055  -0.00409  -0.00477   0.23531
    D7       -1.84642  -0.00008   0.00069  -0.00445  -0.00385  -1.85027
    D8       -0.81331  -0.00006  -0.00060  -0.00539  -0.00583  -0.81915
    D9       -2.92090  -0.00017  -0.00539  -0.00425  -0.00964  -2.93055
   D10        1.27579  -0.00029  -0.00416  -0.00461  -0.00872   1.26706
   D11        0.14477  -0.00006   0.00120  -0.01250  -0.01061   0.13416
   D12       -1.58653   0.00009   0.00890  -0.03430  -0.02658  -1.61311
   D13        2.34094   0.00018   0.00019   0.00783   0.00757   2.34851
   D14        1.74855   0.00068   0.00829  -0.08009  -0.07019   1.67837
   D15       -0.25448  -0.00129  -0.02233  -0.13123  -0.15386  -0.40835
   D16       -1.63038  -0.00045  -0.02428  -0.06909  -0.09308  -1.72345
   D17        0.47039   0.00059   0.01511  -0.02930  -0.01398   0.45642
   D18        1.91676   0.00101   0.00469   0.12530   0.13053   2.04729
   D19        0.00683   0.00053   0.00626   0.11681   0.12458   0.13141
   D20       -0.05059   0.00040  -0.00543   0.06205   0.05612   0.00553
   D21       -1.96052  -0.00009  -0.00386   0.05356   0.05018  -1.91035
   D22       -0.23909  -0.00058  -0.00741   0.00455  -0.00252  -0.24161
   D23        1.87488   0.00061  -0.00429   0.03052   0.02654   1.90142
   D24       -1.17153  -0.00042   0.00140   0.04493   0.04629  -1.12524
   D25        0.78975   0.00040  -0.01180   0.06812   0.05605   0.84581
   D26        1.92711   0.00000   0.00393  -0.00571  -0.00123   1.92588
   D27       -1.98726  -0.00044  -0.00535  -0.04498  -0.05048  -2.03775
   D28        0.01546  -0.00018  -0.00312  -0.04700  -0.04895  -0.03349
   D29        0.05528  -0.00004   0.01178  -0.01462  -0.00219   0.05309
   D30        2.42410  -0.00049   0.00251  -0.05389  -0.05144   2.37265
   D31       -1.85637  -0.00022   0.00473  -0.05591  -0.04991  -1.90628
   D32        1.27116  -0.00013   0.00119  -0.08772  -0.08725   1.18391
   D33       -0.84647  -0.00015   0.00403  -0.02888  -0.02468  -0.87115
   D34       -2.88411  -0.00056   0.00121  -0.04710  -0.04571  -2.92982
   D35        1.87364   0.00003  -0.00512   0.06778   0.06418   1.93782
   D36       -0.39478   0.00031   0.00493   0.07000   0.07554  -0.31923
   D37       -2.65794   0.00026  -0.00569   0.07491   0.07024  -2.58771
   D38       -0.29726  -0.00041  -0.00591   0.01198   0.00569  -0.29157
   D39       -2.56568  -0.00013   0.00414   0.01420   0.01705  -2.54862
   D40        1.45434  -0.00018  -0.00649   0.01911   0.01175   1.46609
   D41        0.34807  -0.00042  -0.00138  -0.04838  -0.04972   0.29834
   D42       -1.19437   0.00026  -0.00148  -0.08091  -0.08115  -1.27551
   D43        2.52655   0.00039  -0.00120  -0.01713  -0.01818   2.50837
   D44       -1.66667  -0.00122  -0.00132  -0.11636  -0.11815  -1.78482
   D45        3.07408  -0.00054  -0.00142  -0.14889  -0.14957   2.92451
   D46        0.51181  -0.00041  -0.00114  -0.08512  -0.08660   0.42521
   D47       -0.23116   0.00008  -0.00289   0.02620   0.02360  -0.20756
   D48        1.46238  -0.00032   0.00347   0.03668   0.04021   1.50259
   D49       -2.36712   0.00031  -0.00222  -0.00809  -0.01062  -2.37774
   D50       -2.46476   0.00007  -0.00897   0.01904   0.01038  -2.45438
   D51       -0.77122  -0.00034  -0.00261   0.02952   0.02699  -0.74423
   D52        1.68246   0.00029  -0.00830  -0.01524  -0.02384   1.65862
         Item               Value     Threshold  Converged?
 Maximum Force            0.015535     0.000015     NO 
 RMS     Force            0.003509     0.000010     NO 
 Maximum Displacement     0.342762     0.000060     NO 
 RMS     Displacement     0.106546     0.000040     NO 
 Predicted change in Energy=-2.001989D-03
 GradGradGradGradGradGradGradGradGradGradGradGradGradGradGradGradGradGrad

                          Input orientation:                          
 ---------------------------------------------------------------------
 Center     Atomic      Atomic             Coordinates (Angstroms)
 Number     Number       Type             X           Y           Z
 ---------------------------------------------------------------------
      1          6           0       -0.728113    1.041186   -1.006544
      2          8           0       -0.359797    1.201089    0.152662
      3          8           0       -0.281998    0.241588   -1.893301
      4          1           0        0.574049   -0.450811   -1.601561
      5          6           0       -1.930269    1.880085   -1.520470
      6          9           0       -1.682040    2.399531   -2.730380
      7          9           0       -2.218509    2.883064   -0.686908
      8          9           0       -3.018316    1.091174   -1.617525
      9          8           0        1.516754   -1.321724   -1.406434
     10          1           0        1.137236   -2.201578   -1.174980
     11          1           0        2.138204   -1.121253   -0.658059
     12          8           0        2.983197   -1.083266    0.800165
     13          1           0        2.766537   -1.918965    1.247838
     14          1           0        2.576551   -0.387304    1.346394
     15          8           0        0.556106   -1.491182    3.698384
     16          1           0        0.732268   -0.648586    3.226439
     17          1           0        0.795528   -1.343730    4.616827
     18          8           0        0.563155   -3.621085   -0.348070
     19          1           0        0.898456   -3.593038    0.570810
     20          1           0       -0.381382   -3.789437   -0.302002
     21          8           0        1.286370    0.657356    2.157255
     22          1           0        1.485438    1.533708    2.498793
     23          1           0        0.673057    0.798038    1.395863
     24          8           0        1.761343   -3.275000    2.113090
     25          1           0        1.296730   -2.724223    2.790174
     26          1           0        2.186981   -4.006265    2.568239
 ---------------------------------------------------------------------
                    Distance matrix (angstroms):
                    1          2          3          4          5
     1  C    0.000000
     2  O    1.226778   0.000000
     3  O    1.274642   2.261119   0.000000
     4  H    2.067782   2.584209   1.139010   0.000000
     5  C    1.553400   2.393071   2.353821   3.422172   0.000000
     6  F    2.393050   3.390652   2.705095   3.806391   1.339897
     7  F    2.390808   2.643621   3.490395   4.444063   1.335618
     8  F    2.370829   3.195836   2.878417   3.909355   1.347460
     9  O    3.283699   3.509531   2.432384   1.298175   4.706012
    10  H    3.744785   3.947389   2.915351   1.887945   5.117512
    11  H    3.607403   3.505788   3.039825   1.945835   5.128768
    12  O    4.642340   4.100384   4.435256   3.460099   6.189422
    13  H    5.104636   4.550616   4.881425   3.883498   6.645021
    14  H    4.300896   3.545438   4.366055   3.564336   5.802706
    15  O    5.495312   4.545255   5.913700   5.401121   6.692081
    16  H    4.786041   3.749934   5.294608   4.834639   6.001369
    17  H    6.295365   5.266844   6.786462   6.286073   7.449119
    18  O    4.882390   4.935173   4.245263   3.409104   6.152606
    19  H    5.158469   4.974102   4.708467   3.833800   6.506167
    20  H    4.894029   5.011240   4.334889   3.707846   6.002266
    21  O    3.770291   2.650265   4.363444   3.982981   5.036615
    22  H    4.174898   3.003308   4.907534   4.645627   5.285972
    23  H    2.791766   1.665769   3.469923   3.248689   4.056246
    24  O    5.878688   5.327089   5.709010   4.815013   7.307918
    25  H    5.717811   5.010851   5.763970   4.997800   7.084831
    26  H    6.837662   6.279938   6.636675   5.712271   8.265495
                    6          7          8          9         10
     6  F    0.000000
     7  F    2.167345   0.000000
     8  F    2.176207   2.171776   0.000000
     9  O    5.082603   5.670110   5.141351   0.000000
    10  H    5.615852   6.111696   5.320402   0.985773   0.000000
    11  H    5.593273   5.917460   5.692549   0.993204   1.560848
    12  O    6.808749   6.708272   6.825803   2.660150   2.925644
    13  H    7.366510   7.187031   7.122905   2.993963   2.933350
    14  H    6.520900   6.149978   6.501789   3.094249   3.423529
    15  O    7.840660   6.786995   6.906805   5.197184   4.959037
    16  H    7.113620   6.041020   6.368488   4.746793   4.684899
    17  H    8.609983   7.421577   7.703331   6.066327   5.864955
    18  O    6.853037   7.082120   6.053415   2.704911   1.740215
    19  H    7.312161   7.296384   6.486274   3.074191   2.245208
    20  H    6.774367   6.931483   5.701262   3.303376   2.364230
    21  O    5.977927   5.032615   5.741732   4.082856   4.393124
    22  H    6.174692   5.068400   6.117492   4.837899   5.250734
    23  H    5.013696   4.128732   4.774167   3.613597   3.977737
    24  O    8.216836   7.848628   7.471687   4.032637   3.514705
    25  H    8.099534   7.475873   7.252909   4.430229   4.002629
    26  H    9.169456   8.801545   8.402359   4.842932   4.286088
                   11         12         13         14         15
    11  H    0.000000
    12  O    1.685786   0.000000
    13  H    2.159535   0.972494   0.000000
    14  H    2.179142   0.973699   1.546542   0.000000
    15  O    4.649567   3.802215   3.327789   3.291292   0.000000
    16  H    4.158052   3.338029   3.109176   2.646548   0.981699
    17  H    5.447633   4.406887   3.945359   3.844805   0.960522
    18  O    2.970864   3.689928   3.209210   4.169210   4.572781
    19  H    3.026023   3.270735   2.598195   3.700576   3.783744
    20  H    3.687044   4.456291   3.976187   4.800113   4.707860
    21  O    3.437305   2.784005   3.107308   1.847533   2.743097
    22  H    4.176198   3.460805   3.889350   2.491753   3.384175
    23  H    3.170004   3.038241   3.433173   2.242939   3.248970
    24  O    3.529861   2.832031   1.896815   3.096962   2.673529
    25  H    3.894599   3.081728   2.277624   3.030451   1.701106
    26  H    4.328357   3.507701   2.536960   3.839473   3.203533
                   16         17         18         19         20
    16  H    0.000000
    17  H    1.555766   0.000000
    18  O    4.652039   5.467225   0.000000
    19  H    3.968599   4.630360   0.978547   0.000000
    20  H    4.853355   5.617961   0.960529   1.561524   0.000000
    21  O    1.776420   3.208546   5.010464   4.553365   5.348206
    22  H    2.420566   3.638914   5.960463   5.508646   6.298042
    23  H    2.333931   3.869984   4.752055   4.473596   5.003949
    24  O    3.032588   3.306252   2.759119   1.795648   3.269340
    25  H    2.194816   2.343850   3.345305   2.416409   3.675907
    26  H    3.717987   3.636200   3.360065   2.412629   3.857692
                   21         22         23         24         25
    21  O    0.000000
    22  H    0.961389   0.000000
    23  H    0.987756   1.554872   0.000000
    24  O    3.961183   4.832035   4.276496   0.000000
    25  H    3.440316   4.272059   3.839192   0.988768   0.000000
    26  H    4.767533   5.584647   5.171824   0.960769   1.576526
                   26
    26  H    0.000000
 Stoichiometry    C2H13F3O8
 Framework group  C1[X(C2H13F3O8)]
 Deg. of freedom    72
 Full point group                 C1      NOp   1
 Largest Abelian subgroup         C1      NOp   1
 Largest concise Abelian subgroup C1      NOp   1
                         Standard orientation:                         
 ---------------------------------------------------------------------
 Center     Atomic      Atomic             Coordinates (Angstroms)
 Number     Number       Type             X           Y           Z
 ---------------------------------------------------------------------
      1          6           0       -1.692973   -0.046112   -0.202916
      2          8           0       -0.977542    0.946920   -0.286769
      3          8           0       -1.404657   -1.269944   -0.412251
      4          1           0       -0.333831   -1.519923   -0.709213
      5          6           0       -3.166046    0.142896    0.252478
      6          9           0       -4.010146   -0.551109   -0.522878
      7          9           0       -3.527731    1.428118    0.216935
      8          9           0       -3.303150   -0.295242    1.519319
      9          8           0        0.848262   -1.960264   -1.015828
     10          1           0        1.332343   -2.253111   -0.208578
     11          1           0        1.457153   -1.298105   -1.436842
     12          8           0        2.671272   -0.180014   -1.779861
     13          1           0        3.331036   -0.288046   -1.073614
     14          1           0        2.290155    0.705168   -1.640963
     15          8           0        3.150737    2.142810    1.191913
     16          1           0        2.451443    2.239105    0.509675
     17          1           0        3.675508    2.946631    1.158889
     18          8           0        2.375723   -2.363800    1.179750
     19          1           0        3.030300   -1.638436    1.125618
     20          1           0        1.992437   -2.336986    2.060084
     21          8           0        1.341486    2.090040   -0.869252
     22          1           0        1.066105    2.859297   -1.375885
     23          1           0        0.509728    1.616222   -0.625662
     24          8           0        4.118051   -0.290459    0.652222
     25          1           0        3.868704    0.620615    0.944510
     26          1           0        5.065610   -0.391343    0.774832
 ---------------------------------------------------------------------
 Rotational constants (GHZ):           0.8030363           0.2635364           0.2361717
 Standard basis: 6-31++G(d,p) (6D, 7F)
 There are   325 symmetry adapted cartesian basis functions of A   symmetry.
 There are   325 symmetry adapted basis functions of A   symmetry.
   325 basis functions,   520 primitive gaussians,   325 cartesian basis functions
    58 alpha electrons       58 beta electrons
       nuclear repulsion energy       970.3830504004 Hartrees.
 NAtoms=   26 NActive=   26 NUniq=   26 SFac= 1.00D+00 NAtFMM=   60 NAOKFM=F Big=F
 Integral buffers will be    131072 words long.
 Raffenetti 2 integral format.
 Two-electron integral symmetry is turned on.
 Nuclear repulsion after empirical dispersion term =      970.3702604754 Hartrees.
 One-electron integrals computed using PRISM.
 NBasis=   325 RedAO= T EigKep=  4.97D-05  NBF=   325
 NBsUse=   325 1.00D-06 EigRej= -1.00D+00 NBFU=   325
 Lowest energy guess from the checkpoint file:  "/local_scratch/slurm.5787768/Gau-109052.chk"
 B after Tr=     0.000000   -0.000000   -0.000000
         Rot=    0.999991   -0.001287   -0.001959   -0.003585 Ang=  -0.49 deg.
 B after Tr=    -0.000000    0.000000   -0.000000
         Rot=    0.999984   -0.003385   -0.004152   -0.001889 Ang=  -0.65 deg.
 Requested convergence on RMS density matrix=1.00D-10 within 128 cycles.
 Requested convergence on MAX density matrix=1.00D-08.
 Requested convergence on             energy=1.00D-08.
 No special actions if energy rises.
 SCF Done:  E(RwB97XD) =  -985.244582563     A.U. after   16 cycles
            NFock= 16  Conv=0.40D-10     -V/T= 2.0083
 Calling FoFJK, ICntrl=      2127 FMM=F ISym2X=0 I1Cent= 0 IOpClX= 0 NMat=1 NMatS=1 NMatT=0.
 ***** Axes restored to original set *****
 -------------------------------------------------------------------
 Center     Atomic                   Forces (Hartrees/Bohr)
 Number     Number              X              Y              Z
 -------------------------------------------------------------------
      1        6           0.000687296    0.000384767    0.003087238
      2        8          -0.000975103   -0.000283816   -0.002277651
      3        8           0.005733858   -0.004816510    0.000472398
      4        1          -0.003563774    0.003072968   -0.001324432
      5        6          -0.000011222   -0.000474468   -0.000337564
      6        9          -0.000870082   -0.000333422    0.001434545
      7        9          -0.000064098   -0.001094984   -0.001290907
      8        9           0.001149577    0.001600279   -0.000069622
      9        8          -0.002575464    0.001217074    0.000582348
     10        1          -0.000160794    0.000969323   -0.000408909
     11        1          -0.000171160   -0.000032223   -0.000943498
     12        8          -0.000082318    0.000399689    0.000124148
     13        1           0.000921693    0.000942775    0.000213327
     14        1           0.000875606   -0.000926071   -0.000296952
     15        8           0.001118342    0.001342194   -0.000260394
     16        1          -0.000216982   -0.000847361    0.000650693
     17        1          -0.000855167   -0.000343669   -0.000103263
     18        8          -0.000034691   -0.000234161    0.001178187
     19        1          -0.001012790   -0.000297375   -0.001484596
     20        1           0.000545632   -0.000043338    0.000108127
     21        8          -0.000996243    0.000779556   -0.000146312
     22        1          -0.000049458   -0.000373497   -0.000119306
     23        1           0.000661596    0.000464246    0.000736681
     24        8          -0.000193988   -0.000736166    0.001285784
     25        1           0.000390927   -0.000733091   -0.000541214
     26        1          -0.000251191    0.000397283   -0.000268855
 -------------------------------------------------------------------
 Cartesian Forces:  Max     0.005733858 RMS     0.001327710

 GradGradGradGradGradGradGradGradGradGradGradGradGradGradGradGradGradGrad
 Berny optimization.
 Using GEDIIS/GDIIS optimizer.
 FormGI is forming the generalized inverse of G from B-inverse, IUseBI=4.
 Internal  Forces:  Max     0.007676022 RMS     0.000856814
 Search for a local minimum.
 Step number   5 out of a maximum of  156
 All quantities printed in internal units (Hartrees-Bohrs-Radians)
 Mixed Optimization -- En-DIIS/RFO-DIIS
 Update second derivatives using D2CorX and points    3    5
 DE= -1.56D-03 DEPred=-2.00D-03 R= 7.78D-01
 TightC=F SS=  1.41D+00  RLast= 4.76D-01 DXNew= 8.4853D-01 1.4287D+00
 Trust test= 7.78D-01 RLast= 4.76D-01 DXMaxT set to 8.49D-01
 ITU=  1  0  0  1  0
 Use linear search instead of GDIIS.
     Eigenvalues ---    0.00007   0.00030   0.00042   0.00058   0.00064
     Eigenvalues ---    0.00103   0.00192   0.00311   0.00350   0.00432
     Eigenvalues ---    0.00548   0.00603   0.00648   0.00678   0.00793
     Eigenvalues ---    0.00973   0.01051   0.01063   0.01184   0.01280
     Eigenvalues ---    0.01326   0.01529   0.01579   0.01750   0.01839
     Eigenvalues ---    0.02025   0.02078   0.02143   0.02339   0.02454
     Eigenvalues ---    0.02622   0.02697   0.02935   0.03100   0.03114
     Eigenvalues ---    0.03226   0.03449   0.03773   0.04206   0.04822
     Eigenvalues ---    0.05188   0.05741   0.06080   0.06916   0.07123
     Eigenvalues ---    0.08456   0.12038   0.14100   0.19857   0.20807
     Eigenvalues ---    0.22741   0.24434   0.25845   0.27358   0.37517
     Eigenvalues ---    0.39076   0.40833   0.41165   0.41717   0.44323
     Eigenvalues ---    0.47195   0.48406   0.51511   0.52434   0.54085
     Eigenvalues ---    0.57609   0.58232   0.59145   0.59226   0.59628
     Eigenvalues ---    0.66285   0.91776
 RFO step:  Lambda=-1.22020488D-03 EMin= 7.25650574D-05
 Quartic linear search produced a step of  0.09781.
 Iteration  1 RMS(Cart)=  0.08358331 RMS(Int)=  0.00279159
 Iteration  2 RMS(Cart)=  0.00398690 RMS(Int)=  0.00062799
 Iteration  3 RMS(Cart)=  0.00001013 RMS(Int)=  0.00062792
 Iteration  4 RMS(Cart)=  0.00000000 RMS(Int)=  0.00062792
 Variable       Old X    -DE/DX   Delta X   Delta X   Delta X     New X
                                 (Linear)    (Quad)   (Total)
    R1        2.31828  -0.00204  -0.00103  -0.00270  -0.00364   2.31464
    R2        2.40872   0.00060   0.00041   0.00684   0.00728   2.41600
    R3        2.93550  -0.00023   0.00015  -0.00135  -0.00120   2.93430
    R4        3.14785   0.00035  -0.00465   0.04287   0.03835   3.18620
    R5        2.15242  -0.00768   0.00531  -0.08791  -0.08266   2.06976
    R6        2.45319  -0.00284  -0.00245   0.06004   0.05757   2.51076
    R7        2.53204  -0.00159  -0.00084   0.00054  -0.00031   2.53173
    R8        2.52395  -0.00161  -0.00072  -0.00013  -0.00085   2.52311
    R9        2.54633  -0.00186  -0.00117   0.00040  -0.00077   2.54556
   R10        1.86284  -0.00043   0.00034  -0.00514  -0.00489   1.85795
   R11        1.87688  -0.00012   0.00087  -0.01113  -0.01080   1.86608
   R12        3.28853   0.00049  -0.00457   0.02496   0.02033   3.30886
   R13        3.18567   0.00071  -0.00540   0.06659   0.06085   3.24653
   R14        1.83775  -0.00007  -0.00145  -0.00040  -0.00169   1.83606
   R15        1.84003  -0.00056  -0.00128  -0.00202  -0.00332   1.83670
   R16        3.58446   0.00092   0.00618   0.06760   0.07401   3.65847
   R17        3.49133   0.00071   0.00344   0.06303   0.06660   3.55793
   R18        1.85514  -0.00078  -0.00093  -0.00112  -0.00220   1.85294
   R19        1.81512  -0.00036  -0.00076  -0.00004  -0.00079   1.81433
   R20        3.21462   0.00038  -0.00169   0.01530   0.01356   3.22819
   R21        3.35695   0.00028  -0.00048   0.01082   0.01020   3.36715
   R22        1.84919  -0.00115  -0.00129  -0.00072  -0.00184   1.84735
   R23        1.81514  -0.00052  -0.00064   0.00025  -0.00039   1.81474
   R24        3.39328   0.00065   0.00184   0.02871   0.03071   3.42399
   R25        1.81676  -0.00039  -0.00050   0.00034  -0.00015   1.81661
   R26        1.86659  -0.00053   0.00001  -0.00376  -0.00357   1.86302
   R27        1.86850  -0.00062  -0.00049  -0.00285  -0.00331   1.86519
   R28        1.81559  -0.00054  -0.00078   0.00032  -0.00046   1.81513
    A1        2.25759   0.00056   0.00032  -0.00306  -0.00341   2.25418
    A2        2.06527   0.00010   0.00074   0.00564   0.00672   2.07199
    A3        1.96002  -0.00066  -0.00106  -0.00253  -0.00325   1.95676
    A4        2.60574  -0.00006  -0.00557   0.02121   0.01492   2.62066
    A5        2.05578  -0.00043   0.00153  -0.02825  -0.02785   2.02793
    A6        1.94414   0.00082   0.00154  -0.00215  -0.00063   1.94351
    A7        1.94559   0.00051   0.00143  -0.00395  -0.00254   1.94305
    A8        1.90980   0.00085   0.00225  -0.00168   0.00055   1.91034
    A9        1.88853  -0.00073  -0.00182   0.00273   0.00090   1.88943
   A10        1.88760  -0.00080  -0.00174   0.00273   0.00097   1.88857
   A11        1.88636  -0.00076  -0.00179   0.00271   0.00090   1.88726
   A12        1.93318  -0.00004   0.00467   0.03638   0.04162   1.97481
   A13        2.01775   0.00063  -0.00036   0.02359   0.02112   2.03886
   A14        1.81742   0.00002   0.00025   0.00699   0.00592   1.82334
   A15        2.88256   0.00002   0.00281   0.02175   0.02450   2.90705
   A16        1.84124  -0.00004   0.00135   0.00478   0.00680   1.84804
   A17        1.86714  -0.00017   0.00208  -0.00420  -0.00265   1.86449
   A18        1.83686   0.00004  -0.00017  -0.00118  -0.00212   1.83474
   A19        2.80050  -0.00025  -0.00295  -0.02484  -0.02883   2.77167
   A20        1.85792  -0.00001   0.00197   0.00632   0.00680   1.86472
   A21        1.86225   0.00024   0.00282   0.01607   0.01697   1.87923
   A22        2.10977   0.00014   0.00176   0.03401   0.03410   2.14387
   A23        1.88576   0.00020   0.00288   0.00226   0.00513   1.89090
   A24        2.08307  -0.00004  -0.00063   0.01823   0.01782   2.10089
   A25        1.87228  -0.00011   0.00028  -0.00143  -0.00147   1.87080
   A26        1.63714   0.00004  -0.00084  -0.00473  -0.00563   1.63151
   A27        2.12556   0.00000   0.00168  -0.00142   0.00010   2.12566
   A28        1.74754  -0.00019   0.00077  -0.00127  -0.00048   1.74706
   A29        2.11870  -0.00007  -0.00373  -0.00844  -0.01208   2.10662
   A30        1.95516   0.00004   0.00373   0.01936   0.02227   1.97743
   A31        1.84687   0.00014  -0.00040  -0.00052  -0.00030   1.84657
   A32        1.56028   0.00003   0.00292   0.02517   0.02888   1.58916
   A33        1.73469   0.00005   0.00008   0.00581   0.00656   1.74124
   A34        2.12405  -0.00002   0.00178   0.01048   0.01123   2.13528
   A35        2.04993  -0.00025  -0.00614  -0.06406  -0.07117   1.97876
   A36        2.07713   0.00006   0.00110   0.02042   0.02029   2.09742
   A37        1.88361   0.00010   0.00056   0.00141   0.00159   1.88520
   A38        3.23836   0.00063  -0.00108  -0.00175  -0.00361   3.23475
   A39        3.14595   0.00019  -0.00013  -0.00563  -0.00725   3.13869
   A40        2.88707  -0.00064  -0.00504  -0.02097  -0.02648   2.86059
   A41        2.96906  -0.00008  -0.00289  -0.00914  -0.01290   2.95616
   A42        3.02109   0.00003  -0.00406  -0.03431  -0.03861   2.98248
   A43        3.22341  -0.00082   0.00680   0.00223   0.00830   3.23171
   A44        2.93953  -0.00043  -0.00348  -0.03078  -0.03433   2.90519
   A45        3.05665  -0.00046   0.00183   0.01139   0.01457   3.07121
   A46        2.89345  -0.00007  -0.00020  -0.00573  -0.00581   2.88764
   A47        2.91126  -0.00010  -0.00126  -0.01089  -0.01337   2.89789
   A48        3.28028  -0.00007  -0.00366  -0.02447  -0.02794   3.25234
   A49        3.33344   0.00012   0.00444  -0.01223  -0.00829   3.32515
   A50        3.07604   0.00020  -0.00278  -0.01440  -0.01546   3.06059
   A51        3.03233   0.00024   0.00268   0.02606   0.02922   3.06154
    D1        0.01557   0.00024   0.00357   0.04963   0.05335   0.06892
    D2        3.12814   0.00020   0.00378   0.05195   0.05593  -3.09912
    D3        0.01547   0.00008   0.00268   0.02291   0.02586   0.04133
    D4       -3.09850   0.00011   0.00245   0.02058   0.02328  -3.07522
    D5        2.34671  -0.00004  -0.00068  -0.01084  -0.01154   2.33517
    D6        0.23531  -0.00003  -0.00039  -0.01009  -0.01049   0.22482
    D7       -1.85027   0.00004  -0.00047  -0.00989  -0.01037  -1.86064
    D8       -0.81915  -0.00005  -0.00049  -0.00893  -0.00941  -0.82856
    D9       -2.93055  -0.00004  -0.00019  -0.00819  -0.00837  -2.93891
   D10        1.26706   0.00002  -0.00027  -0.00799  -0.00825   1.25881
   D11        0.13416   0.00004  -0.00120  -0.02243  -0.02358   0.11058
   D12       -1.61311   0.00035  -0.00384  -0.02457  -0.02785  -1.64096
   D13        2.34851   0.00001   0.00071  -0.02890  -0.02800   2.32051
   D14        1.67837   0.00001  -0.00802  -0.07013  -0.07735   1.60102
   D15       -0.40835  -0.00059  -0.01194  -0.12764  -0.13897  -0.54732
   D16       -1.72345  -0.00058  -0.00573  -0.11091  -0.11645  -1.83990
   D17        0.45642   0.00018  -0.00347  -0.05706  -0.06052   0.39590
   D18        2.04729   0.00033   0.01211   0.11421   0.12660   2.17388
   D19        0.13141   0.00034   0.01131   0.11631   0.12861   0.26002
   D20        0.00553   0.00010   0.00624   0.05688   0.06227   0.06780
   D21       -1.91035   0.00011   0.00544   0.05898   0.06429  -1.84606
   D22       -0.24161  -0.00014   0.00078   0.01109   0.01209  -0.22952
   D23        1.90142  -0.00014   0.00319   0.02478   0.02839   1.92981
   D24       -1.12524   0.00022   0.00433   0.04757   0.05175  -1.07349
   D25        0.84581   0.00003   0.00712   0.04436   0.05071   0.89652
   D26        1.92588  -0.00009  -0.00067  -0.02954  -0.02980   1.89607
   D27       -2.03775  -0.00002  -0.00419  -0.04210  -0.04597  -2.08371
   D28       -0.03349  -0.00011  -0.00435  -0.04827  -0.05139  -0.08488
   D29        0.05309   0.00008  -0.00185  -0.02969  -0.03143   0.02166
   D30        2.37265   0.00015  -0.00538  -0.04225  -0.04759   2.32506
   D31       -1.90628   0.00005  -0.00554  -0.04842  -0.05302  -1.95929
   D32        1.18391  -0.00018  -0.00870  -0.07650  -0.08585   1.09806
   D33       -0.87115   0.00006  -0.00298  -0.01639  -0.01945  -0.89060
   D34       -2.92982  -0.00010  -0.00464  -0.02817  -0.03270  -2.96251
   D35        1.93782   0.00025   0.00699   0.09826   0.10556   2.04338
   D36       -0.31923   0.00020   0.00670   0.10244   0.10937  -0.20987
   D37       -2.58771   0.00007   0.00766   0.09718   0.10523  -2.48248
   D38       -0.29157  -0.00010   0.00138   0.03242   0.03345  -0.25812
   D39       -2.54862  -0.00015   0.00109   0.03661   0.03726  -2.51136
   D40        1.46609  -0.00028   0.00205   0.03135   0.03312   1.49921
   D41        0.29834  -0.00002  -0.00467  -0.04474  -0.04919   0.24916
   D42       -1.27551  -0.00003  -0.00773  -0.07189  -0.07849  -1.35401
   D43        2.50837   0.00010  -0.00161  -0.02115  -0.02278   2.48559
   D44       -1.78482  -0.00038  -0.01137  -0.09743  -0.10922  -1.89404
   D45        2.92451  -0.00039  -0.01443  -0.12458  -0.13853   2.78598
   D46        0.42521  -0.00026  -0.00831  -0.07384  -0.08281   0.34240
   D47       -0.20756  -0.00007   0.00271   0.02300   0.02701  -0.18055
   D48        1.50259   0.00002   0.00345   0.04246   0.04607   1.54866
   D49       -2.37774  -0.00008  -0.00073  -0.01463  -0.01573  -2.39348
   D50       -2.45438  -0.00014   0.00226   0.01035   0.01370  -2.44068
   D51       -0.74423  -0.00005   0.00300   0.02982   0.03276  -0.71147
   D52        1.65862  -0.00015  -0.00118  -0.02727  -0.02904   1.62957
         Item               Value     Threshold  Converged?
 Maximum Force            0.007676     0.000015     NO 
 RMS     Force            0.000857     0.000010     NO 
 Maximum Displacement     0.319283     0.000060     NO 
 RMS     Displacement     0.083252     0.000040     NO 
 Predicted change in Energy=-7.559769D-04
 GradGradGradGradGradGradGradGradGradGradGradGradGradGradGradGradGradGrad

                          Input orientation:                          
 ---------------------------------------------------------------------
 Center     Atomic      Atomic             Coordinates (Angstroms)
 Number     Number       Type             X           Y           Z
 ---------------------------------------------------------------------
      1          6           0       -0.739578    1.065297   -1.048070
      2          8           0       -0.395349    1.182775    0.121534
      3          8           0       -0.286213    0.278272   -1.947846
      4          1           0        0.497393   -0.418165   -1.630747
      5          6           0       -1.907462    1.943192   -1.573829
      6          9           0       -1.607511    2.496935   -2.756322
      7          9           0       -2.202832    2.922860   -0.716107
      8          9           0       -3.005988    1.180009   -1.733011
      9          8           0        1.426867   -1.333246   -1.377805
     10          1           0        1.051630   -2.200580   -1.106547
     11          1           0        2.084273   -1.117604   -0.673213
     12          8           0        3.012404   -1.042709    0.770547
     13          1           0        2.861060   -1.886388    1.228051
     14          1           0        2.598563   -0.369565    1.336480
     15          8           0        0.575894   -1.565822    3.672251
     16          1           0        0.742423   -0.709323    3.224898
     17          1           0        0.701629   -1.417614    4.612476
     18          8           0        0.511042   -3.629837   -0.251619
     19          1           0        0.919154   -3.629688    0.636694
     20          1           0       -0.426789   -3.799044   -0.133045
     21          8           0        1.234183    0.632467    2.160641
     22          1           0        1.396157    1.509461    2.519473
     23          1           0        0.628813    0.763827    1.393693
     24          8           0        1.897680   -3.304980    2.126671
     25          1           0        1.414231   -2.775471    2.804973
     26          1           0        2.345863   -4.025686    2.576480
 ---------------------------------------------------------------------
                    Distance matrix (angstroms):
                    1          2          3          4          5
     1  C    0.000000
     2  O    1.224854   0.000000
     3  O    1.278494   2.261055   0.000000
     4  H    2.017490   2.535840   1.095269   0.000000
     5  C    1.552764   2.395616   2.353783   3.370841   0.000000
     6  F    2.391866   3.387980   2.705906   3.767671   1.339736
     7  F    2.387855   2.645097   3.490624   4.392064   1.335170
     8  F    2.370426   3.202309   2.873405   3.852050   1.347051
     9  O    3.248879   3.449471   2.420037   1.328637   4.678806
    10  H    3.725292   3.879307   2.939781   1.938806   5.113260
    11  H    3.588831   3.474462   3.031891   1.980978   5.110140
    12  O    4.672090   4.121502   4.473872   3.532924   6.214241
    13  H    5.182448   4.609592   4.967636   3.989402   6.727185
    14  H    4.346043   3.584601   4.419098   3.636168   5.841490
    15  O    5.561895   4.594093   5.977408   5.426331   6.782447
    16  H    4.858379   3.808599   5.365698   4.870533   6.089786
    17  H    6.346944   5.304144   6.847605   6.326013   7.508178
    18  O    4.923685   4.911418   4.334296   3.495286   6.217400
    19  H    5.256681   5.015287   4.837861   3.953865   6.628209
    20  H    4.959528   4.988419   4.465173   3.811505   6.102584
    21  O    3.791952   2.667615   4.395080   4.002663   5.053137
    22  H    4.181627   3.011034   4.929821   4.663458   5.277986
    23  H    2.815241   1.686064   3.498417   3.249863   4.077962
    24  O    6.011109   5.423883   5.848998   4.940921   7.464323
    25  H    5.851182   5.113036   5.899673   5.106182   7.243848
    26  H    6.969607   6.377231   6.776534   5.842244   8.422787
                    6          7          8          9         10
     6  F    0.000000
     7  F    2.167555   0.000000
     8  F    2.176510   2.171792   0.000000
     9  O    5.077208   5.632672   5.108114   0.000000
    10  H    5.644416   6.082237   5.318374   0.983185   0.000000
    11  H    5.570772   5.891219   5.684448   0.987489   1.557873
    12  O    6.805255   6.718227   6.886895   2.685844   2.951064
    13  H    7.420032   7.249250   7.252099   3.025452   2.970370
    14  H    6.531379   6.173053   6.575253   3.109485   3.422572
    15  O    7.912004   6.864931   7.041756   5.126531   4.844187
    16  H    7.181731   6.115456   6.496231   4.694957   4.591391
    17  H    8.657656   7.461194   7.794824   6.034613   5.782971
    18  O    6.949758   7.107651   6.139922   2.716867   1.750975
    19  H    7.445273   7.383275   6.644955   3.096712   2.258049
    20  H    6.922069   6.976983   5.831221   3.326504   2.385061
    21  O    5.977289   5.033354   5.782679   4.052377   4.328279
    22  H    6.150702   5.041766   6.129522   4.823972   5.199146
    23  H    5.022692   4.138949   4.812615   3.565923   3.900984
    24  O    8.354173   7.980075   7.684936   4.048550   3.519830
    25  H    8.237548   7.612630   7.468431   4.424456   3.970134
    26  H    9.306585   8.933871   8.620516   4.871362   4.309378
                   11         12         13         14         15
    11  H    0.000000
    12  O    1.717987   0.000000
    13  H    2.192996   0.971601   0.000000
    14  H    2.205204   0.971940   1.543183   0.000000
    15  O    4.621598   3.824933   3.361378   3.313314   0.000000
    16  H    4.142768   3.359732   3.140304   2.669609   0.980534
    17  H    5.471766   4.498961   4.041934   3.927966   0.960103
    18  O    2.994013   3.740971   3.278966   4.184397   4.434086
    19  H    3.063320   3.330476   2.675779   3.733432   3.686730
    20  H    3.713130   4.499101   4.039899   4.803497   4.524703
    21  O    3.437460   2.810809   3.140237   1.882776   2.747869
    22  H    4.191446   3.490640   3.917334   2.525073   3.385128
    23  H    3.151229   3.055060   3.469006   2.273272   3.259124
    24  O    3.557919   2.863486   1.935981   3.119664   2.675931
    25  H    3.910916   3.113761   2.317427   3.057367   1.708283
    26  H    4.368739   3.550186   2.580753   3.868938   3.222489
                   16         17         18         19         20
    16  H    0.000000
    17  H    1.558433   0.000000
    18  O    4.546329   5.346931   0.000000
    19  H    3.906221   4.554935   0.977576   0.000000
    20  H    4.710543   5.428122   0.960321   1.559724   0.000000
    21  O    1.781817   3.240053   4.950674   4.537359   5.259099
    22  H    2.418262   3.664805   5.905486   5.493927   6.207995
    23  H    2.352953   3.889029   4.693102   4.467696   4.925953
    24  O    3.046007   3.342441   2.772104   1.811900   3.279264
    25  H    2.212833   2.370368   3.299765   2.382483   3.615108
    26  H    3.740285   3.694702   3.394320   2.440304   3.883361
                   21         22         23         24         25
    21  O    0.000000
    22  H    0.961308   0.000000
    23  H    0.985869   1.553116   0.000000
    24  O    3.993104   4.856404   4.324635   0.000000
    25  H    3.472985   4.294470   3.890401   0.987014   0.000000
    26  H    4.806990   5.616319   5.223665   0.960527   1.575812
                   26
    26  H    0.000000
 Stoichiometry    C2H13F3O8
 Framework group  C1[X(C2H13F3O8)]
 Deg. of freedom    72
 Full point group                 C1      NOp   1
 Largest Abelian subgroup         C1      NOp   1
 Largest concise Abelian subgroup C1      NOp   1
                         Standard orientation:                         
 ---------------------------------------------------------------------
 Center     Atomic      Atomic             Coordinates (Angstroms)
 Number     Number       Type             X           Y           Z
 ---------------------------------------------------------------------
      1          6           0       -1.724302   -0.055939   -0.182279
      2          8           0       -0.988328    0.922229   -0.224675
      3          8           0       -1.451209   -1.282480   -0.417999
      4          1           0       -0.406803   -1.507471   -0.659266
      5          6           0       -3.205238    0.142422    0.240283
      6          9           0       -4.038684   -0.508016   -0.582633
      7          9           0       -3.541332    1.434598    0.240281
      8          9           0       -3.384413   -0.337347    1.486182
      9          8           0        0.823851   -1.925717   -0.934650
     10          1           0        1.332070   -2.185272   -0.134026
     11          1           0        1.414813   -1.291097   -1.407043
     12          8           0        2.639371   -0.169625   -1.847768
     13          1           0        3.352433   -0.285519   -1.198060
     14          1           0        2.282535    0.718162   -1.676974
     15          8           0        3.226879    2.069630    1.197012
     16          1           0        2.519080    2.199879    0.531051
     17          1           0        3.702385    2.901035    1.263776
     18          8           0        2.430165   -2.292199    1.225631
     19          1           0        3.125923   -1.614763    1.113130
     20          1           0        2.099855   -2.213317    2.123901
     21          8           0        1.339366    2.091477   -0.799886
     22          1           0        1.048252    2.881814   -1.263278
     23          1           0        0.517128    1.606496   -0.553601
     24          8           0        4.239806   -0.313523    0.522349
     25          1           0        3.999301    0.586124    0.849442
     26          1           0        5.190926   -0.416415    0.608344
 ---------------------------------------------------------------------
 Rotational constants (GHZ):           0.8236043           0.2568713           0.2320515
 Standard basis: 6-31++G(d,p) (6D, 7F)
 There are   325 symmetry adapted cartesian basis functions of A   symmetry.
 There are   325 symmetry adapted basis functions of A   symmetry.
   325 basis functions,   520 primitive gaussians,   325 cartesian basis functions
    58 alpha electrons       58 beta electrons
       nuclear repulsion energy       967.6781875469 Hartrees.
 NAtoms=   26 NActive=   26 NUniq=   26 SFac= 1.00D+00 NAtFMM=   60 NAOKFM=F Big=F
 Integral buffers will be    131072 words long.
 Raffenetti 2 integral format.
 Two-electron integral symmetry is turned on.
 Nuclear repulsion after empirical dispersion term =      967.6655271932 Hartrees.
 One-electron integrals computed using PRISM.
 NBasis=   325 RedAO= T EigKep=  4.80D-05  NBF=   325
 NBsUse=   325 1.00D-06 EigRej= -1.00D+00 NBFU=   325
 Initial guess from the checkpoint file:  "/local_scratch/slurm.5787768/Gau-109052.chk"
 B after Tr=    -0.000000    0.000000   -0.000000
         Rot=    0.999991   -0.003358   -0.002358    0.000794 Ang=  -0.48 deg.
 ExpMin= 3.60D-02 ExpMax= 7.00D+03 ExpMxC= 1.05D+03 IAcc=3 IRadAn=         5 AccDes= 0.00D+00
 Harris functional with IExCor= 4639 and IRadAn=       5 diagonalized for initial guess.
 HarFok:  IExCor= 4639 AccDes= 0.00D+00 IRadAn=         5 IDoV= 1 UseB2=F ITyADJ=14
 ICtDFT=  3500011 ScaDFX=  1.000000  1.000000  1.000000  1.000000
 FoFCou: FMM=F IPFlag=           0 FMFlag=      100000 FMFlg1=           0
         NFxFlg=           0 DoJE=T BraDBF=F KetDBF=T FulRan=T
         wScrn=  0.000000 ICntrl=       500 IOpCl=  0 I1Cent=   200000004 NGrid=           0
         NMat0=    1 NMatS0=      1 NMatT0=    0 NMatD0=    1 NMtDS0=    0 NMtDT0=    0
 Petite list used in FoFCou.
 Requested convergence on RMS density matrix=1.00D-10 within 128 cycles.
 Requested convergence on MAX density matrix=1.00D-08.
 Requested convergence on             energy=1.00D-08.
 No special actions if energy rises.
 SCF Done:  E(RwB97XD) =  -985.245403341     A.U. after   16 cycles
            NFock= 16  Conv=0.32D-10     -V/T= 2.0083
 Calling FoFJK, ICntrl=      2127 FMM=F ISym2X=0 I1Cent= 0 IOpClX= 0 NMat=1 NMatS=1 NMatT=0.
 ***** Axes restored to original set *****
 -------------------------------------------------------------------
 Center     Atomic                   Forces (Hartrees/Bohr)
 Number     Number              X              Y              Z
 -------------------------------------------------------------------
      1        6           0.000672451    0.000528747    0.002951459
      2        8          -0.001329874   -0.000188859   -0.002714893
      3        8          -0.000820047    0.000260154   -0.000563310
      4        1          -0.000573697    0.001169927   -0.000556813
      5        6          -0.000072007   -0.000463325   -0.000277155
      6        9          -0.000922940   -0.000419444    0.001420500
      7        9          -0.000110232   -0.000943912   -0.001286933
      8        9           0.001348582    0.001667564    0.000024266
      9        8           0.000906736   -0.001847669    0.000334894
     10        1          -0.000599727    0.000391658   -0.000279271
     11        1           0.000659172    0.000053491    0.000243689
     12        8           0.000259321   -0.000110527    0.000623403
     13        1           0.000233930    0.000432389   -0.000166364
     14        1           0.000164866   -0.000303999   -0.000342723
     15        8           0.000994900    0.000799896    0.000307045
     16        1          -0.000464226   -0.000374497   -0.000245171
     17        1          -0.000637886   -0.000244607   -0.000081021
     18        8          -0.000015775   -0.000585039    0.001137135
     19        1          -0.000332763    0.000167986   -0.001119492
     20        1           0.000428185    0.000088941    0.000002834
     21        8          -0.000657200    0.000447973    0.000009079
     22        1          -0.000010308   -0.000248458   -0.000316174
     23        1           0.000870596    0.000152984    0.000983595
     24        8          -0.000045517   -0.000432757    0.000539052
     25        1           0.000272900   -0.000338910   -0.000416135
     26        1          -0.000219442    0.000340291   -0.000211497
 -------------------------------------------------------------------
 Cartesian Forces:  Max     0.002951459 RMS     0.000784643

 GradGradGradGradGradGradGradGradGradGradGradGradGradGradGradGradGradGrad
 Berny optimization.
 Using GEDIIS/GDIIS optimizer.
 FormGI is forming the generalized inverse of G from B-inverse, IUseBI=4.
 Internal  Forces:  Max     0.002480979 RMS     0.000479091
 Search for a local minimum.
 Step number   6 out of a maximum of  156
 All quantities printed in internal units (Hartrees-Bohrs-Radians)
 Mixed Optimization -- En-DIIS/RFO-DIIS
 Swapping is turned off.
 Update second derivatives using D2CorX and points    5    6
 DE= -8.21D-04 DEPred=-7.56D-04 R= 1.09D+00
 TightC=F SS=  1.41D+00  RLast= 5.07D-01 DXNew= 1.4270D+00 1.5200D+00
 Trust test= 1.09D+00 RLast= 5.07D-01 DXMaxT set to 1.43D+00
 ITU=  1  1  0  0  1  0
     Eigenvalues ---    0.00008   0.00031   0.00042   0.00058   0.00067
     Eigenvalues ---    0.00103   0.00190   0.00316   0.00364   0.00433
     Eigenvalues ---    0.00541   0.00573   0.00645   0.00670   0.00759
     Eigenvalues ---    0.00963   0.01038   0.01057   0.01179   0.01222
     Eigenvalues ---    0.01295   0.01329   0.01570   0.01625   0.01829
     Eigenvalues ---    0.02018   0.02075   0.02121   0.02336   0.02456
     Eigenvalues ---    0.02625   0.02664   0.02931   0.03091   0.03131
     Eigenvalues ---    0.03214   0.03453   0.03769   0.04217   0.04811
     Eigenvalues ---    0.05176   0.05722   0.06061   0.06905   0.07091
     Eigenvalues ---    0.08454   0.12038   0.14099   0.19855   0.20831
     Eigenvalues ---    0.22744   0.24431   0.26604   0.31373   0.37571
     Eigenvalues ---    0.39002   0.40810   0.41174   0.41759   0.44278
     Eigenvalues ---    0.47146   0.48376   0.51460   0.52412   0.54121
     Eigenvalues ---    0.57607   0.58232   0.59143   0.59224   0.59597
     Eigenvalues ---    0.64484   0.91107
 Eigenvalue     1 is   7.63D-05 Eigenvector:
                          D12       D13       D11       D1        D2
   1                    0.37926   0.37325   0.35314  -0.31465  -0.30698
                          D15       D14       D17       D16       D19
   1                    0.23155   0.22092   0.17413   0.16797  -0.12610
 En-DIIS/RFO-DIIS/Sim-DIIS IScMMF=       -3 using points:     6    5
 RFO step:  Lambda=-4.93616316D-04.
 DidBck=F Rises=F RFO-DIIS coefs:    2.07020   -1.07020
 Iteration  1 RMS(Cart)=  0.08352438 RMS(Int)=  0.00367380
 Iteration  2 RMS(Cart)=  0.00429715 RMS(Int)=  0.00119556
 Iteration  3 RMS(Cart)=  0.00000405 RMS(Int)=  0.00119555
 Iteration  4 RMS(Cart)=  0.00000001 RMS(Int)=  0.00119555
 Variable       Old X    -DE/DX   Delta X   Delta X   Delta X     New X
                                 (Linear)    (Quad)   (Total)
    R1        2.31464  -0.00248  -0.00389  -0.00293  -0.00668   2.30796
    R2        2.41600   0.00039   0.00779  -0.00024   0.00780   2.42380
    R3        2.93430  -0.00023  -0.00129  -0.00005  -0.00134   2.93296
    R4        3.18620   0.00062   0.04105   0.00366   0.04477   3.23097
    R5        2.06976   0.00077  -0.08846   0.03227  -0.05606   2.01370
    R6        2.51076   0.00209   0.06161   0.02380   0.08557   2.59633
    R7        2.53173  -0.00163  -0.00033  -0.00170  -0.00202   2.52971
    R8        2.52311  -0.00149  -0.00091  -0.00179  -0.00269   2.52041
    R9        2.54556  -0.00205  -0.00083  -0.00453  -0.00535   2.54020
   R10        1.85795   0.00004  -0.00523  -0.00003  -0.00590   1.85205
   R11        1.86608   0.00088  -0.01156   0.00723  -0.00524   1.86084
   R12        3.30886   0.00026   0.02176   0.00272   0.02396   3.33283
   R13        3.24653   0.00024   0.06512  -0.02503   0.03938   3.28590
   R14        1.83606  -0.00037  -0.00181   0.00127  -0.00011   1.83595
   R15        1.83670  -0.00003  -0.00356   0.00052  -0.00381   1.83289
   R16        3.65847   0.00016   0.07921  -0.03329   0.04650   3.70498
   R17        3.55793   0.00047   0.07127  -0.02909   0.04172   3.59965
   R18        1.85294  -0.00026  -0.00236   0.00009  -0.00222   1.85072
   R19        1.81433  -0.00020  -0.00085  -0.00039  -0.00124   1.81309
   R20        3.22819   0.00031   0.01451   0.00013   0.01503   3.24322
   R21        3.36715   0.00001   0.01092  -0.00165   0.00919   3.37634
   R22        1.84735  -0.00100  -0.00196  -0.00066  -0.00213   1.84523
   R23        1.81474  -0.00043  -0.00042  -0.00026  -0.00068   1.81406
   R24        3.42399   0.00015   0.03287  -0.01308   0.02038   3.44437
   R25        1.81661  -0.00035  -0.00016  -0.00040  -0.00057   1.81604
   R26        1.86302  -0.00065  -0.00382  -0.00172  -0.00541   1.85761
   R27        1.86519  -0.00031  -0.00355   0.00078  -0.00222   1.86297
   R28        1.81513  -0.00046  -0.00049  -0.00046  -0.00095   1.81419
    A1        2.25418   0.00034  -0.00365   0.00431  -0.00044   2.25374
    A2        2.07199   0.00005   0.00719  -0.00080   0.00693   2.07892
    A3        1.95676  -0.00039  -0.00348  -0.00351  -0.00644   1.95032
    A4        2.62066   0.00013   0.01597  -0.03366  -0.01925   2.60141
    A5        2.02793  -0.00012  -0.02981   0.01823  -0.01320   2.01473
    A6        1.94351   0.00075  -0.00068  -0.00138  -0.00206   1.94145
    A7        1.94305   0.00065  -0.00272   0.00132  -0.00140   1.94165
    A8        1.91034   0.00081   0.00059   0.00325   0.00384   1.91418
    A9        1.88943  -0.00073   0.00096  -0.00130  -0.00035   1.88908
   A10        1.88857  -0.00080   0.00104  -0.00111  -0.00007   1.88849
   A11        1.88726  -0.00077   0.00096  -0.00088   0.00008   1.88735
   A12        1.97481   0.00008   0.04455  -0.01948   0.02546   2.00027
   A13        2.03886  -0.00007   0.02260   0.00039   0.02020   2.05906
   A14        1.82334   0.00014   0.00633   0.00027   0.00418   1.82752
   A15        2.90705  -0.00035   0.02621  -0.02099   0.00392   2.91097
   A16        1.84804  -0.00016   0.00728   0.00011   0.00913   1.85717
   A17        1.86449  -0.00019  -0.00284  -0.01622  -0.02043   1.84406
   A18        1.83474   0.00017  -0.00227   0.00258  -0.00128   1.83346
   A19        2.77167  -0.00009  -0.03086  -0.00112  -0.03391   2.73776
   A20        1.86472   0.00010   0.00728  -0.00607  -0.00431   1.86041
   A21        1.87923   0.00015   0.01817   0.00355   0.01736   1.89658
   A22        2.14387   0.00002   0.03650   0.02740   0.06228   2.20616
   A23        1.89090  -0.00006   0.00549  -0.01494  -0.00922   1.88167
   A24        2.10089   0.00004   0.01908  -0.01291   0.00605   2.10694
   A25        1.87080  -0.00007  -0.00158  -0.00084  -0.00281   1.86799
   A26        1.63151  -0.00019  -0.00603  -0.00778  -0.01425   1.61726
   A27        2.12566   0.00000   0.00011  -0.02045  -0.02062   2.10504
   A28        1.74706   0.00024  -0.00051   0.01884   0.01844   1.76551
   A29        2.10662   0.00024  -0.01293   0.03228   0.01971   2.12632
   A30        1.97743  -0.00006   0.02383  -0.02849  -0.00566   1.97177
   A31        1.84657  -0.00021  -0.00032   0.00004   0.00060   1.84717
   A32        1.58916   0.00018   0.03090  -0.00505   0.02733   1.61649
   A33        1.74124  -0.00012   0.00702  -0.00449   0.00387   1.74512
   A34        2.13528  -0.00009   0.01202   0.00251   0.01225   2.14753
   A35        1.97876  -0.00011  -0.07616   0.00048  -0.07695   1.90181
   A36        2.09742  -0.00000   0.02172   0.00454   0.02311   2.12053
   A37        1.88520   0.00011   0.00170   0.00016   0.00153   1.88674
   A38        3.23475  -0.00044  -0.00387   0.00413  -0.00106   3.23369
   A39        3.13869  -0.00044  -0.00776  -0.01022  -0.01996   3.11873
   A40        2.86059   0.00009  -0.02834   0.02548  -0.00388   2.85671
   A41        2.95616   0.00012  -0.01380   0.01644   0.00183   2.95799
   A42        2.98248   0.00014  -0.04132   0.01104  -0.02943   2.95305
   A43        3.23171   0.00031   0.00888  -0.00552   0.00115   3.23286
   A44        2.90519   0.00002  -0.03674   0.00005  -0.03763   2.86757
   A45        3.07121  -0.00011   0.01559  -0.02084  -0.00341   3.06781
   A46        2.88764  -0.00013  -0.00622   0.01897   0.01341   2.90104
   A47        2.89789   0.00005  -0.01431   0.02615   0.00998   2.90787
   A48        3.25234   0.00017  -0.02991   0.01726  -0.01224   3.24010
   A49        3.32515  -0.00045  -0.00887  -0.03191  -0.04181   3.28334
   A50        3.06059   0.00025  -0.01654   0.03921   0.02424   3.08483
   A51        3.06154   0.00003   0.03127  -0.00200   0.02969   3.09123
    D1        0.06892   0.00008   0.05709   0.02315   0.08059   0.14951
    D2       -3.09912   0.00011   0.05985   0.02321   0.08310  -3.01603
    D3        0.04133  -0.00009   0.02767  -0.03029  -0.00328   0.03805
    D4       -3.07522  -0.00012   0.02491  -0.03038  -0.00580  -3.08102
    D5        2.33517  -0.00003  -0.01235  -0.03383  -0.04603   2.28914
    D6        0.22482  -0.00005  -0.01122  -0.03213  -0.04321   0.18161
    D7       -1.86064  -0.00002  -0.01110  -0.03397  -0.04493  -1.90557
    D8       -0.82856   0.00001  -0.01008  -0.03367  -0.04388  -0.87244
    D9       -2.93891  -0.00002  -0.00895  -0.03197  -0.04107  -2.97998
   D10        1.25881   0.00001  -0.00883  -0.03381  -0.04278   1.21603
   D11        0.11058  -0.00001  -0.02524  -0.00612  -0.03165   0.07893
   D12       -1.64096   0.00001  -0.02980   0.00729  -0.02093  -1.66188
   D13        2.32051   0.00006  -0.02997  -0.01221  -0.04185   2.27866
   D14        1.60102  -0.00006  -0.08278   0.04690  -0.03617   1.56485
   D15       -0.54732  -0.00009  -0.14873   0.06449  -0.08474  -0.63206
   D16       -1.83990  -0.00007  -0.12463  -0.03663  -0.16116  -2.00107
   D17        0.39590  -0.00000  -0.06477  -0.04885  -0.11376   0.28214
   D18        2.17388   0.00008   0.13549  -0.03546   0.09910   2.27298
   D19        0.26002   0.00007   0.13764  -0.03477   0.10359   0.36361
   D20        0.06780   0.00001   0.06664  -0.01529   0.04919   0.11699
   D21       -1.84606  -0.00000   0.06880  -0.01460   0.05368  -1.79238
   D22       -0.22952   0.00012   0.01294   0.05763   0.07087  -0.15865
   D23        1.92981  -0.00002   0.03039   0.03243   0.06314   1.99295
   D24       -1.07349   0.00008   0.05539   0.02581   0.08102  -0.99247
   D25        0.89652  -0.00013   0.05427   0.00880   0.06136   0.95788
   D26        1.89607  -0.00017  -0.03190  -0.03617  -0.06793   1.82814
   D27       -2.08371  -0.00007  -0.04919  -0.02051  -0.06918  -2.15290
   D28       -0.08488  -0.00011  -0.05500  -0.00832  -0.06196  -0.14684
   D29        0.02166   0.00000  -0.03364  -0.03875  -0.07295  -0.05129
   D30        2.32506   0.00011  -0.05093  -0.02309  -0.07420   2.25086
   D31       -1.95929   0.00007  -0.05674  -0.01091  -0.06697  -2.02627
   D32        1.09806  -0.00011  -0.09188  -0.00682  -0.09922   0.99884
   D33       -0.89060  -0.00002  -0.02081  -0.00589  -0.02658  -0.91718
   D34       -2.96251  -0.00002  -0.03499  -0.00379  -0.03861  -3.00113
   D35        2.04338   0.00011   0.11297   0.07056   0.18271   2.22609
   D36       -0.20987   0.00017   0.11705   0.09204   0.20885  -0.00102
   D37       -2.48248   0.00028   0.11261   0.08605   0.19790  -2.28458
   D38       -0.25812  -0.00004   0.03580   0.04045   0.07550  -0.18262
   D39       -2.51136   0.00002   0.03988   0.06193   0.10164  -2.40972
   D40        1.49921   0.00013   0.03544   0.05594   0.09069   1.58990
   D41        0.24916   0.00025  -0.05264  -0.01121  -0.06288   0.18628
   D42       -1.35401   0.00010  -0.08400  -0.00422  -0.08640  -1.44041
   D43        2.48559   0.00012  -0.02438  -0.01116  -0.03546   2.45013
   D44       -1.89404  -0.00010  -0.11689  -0.02817  -0.14639  -2.04043
   D45        2.78598  -0.00025  -0.14825  -0.02117  -0.16991   2.61607
   D46        0.34240  -0.00022  -0.08862  -0.02811  -0.11897   0.22343
   D47       -0.18055  -0.00001   0.02890  -0.01833   0.01361  -0.16694
   D48        1.54866   0.00001   0.04931  -0.02112   0.02829   1.57695
   D49       -2.39348  -0.00014  -0.01684  -0.02653  -0.04434  -2.43781
   D50       -2.44068   0.00005   0.01466   0.00954   0.02655  -2.41414
   D51       -0.71147   0.00007   0.03506   0.00675   0.04123  -0.67025
   D52        1.62957  -0.00008  -0.03108   0.00134  -0.03140   1.59817
         Item               Value     Threshold  Converged?
 Maximum Force            0.002481     0.000015     NO 
 RMS     Force            0.000479     0.000010     NO 
 Maximum Displacement     0.359621     0.000060     NO 
 RMS     Displacement     0.083943     0.000040     NO 
 Predicted change in Energy=-3.238443D-04
 GradGradGradGradGradGradGradGradGradGradGradGradGradGradGradGradGradGrad

                          Input orientation:                          
 ---------------------------------------------------------------------
 Center     Atomic      Atomic             Coordinates (Angstroms)
 Number     Number       Type             X           Y           Z
 ---------------------------------------------------------------------
      1          6           0       -0.770054    1.096006   -1.056643
      2          8           0       -0.446163    1.196367    0.116660
      3          8           0       -0.317842    0.301218   -1.956050
      4          1           0        0.422713   -0.390040   -1.625524
      5          6           0       -1.901395    2.004236   -1.608061
      6          9           0       -1.534876    2.594808   -2.752138
      7          9           0       -2.226949    2.956271   -0.732549
      8          9           0       -2.997907    1.265134   -1.849540
      9          8           0        1.354665   -1.356599   -1.334168
     10          1           0        0.977330   -2.211075   -1.037501
     11          1           0        2.047438   -1.144237   -0.667363
     12          8           0        3.051446   -1.023850    0.747199
     13          1           0        2.961448   -1.867670    1.220240
     14          1           0        2.621748   -0.367997    1.318135
     15          8           0        0.561147   -1.628841    3.586262
     16          1           0        0.735252   -0.760302    3.168565
     17          1           0        0.511326   -1.473143    4.531681
     18          8           0        0.482697   -3.655347   -0.154380
     19          1           0        0.969851   -3.669552    0.691750
     20          1           0       -0.441883   -3.811989    0.050904
     21          8           0        1.221483    0.622423    2.146861
     22          1           0        1.391029    1.492298    2.518492
     23          1           0        0.616271    0.769000    1.386248
     24          8           0        2.031623   -3.331886    2.134247
     25          1           0        1.515459   -2.818225    2.798785
     26          1           0        2.491681   -4.037634    2.594590
 ---------------------------------------------------------------------
                    Distance matrix (angstroms):
                    1          2          3          4          5
     1  C    0.000000
     2  O    1.221318   0.000000
     3  O    1.282621   2.261390   0.000000
     4  H    1.988631   2.511342   1.065602   0.000000
     5  C    1.552055   2.396876   2.351384   3.336816   0.000000
     6  F    2.388737   3.372082   2.715784   3.743091   1.338665
     7  F    2.384987   2.643788   3.491554   4.360724   1.333745
     8  F    2.370784   3.222122   2.850127   3.806629   1.344218
     9  O    3.256797   3.444636   2.435647   1.373921   4.687447
    10  H    3.740388   3.868990   2.972006   1.992370   5.136287
    11  H    3.620565   3.508727   3.056894   2.031407   5.137225
    12  O    4.727737   4.190491   4.518347   3.597466   6.264758
    13  H    5.281257   4.713600   5.054368   4.089857   6.829215
    14  H    4.391718   3.647307   4.450766   3.674420   5.886334
    15  O    5.545579   4.586350   5.934220   5.358778   6.800320
    16  H    4.854298   3.812928   5.338306   4.818512   6.116432
    17  H    6.282660   5.247426   6.776911   6.252370   7.457199
    18  O    4.995880   4.947259   4.420552   3.581911   6.310940
    19  H    5.366068   5.100293   4.943279   4.052692   6.762030
    20  H    5.042100   5.008790   4.578397   3.907386   6.221802
    21  O    3.801701   2.689269   4.393924   3.986728   5.075550
    22  H    4.196297   3.038362   4.935629   4.653353   5.303826
    23  H    2.827816   1.709755   3.501763   3.232894   4.102479
    24  O    6.134933   5.542126   5.953987   5.037750   7.612339
    25  H    5.950554   5.211401   5.974978   5.163785   7.372334
    26  H    7.093989   6.493522   6.886754   5.949364   8.571207
                    6          7          8          9         10
     6  F    0.000000
     7  F    2.165262   0.000000
     8  F    2.173287   2.168408   0.000000
     9  O    5.096440   5.638329   5.107247   0.000000
    10  H    5.687501   6.087846   5.342840   0.980062   0.000000
    11  H    5.582089   5.923580   5.714728   0.984714   1.555725
    12  O    6.809875   6.774398   6.969732   2.705896   2.982719
    13  H    7.477327   7.348691   7.399454   3.060709   3.025235
    14  H    6.528618   6.226228   6.654457   3.101216   3.413220
    15  O    7.899863   6.888313   7.112657   4.991434   4.678824
    16  H    7.173909   6.148678   6.574211   4.584086   4.455821
    17  H    8.590063   7.404727   7.780286   5.927308   5.637153
    18  O    7.062817   7.168679   6.260934   2.726988   1.763657
    19  H    7.574709   7.493309   6.822930   3.098737   2.262193
    20  H    7.078045   7.043409   5.993507   3.342894   2.400357
    21  O    5.957181   5.062562   5.847012   4.006473   4.269483
    22  H    6.128294   5.079592   6.196294   4.791714   5.150845
    23  H    5.008717   4.166216   4.876346   3.530447   3.858208
    24  O    8.468906   8.117566   7.892992   4.048448   3.525300
    25  H    8.331759   7.734387   7.658408   4.386741   3.921135
    26  H    9.422842   9.069181   8.832056   4.890387   4.338394
                   11         12         13         14         15
    11  H    0.000000
    12  O    1.738824   0.000000
    13  H    2.218516   0.971544   0.000000
    14  H    2.207845   0.969924   1.540779   0.000000
    15  O    4.531802   3.824641   3.378838   3.313639   0.000000
    16  H    4.072295   3.361134   3.158826   2.671490   0.979359
    17  H    5.431195   4.579997   4.138163   4.000263   0.959448
    18  O    3.002872   3.786303   3.351056   4.189333   4.255031
    19  H    3.063592   3.366875   2.737250   3.744514   3.565072
    20  H    3.718808   4.523482   4.090279   4.780459   4.274454
    21  O    3.423908   2.831613   3.175951   1.904851   2.752474
    22  H    4.187106   3.496493   3.929511   2.533026   3.401521
    23  H    3.150560   3.090756   3.532625   2.306368   3.254649
    24  O    3.554586   2.879404   1.960590   3.130323   2.677874
    25  H    3.885797   3.128585   2.342274   3.069172   1.716236
    26  H    4.382857   3.578978   2.611181   3.887479   3.242323
                   16         17         18         19         20
    16  H    0.000000
    17  H    1.554468   0.000000
    18  O    4.414412   5.169333   0.000000
    19  H    3.827974   4.447418   0.976451   0.000000
    20  H    4.518655   5.143556   0.959961   1.556908   0.000000
    21  O    1.786681   3.253166   4.913332   4.538911   5.179173
    22  H    2.434511   3.690616   5.870908   5.491727   6.130580
    23  H    2.351505   3.864190   4.686813   4.506449   4.887565
    24  O    3.059973   3.393216   2.782376   1.822684   3.269411
    25  H    2.231705   2.412563   3.238604   2.337101   3.517044
    26  H    3.762366   3.775016   3.426223   2.464194   3.889351
                   21         22         23         24         25
    21  O    0.000000
    22  H    0.961008   0.000000
    23  H    0.983005   1.550931   0.000000
    24  O    4.036464   4.881675   4.402270   0.000000
    25  H    3.514184   4.321418   3.958785   0.985841   0.000000
    26  H    4.850773   5.638916   5.299149   0.960026   1.575330
                   26
    26  H    0.000000
 Stoichiometry    C2H13F3O8
 Framework group  C1[X(C2H13F3O8)]
 Deg. of freedom    72
 Full point group                 C1      NOp   1
 Largest Abelian subgroup         C1      NOp   1
 Largest concise Abelian subgroup C1      NOp   1
                         Standard orientation:                         
 ---------------------------------------------------------------------
 Center     Atomic      Atomic             Coordinates (Angstroms)
 Number     Number       Type             X           Y           Z
 ---------------------------------------------------------------------
      1          6           0       -1.751985   -0.054476   -0.156275
      2          8           0       -1.022355    0.924930   -0.160831
      3          8           0       -1.464791   -1.278960   -0.407822
      4          1           0       -0.438976   -1.474122   -0.620240
      5          6           0       -3.246506    0.119020    0.224755
      6          9           0       -4.046736   -0.477828   -0.667113
      7          9           0       -3.582250    1.408178    0.289754
      8          9           0       -3.473695   -0.433771    1.428802
      9          8           0        0.849441   -1.876957   -0.875907
     10          1           0        1.367817   -2.116374   -0.079360
     11          1           0        1.433488   -1.264722   -1.379612
     12          8           0        2.641136   -0.127844   -1.901727
     13          1           0        3.399534   -0.239592   -1.304866
     14          1           0        2.283066    0.748953   -1.692522
     15          8           0        3.216506    1.973726    1.241557
     16          1           0        2.516122    2.138590    0.577159
     17          1           0        3.589222    2.829168    1.464813
     18          8           0        2.523018   -2.224406    1.248919
     19          1           0        3.241576   -1.587243    1.072407
     20          1           0        2.241398   -2.086271    2.156186
     21          8           0        1.323388    2.099471   -0.752534
     22          1           0        1.038636    2.899925   -1.201674
     23          1           0        0.500060    1.617612   -0.515383
     24          8           0        4.351886   -0.303680    0.407685
     25          1           0        4.090916    0.570511    0.781272
     26          1           0        5.306370   -0.383138    0.473233
 ---------------------------------------------------------------------
 Rotational constants (GHZ):           0.8455079           0.2505806           0.2286050
 Standard basis: 6-31++G(d,p) (6D, 7F)
 There are   325 symmetry adapted cartesian basis functions of A   symmetry.
 There are   325 symmetry adapted basis functions of A   symmetry.
   325 basis functions,   520 primitive gaussians,   325 cartesian basis functions
    58 alpha electrons       58 beta electrons
       nuclear repulsion energy       965.3264760140 Hartrees.
 NAtoms=   26 NActive=   26 NUniq=   26 SFac= 1.00D+00 NAtFMM=   60 NAOKFM=F Big=F
 Integral buffers will be    131072 words long.
 Raffenetti 2 integral format.
 Two-electron integral symmetry is turned on.
 Nuclear repulsion after empirical dispersion term =      965.3138995389 Hartrees.
 One-electron integrals computed using PRISM.
 NBasis=   325 RedAO= T EigKep=  4.63D-05  NBF=   325
 NBsUse=   325 1.00D-06 EigRej= -1.00D+00 NBFU=   325
 Initial guess from the checkpoint file:  "/local_scratch/slurm.5787768/Gau-109052.chk"
 B after Tr=     0.000000   -0.000000    0.000000
         Rot=    0.999957   -0.008610   -0.000317   -0.003505 Ang=  -1.07 deg.
 ExpMin= 3.60D-02 ExpMax= 7.00D+03 ExpMxC= 1.05D+03 IAcc=3 IRadAn=         5 AccDes= 0.00D+00
 Harris functional with IExCor= 4639 and IRadAn=       5 diagonalized for initial guess.
 HarFok:  IExCor= 4639 AccDes= 0.00D+00 IRadAn=         5 IDoV= 1 UseB2=F ITyADJ=14
 ICtDFT=  3500011 ScaDFX=  1.000000  1.000000  1.000000  1.000000
 FoFCou: FMM=F IPFlag=           0 FMFlag=      100000 FMFlg1=           0
         NFxFlg=           0 DoJE=T BraDBF=F KetDBF=T FulRan=T
         wScrn=  0.000000 ICntrl=       500 IOpCl=  0 I1Cent=   200000004 NGrid=           0
         NMat0=    1 NMatS0=      1 NMatT0=    0 NMatD0=    1 NMtDS0=    0 NMtDT0=    0
 Petite list used in FoFCou.
 Requested convergence on RMS density matrix=1.00D-10 within 128 cycles.
 Requested convergence on MAX density matrix=1.00D-08.
 Requested convergence on             energy=1.00D-08.
 No special actions if energy rises.
 SCF Done:  E(RwB97XD) =  -985.245715137     A.U. after   16 cycles
            NFock= 16  Conv=0.45D-10     -V/T= 2.0083
 Calling FoFJK, ICntrl=      2127 FMM=F ISym2X=0 I1Cent= 0 IOpClX= 0 NMat=1 NMatS=1 NMatT=0.
 ***** Axes restored to original set *****
 -------------------------------------------------------------------
 Center     Atomic                   Forces (Hartrees/Bohr)
 Number     Number              X              Y              Z
 -------------------------------------------------------------------
      1        6          -0.000055158   -0.000036335    0.000361023
      2        8          -0.000089495    0.000106610   -0.000396645
      3        8          -0.003309876    0.003164151   -0.001102698
      4        1           0.001935159   -0.001587638    0.000514253
      5        6           0.000208257   -0.000322239    0.000067634
      6        9          -0.000254866    0.000013483    0.000148088
      7        9          -0.000126890   -0.000076348   -0.000266369
      8        9           0.000154669    0.000433009   -0.000029909
      9        8           0.001394658   -0.000628951   -0.000069846
     10        1          -0.000859186   -0.000859987    0.000101293
     11        1           0.000799224    0.000174460    0.000367997
     12        8           0.000720827   -0.001502870    0.000628600
     13        1          -0.000205923    0.000522711   -0.000945975
     14        1          -0.000578901    0.000860188    0.000360136
     15        8           0.000883903    0.001191951    0.000538687
     16        1          -0.000508614   -0.000020042   -0.001166625
     17        1          -0.000473110   -0.000912589    0.000502005
     18        8           0.000120070   -0.000679050    0.000614086
     19        1           0.000057120    0.000228447   -0.000566102
     20        1           0.000080128    0.000129619    0.000049100
     21        8           0.000205481    0.000219201    0.000328818
     22        1           0.000056802   -0.000078224   -0.000035403
     23        1          -0.000142811   -0.000262403   -0.000019841
     24        8          -0.000403148    0.000309202    0.000415593
     25        1           0.000450012   -0.000415095   -0.000418904
     26        1          -0.000058330    0.000028740    0.000021003
 -------------------------------------------------------------------
 Cartesian Forces:  Max     0.003309876 RMS     0.000782458

 GradGradGradGradGradGradGradGradGradGradGradGradGradGradGradGradGradGrad
 Berny optimization.
 Using GEDIIS/GDIIS optimizer.
 FormGI is forming the generalized inverse of G from B-inverse, IUseBI=4.
 Internal  Forces:  Max     0.004680022 RMS     0.000527675
 Search for a local minimum.
 Step number   7 out of a maximum of  156
 All quantities printed in internal units (Hartrees-Bohrs-Radians)
 Mixed Optimization -- En-DIIS/RFO-DIIS
 Swapping is turned off.
 Update second derivatives using D2CorX and points    6    7
 DE= -3.12D-04 DEPred=-3.24D-04 R= 9.63D-01
 TightC=F SS=  1.41D+00  RLast= 6.54D-01 DXNew= 2.4000D+00 1.9615D+00
 Trust test= 9.63D-01 RLast= 6.54D-01 DXMaxT set to 1.96D+00
 ITU=  1  1  1  0  0  1  0
     Eigenvalues ---    0.00008   0.00031   0.00042   0.00054   0.00068
     Eigenvalues ---    0.00104   0.00193   0.00314   0.00365   0.00428
     Eigenvalues ---    0.00534   0.00561   0.00642   0.00664   0.00774
     Eigenvalues ---    0.00961   0.01020   0.01052   0.01175   0.01236
     Eigenvalues ---    0.01286   0.01399   0.01559   0.01599   0.01816
     Eigenvalues ---    0.02010   0.02072   0.02166   0.02331   0.02436
     Eigenvalues ---    0.02616   0.02642   0.02921   0.03100   0.03110
     Eigenvalues ---    0.03213   0.03579   0.03762   0.04221   0.04825
     Eigenvalues ---    0.05137   0.05703   0.06108   0.06890   0.07027
     Eigenvalues ---    0.08449   0.12036   0.14096   0.19850   0.20801
     Eigenvalues ---    0.22743   0.24431   0.26505   0.31854   0.37435
     Eigenvalues ---    0.38831   0.40788   0.41175   0.42185   0.44294
     Eigenvalues ---    0.47124   0.48465   0.51362   0.52326   0.54082
     Eigenvalues ---    0.57559   0.58217   0.59121   0.59217   0.59556
     Eigenvalues ---    0.64174   0.90789
 Eigenvalue     1 is   7.51D-05 Eigenvector:
                          D12       D13       D11       D1        D2
   1                   -0.37549  -0.37300  -0.35137   0.31961   0.31127
                          D15       D14       D17       D16       D19
   1                   -0.23889  -0.22594  -0.18575  -0.18310   0.13469
 En-DIIS/RFO-DIIS/Sim-DIIS IScMMF=       -3 using points:     7    6    5
 RFO step:  Lambda=-2.04009184D-04.
 DidBck=F Rises=F RFO-DIIS coefs:    1.35878   -0.21871   -0.14006
 Iteration  1 RMS(Cart)=  0.05020781 RMS(Int)=  0.00123955
 Iteration  2 RMS(Cart)=  0.00129531 RMS(Int)=  0.00062417
 Iteration  3 RMS(Cart)=  0.00000192 RMS(Int)=  0.00062417
 Iteration  4 RMS(Cart)=  0.00000000 RMS(Int)=  0.00062417
 Variable       Old X    -DE/DX   Delta X   Delta X   Delta X     New X
                                 (Linear)    (Quad)   (Total)
    R1        2.30796  -0.00026  -0.00291   0.00199  -0.00078   2.30717
    R2        2.42380  -0.00002   0.00382  -0.00329   0.00075   2.42456
    R3        2.93296   0.00007  -0.00065   0.00080   0.00015   2.93311
    R4        3.23097   0.00021   0.02143  -0.01353   0.00793   3.23890
    R5        2.01370   0.00468  -0.03169   0.04839   0.01680   2.03050
    R6        2.59633   0.00215   0.03876  -0.03541   0.00347   2.59980
    R7        2.52971  -0.00019  -0.00077   0.00022  -0.00055   2.52916
    R8        2.52041  -0.00020  -0.00108   0.00019  -0.00090   2.51952
    R9        2.54020  -0.00036  -0.00203  -0.00091  -0.00294   2.53726
   R10        1.85205   0.00126  -0.00280   0.00507   0.00185   1.85390
   R11        1.86084   0.00088  -0.00339   0.00412   0.00015   1.86099
   R12        3.33283   0.00018   0.01145  -0.00131   0.00984   3.34267
   R13        3.28590   0.00004   0.02265  -0.02274  -0.00063   3.28527
   R14        1.83595  -0.00092  -0.00028  -0.00168  -0.00183   1.83412
   R15        1.83289   0.00106  -0.00183   0.00221  -0.00032   1.83258
   R16        3.70498  -0.00004   0.02705  -0.03041  -0.00311   3.70187
   R17        3.59965   0.00003   0.02430  -0.02236   0.00141   3.60106
   R18        1.85072   0.00032  -0.00111   0.00010  -0.00084   1.84988
   R19        1.81309   0.00037  -0.00055  -0.00009  -0.00065   1.81245
   R20        3.24322   0.00027   0.00729  -0.00421   0.00345   3.24667
   R21        3.37634  -0.00011   0.00473  -0.00984  -0.00504   3.37129
   R22        1.84523  -0.00053  -0.00102   0.00048  -0.00011   1.84511
   R23        1.81406  -0.00009  -0.00030  -0.00002  -0.00032   1.81374
   R24        3.44437  -0.00006   0.01161  -0.00849   0.00361   3.44799
   R25        1.81604  -0.00007  -0.00022  -0.00016  -0.00039   1.81566
   R26        1.85761   0.00026  -0.00244   0.00236  -0.00002   1.85759
   R27        1.86297  -0.00048  -0.00126  -0.00012  -0.00092   1.86205
   R28        1.81419  -0.00004  -0.00040  -0.00019  -0.00060   1.81359
    A1        2.25374   0.00000  -0.00063   0.00177   0.00062   2.25436
    A2        2.07892   0.00005   0.00343  -0.00231   0.00136   2.08028
    A3        1.95032  -0.00005  -0.00277   0.00058  -0.00193   1.94838
    A4        2.60141   0.00020  -0.00482  -0.00514  -0.01065   2.59076
    A5        2.01473   0.00006  -0.00864   0.01032   0.00085   2.01558
    A6        1.94145   0.00025  -0.00083  -0.00028  -0.00111   1.94034
    A7        1.94165   0.00026  -0.00086   0.00186   0.00100   1.94265
    A8        1.91418   0.00039   0.00145   0.00270   0.00415   1.91834
    A9        1.88908  -0.00028   0.00000  -0.00159  -0.00159   1.88749
   A10        1.88849  -0.00033   0.00011  -0.00139  -0.00128   1.88721
   A11        1.88735  -0.00033   0.00016  -0.00148  -0.00133   1.88602
   A12        2.00027   0.00018   0.01496  -0.00174   0.01319   2.01346
   A13        2.05906  -0.00019   0.01020  -0.00935  -0.00008   2.05898
   A14        1.82752   0.00007   0.00233   0.00194   0.00314   1.83067
   A15        2.91097  -0.00051   0.00484  -0.00825  -0.00471   2.90626
   A16        1.85717  -0.00001   0.00423  -0.01309  -0.00817   1.84900
   A17        1.84406  -0.00015  -0.00770  -0.00327  -0.01181   1.83225
   A18        1.83346   0.00008  -0.00076   0.00325   0.00181   1.83527
   A19        2.73776   0.00020  -0.01620   0.01997   0.00299   2.74075
   A20        1.86041   0.00057  -0.00059   0.00900   0.00522   1.86563
   A21        1.89658  -0.00005   0.00860  -0.00418   0.00229   1.89887
   A22        2.20616  -0.00025   0.02712  -0.00285   0.02402   2.23018
   A23        1.88167  -0.00021  -0.00259  -0.00325  -0.00562   1.87605
   A24        2.10694   0.00007   0.00467  -0.01037  -0.00624   2.10070
   A25        1.86799  -0.00007  -0.00122  -0.00252  -0.00390   1.86409
   A26        1.61726  -0.00025  -0.00590   0.00865   0.00236   1.61962
   A27        2.10504   0.00002  -0.00738  -0.00781  -0.01533   2.08971
   A28        1.76551   0.00028   0.00655  -0.00025   0.00640   1.77191
   A29        2.12632   0.00017   0.00538   0.00325   0.00889   2.13521
   A30        1.97177  -0.00002   0.00109  -0.00640  -0.00568   1.96609
   A31        1.84717  -0.00015   0.00017   0.00149   0.00203   1.84920
   A32        1.61649   0.00015   0.01385  -0.01559  -0.00103   1.61546
   A33        1.74512  -0.00004   0.00231   0.00596   0.00895   1.75406
   A34        2.14753  -0.00005   0.00597  -0.00340   0.00138   2.14891
   A35        1.90181   0.00008  -0.03758   0.00477  -0.03325   1.86856
   A36        2.12053  -0.00011   0.01113   0.00759   0.01719   2.13772
   A37        1.88674   0.00000   0.00077   0.00034   0.00120   1.88794
   A38        3.23369  -0.00058  -0.00089  -0.00285  -0.00453   3.22916
   A39        3.11873  -0.00040  -0.00818  -0.00174  -0.01056   3.10817
   A40        2.85671   0.00030  -0.00510   0.01821   0.01255   2.86926
   A41        2.95799   0.00039  -0.00115   0.00219   0.00094   2.95893
   A42        2.95305   0.00020  -0.01597  -0.00218  -0.01742   2.93563
   A43        3.23286   0.00053   0.00157  -0.00553  -0.00526   3.22760
   A44        2.86757   0.00021  -0.01831   0.00209  -0.01694   2.85063
   A45        3.06781   0.00023   0.00082   0.00372   0.00535   3.07316
   A46        2.90104  -0.00017   0.00400   0.00070   0.00487   2.90591
   A47        2.90787  -0.00010   0.00171   0.00091   0.00192   2.90979
   A48        3.24010   0.00033  -0.00830   0.00950   0.00148   3.24159
   A49        3.28334  -0.00050  -0.01616  -0.02090  -0.03760   3.24574
   A50        3.08483  -0.00017   0.00653  -0.00677  -0.00003   3.08480
   A51        3.09123   0.00006   0.01474   0.00242   0.01729   3.10852
    D1        0.14951  -0.00009   0.03638   0.00806   0.04481   0.19432
    D2       -3.01603  -0.00001   0.03765   0.01036   0.04802  -2.96801
    D3        0.03805  -0.00009   0.00245  -0.00794  -0.00624   0.03181
    D4       -3.08102  -0.00016   0.00118  -0.01007  -0.00928  -3.09031
    D5        2.28914  -0.00005  -0.01813  -0.01469  -0.03266   2.25648
    D6        0.18161  -0.00004  -0.01697  -0.01375  -0.03057   0.15104
    D7       -1.90557  -0.00004  -0.01757  -0.01484  -0.03226  -1.93782
    D8       -0.87244   0.00002  -0.01706  -0.01274  -0.02996  -0.90240
    D9       -2.97998   0.00003  -0.01591  -0.01180  -0.02786  -3.00784
   D10        1.21603   0.00003  -0.01650  -0.01290  -0.02956   1.18648
   D11        0.07893  -0.00003  -0.01466  -0.00394  -0.01854   0.06039
   D12       -1.66188  -0.00008  -0.01141  -0.01031  -0.02071  -1.68259
   D13        2.27866   0.00001  -0.01894  -0.01393  -0.03269   2.24597
   D14        1.56485  -0.00009  -0.02381  -0.00155  -0.02650   1.53835
   D15       -0.63206  -0.00001  -0.04987   0.00650  -0.04405  -0.67610
   D16       -2.00107   0.00004  -0.07413  -0.04452  -0.11850  -2.11957
   D17        0.28214  -0.00002  -0.04929  -0.05661  -0.10593   0.17621
   D18        2.27298  -0.00011   0.05329  -0.00373   0.04879   2.32177
   D19        0.36361  -0.00008   0.05518  -0.00119   0.05385   0.41745
   D20        0.11699  -0.00018   0.02637   0.00218   0.02786   0.14485
   D21       -1.79238  -0.00015   0.02826   0.00471   0.03292  -1.75946
   D22       -0.15865   0.00020   0.02712   0.04841   0.07569  -0.08295
   D23        1.99295  -0.00003   0.02663   0.03387   0.06044   2.05339
   D24       -0.99247  -0.00006   0.03632  -0.05242  -0.01599  -1.00846
   D25        0.95788  -0.00020   0.02912  -0.06004  -0.03172   0.92616
   D26        1.82814  -0.00004  -0.02855  -0.00604  -0.03470   1.79344
   D27       -2.15290  -0.00010  -0.03126  -0.00231  -0.03347  -2.18637
   D28       -0.14684   0.00000  -0.02943  -0.00058  -0.02966  -0.17649
   D29       -0.05129  -0.00004  -0.03057   0.00581  -0.02501  -0.07630
   D30        2.25086  -0.00010  -0.03329   0.00954  -0.02378   2.22708
   D31       -2.02627   0.00000  -0.03145   0.01127  -0.01997  -2.04623
   D32        0.99884   0.00010  -0.04762   0.05942   0.01175   1.01058
   D33       -0.91718  -0.00001  -0.01226   0.05706   0.04497  -0.87221
   D34       -3.00113   0.00005  -0.01843   0.05351   0.03494  -2.96618
   D35        2.22609  -0.00018   0.08034   0.01270   0.09222   2.31831
   D36       -0.00102   0.00001   0.09025   0.01657   0.10650   0.10548
   D37       -2.28458   0.00002   0.08574   0.01485   0.09973  -2.18486
   D38       -0.18262  -0.00009   0.03177   0.01642   0.04781  -0.13481
   D39       -2.40972   0.00010   0.04168   0.02029   0.06209  -2.34763
   D40        1.58990   0.00011   0.03718   0.01858   0.05532   1.64522
   D41        0.18628   0.00037  -0.02945  -0.01475  -0.04373   0.14255
   D42       -1.44041   0.00020  -0.04199  -0.00039  -0.04162  -1.48203
   D43        2.45013   0.00028  -0.01591  -0.01554  -0.03149   2.41865
   D44       -2.04043  -0.00027  -0.06782  -0.02215  -0.09080  -2.13122
   D45        2.61607  -0.00045  -0.08036  -0.00779  -0.08869   2.52738
   D46        0.22343  -0.00036  -0.05428  -0.02294  -0.07855   0.14487
   D47       -0.16694   0.00002   0.00866  -0.00517   0.00447  -0.16247
   D48        1.57695   0.00008   0.01660  -0.00281   0.01371   1.59066
   D49       -2.43781  -0.00011  -0.01811   0.00513  -0.01373  -2.45154
   D50       -2.41414   0.00010   0.01144   0.01416   0.02637  -2.38776
   D51       -0.67025   0.00017   0.01938   0.01652   0.03561  -0.63464
   D52        1.59817  -0.00003  -0.01533   0.02446   0.00817   1.60635
         Item               Value     Threshold  Converged?
 Maximum Force            0.004680     0.000015     NO 
 RMS     Force            0.000528     0.000010     NO 
 Maximum Displacement     0.220513     0.000060     NO 
 RMS     Displacement     0.050284     0.000040     NO 
 Predicted change in Energy=-1.107344D-04
 GradGradGradGradGradGradGradGradGradGradGradGradGradGradGradGradGradGrad

                          Input orientation:                          
 ---------------------------------------------------------------------
 Center     Atomic      Atomic             Coordinates (Angstroms)
 Number     Number       Type             X           Y           Z
 ---------------------------------------------------------------------
      1          6           0       -0.786331    1.110184   -1.058611
      2          8           0       -0.477583    1.197399    0.119384
      3          8           0       -0.337654    0.311490   -1.956896
      4          1           0        0.394474   -0.399049   -1.619764
      5          6           0       -1.887820    2.046341   -1.623821
      6          9           0       -1.473779    2.662685   -2.737348
      7          9           0       -2.232594    2.979688   -0.736347
      8          9           0       -2.984540    1.332547   -1.924555
      9          8           0        1.311317   -1.378687   -1.315772
     10          1           0        0.931513   -2.226224   -0.999747
     11          1           0        2.020904   -1.162267   -0.668107
     12          8           0        3.052702   -1.011691    0.722962
     13          1           0        2.985776   -1.855922    1.197103
     14          1           0        2.610660   -0.364480    1.294054
     15          8           0        0.553100   -1.663793    3.545074
     16          1           0        0.723613   -0.789494    3.139115
     17          1           0        0.421607   -1.514536    4.483327
     18          8           0        0.478731   -3.676774   -0.094333
     19          1           0        1.012698   -3.691121    0.722989
     20          1           0       -0.433430   -3.820139    0.167595
     21          8           0        1.205094    0.606618    2.138243
     22          1           0        1.383529    1.472143    2.515299
     23          1           0        0.593079    0.761178    1.384698
     24          8           0        2.105306   -3.330656    2.139120
     25          1           0        1.569900   -2.829265    2.797053
     26          1           0        2.587264   -4.016801    2.605986
 ---------------------------------------------------------------------
                    Distance matrix (angstroms):
                    1          2          3          4          5
     1  C    0.000000
     2  O    1.220903   0.000000
     3  O    1.283020   2.261715   0.000000
     4  H    1.996742   2.516697   1.074492   0.000000
     5  C    1.552137   2.397547   2.350248   3.344969   0.000000
     6  F    2.387676   3.361604   2.725436   3.756804   1.338376
     7  F    2.385492   2.643651   3.492824   4.370100   1.333272
     8  F    2.373062   3.237403   2.837184   3.809076   1.342661
     9  O    3.265079   3.449066   2.446802   1.375755   4.696828
    10  H    3.753142   3.867713   2.994480   2.002849   5.156833
    11  H    3.632782   3.525707   3.065246   2.033084   5.146521
    12  O    4.734399   4.208004   4.519619   3.595813   6.266395
    13  H    5.302341   4.741213   5.068586   4.095371   6.851073
    14  H    4.387393   3.654663   4.440514   3.661012   5.878977
    15  O    5.539218   4.580838   5.913278   5.319802   6.814738
    16  H    4.848671   3.809120   5.320505   4.786200   6.127569
    17  H    6.249907   5.216046   6.737011   6.204254   7.437106
    18  O    5.044322   4.971698   4.476815   3.616286   6.379181
    19  H    5.427996   5.146155   5.002612   4.087595   6.843902
    20  H    5.092760   5.017964   4.646826   3.947650   6.303968
    21  O    3.799899   2.693737   4.386039   3.973800   5.078586
    22  H    4.196683   3.046250   4.930529   4.645249   5.306952
    23  H    2.827426   1.713951   3.497819   3.226820   4.105812
    24  O    6.189354   5.590521   6.000885   5.064629   7.682244
    25  H    5.994767   5.251297   6.008588   5.176470   7.434479
    26  H    7.148174   6.539446   6.936074   5.979416   8.641720
                    6          7          8          9         10
     6  F    0.000000
     7  F    2.163399   0.000000
     8  F    2.170782   2.165718   0.000000
     9  O    5.109826   5.647164   5.116228   0.000000
    10  H    5.718926   6.097743   5.371740   0.981041   0.000000
    11  H    5.578963   5.937398   5.732123   0.984795   1.558449
    12  O    6.779661   6.781964   6.996648   2.706204   2.990361
    13  H    7.468958   7.372430   7.453573   3.057140   3.030391
    14  H    6.488341   6.226001   6.674249   3.086761   3.398109
    15  O    7.892748   6.903084   7.170062   4.927880   4.595098
    16  H    7.160928   6.161582   6.625271   4.531948   4.386068
    17  H    8.554519   7.381586   7.795426   5.868525   5.552531
    18  O    7.140488   7.216090   6.359030   2.732457   1.768865
    19  H    7.650317   7.560507   6.944396   3.097268   2.262816
    20  H    7.179695   7.091667   6.118450   3.347418   2.401317
    21  O    5.930865   5.070742   5.881014   3.985340   4.236369
    22  H    6.096876   5.091389   6.229913   4.775935   5.122284
    23  H    4.987875   4.171936   4.906830   3.519578   3.837277
    24  O    8.515275   8.179616   8.010333   4.046835   3.528462
    25  H    8.369891   7.790238   7.768988   4.368795   3.897035
    26  H    9.468833   9.129790   8.954681   4.895699   4.353043
                   11         12         13         14         15
    11  H    0.000000
    12  O    1.738491   0.000000
    13  H    2.211593   0.970574   0.000000
    14  H    2.198716   0.969757   1.540944   0.000000
    15  O    4.489641   3.825907   3.386413   3.314945   0.000000
    16  H    4.039413   3.363304   3.166395   2.673169   0.978916
    17  H    5.405471   4.616910   4.182197   4.035597   0.959107
    18  O    3.005039   3.794201   3.356871   4.176605   4.159676
    19  H    3.057242   3.367634   2.736015   3.734453   3.505061
    20  H    3.713009   4.510978   4.075415   4.740988   4.126795
    21  O    3.416153   2.834714   3.181301   1.905598   2.749370
    22  H    4.180962   3.488272   3.921843   2.523980   3.403549
    23  H    3.154733   3.103337   3.550972   2.312132   3.247970
    24  O    3.548176   2.877613   1.958945   3.125335   2.676655
    25  H    3.871643   3.131154   2.347752   3.068770   1.718064
    26  H    4.380503   3.576743   2.610203   3.880871   3.249054
                   16         17         18         19         20
    16  H    0.000000
    17  H    1.556856   0.000000
    18  O    4.341835   5.062954   0.000000
    19  H    3.786908   4.384866   0.976392   0.000000
    20  H    4.399260   4.967135   0.959790   1.554475   0.000000
    21  O    1.784012   3.257693   4.884613   4.528855   5.115114
    22  H    2.437137   3.703873   5.842961   5.478065   6.068056
    23  H    2.345123   3.848347   4.679320   4.520720   4.850106
    24  O    3.060484   3.410050   2.784574   1.824597   3.251412
    25  H    2.234697   2.427058   3.204533   2.314090   3.450972
    26  H    3.764694   3.804709   3.442855   2.476086   3.887032
                   21         22         23         24         25
    21  O    0.000000
    22  H    0.960804   0.000000
    23  H    0.982995   1.551947   0.000000
    24  O    4.038875   4.871278   4.427086   0.000000
    25  H    3.517443   4.314653   3.979975   0.985357   0.000000
    26  H    4.848214   5.620116   5.319530   0.959709   1.575365
                   26
    26  H    0.000000
 Stoichiometry    C2H13F3O8
 Framework group  C1[X(C2H13F3O8)]
 Deg. of freedom    72
 Full point group                 C1      NOp   1
 Largest Abelian subgroup         C1      NOp   1
 Largest concise Abelian subgroup C1      NOp   1
                         Standard orientation:                         
 ---------------------------------------------------------------------
 Center     Atomic      Atomic             Coordinates (Angstroms)
 Number     Number       Type             X           Y           Z
 ---------------------------------------------------------------------
      1          6           0       -1.763944   -0.057920   -0.133982
      2          8           0       -1.036767    0.922697   -0.119593
      3          8           0       -1.469736   -1.281266   -0.384996
      4          1           0       -0.432095   -1.475484   -0.585279
      5          6           0       -3.267474    0.109411    0.213185
      6          9           0       -4.044593   -0.453101   -0.720045
      7          9           0       -3.601702    1.396380    0.311246
      8          9           0       -3.533584   -0.480570    1.389555
      9          8           0        0.864628   -1.866813   -0.826264
     10          1           0        1.392681   -2.085419   -0.028884
     11          1           0        1.438742   -1.264137   -1.352567
     12          8           0        2.619525   -0.122080   -1.921611
     13          1           0        3.394641   -0.231867   -1.347890
     14          1           0        2.256801    0.747982   -1.693902
     15          8           0        3.216199    1.934074    1.249157
     16          1           0        2.511998    2.109688    0.592243
     17          1           0        3.542358    2.786879    1.542807
     18          8           0        2.593297   -2.178661    1.266766
     19          1           0        3.317019   -1.563350    1.041024
     20          1           0        2.343135   -1.991768    2.174338
     21          8           0        1.312379    2.092078   -0.728098
     22          1           0        1.031260    2.893250   -1.177809
     23          1           0        0.487845    1.615767   -0.484068
     24          8           0        4.403914   -0.281673    0.330309
     25          1           0        4.134319    0.578797    0.727595
     26          1           0        5.361191   -0.340494    0.365015
 ---------------------------------------------------------------------
 Rotational constants (GHZ):           0.8598556           0.2476378           0.2268286
 Standard basis: 6-31++G(d,p) (6D, 7F)
 There are   325 symmetry adapted cartesian basis functions of A   symmetry.
 There are   325 symmetry adapted basis functions of A   symmetry.
   325 basis functions,   520 primitive gaussians,   325 cartesian basis functions
    58 alpha electrons       58 beta electrons
       nuclear repulsion energy       964.6502126819 Hartrees.
 NAtoms=   26 NActive=   26 NUniq=   26 SFac= 1.00D+00 NAtFMM=   60 NAOKFM=F Big=F
 Integral buffers will be    131072 words long.
 Raffenetti 2 integral format.
 Two-electron integral symmetry is turned on.
 Nuclear repulsion after empirical dispersion term =      964.6376259304 Hartrees.
 One-electron integrals computed using PRISM.
 NBasis=   325 RedAO= T EigKep=  4.52D-05  NBF=   325
 NBsUse=   325 1.00D-06 EigRej= -1.00D+00 NBFU=   325
 Initial guess from the checkpoint file:  "/local_scratch/slurm.5787768/Gau-109052.chk"
 B after Tr=     0.000000   -0.000000   -0.000000
         Rot=    0.999996   -0.001833   -0.000639   -0.002082 Ang=  -0.33 deg.
 ExpMin= 3.60D-02 ExpMax= 7.00D+03 ExpMxC= 1.05D+03 IAcc=3 IRadAn=         5 AccDes= 0.00D+00
 Harris functional with IExCor= 4639 and IRadAn=       5 diagonalized for initial guess.
 HarFok:  IExCor= 4639 AccDes= 0.00D+00 IRadAn=         5 IDoV= 1 UseB2=F ITyADJ=14
 ICtDFT=  3500011 ScaDFX=  1.000000  1.000000  1.000000  1.000000
 FoFCou: FMM=F IPFlag=           0 FMFlag=      100000 FMFlg1=           0
         NFxFlg=           0 DoJE=T BraDBF=F KetDBF=T FulRan=T
         wScrn=  0.000000 ICntrl=       500 IOpCl=  0 I1Cent=   200000004 NGrid=           0
         NMat0=    1 NMatS0=      1 NMatT0=    0 NMatD0=    1 NMtDS0=    0 NMtDT0=    0
 Petite list used in FoFCou.
 Requested convergence on RMS density matrix=1.00D-10 within 128 cycles.
 Requested convergence on MAX density matrix=1.00D-08.
 Requested convergence on             energy=1.00D-08.
 No special actions if energy rises.
 SCF Done:  E(RwB97XD) =  -985.245821353     A.U. after   15 cycles
            NFock= 15  Conv=0.79D-10     -V/T= 2.0083
 Calling FoFJK, ICntrl=      2127 FMM=F ISym2X=0 I1Cent= 0 IOpClX= 0 NMat=1 NMatS=1 NMatT=0.
 ***** Axes restored to original set *****
 -------------------------------------------------------------------
 Center     Atomic                   Forces (Hartrees/Bohr)
 Number     Number              X              Y              Z
 -------------------------------------------------------------------
      1        6          -0.000012844   -0.000579389   -0.000738156
      2        8           0.000263922    0.000214746    0.000476072
      3        8           0.000135429    0.000124512    0.000484286
      4        1          -0.000529438    0.000455776   -0.000180330
      5        6           0.000095225    0.000059090    0.000175365
      6        9           0.000392732    0.000221142   -0.000530804
      7        9          -0.000027921    0.000337589    0.000513516
      8        9          -0.000500880   -0.000538720   -0.000114462
      9        8          -0.000199973   -0.000375172   -0.000414799
     10        1          -0.000379354   -0.000124783   -0.000141585
     11        1           0.000768330    0.000379721    0.000457409
     12        8           0.000704191   -0.000914949   -0.000425976
     13        1          -0.000202452   -0.000135944   -0.000127007
     14        1          -0.000636468    0.000851006    0.000697577
     15        8           0.000762816    0.000492154    0.000275242
     16        1          -0.000396805    0.000409525   -0.000940378
     17        1          -0.000388124   -0.000672186    0.000583141
     18        8           0.000492375   -0.000338564    0.000495324
     19        1          -0.000041006    0.000178578   -0.000576648
     20        1          -0.000230926    0.000114809    0.000045199
     21        8           0.000130620   -0.000048521    0.000017582
     22        1          -0.000014919    0.000111486    0.000036726
     23        1          -0.000140410   -0.000179569   -0.000126165
     24        8          -0.000526654    0.000460825    0.000144043
     25        1           0.000415322   -0.000311072   -0.000243552
     26        1           0.000067212   -0.000192088    0.000158381
 -------------------------------------------------------------------
 Cartesian Forces:  Max     0.000940378 RMS     0.000412171

 GradGradGradGradGradGradGradGradGradGradGradGradGradGradGradGradGradGrad
 Berny optimization.
 Using GEDIIS/GDIIS optimizer.
 FormGI is forming the generalized inverse of G from B-inverse, IUseBI=4.
 Internal  Forces:  Max     0.001122835 RMS     0.000231859
 Search for a local minimum.
 Step number   8 out of a maximum of  156
 All quantities printed in internal units (Hartrees-Bohrs-Radians)
 Mixed Optimization -- En-DIIS/RFO-DIIS
 Swapping is turned off.
 Update second derivatives using D2CorX and points    7    8
 DE= -1.06D-04 DEPred=-1.11D-04 R= 9.59D-01
 TightC=F SS=  1.41D+00  RLast= 3.75D-01 DXNew= 3.2988D+00 1.1242D+00
 Trust test= 9.59D-01 RLast= 3.75D-01 DXMaxT set to 1.96D+00
 ITU=  1  1  1  1  0  0  1  0
     Eigenvalues ---    0.00008   0.00034   0.00041   0.00055   0.00070
     Eigenvalues ---    0.00103   0.00192   0.00311   0.00356   0.00407
     Eigenvalues ---    0.00522   0.00553   0.00640   0.00659   0.00770
     Eigenvalues ---    0.00957   0.00994   0.01052   0.01165   0.01208
     Eigenvalues ---    0.01289   0.01416   0.01537   0.01565   0.01802
     Eigenvalues ---    0.02002   0.02072   0.02141   0.02327   0.02492
     Eigenvalues ---    0.02601   0.02633   0.02905   0.03038   0.03100
     Eigenvalues ---    0.03204   0.03715   0.03865   0.04226   0.04831
     Eigenvalues ---    0.05034   0.05495   0.05940   0.06879   0.06967
     Eigenvalues ---    0.08442   0.12035   0.14104   0.19833   0.20860
     Eigenvalues ---    0.22743   0.24430   0.26659   0.33393   0.37522
     Eigenvalues ---    0.39820   0.40817   0.41198   0.41854   0.44160
     Eigenvalues ---    0.47120   0.48621   0.51383   0.52055   0.54087
     Eigenvalues ---    0.57604   0.58211   0.59090   0.59215   0.59562
     Eigenvalues ---    0.65762   0.90935
 Eigenvalue     1 is   7.82D-05 Eigenvector:
                          D12       D13       D11       D1        D2
   1                   -0.37737  -0.37087  -0.35407   0.31362   0.30323
                          D15       D14       D17       D16       D7
   1                   -0.22843  -0.22326  -0.14599  -0.13860   0.12909
 En-DIIS/RFO-DIIS/Sim-DIIS IScMMF=       -3 using points:     8    7    6    5
 RFO step:  Lambda=-1.12716929D-04.
 DidBck=F Rises=F RFO-DIIS coefs:    1.38979   -0.30625   -0.63643    0.55289
 Iteration  1 RMS(Cart)=  0.01660879 RMS(Int)=  0.00108995
 Iteration  2 RMS(Cart)=  0.00048001 RMS(Int)=  0.00098009
 Iteration  3 RMS(Cart)=  0.00000103 RMS(Int)=  0.00098009
 Iteration  4 RMS(Cart)=  0.00000000 RMS(Int)=  0.00098009
 Variable       Old X    -DE/DX   Delta X   Delta X   Delta X     New X
                                 (Linear)    (Quad)   (Total)
    R1        2.30717   0.00039   0.00115  -0.00044   0.00061   2.30778
    R2        2.42456  -0.00044  -0.00308   0.00165  -0.00163   2.42293
    R3        2.93311   0.00006   0.00061  -0.00023   0.00038   2.93349
    R4        3.23890  -0.00017  -0.01437   0.00522  -0.00921   3.22969
    R5        2.03050  -0.00029   0.04757  -0.03299   0.01443   2.04492
    R6        2.59980   0.00043  -0.02333   0.01748  -0.00604   2.59376
    R7        2.52916   0.00067  -0.00021   0.00142   0.00120   2.53037
    R8        2.51952   0.00059  -0.00011   0.00035   0.00025   2.51977
    R9        2.53726   0.00072  -0.00117   0.00131   0.00014   2.53740
   R10        1.85390   0.00023   0.00293  -0.00037   0.00287   1.85677
   R11        1.86099   0.00094   0.00559  -0.00273   0.00380   1.86479
   R12        3.34267   0.00005  -0.00540   0.01768   0.01247   3.35514
   R13        3.28527   0.00002  -0.03060   0.02608  -0.00381   3.28147
   R14        1.83412  -0.00007   0.00021  -0.00155  -0.00197   1.83215
   R15        1.83258   0.00112   0.00140   0.00171   0.00339   1.83597
   R16        3.70187  -0.00014  -0.03825   0.02243  -0.01657   3.68530
   R17        3.60106  -0.00013  -0.03279   0.02506  -0.00765   3.59341
   R18        1.84988   0.00059   0.00071  -0.00019   0.00100   1.85089
   R19        1.81245   0.00052   0.00008   0.00015   0.00023   1.81268
   R20        3.24667   0.00015  -0.00490   0.00642   0.00153   3.24820
   R21        3.37129  -0.00011  -0.00684   0.00172  -0.00458   3.36671
   R22        1.84511  -0.00045   0.00079  -0.00156  -0.00126   1.84385
   R23        1.81374   0.00022   0.00003   0.00032   0.00035   1.81409
   R24        3.44799   0.00004  -0.01387   0.01472   0.00036   3.44835
   R25        1.81566   0.00011  -0.00011   0.00012   0.00001   1.81567
   R26        1.85759  -0.00001   0.00151  -0.00031   0.00107   1.85866
   R27        1.86205  -0.00040   0.00129  -0.00285  -0.00175   1.86031
   R28        1.81359   0.00025  -0.00006   0.00023   0.00017   1.81376
    A1        2.25436   0.00005   0.00209  -0.00119   0.00179   2.25616
    A2        2.08028  -0.00013  -0.00261   0.00231  -0.00074   2.07954
    A3        1.94838   0.00007   0.00051  -0.00105  -0.00099   1.94739
    A4        2.59076  -0.00000  -0.01401   0.00607  -0.00666   2.58410
    A5        2.01558   0.00013   0.01463  -0.01035   0.00545   2.02102
    A6        1.94034  -0.00026  -0.00025  -0.00155  -0.00180   1.93854
    A7        1.94265  -0.00022   0.00168  -0.00086   0.00082   1.94347
    A8        1.91834  -0.00021   0.00164   0.00014   0.00177   1.92011
    A9        1.88749   0.00025  -0.00114   0.00084  -0.00030   1.88719
   A10        1.88721   0.00025  -0.00104   0.00072  -0.00033   1.88689
   A11        1.88602   0.00024  -0.00101   0.00083  -0.00019   1.88583
   A12        2.01346  -0.00001  -0.01575   0.01069  -0.00611   2.00735
   A13        2.05898  -0.00005  -0.01002   0.00922   0.00213   2.06112
   A14        1.83067   0.00005  -0.00170   0.00290   0.00344   1.83410
   A15        2.90626  -0.00034  -0.01505   0.00278  -0.01139   2.89486
   A16        1.84900   0.00005  -0.00618  -0.00553  -0.01273   1.83626
   A17        1.83225  -0.00013  -0.00485   0.00206  -0.00174   1.83051
   A18        1.83527  -0.00002   0.00177   0.00139   0.00375   1.83901
   A19        2.74075  -0.00001   0.01428   0.00427   0.02022   2.76097
   A20        1.86563   0.00038  -0.00209   0.01107   0.01268   1.87831
   A21        1.89887  -0.00000  -0.00704   0.01101   0.00758   1.90645
   A22        2.23018  -0.00017  -0.00429  -0.00678  -0.00969   2.22049
   A23        1.87605   0.00004  -0.00580   0.00068  -0.00597   1.87008
   A24        2.10070  -0.00012  -0.01178  -0.00915  -0.02158   2.07911
   A25        1.86409  -0.00001  -0.00094  -0.00130  -0.00205   1.86204
   A26        1.61962  -0.00006   0.00284  -0.00203   0.00097   1.62059
   A27        2.08971   0.00001  -0.00775   0.00989   0.00248   2.09219
   A28        1.77191   0.00006   0.00430  -0.00230   0.00201   1.77391
   A29        2.13521   0.00006   0.01179  -0.01203  -0.00032   2.13489
   A30        1.96609  -0.00011  -0.01500   0.00908  -0.00483   1.96126
   A31        1.84920   0.00004   0.00101  -0.00025  -0.00001   1.84919
   A32        1.61546  -0.00005  -0.01408  -0.00457  -0.01953   1.59593
   A33        1.75406   0.00007   0.00018  -0.00124  -0.00258   1.75148
   A34        2.14891  -0.00003  -0.00465   0.00453   0.00179   2.15070
   A35        1.86856   0.00009   0.01996  -0.00014   0.02107   1.88963
   A36        2.13772   0.00000  -0.00259   0.00035  -0.00019   2.13753
   A37        1.88794  -0.00005  -0.00028   0.00030   0.00056   1.88850
   A38        3.22916   0.00000   0.00014  -0.00101   0.00004   3.22920
   A39        3.10817  -0.00008  -0.00177   0.00068   0.00094   3.10911
   A40        2.86926  -0.00003   0.01921  -0.01981   0.00046   2.86971
   A41        2.95893   0.00010   0.00765  -0.01315  -0.00468   2.95425
   A42        2.93563   0.00021   0.01209  -0.00117   0.01046   2.94609
   A43        3.22760   0.00004  -0.00654   0.01317   0.00849   3.23609
   A44        2.85063   0.00008   0.00924  -0.00290   0.00627   2.85690
   A45        3.07316   0.00001  -0.00625   0.00425  -0.00365   3.06951
   A46        2.90591  -0.00014   0.00623  -0.00992  -0.00403   2.90188
   A47        2.90979  -0.00004   0.00898  -0.00493   0.00454   2.91434
   A48        3.24159   0.00026   0.01501  -0.00367   0.01076   3.25235
   A49        3.24574  -0.00034  -0.01356  -0.00123  -0.01363   3.23211
   A50        3.08480  -0.00004   0.01056  -0.01101  -0.00257   3.08223
   A51        3.10852   0.00018  -0.00694   0.00255  -0.00528   3.10324
    D1        0.19432   0.00002  -0.00530  -0.02637  -0.03201   0.16231
    D2       -2.96801   0.00004  -0.00526  -0.02202  -0.02755  -2.99555
    D3        0.03181   0.00000  -0.01700   0.01468  -0.00239   0.02942
    D4       -3.09031  -0.00002  -0.01697   0.01057  -0.00658  -3.09689
    D5        2.25648  -0.00003  -0.01020  -0.01676  -0.02700   2.22949
    D6        0.15104  -0.00001  -0.00973  -0.01619  -0.02595   0.12510
    D7       -1.93782  -0.00003  -0.01059  -0.01676  -0.02740  -1.96522
    D8       -0.90240  -0.00001  -0.01014  -0.01315  -0.02325  -0.92565
    D9       -3.00784   0.00001  -0.00967  -0.01258  -0.02220  -3.03004
   D10        1.18648  -0.00001  -0.01053  -0.01315  -0.02365   1.16283
   D11        0.06039   0.00003   0.00317   0.01768   0.02072   0.08111
   D12       -1.68259   0.00009   0.00558   0.01258   0.01697  -1.66562
   D13        2.24597   0.00007  -0.00076   0.02526   0.02431   2.27027
   D14        1.53835  -0.00006   0.02941  -0.00090   0.02780   1.56614
   D15       -0.67610  -0.00008   0.05259  -0.02495   0.02738  -0.64873
   D16       -2.11957   0.00001   0.00473   0.00833   0.01310  -2.10647
   D17        0.17621  -0.00002  -0.01733   0.03160   0.01421   0.19043
   D18        2.32177  -0.00013  -0.04270   0.01468  -0.02794   2.29382
   D19        0.41745  -0.00005  -0.04147   0.01534  -0.02681   0.39064
   D20        0.14485  -0.00008  -0.01946  -0.00430  -0.02208   0.12277
   D21       -1.75946  -0.00001  -0.01823  -0.00364  -0.02095  -1.78041
   D22       -0.08295   0.00004   0.02874  -0.02685   0.00134  -0.08161
   D23        2.05339  -0.00002   0.01313  -0.03485  -0.02214   2.03125
   D24       -1.00846   0.00001  -0.02808  -0.02738  -0.05527  -1.06373
   D25        0.92616  -0.00013  -0.03527  -0.02672  -0.06075   0.86541
   D26        1.79344  -0.00000  -0.00272   0.01332   0.01002   1.80346
   D27       -2.18637   0.00003   0.00659   0.00614   0.01233  -2.17404
   D28       -0.17649   0.00012   0.01168   0.00461   0.01455  -0.16194
   D29       -0.07630  -0.00002   0.00154   0.02152   0.02287  -0.05343
   D30        2.22708   0.00001   0.01084   0.01434   0.02517   2.25225
   D31       -2.04623   0.00010   0.01593   0.01281   0.02740  -2.01883
   D32        1.01058   0.00005   0.04376   0.02924   0.07384   1.08443
   D33       -0.87221  -0.00004   0.02606   0.03047   0.05659  -0.81562
   D34       -2.96618  -0.00002   0.02847   0.02846   0.05701  -2.90918
   D35        2.31831  -0.00011  -0.00715  -0.00015  -0.00688   2.31143
   D36        0.10548  -0.00002  -0.00151  -0.00671  -0.00797   0.09751
   D37       -2.18486  -0.00010  -0.00277  -0.00385  -0.00615  -2.19100
   D38       -0.13481  -0.00009   0.00645  -0.01390  -0.00713  -0.14194
   D39       -2.34763   0.00000   0.01209  -0.02047  -0.00822  -2.35585
   D40        1.64522  -0.00008   0.01083  -0.01761  -0.00640   1.63882
   D41        0.14255   0.00024   0.00490  -0.00397   0.00048   0.14303
   D42       -1.48203   0.00026   0.01996   0.00120   0.01974  -1.46229
   D43        2.41865   0.00030  -0.00264   0.00164  -0.00120   2.41745
   D44       -2.13122  -0.00031   0.01277  -0.03426  -0.02039  -2.15161
   D45        2.52738  -0.00030   0.02783  -0.02909  -0.00113   2.52625
   D46        0.14487  -0.00025   0.00523  -0.02864  -0.02207   0.12280
   D47       -0.16247  -0.00008  -0.01205  -0.00076  -0.01525  -0.17772
   D48        1.59066   0.00002  -0.01777  -0.00335  -0.02169   1.56897
   D49       -2.45154  -0.00008  -0.00036  -0.00312  -0.00290  -2.45444
   D50       -2.38776   0.00002   0.00492   0.01136   0.01440  -2.37336
   D51       -0.63464   0.00012  -0.00079   0.00877   0.00796  -0.62667
   D52        1.60635   0.00001   0.01662   0.00900   0.02675   1.63310
         Item               Value     Threshold  Converged?
 Maximum Force            0.001123     0.000015     NO 
 RMS     Force            0.000232     0.000010     NO 
 Maximum Displacement     0.045529     0.000060     NO 
 RMS     Displacement     0.016970     0.000040     NO 
 Predicted change in Energy=-1.144866D-05
 GradGradGradGradGradGradGradGradGradGradGradGradGradGradGradGradGradGrad

                          Input orientation:                          
 ---------------------------------------------------------------------
 Center     Atomic      Atomic             Coordinates (Angstroms)
 Number     Number       Type             X           Y           Z
 ---------------------------------------------------------------------
      1          6           0       -0.788051    1.111226   -1.049955
      2          8           0       -0.467531    1.212446    0.124105
      3          8           0       -0.346348    0.306785   -1.945334
      4          1           0        0.400134   -0.403000   -1.613719
      5          6           0       -1.896105    2.040605   -1.614066
      6          9           0       -1.479830    2.669339   -2.720576
      7          9           0       -2.255423    2.964459   -0.722244
      8          9           0       -2.984621    1.319842   -1.928025
      9          8           0        1.322749   -1.376286   -1.321467
     10          1           0        0.943568   -2.230725   -1.018846
     11          1           0        2.031150   -1.163910   -0.668131
     12          8           0        3.052303   -1.027649    0.729736
     13          1           0        2.961710   -1.873757    1.194375
     14          1           0        2.612043   -0.373672    1.297536
     15          8           0        0.552012   -1.641885    3.549636
     16          1           0        0.721122   -0.768280    3.140328
     17          1           0        0.424625   -1.502146    4.490045
     18          8           0        0.496852   -3.692311   -0.115251
     19          1           0        1.023282   -3.694777    0.706276
     20          1           0       -0.418692   -3.819991    0.143654
     21          8           0        1.217752    0.614001    2.132008
     22          1           0        1.401398    1.480941    2.503283
     23          1           0        0.604559    0.767078    1.378383
     24          8           0        2.083422   -3.331620    2.146438
     25          1           0        1.552286   -2.821603    2.799802
     26          1           0        2.563171   -4.015736    2.618708
 ---------------------------------------------------------------------
                    Distance matrix (angstroms):
                    1          2          3          4          5
     1  C    0.000000
     2  O    1.221227   0.000000
     3  O    1.282159   2.262186   0.000000
     4  H    2.005616   2.526369   1.082127   0.000000
     5  C    1.552337   2.397480   2.348961   3.353196   0.000000
     6  F    2.386891   3.352536   2.732662   3.768112   1.339013
     7  F    2.386430   2.642426   3.493387   4.380240   1.333403
     8  F    2.374752   3.249387   2.826140   3.810976   1.342735
     9  O    3.273669   3.463569   2.451086   1.372557   4.703380
    10  H    3.764055   3.892681   2.993530   1.997442   5.163555
    11  H    3.642792   3.538094   3.073547   2.033060   5.156263
    12  O    4.742405   4.215927   4.526317   3.593879   6.276491
    13  H    5.292244   4.736013   5.055273   4.075560   6.841633
    14  H    4.390476   3.657388   4.441994   3.656339   5.884689
    15  O    5.525543   4.573941   5.899073   5.312075   6.798370
    16  H    4.834110   3.799181   5.306526   4.778852   6.110972
    17  H    6.244349   5.217891   6.729097   6.201989   7.429472
    18  O    5.059508   5.004395   4.478054   3.615845   6.390542
    19  H    5.427978   5.161617   4.991936   4.075106   6.841157
    20  H    5.087045   5.032712   4.625947   3.928697   6.294356
    21  O    3.794123   2.688864   4.377843   3.966518   5.075863
    22  H    4.189973   3.037346   4.921733   4.636968   5.304651
    23  H    2.820395   1.709077   3.487577   3.219247   4.102432
    24  O    6.180710   5.589788   5.990357   5.054608   7.670648
    25  H    5.980381   5.245243   5.992324   5.162971   7.417190
    26  H    7.139715   6.537744   6.926758   5.970263   8.630226
                    6          7          8          9         10
     6  F    0.000000
     7  F    2.163786   0.000000
     8  F    2.171101   2.165735   0.000000
     9  O    5.116545   5.657248   5.117661   0.000000
    10  H    5.725328   6.108311   5.372504   0.982560   0.000000
    11  H    5.588677   5.951561   5.737100   0.986805   1.563307
    12  O    6.790626   6.798318   7.001347   2.705612   2.991938
    13  H    7.462831   7.368870   7.436889   3.043539   3.016400
    14  H    6.492193   6.238178   6.677940   3.086534   3.405596
    15  O    7.875950   6.881065   7.161311   4.938848   4.622886
    16  H    7.142241   6.141061   6.616720   4.543043   4.414403
    17  H    8.545250   7.368934   7.796038   5.881848   5.581040
    18  O    7.153013   7.228835   6.366199   2.738802   1.775464
    19  H    7.649239   7.558837   6.938965   3.094644   2.264033
    20  H    7.172254   7.081817   6.106859   3.339295   2.394352
    21  O    5.920214   5.072904   5.885747   3.987324   4.253883
    22  H    6.082965   5.096783   6.236955   4.774792   5.137262
    23  H    4.976418   4.173802   4.911222   3.521220   3.853369
    24  O    8.508590   8.166734   7.995150   4.053187   3.539811
    25  H    8.355761   7.770584   7.751609   4.373384   3.911745
    26  H    9.462772   9.116137   8.939752   4.902074   4.363620
                   11         12         13         14         15
    11  H    0.000000
    12  O    1.736477   0.000000
    13  H    2.199716   0.969533   0.000000
    14  H    2.196761   0.971551   1.543750   0.000000
    15  O    4.495093   3.818452   3.377524   3.305155   0.000000
    16  H    4.046857   3.363426   3.166868   2.669678   0.979447
    17  H    5.413142   4.611916   4.175685   4.031174   0.959231
    18  O    3.008747   3.787447   3.331334   4.181312   4.199843
    19  H    3.051242   3.351276   2.704045   3.728738   3.538525
    20  H    3.703442   4.493158   4.039673   4.732220   4.157778
    21  O    3.415166   2.833188   3.179541   1.901549   2.746252
    22  H    4.177282   3.487689   3.924514   2.521720   3.401228
    23  H    3.154694   3.103745   3.544577   2.310376   3.243486
    24  O    3.552956   2.872988   1.950175   3.122424   2.677571
    25  H    3.873476   3.123059   2.337154   3.061414   1.718876
    26  H    4.383979   3.568772   2.603005   3.874599   3.247546
                   16         17         18         19         20
    16  H    0.000000
    17  H    1.564675   0.000000
    18  O    4.381672   5.100078   0.000000
    19  H    3.818415   4.413948   0.975726   0.000000
    20  H    4.426304   4.997469   0.959976   1.552904   0.000000
    21  O    1.781587   3.266109   4.910620   4.542697   5.127551
    22  H    2.434666   3.714851   5.868344   5.491836   6.081155
    23  H    2.339949   3.855411   4.704115   4.531579   4.859300
    24  O    3.068288   3.404567   2.786134   1.824787   3.241948
    25  H    2.241189   2.422707   3.220188   2.329191   3.454946
    26  H    3.769775   3.793866   3.442210   2.476221   3.880169
                   21         22         23         24         25
    21  O    0.000000
    22  H    0.960810   0.000000
    23  H    0.983559   1.552402   0.000000
    24  O    4.039495   4.873729   4.424508   0.000000
    25  H    3.515855   4.315388   3.974575   0.984433   0.000000
    26  H    4.845771   5.619297   5.315061   0.959798   1.575004
                   26
    26  H    0.000000
 Stoichiometry    C2H13F3O8
 Framework group  C1[X(C2H13F3O8)]
 Deg. of freedom    72
 Full point group                 C1      NOp   1
 Largest Abelian subgroup         C1      NOp   1
 Largest concise Abelian subgroup C1      NOp   1
                         Standard orientation:                         
 ---------------------------------------------------------------------
 Center     Atomic      Atomic             Coordinates (Angstroms)
 Number     Number       Type             X           Y           Z
 ---------------------------------------------------------------------
      1          6           0       -1.762190   -0.054811   -0.136487
      2          8           0       -1.041905    0.931386   -0.136300
      3          8           0       -1.463676   -1.277742   -0.379926
      4          1           0       -0.421068   -1.474640   -0.592529
      5          6           0       -3.265101    0.106490    0.217056
      6          9           0       -4.042755   -0.442826   -0.724465
      7          9           0       -3.600966    1.391521    0.334765
      8          9           0       -3.530391   -0.501490    1.384497
      9          8           0        0.869498   -1.869294   -0.842729
     10          1           0        1.394267   -2.103384   -0.045707
     11          1           0        1.448586   -1.262317   -1.362364
     12          8           0        2.635841   -0.119329   -1.909497
     13          1           0        3.393706   -0.236096   -1.316200
     14          1           0        2.265846    0.750858   -1.686359
     15          8           0        3.196022    1.952349    1.248814
     16          1           0        2.490736    2.124939    0.591470
     17          1           0        3.529723    2.801059    1.546234
     18          8           0        2.602135   -2.205291    1.251576
     19          1           0        3.315503   -1.577408    1.030420
     20          1           0        2.336079   -2.013582    2.153804
     21          8           0        1.307036    2.092610   -0.739642
     22          1           0        1.024148    2.889974   -1.194990
     23          1           0        0.483200    1.613501   -0.496460
     24          8           0        4.395054   -0.269420    0.356932
     25          1           0        4.117292    0.590923    0.746504
     26          1           0        5.352682   -0.320908    0.395773
 ---------------------------------------------------------------------
 Rotational constants (GHZ):           0.8552070           0.2480213           0.2267719
 Standard basis: 6-31++G(d,p) (6D, 7F)
 There are   325 symmetry adapted cartesian basis functions of A   symmetry.
 There are   325 symmetry adapted basis functions of A   symmetry.
   325 basis functions,   520 primitive gaussians,   325 cartesian basis functions
    58 alpha electrons       58 beta electrons
       nuclear repulsion energy       964.3793546449 Hartrees.
 NAtoms=   26 NActive=   26 NUniq=   26 SFac= 1.00D+00 NAtFMM=   60 NAOKFM=F Big=F
 Integral buffers will be    131072 words long.
 Raffenetti 2 integral format.
 Two-electron integral symmetry is turned on.
 Nuclear repulsion after empirical dispersion term =      964.3667624069 Hartrees.
 One-electron integrals computed using PRISM.
 NBasis=   325 RedAO= T EigKep=  4.52D-05  NBF=   325
 NBsUse=   325 1.00D-06 EigRej= -1.00D+00 NBFU=   325
 Initial guess from the checkpoint file:  "/local_scratch/slurm.5787768/Gau-109052.chk"
 B after Tr=    -0.000000   -0.000000   -0.000000
         Rot=    0.999999   -0.001435    0.000431   -0.000739 Ang=  -0.19 deg.
 ExpMin= 3.60D-02 ExpMax= 7.00D+03 ExpMxC= 1.05D+03 IAcc=3 IRadAn=         5 AccDes= 0.00D+00
 Harris functional with IExCor= 4639 and IRadAn=       5 diagonalized for initial guess.
 HarFok:  IExCor= 4639 AccDes= 0.00D+00 IRadAn=         5 IDoV= 1 UseB2=F ITyADJ=14
 ICtDFT=  3500011 ScaDFX=  1.000000  1.000000  1.000000  1.000000
 FoFCou: FMM=F IPFlag=           0 FMFlag=      100000 FMFlg1=           0
         NFxFlg=           0 DoJE=T BraDBF=F KetDBF=T FulRan=T
         wScrn=  0.000000 ICntrl=       500 IOpCl=  0 I1Cent=   200000004 NGrid=           0
         NMat0=    1 NMatS0=      1 NMatT0=    0 NMatD0=    1 NMtDS0=    0 NMtDT0=    0
 Petite list used in FoFCou.
 Requested convergence on RMS density matrix=1.00D-10 within 128 cycles.
 Requested convergence on MAX density matrix=1.00D-08.
 Requested convergence on             energy=1.00D-08.
 No special actions if energy rises.
 SCF Done:  E(RwB97XD) =  -985.245823588     A.U. after   15 cycles
            NFock= 15  Conv=0.88D-10     -V/T= 2.0083
 Calling FoFJK, ICntrl=      2127 FMM=F ISym2X=0 I1Cent= 0 IOpClX= 0 NMat=1 NMatS=1 NMatT=0.
 ***** Axes restored to original set *****
 -------------------------------------------------------------------
 Center     Atomic                   Forces (Hartrees/Bohr)
 Number     Number              X              Y              Z
 -------------------------------------------------------------------
      1        6          -0.000140511   -0.000118800   -0.000558053
      2        8           0.000237490   -0.000041324    0.000325371
      3        8           0.002327243   -0.002128440    0.000979084
      4        1          -0.001867440    0.001744280   -0.000583859
      5        6          -0.000135721    0.000215254    0.000022728
      6        9           0.000338769    0.000107687   -0.000308395
      7        9           0.000051213    0.000182139    0.000409891
      8        9          -0.000294074   -0.000458487   -0.000045305
      9        8          -0.000684181   -0.000489587    0.000218613
     10        1           0.000530563    0.000960282   -0.000180247
     11        1          -0.000317540   -0.000005546   -0.000196318
     12        8          -0.000184694    0.001143603   -0.000884467
     13        1           0.000000853   -0.000809453    0.001075093
     14        1           0.000142834   -0.000490893   -0.000024697
     15        8           0.000641694   -0.000342747   -0.000238947
     16        1          -0.000272197    0.000193800    0.000242343
     17        1          -0.000258871    0.000249121   -0.000000734
     18        8           0.000077614    0.000210090   -0.000214570
     19        1           0.000089348   -0.000025253    0.000161373
     20        1          -0.000121806   -0.000042780    0.000032517
     21        8          -0.000058584   -0.000226844   -0.000178194
     22        1          -0.000020392    0.000102608    0.000035089
     23        1           0.000040841    0.000061774    0.000092218
     24        8          -0.000011211   -0.000111092   -0.000553516
     25        1          -0.000154792    0.000182990    0.000291029
     26        1           0.000043552   -0.000062381    0.000081953
 -------------------------------------------------------------------
 Cartesian Forces:  Max     0.002327243 RMS     0.000588602

 GradGradGradGradGradGradGradGradGradGradGradGradGradGradGradGradGradGrad
 Berny optimization.
 Using GEDIIS/GDIIS optimizer.
 FormGI is forming the generalized inverse of G from B-inverse, IUseBI=4.
 Internal  Forces:  Max     0.003219416 RMS     0.000347320
 Search for a local minimum.
 Step number   9 out of a maximum of  156
 All quantities printed in internal units (Hartrees-Bohrs-Radians)
 Mixed Optimization -- En-DIIS/RFO-DIIS
 Swapping is turned off.
 Update second derivatives using D2CorX and points    7    8    9
 DE= -2.23D-06 DEPred=-1.14D-05 R= 1.95D-01
 Trust test= 1.95D-01 RLast= 2.00D-01 DXMaxT set to 1.96D+00
 ITU=  0  1  1  1  1  0  0  1  0
     Eigenvalues ---    0.00008   0.00032   0.00042   0.00053   0.00071
     Eigenvalues ---    0.00103   0.00192   0.00303   0.00371   0.00423
     Eigenvalues ---    0.00520   0.00554   0.00643   0.00660   0.00767
     Eigenvalues ---    0.00957   0.00999   0.01048   0.01176   0.01224
     Eigenvalues ---    0.01286   0.01333   0.01527   0.01587   0.01815
     Eigenvalues ---    0.02005   0.02028   0.02113   0.02329   0.02487
     Eigenvalues ---    0.02605   0.02650   0.02899   0.02990   0.03119
     Eigenvalues ---    0.03209   0.03741   0.03880   0.04220   0.04841
     Eigenvalues ---    0.05215   0.05627   0.05925   0.06893   0.07039
     Eigenvalues ---    0.08451   0.12032   0.14105   0.19848   0.20885
     Eigenvalues ---    0.22743   0.24434   0.26691   0.33097   0.37479
     Eigenvalues ---    0.39448   0.40818   0.41203   0.43213   0.44442
     Eigenvalues ---    0.47172   0.48402   0.51368   0.52558   0.54104
     Eigenvalues ---    0.57626   0.58229   0.59091   0.59215   0.59578
     Eigenvalues ---    0.65900   0.90927
 Eigenvalue     1 is   8.11D-05 Eigenvector:
                          D12       D13       D11       D1        D2
   1                   -0.38372  -0.37569  -0.35850   0.31545   0.30662
                          D15       D14       D17       D16       D7
   1                   -0.23083  -0.22223  -0.15603  -0.15074   0.11765
 En-DIIS/RFO-DIIS/Sim-DIIS IScMMF=       -3 using points:     9    8    7    6    5
 RFO step:  Lambda=-9.73790022D-05.
 DidBck=F Rises=F RFO-DIIS coefs:    0.99767   -0.04226    0.33460   -0.40498    0.11497
 Iteration  1 RMS(Cart)=  0.01920398 RMS(Int)=  0.00035954
 Iteration  2 RMS(Cart)=  0.00017851 RMS(Int)=  0.00032798
 Iteration  3 RMS(Cart)=  0.00000006 RMS(Int)=  0.00032798
 Variable       Old X    -DE/DX   Delta X   Delta X   Delta X     New X
                                 (Linear)    (Quad)   (Total)
    R1        2.30778   0.00029  -0.00149   0.00095  -0.00046   2.30733
    R2        2.42293  -0.00015   0.00140   0.00020   0.00171   2.42464
    R3        2.93349   0.00003  -0.00026   0.00001  -0.00025   2.93325
    R4        3.22969  -0.00013   0.00824  -0.00266   0.00558   3.23527
    R5        2.04492  -0.00322  -0.00754  -0.01095  -0.01845   2.02648
    R6        2.59376  -0.00061   0.01806   0.00486   0.02295   2.61671
    R7        2.53037   0.00041  -0.00053   0.00103   0.00050   2.53086
    R8        2.51977   0.00039  -0.00064   0.00064  -0.00000   2.51976
    R9        2.53740   0.00049  -0.00133   0.00127  -0.00006   2.53734
   R10        1.85677  -0.00107  -0.00124  -0.00127  -0.00256   1.85421
   R11        1.86479  -0.00032  -0.00029  -0.00213  -0.00259   1.86220
   R12        3.35514   0.00001   0.00414   0.00091   0.00506   3.36020
   R13        3.28147   0.00004   0.00446   0.00496   0.00918   3.29064
   R14        1.83215   0.00098   0.00025   0.00126   0.00132   1.83347
   R15        1.83597  -0.00042  -0.00072  -0.00051  -0.00164   1.83433
   R16        3.68530  -0.00025   0.00515   0.00001   0.00503   3.69033
   R17        3.59341  -0.00003   0.00440   0.00088   0.00493   3.59834
   R18        1.85089  -0.00007  -0.00036   0.00022   0.00007   1.85095
   R19        1.81268   0.00007  -0.00024   0.00019  -0.00005   1.81264
   R20        3.24820  -0.00011   0.00264  -0.00389  -0.00100   3.24721
   R21        3.36671  -0.00007   0.00173  -0.00277  -0.00090   3.36581
   R22        1.84385   0.00015  -0.00040   0.00080   0.00062   1.84448
   R23        1.81409   0.00013  -0.00014   0.00025   0.00012   1.81421
   R24        3.44835  -0.00006   0.00222  -0.00061   0.00184   3.45019
   R25        1.81567   0.00010  -0.00013   0.00026   0.00013   1.81580
   R26        1.85866  -0.00021  -0.00116   0.00061  -0.00055   1.85811
   R27        1.86031   0.00026  -0.00022   0.00101   0.00107   1.86138
   R28        1.81376   0.00011  -0.00020   0.00030   0.00011   1.81386
    A1        2.25616  -0.00016   0.00023  -0.00125  -0.00099   2.25517
    A2        2.07954  -0.00007   0.00118   0.00038   0.00153   2.08107
    A3        1.94739   0.00023  -0.00141   0.00089  -0.00053   1.94686
    A4        2.58410  -0.00001  -0.00681   0.00488  -0.00193   2.58218
    A5        2.02102  -0.00001  -0.00068  -0.00377  -0.00449   2.01653
    A6        1.93854  -0.00027  -0.00047  -0.00097  -0.00144   1.93709
    A7        1.94347  -0.00029  -0.00016  -0.00068  -0.00084   1.94264
    A8        1.92011  -0.00028   0.00086  -0.00060   0.00026   1.92037
    A9        1.88719   0.00028  -0.00013   0.00079   0.00066   1.88785
   A10        1.88689   0.00030  -0.00008   0.00079   0.00072   1.88760
   A11        1.88583   0.00029  -0.00002   0.00077   0.00075   1.88658
   A12        2.00735  -0.00006   0.00202   0.00604   0.00759   2.01493
   A13        2.06112   0.00012   0.00343  -0.00017   0.00354   2.06466
   A14        1.83410  -0.00007   0.00038  -0.00294  -0.00262   1.83148
   A15        2.89486   0.00030  -0.00144   0.00342   0.00155   2.89641
   A16        1.83626   0.00003   0.00226   0.00575   0.00782   1.84408
   A17        1.83051   0.00003  -0.00509   0.00046  -0.00489   1.82562
   A18        1.83901  -0.00012  -0.00022  -0.00175  -0.00172   1.83729
   A19        2.76097  -0.00016  -0.00670   0.00019  -0.00613   2.75484
   A20        1.87831  -0.00021  -0.00229  -0.00268  -0.00681   1.87150
   A21        1.90645   0.00016   0.00296   0.00455   0.00690   1.91335
   A22        2.22049   0.00015   0.01309   0.00625   0.01963   2.24012
   A23        1.87008   0.00018  -0.00300   0.00360   0.00075   1.87084
   A24        2.07911  -0.00009   0.00003   0.00254   0.00181   2.08092
   A25        1.86204  -0.00000  -0.00047  -0.00082  -0.00135   1.86069
   A26        1.62059   0.00018  -0.00359  -0.00039  -0.00416   1.61643
   A27        2.09219   0.00002  -0.00531   0.00194  -0.00340   2.08879
   A28        1.77391  -0.00016   0.00511  -0.00245   0.00279   1.77671
   A29        2.13489  -0.00010   0.00671  -0.00547   0.00123   2.13612
   A30        1.96126  -0.00004  -0.00394   0.00768   0.00394   1.96521
   A31        1.84919   0.00009   0.00012  -0.00032  -0.00015   1.84904
   A32        1.59593  -0.00018   0.00470  -0.00401   0.00039   1.59632
   A33        1.75148   0.00003  -0.00002  -0.00198  -0.00156   1.74992
   A34        2.15070   0.00003   0.00220  -0.00017   0.00182   2.15252
   A35        1.88963   0.00001  -0.01270   0.00421  -0.00836   1.88127
   A36        2.13753   0.00013   0.00360   0.00173   0.00525   2.14278
   A37        1.88850  -0.00004   0.00021  -0.00012   0.00025   1.88875
   A38        3.22920   0.00042   0.00031   0.00062   0.00082   3.23001
   A39        3.10911   0.00020  -0.00449   0.00258  -0.00166   3.10745
   A40        2.86971  -0.00022   0.00136  -0.00338  -0.00202   2.86769
   A41        2.95425  -0.00021   0.00198  -0.00146   0.00125   2.95550
   A42        2.94609  -0.00008  -0.00334  -0.00174  -0.00478   2.94131
   A43        3.23609  -0.00023  -0.00041   0.00362   0.00289   3.23898
   A44        2.85690  -0.00017  -0.00622  -0.00322  -0.00961   2.84729
   A45        3.06951  -0.00011  -0.00289   0.00507   0.00230   3.07180
   A46        2.90188   0.00002   0.00435  -0.00540  -0.00122   2.90066
   A47        2.91434   0.00012   0.00434  -0.00146   0.00283   2.91716
   A48        3.25235   0.00008  -0.00043   0.00520   0.00494   3.25728
   A49        3.23211   0.00011  -0.00946  -0.00273  -0.01225   3.21986
   A50        3.08223   0.00004   0.00881  -0.01283  -0.00437   3.07786
   A51        3.10324   0.00003   0.00449   0.00522   0.00952   3.11276
    D1        0.16231   0.00004   0.01531  -0.01490   0.00052   0.16283
    D2       -2.99555   0.00003   0.01559  -0.01381   0.00168  -2.99387
    D3        0.02942   0.00003  -0.00364   0.00363  -0.00056   0.02886
    D4       -3.09689   0.00005  -0.00393   0.00261  -0.00167  -3.09856
    D5        2.22949  -0.00002  -0.01050  -0.00380  -0.01421   2.21528
    D6        0.12510   0.00001  -0.00990  -0.00368  -0.01349   0.11161
    D7       -1.96522   0.00001  -0.01033  -0.00382  -0.01407  -1.97929
    D8       -0.92565  -0.00003  -0.01025  -0.00291  -0.01325  -0.93890
    D9       -3.03004  -0.00001  -0.00965  -0.00279  -0.01253  -3.04257
   D10        1.16283  -0.00001  -0.01009  -0.00293  -0.01311   1.14972
   D11        0.08111   0.00005  -0.00569   0.01249   0.00676   0.08787
   D12       -1.66562   0.00002  -0.00198   0.00898   0.00728  -1.65835
   D13        2.27027   0.00004  -0.00752   0.01032   0.00289   2.27316
   D14        1.56614   0.00003  -0.00048  -0.00564  -0.00708   1.55906
   D15       -0.64873  -0.00007  -0.00670  -0.00787  -0.01509  -0.66382
   D16       -2.10647  -0.00007  -0.02810  -0.00673  -0.03458  -2.14105
   D17        0.19043  -0.00001  -0.02134  -0.00481  -0.02614   0.16429
   D18        2.29382   0.00004   0.01207   0.00820   0.02012   2.31394
   D19        0.39064   0.00014   0.01292   0.00851   0.02113   0.41177
   D20        0.12277   0.00007   0.00592   0.00402   0.01053   0.13330
   D21       -1.78041   0.00016   0.00676   0.00433   0.01154  -1.76887
   D22       -0.08161  -0.00011   0.01578  -0.00052   0.01523  -0.06638
   D23        2.03125  -0.00002   0.01240   0.00315   0.01532   2.04657
   D24       -1.06373   0.00008   0.01839  -0.00213   0.01651  -1.04721
   D25        0.86541   0.00008   0.01352  -0.00003   0.01349   0.87890
   D26        1.80346  -0.00001  -0.01475   0.01006  -0.00491   1.79856
   D27       -2.17404   0.00009  -0.01332   0.00498  -0.00846  -2.18250
   D28       -0.16194   0.00002  -0.01077   0.00243  -0.00868  -0.17062
   D29       -0.05343  -0.00001  -0.01648   0.00466  -0.01172  -0.06515
   D30        2.25225   0.00009  -0.01505  -0.00043  -0.01527   2.23698
   D31       -2.01883   0.00002  -0.01250  -0.00298  -0.01549  -2.03432
   D32        1.08443  -0.00007  -0.01960  -0.00172  -0.02116   1.06327
   D33       -0.81562  -0.00005  -0.00761  -0.00504  -0.01258  -0.82820
   D34       -2.90918  -0.00004  -0.00913  -0.00308  -0.01264  -2.92181
   D35        2.31143   0.00022   0.03676   0.00385   0.03983   2.35125
   D36        0.09751   0.00010   0.04326   0.00565   0.04859   0.14610
   D37       -2.19100   0.00009   0.04086   0.00090   0.04110  -2.14991
   D38       -0.14194   0.00003   0.01593  -0.00552   0.01031  -0.13162
   D39       -2.35585  -0.00009   0.02244  -0.00373   0.01908  -2.33677
   D40        1.63882  -0.00010   0.02004  -0.00847   0.01158   1.65040
   D41        0.14303  -0.00001  -0.01063   0.00798  -0.00257   0.14046
   D42       -1.46229   0.00018  -0.01422   0.01235  -0.00178  -1.46407
   D43        2.41745   0.00006  -0.00626   0.00773   0.00149   2.41894
   D44       -2.15161  -0.00007  -0.02580  -0.00223  -0.02863  -2.18024
   D45        2.52625   0.00012  -0.02939   0.00214  -0.02784   2.49841
   D46        0.12280  -0.00000  -0.02143  -0.00248  -0.02457   0.09824
   D47       -0.17772  -0.00007   0.00068   0.00275   0.00277  -0.17495
   D48        1.56897  -0.00010   0.00235  -0.00052   0.00155   1.57051
   D49       -2.45444   0.00001  -0.01043   0.00545  -0.00550  -2.45994
   D50       -2.37336  -0.00006   0.00491  -0.00154   0.00295  -2.37041
   D51       -0.62667  -0.00009   0.00658  -0.00480   0.00173  -0.62494
   D52        1.63310   0.00002  -0.00619   0.00116  -0.00531   1.62779
         Item               Value     Threshold  Converged?
 Maximum Force            0.003219     0.000015     NO 
 RMS     Force            0.000347     0.000010     NO 
 Maximum Displacement     0.079382     0.000060     NO 
 RMS     Displacement     0.019174     0.000040     NO 
 Predicted change in Energy=-4.641019D-05
 GradGradGradGradGradGradGradGradGradGradGradGradGradGradGradGradGradGrad

                          Input orientation:                          
 ---------------------------------------------------------------------
 Center     Atomic      Atomic             Coordinates (Angstroms)
 Number     Number       Type             X           Y           Z
 ---------------------------------------------------------------------
      1          6           0       -0.794234    1.119707   -1.056151
      2          8           0       -0.475583    1.217385    0.118467
      3          8           0       -0.355679    0.311605   -1.951081
      4          1           0        0.378027   -0.395140   -1.616188
      5          6           0       -1.892444    2.058045   -1.624310
      6          9           0       -1.459257    2.695232   -2.719755
      7          9           0       -2.258025    2.974591   -0.727508
      8          9           0       -2.979647    1.344269   -1.958017
      9          8           0        1.303723   -1.379454   -1.313519
     10          1           0        0.927569   -2.230737   -1.002723
     11          1           0        2.017768   -1.166746   -0.668560
     12          8           0        3.052253   -1.026003    0.725094
     13          1           0        2.976542   -1.872063    1.193921
     14          1           0        2.608381   -0.377438    1.294804
     15          8           0        0.560580   -1.658345    3.540428
     16          1           0        0.719758   -0.782229    3.132420
     17          1           0        0.399516   -1.511679    4.474572
     18          8           0        0.495595   -3.695615   -0.092049
     19          1           0        1.038322   -3.701511    0.719182
     20          1           0       -0.414438   -3.823634    0.185662
     21          8           0        1.206674    0.605773    2.128070
     22          1           0        1.389865    1.472062    2.501261
     23          1           0        0.594089    0.760329    1.374629
     24          8           0        2.111908   -3.338571    2.150650
     25          1           0        1.579087   -2.830980    2.805382
     26          1           0        2.597188   -4.019479    2.622019
 ---------------------------------------------------------------------
                    Distance matrix (angstroms):
                    1          2          3          4          5
     1  C    0.000000
     2  O    1.220986   0.000000
     3  O    1.283066   2.262265   0.000000
     4  H    1.995645   2.517521   1.072364   0.000000
     5  C    1.552207   2.398223   2.349144   3.342636   0.000000
     6  F    2.385815   3.347708   2.736864   3.760834   1.339275
     7  F    2.385641   2.642072   3.493929   4.369623   1.333401
     8  F    2.374830   3.255490   2.819867   3.796888   1.342701
     9  O    3.273144   3.458337   2.453524   1.384701   4.704091
    10  H    3.767352   3.887860   3.001602   2.011903   5.170348
    11  H    3.644921   3.538403   3.076302   2.045025   5.157760
    12  O    4.751039   4.224502   4.534877   3.609858   6.283397
    13  H    5.313405   4.755887   5.075740   4.102475   6.862594
    14  H    4.398434   3.665797   4.449292   3.667242   5.891538
    15  O    5.539100   4.588385   5.905667   5.312221   6.819340
    16  H    4.842898   3.809358   5.309898   4.776598   6.125131
    17  H    6.240042   5.214331   6.721882   6.192292   7.429157
    18  O    5.077448   5.012492   4.498719   3.637301   6.415228
    19  H    5.454742   5.181536   5.017833   4.101467   6.874142
    20  H    5.111063   5.041838   4.655032   3.953383   6.328874
    21  O    3.795659   2.691201   4.378008   3.963325   5.078777
    22  H    4.189227   3.036851   4.921070   4.632887   5.304457
    23  H    2.822284   1.712030   3.487658   3.213531   4.106160
    24  O    6.213331   5.619753   6.019715   5.085194   7.707699
    25  H    6.012655   5.275457   6.020224   5.189041   7.454949
    26  H    7.172301   6.567682   6.956360   6.001908   8.667433
                    6          7          8          9         10
     6  F    0.000000
     7  F    2.164513   0.000000
     8  F    2.171850   2.166296   0.000000
     9  O    5.120022   5.655720   5.116767   0.000000
    10  H    5.736751   6.108944   5.381412   0.981207   0.000000
    11  H    5.586768   5.952861   5.739517   0.985433   1.559575
    12  O    6.787363   6.805428   7.014349   2.708917   2.991825
    13  H    7.473511   7.388006   7.466974   3.054218   3.025257
    14  H    6.488734   6.245618   6.691126   3.083751   3.396833
    15  O    7.888172   6.901008   7.195956   4.918419   4.593749
    16  H    7.147642   6.154667   6.642299   4.523723   4.386430
    17  H    8.538822   7.365513   7.807264   5.859784   5.549472
    18  O    7.181170   7.244161   6.399966   2.740375   1.778143
    19  H    7.680008   7.584798   6.983650   3.097460   2.267245
    20  H    7.213093   7.102714   6.154906   3.342698   2.398033
    21  O    5.913919   5.076393   5.896335   3.974303   4.233858
    22  H    6.072285   5.098004   6.244527   4.763519   5.118822
    23  H    4.972330   4.178097   4.921291   3.508332   3.835295
    24  O    8.537028   8.199764   8.045748   4.061006   3.545943
    25  H    8.384372   7.804447   7.804148   4.375854   3.909786
    26  H    9.490871   9.149286   8.991529   4.912356   4.373325
                   11         12         13         14         15
    11  H    0.000000
    12  O    1.741333   0.000000
    13  H    2.210329   0.970231   0.000000
    14  H    2.196959   0.970685   1.542603   0.000000
    15  O    4.481143   3.812400   3.374706   3.298035   0.000000
    16  H    4.034864   3.360830   3.168374   2.666005   0.979483
    17  H    5.402733   4.618602   4.187316   4.034416   0.959207
    18  O    3.007416   3.785637   3.336789   4.171034   4.165283
    19  H    3.051258   3.348775   2.707204   3.721006   3.515991
    20  H    3.701942   4.487279   4.040293   4.716343   4.110181
    21  O    3.408935   2.834995   3.185080   1.904158   2.745619
    22  H    4.171970   3.486923   3.925538   2.522096   3.401033
    23  H    3.148826   3.107321   3.555028   2.314790   3.246812
    24  O    3.560004   2.874792   1.952836   3.122061   2.676053
    25  H    3.876905   3.123421   2.338635   3.059601   1.718348
    26  H    4.393372   3.572996   2.606677   3.876349   3.250569
                   16         17         18         19         20
    16  H    0.000000
    17  H    1.560777   0.000000
    18  O    4.351467   5.062888   0.000000
    19  H    3.800974   4.393903   0.976056   0.000000
    20  H    4.384054   4.939879   0.960038   1.552440   0.000000
    21  O    1.781111   3.262082   4.892494   4.534975   5.101039
    22  H    2.435001   3.711800   5.850629   5.483178   6.054907
    23  H    2.342030   3.848314   4.692151   4.531552   4.841847
    24  O    3.071944   3.416202   2.787409   1.825763   3.237112
    25  H    2.245614   2.432722   3.211955   2.324324   3.438377
    26  H    3.776908   3.814548   3.447861   2.480313   3.878671
                   21         22         23         24         25
    21  O    0.000000
    22  H    0.960878   0.000000
    23  H    0.983270   1.552134   0.000000
    24  O    4.046950   4.877136   4.439252   0.000000
    25  H    3.522601   4.317924   3.989333   0.984998   0.000000
    26  H    4.854942   5.623987   5.330567   0.959854   1.575652
                   26
    26  H    0.000000
 Stoichiometry    C2H13F3O8
 Framework group  C1[X(C2H13F3O8)]
 Deg. of freedom    72
 Full point group                 C1      NOp   1
 Largest Abelian subgroup         C1      NOp   1
 Largest concise Abelian subgroup C1      NOp   1
                         Standard orientation:                         
 ---------------------------------------------------------------------
 Center     Atomic      Atomic             Coordinates (Angstroms)
 Number     Number       Type             X           Y           Z
 ---------------------------------------------------------------------
      1          6           0       -1.771145   -0.055888   -0.129975
      2          8           0       -1.050167    0.929498   -0.126458
      3          8           0       -1.470966   -1.279735   -0.371527
      4          1           0       -0.435710   -1.470060   -0.576437
      5          6           0       -3.276303    0.104778    0.213585
      6          9           0       -4.046340   -0.430964   -0.742281
      7          9           0       -3.609004    1.389397    0.344061
      8          9           0       -3.552758   -0.517200    1.370980
      9          8           0        0.869135   -1.861322   -0.824812
     10          1           0        1.399684   -2.087884   -0.031114
     11          1           0        1.444852   -1.259869   -1.351956
     12          8           0        2.631651   -0.116438   -1.914375
     13          1           0        3.400990   -0.230902   -1.334406
     14          1           0        2.263988    0.751614   -1.682993
     15          8           0        3.210975    1.935964    1.245754
     16          1           0        2.497822    2.112030    0.597834
     17          1           0        3.518747    2.785619    1.567378
     18          8           0        2.624226   -2.187776    1.254309
     19          1           0        3.342003   -1.570167    1.017581
     20          1           0        2.372995   -1.983114    2.158006
     21          8           0        1.304357    2.087794   -0.724062
     22          1           0        1.020887    2.886786   -1.176327
     23          1           0        0.480963    1.608475   -0.480967
     24          8           0        4.421492   -0.268029    0.330156
     25          1           0        4.145187    0.591207    0.724603
     26          1           0        5.379576   -0.317818    0.360412
 ---------------------------------------------------------------------
 Rotational constants (GHZ):           0.8619871           0.2464708           0.2257050
 Standard basis: 6-31++G(d,p) (6D, 7F)
 There are   325 symmetry adapted cartesian basis functions of A   symmetry.
 There are   325 symmetry adapted basis functions of A   symmetry.
   325 basis functions,   520 primitive gaussians,   325 cartesian basis functions
    58 alpha electrons       58 beta electrons
       nuclear repulsion energy       963.8921882697 Hartrees.
 NAtoms=   26 NActive=   26 NUniq=   26 SFac= 1.00D+00 NAtFMM=   60 NAOKFM=F Big=F
 Integral buffers will be    131072 words long.
 Raffenetti 2 integral format.
 Two-electron integral symmetry is turned on.
 Nuclear repulsion after empirical dispersion term =      963.8795936236 Hartrees.
 One-electron integrals computed using PRISM.
 NBasis=   325 RedAO= T EigKep=  4.49D-05  NBF=   325
 NBsUse=   325 1.00D-06 EigRej= -1.00D+00 NBFU=   325
 Initial guess from the checkpoint file:  "/local_scratch/slurm.5787768/Gau-109052.chk"
 B after Tr=     0.000000    0.000000    0.000000
         Rot=    0.999999   -0.000912   -0.000382   -0.000297 Ang=  -0.12 deg.
 ExpMin= 3.60D-02 ExpMax= 7.00D+03 ExpMxC= 1.05D+03 IAcc=3 IRadAn=         5 AccDes= 0.00D+00
 Harris functional with IExCor= 4639 and IRadAn=       5 diagonalized for initial guess.
 HarFok:  IExCor= 4639 AccDes= 0.00D+00 IRadAn=         5 IDoV= 1 UseB2=F ITyADJ=14
 ICtDFT=  3500011 ScaDFX=  1.000000  1.000000  1.000000  1.000000
 FoFCou: FMM=F IPFlag=           0 FMFlag=      100000 FMFlg1=           0
         NFxFlg=           0 DoJE=T BraDBF=F KetDBF=T FulRan=T
         wScrn=  0.000000 ICntrl=       500 IOpCl=  0 I1Cent=   200000004 NGrid=           0
         NMat0=    1 NMatS0=      1 NMatT0=    0 NMatD0=    1 NMtDS0=    0 NMtDT0=    0
 Petite list used in FoFCou.
 Requested convergence on RMS density matrix=1.00D-10 within 128 cycles.
 Requested convergence on MAX density matrix=1.00D-08.
 Requested convergence on             energy=1.00D-08.
 No special actions if energy rises.
 SCF Done:  E(RwB97XD) =  -985.245875691     A.U. after   15 cycles
            NFock= 15  Conv=0.47D-10     -V/T= 2.0083
 Calling FoFJK, ICntrl=      2127 FMM=F ISym2X=0 I1Cent= 0 IOpClX= 0 NMat=1 NMatS=1 NMatT=0.
 ***** Axes restored to original set *****
 -------------------------------------------------------------------
 Center     Atomic                   Forces (Hartrees/Bohr)
 Number     Number              X              Y              Z
 -------------------------------------------------------------------
      1        6          -0.000065422   -0.000126606   -0.000216831
      2        8           0.000071767   -0.000030743   -0.000054181
      3        8           0.000774970   -0.000646281    0.000496290
      4        1          -0.000578770    0.000563639   -0.000180327
      5        6          -0.000048037    0.000106039    0.000045337
      6        9           0.000149745    0.000052684   -0.000130813
      7        9           0.000020592    0.000083065    0.000180436
      8        9          -0.000138013   -0.000200555   -0.000030278
      9        8          -0.000506465   -0.000170567   -0.000112675
     10        1           0.000117100    0.000168541   -0.000128933
     11        1           0.000219599    0.000161323    0.000131669
     12        8           0.000124938    0.000026155   -0.000586646
     13        1          -0.000001633   -0.000288139    0.000426395
     14        1          -0.000168732    0.000138478    0.000295525
     15        8           0.000470629    0.000551435    0.000113570
     16        1          -0.000124640   -0.000082953   -0.000339231
     17        1          -0.000259064   -0.000370020    0.000233370
     18        8           0.000200601    0.000083790    0.000193735
     19        1          -0.000111249    0.000024081   -0.000157628
     20        1          -0.000071564   -0.000007624    0.000002871
     21        8          -0.000089478   -0.000117753   -0.000094415
     22        1          -0.000030205    0.000044419    0.000000289
     23        1           0.000108108    0.000048546    0.000069823
     24        8          -0.000238883    0.000261454   -0.000000866
     25        1           0.000177742   -0.000262582   -0.000214592
     26        1          -0.000003635   -0.000009827    0.000058107
 -------------------------------------------------------------------
 Cartesian Forces:  Max     0.000774970 RMS     0.000247638

 GradGradGradGradGradGradGradGradGradGradGradGradGradGradGradGradGradGrad
 Berny optimization.
 Using GEDIIS/GDIIS optimizer.
 FormGI is forming the generalized inverse of G from B-inverse, IUseBI=4.
 Internal  Forces:  Max     0.001061705 RMS     0.000134109
 Search for a local minimum.
 Step number  10 out of a maximum of  156
 All quantities printed in internal units (Hartrees-Bohrs-Radians)
 Mixed Optimization -- En-DIIS/RFO-DIIS
 Swapping is turned off.
 Update second derivatives using D2CorX and points    7    8    9   10
 DE= -5.21D-05 DEPred=-4.64D-05 R= 1.12D+00
 TightC=F SS=  1.41D+00  RLast= 1.34D-01 DXNew= 3.2988D+00 4.0077D-01
 Trust test= 1.12D+00 RLast= 1.34D-01 DXMaxT set to 1.96D+00
 ITU=  1  0  1  1  1  1  0  0  1  0
     Eigenvalues ---    0.00008   0.00035   0.00040   0.00052   0.00067
     Eigenvalues ---    0.00104   0.00192   0.00303   0.00365   0.00419
     Eigenvalues ---    0.00497   0.00549   0.00637   0.00659   0.00757
     Eigenvalues ---    0.00971   0.01000   0.01048   0.01180   0.01260
     Eigenvalues ---    0.01276   0.01335   0.01498   0.01576   0.01814
     Eigenvalues ---    0.01930   0.02012   0.02119   0.02337   0.02436
     Eigenvalues ---    0.02606   0.02639   0.02881   0.02976   0.03100
     Eigenvalues ---    0.03197   0.03708   0.03754   0.04211   0.04814
     Eigenvalues ---    0.05200   0.05782   0.06227   0.06900   0.07035
     Eigenvalues ---    0.08450   0.12033   0.14105   0.19844   0.20763
     Eigenvalues ---    0.22737   0.24434   0.26563   0.32764   0.37388
     Eigenvalues ---    0.39561   0.40786   0.41190   0.42396   0.44842
     Eigenvalues ---    0.47193   0.48413   0.51298   0.52520   0.54069
     Eigenvalues ---    0.57604   0.58229   0.59093   0.59218   0.59546
     Eigenvalues ---    0.64084   0.90504
 Eigenvalue     1 is   8.29D-05 Eigenvector:
                          D12       D13       D11       D1        D2
   1                   -0.38403  -0.37349  -0.35881   0.31020   0.30094
                          D15       D14       D17       D16       D7
   1                   -0.22423  -0.21842  -0.14042  -0.13316   0.12264
 En-DIIS/RFO-DIIS/Sim-DIIS IScMMF=       -3 using points:    10    9    8    7    6    5
 RFO step:  Lambda=-3.40990450D-05.
 DidBck=F Rises=F RFO-DIIS coefs:    1.40050   -0.14257   -0.43042    0.33558   -0.12325
                  RFO-DIIS coefs:   -0.03984
 Iteration  1 RMS(Cart)=  0.01420393 RMS(Int)=  0.00036796
 Iteration  2 RMS(Cart)=  0.00013429 RMS(Int)=  0.00034633
 Iteration  3 RMS(Cart)=  0.00000004 RMS(Int)=  0.00034633
 Variable       Old X    -DE/DX   Delta X   Delta X   Delta X     New X
                                 (Linear)    (Quad)   (Total)
    R1        2.30733  -0.00004  -0.00112   0.00065  -0.00040   2.30693
    R2        2.42464  -0.00017   0.00170  -0.00106   0.00076   2.42541
    R3        2.93325   0.00001  -0.00029   0.00017  -0.00012   2.93312
    R4        3.23527  -0.00003   0.00732  -0.00381   0.00351   3.23878
    R5        2.02648  -0.00106  -0.01900   0.00736  -0.01158   2.01490
    R6        2.61671  -0.00023   0.02328  -0.00587   0.01749   2.63419
    R7        2.53086   0.00018   0.00026   0.00045   0.00071   2.53158
    R8        2.51976   0.00017  -0.00026   0.00034   0.00009   2.51985
    R9        2.53734   0.00023  -0.00039   0.00034  -0.00004   2.53730
   R10        1.85421  -0.00027  -0.00176   0.00026  -0.00163   1.85258
   R11        1.86220   0.00024  -0.00137   0.00129  -0.00037   1.86182
   R12        3.36020  -0.00003   0.00827  -0.00294   0.00524   3.36545
   R13        3.29064  -0.00003   0.01165  -0.00398   0.00739   3.29803
   R14        1.83347   0.00030   0.00025   0.00088   0.00116   1.83463
   R15        1.83433   0.00024  -0.00048   0.00096   0.00011   1.83444
   R16        3.69033  -0.00015   0.00881  -0.01298  -0.00409   3.68624
   R17        3.59834  -0.00009   0.00921  -0.00593   0.00302   3.60136
   R18        1.85095   0.00002  -0.00002   0.00020   0.00025   1.85120
   R19        1.81264   0.00021  -0.00008   0.00005  -0.00003   1.81261
   R20        3.24721   0.00004   0.00239  -0.00243   0.00016   3.24736
   R21        3.36581  -0.00004   0.00123  -0.00621  -0.00497   3.36084
   R22        1.84448  -0.00020  -0.00048  -0.00013  -0.00038   1.84410
   R23        1.81421   0.00007   0.00007   0.00009   0.00015   1.81436
   R24        3.45019  -0.00002   0.00476  -0.00670  -0.00170   3.44849
   R25        1.81580   0.00003   0.00002   0.00009   0.00011   1.81591
   R26        1.85811  -0.00014  -0.00097   0.00046  -0.00048   1.85763
   R27        1.86138  -0.00033  -0.00036  -0.00046  -0.00057   1.86081
   R28        1.81386   0.00003   0.00002   0.00008   0.00010   1.81396
    A1        2.25517  -0.00009  -0.00025  -0.00113  -0.00155   2.25362
    A2        2.08107  -0.00007   0.00159  -0.00046   0.00121   2.08228
    A3        1.94686   0.00017  -0.00132   0.00161   0.00038   1.94724
    A4        2.58218   0.00006  -0.00320   0.00404   0.00054   2.58272
    A5        2.01653   0.00006  -0.00380  -0.00008  -0.00414   2.01239
    A6        1.93709  -0.00012  -0.00121  -0.00049  -0.00170   1.93539
    A7        1.94264  -0.00013  -0.00063  -0.00007  -0.00070   1.94194
    A8        1.92037  -0.00011   0.00049   0.00040   0.00089   1.92126
    A9        1.88785   0.00012   0.00044   0.00002   0.00046   1.88830
   A10        1.88760   0.00013   0.00045   0.00010   0.00055   1.88815
   A11        1.88658   0.00013   0.00053   0.00005   0.00058   1.88716
   A12        2.01493  -0.00005   0.00500   0.00021   0.00514   2.02008
   A13        2.06466   0.00002   0.00612  -0.00281   0.00287   2.06753
   A14        1.83148   0.00001   0.00021  -0.00055  -0.00088   1.83060
   A15        2.89641  -0.00002   0.00011   0.00062   0.00026   2.89667
   A16        1.84408   0.00004   0.00302   0.00362   0.00684   1.85092
   A17        1.82562  -0.00006  -0.00381   0.00073  -0.00346   1.82216
   A18        1.83729  -0.00007  -0.00033  -0.00194  -0.00234   1.83495
   A19        2.75484  -0.00010  -0.00444   0.00119  -0.00351   2.75133
   A20        1.87150   0.00022  -0.00079   0.00689   0.00371   1.87521
   A21        1.91335  -0.00004   0.00783   0.00051   0.00701   1.92036
   A22        2.24012  -0.00008   0.01274  -0.00019   0.01217   2.25229
   A23        1.87084   0.00010  -0.00157  -0.00124  -0.00253   1.86831
   A24        2.08092  -0.00007  -0.00207  -0.00029  -0.00267   2.07825
   A25        1.86069  -0.00001  -0.00091   0.00002  -0.00101   1.85968
   A26        1.61643   0.00001  -0.00437   0.00269  -0.00182   1.61461
   A27        2.08879  -0.00002  -0.00144   0.00019  -0.00139   2.08740
   A28        1.77671  -0.00001   0.00352  -0.00241   0.00120   1.77791
   A29        2.13612   0.00000   0.00161  -0.00249  -0.00085   2.13527
   A30        1.96521  -0.00001   0.00128   0.00250   0.00367   1.96888
   A31        1.84904   0.00003  -0.00033  -0.00021  -0.00035   1.84869
   A32        1.59632  -0.00005   0.00091  -0.00047   0.00047   1.59679
   A33        1.74992   0.00009  -0.00194   0.00111  -0.00026   1.74966
   A34        2.15252  -0.00002   0.00340   0.00020   0.00308   2.15560
   A35        1.88127  -0.00002  -0.00756   0.00109  -0.00665   1.87462
   A36        2.14278   0.00005   0.00366  -0.00033   0.00279   2.14557
   A37        1.88875  -0.00004   0.00035  -0.00109  -0.00075   1.88799
   A38        3.23001   0.00012   0.00080  -0.00084  -0.00033   3.22968
   A39        3.10745   0.00004  -0.00215   0.00124  -0.00117   3.10628
   A40        2.86769  -0.00011  -0.00455   0.00231  -0.00244   2.86525
   A41        2.95550   0.00006  -0.00108  -0.00371  -0.00439   2.95111
   A42        2.94131   0.00005  -0.00255   0.00188  -0.00031   2.94100
   A43        3.23898  -0.00009   0.00477  -0.00023   0.00390   3.24288
   A44        2.84729   0.00000  -0.00681   0.00185  -0.00499   2.84230
   A45        3.07180  -0.00007  -0.00092   0.00226   0.00170   3.07350
   A46        2.90066  -0.00006  -0.00041  -0.00315  -0.00355   2.89711
   A47        2.91716   0.00001   0.00307  -0.00127   0.00165   2.91881
   A48        3.25728   0.00003   0.00139   0.00182   0.00330   3.26059
   A49        3.21986  -0.00003  -0.00909  -0.00218  -0.01159   3.20827
   A50        3.07786   0.00005   0.00093  -0.00436  -0.00327   3.07458
   A51        3.11276   0.00004   0.00548  -0.00239   0.00315   3.11592
    D1        0.16283   0.00004  -0.00051   0.00066   0.00029   0.16311
    D2       -2.99387   0.00004   0.00107   0.00212   0.00319  -2.99069
    D3        0.02886  -0.00000   0.00073   0.00078   0.00120   0.03006
    D4       -3.09856   0.00001  -0.00078  -0.00058  -0.00153  -3.10009
    D5        2.21528  -0.00001  -0.01499  -0.00354  -0.01846   2.19681
    D6        0.11161   0.00001  -0.01429  -0.00319  -0.01742   0.09419
    D7       -1.97929   0.00000  -0.01488  -0.00347  -0.01829  -1.99757
    D8       -0.93890  -0.00002  -0.01367  -0.00234  -0.01606  -0.95496
    D9       -3.04257  -0.00000  -0.01297  -0.00199  -0.01502  -3.05759
   D10        1.14972  -0.00001  -0.01356  -0.00227  -0.01589   1.13383
   D11        0.08787   0.00004   0.00515  -0.00387   0.00133   0.08920
   D12       -1.65835   0.00007   0.00634  -0.00693  -0.00019  -1.65854
   D13        2.27316   0.00003   0.00512  -0.00585  -0.00067   2.27250
   D14        1.55906  -0.00005  -0.00008  -0.00553  -0.00601   1.55305
   D15       -0.66382  -0.00007  -0.01074  -0.00195  -0.01300  -0.67682
   D16       -2.14105   0.00002  -0.02095   0.00702  -0.01382  -2.15487
   D17        0.16429   0.00002  -0.00949   0.00288  -0.00659   0.15770
   D18        2.31394  -0.00005   0.01364  -0.00175   0.01165   2.32560
   D19        0.41177   0.00003   0.01428  -0.00075   0.01349   0.42526
   D20        0.13330  -0.00000   0.00422   0.00093   0.00498   0.13828
   D21       -1.76887   0.00009   0.00486   0.00193   0.00682  -1.76206
   D22       -0.06638  -0.00002   0.00543  -0.00737  -0.00185  -0.06823
   D23        2.04657   0.00001   0.00143  -0.00859  -0.00717   2.03940
   D24       -1.04721   0.00005   0.01039   0.00300   0.01348  -1.03374
   D25        0.87890  -0.00002   0.00723   0.00447   0.01139   0.89029
   D26        1.79856   0.00001  -0.00566   0.00683   0.00115   1.79971
   D27       -2.18250   0.00003  -0.00755   0.00601  -0.00152  -2.18402
   D28       -0.17062   0.00002  -0.00676   0.00408  -0.00252  -0.17314
   D29       -0.06515  -0.00000  -0.00763   0.00284  -0.00476  -0.06991
   D30        2.23698   0.00002  -0.00952   0.00203  -0.00743   2.22955
   D31       -2.03432   0.00001  -0.00873   0.00009  -0.00843  -2.04275
   D32        1.06327  -0.00004  -0.01106  -0.00598  -0.01708   1.04619
   D33       -0.82820  -0.00002  -0.00331  -0.00710  -0.01037  -0.83856
   D34       -2.92181  -0.00003  -0.00398  -0.00673  -0.01095  -2.93276
   D35        2.35125  -0.00003   0.03227   0.00201   0.03363   2.38489
   D36        0.14610  -0.00001   0.03745   0.00123   0.03837   0.18447
   D37       -2.14991  -0.00003   0.03414   0.00005   0.03361  -2.11630
   D38       -0.13162  -0.00007   0.00769  -0.00429   0.00324  -0.12838
   D39       -2.33677  -0.00005   0.01287  -0.00507   0.00797  -2.32880
   D40        1.65040  -0.00008   0.00956  -0.00625   0.00322   1.65362
   D41        0.14046   0.00010  -0.00558   0.00391  -0.00144   0.13903
   D42       -1.46407   0.00013  -0.00566   0.00408  -0.00121  -1.46528
   D43        2.41894   0.00014  -0.00097   0.00360   0.00277   2.42171
   D44       -2.18024  -0.00018  -0.02929  -0.00853  -0.03849  -2.21873
   D45        2.49841  -0.00015  -0.02937  -0.00836  -0.03827   2.46014
   D46        0.09824  -0.00014  -0.02468  -0.00884  -0.03429   0.06395
   D47       -0.17495  -0.00007  -0.00030   0.00373   0.00368  -0.17127
   D48        1.57051   0.00002  -0.00089   0.00501   0.00414   1.57465
   D49       -2.45994  -0.00003  -0.00844   0.00365  -0.00518  -2.46512
   D50       -2.37041  -0.00005   0.00522   0.00450   0.00993  -2.36048
   D51       -0.62494   0.00003   0.00463   0.00578   0.01038  -0.61456
   D52        1.62779  -0.00002  -0.00291   0.00442   0.00107   1.62886
         Item               Value     Threshold  Converged?
 Maximum Force            0.001062     0.000015     NO 
 RMS     Force            0.000134     0.000010     NO 
 Maximum Displacement     0.064788     0.000060     NO 
 RMS     Displacement     0.014249     0.000040     NO 
 Predicted change in Energy=-1.452484D-05
 GradGradGradGradGradGradGradGradGradGradGradGradGradGradGradGradGradGrad

                          Input orientation:                          
 ---------------------------------------------------------------------
 Center     Atomic      Atomic             Coordinates (Angstroms)
 Number     Number       Type             X           Y           Z
 ---------------------------------------------------------------------
      1          6           0       -0.799276    1.123071   -1.061517
      2          8           0       -0.480314    1.216682    0.113126
      3          8           0       -0.362375    0.314447   -1.957362
      4          1           0        0.363373   -0.390188   -1.620251
      5          6           0       -1.891001    2.068650   -1.629988
      6          9           0       -1.442722    2.720281   -2.711233
      7          9           0       -2.266583    2.972987   -0.724895
      8          9           0       -2.974206    1.360115   -1.986966
      9          8           0        1.291888   -1.382222   -1.309068
     10          1           0        0.917824   -2.231404   -0.992784
     11          1           0        2.010748   -1.168690   -0.670059
     12          8           0        3.053500   -1.027384    0.722267
     13          1           0        2.986290   -1.872777    1.194847
     14          1           0        2.607419   -0.381556    1.293458
     15          8           0        0.569495   -1.665860    3.534983
     16          1           0        0.721563   -0.787202    3.129425
     17          1           0        0.377921   -1.524372    4.464139
     18          8           0        0.492959   -3.696686   -0.074030
     19          1           0        1.048581   -3.702473    0.728185
     20          1           0       -0.413132   -3.816714    0.219946
     21          8           0        1.200381    0.599451    2.123984
     22          1           0        1.381933    1.466352    2.496708
     23          1           0        0.588505    0.752817    1.370056
     24          8           0        2.130728   -3.341154    2.152453
     25          1           0        1.596735   -2.835638    2.807382
     26          1           0        2.617302   -4.021160    2.623896
 ---------------------------------------------------------------------
                    Distance matrix (angstroms):
                    1          2          3          4          5
     1  C    0.000000
     2  O    1.220772   0.000000
     3  O    1.283469   2.261605   0.000000
     4  H    1.988438   2.509668   1.066238   0.000000
     5  C    1.552142   2.398820   2.349702   3.335893   0.000000
     6  F    2.384673   3.341264   2.742902   3.758622   1.339652
     7  F    2.385057   2.641523   3.494685   4.362256   1.333447
     8  F    2.375493   3.263504   2.813531   3.786485   1.342679
     9  O    3.272726   3.452192   2.456737   1.393954   4.705559
    10  H    3.769039   3.881639   3.008434   2.022674   5.175519
    11  H    3.647141   3.536773   3.080350   2.054939   5.159988
    12  O    4.759225   4.230215   4.544131   3.623561   6.290200
    13  H    5.328864   4.767832   5.092537   4.123414   6.877682
    14  H    4.406289   3.671736   4.457795   3.677706   5.897952
    15  O    5.547926   4.595678   5.912347   5.314721   6.832096
    16  H    4.850370   3.815511   5.316386   4.779681   6.134607
    17  H    6.239200   5.213565   6.720488   6.189215   7.429414
    18  O    5.086753   5.012332   4.513061   3.652468   6.429881
    19  H    5.468408   5.187861   5.033747   4.117754   6.892604
    20  H    5.117883   5.034978   4.670089   3.966153   6.343805
    21  O    3.797397   2.692445   4.379592   3.962230   5.080108
    22  H    4.187658   3.035089   4.920187   4.629640   5.301366
    23  H    2.824105   1.713889   3.488274   3.209218   4.108483
    24  O    6.232481   5.634736   6.039003   5.105393   7.729627
    25  H    6.031635   5.290978   6.038538   5.206280   7.477072
    26  H    7.191549   6.582870   6.975950   6.023034   8.689425
                    6          7          8          9         10
     6  F    0.000000
     7  F    2.165213   0.000000
     8  F    2.172570   2.166774   0.000000
     9  O    5.125884   5.654363   5.116592   0.000000
    10  H    5.748429   6.107201   5.388442   0.980342   0.000000
    11  H    5.587212   5.954162   5.742722   0.985235   1.558203
    12  O    6.786009   6.811793   7.026616   2.712103   2.992019
    13  H    7.481296   7.399967   7.490196   3.062880   3.031979
    14  H    6.485568   6.251608   6.704412   3.083033   3.391692
    15  O    7.893191   6.907156   7.225390   4.905826   4.576226
    16  H    7.148417   6.158232   6.666869   4.514370   4.372282
    17  H    8.533334   7.358377   7.821366   5.846833   5.528960
    18  O    7.202720   7.247292   6.422756   2.742326   1.780918
    19  H    7.699868   7.593650   7.013177   3.097284   2.267791
    20  H    7.237691   7.101271   6.182970   3.342414   2.399034
    21  O    5.904510   5.076379   5.908104   3.965003   4.219932
    22  H    6.055879   5.095129   6.252245   4.754620   5.105424
    23  H    4.965251   4.179653   4.932678   3.497262   3.820607
    24  O    8.553711   8.214855   8.080659   4.064873   3.548971
    25  H    8.400098   7.819356   7.841149   4.376130   3.907337
    26  H    9.507598   9.164323   9.026800   4.918223   4.378564
                   11         12         13         14         15
    11  H    0.000000
    12  O    1.745242   0.000000
    13  H    2.219301   0.970844   0.000000
    14  H    2.197953   0.970742   1.541755   0.000000
    15  O    4.472892   3.806481   3.370452   3.290441   0.000000
    16  H    4.030336   3.360063   3.170182   2.663039   0.979613
    17  H    5.399317   4.626805   4.196814   4.041028   0.959192
    18  O    3.008272   3.783600   3.339670   4.163058   4.141870
    19  H    3.049740   3.343028   2.705602   3.711873   3.500776
    20  H    3.698559   4.477747   4.035517   4.698560   4.072002
    21  O    3.404364   2.836450   3.188209   1.905756   2.742366
    22  H    4.167406   3.487334   3.926651   2.522775   3.398356
    23  H    3.142775   3.108850   3.560031   2.317042   3.246116
    24  O    3.563786   2.872363   1.950673   3.118385   2.674966
    25  H    3.878495   3.120841   2.336287   3.055481   1.718431
    26  H    4.399390   3.573395   2.606507   3.875161   3.251312
                   16         17         18         19         20
    16  H    0.000000
    17  H    1.563000   0.000000
    18  O    4.333530   5.032609   0.000000
    19  H    3.791003   4.376215   0.975857   0.000000
    20  H    4.350925   4.888125   0.960119   1.551761   0.000000
    21  O    1.778478   3.265484   4.877346   4.525246   5.072603
    22  H    2.432062   3.717964   5.835746   5.473167   6.026334
    23  H    2.341953   3.847504   4.678952   4.524741   4.817328
    24  O    3.076181   3.422999   2.786739   1.824865   3.229855
    25  H    2.250717   2.439214   3.203477   2.318392   3.420074
    26  H    3.782574   3.825607   3.449191   2.481162   3.873539
                   21         22         23         24         25
    21  O    0.000000
    22  H    0.960938   0.000000
    23  H    0.983017   1.551775   0.000000
    24  O    4.049039   4.877635   4.444231   0.000000
    25  H    3.524764   4.318539   3.994927   0.984697   0.000000
    26  H    4.858767   5.626287   5.336571   0.959907   1.575019
                   26
    26  H    0.000000
 Stoichiometry    C2H13F3O8
 Framework group  C1[X(C2H13F3O8)]
 Deg. of freedom    72
 Full point group                 C1      NOp   1
 Largest Abelian subgroup         C1      NOp   1
 Largest concise Abelian subgroup C1      NOp   1
                         Standard orientation:                         
 ---------------------------------------------------------------------
 Center     Atomic      Atomic             Coordinates (Angstroms)
 Number     Number       Type             X           Y           Z
 ---------------------------------------------------------------------
      1          6           0       -1.776978   -0.058549   -0.124969
      2          8           0       -1.053556    0.924774   -0.120220
      3          8           0       -1.477501   -1.283115   -0.365895
      4          1           0       -0.446823   -1.469378   -0.565579
      5          6           0       -3.283410    0.104914    0.211311
      6          9           0       -4.048371   -0.411797   -0.759521
      7          9           0       -3.609361    1.389457    0.358918
      8          9           0       -3.571987   -0.533559    1.356677
      9          8           0        0.869050   -1.857792   -0.811989
     10          1           0        1.403110   -2.078875   -0.020173
     11          1           0        1.442822   -1.260492   -1.345566
     12          8           0        2.631822   -0.117557   -1.916399
     13          1           0        3.407838   -0.228984   -1.343754
     14          1           0        2.265437    0.749963   -1.680788
     15          8           0        3.220251    1.927750    1.239512
     16          1           0        2.502179    2.107636    0.597907
     17          1           0        3.512654    2.772214    1.587982
     18          8           0        2.637303   -2.172838    1.260300
     19          1           0        3.356569   -1.562811    1.009660
     20          1           0        2.392218   -1.951049    2.161728
     21          8           0        1.303400    2.082169   -0.715586
     22          1           0        1.017578    2.881283   -1.166280
     23          1           0        0.481386    1.601249   -0.472004
     24          8           0        4.436583   -0.267209    0.313156
     25          1           0        4.161162    0.590766    0.710205
     26          1           0        5.394844   -0.316063    0.340914
 ---------------------------------------------------------------------
 Rotational constants (GHZ):           0.8667546           0.2455022           0.2250618
 Standard basis: 6-31++G(d,p) (6D, 7F)
 There are   325 symmetry adapted cartesian basis functions of A   symmetry.
 There are   325 symmetry adapted basis functions of A   symmetry.
   325 basis functions,   520 primitive gaussians,   325 cartesian basis functions
    58 alpha electrons       58 beta electrons
       nuclear repulsion energy       963.6498550549 Hartrees.
 NAtoms=   26 NActive=   26 NUniq=   26 SFac= 1.00D+00 NAtFMM=   60 NAOKFM=F Big=F
 Integral buffers will be    131072 words long.
 Raffenetti 2 integral format.
 Two-electron integral symmetry is turned on.
 Nuclear repulsion after empirical dispersion term =      963.6372491679 Hartrees.
 One-electron integrals computed using PRISM.
 NBasis=   325 RedAO= T EigKep=  4.46D-05  NBF=   325
 NBsUse=   325 1.00D-06 EigRej= -1.00D+00 NBFU=   325
 Initial guess from the checkpoint file:  "/local_scratch/slurm.5787768/Gau-109052.chk"
 B after Tr=     0.000000   -0.000000    0.000000
         Rot=    1.000000   -0.000480   -0.000119   -0.000051 Ang=  -0.06 deg.
 ExpMin= 3.60D-02 ExpMax= 7.00D+03 ExpMxC= 1.05D+03 IAcc=3 IRadAn=         5 AccDes= 0.00D+00
 Harris functional with IExCor= 4639 and IRadAn=       5 diagonalized for initial guess.
 HarFok:  IExCor= 4639 AccDes= 0.00D+00 IRadAn=         5 IDoV= 1 UseB2=F ITyADJ=14
 ICtDFT=  3500011 ScaDFX=  1.000000  1.000000  1.000000  1.000000
 FoFCou: FMM=F IPFlag=           0 FMFlag=      100000 FMFlg1=           0
         NFxFlg=           0 DoJE=T BraDBF=F KetDBF=T FulRan=T
         wScrn=  0.000000 ICntrl=       500 IOpCl=  0 I1Cent=   200000004 NGrid=           0
         NMat0=    1 NMatS0=      1 NMatT0=    0 NMatD0=    1 NMtDS0=    0 NMtDT0=    0
 Petite list used in FoFCou.
 Requested convergence on RMS density matrix=1.00D-10 within 128 cycles.
 Requested convergence on MAX density matrix=1.00D-08.
 Requested convergence on             energy=1.00D-08.
 No special actions if energy rises.
 SCF Done:  E(RwB97XD) =  -985.245889282     A.U. after   15 cycles
            NFock= 15  Conv=0.29D-10     -V/T= 2.0083
 Calling FoFJK, ICntrl=      2127 FMM=F ISym2X=0 I1Cent= 0 IOpClX= 0 NMat=1 NMatS=1 NMatT=0.
 ***** Axes restored to original set *****
 -------------------------------------------------------------------
 Center     Atomic                   Forces (Hartrees/Bohr)
 Number     Number              X              Y              Z
 -------------------------------------------------------------------
      1        6           0.000087309    0.000004033    0.000152633
      2        8          -0.000143530    0.000051906   -0.000157869
      3        8          -0.000148173    0.000055400   -0.000027329
      4        1           0.000286219   -0.000242259    0.000077231
      5        6          -0.000008333    0.000022670    0.000011087
      6        9          -0.000032412   -0.000032256    0.000059138
      7        9           0.000010935   -0.000028398   -0.000043925
      8        9           0.000053374    0.000027915    0.000010055
      9        8          -0.000068187    0.000335951   -0.000093133
     10        1          -0.000102917   -0.000299012   -0.000017180
     11        1           0.000077477    0.000024165    0.000036973
     12        8           0.000022476   -0.000325984    0.000045281
     13        1           0.000030366    0.000104627   -0.000139265
     14        1          -0.000090006    0.000207746    0.000096772
     15        8           0.000330007    0.000462957    0.000121447
     16        1          -0.000108472   -0.000212431   -0.000183365
     17        1          -0.000169386   -0.000224513    0.000088109
     18        8           0.000025409    0.000070138    0.000058556
     19        1          -0.000069422   -0.000016580   -0.000029487
     20        1           0.000000259    0.000001907   -0.000019676
     21        8          -0.000066662    0.000004965   -0.000014741
     22        1          -0.000021043   -0.000005931   -0.000017699
     23        1           0.000109923    0.000043291    0.000034358
     24        8          -0.000084954    0.000116941    0.000158704
     25        1           0.000069042   -0.000149993   -0.000181119
     26        1           0.000010703    0.000002746   -0.000025557
 -------------------------------------------------------------------
 Cartesian Forces:  Max     0.000462957 RMS     0.000131937

 GradGradGradGradGradGradGradGradGradGradGradGradGradGradGradGradGradGrad
 Berny optimization.
 Using GEDIIS/GDIIS optimizer.
 FormGI is forming the generalized inverse of G from B-inverse, IUseBI=4.
 Internal  Forces:  Max     0.000222079 RMS     0.000059424
 Search for a local minimum.
 Step number  11 out of a maximum of  156
 All quantities printed in internal units (Hartrees-Bohrs-Radians)
 Mixed Optimization -- En-DIIS/RFO-DIIS
 Swapping is turned off.
 Update second derivatives using D2CorX and points    7    8    9   10   11
 DE= -1.36D-05 DEPred=-1.45D-05 R= 9.36D-01
 TightC=F SS=  1.41D+00  RLast= 1.15D-01 DXNew= 3.2988D+00 3.4351D-01
 Trust test= 9.36D-01 RLast= 1.15D-01 DXMaxT set to 1.96D+00
 ITU=  1  1  0  1  1  1  1  0  0  1  0
     Eigenvalues ---    0.00008   0.00037   0.00040   0.00049   0.00069
     Eigenvalues ---    0.00104   0.00191   0.00249   0.00371   0.00422
     Eigenvalues ---    0.00466   0.00552   0.00626   0.00654   0.00767
     Eigenvalues ---    0.00974   0.01016   0.01074   0.01178   0.01259
     Eigenvalues ---    0.01310   0.01365   0.01478   0.01605   0.01813
     Eigenvalues ---    0.01909   0.02022   0.02119   0.02354   0.02535
     Eigenvalues ---    0.02602   0.02669   0.02863   0.02986   0.03126
     Eigenvalues ---    0.03210   0.03742   0.04092   0.04264   0.04825
     Eigenvalues ---    0.05302   0.05820   0.06187   0.06898   0.07029
     Eigenvalues ---    0.08449   0.12034   0.14105   0.19852   0.20774
     Eigenvalues ---    0.22746   0.24439   0.26573   0.33233   0.37647
     Eigenvalues ---    0.40353   0.40795   0.41203   0.42430   0.44802
     Eigenvalues ---    0.47339   0.48459   0.51455   0.52517   0.54080
     Eigenvalues ---    0.57681   0.58246   0.59075   0.59218   0.59531
     Eigenvalues ---    0.63813   0.90329
 Eigenvalue     1 is   8.02D-05 Eigenvector:
                          D12       D13       D11       D1        D2
   1                   -0.37708  -0.36437  -0.35304   0.30031   0.28949
                          D15       D14       D46       D7        D5
   1                   -0.20946  -0.20928   0.14417   0.13608   0.13465
 En-DIIS/RFO-DIIS/Sim-DIIS IScMMF=       -3 using points:    11   10    9    8    7    6    5
 RFO step:  Lambda=-1.34882927D-05.
 DidBck=T Rises=F RFO-DIIS coefs:    0.72098    0.61293    0.01650   -0.59214    0.39505
                  RFO-DIIS coefs:   -0.14160   -0.01171
 Iteration  1 RMS(Cart)=  0.00254245 RMS(Int)=  0.00025518
 Iteration  2 RMS(Cart)=  0.00001338 RMS(Int)=  0.00025488
 Iteration  3 RMS(Cart)=  0.00000001 RMS(Int)=  0.00025488
 Variable       Old X    -DE/DX   Delta X   Delta X   Delta X     New X
                                 (Linear)    (Quad)   (Total)
    R1        2.30693  -0.00018  -0.00070   0.00065  -0.00002   2.30691
    R2        2.42541   0.00005   0.00089  -0.00095   0.00002   2.42542
    R3        2.93312  -0.00004  -0.00017   0.00018   0.00001   2.93313
    R4        3.23878   0.00002   0.00305  -0.00324  -0.00020   3.23858
    R5        2.01490   0.00017  -0.01150   0.01148   0.00004   2.01493
    R6        2.63419  -0.00021   0.01362  -0.01308   0.00061   2.63480
    R7        2.53158  -0.00007   0.00021  -0.00000   0.00020   2.53178
    R8        2.51985  -0.00005  -0.00014   0.00014  -0.00000   2.51985
    R9        2.53730  -0.00006  -0.00008   0.00006  -0.00002   2.53728
   R10        1.85258   0.00022  -0.00080   0.00090   0.00001   1.85259
   R11        1.86182   0.00004  -0.00040   0.00072   0.00015   1.86198
   R12        3.36545  -0.00007   0.00613  -0.00513   0.00096   3.36641
   R13        3.29803  -0.00004   0.00657  -0.00635   0.00004   3.29807
   R14        1.83463  -0.00017  -0.00017   0.00011  -0.00005   1.83458
   R15        1.83444   0.00021   0.00006   0.00023   0.00002   1.83446
   R16        3.68624  -0.00001   0.00576  -0.00848  -0.00268   3.68356
   R17        3.60136  -0.00002   0.00496  -0.00549  -0.00074   3.60062
   R18        1.85120  -0.00010   0.00014  -0.00016   0.00003   1.85123
   R19        1.81261   0.00009   0.00003  -0.00008  -0.00005   1.81256
   R20        3.24736   0.00005   0.00179  -0.00209  -0.00016   3.24721
   R21        3.36084   0.00002   0.00223  -0.00314  -0.00090   3.35994
   R22        1.84410  -0.00004  -0.00045   0.00019  -0.00010   1.84400
   R23        1.81436  -0.00001   0.00009  -0.00007   0.00002   1.81438
   R24        3.44849   0.00003   0.00383  -0.00430  -0.00031   3.44819
   R25        1.81591  -0.00002   0.00002  -0.00003  -0.00001   1.81590
   R26        1.85763  -0.00007  -0.00054   0.00051  -0.00003   1.85760
   R27        1.86081  -0.00018  -0.00025  -0.00004  -0.00011   1.86070
   R28        1.81396  -0.00001   0.00006  -0.00006  -0.00000   1.81396
    A1        2.25362   0.00007   0.00048  -0.00018   0.00016   2.25378
    A2        2.08228  -0.00006   0.00073  -0.00080  -0.00001   2.08227
    A3        1.94724  -0.00001  -0.00119   0.00098  -0.00015   1.94709
    A4        2.58272  -0.00007  -0.00333   0.00264  -0.00094   2.58178
    A5        2.01239   0.00007  -0.00099   0.00189   0.00074   2.01313
    A6        1.93539   0.00001  -0.00069   0.00026  -0.00043   1.93496
    A7        1.94194   0.00002  -0.00028   0.00035   0.00006   1.94200
    A8        1.92126  -0.00001   0.00005   0.00031   0.00036   1.92162
    A9        1.88830  -0.00001   0.00033  -0.00034  -0.00002   1.88829
   A10        1.88815  -0.00001   0.00028  -0.00028   0.00000   1.88815
   A11        1.88716   0.00000   0.00037  -0.00034   0.00002   1.88719
   A12        2.02008  -0.00004   0.00016  -0.00050  -0.00044   2.01964
   A13        2.06753  -0.00003   0.00449  -0.00361   0.00063   2.06816
   A14        1.83060   0.00004   0.00053  -0.00017  -0.00000   1.83059
   A15        2.89667  -0.00011  -0.00152   0.00091  -0.00090   2.89577
   A16        1.85092   0.00001  -0.00031   0.00049   0.00033   1.85125
   A17        1.82216  -0.00002  -0.00158   0.00158  -0.00026   1.82191
   A18        1.83495   0.00003   0.00073  -0.00070   0.00001   1.83496
   A19        2.75133  -0.00000  -0.00024   0.00174   0.00133   2.75265
   A20        1.87521   0.00013  -0.00071   0.00255   0.00004   1.87525
   A21        1.92036  -0.00001   0.00531  -0.00157   0.00275   1.92310
   A22        2.25229  -0.00004   0.00391   0.00088   0.00456   2.25685
   A23        1.86831  -0.00001  -0.00113   0.00091  -0.00004   1.86827
   A24        2.07825   0.00001  -0.00357   0.00215  -0.00167   2.07659
   A25        1.85968   0.00001  -0.00039   0.00028  -0.00020   1.85948
   A26        1.61461  -0.00005  -0.00336   0.00200  -0.00145   1.61315
   A27        2.08740   0.00000   0.00067  -0.00066  -0.00010   2.08730
   A28        1.77791   0.00003   0.00258  -0.00196   0.00068   1.77859
   A29        2.13527   0.00003   0.00127  -0.00116   0.00013   2.13540
   A30        1.96888   0.00001  -0.00063   0.00154   0.00085   1.96973
   A31        1.84869  -0.00003  -0.00036   0.00018  -0.00004   1.84866
   A32        1.59679   0.00004  -0.00207   0.00080  -0.00130   1.59549
   A33        1.74966   0.00000  -0.00285   0.00156  -0.00083   1.74883
   A34        2.15560  -0.00001   0.00205  -0.00201  -0.00031   2.15529
   A35        1.87462  -0.00001   0.00186  -0.00087   0.00085   1.87547
   A36        2.14557  -0.00002   0.00053   0.00106   0.00122   2.14679
   A37        1.88799   0.00001   0.00045  -0.00035   0.00008   1.88807
   A38        3.22968  -0.00005   0.00127  -0.00095   0.00012   3.22980
   A39        3.10628  -0.00003  -0.00049   0.00126   0.00064   3.10692
   A40        2.86525   0.00002  -0.00377   0.00308  -0.00081   2.86444
   A41        2.95111   0.00010  -0.00009  -0.00051  -0.00030   2.95082
   A42        2.94100   0.00002   0.00140  -0.00128   0.00037   2.94138
   A43        3.24288  -0.00002   0.00440  -0.00307   0.00084   3.24372
   A44        2.84230   0.00004  -0.00170   0.00069  -0.00102   2.84128
   A45        3.07350  -0.00005  -0.00263   0.00130  -0.00115   3.07235
   A46        2.89711   0.00001  -0.00002  -0.00094  -0.00093   2.89619
   A47        2.91881  -0.00004   0.00298  -0.00112   0.00181   2.92062
   A48        3.26059   0.00004   0.00194  -0.00003   0.00193   3.26252
   A49        3.20827   0.00002  -0.00305   0.00182  -0.00144   3.20684
   A50        3.07458   0.00005   0.00209  -0.00185   0.00028   3.07486
   A51        3.11592  -0.00001   0.00116  -0.00142  -0.00025   3.11567
    D1        0.16311   0.00002  -0.00898  -0.00119  -0.01005   0.15307
    D2       -2.99069   0.00001  -0.00819  -0.00112  -0.00929  -2.99998
    D3        0.03006  -0.00002  -0.00005  -0.00057  -0.00083   0.02922
    D4       -3.10009  -0.00000  -0.00081  -0.00063  -0.00154  -3.10163
    D5        2.19681   0.00001  -0.00835   0.00169  -0.00661   2.19020
    D6        0.09419   0.00001  -0.00810   0.00171  -0.00634   0.08784
    D7       -1.99757   0.00000  -0.00841   0.00171  -0.00665  -2.00423
    D8       -0.95496  -0.00000  -0.00768   0.00175  -0.00598  -0.96094
    D9       -3.05759  -0.00001  -0.00743   0.00177  -0.00571  -3.06330
   D10        1.13383  -0.00001  -0.00774   0.00177  -0.00602   1.12781
   D11        0.08920  -0.00001   0.00850   0.00216   0.01072   0.09992
   D12       -1.65854   0.00005   0.00990   0.00128   0.01145  -1.64708
   D13        2.27250   0.00001   0.01083   0.00010   0.01097   2.28347
   D14        1.55305  -0.00002   0.00901  -0.00264   0.00608   1.55913
   D15       -0.67682   0.00000   0.00421   0.00200   0.00595  -0.67087
   D16       -2.15487   0.00004  -0.00053   0.00627   0.00581  -2.14906
   D17        0.15770   0.00001   0.00555   0.00076   0.00632   0.16402
   D18        2.32560  -0.00002  -0.00144  -0.00101  -0.00264   2.32296
   D19        0.42526  -0.00005  -0.00173  -0.00082  -0.00260   0.42266
   D20        0.13828   0.00001  -0.00408   0.00209  -0.00209   0.13619
   D21       -1.76206  -0.00002  -0.00437   0.00229  -0.00205  -1.76410
   D22       -0.06823   0.00001  -0.00122  -0.00502  -0.00622  -0.07445
   D23        2.03940   0.00002  -0.00524  -0.00241  -0.00766   2.03174
   D24       -1.03374  -0.00002  -0.00072  -0.00122  -0.00189  -1.03563
   D25        0.89029  -0.00002  -0.00229   0.00045  -0.00205   0.88824
   D26        1.79971   0.00000  -0.00082   0.00146   0.00060   1.80031
   D27       -2.18402  -0.00000  -0.00113   0.00073  -0.00040  -2.18441
   D28       -0.17314  -0.00000  -0.00003  -0.00022  -0.00017  -0.17330
   D29       -0.06991  -0.00001  -0.00008   0.00032   0.00024  -0.06967
   D30        2.22955  -0.00002  -0.00039  -0.00042  -0.00076   2.22879
   D31       -2.04275  -0.00001   0.00072  -0.00137  -0.00053  -2.04328
   D32        1.04619  -0.00000   0.00452  -0.00188   0.00263   1.04882
   D33       -0.83856   0.00000   0.00335  -0.00128   0.00209  -0.83648
   D34       -2.93276  -0.00001   0.00406  -0.00099   0.00289  -2.92987
   D35        2.38489  -0.00002   0.00846   0.00231   0.01024   2.39513
   D36        0.18447   0.00001   0.01028   0.00212   0.01213   0.19660
   D37       -2.11630  -0.00001   0.00965   0.00102   0.01020  -2.10610
   D38       -0.12838  -0.00005   0.00045   0.00013   0.00049  -0.12789
   D39       -2.32880  -0.00002   0.00227  -0.00005   0.00238  -2.32642
   D40        1.65362  -0.00004   0.00165  -0.00115   0.00045   1.65407
   D41        0.13903   0.00009   0.00007  -0.00011   0.00012   0.13915
   D42       -1.46528   0.00005   0.00256  -0.00114   0.00170  -1.46358
   D43        2.42171   0.00008   0.00121  -0.00234  -0.00100   2.42071
   D44       -2.21873  -0.00008  -0.00774  -0.00298  -0.01125  -2.22999
   D45        2.46014  -0.00012  -0.00525  -0.00401  -0.00968   2.45047
   D46        0.06395  -0.00009  -0.00659  -0.00520  -0.01238   0.05157
   D47       -0.17127   0.00002  -0.00413   0.00405   0.00008  -0.17119
   D48        1.57465   0.00003  -0.00668   0.00566  -0.00103   1.57362
   D49       -2.46512   0.00001  -0.00507   0.00603   0.00069  -2.46443
   D50       -2.36048   0.00000   0.00112   0.00102   0.00227  -2.35822
   D51       -0.61456   0.00002  -0.00143   0.00262   0.00115  -0.61341
   D52        1.62886  -0.00000   0.00017   0.00300   0.00287   1.63173
         Item               Value     Threshold  Converged?
 Maximum Force            0.000222     0.000015     NO 
 RMS     Force            0.000059     0.000010     NO 
 Maximum Displacement     0.013993     0.000060     NO 
 RMS     Displacement     0.002544     0.000040     NO 
 Predicted change in Energy=-2.695725D-06
 GradGradGradGradGradGradGradGradGradGradGradGradGradGradGradGradGradGrad

                          Input orientation:                          
 ---------------------------------------------------------------------
 Center     Atomic      Atomic             Coordinates (Angstroms)
 Number     Number       Type             X           Y           Z
 ---------------------------------------------------------------------
      1          6           0       -0.799579    1.124394   -1.060670
      2          8           0       -0.477099    1.222269    0.112654
      3          8           0       -0.365395    0.312686   -1.955059
      4          1           0        0.362103   -0.390515   -1.618667
      5          6           0       -1.892420    2.068479   -1.629495
      6          9           0       -1.443626    2.721644   -2.709734
      7          9           0       -2.270433    2.971590   -0.724190
      8          9           0       -2.974144    1.358691   -1.988429
      9          8           0        1.292194   -1.381921   -1.308760
     10          1           0        0.918900   -2.231888   -0.993650
     11          1           0        2.011140   -1.168777   -0.669595
     12          8           0        3.053342   -1.029615    0.723388
     13          1           0        2.985134   -1.875125    1.195559
     14          1           0        2.607525   -0.383622    1.294618
     15          8           0        0.570806   -1.664825    3.533121
     16          1           0        0.721791   -0.785815    3.127881
     17          1           0        0.370516   -1.523365    4.460412
     18          8           0        0.494299   -3.697522   -0.074353
     19          1           0        1.050219   -3.703205    0.727590
     20          1           0       -0.411826   -3.815576    0.220351
     21          8           0        1.201939    0.600331    2.123219
     22          1           0        1.385078    1.466774    2.496223
     23          1           0        0.590807    0.755152    1.369007
     24          8           0        2.130913   -3.342557    2.152922
     25          1           0        1.597286   -2.836437    2.807596
     26          1           0        2.618069   -4.021868    2.624764
 ---------------------------------------------------------------------
                    Distance matrix (angstroms):
                    1          2          3          4          5
     1  C    0.000000
     2  O    1.220763   0.000000
     3  O    1.283478   2.261692   0.000000
     4  H    1.988922   2.510538   1.066257   0.000000
     5  C    1.552148   2.398810   2.349597   3.336112   0.000000
     6  F    2.384411   3.338888   2.745031   3.759869   1.339759
     7  F    2.385113   2.641303   3.494850   4.362807   1.333447
     8  F    2.375788   3.266251   2.810838   3.785100   1.342669
     9  O    3.273940   3.454363   2.457031   1.394274   4.706369
    10  H    3.771245   3.886376   3.008085   2.022702   5.176967
    11  H    3.648523   3.538411   3.081408   2.055665   5.161301
    12  O    4.761052   4.231783   4.545724   3.624423   6.292441
    13  H    5.330266   4.770072   5.093030   4.123619   6.879207
    14  H    4.407930   3.672987   4.459091   3.678206   5.900233
    15  O    5.546225   4.597065   5.908226   5.311153   6.830641
    16  H    4.848445   3.815931   5.312716   4.776542   6.133003
    17  H    6.233947   5.211522   6.713487   6.183739   7.423557
    18  O    5.088990   5.018259   4.511973   3.652216   6.431304
    19  H    5.470405   5.193374   5.032688   4.117322   6.894006
    20  H    5.118073   5.039419   4.666595   3.963836   6.343201
    21  O    3.797086   2.692275   4.378541   3.960910   5.080687
    22  H    4.188250   3.034615   4.920364   4.629073   5.303357
    23  H    2.823622   1.713781   3.487049   3.207967   4.108804
    24  O    6.234470   5.639331   6.038863   5.105696   7.731314
    25  H    6.032961   5.295175   6.037547   5.205768   7.478237
    26  H    7.193521   6.587240   6.975972   6.023522   8.691120
                    6          7          8          9         10
     6  F    0.000000
     7  F    2.165287   0.000000
     8  F    2.172650   2.166784   0.000000
     9  O    5.127054   5.655714   5.116107   0.000000
    10  H    5.750126   6.109062   5.388658   0.980350   0.000000
    11  H    5.588645   5.956299   5.742864   0.985315   1.558270
    12  O    6.788298   6.815256   7.027698   2.712081   2.991575
    13  H    7.483015   7.402505   7.490550   3.062827   3.031376
    14  H    6.487629   6.255199   6.705899   3.082900   3.391712
    15  O    7.891279   6.906062   7.224669   4.903493   4.575411
    16  H    7.146261   6.157106   6.665993   4.512702   4.372299
    17  H    8.527732   7.352506   7.815405   5.844043   5.527163
    18  O    7.204615   7.248661   6.423323   2.742700   1.781425
    19  H    7.701502   7.595215   7.013918   3.097359   2.268190
    20  H    7.237766   7.100155   6.182008   3.341338   2.398478
    21  O    5.903932   5.078186   5.909351   3.964334   4.220953
    22  H    6.056257   5.098852   6.255126   4.754112   5.106529
    23  H    4.964085   4.181001   4.934117   3.497065   3.822591
    24  O    8.555541   8.216939   8.081716   4.065807   3.550138
    25  H    8.401210   7.820866   7.842125   4.376423   3.908345
    26  H    9.509426   9.166319   9.028001   4.919336   4.379968
                   11         12         13         14         15
    11  H    0.000000
    12  O    1.745265   0.000000
    13  H    2.219547   0.970817   0.000000
    14  H    2.197788   0.970754   1.541746   0.000000
    15  O    4.470285   3.802772   3.367105   3.286427   0.000000
    16  H    4.028635   3.358148   3.169098   2.660565   0.979630
    17  H    5.397625   4.626737   4.197526   4.040480   0.959164
    18  O    3.008267   3.781907   3.337374   4.161939   4.141447
    19  H    3.049397   3.340749   2.702733   3.710304   3.500833
    20  H    3.697068   4.474596   4.031838   4.695619   4.070104
    21  O    3.403580   2.836185   3.188765   1.905365   2.741730
    22  H    4.166592   3.486834   3.926856   2.522340   3.397810
    23  H    3.142411   3.109067   3.561073   2.317216   3.246548
    24  O    3.564585   2.871262   1.949255   3.117554   2.674634
    25  H    3.878559   3.119075   2.334289   3.053848   1.718348
    26  H    4.400146   3.571872   2.604969   3.873788   3.251469
                   16         17         18         19         20
    16  H    0.000000
    17  H    1.563014   0.000000
    18  O    4.334062   5.030544   0.000000
    19  H    3.792153   4.375804   0.975803   0.000000
    20  H    4.349514   4.883074   0.960130   1.551610   0.000000
    21  O    1.778001   3.265551   4.878690   4.526723   5.072019
    22  H    2.431687   3.718643   5.837063   5.474384   6.025918
    23  H    2.342087   3.846680   4.681763   4.527628   4.818323
    24  O    3.077840   3.425342   2.786622   1.824703   3.228637
    25  H    2.252582   2.441500   3.203697   2.318835   3.418930
    26  H    3.784314   3.829310   3.449758   2.481727   3.873502
                   21         22         23         24         25
    21  O    0.000000
    22  H    0.960935   0.000000
    23  H    0.982999   1.551737   0.000000
    24  O    4.050956   4.878913   4.447209   0.000000
    25  H    3.526478   4.319677   3.997755   0.984638   0.000000
    26  H    4.860215   5.626898   5.339160   0.959905   1.575015
                   26
    26  H    0.000000
 Stoichiometry    C2H13F3O8
 Framework group  C1[X(C2H13F3O8)]
 Deg. of freedom    72
 Full point group                 C1      NOp   1
 Largest Abelian subgroup         C1      NOp   1
 Largest concise Abelian subgroup C1      NOp   1
                         Standard orientation:                         
 ---------------------------------------------------------------------
 Center     Atomic      Atomic             Coordinates (Angstroms)
 Number     Number       Type             X           Y           Z
 ---------------------------------------------------------------------
      1          6           0       -1.777512   -0.057640   -0.125817
      2          8           0       -1.056084    0.927146   -0.124819
      3          8           0       -1.476181   -1.282260   -0.364192
      4          1           0       -0.445789   -1.467759   -0.566151
      5          6           0       -3.283880    0.103780    0.211763
      6          9           0       -4.048601   -0.410191   -0.760857
      7          9           0       -3.610654    1.387611    0.363677
      8          9           0       -3.571998   -0.538730    1.354972
      9          8           0        0.870032   -1.856166   -0.814656
     10          1           0        1.404240   -2.079593   -0.023588
     11          1           0        1.444155   -1.258068   -1.347110
     12          8           0        2.634433   -0.114676   -1.914422
     13          1           0        3.409648   -0.226958   -1.340907
     14          1           0        2.267743    0.752518   -1.678043
     15          8           0        3.218282    1.926004    1.240862
     16          1           0        2.499703    2.107045    0.600127
     17          1           0        3.504730    2.769092    1.597437
     18          8           0        2.638739   -2.174660    1.257212
     19          1           0        3.357826   -1.564237    1.007235
     20          1           0        2.392361   -1.952413    2.158186
     21          8           0        1.302776    2.083204   -0.714440
     22          1           0        1.018121    2.882692   -1.165203
     23          1           0        0.480123    1.602271   -0.473126
     24          8           0        4.437863   -0.266796    0.314624
     25          1           0        4.161698    0.590682    0.712088
     26          1           0        5.396185   -0.314679    0.341901
 ---------------------------------------------------------------------
 Rotational constants (GHZ):           0.8669414           0.2454432           0.2250024
 Standard basis: 6-31++G(d,p) (6D, 7F)
 There are   325 symmetry adapted cartesian basis functions of A   symmetry.
 There are   325 symmetry adapted basis functions of A   symmetry.
   325 basis functions,   520 primitive gaussians,   325 cartesian basis functions
    58 alpha electrons       58 beta electrons
       nuclear repulsion energy       963.6227363276 Hartrees.
 NAtoms=   26 NActive=   26 NUniq=   26 SFac= 1.00D+00 NAtFMM=   60 NAOKFM=F Big=F
 Integral buffers will be    131072 words long.
 Raffenetti 2 integral format.
 Two-electron integral symmetry is turned on.
 Nuclear repulsion after empirical dispersion term =      963.6101284790 Hartrees.
 One-electron integrals computed using PRISM.
 NBasis=   325 RedAO= T EigKep=  4.45D-05  NBF=   325
 NBsUse=   325 1.00D-06 EigRej= -1.00D+00 NBFU=   325
 Initial guess from the checkpoint file:  "/local_scratch/slurm.5787768/Gau-109052.chk"
 B after Tr=    -0.000000   -0.000000    0.000000
         Rot=    1.000000   -0.000647    0.000065   -0.000142 Ang=  -0.08 deg.
 Requested convergence on RMS density matrix=1.00D-10 within 128 cycles.
 Requested convergence on MAX density matrix=1.00D-08.
 Requested convergence on             energy=1.00D-08.
 No special actions if energy rises.
 SCF Done:  E(RwB97XD) =  -985.245892077     A.U. after   13 cycles
            NFock= 13  Conv=0.98D-10     -V/T= 2.0083
 Calling FoFJK, ICntrl=      2127 FMM=F ISym2X=0 I1Cent= 0 IOpClX= 0 NMat=1 NMatS=1 NMatT=0.
 ***** Axes restored to original set *****
 -------------------------------------------------------------------
 Center     Atomic                   Forces (Hartrees/Bohr)
 Number     Number              X              Y              Z
 -------------------------------------------------------------------
      1        6           0.000088711    0.000005164    0.000143688
      2        8          -0.000138891    0.000018336   -0.000157665
      3        8          -0.000102435    0.000031744   -0.000025839
      4        1           0.000251281   -0.000226260    0.000091784
      5        6          -0.000029251    0.000029441   -0.000020706
      6        9          -0.000047445   -0.000049476    0.000084824
      7        9           0.000018761   -0.000046943   -0.000059536
      8        9           0.000085958    0.000053442    0.000024158
      9        8          -0.000055733    0.000370765   -0.000081645
     10        1          -0.000085685   -0.000274879    0.000005930
     11        1           0.000019671   -0.000006342    0.000012608
     12        8           0.000013937   -0.000273100    0.000019150
     13        1           0.000049699    0.000071165   -0.000121108
     14        1          -0.000075692    0.000218153    0.000080226
     15        8           0.000272666    0.000518787    0.000123971
     16        1          -0.000064551   -0.000252436   -0.000196355
     17        1          -0.000159093   -0.000256399    0.000104272
     18        8          -0.000008898    0.000085869    0.000007352
     19        1          -0.000057322   -0.000029034    0.000014524
     20        1           0.000007031   -0.000008633   -0.000022539
     21        8          -0.000066946    0.000011158    0.000005399
     22        1          -0.000012967   -0.000004862   -0.000013185
     23        1           0.000099808    0.000055082    0.000015405
     24        8          -0.000070153    0.000102472    0.000162144
     25        1           0.000058445   -0.000147933   -0.000171172
     26        1           0.000009092    0.000004717   -0.000025686
 -------------------------------------------------------------------
 Cartesian Forces:  Max     0.000518787 RMS     0.000130178

 GradGradGradGradGradGradGradGradGradGradGradGradGradGradGradGradGradGrad
 Berny optimization.
 Using GEDIIS/GDIIS optimizer.
 FormGI is forming the generalized inverse of G from B-inverse, IUseBI=4.
 Internal  Forces:  Max     0.000249124 RMS     0.000057759
 Search for a local minimum.
 Step number  12 out of a maximum of  156
 All quantities printed in internal units (Hartrees-Bohrs-Radians)
 Mixed Optimization -- En-DIIS/RFO-DIIS
 Swapping is turned off.
 Update second derivatives using D2CorX and points    8    9   10   11   12
 DE= -2.79D-06 DEPred=-2.70D-06 R= 1.04D+00
 TightC=F SS=  1.41D+00  RLast= 4.37D-02 DXNew= 3.2988D+00 1.3106D-01
 Trust test= 1.04D+00 RLast= 4.37D-02 DXMaxT set to 1.96D+00
 ITU=  1  1  1  0  1  1  1  1  0  0  1  0
     Eigenvalues ---    0.00012   0.00036   0.00039   0.00044   0.00068
     Eigenvalues ---    0.00104   0.00182   0.00226   0.00375   0.00416
     Eigenvalues ---    0.00452   0.00556   0.00613   0.00656   0.00800
     Eigenvalues ---    0.00985   0.01005   0.01064   0.01175   0.01203
     Eigenvalues ---    0.01287   0.01333   0.01463   0.01599   0.01813
     Eigenvalues ---    0.01860   0.02021   0.02111   0.02356   0.02514
     Eigenvalues ---    0.02607   0.02674   0.02848   0.02984   0.03142
     Eigenvalues ---    0.03214   0.03740   0.04081   0.04273   0.04830
     Eigenvalues ---    0.05316   0.05802   0.06008   0.06952   0.07158
     Eigenvalues ---    0.08448   0.12034   0.14110   0.19855   0.20761
     Eigenvalues ---    0.22747   0.24445   0.26551   0.33325   0.37665
     Eigenvalues ---    0.40490   0.40835   0.41209   0.42528   0.44382
     Eigenvalues ---    0.47299   0.48547   0.51455   0.52443   0.54394
     Eigenvalues ---    0.57714   0.58277   0.59009   0.59216   0.59702
     Eigenvalues ---    0.63164   0.90292
 En-DIIS/RFO-DIIS/Sim-DIIS IScMMF=       -3 using points:    12   11   10    9    8    7    6    5
 RFO step:  Lambda=-1.22921877D-05.
 DidBck=F Rises=F RFO-DIIS coefs:    2.72581   -1.48073   -0.36919    0.23246   -0.20502
                  RFO-DIIS coefs:    0.14969   -0.03388   -0.01914
 Iteration  1 RMS(Cart)=  0.00640494 RMS(Int)=  0.00015303
 Iteration  2 RMS(Cart)=  0.00007722 RMS(Int)=  0.00013064
 Iteration  3 RMS(Cart)=  0.00000002 RMS(Int)=  0.00013064
 Variable       Old X    -DE/DX   Delta X   Delta X   Delta X     New X
                                 (Linear)    (Quad)   (Total)
    R1        2.30691  -0.00017  -0.00036   0.00011  -0.00023   2.30668
    R2        2.42542   0.00003   0.00031  -0.00038  -0.00004   2.42538
    R3        2.93313  -0.00004  -0.00005   0.00007   0.00002   2.93315
    R4        3.23858   0.00002   0.00116  -0.00059   0.00056   3.23914
    R5        2.01493   0.00010  -0.00510   0.00563   0.00055   2.01548
    R6        2.63480  -0.00025   0.00713  -0.00843  -0.00128   2.63352
    R7        2.53178  -0.00011   0.00053  -0.00043   0.00010   2.53188
    R8        2.51985  -0.00008  -0.00003  -0.00003  -0.00006   2.51979
    R9        2.53728  -0.00010  -0.00004  -0.00011  -0.00015   2.53713
   R10        1.85259   0.00020  -0.00033   0.00069   0.00031   1.85291
   R11        1.86198  -0.00002   0.00040  -0.00001   0.00032   1.86229
   R12        3.36641  -0.00007   0.00437  -0.00420   0.00015   3.36655
   R13        3.29807  -0.00004   0.00365  -0.00432  -0.00075   3.29732
   R14        1.83458  -0.00011  -0.00004  -0.00021  -0.00024   1.83434
   R15        1.83446   0.00020   0.00040  -0.00014   0.00015   1.83461
   R16        3.68356   0.00001  -0.00386  -0.00152  -0.00535   3.67820
   R17        3.60062  -0.00002   0.00138  -0.00156  -0.00026   3.60036
   R18        1.85123  -0.00010   0.00014  -0.00042  -0.00027   1.85096
   R19        1.81256   0.00010  -0.00009  -0.00010  -0.00018   1.81237
   R20        3.24721   0.00006   0.00078  -0.00051   0.00033   3.24754
   R21        3.35994   0.00004  -0.00199   0.00098  -0.00101   3.35892
   R22        1.84400   0.00001  -0.00062   0.00031  -0.00025   1.84375
   R23        1.81438  -0.00001   0.00008  -0.00012  -0.00003   1.81435
   R24        3.44819   0.00004   0.00018  -0.00012   0.00013   3.44832
   R25        1.81590  -0.00001   0.00001  -0.00007  -0.00006   1.81584
   R26        1.85760  -0.00004  -0.00035   0.00007  -0.00028   1.85732
   R27        1.86070  -0.00016  -0.00074   0.00012  -0.00055   1.86015
   R28        1.81396  -0.00001   0.00002  -0.00008  -0.00006   1.81390
    A1        2.25378   0.00006   0.00007   0.00030   0.00027   2.25405
    A2        2.08227  -0.00005   0.00037  -0.00068  -0.00027   2.08200
    A3        1.94709  -0.00001  -0.00042   0.00038   0.00000   1.94709
    A4        2.58178  -0.00006  -0.00167   0.00099  -0.00084   2.58094
    A5        2.01313   0.00004   0.00010   0.00145   0.00142   2.01455
    A6        1.93496   0.00002  -0.00119   0.00085  -0.00035   1.93461
    A7        1.94200   0.00001  -0.00009   0.00015   0.00006   1.94206
    A8        1.92162  -0.00001   0.00081  -0.00024   0.00058   1.92220
    A9        1.88829  -0.00001   0.00012  -0.00024  -0.00012   1.88816
   A10        1.88815  -0.00001   0.00015  -0.00025  -0.00010   1.88806
   A11        1.88719  -0.00000   0.00022  -0.00030  -0.00008   1.88711
   A12        2.01964  -0.00004  -0.00023  -0.00159  -0.00180   2.01783
   A13        2.06816  -0.00001   0.00307  -0.00177   0.00113   2.06929
   A14        1.83059   0.00003   0.00050   0.00014   0.00046   1.83105
   A15        2.89577  -0.00007  -0.00178   0.00058  -0.00135   2.89443
   A16        1.85125   0.00001   0.00130  -0.00201  -0.00063   1.85062
   A17        1.82191  -0.00002  -0.00087   0.00182   0.00085   1.82275
   A18        1.83496   0.00004  -0.00023   0.00098   0.00071   1.83567
   A19        2.75265  -0.00001   0.00174   0.00158   0.00320   2.75586
   A20        1.87525   0.00016   0.00260   0.00016   0.00182   1.87706
   A21        1.92310  -0.00003   0.00745  -0.00070   0.00618   1.92928
   A22        2.25685  -0.00006   0.00900   0.00221   0.01086   2.26771
   A23        1.86827  -0.00001  -0.00127   0.00177   0.00056   1.86883
   A24        2.07659   0.00001  -0.00483   0.00322  -0.00167   2.07492
   A25        1.85948   0.00002  -0.00045   0.00063   0.00015   1.85963
   A26        1.61315  -0.00004  -0.00343  -0.00043  -0.00387   1.60928
   A27        2.08730  -0.00001   0.00056   0.00002   0.00052   2.08782
   A28        1.77859   0.00002   0.00169  -0.00130   0.00041   1.77900
   A29        2.13540   0.00003  -0.00022   0.00115   0.00093   2.13633
   A30        1.96973   0.00002   0.00203  -0.00039   0.00159   1.97132
   A31        1.84866  -0.00002  -0.00030   0.00040   0.00018   1.84884
   A32        1.59549   0.00004  -0.00219   0.00191  -0.00027   1.59522
   A33        1.74883   0.00001  -0.00212   0.00013  -0.00178   1.74705
   A34        2.15529  -0.00001   0.00091  -0.00299  -0.00225   2.15304
   A35        1.87547  -0.00002   0.00093  -0.00076   0.00009   1.87556
   A36        2.14679  -0.00002   0.00206   0.00113   0.00301   2.14980
   A37        1.88807   0.00001  -0.00002   0.00047   0.00041   1.88848
   A38        3.22980  -0.00002   0.00034   0.00040   0.00062   3.23042
   A39        3.10692  -0.00002   0.00095   0.00053   0.00138   3.10830
   A40        2.86444   0.00002  -0.00362   0.00162  -0.00206   2.86238
   A41        2.95082   0.00011  -0.00249   0.00152  -0.00083   2.94999
   A42        2.94138   0.00001   0.00168  -0.00202  -0.00026   2.94111
   A43        3.24372  -0.00004   0.00370  -0.00327   0.00019   3.24391
   A44        2.84128   0.00004  -0.00212  -0.00032  -0.00240   2.83889
   A45        3.07235  -0.00005  -0.00266  -0.00006  -0.00262   3.06974
   A46        2.89619   0.00002  -0.00263   0.00164  -0.00098   2.89521
   A47        2.92062  -0.00005   0.00375  -0.00077   0.00296   2.92358
   A48        3.26252   0.00000   0.00337  -0.00142   0.00194   3.26446
   A49        3.20684   0.00004  -0.00401   0.00527   0.00116   3.20800
   A50        3.07486   0.00004   0.00093   0.00345   0.00444   3.07930
   A51        3.11567  -0.00001  -0.00095  -0.00162  -0.00254   3.11313
    D1        0.15307   0.00003  -0.01984   0.00427  -0.01551   0.13756
    D2       -2.99998   0.00001  -0.01761   0.00303  -0.01456  -3.01453
    D3        0.02922  -0.00001  -0.00041  -0.00125  -0.00171   0.02751
    D4       -3.10163   0.00000  -0.00250  -0.00008  -0.00261  -3.10424
    D5        2.19020   0.00001  -0.01660   0.00927  -0.00732   2.18288
    D6        0.08784   0.00001  -0.01589   0.00890  -0.00697   0.08087
    D7       -2.00423   0.00000  -0.01665   0.00934  -0.00729  -2.01152
    D8       -0.96094  -0.00000  -0.01475   0.00824  -0.00652  -0.96747
    D9       -3.06330  -0.00001  -0.01403   0.00787  -0.00617  -3.06947
   D10        1.12781  -0.00001  -0.01479   0.00831  -0.00650   1.12132
   D11        0.09992  -0.00000   0.01989  -0.00185   0.01808   0.11800
   D12       -1.64708   0.00005   0.02102   0.00100   0.02214  -1.62494
   D13        2.28347  -0.00000   0.02145  -0.00144   0.02003   2.30350
   D14        1.55913  -0.00002   0.01208   0.00127   0.01326   1.57239
   D15       -0.67087  -0.00000   0.00903   0.00434   0.01330  -0.65758
   D16       -2.14906   0.00003   0.01303   0.00753   0.02059  -2.12847
   D17        0.16402   0.00001   0.01713   0.00396   0.02109   0.18511
   D18        2.32296  -0.00001  -0.00426  -0.00245  -0.00679   2.31617
   D19        0.42266  -0.00005  -0.00395  -0.00362  -0.00758   0.41509
   D20        0.13619   0.00001  -0.00498   0.00002  -0.00504   0.13115
   D21       -1.76410  -0.00002  -0.00467  -0.00115  -0.00583  -1.76993
   D22       -0.07445   0.00000  -0.01626  -0.00457  -0.02079  -0.09524
   D23        2.03174   0.00002  -0.02122  -0.00006  -0.02128   2.01046
   D24       -1.03563  -0.00002  -0.00117  -0.00064  -0.00180  -1.03743
   D25        0.88824  -0.00002  -0.00171   0.00099  -0.00082   0.88742
   D26        1.80031  -0.00000   0.00220  -0.00224  -0.00004   1.80027
   D27       -2.18441  -0.00001   0.00002  -0.00174  -0.00170  -2.18612
   D28       -0.17330  -0.00001   0.00035  -0.00165  -0.00123  -0.17453
   D29       -0.06967  -0.00001   0.00112  -0.00084   0.00030  -0.06937
   D30        2.22879  -0.00002  -0.00105  -0.00033  -0.00137   2.22743
   D31       -2.04328  -0.00002  -0.00072  -0.00025  -0.00089  -2.04417
   D32        1.04882  -0.00000   0.00294  -0.00071   0.00220   1.05102
   D33       -0.83648   0.00001   0.00263  -0.00032   0.00232  -0.83416
   D34       -2.92987  -0.00001   0.00400   0.00069   0.00462  -2.92525
   D35        2.39513  -0.00003   0.02302   0.00444   0.02728   2.42240
   D36        0.19660  -0.00000   0.02631   0.00392   0.03015   0.22674
   D37       -2.10610  -0.00002   0.02294   0.00312   0.02590  -2.08020
   D38       -0.12789  -0.00005  -0.00039   0.00128   0.00084  -0.12705
   D39       -2.32642  -0.00003   0.00291   0.00077   0.00371  -2.32271
   D40        1.65407  -0.00004  -0.00047  -0.00004  -0.00054   1.65353
   D41        0.13915   0.00008   0.00018  -0.00125  -0.00097   0.13818
   D42       -1.46358   0.00004   0.00293  -0.00306   0.00003  -1.46355
   D43        2.42071   0.00008  -0.00063  -0.00528  -0.00583   2.41487
   D44       -2.22999  -0.00009  -0.02859  -0.00305  -0.03188  -2.26187
   D45        2.45047  -0.00013  -0.02584  -0.00487  -0.03088   2.41959
   D46        0.05157  -0.00009  -0.02940  -0.00709  -0.03675   0.01483
   D47       -0.17119   0.00001  -0.00015   0.00244   0.00242  -0.16877
   D48        1.57362   0.00004  -0.00225   0.00264   0.00040   1.57402
   D49       -2.46443   0.00002  -0.00104   0.00541   0.00427  -2.46016
   D50       -2.35822  -0.00001   0.00666  -0.00262   0.00413  -2.35409
   D51       -0.61341   0.00002   0.00455  -0.00243   0.00211  -0.61130
   D52        1.63173  -0.00000   0.00577   0.00034   0.00598   1.63771
         Item               Value     Threshold  Converged?
 Maximum Force            0.000249     0.000015     NO 
 RMS     Force            0.000058     0.000010     NO 
 Maximum Displacement     0.040278     0.000060     NO 
 RMS     Displacement     0.006428     0.000040     NO 
 Predicted change in Energy=-5.716653D-06
 GradGradGradGradGradGradGradGradGradGradGradGradGradGradGradGradGradGrad

                          Input orientation:                          
 ---------------------------------------------------------------------
 Center     Atomic      Atomic             Coordinates (Angstroms)
 Number     Number       Type             X           Y           Z
 ---------------------------------------------------------------------
      1          6           0       -0.799138    1.125238   -1.058206
      2          8           0       -0.469707    1.231917    0.112289
      3          8           0       -0.369739    0.307674   -1.949532
      4          1           0        0.361998   -0.392179   -1.614437
      5          6           0       -1.895530    2.065120   -1.627185
      6          9           0       -1.449934    2.717002   -2.709584
      7          9           0       -2.274207    2.969414   -0.723386
      8          9           0       -2.976220    1.352307   -1.982928
      9          8           0        1.295042   -1.380902   -1.307888
     10          1           0        0.922953   -2.232832   -0.996157
     11          1           0        2.013456   -1.168528   -0.667612
     12          8           0        3.053772   -1.032995    0.726638
     13          1           0        2.982470   -1.878795    1.197574
     14          1           0        2.609693   -0.385769    1.297964
     15          8           0        0.573062   -1.661426    3.527670
     16          1           0        0.723903   -0.781495    3.124732
     17          1           0        0.349202   -1.522637    4.449860
     18          8           0        0.494801   -3.697538   -0.076877
     19          1           0        1.049491   -3.704396    0.725747
     20          1           0       -0.412149   -3.812375    0.216499
     21          8           0        1.207380    0.605220    2.123407
     22          1           0        1.393750    1.470435    2.497577
     23          1           0        0.598574    0.763354    1.368192
     24          8           0        2.129610   -3.345191    2.151969
     25          1           0        1.596398   -2.838458    2.806069
     26          1           0        2.618605   -4.022790    2.624307
 ---------------------------------------------------------------------
                    Distance matrix (angstroms):
                    1          2          3          4          5
     1  C    0.000000
     2  O    1.220641   0.000000
     3  O    1.283455   2.261708   0.000000
     4  H    1.990021   2.512171   1.066547   0.000000
     5  C    1.552157   2.398535   2.349588   3.336902   0.000000
     6  F    2.384177   3.336059   2.747610   3.761576   1.339811
     7  F    2.385145   2.640733   3.495038   4.363926   1.333415
     8  F    2.376207   3.269103   2.808223   3.784537   1.342589
     9  O    3.275464   3.458043   2.456520   1.393598   4.707098
    10  H    3.774398   3.895207   3.005687   2.021125   5.178266
    11  H    3.650289   3.540689   3.082549   2.055847   5.163084
    12  O    4.763250   4.233457   4.547495   3.624490   6.295585
    13  H    5.330414   4.771991   5.091388   4.121202   6.879579
    14  H    4.410761   3.674975   4.461403   3.678893   5.904269
    15  O    5.538835   4.596045   5.896268   5.300642   6.823022
    16  H    4.842753   3.814885   5.303819   4.768885   6.127427
    17  H    6.218418   5.203144   6.694710   6.168776   7.405492
    18  O    5.088856   5.026488   4.505108   3.647893   6.428481
    19  H    5.470400   5.201103   5.026732   4.113379   6.891789
    20  H    5.114162   5.045696   4.654922   3.955929   6.335972
    21  O    3.797261   2.692576   4.377747   3.959918   5.081958
    22  H    4.191838   3.036274   4.923280   4.630605   5.309112
    23  H    2.823467   1.714079   3.486053   3.207382   4.109433
    24  O    6.234383   5.645056   6.034276   5.102014   7.730151
    25  H    6.031758   5.300301   6.031550   5.200856   7.476121
    26  H    7.193335   6.592409   6.971595   6.020014   8.689951
                    6          7          8          9         10
     6  F    0.000000
     7  F    2.165207   0.000000
     8  F    2.172550   2.166634   0.000000
     9  O    5.127618   5.657422   5.115642   0.000000
    10  H    5.750416   6.112250   5.387995   0.980516   0.000000
    11  H    5.591249   5.959004   5.742955   0.985482   1.558807
    12  O    6.793635   6.819766   7.027960   2.711728   2.991324
    13  H    7.485549   7.404584   7.487429   3.061478   3.029753
    14  H    6.493705   6.260639   6.707279   3.083677   3.394072
    15  O    7.884573   6.900950   7.214339   4.897201   4.573176
    16  H    7.141729   6.153535   6.658244   4.509280   4.373525
    17  H    8.512877   7.336435   7.791309   5.836640   5.522017
    18  O    7.201352   7.248009   6.417317   2.742731   1.781503
    19  H    7.699544   7.595175   7.008103   3.097513   2.268582
    20  H    7.229919   7.095302   6.171376   3.339209   2.397496
    21  O    5.905823   5.080855   5.909538   3.965621   4.226951
    22  H    6.062589   5.106412   6.259833   4.756199   5.112926
    23  H    4.964009   4.182616   4.935182   3.499186   3.830469
    24  O    8.555584   8.217999   8.076717   4.065163   3.550220
    25  H    8.400340   7.821126   7.836188   4.374920   3.908610
    26  H    9.509375   9.167201   9.023323   4.918694   4.380290
                   11         12         13         14         15
    11  H    0.000000
    12  O    1.744867   0.000000
    13  H    2.218645   0.970692   0.000000
    14  H    2.198113   0.970835   1.542131   0.000000
    15  O    4.462967   3.794026   3.358846   3.278225   0.000000
    16  H    4.024253   3.352969   3.165301   2.655162   0.979485
    17  H    5.392926   4.627832   4.199799   4.041873   0.959067
    18  O    3.008517   3.780709   3.334748   4.163024   4.140609
    19  H    3.049804   3.339690   2.700341   3.711462   3.500212
    20  H    3.695286   4.471891   4.027986   4.694968   4.069530
    21  O    3.403781   2.836172   3.190367   1.905229   2.740803
    22  H    4.167323   3.486984   3.928280   2.522515   3.397525
    23  H    3.143017   3.109093   3.562726   2.317329   3.247084
    24  O    3.563901   2.869128   1.946421   3.117368   2.674034
    25  H    3.876734   3.115714   2.330108   3.052348   1.718525
    26  H    4.398835   3.567828   2.600900   3.871329   3.252130
                   16         17         18         19         20
    16  H    0.000000
    17  H    1.563860   0.000000
    18  O    4.336599   5.024216   0.000000
    19  H    3.795324   4.372585   0.975671   0.000000
    20  H    4.351398   4.872772   0.960112   1.551575   0.000000
    21  O    1.777465   3.267512   4.884951   4.533340   5.076841
    22  H    2.431709   3.723033   5.843276   5.480581   6.030976
    23  H    2.342584   3.845078   4.690261   4.536171   4.825479
    24  O    3.081366   3.431014   2.786486   1.824773   3.228753
    25  H    2.256965   2.447229   3.203579   2.318771   3.418867
    26  H    3.787653   3.838437   3.451483   2.483551   3.876504
                   21         22         23         24         25
    21  O    0.000000
    22  H    0.960903   0.000000
    23  H    0.982853   1.551702   0.000000
    24  O    4.056732   4.883768   4.454045   0.000000
    25  H    3.532178   4.324673   4.004521   0.984348   0.000000
    26  H    4.864251   5.629552   5.344672   0.959875   1.574988
                   26
    26  H    0.000000
 Stoichiometry    C2H13F3O8
 Framework group  C1[X(C2H13F3O8)]
 Deg. of freedom    72
 Full point group                 C1      NOp   1
 Largest Abelian subgroup         C1      NOp   1
 Largest concise Abelian subgroup C1      NOp   1
                         Standard orientation:                         
 ---------------------------------------------------------------------
 Center     Atomic      Atomic             Coordinates (Angstroms)
 Number     Number       Type             X           Y           Z
 ---------------------------------------------------------------------
      1          6           0       -1.777020   -0.055917   -0.128556
      2          8           0       -1.059799    0.931773   -0.133735
      3          8           0       -1.471794   -1.280172   -0.363699
      4          1           0       -0.441751   -1.463647   -0.570747
      5          6           0       -3.282994    0.100993    0.212931
      6          9           0       -4.048384   -0.412015   -0.759744
      7          9           0       -3.612565    1.383579    0.368984
      8          9           0       -3.567723   -0.545284    1.354772
      9          8           0        0.872562   -1.851677   -0.823988
     10          1           0        1.406239   -2.081763   -0.034266
     11          1           0        1.447728   -1.250775   -1.352453
     12          8           0        2.640054   -0.105596   -1.910561
     13          1           0        3.412632   -0.220626   -1.334249
     14          1           0        2.272789    0.761200   -1.673281
     15          8           0        3.211352    1.920279    1.246033
     16          1           0        2.493863    2.105767    0.605568
     17          1           0        3.483564    2.757798    1.625864
     18          8           0        2.636932   -2.180290    1.250040
     19          1           0        3.356432   -1.568603    1.004905
     20          1           0        2.386207   -1.960731    2.150454
     21          8           0        1.301468    2.089104   -0.712498
     22          1           0        1.019990    2.890178   -1.162370
     23          1           0        0.477328    1.607822   -0.477637
     24          8           0        4.437603   -0.268050    0.319758
     25          1           0        4.160060    0.587636    0.719398
     26          1           0        5.396018   -0.314205    0.345662
 ---------------------------------------------------------------------
 Rotational constants (GHZ):           0.8665940           0.2455664           0.2250964
 Standard basis: 6-31++G(d,p) (6D, 7F)
 There are   325 symmetry adapted cartesian basis functions of A   symmetry.
 There are   325 symmetry adapted basis functions of A   symmetry.
   325 basis functions,   520 primitive gaussians,   325 cartesian basis functions
    58 alpha electrons       58 beta electrons
       nuclear repulsion energy       963.6840998346 Hartrees.
 NAtoms=   26 NActive=   26 NUniq=   26 SFac= 1.00D+00 NAtFMM=   60 NAOKFM=F Big=F
 Integral buffers will be    131072 words long.
 Raffenetti 2 integral format.
 Two-electron integral symmetry is turned on.
 Nuclear repulsion after empirical dispersion term =      963.6714909943 Hartrees.
 One-electron integrals computed using PRISM.
 NBasis=   325 RedAO= T EigKep=  4.46D-05  NBF=   325
 NBsUse=   325 1.00D-06 EigRej= -1.00D+00 NBFU=   325
 Initial guess from the checkpoint file:  "/local_scratch/slurm.5787768/Gau-109052.chk"
 B after Tr=    -0.000000    0.000000    0.000000
         Rot=    0.999999   -0.001593    0.000206   -0.000276 Ang=  -0.19 deg.
 ExpMin= 3.60D-02 ExpMax= 7.00D+03 ExpMxC= 1.05D+03 IAcc=3 IRadAn=         5 AccDes= 0.00D+00
 Harris functional with IExCor= 4639 and IRadAn=       5 diagonalized for initial guess.
 HarFok:  IExCor= 4639 AccDes= 0.00D+00 IRadAn=         5 IDoV= 1 UseB2=F ITyADJ=14
 ICtDFT=  3500011 ScaDFX=  1.000000  1.000000  1.000000  1.000000
 FoFCou: FMM=F IPFlag=           0 FMFlag=      100000 FMFlg1=           0
         NFxFlg=           0 DoJE=T BraDBF=F KetDBF=T FulRan=T
         wScrn=  0.000000 ICntrl=       500 IOpCl=  0 I1Cent=   200000004 NGrid=           0
         NMat0=    1 NMatS0=      1 NMatT0=    0 NMatD0=    1 NMtDS0=    0 NMtDT0=    0
 Petite list used in FoFCou.
 Requested convergence on RMS density matrix=1.00D-10 within 128 cycles.
 Requested convergence on MAX density matrix=1.00D-08.
 Requested convergence on             energy=1.00D-08.
 No special actions if energy rises.
 SCF Done:  E(RwB97XD) =  -985.245899224     A.U. after   14 cycles
            NFock= 14  Conv=0.53D-10     -V/T= 2.0083
 Calling FoFJK, ICntrl=      2127 FMM=F ISym2X=0 I1Cent= 0 IOpClX= 0 NMat=1 NMatS=1 NMatT=0.
 ***** Axes restored to original set *****
 -------------------------------------------------------------------
 Center     Atomic                   Forces (Hartrees/Bohr)
 Number     Number              X              Y              Z
 -------------------------------------------------------------------
      1        6           0.000051491   -0.000004018   -0.000032192
      2        8          -0.000035697   -0.000017552    0.000051403
      3        8          -0.000100977    0.000078738   -0.000060564
      4        1           0.000199936   -0.000217056    0.000105866
      5        6          -0.000047013    0.000047651   -0.000055123
      6        9          -0.000015570   -0.000045224    0.000053665
      7        9           0.000019945   -0.000035223   -0.000022716
      8        9           0.000065292    0.000010719    0.000024422
      9        8          -0.000015308    0.000270862   -0.000056858
     10        1          -0.000020044   -0.000105937    0.000057392
     11        1          -0.000092659   -0.000058246   -0.000013905
     12        8           0.000003523   -0.000049914   -0.000080552
     13        1           0.000053206   -0.000030479   -0.000008957
     14        1          -0.000031322    0.000146044    0.000031149
     15        8           0.000180556    0.000363093    0.000090187
     16        1          -0.000022152   -0.000170615   -0.000167214
     17        1          -0.000127028   -0.000204403    0.000108174
     18        8          -0.000049147    0.000064451   -0.000113356
     19        1          -0.000001327   -0.000034285    0.000090995
     20        1          -0.000000358   -0.000016409   -0.000010901
     21        8           0.000015374    0.000007011    0.000057795
     22        1           0.000007692    0.000008816    0.000010723
     23        1          -0.000020896    0.000043369   -0.000065231
     24        8          -0.000027880    0.000020521    0.000043689
     25        1           0.000005672   -0.000066031   -0.000042357
     26        1           0.000004691   -0.000005885    0.000004464
 -------------------------------------------------------------------
 Cartesian Forces:  Max     0.000363093 RMS     0.000090226

 GradGradGradGradGradGradGradGradGradGradGradGradGradGradGradGradGradGrad
 Berny optimization.
 Using GEDIIS/GDIIS optimizer.
 FormGI is forming the generalized inverse of G from B-inverse, IUseBI=4.
 Internal  Forces:  Max     0.000223439 RMS     0.000042793
 Search for a local minimum.
 Step number  13 out of a maximum of  156
 All quantities printed in internal units (Hartrees-Bohrs-Radians)
 Mixed Optimization -- En-DIIS/RFO-DIIS
 Swapping is turned off.
 Update second derivatives using D2CorX and points    8    9   10   11   12
                                                     13
 DE= -7.15D-06 DEPred=-5.72D-06 R= 1.25D+00
 TightC=F SS=  1.41D+00  RLast= 1.02D-01 DXNew= 3.2988D+00 3.0536D-01
 Trust test= 1.25D+00 RLast= 1.02D-01 DXMaxT set to 1.96D+00
 ITU=  1  1  1  1  0  1  1  1  1  0  0  1  0
     Eigenvalues ---    0.00013   0.00033   0.00037   0.00044   0.00068
     Eigenvalues ---    0.00103   0.00161   0.00203   0.00374   0.00421
     Eigenvalues ---    0.00438   0.00556   0.00600   0.00657   0.00789
     Eigenvalues ---    0.00978   0.01021   0.01059   0.01145   0.01182
     Eigenvalues ---    0.01281   0.01361   0.01482   0.01606   0.01811
     Eigenvalues ---    0.01875   0.02023   0.02114   0.02340   0.02494
     Eigenvalues ---    0.02612   0.02650   0.02868   0.03001   0.03148
     Eigenvalues ---    0.03243   0.03752   0.04044   0.04287   0.04852
     Eigenvalues ---    0.05179   0.05652   0.06022   0.06948   0.07216
     Eigenvalues ---    0.08455   0.12041   0.14108   0.19868   0.20913
     Eigenvalues ---    0.22749   0.24446   0.26579   0.32848   0.37704
     Eigenvalues ---    0.40720   0.40897   0.41203   0.42596   0.44919
     Eigenvalues ---    0.47124   0.48851   0.51423   0.52631   0.54771
     Eigenvalues ---    0.57770   0.58343   0.59054   0.59218   0.59731
     Eigenvalues ---    0.63489   0.91038
 En-DIIS/RFO-DIIS/Sim-DIIS IScMMF=       -3 using points:    13   12   11   10    9    8    7    6    5
 RFO step:  Lambda=-1.07475241D-05.
 DidBck=F Rises=F RFO-DIIS coefs:    1.73611   -2.00000    1.54399   -0.18608   -0.17036
                  RFO-DIIS coefs:    0.12496   -0.09888    0.01046    0.03980
 Iteration  1 RMS(Cart)=  0.00551723 RMS(Int)=  0.00015651
 Iteration  2 RMS(Cart)=  0.00010301 RMS(Int)=  0.00010653
 Iteration  3 RMS(Cart)=  0.00000004 RMS(Int)=  0.00010653
 Variable       Old X    -DE/DX   Delta X   Delta X   Delta X     New X
                                 (Linear)    (Quad)   (Total)
    R1        2.30668   0.00004   0.00009   0.00020   0.00028   2.30695
    R2        2.42538  -0.00002  -0.00020  -0.00055  -0.00079   2.42459
    R3        2.93315  -0.00003   0.00003   0.00007   0.00010   2.93326
    R4        3.23914  -0.00001  -0.00050  -0.00117  -0.00168   3.23746
    R5        2.01548   0.00009   0.00120   0.00465   0.00582   2.02130
    R6        2.63352  -0.00022  -0.00061  -0.00932  -0.00996   2.62356
    R7        2.53188  -0.00007   0.00006  -0.00015  -0.00009   2.53178
    R8        2.51979  -0.00004   0.00009   0.00000   0.00009   2.51988
    R9        2.53713  -0.00007   0.00004   0.00004   0.00008   2.53721
   R10        1.85291   0.00008  -0.00012   0.00052   0.00044   1.85334
   R11        1.86229  -0.00011   0.00010   0.00045   0.00069   1.86298
   R12        3.36655  -0.00004  -0.00164  -0.00257  -0.00420   3.36236
   R13        3.29732  -0.00002  -0.00182  -0.00295  -0.00464   3.29268
   R14        1.83434   0.00006   0.00047  -0.00014   0.00028   1.83462
   R15        1.83461   0.00012   0.00001   0.00030   0.00038   1.83499
   R16        3.67820   0.00005  -0.00539  -0.00261  -0.00809   3.67012
   R17        3.60036  -0.00001  -0.00204   0.00015  -0.00185   3.59851
   R18        1.85096  -0.00003  -0.00008  -0.00037  -0.00041   1.85055
   R19        1.81237   0.00010  -0.00004  -0.00017  -0.00021   1.81217
   R20        3.24754   0.00003  -0.00085  -0.00005  -0.00091   3.24663
   R21        3.35892   0.00005  -0.00185  -0.00028  -0.00208   3.35685
   R22        1.84375   0.00011   0.00017  -0.00022  -0.00015   1.84360
   R23        1.81435  -0.00000   0.00001  -0.00004  -0.00003   1.81432
   R24        3.44832   0.00004  -0.00192   0.00148  -0.00054   3.44778
   R25        1.81584   0.00001   0.00002  -0.00007  -0.00005   1.81580
   R26        1.85732   0.00007  -0.00001   0.00018   0.00016   1.85748
   R27        1.86015  -0.00003   0.00001  -0.00041  -0.00044   1.85970
   R28        1.81390   0.00001   0.00002  -0.00005  -0.00003   1.81387
    A1        2.25405   0.00005  -0.00048   0.00041   0.00004   2.25410
    A2        2.08200   0.00000  -0.00019  -0.00048  -0.00073   2.08128
    A3        1.94709  -0.00005   0.00068   0.00006   0.00068   1.94777
    A4        2.58094  -0.00003   0.00090   0.00027   0.00135   2.58229
    A5        2.01455  -0.00001  -0.00008   0.00140   0.00148   2.01603
    A6        1.93461  -0.00001  -0.00011   0.00039   0.00028   1.93489
    A7        1.94206  -0.00001  -0.00015   0.00037   0.00021   1.94227
    A8        1.92220  -0.00005   0.00009  -0.00007   0.00002   1.92222
    A9        1.88816   0.00002   0.00005  -0.00023  -0.00018   1.88799
   A10        1.88806   0.00002   0.00007  -0.00024  -0.00016   1.88789
   A11        1.88711   0.00003   0.00006  -0.00026  -0.00020   1.88691
   A12        2.01783  -0.00002  -0.00045  -0.00061  -0.00108   2.01675
   A13        2.06929   0.00001  -0.00085  -0.00093  -0.00149   2.06780
   A14        1.83105  -0.00000  -0.00071   0.00040  -0.00002   1.83102
   A15        2.89443   0.00002  -0.00017  -0.00008  -0.00008   2.89435
   A16        1.85062  -0.00000   0.00162  -0.00151   0.00002   1.85064
   A17        1.82275  -0.00000   0.00021   0.00178   0.00214   1.82490
   A18        1.83567   0.00002  -0.00035   0.00101   0.00069   1.83636
   A19        2.75586  -0.00002   0.00058   0.00275   0.00347   2.75932
   A20        1.87706   0.00014   0.00092   0.00280   0.00378   1.88084
   A21        1.92928  -0.00005   0.00167   0.00659   0.00852   1.93780
   A22        2.26771  -0.00005   0.00491   0.01131   0.01608   2.28379
   A23        1.86883  -0.00001   0.00026   0.00039   0.00052   1.86934
   A24        2.07492   0.00001   0.00063  -0.00104  -0.00032   2.07460
   A25        1.85963   0.00001   0.00012   0.00013   0.00029   1.85992
   A26        1.60928  -0.00000  -0.00093  -0.00269  -0.00354   1.60574
   A27        2.08782  -0.00001  -0.00010   0.00095   0.00084   2.08866
   A28        1.77900  -0.00001  -0.00071  -0.00109  -0.00179   1.77720
   A29        2.13633   0.00001   0.00035   0.00003   0.00036   2.13669
   A30        1.97132   0.00001   0.00099   0.00224   0.00330   1.97463
   A31        1.84884   0.00001   0.00015   0.00029   0.00034   1.84919
   A32        1.59522   0.00001   0.00053   0.00045   0.00089   1.59611
   A33        1.74705   0.00002  -0.00030  -0.00234  -0.00282   1.74423
   A34        2.15304   0.00001  -0.00136  -0.00207  -0.00316   2.14988
   A35        1.87556   0.00000  -0.00019   0.00196   0.00189   1.87744
   A36        2.14980  -0.00001   0.00084   0.00180   0.00291   2.15271
   A37        1.88848  -0.00001  -0.00011  -0.00016  -0.00028   1.88821
   A38        3.23042   0.00001   0.00026   0.00006   0.00047   3.23089
   A39        3.10830   0.00002   0.00043   0.00076   0.00136   3.10966
   A40        2.86238   0.00002   0.00046  -0.00052   0.00009   2.86247
   A41        2.94999   0.00009  -0.00053  -0.00120  -0.00156   2.94842
   A42        2.94111  -0.00001   0.00017  -0.00035  -0.00032   2.94080
   A43        3.24391  -0.00006  -0.00085  -0.00098  -0.00155   3.24236
   A44        2.83889   0.00002  -0.00082  -0.00212  -0.00283   2.83606
   A45        3.06974  -0.00002   0.00034  -0.00018  -0.00002   3.06972
   A46        2.89521   0.00005  -0.00055   0.00056  -0.00002   2.89519
   A47        2.92358  -0.00005   0.00040   0.00073   0.00119   2.92477
   A48        3.26446  -0.00003   0.00136   0.00316   0.00434   3.26880
   A49        3.20800   0.00006  -0.00009   0.00242   0.00247   3.21047
   A50        3.07930   0.00000   0.00118   0.00169   0.00273   3.08202
   A51        3.11313  -0.00002  -0.00119  -0.00203  -0.00329   3.10984
    D1        0.13756   0.00002  -0.00014  -0.00222  -0.00244   0.13512
    D2       -3.01453   0.00000   0.00011  -0.00248  -0.00239  -3.01693
    D3        0.02751   0.00000  -0.00091   0.00101   0.00018   0.02769
    D4       -3.10424   0.00001  -0.00114   0.00125   0.00014  -3.10409
    D5        2.18288   0.00002  -0.00029   0.00234   0.00203   2.18490
    D6        0.08087   0.00000  -0.00018   0.00212   0.00192   0.08279
    D7       -2.01152   0.00001  -0.00021   0.00225   0.00202  -2.00950
    D8       -0.96747   0.00000  -0.00009   0.00213   0.00206  -0.96541
    D9       -3.06947  -0.00001   0.00003   0.00191   0.00195  -3.06752
   D10        1.12132  -0.00001  -0.00001   0.00204   0.00205   1.12337
   D11        0.11800  -0.00000   0.00082   0.00130   0.00212   0.12012
   D12       -1.62494   0.00002   0.00231   0.00470   0.00681  -1.61813
   D13        2.30350  -0.00002   0.00074   0.00245   0.00312   2.30662
   D14        1.57239  -0.00001   0.00121   0.00214   0.00344   1.57583
   D15       -0.65758   0.00000   0.00277   0.00312   0.00597  -0.65160
   D16       -2.12847   0.00001   0.00666   0.01148   0.01812  -2.11035
   D17        0.18511   0.00000   0.00512   0.01008   0.01521   0.20031
   D18        2.31617   0.00000  -0.00202  -0.00129  -0.00326   2.31291
   D19        0.41509  -0.00002  -0.00219  -0.00254  -0.00473   0.41035
   D20        0.13115   0.00001  -0.00060  -0.00055  -0.00104   0.13011
   D21       -1.76993  -0.00001  -0.00077  -0.00179  -0.00251  -1.77244
   D22       -0.09524  -0.00000  -0.00700  -0.01236  -0.01940  -0.11464
   D23        2.01046   0.00001  -0.00623  -0.01257  -0.01880   1.99166
   D24       -1.03743  -0.00001   0.00370  -0.00118   0.00252  -1.03491
   D25        0.88742  -0.00000   0.00443   0.00062   0.00519   0.89262
   D26        1.80027  -0.00001   0.00122   0.00209   0.00330   1.80357
   D27       -2.18612  -0.00002   0.00077   0.00044   0.00117  -2.18495
   D28       -0.17453  -0.00002   0.00039   0.00020   0.00046  -0.17407
   D29       -0.06937  -0.00001  -0.00056   0.00310   0.00250  -0.06687
   D30        2.22743  -0.00002  -0.00102   0.00145   0.00037   2.22780
   D31       -2.04417  -0.00001  -0.00139   0.00121  -0.00034  -2.04451
   D32        1.05102   0.00000  -0.00514  -0.00125  -0.00633   1.04469
   D33       -0.83416  -0.00000  -0.00504  -0.00315  -0.00819  -0.84235
   D34       -2.92525  -0.00000  -0.00392   0.00029  -0.00358  -2.92883
   D35        2.42240  -0.00002   0.01193   0.02534   0.03737   2.45978
   D36        0.22674  -0.00001   0.01311   0.02730   0.04043   0.26717
   D37       -2.08020  -0.00002   0.01064   0.02270   0.03347  -2.04673
   D38       -0.12705  -0.00003  -0.00038  -0.00327  -0.00362  -0.13067
   D39       -2.32271  -0.00002   0.00080  -0.00131  -0.00056  -2.32327
   D40        1.65353  -0.00003  -0.00168  -0.00591  -0.00753   1.64600
   D41        0.13818   0.00005   0.00144   0.00440   0.00584   0.14403
   D42       -1.46355   0.00004   0.00131   0.00462   0.00586  -1.45769
   D43        2.41487   0.00006  -0.00087  -0.00071  -0.00147   2.41340
   D44       -2.26187  -0.00008  -0.01387  -0.03075  -0.04458  -2.30644
   D45        2.41959  -0.00008  -0.01401  -0.03053  -0.04456   2.37503
   D46        0.01483  -0.00007  -0.01618  -0.03585  -0.05189  -0.03707
   D47       -0.16877   0.00000   0.00259   0.00440   0.00677  -0.16200
   D48        1.57402   0.00002   0.00197   0.00192   0.00389   1.57791
   D49       -2.46016   0.00001   0.00272   0.00645   0.00932  -2.45084
   D50       -2.35409  -0.00001   0.00154   0.00536   0.00672  -2.34737
   D51       -0.61130   0.00000   0.00091   0.00288   0.00384  -0.60746
   D52        1.63771  -0.00001   0.00166   0.00741   0.00927   1.64698
         Item               Value     Threshold  Converged?
 Maximum Force            0.000223     0.000015     NO 
 RMS     Force            0.000043     0.000010     NO 
 Maximum Displacement     0.034292     0.000060     NO 
 RMS     Displacement     0.005536     0.000040     NO 
 Predicted change in Energy=-4.903137D-06
 GradGradGradGradGradGradGradGradGradGradGradGradGradGradGradGradGradGrad

                          Input orientation:                          
 ---------------------------------------------------------------------
 Center     Atomic      Atomic             Coordinates (Angstroms)
 Number     Number       Type             X           Y           Z
 ---------------------------------------------------------------------
      1          6           0       -0.797373    1.123430   -1.057518
      2          8           0       -0.466535    1.232946    0.112470
      3          8           0       -0.368504    0.304638   -1.947371
      4          1           0        0.366366   -0.396586   -1.612175
      5          6           0       -1.895447    2.061637   -1.626169
      6          9           0       -1.453375    2.710305   -2.711878
      7          9           0       -2.271705    2.968791   -0.724158
      8          9           0       -2.977258    1.347783   -1.976545
      9          8           0        1.297127   -1.380906   -1.308454
     10          1           0        0.925058   -2.233585   -0.998024
     11          1           0        2.013798   -1.167928   -0.665867
     12          8           0        3.049718   -1.033528    0.728695
     13          1           0        2.977112   -1.879622    1.199206
     14          1           0        2.606855   -0.385301    1.300173
     15          8           0        0.584128   -1.658761    3.528816
     16          1           0        0.728680   -0.777591    3.126805
     17          1           0        0.331056   -1.524856    4.444034
     18          8           0        0.491553   -3.694067   -0.078834
     19          1           0        1.045955   -3.703012    0.723871
     20          1           0       -0.416017   -3.805000    0.214069
     21          8           0        1.208275    0.609124    2.125561
     22          1           0        1.396305    1.474050    2.499504
     23          1           0        0.600722    0.768042    1.369392
     24          8           0        2.129262   -3.346840    2.148069
     25          1           0        1.599482   -2.840642    2.805014
     26          1           0        2.622299   -4.023149    2.618015
 ---------------------------------------------------------------------
                    Distance matrix (angstroms):
                    1          2          3          4          5
     1  C    0.000000
     2  O    1.220787   0.000000
     3  O    1.283038   2.261484   0.000000
     4  H    1.993083   2.514656   1.069628   0.000000
     5  C    1.552213   2.398204   2.349845   3.340487   0.000000
     6  F    2.384412   3.336673   2.747481   3.764781   1.339762
     7  F    2.385402   2.640406   3.495159   4.367351   1.333462
     8  F    2.376309   3.268165   2.809734   3.788854   1.342634
     9  O    3.274384   3.458576   2.454302   1.388326   4.705802
    10  H    3.773573   3.896994   3.002855   2.015907   5.176750
    11  H    3.647793   3.538651   3.079946   2.050488   5.160859
    12  O    4.758480   4.228554   4.542715   3.617422   6.291270
    13  H    5.325210   4.767366   5.085773   4.113302   6.874452
    14  H    4.407237   3.670842   4.458174   3.674464   5.900991
    15  O    5.539277   4.597530   5.895004   5.298141   6.823747
    16  H    4.842652   3.815365   5.303045   4.768057   6.126828
    17  H    6.209174   5.196544   6.684795   6.160512   7.393755
    18  O    5.082069   5.022945   4.496751   3.638707   6.420291
    19  H    5.464956   5.198569   5.019710   4.105046   6.885181
    20  H    5.104095   5.039223   4.643620   3.945196   6.323971
    21  O    3.797252   2.691965   4.378095   3.961178   5.081177
    22  H    4.193753   3.037472   4.925116   4.633137   5.310561
    23  H    2.823272   1.713192   3.486410   3.209520   4.108240
    24  O    6.230914   5.644135   6.028661   5.094235   7.726239
    25  H    6.031412   5.302107   6.029172   5.196686   7.475443
    26  H    7.189644   6.591297   6.965443   6.011298   8.686067
                    6          7          8          9         10
     6  F    0.000000
     7  F    2.165066   0.000000
     8  F    2.172418   2.166551   0.000000
     9  O    5.125707   5.656662   5.114925   0.000000
    10  H    5.747720   6.112202   5.386258   0.980746   0.000000
    11  H    5.590004   5.956625   5.740847   0.985848   1.559266
    12  O    6.792030   6.815195   7.022350   2.709654   2.989294
    13  H    7.482862   7.399765   7.480379   3.059318   3.027217
    14  H    6.493442   6.256852   6.702446   3.084080   3.395041
    15  O    7.885837   6.903464   7.213306   4.897423   4.575909
    16  H    7.142619   6.153666   6.655477   4.512055   4.378664
    17  H    8.504579   7.326489   7.773084   5.834821   5.520066
    18  O    7.192471   7.241941   6.407356   2.740735   1.779282
    19  H    7.692962   7.590561   6.999216   3.096064   2.266883
    20  H    7.217096   7.085767   6.157103   3.336041   2.395203
    21  O    5.907635   5.079290   5.906909   3.969959   4.232965
    22  H    6.066919   5.106911   6.259314   4.760374   5.118724
    23  H    4.964722   4.180561   4.932883   3.503401   3.836615
    24  O    8.552390   8.216166   8.070221   4.062622   3.547865
    25  H    8.400539   7.822446   7.832801   4.375256   3.909791
    26  H    9.505698   9.165622   9.017314   4.914743   4.377090
                   11         12         13         14         15
    11  H    0.000000
    12  O    1.742411   0.000000
    13  H    2.216524   0.970838   0.000000
    14  H    2.197619   0.971036   1.542815   0.000000
    15  O    4.458726   3.782952   3.346974   3.268024   0.000000
    16  H    4.023462   3.347185   3.159993   2.649154   0.979270
    17  H    5.391670   4.629931   4.201949   4.044961   0.958958
    18  O    3.007194   3.778197   3.332207   4.162222   4.143208
    19  H    3.048728   3.337849   2.698160   3.711568   3.501423
    20  H    3.692213   4.467350   4.023792   4.691665   4.073596
    21  O    3.405708   2.835569   3.190733   1.904252   2.738976
    22  H    4.169043   3.486759   3.928975   2.522105   3.396119
    23  H    3.144366   3.107044   3.561785   2.315072   3.248501
    24  O    3.560789   2.865880   1.942143   3.117328   2.672734
    25  H    3.875131   3.111261   2.323799   3.050910   1.718044
    26  H    4.393910   3.562310   2.594922   3.869224   3.251774
                   16         17         18         19         20
    16  H    0.000000
    17  H    1.565759   0.000000
    18  O    4.340297   5.018721   0.000000
    19  H    3.799058   4.369789   0.975590   0.000000
    20  H    4.354258   4.863104   0.960095   1.551664   0.000000
    21  O    1.776367   3.270887   4.887791   4.537136   5.077068
    22  H    2.430868   3.729530   5.846010   5.484304   6.031260
    23  H    2.343897   3.844935   4.692514   4.539301   4.825064
    24  O    3.085546   3.438695   2.785992   1.824487   3.229352
    25  H    2.262305   2.454910   3.205061   2.319747   3.421289
    26  H    3.791874   3.850404   3.452734   2.484981   3.880453
                   21         22         23         24         25
    21  O    0.000000
    22  H    0.960877   0.000000
    23  H    0.982937   1.551951   0.000000
    24  O    4.061819   4.888938   4.458141   0.000000
    25  H    3.537738   4.330264   4.010128   0.984113   0.000000
    26  H    4.868258   5.633499   5.348023   0.959860   1.574626
                   26
    26  H    0.000000
 Stoichiometry    C2H13F3O8
 Framework group  C1[X(C2H13F3O8)]
 Deg. of freedom    72
 Full point group                 C1      NOp   1
 Largest Abelian subgroup         C1      NOp   1
 Largest concise Abelian subgroup C1      NOp   1
                         Standard orientation:                         
 ---------------------------------------------------------------------
 Center     Atomic      Atomic             Coordinates (Angstroms)
 Number     Number       Type             X           Y           Z
 ---------------------------------------------------------------------
      1          6           0       -1.775443   -0.055590   -0.129993
      2          8           0       -1.059346    0.933095   -0.135180
      3          8           0       -1.469136   -1.278905   -0.366348
      4          1           0       -0.436409   -1.463102   -0.575279
      5          6           0       -3.281154    0.100339    0.213349
      6          9           0       -4.047653   -0.414608   -0.757357
      7          9           0       -3.611998    1.382779    0.368305
      8          9           0       -3.563745   -0.544686    1.356481
      9          8           0        0.872297   -1.850483   -0.829585
     10          1           0        1.405327   -2.084009   -0.040150
     11          1           0        1.447791   -1.246231   -1.354545
     12          8           0        2.639316   -0.100306   -1.905109
     13          1           0        3.410844   -0.217313   -1.327545
     14          1           0        2.272233    0.766700   -1.667491
     15          8           0        3.214980    1.918552    1.241881
     16          1           0        2.494197    2.107522    0.606481
     17          1           0        3.471325    2.748215    1.648756
     18          8           0        2.629628   -2.183095    1.247140
     19          1           0        3.350709   -1.572210    1.004986
     20          1           0        2.375324   -1.963555    2.146536
     21          8           0        1.300460    2.094475   -0.708928
     22          1           0        1.020396    2.896207   -1.158456
     23          1           0        0.475704    1.612522   -0.477269
     24          8           0        4.435254   -0.274005    0.321482
     25          1           0        4.161418    0.582637    0.721055
     26          1           0        5.393675   -0.321876    0.343104
 ---------------------------------------------------------------------
 Rotational constants (GHZ):           0.8666482           0.2458554           0.2252523
 Standard basis: 6-31++G(d,p) (6D, 7F)
 There are   325 symmetry adapted cartesian basis functions of A   symmetry.
 There are   325 symmetry adapted basis functions of A   symmetry.
   325 basis functions,   520 primitive gaussians,   325 cartesian basis functions
    58 alpha electrons       58 beta electrons
       nuclear repulsion energy       963.9225001237 Hartrees.
 NAtoms=   26 NActive=   26 NUniq=   26 SFac= 1.00D+00 NAtFMM=   60 NAOKFM=F Big=F
 Integral buffers will be    131072 words long.
 Raffenetti 2 integral format.
 Two-electron integral symmetry is turned on.
 Nuclear repulsion after empirical dispersion term =      963.9098861404 Hartrees.
 One-electron integrals computed using PRISM.
 NBasis=   325 RedAO= T EigKep=  4.47D-05  NBF=   325
 NBsUse=   325 1.00D-06 EigRej= -1.00D+00 NBFU=   325
 Initial guess from the checkpoint file:  "/local_scratch/slurm.5787768/Gau-109052.chk"
 B after Tr=     0.000000    0.000000   -0.000000
         Rot=    1.000000   -0.000704    0.000032    0.000110 Ang=  -0.08 deg.
 ExpMin= 3.60D-02 ExpMax= 7.00D+03 ExpMxC= 1.05D+03 IAcc=3 IRadAn=         5 AccDes= 0.00D+00
 Harris functional with IExCor= 4639 and IRadAn=       5 diagonalized for initial guess.
 HarFok:  IExCor= 4639 AccDes= 0.00D+00 IRadAn=         5 IDoV= 1 UseB2=F ITyADJ=14
 ICtDFT=  3500011 ScaDFX=  1.000000  1.000000  1.000000  1.000000
 FoFCou: FMM=F IPFlag=           0 FMFlag=      100000 FMFlg1=           0
         NFxFlg=           0 DoJE=T BraDBF=F KetDBF=T FulRan=T
         wScrn=  0.000000 ICntrl=       500 IOpCl=  0 I1Cent=   200000004 NGrid=           0
         NMat0=    1 NMatS0=      1 NMatT0=    0 NMatD0=    1 NMtDS0=    0 NMtDT0=    0
 Petite list used in FoFCou.
 Requested convergence on RMS density matrix=1.00D-10 within 128 cycles.
 Requested convergence on MAX density matrix=1.00D-08.
 Requested convergence on             energy=1.00D-08.
 No special actions if energy rises.
 SCF Done:  E(RwB97XD) =  -985.245905711     A.U. after   13 cycles
            NFock= 13  Conv=0.78D-10     -V/T= 2.0083
 Calling FoFJK, ICntrl=      2127 FMM=F ISym2X=0 I1Cent= 0 IOpClX= 0 NMat=1 NMatS=1 NMatT=0.
 ***** Axes restored to original set *****
 -------------------------------------------------------------------
 Center     Atomic                   Forces (Hartrees/Bohr)
 Number     Number              X              Y              Z
 -------------------------------------------------------------------
      1        6           0.000076889    0.000031558   -0.000006542
      2        8          -0.000012802   -0.000012412    0.000169437
      3        8           0.000221066   -0.000286768   -0.000018108
      4        1          -0.000167907    0.000130012   -0.000039600
      5        6          -0.000056505    0.000046466   -0.000067195
      6        9           0.000020976   -0.000029720    0.000010786
      7        9           0.000023685   -0.000032508    0.000004523
      8        9           0.000038435   -0.000033150    0.000020912
      9        8           0.000098713    0.000215377   -0.000032376
     10        1          -0.000067852    0.000004521    0.000073559
     11        1          -0.000180512   -0.000065284   -0.000054950
     12        8          -0.000038741    0.000042398   -0.000025206
     13        1           0.000066528    0.000064512   -0.000030012
     14        1           0.000060216    0.000014674   -0.000040892
     15        8           0.000041182    0.000038017    0.000040259
     16        1           0.000035566   -0.000006833   -0.000062428
     17        1          -0.000066775   -0.000063537    0.000053095
     18        8          -0.000070691    0.000017744   -0.000189460
     19        1           0.000046763   -0.000039074    0.000154526
     20        1          -0.000010900   -0.000015958   -0.000007551
[truncated: 539,082 more chars]
