# Supplementary material for: The Hydration of Trifluoroacetic Acid from 0 to 298 K
Source: J Phys Chem A. 2026 Jan 20;130(4):927–35. doi: 10.1021/acs.jpca.5c08151 (PMC12862820; doi:10.1021/acs.jpca.5c08151)
Supplement: Supplementary file 1 [file jp5c08151_si_001.zip › TFA_SI/within1kcal-hightemps/6-H2O/20K-Charged-1-618-19994-wb97xd.xyz]

26
20K-Charged-1-618-19994-wb97xd.log	Energy: -618251.1780852
C         -1.18910       -0.53605       -0.11282
O         -0.75754       -1.54639       -0.76805
O         -0.55733        0.43581        0.28772
C         -2.70858       -0.63108        0.18294
F         -3.40471       -0.80241       -0.94573
F         -3.14629        0.48277        0.77855
F         -2.95771       -1.66563        0.99629
O          1.61911       -1.42867       -1.39091
H          0.28784       -1.49586       -1.01618
H          1.96368       -0.52684       -1.23766
H          2.21926       -2.02633       -0.88058
O          3.33710       -2.72749        0.20204
H          4.08790       -3.21267       -0.14769
H          3.69623       -1.95553        0.69342
O         -0.85916        3.22589        0.28105
H         -0.96427        2.26668        0.39466
H         -1.26807        3.64329        1.04249
O          4.05406       -0.34964        1.27102
H          3.42720        0.25482        0.81907
H          4.04357       -0.12049        2.20276
O          1.69423        3.61438       -0.65370
H          0.77149        3.62617       -0.32679
H          1.68545        4.02343       -1.52196
O          2.16581        0.98028       -0.18031
H          2.18389        1.92767       -0.43846
H          1.26007        0.83247        0.14341
