# Supplementary material for: The Hydration of Trifluoroacetic Acid from 0 to 298 K
Source: J Phys Chem A. 2026 Jan 20;130(4):927–35. doi: 10.1021/acs.jpca.5c08151 (PMC12862820; doi:10.1021/acs.jpca.5c08151)
Supplement: Supplementary file 1 [file jp5c08151_si_001.zip › TFA_SI/within1kcal-hightemps/6-H2O/PM7-211-20619-wb97xd.xyz]

26
PM7-211-20619-wb97xd.log	Energy: -618251.7544338
C         -1.60038       -0.04575        0.05750
O         -0.97969        0.12072        1.08683
O         -1.13811       -0.23326       -1.14268
H         -0.12145       -0.23606       -1.16913
C         -3.15069       -0.05962        0.06302
F         -3.63329        0.87615       -0.76658
F         -3.62463        0.17778        1.28380
F         -3.60631       -1.25427       -0.34206
O          2.36886        2.38730       -1.61468
H          2.06053        1.46288       -1.68481
H          3.05138        2.50836       -2.27850
O          1.81441        0.18680        1.47981
H          0.85372        0.22844        1.61937
H          2.16535        1.10570        1.52549
O          3.17557       -2.19767        1.36761
H          2.93748       -2.81579        2.06203
H          2.74102       -1.34801        1.58105
O          2.74047       -2.53332       -1.29455
H          2.96093       -2.56138       -0.33775
H          3.54830       -2.72763       -1.77469
O          2.76022        2.67343        1.07666
H          2.67729        2.70754        0.09985
H          2.38297        3.48632        1.42008
O          1.44195       -0.18767       -1.17314
H          1.67075       -0.07577       -0.21877
H          1.88669       -1.02998       -1.43055
