# Supplementary material for: The Hydration of Trifluoroacetic Acid from 0 to 298 K
Source: J Phys Chem A. 2026 Jan 20;130(4):927–35. doi: 10.1021/acs.jpca.5c08151 (PMC12862820; doi:10.1021/acs.jpca.5c08151)
Supplement: Supplementary file 1 [file jp5c08151_si_001.zip › TFA_SI/within1kcal-hightemps/6-H2O/20K-400-9299-wb97xd.log]

 Entering Gaussian System, Link 0=g16
 Initial command:
 /software/commercial/MERCURY/GAUSSIAN/AVX2/g16/l1.exe "/local_scratch/slurm.5787681/Gau-2681815.inp" -scrdir="/local_scratch/slurm.5787681/"
 Entering Link 1 = /software/commercial/MERCURY/GAUSSIAN/AVX2/g16/l1.exe PID=   2681816.
  
 Copyright (c) 1988-2019, Gaussian, Inc.  All Rights Reserved.
  
 This is part of the Gaussian(R) 16 program.  It is based on
 the Gaussian(R) 09 system (copyright 2009, Gaussian, Inc.),
 the Gaussian(R) 03 system (copyright 2003, Gaussian, Inc.),
 the Gaussian(R) 98 system (copyright 1998, Gaussian, Inc.),
 the Gaussian(R) 94 system (copyright 1995, Gaussian, Inc.),
 the Gaussian 92(TM) system (copyright 1992, Gaussian, Inc.),
 the Gaussian 90(TM) system (copyright 1990, Gaussian, Inc.),
 the Gaussian 88(TM) system (copyright 1988, Gaussian, Inc.),
 the Gaussian 86(TM) system (copyright 1986, Carnegie Mellon
 University), and the Gaussian 82(TM) system (copyright 1983,
 Carnegie Mellon University). Gaussian is a federally registered
 trademark of Gaussian, Inc.
  
 This software contains proprietary and confidential information,
 including trade secrets, belonging to Gaussian, Inc.
  
 This software is provided under written license and may be
 used, copied, transmitted, or stored only in accord with that
 written license.
  
 The following legend is applicable only to US Government
 contracts under FAR:
  
                    RESTRICTED RIGHTS LEGEND
  
 Use, reproduction and disclosure by the US Government is
 subject to restrictions as set forth in subparagraphs (a)
 and (c) of the Commercial Computer Software - Restricted
 Rights clause in FAR 52.227-19.
  
 Gaussian, Inc.
 340 Quinnipiac St., Bldg. 40, Wallingford CT 06492
  
  
 ---------------------------------------------------------------
 Warning -- This program may not be used in any manner that
 competes with the business of Gaussian, Inc. or will provide
 assistance to any competitor of Gaussian, Inc.  The licensee
 of this program is prohibited from giving any competitor of
 Gaussian, Inc. access to this program.  By using this program,
 the user acknowledges that Gaussian, Inc. is engaged in the
 business of creating and licensing software in the field of
 computational chemistry and represents and warrants to the
 licensee that it is not a competitor of Gaussian, Inc. and that
 it will not use this program in any manner prohibited above.
 ---------------------------------------------------------------
  

 Cite this work as:
 Gaussian 16, Revision C.01,
 M. J. Frisch, G. W. Trucks, H. B. Schlegel, G. E. Scuseria, 
 M. A. Robb, J. R. Cheeseman, G. Scalmani, V. Barone, 
 G. A. Petersson, H. Nakatsuji, X. Li, M. Caricato, A. V. Marenich, 
 J. Bloino, B. G. Janesko, R. Gomperts, B. Mennucci, H. P. Hratchian, 
 J. V. Ortiz, A. F. Izmaylov, J. L. Sonnenberg, D. Williams-Young, 
 F. Ding, F. Lipparini, F. Egidi, J. Goings, B. Peng, A. Petrone, 
 T. Henderson, D. Ranasinghe, V. G. Zakrzewski, J. Gao, N. Rega, 
 G. Zheng, W. Liang, M. Hada, M. Ehara, K. Toyota, R. Fukuda, 
 J. Hasegawa, M. Ishida, T. Nakajima, Y. Honda, O. Kitao, H. Nakai, 
 T. Vreven, K. Throssell, J. A. Montgomery, Jr., J. E. Peralta, 
 F. Ogliaro, M. J. Bearpark, J. J. Heyd, E. N. Brothers, K. N. Kudin, 
 V. N. Staroverov, T. A. Keith, R. Kobayashi, J. Normand, 
 K. Raghavachari, A. P. Rendell, J. C. Burant, S. S. Iyengar, 
 J. Tomasi, M. Cossi, J. M. Millam, M. Klene, C. Adamo, R. Cammi, 
 J. W. Ochterski, R. L. Martin, K. Morokuma, O. Farkas, 
 J. B. Foresman, and D. J. Fox, Gaussian, Inc., Wallingford CT, 2019.
 
 ******************************************
 Gaussian 16:  ES64L-G16RevC.01  3-Jul-2019
                30-Sep-2025 
 ******************************************
 %nproc=20
 Will use up to   20 processors via shared memory.
 %mem=18gb
 ----------------------------------------------------------------------
 # wb97xd/6-31++g** scf(conver=10) opt(tight,maxcycles=300,calcfc) freq
 ----------------------------------------------------------------------
 1/6=300,7=10,10=4,18=20,19=15,26=3,38=1/1,3;
 2/9=110,12=2,17=6,18=5,40=1/2;
 3/5=1,6=6,7=1111,11=2,25=1,30=1,71=2,74=-58,140=1/1,2,3;
 4//1;
 5/5=2,6=10,38=5/2;
 8/6=4,10=90,11=11/1;
 11/6=1,8=1,9=11,15=111,16=1/1,2,10;
 10/6=1,13=1/2;
 6/7=2,8=2,9=2,10=2,28=1/1;
 7/10=1,25=1/1,2,3,16;
 1/6=300,7=10,10=4,18=20,19=15,26=3/3(2);
 2/9=110/2;
 99//99;
 2/9=110/2;
 3/5=1,6=6,7=1111,11=2,25=1,30=1,71=1,74=-58/1,2,3;
 4/5=5,16=3,69=1/1;
 5/5=2,6=10,38=5/2;
 7//1,2,3,16;
 1/6=300,7=10,18=20,19=15,26=3/3(-5);
 2/9=110/2;
 6/7=2,8=2,9=2,10=2,19=2,28=1/1;
 99/9=1/99;
 ------------
 20K-400-9299
 ------------
 Symbolic Z-matrix:
 Charge =  0 Multiplicity = 1
 C                    -1.25403   0.69072  -0.21066 
 O                    -0.41943   1.56045  -0.20156 
 O                    -1.25602  -0.41429   0.43792 
 H                    -0.37732  -0.54645   1.07451 
 C                    -2.51695   0.81878  -1.11996 
 F                    -3.63924   0.50258  -0.46639 
 F                    -2.42133  -0.00911  -2.17247 
 F                    -2.66319   2.05484  -1.59832 
 O                     2.15695  -2.54035   0.55912 
 H                     2.71311  -1.9065    0.06487 
 H                     1.74838  -3.11739  -0.08758 
 O                     1.05455   0.3251    4.41276 
 H                     0.93857  -0.19987   3.60195 
 H                     0.18773   0.4122    4.81185 
 O                     2.36563   2.46043   3.37246 
 H                     3.23519   2.5142    3.77069 
 H                     1.88796   1.75014   3.8501 
 O                     0.81084  -0.67339   1.83187 
 H                     1.27479  -1.4763    1.48394 
 H                     1.36508   0.09803   1.5181 
 O                     3.31288  -0.43988  -0.71718 
 H                     3.24163  -0.10209  -1.61074 
 H                     3.05855   0.28875  -0.12553 
 O                     2.12845   1.41876   0.94217 
 H                     2.28151   1.92577   1.77408 
 H                     1.37164   1.8297    0.49967 
 
 Add virtual bond connecting atoms O18        and H4         Dist= 2.67D+00.
 Add virtual bond connecting atoms O24        and H20        Dist= 3.08D+00.
 Add virtual bond connecting atoms H19        and O9         Dist= 3.14D+00.
 Add virtual bond connecting atoms H25        and O15        Dist= 3.19D+00.
 Add virtual bond connecting atoms H17        and O12        Dist= 3.30D+00.
 Add virtual bond connecting atoms O18        and H13        Dist= 3.47D+00.
 Add virtual bond connecting atoms O21        and H10        Dist= 3.34D+00.
 Add virtual bond connecting atoms H23        and O24        Dist= 3.42D+00.

 GradGradGradGradGradGradGradGradGradGradGradGradGradGradGradGradGradGrad
 Berny optimization.
 Initialization pass.
                           ----------------------------
                           !    Initial Parameters    !
                           ! (Angstroms and Degrees)  !
 --------------------------                            --------------------------
 ! Name  Definition              Value          Derivative Info.                !
 --------------------------------------------------------------------------------
 ! R1    R(1,2)                  1.2054         calculate D2E/DX2 analytically  !
 ! R2    R(1,3)                  1.2813         calculate D2E/DX2 analytically  !
 ! R3    R(1,5)                  1.5615         calculate D2E/DX2 analytically  !
 ! R4    R(3,4)                  1.0931         calculate D2E/DX2 analytically  !
 ! R5    R(4,18)                 1.4147         calculate D2E/DX2 analytically  !
 ! R6    R(5,6)                  1.3367         calculate D2E/DX2 analytically  !
 ! R7    R(5,7)                  1.3425         calculate D2E/DX2 analytically  !
 ! R8    R(5,8)                  1.3334         calculate D2E/DX2 analytically  !
 ! R9    R(9,10)                 0.9774         calculate D2E/DX2 analytically  !
 ! R10   R(9,11)                 0.9582         calculate D2E/DX2 analytically  !
 ! R11   R(9,19)                 1.663          calculate D2E/DX2 analytically  !
 ! R12   R(10,21)                1.767          calculate D2E/DX2 analytically  !
 ! R13   R(12,13)                0.9729         calculate D2E/DX2 analytically  !
 ! R14   R(12,14)                0.9582         calculate D2E/DX2 analytically  !
 ! R15   R(12,17)                1.7441         calculate D2E/DX2 analytically  !
 ! R16   R(13,18)                1.8368         calculate D2E/DX2 analytically  !
 ! R17   R(15,16)                0.9579         calculate D2E/DX2 analytically  !
 ! R18   R(15,17)                0.9802         calculate D2E/DX2 analytically  !
 ! R19   R(15,25)                1.6875         calculate D2E/DX2 analytically  !
 ! R20   R(18,19)                0.9904         calculate D2E/DX2 analytically  !
 ! R21   R(18,20)                1.0004         calculate D2E/DX2 analytically  !
 ! R22   R(20,24)                1.6306         calculate D2E/DX2 analytically  !
 ! R23   R(21,22)                0.9579         calculate D2E/DX2 analytically  !
 ! R24   R(21,23)                0.9724         calculate D2E/DX2 analytically  !
 ! R25   R(23,24)                1.8116         calculate D2E/DX2 analytically  !
 ! R26   R(24,25)                0.9862         calculate D2E/DX2 analytically  !
 ! R27   R(24,26)                0.9682         calculate D2E/DX2 analytically  !
 ! A1    A(2,1,3)              128.2793         calculate D2E/DX2 analytically  !
 ! A2    A(2,1,5)              120.3451         calculate D2E/DX2 analytically  !
 ! A3    A(3,1,5)              111.3615         calculate D2E/DX2 analytically  !
 ! A4    A(1,3,4)              113.4422         calculate D2E/DX2 analytically  !
 ! A5    A(1,5,6)              112.0213         calculate D2E/DX2 analytically  !
 ! A6    A(1,5,7)              110.3871         calculate D2E/DX2 analytically  !
 ! A7    A(1,5,8)              111.9399         calculate D2E/DX2 analytically  !
 ! A8    A(6,5,7)              107.293          calculate D2E/DX2 analytically  !
 ! A9    A(6,5,8)              107.6147         calculate D2E/DX2 analytically  !
 ! A10   A(7,5,8)              107.3494         calculate D2E/DX2 analytically  !
 ! A11   A(10,9,11)            106.97           calculate D2E/DX2 analytically  !
 ! A12   A(10,9,19)             99.6783         calculate D2E/DX2 analytically  !
 ! A13   A(11,9,19)            122.3066         calculate D2E/DX2 analytically  !
 ! A14   A(9,10,21)            162.7819         calculate D2E/DX2 analytically  !
 ! A15   A(13,12,14)           106.7566         calculate D2E/DX2 analytically  !
 ! A16   A(13,12,17)           103.2382         calculate D2E/DX2 analytically  !
 ! A17   A(14,12,17)           119.4953         calculate D2E/DX2 analytically  !
 ! A18   A(12,13,18)           161.9104         calculate D2E/DX2 analytically  !
 ! A19   A(16,15,17)           106.2877         calculate D2E/DX2 analytically  !
 ! A20   A(16,15,25)           117.1806         calculate D2E/DX2 analytically  !
 ! A21   A(17,15,25)           101.9856         calculate D2E/DX2 analytically  !
 ! A22   A(4,18,13)            123.4477         calculate D2E/DX2 analytically  !
 ! A23   A(4,18,19)            106.1461         calculate D2E/DX2 analytically  !
 ! A24   A(4,18,20)            103.1915         calculate D2E/DX2 analytically  !
 ! A25   A(13,18,19)           120.9942         calculate D2E/DX2 analytically  !
 ! A26   A(13,18,20)            93.7234         calculate D2E/DX2 analytically  !
 ! A27   A(19,18,20)           104.799          calculate D2E/DX2 analytically  !
 ! A28   A(9,19,18)            164.2614         calculate D2E/DX2 analytically  !
 ! A29   A(10,21,22)           132.8653         calculate D2E/DX2 analytically  !
 ! A30   A(10,21,23)           105.2987         calculate D2E/DX2 analytically  !
 ! A31   A(22,21,23)           106.4916         calculate D2E/DX2 analytically  !
 ! A32   A(21,23,24)           163.7851         calculate D2E/DX2 analytically  !
 ! A33   A(20,24,23)            86.7493         calculate D2E/DX2 analytically  !
 ! A34   A(20,24,25)           101.0188         calculate D2E/DX2 analytically  !
 ! A35   A(20,24,26)            98.0053         calculate D2E/DX2 analytically  !
 ! A36   A(23,24,25)           137.5749         calculate D2E/DX2 analytically  !
 ! A37   A(23,24,26)           113.3714         calculate D2E/DX2 analytically  !
 ! A38   A(25,24,26)           106.7769         calculate D2E/DX2 analytically  !
 ! A39   L(3,4,18,22,-1)       176.3945         calculate D2E/DX2 analytically  !
 ! A40   L(12,17,15,1,-1)      171.8687         calculate D2E/DX2 analytically  !
 ! A41   L(18,20,24,1,-1)      174.299          calculate D2E/DX2 analytically  !
 ! A42   L(15,25,24,13,-1)     165.8523         calculate D2E/DX2 analytically  !
 ! A43   L(3,4,18,22,-2)       178.6213         calculate D2E/DX2 analytically  !
 ! A44   L(12,17,15,1,-2)      187.2532         calculate D2E/DX2 analytically  !
 ! A45   L(18,20,24,1,-2)      178.644          calculate D2E/DX2 analytically  !
 ! A46   L(15,25,24,13,-2)     180.5635         calculate D2E/DX2 analytically  !
 ! D1    D(2,1,3,4)              0.4692         calculate D2E/DX2 analytically  !
 ! D2    D(5,1,3,4)            179.0839         calculate D2E/DX2 analytically  !
 ! D3    D(2,1,5,6)           -134.3131         calculate D2E/DX2 analytically  !
 ! D4    D(2,1,5,7)            106.189          calculate D2E/DX2 analytically  !
 ! D5    D(2,1,5,8)            -13.3267         calculate D2E/DX2 analytically  !
 ! D6    D(3,1,5,6)             46.9469         calculate D2E/DX2 analytically  !
 ! D7    D(3,1,5,7)            -72.551          calculate D2E/DX2 analytically  !
 ! D8    D(3,1,5,8)            167.9333         calculate D2E/DX2 analytically  !
 ! D9    D(1,3,18,13)           94.1982         calculate D2E/DX2 analytically  !
 ! D10   D(1,3,18,19)         -117.9731         calculate D2E/DX2 analytically  !
 ! D11   D(1,3,18,20)           -8.6784         calculate D2E/DX2 analytically  !
 ! D12   D(11,9,10,21)         103.706          calculate D2E/DX2 analytically  !
 ! D13   D(19,9,10,21)         -24.5292         calculate D2E/DX2 analytically  !
 ! D14   D(10,9,19,18)          24.4829         calculate D2E/DX2 analytically  !
 ! D15   D(11,9,19,18)         -92.7851         calculate D2E/DX2 analytically  !
 ! D16   D(9,10,21,22)         -92.1797         calculate D2E/DX2 analytically  !
 ! D17   D(9,10,21,23)          38.7714         calculate D2E/DX2 analytically  !
 ! D18   D(14,12,13,18)        107.1818         calculate D2E/DX2 analytically  !
 ! D19   D(17,12,13,18)        -19.6203         calculate D2E/DX2 analytically  !
 ! D20   D(13,12,15,16)       -117.5863         calculate D2E/DX2 analytically  !
 ! D21   D(13,12,15,25)          3.4445         calculate D2E/DX2 analytically  !
 ! D22   D(14,12,15,16)        125.9761         calculate D2E/DX2 analytically  !
 ! D23   D(14,12,15,25)       -112.9932         calculate D2E/DX2 analytically  !
 ! D24   D(12,13,18,4)         -84.2285         calculate D2E/DX2 analytically  !
 ! D25   D(12,13,18,19)        133.9938         calculate D2E/DX2 analytically  !
 ! D26   D(12,13,18,20)         24.2572         calculate D2E/DX2 analytically  !
 ! D27   D(16,15,24,20)        110.4818         calculate D2E/DX2 analytically  !
 ! D28   D(16,15,24,23)         23.0244         calculate D2E/DX2 analytically  !
 ! D29   D(16,15,24,26)       -150.3389         calculate D2E/DX2 analytically  !
 ! D30   D(17,15,24,20)         -2.3793         calculate D2E/DX2 analytically  !
 ! D31   D(17,15,24,23)        -89.8367         calculate D2E/DX2 analytically  !
 ! D32   D(17,15,24,26)         96.7999         calculate D2E/DX2 analytically  !
 ! D33   D(4,18,19,9)           76.1316         calculate D2E/DX2 analytically  !
 ! D34   D(13,18,19,9)        -136.3785         calculate D2E/DX2 analytically  !
 ! D35   D(20,18,19,9)         -32.6653         calculate D2E/DX2 analytically  !
 ! D36   D(4,18,24,23)        -100.4309         calculate D2E/DX2 analytically  !
 ! D37   D(4,18,24,25)         121.3194         calculate D2E/DX2 analytically  !
 ! D38   D(4,18,24,26)          12.836          calculate D2E/DX2 analytically  !
 ! D39   D(13,18,24,23)        134.3974         calculate D2E/DX2 analytically  !
 ! D40   D(13,18,24,25)         -3.8523         calculate D2E/DX2 analytically  !
 ! D41   D(13,18,24,26)       -112.3357         calculate D2E/DX2 analytically  !
 ! D42   D(19,18,24,23)          9.8751         calculate D2E/DX2 analytically  !
 ! D43   D(19,18,24,25)       -128.3746         calculate D2E/DX2 analytically  !
 ! D44   D(19,18,24,26)        123.142          calculate D2E/DX2 analytically  !
 ! D45   D(10,21,23,24)        -50.6595         calculate D2E/DX2 analytically  !
 ! D46   D(22,21,23,24)         94.0777         calculate D2E/DX2 analytically  !
 ! D47   D(21,23,24,20)         39.5035         calculate D2E/DX2 analytically  !
 ! D48   D(21,23,24,25)        142.308          calculate D2E/DX2 analytically  !
 ! D49   D(21,23,24,26)        -57.8166         calculate D2E/DX2 analytically  !
 --------------------------------------------------------------------------------
 Trust Radius=3.00D-01 FncErr=1.00D-07 GrdErr=1.00D-06 EigMax=2.50D+02 EigMin=1.00D-04
 Number of steps in this run=    156 maximum allowed number of steps=    156.
 GradGradGradGradGradGradGradGradGradGradGradGradGradGradGradGradGradGrad

                          Input orientation:                          
 ---------------------------------------------------------------------
 Center     Atomic      Atomic             Coordinates (Angstroms)
 Number     Number       Type             X           Y           Z
 ---------------------------------------------------------------------
      1          6           0       -1.254034    0.690723   -0.210657
      2          8           0       -0.419434    1.560451   -0.201563
      3          8           0       -1.256016   -0.414294    0.437923
      4          1           0       -0.377318   -0.546455    1.074509
      5          6           0       -2.516951    0.818784   -1.119958
      6          9           0       -3.639245    0.502581   -0.466394
      7          9           0       -2.421326   -0.009106   -2.172471
      8          9           0       -2.663188    2.054844   -1.598324
      9          8           0        2.156953   -2.540346    0.559122
     10          1           0        2.713107   -1.906497    0.064868
     11          1           0        1.748382   -3.117389   -0.087575
     12          8           0        1.054549    0.325104    4.412756
     13          1           0        0.938567   -0.199867    3.601948
     14          1           0        0.187730    0.412198    4.811845
     15          8           0        2.365625    2.460427    3.372460
     16          1           0        3.235190    2.514201    3.770694
     17          1           0        1.887958    1.750139    3.850102
     18          8           0        0.810841   -0.673390    1.831866
     19          1           0        1.274788   -1.476301    1.483936
     20          1           0        1.365076    0.098033    1.518096
     21          8           0        3.312881   -0.439877   -0.717180
     22          1           0        3.241632   -0.102090   -1.610739
     23          1           0        3.058550    0.288750   -0.125526
     24          8           0        2.128447    1.418758    0.942175
     25          1           0        2.281505    1.925766    1.774083
     26          1           0        1.371644    1.829696    0.499672
 ---------------------------------------------------------------------
                    Distance matrix (angstroms):
                    1          2          3          4          5
     1  C    0.000000
     2  O    1.205432   0.000000
     3  O    1.281297   2.237951   0.000000
     4  H    1.987685   2.463571   1.093078   0.000000
     5  C    1.561470   2.406886   2.353175   3.355234   0.000000
     6  F    2.406248   3.399472   2.708916   3.756997   1.336665
     7  F    2.387687   3.218006   2.887262   3.874222   1.342509
     8  F    2.402532   2.688829   3.496151   4.374471   1.333441
     9  O    4.761007   4.902340   4.022828   3.265540   5.995702
    10  H    4.749702   4.680120   4.256734   3.524176   6.015353
    11  H    4.850914   5.156995   4.075448   3.532526   5.895111
    12  O    5.180654   4.999064   4.656685   3.735472   6.603807
    13  H    4.487382   4.405630   3.856582   2.870474   5.939246
    14  H    5.232761   5.178937   4.679603   3.899484   6.531991
    15  O    5.391893   4.619540   5.476478   4.673933   6.834937
    16  H    6.271312   5.481308   6.313032   5.448599   7.738220
    17  H    5.242541   4.666478   5.119795   4.255553   6.706127
    18  O    3.208802   3.261664   2.506413   1.414717   4.691913
    19  H    3.736653   3.864344   2.937171   1.939509   5.140522
    20  H    3.193682   2.877563   2.880864   1.909992   4.748574
    21  O    4.731969   4.265834   4.712721   4.103544   5.977742
    22  H    4.774913   4.260660   4.952103   4.528224   5.852363
    23  H    4.332113   3.703967   4.407632   3.734011   5.688237
    24  O    3.646948   2.796410   3.881873   3.187229   5.117821
    25  H    4.238462   3.366260   4.446939   3.697380   5.711924
    26  H    2.948900   1.942211   3.455995   3.005894   4.332011
                    6          7          8          9         10
     6  F    0.000000
     7  F    2.157742   0.000000
     8  F    2.154872   2.155930   0.000000
     9  O    6.626235   5.901644   7.000293   0.000000
    10  H    6.814563   5.913389   6.882076   0.977425   0.000000
    11  H    6.501862   5.603095   6.963929   0.958189   1.555697
    12  O    6.772688   7.453765   7.276445   4.927128   5.160910
    13  H    6.164511   6.683500   6.715592   4.027542   4.309584
    14  H    6.520255   7.467620   7.205296   5.539043   5.855568
    15  O    7.391104   7.730443   7.082524   5.741615   5.489165
    16  H    8.322102   8.583965   7.989256   6.084836   5.792089
    17  H    7.123097   7.611587   7.105710   5.413978   5.327275
    18  O    5.144723   5.188727   5.592704   2.630098   2.874274
    19  H    5.645129   5.402151   6.121843   1.663035   2.065814
    20  H    5.398619   5.288535   5.456015   2.916803   2.819078
    21  O    7.020197   5.931657   6.535552   2.716079   1.767004
    22  H    7.001544   5.691509   6.286447   3.439465   2.518508
    23  H    6.709871   5.857280   6.166563   3.047196   2.230402
    24  O    6.007472   5.695634   5.460632   3.977693   3.488383
    25  H    6.488488   6.437052   5.986633   4.630097   4.218287
    26  H    5.272905   4.990808   4.553257   4.440440   3.993459
                   11         12         13         14         15
    11  H    0.000000
    12  O    5.708340   0.000000
    13  H    4.772873   0.972860   0.000000
    14  H    6.236821   0.958245   1.549913   0.000000
    15  O    6.592789   2.713068   3.027593   3.318177   0.000000
    16  H    6.986533   3.155880   3.559370   3.845702   0.957927
    17  H    6.262396   1.744096   2.182990   2.367660   0.980213
    18  O    3.245977   2.778017   1.836771   3.232189   3.822511
    19  H    2.321015   3.445512   2.495657   3.977826   4.500474
    20  H    3.614422   2.920110   2.147811   3.511926   3.165544
    21  O    3.164353   5.656987   4.934556   6.408020   5.102373
    22  H    3.693488   6.422485   5.699629   7.130245   5.671521
    23  H    3.649625   4.961183   4.315916   5.712660   4.175192
    24  O    4.667062   3.793978   3.333190   4.444536   2.654735
    25  H    5.402167   3.321165   3.108519   3.987830   1.687527
    26  H    4.996043   4.204351   3.732398   4.691033   3.104630
                   16         17         18         19         20
    16  H    0.000000
    17  H    1.550848   0.000000
    18  O    4.449411   3.332709   0.000000
    19  H    4.999654   4.047793   0.990438   0.000000
    20  H    3.795970   2.905358   1.000361   1.577291   0.000000
    21  O    5.373419   5.261810   3.579436   3.173784   3.013262
    22  H    5.983714   5.923171   4.252841   3.915858   3.653918
    23  H    4.490475   4.394492   3.131978   2.981204   2.367640
    24  O    3.228838   2.936612   2.627683   3.066529   1.630563
    25  H    2.289590   2.120278   2.986939   3.559736   2.060578
    26  H    3.826347   3.390912   2.890446   3.450764   2.008952
                   21         22         23         24         25
    21  O    0.000000
    22  H    0.957926   0.000000
    23  H    0.972439   1.546652   0.000000
    24  O    2.758780   3.173251   1.811627   0.000000
    25  H    3.586976   4.060919   2.625288   0.986183   0.000000
    26  H    3.224917   3.417965   2.368763   0.968209   1.568821
                   26
    26  H    0.000000
 Stoichiometry    C2H13F3O8
 Framework group  C1[X(C2H13F3O8)]
 Deg. of freedom    72
 Full point group                 C1      NOp   1
 Largest Abelian subgroup         C1      NOp   1
 Largest concise Abelian subgroup C1      NOp   1
                         Standard orientation:                         
 ---------------------------------------------------------------------
 Center     Atomic      Atomic             Coordinates (Angstroms)
 Number     Number       Type             X           Y           Z
 ---------------------------------------------------------------------
      1          6           0        1.477958   -0.243607   -0.033300
      2          8           0        0.858438   -0.470134   -1.042233
      3          8           0        1.023633    0.053754    1.127255
      4          1           0       -0.067972    0.090298    1.170652
      5          6           0        3.039294   -0.259703   -0.045897
      6          9           0        3.541933   -0.935263    0.992201
      7          9           0        3.520459    0.991792    0.021712
      8          9           0        3.522881   -0.812039   -1.159061
      9          8           0       -1.952315    2.750770    1.357428
     10          1           0       -2.068692    2.886289    0.396465
     11          1           0       -1.283779    3.372390    1.648587
     12          8           0       -3.117622   -2.032535    1.554011
     13          1           0       -2.585900   -1.219178    1.600689
     14          1           0       -2.644631   -2.700771    2.051980
     15          8           0       -3.420635   -2.208184   -1.136355
     16          1           0       -4.352546   -2.142496   -1.348135
     17          1           0       -3.363253   -2.251383   -0.158777
     18          8           0       -1.479930    0.172688    1.138882
     19          1           0       -1.706858    1.106105    1.380136
     20          1           0       -1.690821    0.102378    0.163534
     21          8           0       -1.994303    2.685778   -1.357549
     22          1           0       -1.390595    3.012357   -2.025760
     23          1           0       -2.084483    1.729696   -1.510558
     24          8           0       -1.879315   -0.069152   -1.446988
     25          1           0       -2.454584   -0.869250   -1.485279
     26          1           0       -0.980455   -0.360884   -1.657635
 ---------------------------------------------------------------------
 Rotational constants (GHZ):           0.6586488           0.2842351           0.2547452
 Standard basis: 6-31++G(d,p) (6D, 7F)
 There are   325 symmetry adapted cartesian basis functions of A   symmetry.
 There are   325 symmetry adapted basis functions of A   symmetry.
   325 basis functions,   520 primitive gaussians,   325 cartesian basis functions
    58 alpha electrons       58 beta electrons
       nuclear repulsion energy       976.7587105614 Hartrees.
 NAtoms=   26 NActive=   26 NUniq=   26 SFac= 1.00D+00 NAtFMM=   60 NAOKFM=F Big=F
 Integral buffers will be    131072 words long.
 Raffenetti 2 integral format.
 Two-electron integral symmetry is turned on.
 Nuclear repulsion after empirical dispersion term =      976.7455827199 Hartrees.
 One-electron integrals computed using PRISM.
 NBasis=   325 RedAO= T EigKep=  3.84D-05  NBF=   325
 NBsUse=   325 1.00D-06 EigRej= -1.00D+00 NBFU=   325
 ExpMin= 3.60D-02 ExpMax= 7.00D+03 ExpMxC= 1.05D+03 IAcc=3 IRadAn=         5 AccDes= 0.00D+00
 Harris functional with IExCor= 4639 and IRadAn=       5 diagonalized for initial guess.
 HarFok:  IExCor= 4639 AccDes= 0.00D+00 IRadAn=         5 IDoV= 1 UseB2=F ITyADJ=14
 ICtDFT=  3500011 ScaDFX=  1.000000  1.000000  1.000000  1.000000
 FoFCou: FMM=F IPFlag=           0 FMFlag=      100000 FMFlg1=           0
         NFxFlg=           0 DoJE=T BraDBF=F KetDBF=T FulRan=T
         wScrn=  0.000000 ICntrl=       500 IOpCl=  0 I1Cent=   200000004 NGrid=           0
         NMat0=    1 NMatS0=      1 NMatT0=    0 NMatD0=    1 NMtDS0=    0 NMtDT0=    0
 Petite list used in FoFCou.
 Requested convergence on RMS density matrix=1.00D-10 within 128 cycles.
 Requested convergence on MAX density matrix=1.00D-08.
 Requested convergence on             energy=1.00D-08.
 No special actions if energy rises.
 SCF Done:  E(RwB97XD) =  -985.241305094     A.U. after   18 cycles
            NFock= 18  Conv=0.80D-10     -V/T= 2.0082
 DoSCS=F DFT=T ScalE2(SS,OS)=  1.000000  1.000000
 Range of M.O.s used for correlation:     1   325
 NBasis=   325 NAE=    58 NBE=    58 NFC=     0 NFV=     0
 NROrb=    325 NOA=    58 NOB=    58 NVA=   267 NVB=   267

 **** Warning!!: The largest alpha MO coefficient is  0.40554678D+02

 Symmetrizing basis deriv contribution to polar:
 IMax=3 JMax=2 DiffMx= 0.00D+00
 G2DrvN: will do    27 centers at a time, making    1 passes.
 Calling FoFCou, ICntrl=  3107 FMM=F I1Cent=   0 AccDes= 0.00D+00.
 End of G2Drv F.D. properties file   721 does not exist.
 End of G2Drv F.D. properties file   722 does not exist.
 End of G2Drv F.D. properties file   788 does not exist.
          IDoAtm=11111111111111111111111111
          Differentiating once with respect to nuclear coordinates.
 CalDSu exits because no D1Ps are significant.
          There are    81 degrees of freedom in the 1st order CPHF.  IDoFFX=6 NUNeed=     0.
     75 vectors produced by pass  0 Test12= 1.91D-14 1.23D-09 XBig12= 1.62D-01 7.20D-02.
 AX will form    75 AO Fock derivatives at one time.
     75 vectors produced by pass  1 Test12= 1.91D-14 1.23D-09 XBig12= 1.11D-02 2.63D-02.
     75 vectors produced by pass  2 Test12= 1.91D-14 1.23D-09 XBig12= 5.26D-04 3.80D-03.
     75 vectors produced by pass  3 Test12= 1.91D-14 1.23D-09 XBig12= 4.37D-06 4.51D-04.
     75 vectors produced by pass  4 Test12= 1.91D-14 1.23D-09 XBig12= 4.26D-08 3.53D-05.
     75 vectors produced by pass  5 Test12= 1.91D-14 1.23D-09 XBig12= 3.19D-10 2.34D-06.
     63 vectors produced by pass  6 Test12= 1.91D-14 1.23D-09 XBig12= 1.62D-12 1.85D-07.
     17 vectors produced by pass  7 Test12= 1.91D-14 1.23D-09 XBig12= 9.33D-15 1.03D-08.
 InvSVY:  IOpt=1 It=  1 EMax= 2.50D-16
 Solved reduced A of dimension   530 with    81 vectors.
 End of Minotr F.D. properties file   721 does not exist.
 End of Minotr F.D. properties file   722 does not exist.
 End of Minotr F.D. properties file   788 does not exist.

 **********************************************************************

            Population analysis using the SCF Density.

 **********************************************************************

 Orbital symmetries:
       Occupied  (A) (A) (A) (A) (A) (A) (A) (A) (A) (A) (A) (A)
                 (A) (A) (A) (A) (A) (A) (A) (A) (A) (A) (A) (A)
                 (A) (A) (A) (A) (A) (A) (A) (A) (A) (A) (A) (A)
                 (A) (A) (A) (A) (A) (A) (A) (A) (A) (A) (A) (A)
                 (A) (A) (A) (A) (A) (A) (A) (A) (A) (A)
       Virtual   (A) (A) (A) (A) (A) (A) (A) (A) (A) (A) (A) (A)
                 (A) (A) (A) (A) (A) (A) (A) (A) (A) (A) (A) (A)
                 (A) (A) (A) (A) (A) (A) (A) (A) (A) (A) (A) (A)
                 (A) (A) (A) (A) (A) (A) (A) (A) (A) (A) (A) (A)
                 (A) (A) (A) (A) (A) (A) (A) (A) (A) (A) (A) (A)
                 (A) (A) (A) (A) (A) (A) (A) (A) (A) (A) (A) (A)
                 (A) (A) (A) (A) (A) (A) (A) (A) (A) (A) (A) (A)
                 (A) (A) (A) (A) (A) (A) (A) (A) (A) (A) (A) (A)
                 (A) (A) (A) (A) (A) (A) (A) (A) (A) (A) (A) (A)
                 (A) (A) (A) (A) (A) (A) (A) (A) (A) (A) (A) (A)
                 (A) (A) (A) (A) (A) (A) (A) (A) (A) (A) (A) (A)
                 (A) (A) (A) (A) (A) (A) (A) (A) (A) (A) (A) (A)
                 (A) (A) (A) (A) (A) (A) (A) (A) (A) (A) (A) (A)
                 (A) (A) (A) (A) (A) (A) (A) (A) (A) (A) (A) (A)
                 (A) (A) (A) (A) (A) (A) (A) (A) (A) (A) (A) (A)
                 (A) (A) (A) (A) (A) (A) (A) (A) (A) (A) (A) (A)
                 (A) (A) (A) (A) (A) (A) (A) (A) (A) (A) (A) (A)
                 (A) (A) (A) (A) (A) (A) (A) (A) (A) (A) (A) (A)
                 (A) (A) (A) (A) (A) (A) (A) (A) (A) (A) (A) (A)
                 (A) (A) (A) (A) (A) (A) (A) (A) (A) (A) (A) (A)
                 (A) (A) (A) (A) (A) (A) (A) (A) (A) (A) (A) (A)
                 (A) (A) (A) (A) (A) (A) (A) (A) (A) (A) (A) (A)
                 (A) (A) (A)
 The electronic state is 1-A.
 Alpha  occ. eigenvalues --  -24.88327 -24.88245 -24.88142 -19.32835 -19.31511
 Alpha  occ. eigenvalues --  -19.30679 -19.30412 -19.30252 -19.30205 -19.29891
 Alpha  occ. eigenvalues --  -19.29886 -10.56871 -10.47033  -1.43994  -1.34689
 Alpha  occ. eigenvalues --   -1.34644  -1.23812  -1.16468  -1.15164  -1.14421
 Alpha  occ. eigenvalues --   -1.13984  -1.13749  -1.12945  -1.12061  -0.85518
 Alpha  occ. eigenvalues --   -0.75897  -0.70265  -0.70112  -0.67790  -0.66583
 Alpha  occ. eigenvalues --   -0.66158  -0.65745  -0.64814  -0.64098  -0.63971
 Alpha  occ. eigenvalues --   -0.60525  -0.58091  -0.57513  -0.56750  -0.56105
 Alpha  occ. eigenvalues --   -0.55001  -0.53218  -0.52711  -0.52671  -0.52441
 Alpha  occ. eigenvalues --   -0.51091  -0.50972  -0.49459  -0.48699  -0.46839
 Alpha  occ. eigenvalues --   -0.43776  -0.43345  -0.43094  -0.42704  -0.42478
 Alpha  occ. eigenvalues --   -0.42282  -0.41724  -0.39475
 Alpha virt. eigenvalues --    0.02877   0.03990   0.04533   0.05285   0.06041
 Alpha virt. eigenvalues --    0.08288   0.08685   0.09576   0.10176   0.10634
 Alpha virt. eigenvalues --    0.11096   0.11729   0.12415   0.13151   0.13512
 Alpha virt. eigenvalues --    0.14383   0.14852   0.15526   0.16242   0.16847
 Alpha virt. eigenvalues --    0.18885   0.19776   0.21364   0.22373   0.22442
 Alpha virt. eigenvalues --    0.23073   0.23397   0.24449   0.24876   0.26278
 Alpha virt. eigenvalues --    0.26317   0.26654   0.27630   0.28461   0.28840
 Alpha virt. eigenvalues --    0.29287   0.29506   0.29582   0.30312   0.30519
 Alpha virt. eigenvalues --    0.30896   0.31635   0.31824   0.31908   0.32736
 Alpha virt. eigenvalues --    0.32941   0.33350   0.34074   0.34628   0.34854
 Alpha virt. eigenvalues --    0.35079   0.35587   0.36274   0.36458   0.37192
 Alpha virt. eigenvalues --    0.37562   0.37731   0.37975   0.38139   0.38860
 Alpha virt. eigenvalues --    0.39220   0.40205   0.40423   0.42109   0.42578
 Alpha virt. eigenvalues --    0.43042   0.43391   0.44128   0.45213   0.45545
 Alpha virt. eigenvalues --    0.46156   0.47126   0.47366   0.47609   0.48200
 Alpha virt. eigenvalues --    0.49872   0.51133   0.51892   0.53853   0.56007
 Alpha virt. eigenvalues --    0.57518   0.59392   0.61149   0.62039   0.65662
 Alpha virt. eigenvalues --    0.82554   0.82897   0.85862   0.89286   0.91508
 Alpha virt. eigenvalues --    0.93659   1.03890   1.06123   1.07660   1.09864
 Alpha virt. eigenvalues --    1.15151   1.16153   1.17289   1.18883   1.20205
 Alpha virt. eigenvalues --    1.20913   1.21722   1.22769   1.23212   1.23570
 Alpha virt. eigenvalues --    1.24709   1.26283   1.26343   1.26983   1.27529
 Alpha virt. eigenvalues --    1.27891   1.27930   1.29760   1.30272   1.31113
 Alpha virt. eigenvalues --    1.31218   1.32030   1.32789   1.33382   1.34310
 Alpha virt. eigenvalues --    1.34704   1.35351   1.35969   1.37335   1.38145
 Alpha virt. eigenvalues --    1.38523   1.40011   1.42384   1.42689   1.46335
 Alpha virt. eigenvalues --    1.47207   1.48260   1.52378   1.53062   1.55223
 Alpha virt. eigenvalues --    1.55938   1.57002   1.59022   1.59258   1.60448
 Alpha virt. eigenvalues --    1.61438   1.62409   1.62837   1.63216   1.64264
 Alpha virt. eigenvalues --    1.65728   1.66171   1.66440   1.67114   1.67808
 Alpha virt. eigenvalues --    1.68455   1.68838   1.69864   1.72171   1.72295
 Alpha virt. eigenvalues --    1.73726   1.74199   1.74962   1.75385   1.76835
 Alpha virt. eigenvalues --    1.77277   1.79857   1.81398   1.82565   1.83553
 Alpha virt. eigenvalues --    1.84305   1.85759   1.86322   1.88110   1.90018
 Alpha virt. eigenvalues --    1.90757   1.91988   1.92741   1.92862   1.93964
 Alpha virt. eigenvalues --    1.94316   1.95943   1.96511   2.02906   2.12610
 Alpha virt. eigenvalues --    2.13149   2.15510   2.16598   2.17647   2.19273
 Alpha virt. eigenvalues --    2.24606   2.26254   2.31320   2.31733   2.32562
 Alpha virt. eigenvalues --    2.34046   2.34796   2.35563   2.37730   2.38201
 Alpha virt. eigenvalues --    2.40567   2.42356   2.43112   2.44457   2.45483
 Alpha virt. eigenvalues --    2.49552   2.50603   2.55427   2.58585   2.59980
 Alpha virt. eigenvalues --    2.62251   2.63612   2.64176   2.65812   2.65976
 Alpha virt. eigenvalues --    2.67756   2.70102   2.70854   2.71617   2.72328
 Alpha virt. eigenvalues --    2.72958   2.75358   2.78331   2.81073   2.81730
 Alpha virt. eigenvalues --    2.82612   2.84415   2.84997   2.86871   2.89803
 Alpha virt. eigenvalues --    2.93145   2.95334   2.98994   3.00106   3.10240
 Alpha virt. eigenvalues --    3.10542   3.12372   3.13235   3.14543   3.15265
 Alpha virt. eigenvalues --    3.19966   3.23919   3.26601   3.28694   3.38061
 Alpha virt. eigenvalues --    3.38846   3.45778   3.49205   3.51582   3.53752
 Alpha virt. eigenvalues --    3.56234   3.65716   3.70742   3.74154   3.74759
 Alpha virt. eigenvalues --    3.75766   3.81031   3.85732   3.87560   4.32751
 Alpha virt. eigenvalues --    4.35707   4.40312   4.43285   4.44639   4.48117
 Alpha virt. eigenvalues --    4.59362   4.76548   4.81627   4.85854   5.62520
 Alpha virt. eigenvalues --    5.89718   6.55473
          Condensed to atoms (all electrons):
               1          2          3          4          5          6
     1  C    5.149197   0.367579   0.356276  -0.048110  -0.009870  -0.037267
     2  O    0.367579   8.289558  -0.159468   0.001491  -0.028196   0.004281
     3  O    0.356276  -0.159468   8.359942   0.172030  -0.239849   0.017298
     4  H   -0.048110   0.001491   0.172030   0.269527   0.006752   0.001464
     5  C   -0.009870  -0.028196  -0.239849   0.006752   4.857142   0.146739
     6  F   -0.037267   0.004281   0.017298   0.001464   0.146739   9.238345
     7  F   -0.044116   0.001915   0.016005   0.000455   0.163930  -0.044795
     8  F   -0.061993   0.002036   0.013224   0.001460   0.192589  -0.041790
     9  O    0.002899  -0.000591  -0.004336  -0.003690  -0.001360  -0.000010
    10  H   -0.001791   0.000613   0.000304   0.001775   0.000273   0.000021
    11  H   -0.000102  -0.000136   0.000284  -0.001406  -0.000118  -0.000011
    12  O    0.000865  -0.000707  -0.002176  -0.004015  -0.001919   0.000003
    13  H   -0.000140  -0.000480  -0.002822   0.004496   0.000831  -0.000062
    14  H   -0.000560   0.000026   0.000348   0.000311  -0.000129   0.000012
    15  O    0.001313  -0.000322   0.000034  -0.001005  -0.000485   0.000001
    16  H   -0.000066  -0.000026   0.000038  -0.000025  -0.000095   0.000001
    17  H    0.000211   0.000315  -0.000178   0.000084   0.000139  -0.000006
    18  O    0.003217   0.003066  -0.037805   0.069244  -0.004470  -0.000031
    19  H    0.008147   0.001599  -0.001580  -0.011574   0.003743  -0.000270
    20  H   -0.014053  -0.003907   0.010757  -0.007712  -0.011901   0.000805
    21  O    0.006516  -0.004903  -0.001262   0.001360   0.002234   0.000003
    22  H   -0.000671  -0.000437  -0.000212  -0.000102  -0.000079  -0.000001
    23  H    0.000395  -0.000068   0.000456  -0.000021  -0.000678  -0.000031
    24  O   -0.000672  -0.016653   0.000870   0.003981  -0.011683   0.000036
    25  H    0.004538  -0.002335  -0.001231   0.001105   0.003781  -0.000102
    26  H   -0.014880   0.040234   0.000843  -0.002472  -0.001702   0.000375
               7          8          9         10         11         12
     1  C   -0.044116  -0.061993   0.002899  -0.001791  -0.000102   0.000865
     2  O    0.001915   0.002036  -0.000591   0.000613  -0.000136  -0.000707
     3  O    0.016005   0.013224  -0.004336   0.000304   0.000284  -0.002176
     4  H    0.000455   0.001460  -0.003690   0.001775  -0.001406  -0.004015
     5  C    0.163930   0.192589  -0.001360   0.000273  -0.000118  -0.001919
     6  F   -0.044795  -0.041790  -0.000010   0.000021  -0.000011   0.000003
     7  F    9.237903  -0.038485   0.000040  -0.000032   0.000032  -0.000001
     8  F   -0.038485   9.237767  -0.000002   0.000008   0.000002   0.000001
     9  O    0.000040  -0.000002   8.315332   0.256173   0.282024  -0.000557
    10  H   -0.000032   0.000008   0.256173   0.294975  -0.023577   0.000141
    11  H    0.000032   0.000002   0.282024  -0.023577   0.353198  -0.000047
    12  O   -0.000001   0.000001  -0.000557   0.000141  -0.000047   8.331946
    13  H   -0.000027  -0.000009  -0.002523   0.000811   0.000237   0.247565
    14  H    0.000001  -0.000003   0.000323  -0.000076   0.000026   0.271928
    15  O    0.000000   0.000000   0.000125   0.000230  -0.000092  -0.050376
    16  H    0.000001  -0.000001   0.000049   0.000014   0.000002   0.002420
    17  H   -0.000001   0.000013  -0.000126   0.000006  -0.000031   0.033324
    18  O   -0.000141   0.000201  -0.056098   0.004283   0.002583  -0.013812
    19  H   -0.000280  -0.000110   0.056007  -0.008732  -0.004126   0.002650
    20  H    0.000987   0.000175  -0.000484  -0.000631  -0.000262  -0.012035
    21  O   -0.000002  -0.000003  -0.047080   0.023879   0.002237  -0.000125
    22  H    0.000042  -0.000020   0.002851  -0.001374  -0.001589  -0.000083
    23  H   -0.000139   0.000049   0.000732  -0.001764   0.001247   0.001010
    24  O    0.000002   0.000203  -0.001680  -0.000168   0.000212   0.001333
    25  H   -0.000064  -0.000012  -0.000189  -0.000128   0.000024  -0.001393
    26  H    0.000317  -0.000334   0.000307   0.000390  -0.000030   0.001017
              13         14         15         16         17         18
     1  C   -0.000140  -0.000560   0.001313  -0.000066   0.000211   0.003217
     2  O   -0.000480   0.000026  -0.000322  -0.000026   0.000315   0.003066
     3  O   -0.002822   0.000348   0.000034   0.000038  -0.000178  -0.037805
     4  H    0.004496   0.000311  -0.001005  -0.000025   0.000084   0.069244
     5  C    0.000831  -0.000129  -0.000485  -0.000095   0.000139  -0.004470
     6  F   -0.000062   0.000012   0.000001   0.000001  -0.000006  -0.000031
     7  F   -0.000027   0.000001   0.000000   0.000001  -0.000001  -0.000141
     8  F   -0.000009  -0.000003   0.000000  -0.000001   0.000013   0.000201
     9  O   -0.002523   0.000323   0.000125   0.000049  -0.000126  -0.056098
    10  H    0.000811  -0.000076   0.000230   0.000014   0.000006   0.004283
    11  H    0.000237   0.000026  -0.000092   0.000002  -0.000031   0.002583
    12  O    0.247565   0.271928  -0.050376   0.002420   0.033324  -0.013812
    13  H    0.328770  -0.020588   0.001205  -0.000230  -0.002713   0.018765
    14  H   -0.020588   0.361582   0.003891  -0.000060  -0.005540   0.000930
    15  O    0.001205   0.003891   8.370071   0.269737   0.246025  -0.000169
    16  H   -0.000230  -0.000060   0.269737   0.362763  -0.023112  -0.000222
    17  H   -0.002713  -0.005540   0.246025  -0.023112   0.307325   0.002274
    18  O    0.018765   0.000930  -0.000169  -0.000222   0.002274   8.707120
    19  H   -0.010110   0.000026   0.003181   0.000117  -0.000614   0.225614
    20  H   -0.007475   0.002535  -0.011783   0.001622  -0.002956   0.180762
    21  O    0.001022  -0.000092  -0.000924   0.000010   0.000179   0.004605
    22  H   -0.000171   0.000007   0.000079   0.000016   0.000004  -0.000466
    23  H   -0.000132  -0.000071  -0.001299  -0.000334   0.000566   0.004662
    24  O    0.003199   0.000157  -0.066244   0.003720   0.005169  -0.069008
    25  H    0.001775  -0.000307   0.060808  -0.007714  -0.007363   0.004448
    26  H   -0.001260   0.000278  -0.001229   0.000606   0.000245   0.003978
              19         20         21         22         23         24
     1  C    0.008147  -0.014053   0.006516  -0.000671   0.000395  -0.000672
     2  O    0.001599  -0.003907  -0.004903  -0.000437  -0.000068  -0.016653
     3  O   -0.001580   0.010757  -0.001262  -0.000212   0.000456   0.000870
     4  H   -0.011574  -0.007712   0.001360  -0.000102  -0.000021   0.003981
     5  C    0.003743  -0.011901   0.002234  -0.000079  -0.000678  -0.011683
     6  F   -0.000270   0.000805   0.000003  -0.000001  -0.000031   0.000036
     7  F   -0.000280   0.000987  -0.000002   0.000042  -0.000139   0.000002
     8  F   -0.000110   0.000175  -0.000003  -0.000020   0.000049   0.000203
     9  O    0.056007  -0.000484  -0.047080   0.002851   0.000732  -0.001680
    10  H   -0.008732  -0.000631   0.023879  -0.001374  -0.001764  -0.000168
    11  H   -0.004126  -0.000262   0.002237  -0.001589   0.001247   0.000212
    12  O    0.002650  -0.012035  -0.000125  -0.000083   0.001010   0.001333
    13  H   -0.010110  -0.007475   0.001022  -0.000171  -0.000132   0.003199
    14  H    0.000026   0.002535  -0.000092   0.000007  -0.000071   0.000157
    15  O    0.003181  -0.011783  -0.000924   0.000079  -0.001299  -0.066244
    16  H    0.000117   0.001622   0.000010   0.000016  -0.000334   0.003720
    17  H   -0.000614  -0.002956   0.000179   0.000004   0.000566   0.005169
    18  O    0.225614   0.180762   0.004605  -0.000466   0.004662  -0.069008
    19  H    0.271188  -0.014535  -0.003958   0.001512  -0.001197   0.003505
    20  H   -0.014535   0.291899  -0.005015   0.000769  -0.001700   0.056855
    21  O   -0.003958  -0.005015   8.309503   0.283463   0.251451  -0.013737
    22  H    0.001512   0.000769   0.283463   0.359562  -0.023353   0.004188
    23  H   -0.001197  -0.001700   0.251451  -0.023353   0.306552   0.014746
    24  O    0.003505   0.056855  -0.013737   0.004188   0.014746   8.597908
    25  H   -0.000470  -0.014621   0.004140  -0.000068  -0.000795   0.221805
    26  H    0.000145   0.001684  -0.006423  -0.000532   0.001043   0.226688
              25         26
     1  C    0.004538  -0.014880
     2  O   -0.002335   0.040234
     3  O   -0.001231   0.000843
     4  H    0.001105  -0.002472
     5  C    0.003781  -0.001702
     6  F   -0.000102   0.000375
     7  F   -0.000064   0.000317
     8  F   -0.000012  -0.000334
     9  O   -0.000189   0.000307
    10  H   -0.000128   0.000390
    11  H    0.000024  -0.000030
    12  O   -0.001393   0.001017
    13  H    0.001775  -0.001260
    14  H   -0.000307   0.000278
    15  O    0.060808  -0.001229
    16  H   -0.007714   0.000606
    17  H   -0.007363   0.000245
    18  O    0.004448   0.003978
    19  H   -0.000470   0.000145
    20  H   -0.014621   0.001684
    21  O    0.004140  -0.006423
    22  H   -0.000068  -0.000532
    23  H   -0.000795   0.001043
    24  O    0.221805   0.226688
    25  H    0.277365  -0.020904
    26  H   -0.020904   0.304738
 Mulliken charges:
               1
     1  C    0.333136
     2  O   -0.494483
     3  O   -0.497790
     4  H    0.544596
     5  C    0.934382
     6  F   -0.285008
     7  F   -0.293549
     8  F   -0.304965
     9  O   -0.798137
    10  H    0.454374
    11  H    0.389419
    12  O   -0.806958
    13  H    0.440063
    14  H    0.385047
    15  O   -0.822774
    16  H    0.390769
    17  H    0.446758
    18  O   -1.053530
    19  H    0.480122
    20  H    0.560219
    21  O   -0.807076
    22  H    0.376666
    23  H    0.448673
    24  O   -0.964734
    25  H    0.477907
    26  H    0.466876
 Sum of Mulliken charges =  -0.00000
 Mulliken charges with hydrogens summed into heavy atoms:
               1
     1  C    0.333136
     2  O   -0.494483
     3  O    0.046806
     5  C    0.934382
     6  F   -0.285008
     7  F   -0.293549
     8  F   -0.304965
     9  O    0.045656
    12  O    0.018152
    15  O    0.014752
    18  O   -0.013190
    21  O    0.018262
    24  O   -0.019951
 APT charges:
               1
     1  C    0.213295
     2  O   -0.525606
     3  O   -0.427051
     4  H    0.465817
     5  C    0.368123
     6  F   -0.046815
     7  F   -0.100840
     8  F   -0.041787
     9  O   -0.958428
    10  H    0.310806
    11  H    0.663086
    12  O   -0.536931
    13  H   -0.065525
    14  H    0.663861
    15  O   -1.429237
    16  H    1.136301
    17  H    0.231369
    18  O   -1.031897
    19  H    0.612564
    20  H    0.425306
    21  O   -0.717613
    22  H    0.661516
    23  H    0.087524
    24  O   -0.926578
    25  H    0.699981
    26  H    0.268757
 Sum of APT charges =  -0.00000
 APT charges with hydrogens summed into heavy atoms:
               1
     1  C    0.213295
     2  O   -0.525606
     3  O    0.038766
     5  C    0.368123
     6  F   -0.046815
     7  F   -0.100840
     8  F   -0.041787
     9  O    0.015464
    12  O    0.061405
    15  O   -0.061566
    18  O    0.005973
    21  O    0.031428
    24  O    0.042160
 Electronic spatial extent (au):  <R**2>=           4414.2955
 Charge=             -0.0000 electrons
 Dipole moment (field-independent basis, Debye):
    X=             -2.3202    Y=              0.8354    Z=              0.0508  Tot=              2.4665
 Quadrupole moment (field-independent basis, Debye-Ang):
   XX=            -86.5397   YY=            -69.5545   ZZ=            -76.7186
   XY=              7.5504   XZ=              3.4816   YZ=             -5.5548
 Traceless Quadrupole moment (field-independent basis, Debye-Ang):
   XX=             -8.9354   YY=              8.0498   ZZ=              0.8857
   XY=              7.5504   XZ=              3.4816   YZ=             -5.5548
 Octapole moment (field-independent basis, Debye-Ang**2):
  XXX=            -32.0817  YYY=             22.6029  ZZZ=             -2.7106  XYY=             10.8110
  XXY=            -34.1735  XXZ=            -28.1110  XZZ=             -1.0859  YZZ=              6.8299
  YYZ=             17.1616  XYZ=              2.3681
 Hexadecapole moment (field-independent basis, Debye-Ang**3):
 XXXX=          -2950.4896 YYYY=           -977.3524 ZZZZ=           -628.0220 XXXY=            156.1253
 XXXZ=            157.2127 YYYX=             44.0612 YYYZ=            -52.4374 ZZZX=              9.2144
 ZZZY=            -45.3844 XXYY=           -751.6937 XXZZ=           -657.5928 YYZZ=           -231.0942
 XXYZ=             28.6373 YYXZ=            -23.6799 ZZXY=             27.1576
 N-N= 9.767455827199D+02 E-N=-4.281051589519D+03  KE= 9.772672745661D+02
  Exact polarizability:       0.000       0.000       0.000       0.000       0.000       0.000
 Approx polarizability:      81.446       2.503      78.010       3.238       3.344      89.908
 Calling FoFJK, ICntrl=    100127 FMM=F ISym2X=0 I1Cent= 0 IOpClX= 0 NMat=1 NMatS=1 NMatT=0.
 ***** Axes restored to original set *****
 -------------------------------------------------------------------
 Center     Atomic                   Forces (Hartrees/Bohr)
 Number     Number              X              Y              Z
 -------------------------------------------------------------------
      1        6          -0.013774181   -0.002460467   -0.007609505
      2        8           0.012106872    0.016229406   -0.001979688
      3        8           0.011586050   -0.016762772    0.018835363
      4        1          -0.014486728    0.005447929   -0.012493897
      5        6          -0.002611449    0.002066690   -0.002613547
      6        9          -0.000656570   -0.000981417    0.004694306
      7        9           0.003857599   -0.003340997   -0.001325603
      8        9           0.003385210    0.001853118    0.002027710
      9        8           0.002183227   -0.000879055    0.004726387
     10        1           0.000033575   -0.000699108   -0.005551948
     11        1          -0.001017703   -0.000891699   -0.001066320
     12        8           0.003128248    0.001758464    0.000462527
     13        1          -0.002551584   -0.003049705   -0.001287424
     14        1          -0.001871384    0.000035661    0.001015355
     15        8          -0.000754478   -0.000141768   -0.002492989
     16        1           0.002449405    0.001188910    0.001199903
     17        1          -0.001294543   -0.000333849    0.003391621
     18        8           0.000203109    0.002315972    0.000716009
     19        1          -0.000570433   -0.002958753   -0.000487528
     20        1          -0.002604936   -0.002513069   -0.000066221
     21        8           0.002455006   -0.001932350    0.002322249
     22        1          -0.000169164   -0.000369332   -0.001829660
     23        1          -0.000357510    0.004320495   -0.000115888
     24        8           0.000885187    0.000812032    0.000715280
     25        1           0.004205550    0.002121426    0.001675570
     26        1          -0.003758376   -0.000835762   -0.002862062
 -------------------------------------------------------------------
 Cartesian Forces:  Max     0.018835363 RMS     0.005266435
 FormGI is forming the generalized inverse of G from B-inverse, IUseBI=4.

 GradGradGradGradGradGradGradGradGradGradGradGradGradGradGradGradGradGrad
 Berny optimization.
 Internal  Forces:  Max     0.020076988 RMS     0.003360689
 Search for a local minimum.
 Step number   1 out of a maximum of  156
 All quantities printed in internal units (Hartrees-Bohrs-Radians)
 Mixed Optimization -- RFO/linear search
 Second derivative matrix not updated -- analytic derivatives used.
 ITU=  0
     Eigenvalues ---    0.00015   0.00024   0.00033   0.00039   0.00040
     Eigenvalues ---    0.00071   0.00115   0.00196   0.00262   0.00347
     Eigenvalues ---    0.00401   0.00514   0.00618   0.00696   0.00821
     Eigenvalues ---    0.00893   0.00995   0.01116   0.01307   0.01378
     Eigenvalues ---    0.01390   0.01468   0.01532   0.01621   0.01690
     Eigenvalues ---    0.01775   0.01974   0.02244   0.02379   0.02539
     Eigenvalues ---    0.02824   0.02939   0.03014   0.03277   0.03455
     Eigenvalues ---    0.03773   0.04221   0.04932   0.05231   0.05710
     Eigenvalues ---    0.05857   0.06423   0.07370   0.07893   0.08206
     Eigenvalues ---    0.11573   0.13710   0.19582   0.21237   0.21995
     Eigenvalues ---    0.23347   0.24670   0.29070   0.36016   0.37125
     Eigenvalues ---    0.37436   0.38866   0.43526   0.45405   0.47795
     Eigenvalues ---    0.48850   0.50563   0.50746   0.52515   0.55746
     Eigenvalues ---    0.57453   0.57468   0.57542   0.57565   0.59852
     Eigenvalues ---    0.87555   0.95374
 RFO step:  Lambda=-7.90982339D-03 EMin= 1.49951998D-04
 Linear search not attempted -- first point.
 Maximum step size (   0.300) exceeded in Quadratic search.
    -- Step size scaled by   0.609
 Iteration  1 RMS(Cart)=  0.04688416 RMS(Int)=  0.00131550
 Iteration  2 RMS(Cart)=  0.00259152 RMS(Int)=  0.00007345
 Iteration  3 RMS(Cart)=  0.00000269 RMS(Int)=  0.00007344
 Iteration  4 RMS(Cart)=  0.00000000 RMS(Int)=  0.00007344
 Variable       Old X    -DE/DX   Delta X   Delta X   Delta X     New X
                                 (Linear)    (Quad)   (Total)
    R1        2.27794   0.02008   0.00000   0.00531   0.00531   2.28325
    R2        2.42130   0.01498   0.00000   0.02570   0.02570   2.44700
    R3        2.95075  -0.00487   0.00000  -0.01361  -0.01361   2.93715
    R4        2.06562  -0.01857   0.00000  -0.13489  -0.13489   1.93073
    R5        2.67343   0.00094   0.00000   0.21154   0.21154   2.88496
    R6        2.52593   0.00308   0.00000   0.00124   0.00124   2.52717
    R7        2.53697   0.00337   0.00000   0.00104   0.00104   2.53801
    R8        2.51984   0.00062   0.00000  -0.00399  -0.00399   2.51585
    R9        1.84707   0.00332   0.00000   0.00223   0.00220   1.84926
   R10        1.81072   0.00169   0.00000   0.00158   0.00158   1.81229
   R11        3.14268   0.00193   0.00000   0.07758   0.07762   3.22030
   R12        3.33915   0.00113   0.00000   0.03489   0.03485   3.37400
   R13        1.83844   0.00351   0.00000   0.00605   0.00605   1.84449
   R14        1.81082   0.00212   0.00000   0.00207   0.00207   1.81289
   R15        3.29586   0.00087   0.00000   0.01454   0.01456   3.31042
   R16        3.47099   0.00073   0.00000  -0.01198  -0.01199   3.45900
   R17        1.81022   0.00279   0.00000   0.00252   0.00252   1.81274
   R18        1.85233   0.00320   0.00000   0.00310   0.00312   1.85545
   R19        3.18896   0.00123   0.00000   0.02823   0.02824   3.21720
   R20        1.87166   0.00412   0.00000  -0.00530  -0.00526   1.86640
   R21        1.89041  -0.00053   0.00000  -0.01626  -0.01623   1.87417
   R22        3.08132   0.00274   0.00000   0.08926   0.08928   3.17060
   R23        1.81022   0.00159   0.00000   0.00156   0.00156   1.81178
   R24        1.83764   0.00388   0.00000   0.00462   0.00457   1.84222
   R25        3.42348   0.00089   0.00000   0.00295   0.00291   3.42639
   R26        1.86362   0.00419   0.00000   0.00101   0.00101   1.86463
   R27        1.82965   0.00389   0.00000   0.00086   0.00086   1.83051
    A1        2.23890   0.00448   0.00000  -0.00047  -0.00047   2.23842
    A2        2.10042  -0.00300   0.00000   0.00557   0.00557   2.10599
    A3        1.94362  -0.00149   0.00000  -0.00511  -0.00511   1.93851
    A4        1.97994   0.00006   0.00000  -0.01428  -0.01428   1.96566
    A5        1.95514  -0.00404   0.00000  -0.00698  -0.00701   1.94813
    A6        1.92662  -0.00475   0.00000  -0.00902  -0.00906   1.91756
    A7        1.95372  -0.00542   0.00000  -0.01221  -0.01226   1.94146
    A8        1.87262   0.00506   0.00000   0.00978   0.00975   1.88237
    A9        1.87823   0.00488   0.00000   0.00950   0.00946   1.88769
   A10        1.87360   0.00528   0.00000   0.01093   0.01088   1.88448
   A11        1.86698  -0.00017   0.00000  -0.00250  -0.00249   1.86449
   A12        1.73971   0.00029   0.00000   0.00652   0.00648   1.74619
   A13        2.13465  -0.00058   0.00000  -0.00591  -0.00591   2.12874
   A14        2.84108  -0.00094   0.00000  -0.00054  -0.00064   2.84044
   A15        1.86325  -0.00036   0.00000  -0.00217  -0.00228   1.86098
   A16        1.80185   0.00149   0.00000   0.02661   0.02658   1.82842
   A17        2.08559  -0.00016   0.00000   0.00159   0.00146   2.08704
   A18        2.82587  -0.00083   0.00000  -0.01187  -0.01187   2.81400
   A19        1.85507   0.00037   0.00000   0.00412   0.00378   1.85885
   A20        2.04519   0.00014   0.00000   0.01321   0.01297   2.05816
   A21        1.77998   0.00099   0.00000   0.01834   0.01820   1.79818
   A22        2.15457  -0.00051   0.00000  -0.01317  -0.01323   2.14134
   A23        1.85260   0.00116   0.00000   0.02880   0.02877   1.88137
   A24        1.80103  -0.00062   0.00000  -0.00832  -0.00827   1.79276
   A25        2.11175  -0.00049   0.00000  -0.01070  -0.01067   2.10107
   A26        1.63578   0.00037   0.00000   0.00290   0.00288   1.63866
   A27        1.82909  -0.00014   0.00000  -0.00499  -0.00494   1.82415
   A28        2.86690  -0.00029   0.00000  -0.01904  -0.01903   2.84787
   A29        2.31894  -0.00128   0.00000  -0.03132  -0.03123   2.28771
   A30        1.83781   0.00067   0.00000   0.01696   0.01675   1.85456
   A31        1.85863   0.00033   0.00000   0.00095   0.00103   1.85965
   A32        2.85859  -0.00031   0.00000  -0.00015  -0.00024   2.85835
   A33        1.51406   0.00016   0.00000  -0.00006  -0.00006   1.51400
   A34        1.76311   0.00115   0.00000   0.01199   0.01209   1.77520
   A35        1.71052  -0.00139   0.00000  -0.01378  -0.01378   1.69674
   A36        2.40113  -0.00128   0.00000  -0.03610  -0.03614   2.36499
   A37        1.97870  -0.00033   0.00000   0.02107   0.02114   1.99985
   A38        1.86361   0.00148   0.00000   0.01455   0.01463   1.87823
   A39        3.07866   0.00311   0.00000   0.02704   0.02707   3.10574
   A40        2.99968  -0.00203   0.00000  -0.02129  -0.02119   2.97849
   A41        3.04209  -0.00048   0.00000  -0.00490  -0.00497   3.03712
   A42        2.89467  -0.00120   0.00000  -0.02212  -0.02222   2.87245
   A43        3.11753   0.00182   0.00000   0.00620   0.00627   3.12379
   A44        3.26818   0.00014   0.00000   0.00117   0.00125   3.26944
   A45        3.11793  -0.00034   0.00000  -0.00951  -0.00959   3.10833
   A46        3.15143  -0.00071   0.00000  -0.00451  -0.00436   3.14707
    D1        0.00819   0.00001   0.00000  -0.00559  -0.00560   0.00259
    D2        3.12560  -0.00022   0.00000  -0.00648  -0.00647   3.11913
    D3       -2.34421   0.00036   0.00000   0.00592   0.00591  -2.33829
    D4        1.85335  -0.00017   0.00000   0.00424   0.00425   1.85760
    D5       -0.23259  -0.00009   0.00000   0.00452   0.00452  -0.22808
    D6        0.81938   0.00046   0.00000   0.00680   0.00680   0.82618
    D7       -1.26625  -0.00008   0.00000   0.00512   0.00513  -1.26112
    D8        2.93099   0.00001   0.00000   0.00540   0.00540   2.93639
    D9        1.64407   0.00102   0.00000   0.01872   0.01850   1.66256
   D10       -2.05902  -0.00028   0.00000   0.01463   0.01476  -2.04426
   D11       -0.15147   0.00030   0.00000   0.02093   0.02103  -0.13043
   D12        1.81001  -0.00009   0.00000   0.01211   0.01211   1.82212
   D13       -0.42812   0.00050   0.00000   0.01659   0.01661  -0.41150
   D14        0.42731  -0.00044   0.00000  -0.00577  -0.00581   0.42150
   D15       -1.61941  -0.00016   0.00000  -0.00470  -0.00469  -1.62410
   D16       -1.60884  -0.00051   0.00000  -0.02391  -0.02390  -1.63274
   D17        0.67669  -0.00043   0.00000  -0.03391  -0.03392   0.64277
   D18        1.87068   0.00036   0.00000   0.01336   0.01345   1.88413
   D19       -0.34244  -0.00010   0.00000  -0.00206  -0.00208  -0.34452
   D20       -2.05227  -0.00038   0.00000  -0.01260  -0.01262  -2.06489
   D21        0.06012   0.00021   0.00000   0.01073   0.01085   0.07097
   D22        2.19870  -0.00046   0.00000  -0.02583  -0.02592   2.17277
   D23       -1.97210   0.00014   0.00000  -0.00250  -0.00245  -1.97455
   D24       -1.47006   0.00036   0.00000   0.00405   0.00397  -1.46610
   D25        2.33863  -0.00034   0.00000  -0.01506  -0.01492   2.32371
   D26        0.42337  -0.00028   0.00000  -0.00793  -0.00789   0.41548
   D27        1.92827   0.00100   0.00000   0.01231   0.01246   1.94073
   D28        0.40185   0.00021   0.00000   0.01481   0.01481   0.41666
   D29       -2.62391  -0.00022   0.00000  -0.00217  -0.00209  -2.62600
   D30       -0.04153   0.00002   0.00000  -0.00668  -0.00661  -0.04814
   D31       -1.56795  -0.00077   0.00000  -0.00418  -0.00426  -1.57221
   D32        1.68948  -0.00120   0.00000  -0.02116  -0.02116   1.66832
   D33        1.32875  -0.00008   0.00000   0.01767   0.01769   1.34644
   D34       -2.38025   0.00007   0.00000   0.02228   0.02218  -2.35808
   D35       -0.57012   0.00023   0.00000   0.01798   0.01799  -0.55212
   D36       -1.75285  -0.00092   0.00000  -0.03708  -0.03707  -1.78992
   D37        2.11742   0.00012   0.00000  -0.00258  -0.00254   2.11489
   D38        0.22403  -0.00121   0.00000  -0.01546  -0.01545   0.20859
   D39        2.34568  -0.00026   0.00000  -0.02040  -0.02042   2.32525
   D40       -0.06724   0.00078   0.00000   0.01409   0.01411  -0.05312
   D41       -1.96063  -0.00055   0.00000   0.00121   0.00121  -1.95942
   D42        0.17235   0.00007   0.00000  -0.00940  -0.00942   0.16293
   D43       -2.24056   0.00111   0.00000   0.02510   0.02511  -2.21545
   D44        2.14923  -0.00022   0.00000   0.01222   0.01220   2.16144
   D45       -0.88417   0.00076   0.00000   0.03123   0.03119  -0.85298
   D46        1.64197  -0.00010   0.00000   0.00434   0.00428   1.64624
   D47        0.68947  -0.00109   0.00000  -0.01690  -0.01695   0.67251
   D48        2.48374   0.00056   0.00000  -0.00591  -0.00607   2.47768
   D49       -1.00909   0.00036   0.00000  -0.00183  -0.00177  -1.01086
         Item               Value     Threshold  Converged?
 Maximum Force            0.020077     0.000015     NO 
 RMS     Force            0.003361     0.000010     NO 
 Maximum Displacement     0.185649     0.000060     NO 
 RMS     Displacement     0.047748     0.000040     NO 
 Predicted change in Energy=-3.750275D-03
 GradGradGradGradGradGradGradGradGradGradGradGradGradGradGradGradGradGrad

                          Input orientation:                          
 ---------------------------------------------------------------------
 Center     Atomic      Atomic             Coordinates (Angstroms)
 Number     Number       Type             X           Y           Z
 ---------------------------------------------------------------------
      1          6           0       -1.294755    0.698774   -0.225277
      2          8           0       -0.435846    1.548378   -0.242469
      3          8           0       -1.312550   -0.409814    0.443654
      4          1           0       -0.475559   -0.537235    1.015560
      5          6           0       -2.567635    0.840481   -1.105875
      6          9           0       -3.678440    0.564117   -0.414377
      7          9           0       -2.503948   -0.013003   -2.140916
      8          9           0       -2.680070    2.073122   -1.596172
      9          8           0        2.211990   -2.568307    0.559032
     10          1           0        2.774206   -1.927583    0.078384
     11          1           0        1.817437   -3.141306   -0.101066
     12          8           0        1.039615    0.325749    4.397073
     13          1           0        0.923015   -0.213960    3.592202
     14          1           0        0.171222    0.417269    4.794380
     15          8           0        2.377294    2.461792    3.373435
     16          1           0        3.242005    2.533385    3.782494
     17          1           0        1.898021    1.753880    3.856351
     18          8           0        0.806049   -0.694957    1.829984
     19          1           0        1.277282   -1.497295    1.498840
     20          1           0        1.359420    0.065738    1.515767
     21          8           0        3.388746   -0.434841   -0.684425
     22          1           0        3.324285   -0.115626   -1.586173
     23          1           0        3.109481    0.300718   -0.108826
     24          8           0        2.138985    1.429510    0.926327
     25          1           0        2.301887    1.940716    1.754424
     26          1           0        1.373776    1.825144    0.483337
 ---------------------------------------------------------------------
                    Distance matrix (angstroms):
                    1          2          3          4          5
     1  C    0.000000
     2  O    1.208241   0.000000
     3  O    1.294896   2.252530   0.000000
     4  H    1.933514   2.435979   1.021697   0.000000
     5  C    1.554271   2.406473   2.353618   3.282586   0.000000
     6  F    2.394963   3.393043   2.698554   3.676431   1.337323
     7  F    2.374541   3.212329   2.873481   3.788472   1.343057
     8  F    2.384802   2.672903   3.492274   4.300578   1.331329
     9  O    4.856565   4.959893   4.134584   3.399498   6.102178
    10  H    4.852464   4.742329   4.374770   3.656820   6.131877
    11  H    4.944429   5.204845   4.189819   3.644978   6.007756
    12  O    5.191778   5.019677   4.658675   3.804619   6.599973
    13  H    4.508296   4.433626   3.866453   2.949509   5.947134
    14  H    5.236916   5.197864   4.670595   3.950809   6.518700
    15  O    5.435339   4.671493   5.517670   4.763666   6.866235
    16  H    6.325363   5.540501   6.368221   5.559219   7.779074
    17  H    5.288360   4.721175   5.160992   4.353525   6.737957
    18  O    3.252685   3.296955   2.547877   1.526657   4.728486
    19  H    3.796140   3.904240   3.000544   2.056144   5.199339
    20  H    3.236760   2.917636   2.918047   1.995227   4.784872
    21  O    4.840566   4.330818   4.834808   4.222947   6.105943
    22  H    4.883730   4.325857   5.070206   4.624455   5.988285
    23  H    4.423720   3.760832   4.512698   3.849535   5.789223
    24  O    3.694691   2.830189   3.940708   3.272902   5.160337
    25  H    4.289228   3.411260   4.506359   3.794782   5.753614
    26  H    2.981929   1.969296   3.494705   3.046988   4.362325
                    6          7          8          9         10
     6  F    0.000000
     7  F    2.166434   0.000000
     8  F    2.161129   2.163258   0.000000
     9  O    6.742164   6.004945   7.079549   0.000000
    10  H    6.934552   6.037368   6.968422   0.978589   0.000000
    11  H    6.635735   5.711535   7.046501   0.959025   1.555870
    12  O    6.742916   7.444253   7.266936   4.947786   5.170821
    13  H    6.150729   6.682298   6.718049   4.050250   4.325544
    14  H    6.478628   7.445805   7.191027   5.569253   5.874902
    15  O    7.390576   7.769118   7.101055   5.766289   5.502864
    16  H    8.329724   8.636368   8.013292   6.122001   5.817173
    17  H    7.124014   7.646334   7.126769   5.445382   5.347327
    18  O    5.170402   5.214325   5.617279   2.664851   2.908799
    19  H    5.698158   5.454232   6.163409   1.704108   2.107990
    20  H    5.417921   5.320070   5.480076   2.929233   2.835668
    21  O    7.142545   6.084665   6.629607   2.735437   1.785445
    22  H    7.132553   5.855474   6.390853   3.443073   2.521215
    23  H    6.799898   5.978160   6.234783   3.079420   2.261146
    24  O    6.032316   5.748535   5.477274   4.015318   3.520311
    25  H    6.508690   6.487430   6.005325   4.665655   4.242162
    26  H    5.284030   5.030133   4.562841   4.473337   4.025935
                   11         12         13         14         15
    11  H    0.000000
    12  O    5.732254   0.000000
    13  H    4.796829   0.976063   0.000000
    14  H    6.272071   0.959340   1.552055   0.000000
    15  O    6.616669   2.720277   3.053267   3.326547   0.000000
    16  H    7.022361   3.178346   3.600254   3.864138   0.959260
    17  H    6.295275   1.751799   2.211969   2.376606   0.981861
    18  O    3.276657   2.772426   1.830424   3.229195   3.849171
    19  H    2.356743   3.432162   2.480851   3.968566   4.516471
    20  H    3.620643   2.910637   2.140155   3.504953   3.198136
    21  O    3.183437   5.649649   4.941473   6.410605   5.087214
    22  H    3.692001   6.419795   5.708883   7.137033   5.669002
    23  H    3.676542   4.958639   4.329335   5.717375   4.163230
    24  O    4.695880   3.804337   3.359534   4.456294   2.666596
    25  H    5.431803   3.344405   3.149817   4.012724   1.702469
    26  H    5.020358   4.204424   3.745154   4.691838   3.124905
                   16         17         18         19         20
    16  H    0.000000
    17  H    1.555434   0.000000
    18  O    4.490921   3.360858   0.000000
    19  H    5.032057   4.063658   0.987656   0.000000
    20  H    3.843366   2.935685   0.991770   1.565281   0.000000
    21  O    5.365190   5.256558   3.613894   3.217721   3.034730
    22  H    5.987205   5.928773   4.283371   3.951776   3.676360
    23  H    4.488289   4.393398   3.171143   3.028926   2.399423
    24  O    3.254671   2.957756   2.665835   3.104270   1.677807
    25  H    2.312605   2.148514   3.031504   3.596535   2.112048
    26  H    3.856983   3.414255   2.913191   3.475509   2.040007
                   21         22         23         24         25
    21  O    0.000000
    22  H    0.958751   0.000000
    23  H    0.974859   1.549851   0.000000
    24  O    2.762649   3.178843   1.813168   0.000000
    25  H    3.573866   4.053817   2.610269   0.986719   0.000000
    26  H    3.245197   3.442956   2.384786   0.968665   1.578103
                   26
    26  H    0.000000
 Stoichiometry    C2H13F3O8
 Framework group  C1[X(C2H13F3O8)]
 Deg. of freedom    72
 Full point group                 C1      NOp   1
 Largest Abelian subgroup         C1      NOp   1
 Largest concise Abelian subgroup C1      NOp   1
                         Standard orientation:                         
 ---------------------------------------------------------------------
 Center     Atomic      Atomic             Coordinates (Angstroms)
 Number     Number       Type             X           Y           Z
 ---------------------------------------------------------------------
      1          6           0        1.518757   -0.213631   -0.041957
      2          8           0        0.891826   -0.410649   -1.055854
      3          8           0        1.066004    0.052671    1.141619
      4          1           0        0.045413    0.088192    1.173213
      5          6           0        3.072909   -0.227036   -0.055717
      6          9           0        3.568516   -0.940781    0.960834
      7          9           0        3.541186    1.026884    0.054753
      8          9           0        3.540704   -0.741721   -1.190928
      9          8           0       -2.057514    2.751684    1.373464
     10          1           0       -2.194647    2.876738    0.412635
     11          1           0       -1.404592    3.398579    1.647231
     12          8           0       -3.048234   -2.092291    1.560474
     13          1           0       -2.538202   -1.262304    1.621203
     14          1           0       -2.555151   -2.753900    2.049837
     15          8           0       -3.394396   -2.266812   -1.132038
     16          1           0       -4.329520   -2.241352   -1.344345
     17          1           0       -3.331808   -2.317517   -0.153486
     18          8           0       -1.479573    0.158808    1.162726
     19          1           0       -1.740906    1.077719    1.413270
     20          1           0       -1.694510    0.093888    0.196706
     21          8           0       -2.147200    2.659926   -1.358962
     22          1           0       -1.557112    3.021795   -2.022326
     23          1           0       -2.187241    1.698877   -1.517487
     24          8           0       -1.890900   -0.088970   -1.459504
     25          1           0       -2.454305   -0.897670   -1.506312
     26          1           0       -0.981171   -0.353409   -1.661439
 ---------------------------------------------------------------------
 Rotational constants (GHZ):           0.6506523           0.2799032           0.2510667
 Standard basis: 6-31++G(d,p) (6D, 7F)
 There are   325 symmetry adapted cartesian basis functions of A   symmetry.
 There are   325 symmetry adapted basis functions of A   symmetry.
   325 basis functions,   520 primitive gaussians,   325 cartesian basis functions
    58 alpha electrons       58 beta electrons
       nuclear repulsion energy       971.6763420750 Hartrees.
 NAtoms=   26 NActive=   26 NUniq=   26 SFac= 1.00D+00 NAtFMM=   60 NAOKFM=F Big=F
 Integral buffers will be    131072 words long.
 Raffenetti 2 integral format.
 Two-electron integral symmetry is turned on.
 Nuclear repulsion after empirical dispersion term =      971.6634089838 Hartrees.
 One-electron integrals computed using PRISM.
 NBasis=   325 RedAO= T EigKep=  3.76D-05  NBF=   325
 NBsUse=   325 1.00D-06 EigRej= -1.00D+00 NBFU=   325
 Initial guess from the checkpoint file:  "/local_scratch/slurm.5787681/Gau-2681816.chk"
 B after Tr=     0.000000   -0.000000    0.000000
         Rot=    0.999953   -0.002616   -0.002122   -0.009071 Ang=  -1.11 deg.
 ExpMin= 3.60D-02 ExpMax= 7.00D+03 ExpMxC= 1.05D+03 IAcc=3 IRadAn=         5 AccDes= 0.00D+00
 Harris functional with IExCor= 4639 and IRadAn=       5 diagonalized for initial guess.
 HarFok:  IExCor= 4639 AccDes= 0.00D+00 IRadAn=         5 IDoV= 1 UseB2=F ITyADJ=14
 ICtDFT=  3500011 ScaDFX=  1.000000  1.000000  1.000000  1.000000
 FoFCou: FMM=F IPFlag=           0 FMFlag=      100000 FMFlg1=           0
         NFxFlg=           0 DoJE=T BraDBF=F KetDBF=T FulRan=T
         wScrn=  0.000000 ICntrl=       500 IOpCl=  0 I1Cent=   200000004 NGrid=           0
         NMat0=    1 NMatS0=      1 NMatT0=    0 NMatD0=    1 NMtDS0=    0 NMtDT0=    0
 Petite list used in FoFCou.
 Requested convergence on RMS density matrix=1.00D-10 within 128 cycles.
 Requested convergence on MAX density matrix=1.00D-08.
 Requested convergence on             energy=1.00D-08.
 No special actions if energy rises.
 SCF Done:  E(RwB97XD) =  -985.244569751     A.U. after   16 cycles
            NFock= 16  Conv=0.70D-10     -V/T= 2.0082
 Calling FoFJK, ICntrl=      2127 FMM=F ISym2X=0 I1Cent= 0 IOpClX= 0 NMat=1 NMatS=1 NMatT=0.
 ***** Axes restored to original set *****
 -------------------------------------------------------------------
 Center     Atomic                   Forces (Hartrees/Bohr)
 Number     Number              X              Y              Z
 -------------------------------------------------------------------
      1        6          -0.006010679   -0.001302024   -0.003190495
      2        8           0.005297403    0.006687856   -0.000878926
      3        8          -0.003393605   -0.005327431    0.002269571
      4        1           0.000946726    0.001244650    0.000039705
      5        6          -0.000937321    0.000933435   -0.001007976
      6        9          -0.000285033   -0.000326850    0.001906593
      7        9           0.001460754   -0.001476164   -0.000587144
      8        9           0.001298517    0.000828553    0.000634030
      9        8           0.002215927   -0.000150521    0.002969971
     10        1          -0.000895049   -0.001014789   -0.003964880
     11        1          -0.000423485   -0.000387942   -0.000427027
     12        8           0.001514486    0.000667373   -0.000205152
     13        1          -0.001638892   -0.001273856   -0.000382402
     14        1          -0.000695043   -0.000015042    0.000581509
     15        8          -0.000152313   -0.000616828   -0.000980766
     16        1           0.000909146    0.000778568    0.000611693
     17        1          -0.000494569    0.000153634    0.001550312
     18        8           0.001687791    0.000349891    0.001480440
     19        1          -0.001323764   -0.001505436   -0.000409067
     20        1          -0.001103059   -0.000918430   -0.000229485
     21        8           0.001723991   -0.000740290    0.002534658
     22        1          -0.000010291   -0.000327426   -0.000804725
     23        1          -0.000437993    0.002473781   -0.001153861
     24        8           0.000404943    0.000915406    0.000350535
     25        1           0.002086487    0.000840028    0.000432160
     26        1          -0.001745073   -0.000490145   -0.001139271
 -------------------------------------------------------------------
 Cartesian Forces:  Max     0.006687856 RMS     0.001859003

 GradGradGradGradGradGradGradGradGradGradGradGradGradGradGradGradGradGrad
 Berny optimization.
 Using GEDIIS/GDIIS optimizer.
 FormGI is forming the generalized inverse of G from B-inverse, IUseBI=4.
 Internal  Forces:  Max     0.008481142 RMS     0.001268212
 Search for a local minimum.
 Step number   2 out of a maximum of  156
 All quantities printed in internal units (Hartrees-Bohrs-Radians)
 Mixed Optimization -- RFO/linear search
 Update second derivatives using D2CorX and points    1    2
 DE= -3.26D-03 DEPred=-3.75D-03 R= 8.71D-01
 TightC=F SS=  1.41D+00  RLast= 3.18D-01 DXNew= 5.0454D-01 9.5441D-01
 Trust test= 8.71D-01 RLast= 3.18D-01 DXMaxT set to 5.05D-01
 ITU=  1  0
 Use linear search instead of GDIIS.
     Eigenvalues ---    0.00015   0.00024   0.00033   0.00039   0.00040
     Eigenvalues ---    0.00071   0.00115   0.00196   0.00262   0.00347
     Eigenvalues ---    0.00400   0.00519   0.00625   0.00724   0.00893
     Eigenvalues ---    0.00899   0.01039   0.01130   0.01369   0.01383
     Eigenvalues ---    0.01465   0.01497   0.01564   0.01618   0.01773
     Eigenvalues ---    0.01812   0.01972   0.02241   0.02371   0.02534
     Eigenvalues ---    0.02795   0.02943   0.03092   0.03277   0.03361
     Eigenvalues ---    0.03896   0.04223   0.04917   0.05231   0.05708
     Eigenvalues ---    0.05855   0.06413   0.07369   0.07888   0.08215
     Eigenvalues ---    0.11571   0.13709   0.19573   0.21292   0.22083
     Eigenvalues ---    0.23762   0.27384   0.31190   0.36111   0.36398
     Eigenvalues ---    0.37398   0.38853   0.43435   0.45141   0.47685
     Eigenvalues ---    0.48738   0.50432   0.50611   0.52440   0.55438
     Eigenvalues ---    0.57409   0.57457   0.57512   0.57547   0.59390
     Eigenvalues ---    0.86091   0.93132
 RFO step:  Lambda=-1.29335920D-03 EMin= 1.50074509D-04
 Quartic linear search produced a step of  0.20068.
 Iteration  1 RMS(Cart)=  0.10482361 RMS(Int)=  0.00350270
 Iteration  2 RMS(Cart)=  0.00410009 RMS(Int)=  0.00054008
 Iteration  3 RMS(Cart)=  0.00000757 RMS(Int)=  0.00054006
 Iteration  4 RMS(Cart)=  0.00000000 RMS(Int)=  0.00054006
 Variable       Old X    -DE/DX   Delta X   Delta X   Delta X     New X
                                 (Linear)    (Quad)   (Total)
    R1        2.28325   0.00848   0.00107   0.01380   0.01486   2.29811
    R2        2.44700   0.00621   0.00516   0.00425   0.00940   2.45640
    R3        2.93715  -0.00180  -0.00273  -0.00784  -0.01057   2.92657
    R4        1.93073   0.00259  -0.02707   0.05181   0.02473   1.95545
    R5        2.88496   0.00193   0.04245  -0.08372  -0.04128   2.84368
    R6        2.52717   0.00129   0.00025   0.00309   0.00334   2.53051
    R7        2.53801   0.00146   0.00021   0.00251   0.00272   2.54073
    R8        2.51585   0.00042  -0.00080  -0.00068  -0.00148   2.51437
    R9        1.84926   0.00143   0.00044   0.00395   0.00466   1.85392
   R10        1.81229   0.00070   0.00032   0.00159   0.00190   1.81420
   R11        3.22030   0.00135   0.01558   0.01305   0.02889   3.24919
   R12        3.37400   0.00075   0.00699   0.01733   0.02454   3.39855
   R13        1.84449   0.00139   0.00121  -0.00007   0.00142   1.84591
   R14        1.81289   0.00087   0.00042   0.00178   0.00219   1.81509
   R15        3.31042   0.00055   0.00292   0.03052   0.03369   3.34411
   R16        3.45900   0.00027  -0.00241   0.05211   0.04988   3.50888
   R17        1.81274   0.00114   0.00051   0.00155   0.00206   1.81480
   R18        1.85545   0.00133   0.00063  -0.00001   0.00083   1.85628
   R19        3.21720   0.00071   0.00567   0.03515   0.04061   3.25781
   R20        1.86640   0.00197  -0.00106   0.00522   0.00433   1.87072
   R21        1.87417   0.00035  -0.00326   0.00227  -0.00143   1.87274
   R22        3.17060   0.00156   0.01792   0.00441   0.02186   3.19245
   R23        1.81178   0.00065   0.00031   0.00155   0.00186   1.81364
   R24        1.84222   0.00158   0.00092   0.00339   0.00406   1.84628
   R25        3.42639   0.00041   0.00058   0.00356   0.00388   3.43027
   R26        1.86463   0.00172   0.00020  -0.00091  -0.00089   1.86374
   R27        1.83051   0.00170   0.00017   0.00735   0.00752   1.83804
    A1        2.23842   0.00167  -0.00010   0.00436   0.00427   2.24269
    A2        2.10599  -0.00124   0.00112  -0.00875  -0.00764   2.09835
    A3        1.93851  -0.00044  -0.00103   0.00441   0.00338   1.94189
    A4        1.96566   0.00038  -0.00287   0.00380   0.00091   1.96657
    A5        1.94813  -0.00165  -0.00141  -0.00593  -0.00737   1.94076
    A6        1.91756  -0.00192  -0.00182  -0.00538  -0.00722   1.91034
    A7        1.94146  -0.00201  -0.00246  -0.00303  -0.00552   1.93593
    A8        1.88237   0.00198   0.00196   0.00525   0.00717   1.88954
    A9        1.88769   0.00186   0.00190   0.00419   0.00606   1.89374
   A10        1.88448   0.00203   0.00218   0.00565   0.00781   1.89229
   A11        1.86449  -0.00010  -0.00050   0.00120   0.00079   1.86528
   A12        1.74619   0.00023   0.00130   0.02500   0.02605   1.77224
   A13        2.12874  -0.00033  -0.00119  -0.02284  -0.02386   2.10488
   A14        2.84044  -0.00034  -0.00013  -0.00768  -0.00847   2.83197
   A15        1.86098  -0.00016  -0.00046  -0.00086  -0.00227   1.85871
   A16        1.82842   0.00085   0.00533   0.03889   0.04448   1.87290
   A17        2.08704  -0.00007   0.00029   0.00538   0.00533   2.09237
   A18        2.81400  -0.00048  -0.00238  -0.03364  -0.03591   2.77809
   A19        1.85885   0.00015   0.00076   0.00692   0.00659   1.86544
   A20        2.05816   0.00014   0.00260   0.03643   0.03796   2.09612
   A21        1.79818   0.00059   0.00365   0.02035   0.02296   1.82114
   A22        2.14134  -0.00035  -0.00266  -0.07268  -0.07582   2.06552
   A23        1.88137   0.00078   0.00577   0.06079   0.06661   1.94797
   A24        1.79276  -0.00041  -0.00166   0.00063  -0.00168   1.79108
   A25        2.10107  -0.00028  -0.00214   0.01252   0.01137   2.11245
   A26        1.63866   0.00018   0.00058  -0.00460  -0.00427   1.63439
   A27        1.82415  -0.00011  -0.00099  -0.00068  -0.00275   1.82140
   A28        2.84787  -0.00042  -0.00382  -0.00816  -0.01315   2.83472
   A29        2.28771  -0.00078  -0.00627  -0.06889  -0.07468   2.21303
   A30        1.85456   0.00045   0.00336   0.02686   0.02847   1.88304
   A31        1.85965   0.00011   0.00021  -0.00008   0.00003   1.85968
   A32        2.85835  -0.00016  -0.00005  -0.00935  -0.01118   2.84717
   A33        1.51400   0.00007  -0.00001   0.01563   0.01563   1.52963
   A34        1.77520   0.00054   0.00243   0.03343   0.03748   1.81269
   A35        1.69674  -0.00068  -0.00277  -0.03359  -0.03637   1.66037
   A36        2.36499  -0.00079  -0.00725  -0.06046  -0.06883   2.29616
   A37        1.99985   0.00002   0.00424   0.03564   0.04032   2.04017
   A38        1.87823   0.00073   0.00294   0.01745   0.02116   1.89940
   A39        3.10574   0.00142   0.00543   0.03796   0.04313   3.14887
   A40        2.97849  -0.00092  -0.00425  -0.02873  -0.03238   2.94611
   A41        3.03712  -0.00026  -0.00100  -0.03027  -0.03081   3.00631
   A42        2.87245  -0.00072  -0.00446  -0.03783  -0.04274   2.82971
   A43        3.12379   0.00074   0.00126  -0.00092   0.00029   3.12408
   A44        3.26944   0.00008   0.00025   0.00216   0.00338   3.27282
   A45        3.10833  -0.00025  -0.00193   0.00343   0.00247   3.11080
   A46        3.14707  -0.00029  -0.00087  -0.00346  -0.00262   3.14445
    D1        0.00259  -0.00004  -0.00112  -0.00976  -0.01088  -0.00829
    D2        3.11913  -0.00014  -0.00130  -0.00907  -0.01037   3.10876
    D3       -2.33829   0.00016   0.00119   0.02002   0.02121  -2.31708
    D4        1.85760   0.00000   0.00085   0.02080   0.02166   1.87926
    D5       -0.22808  -0.00000   0.00091   0.01918   0.02009  -0.20799
    D6        0.82618   0.00021   0.00136   0.01920   0.02057   0.84674
    D7       -1.26112   0.00005   0.00103   0.01998   0.02101  -1.24011
    D8        2.93639   0.00005   0.00108   0.01836   0.01944   2.95584
    D9        1.66256   0.00042   0.00371   0.04015   0.04430   1.70686
   D10       -2.04426   0.00009   0.00296   0.04283   0.04511  -1.99915
   D11       -0.13043   0.00031   0.00422   0.06941   0.07398  -0.05646
   D12        1.82212   0.00003   0.00243   0.08517   0.08746   1.90958
   D13       -0.41150   0.00034   0.00333   0.09766   0.10068  -0.31083
   D14        0.42150  -0.00024  -0.00117  -0.06432  -0.06595   0.35555
   D15       -1.62410  -0.00012  -0.00094  -0.07380  -0.07472  -1.69882
   D16       -1.63274  -0.00039  -0.00480  -0.10786  -0.11306  -1.74581
   D17        0.64277  -0.00045  -0.00681  -0.14805  -0.15500   0.48776
   D18        1.88413   0.00026   0.00270   0.06202   0.06463   1.94875
   D19       -0.34452  -0.00006  -0.00042   0.03353   0.03243  -0.31209
   D20       -2.06489  -0.00025  -0.00253  -0.04226  -0.04501  -2.10990
   D21        0.07097   0.00021   0.00218   0.01114   0.01320   0.08417
   D22        2.17277  -0.00041  -0.00520  -0.06751  -0.07313   2.09964
   D23       -1.97455   0.00005  -0.00049  -0.01411  -0.01492  -1.98947
   D24       -1.46610   0.00026   0.00080  -0.01665  -0.01637  -1.48247
   D25        2.32371  -0.00030  -0.00300  -0.03954  -0.04301   2.28070
   D26        0.41548  -0.00021  -0.00158  -0.03925  -0.04009   0.37539
   D27        1.94073   0.00051   0.00250   0.02092   0.02316   1.96388
   D28        0.41666   0.00027   0.00297  -0.01109  -0.00743   0.40923
   D29       -2.62600  -0.00013  -0.00042  -0.01067  -0.01091  -2.63690
   D30       -0.04814  -0.00005  -0.00133  -0.01122  -0.01279  -0.06093
   D31       -1.57221  -0.00028  -0.00085  -0.04324  -0.04338  -1.61558
   D32        1.66832  -0.00068  -0.00425  -0.04281  -0.04685   1.62146
   D33        1.34644   0.00005   0.00355   0.10156   0.10461   1.45105
   D34       -2.35808   0.00021   0.00445   0.07889   0.08368  -2.27440
   D35       -0.55212   0.00025   0.00361   0.07788   0.08119  -0.47093
   D36       -1.78992  -0.00069  -0.00744  -0.11064  -0.11769  -1.90761
   D37        2.11489  -0.00002  -0.00051  -0.06025  -0.06079   2.05409
   D38        0.20859  -0.00065  -0.00310  -0.07329  -0.07617   0.13241
   D39        2.32525  -0.00024  -0.00410  -0.03228  -0.03589   2.28937
   D40       -0.05312   0.00043   0.00283   0.01811   0.02101  -0.03211
   D41       -1.95942  -0.00020   0.00024   0.00507   0.00563  -1.95379
   D42        0.16293  -0.00002  -0.00189  -0.04972  -0.05162   0.11131
   D43       -2.21545   0.00065   0.00504   0.00068   0.00528  -2.21017
   D44        2.16144   0.00002   0.00245  -0.01236  -0.01010   2.15134
   D45       -0.85298   0.00056   0.00626   0.13940   0.14560  -0.70738
   D46        1.64624  -0.00001   0.00086   0.06892   0.06912   1.71536
   D47        0.67251  -0.00056  -0.00340  -0.07663  -0.07979   0.59272
   D48        2.47768   0.00014  -0.00122  -0.02356  -0.02631   2.45136
   D49       -1.01086   0.00015  -0.00036  -0.04659  -0.04680  -1.05766
         Item               Value     Threshold  Converged?
 Maximum Force            0.008481     0.000015     NO 
 RMS     Force            0.001268     0.000010     NO 
 Maximum Displacement     0.395455     0.000060     NO 
 RMS     Displacement     0.104455     0.000040     NO 
 Predicted change in Energy=-1.082061D-03
 GradGradGradGradGradGradGradGradGradGradGradGradGradGradGradGradGradGrad

                          Input orientation:                          
 ---------------------------------------------------------------------
 Center     Atomic      Atomic             Coordinates (Angstroms)
 Number     Number       Type             X           Y           Z
 ---------------------------------------------------------------------
      1          6           0       -1.325177    0.721289   -0.219109
      2          8           0       -0.426407    1.534215   -0.320487
      3          8           0       -1.352016   -0.371796    0.483817
      4          1           0       -0.471403   -0.534374    1.002337
      5          6           0       -2.639162    0.908199   -1.017171
      6          9           0       -3.710747    0.730353   -0.234076
      7          9           0       -2.690535    0.006128   -2.012810
      8          9           0       -2.702597    2.125971   -1.549488
      9          8           0        2.303541   -2.602648    0.545885
     10          1           0        2.892116   -1.962819    0.091284
     11          1           0        1.934060   -3.172257   -0.132857
     12          8           0        0.958934    0.331458    4.339714
     13          1           0        0.854581   -0.242410    3.556164
     14          1           0        0.085618    0.423071    4.728932
     15          8           0        2.326981    2.472688    3.329021
     16          1           0        3.167695    2.604517    3.774096
     17          1           0        1.849508    1.770828    3.823312
     18          8           0        0.804523   -0.749407    1.770601
     19          1           0        1.289735   -1.552187    1.454207
     20          1           0        1.366864    0.010615    1.473543
     21          8           0        3.562346   -0.443387   -0.598990
     22          1           0        3.533551   -0.167679   -1.517819
     23          1           0        3.215699    0.303597   -0.073258
     24          8           0        2.127634    1.398244    0.882191
     25          1           0        2.290722    1.940553    1.689648
     26          1           0        1.339850    1.742080    0.426980
 ---------------------------------------------------------------------
                    Distance matrix (angstroms):
                    1          2          3          4          5
     1  C    0.000000
     2  O    1.216105   0.000000
     3  O    1.299870   2.266393   0.000000
     4  H    1.948730   2.455799   1.034782   0.000000
     5  C    1.548675   2.402820   2.355440   3.295240   0.000000
     6  F    2.385634   3.382388   2.700688   3.690745   1.339090
     7  F    2.364957   3.213298   2.857903   3.782566   1.344496
     8  F    2.374937   2.653612   3.492455   4.308999   1.330547
     9  O    4.980097   5.031586   4.282949   3.490905   6.260950
    10  H    5.008626   4.838533   4.549516   3.766130   6.329806
    11  H    5.078363   5.268576   4.361326   3.746111   6.192454
    12  O    5.113903   5.008321   4.550055   3.732776   6.478823
    13  H    4.464610   4.452612   3.784855   2.892319   5.869031
    14  H    5.153870   5.195521   4.551879   3.887734   6.377889
    15  O    5.384689   4.666989   5.451724   4.720893   6.782299
    16  H    6.299057   5.552362   6.333416   5.547821   7.717079
    17  H    5.246077   4.733587   5.098316   4.319547   6.657519
    18  O    3.264585   3.332082   2.539501   1.504811   4.730570
    19  H    3.847914   3.952285   3.051856   2.083683   5.253326
    20  H    3.258406   2.959007   2.918579   1.974405   4.801828
    21  O    5.038716   4.460788   5.032748   4.340929   6.360846
    22  H    5.107264   4.473401   5.283652   4.746084   6.285741
    23  H    4.562378   3.852334   4.650861   3.931135   5.961200
    24  O    3.686872   2.826313   3.924246   3.241056   5.154615
    25  H    4.266694   3.404195   4.480015   3.771869   5.718074
    26  H    2.926057   1.929140   3.423134   2.965454   4.314332
                    6          7          8          9         10
     6  F    0.000000
     7  F    2.174679   0.000000
     8  F    2.166662   2.169919   0.000000
     9  O    6.920180   6.188169   7.198045   0.000000
    10  H    7.138405   6.282512   7.121176   0.981053   0.000000
    11  H    6.863269   5.918043   7.181689   0.960032   1.559119
    12  O    6.548633   7.333419   7.163086   4.980973   5.200967
    13  H    6.012854   6.606292   6.658110   4.090475   4.372270
    14  H    6.256058   7.302873   7.077610   5.618899   5.922556
    15  O    7.223957   7.732693   7.015463   5.788388   5.520510
    16  H    8.178685   8.634741   7.939135   6.187300   5.873636
    17  H    6.961424   7.601742   7.050870   5.484065   5.381002
    18  O    5.157139   5.205810   5.620559   2.679830   2.941176
    19  H    5.750227   5.503735   6.204010   1.719395   2.143316
    20  H    5.405193   5.349501   5.493083   2.926954   2.851574
    21  O    7.376226   6.426467   6.837730   2.749135   1.798433
    22  H    7.411768   6.246157   6.644650   3.420654   2.494630
    23  H    6.941443   6.223660   6.366045   3.108317   2.295304
    24  O    5.981540   5.790835   5.456535   4.018854   3.536483
    25  H    6.417393   6.501009   5.954798   4.684980   4.260605
    26  H    5.193179   5.020967   4.516102   4.451910   4.030942
                   11         12         13         14         15
    11  H    0.000000
    12  O    5.764615   0.000000
    13  H    4.833027   0.976814   0.000000
    14  H    6.322982   0.960502   1.552273   0.000000
    15  O    6.633580   2.734578   3.096985   3.344307   0.000000
    16  H    7.082178   3.219525   3.674641   3.894819   0.960349
    17  H    6.331865   1.769627   2.261499   2.397479   0.982299
    18  O    3.281647   2.791497   1.856822   3.262399   3.889530
    19  H    2.357659   3.461748   2.514577   4.009409   4.559651
    20  H    3.610112   2.912779   2.159575   3.522678   3.228998
    21  O    3.211749   5.636394   4.963636   6.420680   5.045680
    22  H    3.674776   6.417826   5.738272   7.159547   5.649708
    23  H    3.705093   4.956621   4.364139   5.733472   4.131619
    24  O    4.685859   3.802415   3.385638   4.462982   2.679766
    25  H    5.439628   3.374270   3.211186   4.049998   1.723957
    26  H    4.981687   4.176654   3.737041   4.671152   3.151199
                   16         17         18         19         20
    16  H    0.000000
    17  H    1.560473   0.000000
    18  O    4.565893   3.414265   0.000000
    19  H    5.117304   4.119276   0.989945   0.000000
    20  H    3.906899   2.975351   0.991011   1.564823   0.000000
    21  O    5.345029   5.233862   3.648862   3.257271   3.053138
    22  H    5.985255   5.926339   4.312738   3.972972   3.697914
    23  H    4.483154   4.382066   3.212850   3.080003   2.428297
    24  O    3.301505   2.977645   2.674378   3.119987   1.689374
    25  H    2.356873   2.185406   3.074285   3.640967   2.150553
    26  H    3.909987   3.434479   2.880867   3.451072   2.023362
                   21         22         23         24         25
    21  O    0.000000
    22  H    0.959735   0.000000
    23  H    0.977007   1.552381   0.000000
    24  O    2.764761   3.191985   1.815220   0.000000
    25  H    3.540912   4.034490   2.577410   0.986247   0.000000
    26  H    3.281519   3.498821   2.416253   0.972647   1.593072
                   26
    26  H    0.000000
 Stoichiometry    C2H13F3O8
 Framework group  C1[X(C2H13F3O8)]
 Deg. of freedom    72
 Full point group                 C1      NOp   1
 Largest Abelian subgroup         C1      NOp   1
 Largest concise Abelian subgroup C1      NOp   1
                         Standard orientation:                         
 ---------------------------------------------------------------------
 Center     Atomic      Atomic             Coordinates (Angstroms)
 Number     Number       Type             X           Y           Z
 ---------------------------------------------------------------------
      1          6           0        1.548350   -0.119930   -0.063435
      2          8           0        0.931092   -0.252637   -1.102807
      3          8           0        1.083132    0.072391    1.135000
      4          1           0        0.049657    0.118468    1.159118
      5          6           0        3.096926   -0.136612   -0.068763
      6          9           0        3.575814   -0.937975    0.891261
      7          9           0        3.558895    1.106757    0.150982
      8          9           0        3.563498   -0.557296   -1.241662
      9          8           0       -2.290723    2.698047    1.393236
     10          1           0       -2.480680    2.813017    0.437640
     11          1           0       -1.687730    3.401702    1.644095
     12          8           0       -2.803566   -2.253375    1.567896
     13          1           0       -2.370778   -1.382780    1.662367
     14          1           0       -2.257212   -2.882791    2.045280
     15          8           0       -3.196268   -2.430893   -1.132510
     16          1           0       -4.124950   -2.533375   -1.354584
     17          1           0       -3.127911   -2.495970   -0.154756
     18          8           0       -1.454314    0.160478    1.186723
     19          1           0       -1.789330    1.054327    1.448999
     20          1           0       -1.690799    0.081085    0.227622
     21          8           0       -2.519054    2.564694   -1.343152
     22          1           0       -1.985183    3.019097   -1.998584
     23          1           0       -2.416591    1.608413   -1.515112
     24          8           0       -1.872003   -0.121548   -1.439739
     25          1           0       -2.370462   -0.968575   -1.521993
     26          1           0       -0.929906   -0.294000   -1.609318
 ---------------------------------------------------------------------
 Rotational constants (GHZ):           0.6405448           0.2783346           0.2488570
 Standard basis: 6-31++G(d,p) (6D, 7F)
 There are   325 symmetry adapted cartesian basis functions of A   symmetry.
 There are   325 symmetry adapted basis functions of A   symmetry.
   325 basis functions,   520 primitive gaussians,   325 cartesian basis functions
    58 alpha electrons       58 beta electrons
       nuclear repulsion energy       968.3687362479 Hartrees.
 NAtoms=   26 NActive=   26 NUniq=   26 SFac= 1.00D+00 NAtFMM=   60 NAOKFM=F Big=F
 Integral buffers will be    131072 words long.
 Raffenetti 2 integral format.
 Two-electron integral symmetry is turned on.
 Nuclear repulsion after empirical dispersion term =      968.3559503658 Hartrees.
 One-electron integrals computed using PRISM.
 NBasis=   325 RedAO= T EigKep=  3.50D-05  NBF=   325
 NBsUse=   325 1.00D-06 EigRej= -1.00D+00 NBFU=   325
 Initial guess from the checkpoint file:  "/local_scratch/slurm.5787681/Gau-2681816.chk"
 B after Tr=     0.000000    0.000000   -0.000000
         Rot=    0.999654   -0.006475   -0.003502   -0.025249 Ang=  -3.01 deg.
 ExpMin= 3.60D-02 ExpMax= 7.00D+03 ExpMxC= 1.05D+03 IAcc=3 IRadAn=         5 AccDes= 0.00D+00
 Harris functional with IExCor= 4639 and IRadAn=       5 diagonalized for initial guess.
 HarFok:  IExCor= 4639 AccDes= 0.00D+00 IRadAn=         5 IDoV= 1 UseB2=F ITyADJ=14
 ICtDFT=  3500011 ScaDFX=  1.000000  1.000000  1.000000  1.000000
 FoFCou: FMM=F IPFlag=           0 FMFlag=      100000 FMFlg1=           0
         NFxFlg=           0 DoJE=T BraDBF=F KetDBF=T FulRan=T
         wScrn=  0.000000 ICntrl=       500 IOpCl=  0 I1Cent=   200000004 NGrid=           0
         NMat0=    1 NMatS0=      1 NMatT0=    0 NMatD0=    1 NMtDS0=    0 NMtDT0=    0
 Petite list used in FoFCou.
 Requested convergence on RMS density matrix=1.00D-10 within 128 cycles.
 Requested convergence on MAX density matrix=1.00D-08.
 Requested convergence on             energy=1.00D-08.
 No special actions if energy rises.
 SCF Done:  E(RwB97XD) =  -985.245443825     A.U. after   16 cycles
            NFock= 16  Conv=0.87D-10     -V/T= 2.0083
 Calling FoFJK, ICntrl=      2127 FMM=F ISym2X=0 I1Cent= 0 IOpClX= 0 NMat=1 NMatS=1 NMatT=0.
 ***** Axes restored to original set *****
 -------------------------------------------------------------------
 Center     Atomic                   Forces (Hartrees/Bohr)
 Number     Number              X              Y              Z
 -------------------------------------------------------------------
      1        6           0.002848780    0.000915292    0.000462844
      2        8          -0.001810302   -0.002426409    0.000946933
      3        8           0.002962581    0.000818527    0.001086036
      4        1          -0.004306950    0.000957176   -0.002182834
      5        6           0.000386112   -0.000372271    0.000377566
      6        9          -0.000014820    0.000164212   -0.000716929
      7        9          -0.000614809    0.000497445    0.000173453
      8        9          -0.000616624   -0.000308740   -0.000316011
      9        8           0.002040326    0.000743588    0.001108001
     10        1          -0.001887913   -0.001046765   -0.001831639
     11        1           0.000185147    0.000068424    0.000239190
     12        8          -0.000223620   -0.000567824   -0.000701364
     13        1          -0.000467874    0.000575156    0.000426368
     14        1           0.000407364   -0.000017777    0.000166777
     15        8           0.000276644   -0.000807844    0.000511186
     16        1          -0.000432415    0.000229676   -0.000033329
     17        1           0.000273082    0.000591615   -0.000405007
     18        8           0.002825453   -0.001154573    0.000839522
     19        1          -0.002161693    0.000470613   -0.000610458
     20        1          -0.000083954   -0.000275198    0.000238247
     21        8           0.000844271   -0.000062443    0.002062074
     22        1           0.000186234   -0.000078721    0.000210414
     23        1          -0.000657742    0.000601423   -0.001893830
     24        8          -0.000352198    0.000366728   -0.000423142
     25        1          -0.000447440   -0.000184954   -0.000324251
     26        1           0.000842361    0.000303641    0.000590181
 -------------------------------------------------------------------
 Cartesian Forces:  Max     0.004306950 RMS     0.001136472

 GradGradGradGradGradGradGradGradGradGradGradGradGradGradGradGradGradGrad
 Berny optimization.
 Using GEDIIS/GDIIS optimizer.
 FormGI is forming the generalized inverse of G from B-inverse, IUseBI=4.
 Internal  Forces:  Max     0.003794671 RMS     0.000623044
 Search for a local minimum.
 Step number   3 out of a maximum of  156
 All quantities printed in internal units (Hartrees-Bohrs-Radians)
 Mixed Optimization -- En-DIIS/RFO-DIIS
 Update second derivatives using D2CorX and points    2    3
 DE= -8.74D-04 DEPred=-1.08D-03 R= 8.08D-01
 TightC=F SS=  1.41D+00  RLast= 4.86D-01 DXNew= 8.4853D-01 1.4566D+00
 Trust test= 8.08D-01 RLast= 4.86D-01 DXMaxT set to 8.49D-01
 ITU=  1  1  0
 Use linear search instead of GDIIS.
     Eigenvalues ---    0.00015   0.00024   0.00033   0.00038   0.00040
     Eigenvalues ---    0.00071   0.00114   0.00209   0.00264   0.00348
     Eigenvalues ---    0.00388   0.00527   0.00612   0.00732   0.00892
     Eigenvalues ---    0.00937   0.01083   0.01152   0.01370   0.01374
     Eigenvalues ---    0.01461   0.01474   0.01529   0.01608   0.01758
     Eigenvalues ---    0.01782   0.01998   0.02237   0.02351   0.02556
     Eigenvalues ---    0.02844   0.02946   0.03065   0.03271   0.03453
     Eigenvalues ---    0.03925   0.04234   0.04940   0.05226   0.05707
     Eigenvalues ---    0.05852   0.06425   0.07361   0.07882   0.08197
     Eigenvalues ---    0.11570   0.13707   0.19629   0.21338   0.22083
     Eigenvalues ---    0.23766   0.27487   0.32334   0.36069   0.37284
     Eigenvalues ---    0.37644   0.38862   0.43566   0.45289   0.47777
     Eigenvalues ---    0.48853   0.50454   0.50700   0.52558   0.55743
     Eigenvalues ---    0.57448   0.57460   0.57533   0.57546   0.59396
     Eigenvalues ---    0.90086   0.93244
 RFO step:  Lambda=-9.68077549D-04 EMin= 1.48803045D-04
 Quartic linear search produced a step of  0.05731.
 Iteration  1 RMS(Cart)=  0.10141783 RMS(Int)=  0.00479763
 Iteration  2 RMS(Cart)=  0.00512205 RMS(Int)=  0.00051645
 Iteration  3 RMS(Cart)=  0.00004017 RMS(Int)=  0.00051489
 Iteration  4 RMS(Cart)=  0.00000002 RMS(Int)=  0.00051489
 Variable       Old X    -DE/DX   Delta X   Delta X   Delta X     New X
                                 (Linear)    (Quad)   (Total)
    R1        2.29811  -0.00304   0.00085  -0.00738  -0.00653   2.29157
    R2        2.45640  -0.00178   0.00054   0.00527   0.00581   2.46221
    R3        2.92657   0.00098  -0.00061   0.00286   0.00225   2.92882
    R4        1.95545  -0.00379   0.00142  -0.04782  -0.04641   1.90904
    R5        2.84368   0.00111  -0.00237   0.12045   0.11808   2.96176
    R6        2.53051  -0.00043   0.00019   0.00034   0.00053   2.53105
    R7        2.54073  -0.00044   0.00016  -0.00261  -0.00245   2.53828
    R8        2.51437  -0.00013  -0.00008  -0.00045  -0.00054   2.51383
    R9        1.85392  -0.00077   0.00027  -0.00259  -0.00251   1.85141
   R10        1.81420  -0.00028   0.00011  -0.00077  -0.00067   1.81353
   R11        3.24919   0.00039   0.00166   0.04310   0.04504   3.29422
   R12        3.39855   0.00018   0.00141   0.00364   0.00477   3.40331
   R13        1.84591  -0.00070   0.00008   0.00081   0.00085   1.84676
   R14        1.81509  -0.00030   0.00013  -0.00090  -0.00078   1.81431
   R15        3.34411   0.00019   0.00193  -0.00253  -0.00059   3.34352
   R16        3.50888  -0.00014   0.00286  -0.03010  -0.02730   3.48159
   R17        1.81480  -0.00036   0.00012  -0.00087  -0.00075   1.81405
   R18        1.85628  -0.00057   0.00005  -0.00100  -0.00092   1.85535
   R19        3.25781   0.00008   0.00233   0.00515   0.00753   3.26533
   R20        1.87072  -0.00091   0.00025  -0.00598  -0.00539   1.86533
   R21        1.87274   0.00010  -0.00008  -0.00797  -0.00781   1.86493
   R22        3.19245   0.00049   0.00125   0.06010   0.06160   3.25405
   R23        1.81364  -0.00023   0.00011  -0.00093  -0.00083   1.81281
   R24        1.84628  -0.00036   0.00023  -0.00113  -0.00124   1.84504
   R25        3.43027  -0.00005   0.00022  -0.02857  -0.02863   3.40164
   R26        1.86374  -0.00038  -0.00005  -0.00168  -0.00164   1.86209
   R27        1.83804  -0.00085   0.00043  -0.00450  -0.00407   1.83397
    A1        2.24269  -0.00114   0.00024  -0.00338  -0.00314   2.23955
    A2        2.09835   0.00092  -0.00044   0.00993   0.00949   2.10784
    A3        1.94189   0.00021   0.00019  -0.00642  -0.00623   1.93566
    A4        1.96657  -0.00181   0.00005  -0.01034  -0.01030   1.95627
    A5        1.94076   0.00065  -0.00042  -0.00256  -0.00298   1.93777
    A6        1.91034   0.00083  -0.00041   0.00501   0.00459   1.91493
    A7        1.93593   0.00098  -0.00032   0.00067   0.00035   1.93628
    A8        1.88954  -0.00083   0.00041  -0.00113  -0.00071   1.88883
    A9        1.89374  -0.00083   0.00035  -0.00120  -0.00085   1.89289
   A10        1.89229  -0.00089   0.00045  -0.00086  -0.00042   1.89187
   A11        1.86528  -0.00011   0.00005   0.00108   0.00111   1.86639
   A12        1.77224   0.00010   0.00149   0.01580   0.01574   1.78798
   A13        2.10488  -0.00001  -0.00137   0.01302   0.01122   2.11610
   A14        2.83197   0.00026  -0.00049   0.00051  -0.00213   2.82984
   A15        1.85871   0.00011  -0.00013   0.00385   0.00363   1.86234
   A16        1.87290   0.00005   0.00255  -0.00374  -0.00138   1.87153
   A17        2.09237  -0.00007   0.00031   0.01486   0.01525   2.10762
   A18        2.77809  -0.00009  -0.00206   0.00927   0.00708   2.78517
   A19        1.86544  -0.00001   0.00038  -0.00016  -0.00032   1.86511
   A20        2.09612   0.00015   0.00218   0.01590   0.01809   2.11421
   A21        1.82114   0.00010   0.00132   0.00747   0.00869   1.82983
   A22        2.06552  -0.00016  -0.00434  -0.03122  -0.03559   2.02993
   A23        1.94797   0.00031   0.00382   0.02950   0.03278   1.98075
   A24        1.79108  -0.00033  -0.00010   0.00025   0.00025   1.79133
   A25        2.11245  -0.00004   0.00065  -0.00960  -0.00835   2.10410
   A26        1.63439   0.00003  -0.00024   0.01608   0.01560   1.64999
   A27        1.82140   0.00007  -0.00016  -0.00022  -0.00050   1.82090
   A28        2.83472  -0.00028  -0.00075  -0.00762  -0.00958   2.82514
   A29        2.21303  -0.00001  -0.00428   0.03002   0.02583   2.23887
   A30        1.88304  -0.00003   0.00163   0.01034   0.00930   1.89234
   A31        1.85968  -0.00006   0.00000   0.00934   0.00993   1.86961
   A32        2.84717   0.00004  -0.00064   0.03998   0.03813   2.88529
   A33        1.52963  -0.00011   0.00090  -0.00679  -0.00747   1.52216
   A34        1.81269  -0.00020   0.00215  -0.01790  -0.01606   1.79663
   A35        1.66037   0.00038  -0.00208   0.00838   0.00628   1.66665
   A36        2.29616  -0.00005  -0.00394  -0.06131  -0.06601   2.23015
   A37        2.04017   0.00028   0.00231   0.07758   0.08038   2.12054
   A38        1.89940  -0.00022   0.00121  -0.00707  -0.00578   1.89362
   A39        3.14887  -0.00100   0.00247  -0.00505  -0.00266   3.14621
   A40        2.94611   0.00014  -0.00186   0.00809   0.00662   2.95273
   A41        3.00631  -0.00019  -0.00177   0.01290   0.01154   3.01785
   A42        2.82971  -0.00012  -0.00245   0.00908   0.00695   2.83667
   A43        3.12408  -0.00085   0.00002  -0.01072  -0.01072   3.11336
   A44        3.27282  -0.00007   0.00019   0.01032   0.01093   3.28375
   A45        3.11080   0.00003   0.00014  -0.00739  -0.00702   3.10378
   A46        3.14445   0.00017  -0.00015  -0.00128  -0.00140   3.14305
    D1       -0.00829  -0.00012  -0.00062  -0.01068  -0.01129  -0.01958
    D2        3.10876  -0.00008  -0.00059  -0.00400  -0.00461   3.10415
    D3       -2.31708   0.00001   0.00122   0.05523   0.05645  -2.26063
    D4        1.87926   0.00011   0.00124   0.05499   0.05624   1.93550
    D5       -0.20799   0.00007   0.00115   0.05243   0.05359  -0.15440
    D6        0.84674   0.00001   0.00118   0.04936   0.05053   0.89727
    D7       -1.24011   0.00010   0.00120   0.04912   0.05032  -1.18978
    D8        2.95584   0.00006   0.00111   0.04657   0.04767   3.00351
    D9        1.70686  -0.00026   0.00254   0.01169   0.01438   1.72124
   D10       -1.99915   0.00037   0.00258  -0.00530  -0.00289  -2.00204
   D11       -0.05646   0.00018   0.00424   0.00509   0.00937  -0.04708
   D12        1.90958   0.00015   0.00501   0.11844   0.12392   2.03349
   D13       -0.31083   0.00016   0.00577   0.09443   0.10167  -0.20916
   D14        0.35555  -0.00023  -0.00378  -0.08981  -0.09433   0.26121
   D15       -1.69882  -0.00016  -0.00428  -0.11049  -0.11460  -1.81342
   D16       -1.74581  -0.00021  -0.00648  -0.23472  -0.24064  -1.98645
   D17        0.48776  -0.00036  -0.00888  -0.17758  -0.18509   0.30267
   D18        1.94875   0.00020   0.00370   0.06622   0.06979   2.01854
   D19       -0.31209   0.00018   0.00186   0.04787   0.04948  -0.26261
   D20       -2.10990  -0.00006  -0.00258  -0.04220  -0.04455  -2.15445
   D21        0.08417   0.00016   0.00076  -0.01999  -0.01909   0.06508
   D22        2.09964  -0.00027  -0.00419  -0.05606  -0.06026   2.03938
   D23       -1.98947  -0.00005  -0.00085  -0.03385  -0.03481  -2.02428
   D24       -1.48247   0.00027  -0.00094  -0.04068  -0.04149  -1.52396
   D25        2.28070  -0.00004  -0.00246  -0.03041  -0.03329   2.24741
   D26        0.37539  -0.00013  -0.00230  -0.03809  -0.04056   0.33482
   D27        1.96388  -0.00016   0.00133   0.02157   0.02296   1.98684
   D28        0.40923   0.00027  -0.00043   0.04409   0.04399   0.45322
   D29       -2.63690   0.00013  -0.00062   0.02531   0.02477  -2.61214
   D30       -0.06093  -0.00025  -0.00073   0.00543   0.00468  -0.05625
   D31       -1.61558   0.00018  -0.00249   0.02795   0.02571  -1.58987
   D32        1.62146   0.00004  -0.00269   0.00916   0.00649   1.62795
   D33        1.45105   0.00000   0.00599   0.15776   0.16343   1.61448
   D34       -2.27440   0.00015   0.00480   0.12944   0.13387  -2.14053
   D35       -0.47093   0.00021   0.00465   0.14526   0.14936  -0.32157
   D36       -1.90761  -0.00032  -0.00674  -0.10202  -0.10916  -2.01677
   D37        2.05409  -0.00019  -0.00348  -0.03106  -0.03462   2.01947
   D38        0.13241  -0.00004  -0.00437  -0.02438  -0.02874   0.10367
   D39        2.28937  -0.00010  -0.00206  -0.07265  -0.07513   2.21424
   D40       -0.03211   0.00003   0.00120  -0.00169  -0.00059  -0.03270
   D41       -1.95379   0.00018   0.00032   0.00499   0.00529  -1.94850
   D42        0.11131  -0.00013  -0.00296  -0.06570  -0.06943   0.04187
   D43       -2.21017  -0.00001   0.00030   0.00526   0.00510  -2.20507
   D44        2.15134   0.00015  -0.00058   0.01194   0.01098   2.16232
   D45       -0.70738   0.00021   0.00834   0.13669   0.14523  -0.56216
   D46        1.71536   0.00012   0.00396   0.19294   0.19729   1.91266
   D47        0.59272   0.00010  -0.00457  -0.06947  -0.07493   0.51779
   D48        2.45136  -0.00029  -0.00151  -0.11337  -0.11431   2.33705
   D49       -1.05766  -0.00027  -0.00268  -0.07537  -0.07800  -1.13565
         Item               Value     Threshold  Converged?
 Maximum Force            0.003795     0.000015     NO 
 RMS     Force            0.000623     0.000010     NO 
 Maximum Displacement     0.619346     0.000060     NO 
 RMS     Displacement     0.101913     0.000040     NO 
 Predicted change in Energy=-6.679099D-04
 GradGradGradGradGradGradGradGradGradGradGradGradGradGradGradGradGradGrad

                          Input orientation:                          
 ---------------------------------------------------------------------
 Center     Atomic      Atomic             Coordinates (Angstroms)
 Number     Number       Type             X           Y           Z
 ---------------------------------------------------------------------
      1          6           0       -1.396117    0.743244   -0.204929
      2          8           0       -0.481883    1.531561   -0.320042
      3          8           0       -1.433895   -0.352913    0.498403
      4          1           0       -0.560707   -0.528666    0.975061
      5          6           0       -2.728979    0.958148   -0.966100
      6          9           0       -3.776519    0.864309   -0.136781
      7          9           0       -2.862646    0.021259   -1.919283
      8          9           0       -2.757357    2.154710   -1.546644
      9          8           0        2.366408   -2.618907    0.557799
     10          1           0        2.979776   -1.982636    0.134953
     11          1           0        2.049488   -3.203635   -0.134040
     12          8           0        0.954091    0.309364    4.287204
     13          1           0        0.839877   -0.258390    3.500023
     14          1           0        0.091968    0.380317    4.703715
     15          8           0        2.305822    2.457656    3.272017
     16          1           0        3.134171    2.610235    3.732525
     17          1           0        1.829637    1.756270    3.767252
     18          8           0        0.792306   -0.766138    1.729633
     19          1           0        1.276711   -1.570469    1.425080
     20          1           0        1.348623   -0.013142    1.417478
     21          8           0        3.713235   -0.454253   -0.472931
     22          1           0        3.861295   -0.186708   -1.382189
     23          1           0        3.283954    0.295940   -0.018847
     24          8           0        2.128400    1.397837    0.812281
     25          1           0        2.282254    1.931268    1.626375
     26          1           0        1.346002    1.748584    0.357653
 ---------------------------------------------------------------------
                    Distance matrix (angstroms):
                    1          2          3          4          5
     1  C    0.000000
     2  O    1.212649   0.000000
     3  O    1.302944   2.264381   0.000000
     4  H    1.925627   2.434756   1.010222   0.000000
     5  C    1.549866   2.407412   2.353910   3.268046   0.000000
     6  F    2.384453   3.366517   2.715322   3.676686   1.339372
     7  F    2.368750   3.241391   2.833115   3.738792   1.343199
     8  F    2.376008   2.659070   3.495990   4.287747   1.330263
     9  O    5.103176   5.109770   4.424993   3.620942   6.409412
    10  H    5.166660   4.953754   4.718960   3.918524   6.515397
    11  H    5.239758   5.372570   4.545389   3.898549   6.391127
    12  O    5.088319   4.978202   4.527262   3.737271   6.448498
    13  H    4.441802   4.420845   3.766789   2.900020   5.844908
    14  H    5.142072   5.185827   4.533270   3.892955   6.359122
    15  O    5.360291   4.640242   5.438541   4.734038   6.749769
    16  H    6.285913   5.537390   6.333010   5.577493   7.693048
    17  H    5.216313   4.701020   5.077860   4.327933   6.619863
    18  O    3.287850   3.332288   2.577334   1.567295   4.758107
    19  H    3.892840   3.969973   3.112645   2.159624   5.306335
    20  H    3.276877   2.959026   2.950009   2.026583   4.822001
    21  O    5.254645   4.643904   5.238961   4.513181   6.613638
    22  H    5.467278   4.789968   5.621681   5.022715   6.701905
    23  H    4.705079   3.974796   4.790267   4.055767   6.123003
    24  O    3.726316   2.848441   3.981657   3.311980   5.191348
    25  H    4.277322   3.404226   4.505504   3.815483   5.725412
    26  H    2.974293   1.961512   3.487682   3.033579   4.356900
                    6          7          8          9         10
     6  F    0.000000
     7  F    2.173295   0.000000
     8  F    2.165997   2.168308   0.000000
     9  O    7.095829   6.359986   7.312256   0.000000
    10  H    7.336651   6.509176   7.270495   0.979724   0.000000
    11  H    7.105669   6.141343   7.335740   0.959680   1.558406
    12  O    6.500637   7.291842   7.156391   4.947512   5.157309
    13  H    5.983135   6.569304   6.650714   4.069278   4.344639
    14  H    6.215291   7.261045   7.094654   5.599737   5.898861
    15  O    7.152171   7.720019   6.996218   5.756922   5.478282
    16  H    8.110328   8.637566   7.923840   6.165410   5.836165
    17  H    6.889561   7.573932   7.031127   5.452604   5.338148
    18  O    5.197693   5.224294   5.644949   2.698842   2.967810
    19  H    5.822601   5.554515   6.243542   1.743227   2.175945
    20  H    5.427037   5.373076   5.508601   2.926593   2.860845
    21  O    7.612360   6.749833   7.058903   2.749923   1.800956
    22  H    7.809730   6.748563   7.022524   3.451642   2.510808
    23  H    7.084295   6.439549   6.502817   3.109782   2.303929
    24  O    6.004452   5.853798   5.477957   4.031829   3.551227
    25  H    6.399676   6.533744   5.959501   4.674723   4.246118
    26  H    5.221746   5.087318   4.541898   4.489574   4.079316
                   11         12         13         14         15
    11  H    0.000000
    12  O    5.752256   0.000000
    13  H    4.831567   0.977263   0.000000
    14  H    6.330914   0.960090   1.554410   0.000000
    15  O    6.611895   2.733668   3.094817   3.356523   0.000000
    16  H    7.065971   3.217829   3.680605   3.894963   0.959953
    17  H    6.314195   1.769312   2.260506   2.406180   0.981811
    18  O    3.315897   2.779217   1.842377   3.263434   3.881048
    19  H    2.386477   3.439419   2.493544   3.994826   4.549290
    20  H    3.616305   2.914616   2.157768   3.540247   3.234253
    21  O    3.231409   5.554716   4.907027   6.372421   4.948198
    22  H    3.733948   6.390613   5.741960   7.181057   5.574388
    23  H    3.712708   4.895969   4.320097   5.700744   4.057037
    24  O    4.698436   3.826077   3.409888   4.508399   2.684213
    25  H    5.433274   3.387417   3.222671   4.083236   1.727940
    26  H    5.026045   4.203132   3.762791   4.725782   3.149216
                   16         17         18         19         20
    16  H    0.000000
    17  H    1.559575   0.000000
    18  O    4.571193   3.404480   0.000000
    19  H    5.123743   4.105933   0.987091   0.000000
    20  H    3.928069   2.980541   0.986880   1.559004   0.000000
    21  O    5.235672   5.139407   3.671565   3.284058   3.059349
    22  H    5.874683   5.866817   4.408840   4.059018   3.765871
    23  H    4.410350   4.310701   3.223895   3.097972   2.429829
    24  O    3.318028   2.991585   2.703604   3.148291   1.721970
    25  H    2.371208   2.195185   3.083278   3.648807   2.167034
    26  H    3.915323   3.443737   2.917659   3.487164   2.055947
                   21         22         23         24         25
    21  O    0.000000
    22  H    0.959297   0.000000
    23  H    0.976353   1.557233   0.000000
    24  O    2.755669   3.213940   1.800071   0.000000
    25  H    3.485040   4.003830   2.526748   0.985377   0.000000
    26  H    3.338586   3.619269   2.451038   0.970494   1.587324
                   26
    26  H    0.000000
 Stoichiometry    C2H13F3O8
 Framework group  C1[X(C2H13F3O8)]
 Deg. of freedom    72
 Full point group                 C1      NOp   1
 Largest Abelian subgroup         C1      NOp   1
 Largest concise Abelian subgroup C1      NOp   1
                         Standard orientation:                         
 ---------------------------------------------------------------------
 Center     Atomic      Atomic             Coordinates (Angstroms)
 Number     Number       Type             X           Y           Z
 ---------------------------------------------------------------------
      1          6           0        1.592129   -0.064909   -0.067141
      2          8           0        0.961820   -0.205810   -1.093481
      3          8           0        1.138726    0.111014    1.141636
      4          1           0        0.129314    0.141700    1.167980
      5          6           0        3.141871   -0.054048   -0.083541
      6          9           0        3.638047   -0.902400    0.826418
      7          9           0        3.589478    1.179298    0.204018
      8          9           0        3.607111   -0.401014   -1.280522
      9          8           0       -2.488253    2.634216    1.384623
     10          1           0       -2.730469    2.719546    0.439155
     11          1           0       -1.959989    3.403528    1.608411
     12          8           0       -2.662386   -2.305671    1.596912
     13          1           0       -2.261612   -1.418107    1.678466
     14          1           0       -2.106133   -2.906736    2.097987
     15          8           0       -3.055395   -2.528265   -1.099185
     16          1           0       -3.973870   -2.706407   -1.314075
     17          1           0       -2.975625   -2.583344   -0.122171
     18          8           0       -1.437760    0.155824    1.190239
     19          1           0       -1.819599    1.025974    1.457422
     20          1           0       -1.668010    0.071214    0.234332
     21          8           0       -2.867331    2.410974   -1.329883
     22          1           0       -2.522329    2.937903   -2.053465
     23          1           0       -2.612452    1.484342   -1.502090
     24          8           0       -1.862142   -0.151412   -1.462114
     25          1           0       -2.314832   -1.024755   -1.519666
     26          1           0       -0.918356   -0.281022   -1.647387
 ---------------------------------------------------------------------
 Rotational constants (GHZ):           0.6456667           0.2713558           0.2442185
 Standard basis: 6-31++G(d,p) (6D, 7F)
 There are   325 symmetry adapted cartesian basis functions of A   symmetry.
 There are   325 symmetry adapted basis functions of A   symmetry.
   325 basis functions,   520 primitive gaussians,   325 cartesian basis functions
    58 alpha electrons       58 beta electrons
       nuclear repulsion energy       964.3231131609 Hartrees.
 NAtoms=   26 NActive=   26 NUniq=   26 SFac= 1.00D+00 NAtFMM=   60 NAOKFM=F Big=F
 Integral buffers will be    131072 words long.
 Raffenetti 2 integral format.
 Two-electron integral symmetry is turned on.
 Nuclear repulsion after empirical dispersion term =      964.3104774428 Hartrees.
 One-electron integrals computed using PRISM.
 NBasis=   325 RedAO= T EigKep=  3.55D-05  NBF=   325
 NBsUse=   325 1.00D-06 EigRej= -1.00D+00 NBFU=   325
 Initial guess from the checkpoint file:  "/local_scratch/slurm.5787681/Gau-2681816.chk"
 B after Tr=    -0.000000    0.000000   -0.000000
         Rot=    0.999783    0.001018   -0.003570   -0.020499 Ang=   2.39 deg.
 ExpMin= 3.60D-02 ExpMax= 7.00D+03 ExpMxC= 1.05D+03 IAcc=3 IRadAn=         5 AccDes= 0.00D+00
 Harris functional with IExCor= 4639 and IRadAn=       5 diagonalized for initial guess.
 HarFok:  IExCor= 4639 AccDes= 0.00D+00 IRadAn=         5 IDoV= 1 UseB2=F ITyADJ=14
 ICtDFT=  3500011 ScaDFX=  1.000000  1.000000  1.000000  1.000000
 FoFCou: FMM=F IPFlag=           0 FMFlag=      100000 FMFlg1=           0
         NFxFlg=           0 DoJE=T BraDBF=F KetDBF=T FulRan=T
         wScrn=  0.000000 ICntrl=       500 IOpCl=  0 I1Cent=   200000004 NGrid=           0
         NMat0=    1 NMatS0=      1 NMatT0=    0 NMatD0=    1 NMtDS0=    0 NMtDT0=    0
 Petite list used in FoFCou.
 Requested convergence on RMS density matrix=1.00D-10 within 128 cycles.
 Requested convergence on MAX density matrix=1.00D-08.
 Requested convergence on             energy=1.00D-08.
 No special actions if energy rises.
 SCF Done:  E(RwB97XD) =  -985.245997798     A.U. after   16 cycles
            NFock= 16  Conv=0.74D-10     -V/T= 2.0083
 Calling FoFJK, ICntrl=      2127 FMM=F ISym2X=0 I1Cent= 0 IOpClX= 0 NMat=1 NMatS=1 NMatT=0.
 ***** Axes restored to original set *****
 -------------------------------------------------------------------
 Center     Atomic                   Forces (Hartrees/Bohr)
 Number     Number              X              Y              Z
 -------------------------------------------------------------------
      1        6           0.000508782   -0.000186128    0.000306196
      2        8          -0.000538069   -0.000757455    0.000231678
      3        8          -0.003658015    0.001799113   -0.002805782
      4        1           0.003690901   -0.000904516    0.002451327
      5        6           0.000233823    0.000020231    0.000203771
      6        9           0.000033553    0.000056843   -0.000242759
      7        9          -0.000223122    0.000166019    0.000048974
      8        9          -0.000183780   -0.000090116   -0.000141204
      9        8           0.000934358    0.000375354    0.001456018
     10        1          -0.001053940   -0.000140227   -0.001577586
     11        1           0.000065875   -0.000020995    0.000057427
     12        8           0.000042016   -0.000339546   -0.000388038
     13        1          -0.000256582    0.000445080    0.000197006
     14        1           0.000119811    0.000005401    0.000145197
     15        8          -0.000017458   -0.000426599    0.000269294
     16        1          -0.000063266    0.000177514   -0.000082088
     17        1           0.000064197    0.000147178   -0.000302660
     18        8           0.000977723   -0.001171921    0.000698338
     19        1          -0.001158678    0.000122786   -0.000825410
     20        1           0.000385159    0.000549521   -0.000310824
     21        8           0.001006433   -0.001601479    0.001783691
     22        1          -0.000034491    0.000372402    0.000302285
     23        1          -0.000814265    0.001395807   -0.002197270
     24        8           0.000005860    0.000021661    0.000311890
     25        1          -0.000281111   -0.000019863    0.000217224
     26        1           0.000214286    0.000003935    0.000193306
 -------------------------------------------------------------------
 Cartesian Forces:  Max     0.003690901 RMS     0.000977094

 GradGradGradGradGradGradGradGradGradGradGradGradGradGradGradGradGradGrad
 Berny optimization.
 Using GEDIIS/GDIIS optimizer.
 FormGI is forming the generalized inverse of G from B-inverse, IUseBI=4.
 Internal  Forces:  Max     0.004615529 RMS     0.000483515
 Search for a local minimum.
 Step number   4 out of a maximum of  156
 All quantities printed in internal units (Hartrees-Bohrs-Radians)
 Mixed Optimization -- En-DIIS/RFO-DIIS
 Swapping is turned off.
 Update second derivatives using D2CorX and points    3    4
 DE= -5.54D-04 DEPred=-6.68D-04 R= 8.29D-01
 TightC=F SS=  1.41D+00  RLast= 6.31D-01 DXNew= 1.4270D+00 1.8924D+00
 Trust test= 8.29D-01 RLast= 6.31D-01 DXMaxT set to 1.43D+00
 ITU=  1  1  1  0
     Eigenvalues ---    0.00016   0.00024   0.00033   0.00038   0.00040
     Eigenvalues ---    0.00073   0.00114   0.00207   0.00270   0.00347
     Eigenvalues ---    0.00379   0.00526   0.00612   0.00737   0.00889
     Eigenvalues ---    0.00944   0.01085   0.01164   0.01358   0.01372
     Eigenvalues ---    0.01450   0.01492   0.01577   0.01609   0.01774
     Eigenvalues ---    0.01932   0.01976   0.02231   0.02347   0.02547
     Eigenvalues ---    0.02820   0.02939   0.03099   0.03271   0.03515
     Eigenvalues ---    0.04014   0.04225   0.04931   0.05219   0.05700
     Eigenvalues ---    0.05849   0.06412   0.07359   0.07926   0.08227
     Eigenvalues ---    0.11570   0.13708   0.19646   0.21314   0.22088
     Eigenvalues ---    0.23795   0.27891   0.35189   0.36739   0.37376
     Eigenvalues ---    0.37703   0.38867   0.43425   0.45263   0.47745
     Eigenvalues ---    0.48866   0.50458   0.50642   0.52494   0.55616
     Eigenvalues ---    0.57435   0.57458   0.57517   0.57550   0.59347
     Eigenvalues ---    0.88575   0.92753
 En-DIIS/RFO-DIIS/Sim-DIIS IScMMF=       -3 using points:     4    3
 RFO step:  Lambda=-4.73797324D-04.
 DidBck=F Rises=F RFO-DIIS coefs:    2.47114   -1.47114
 Iteration  1 RMS(Cart)=  0.11416561 RMS(Int)=  0.03882803
 Iteration  2 RMS(Cart)=  0.03107249 RMS(Int)=  0.00699322
 Iteration  3 RMS(Cart)=  0.00696171 RMS(Int)=  0.00181539
 Iteration  4 RMS(Cart)=  0.00015329 RMS(Int)=  0.00180696
 Iteration  5 RMS(Cart)=  0.00000022 RMS(Int)=  0.00180696
 Variable       Old X    -DE/DX   Delta X   Delta X   Delta X     New X
                                 (Linear)    (Quad)   (Total)
    R1        2.29157  -0.00092  -0.00961   0.00852  -0.00109   2.29049
    R2        2.46221  -0.00089   0.00855  -0.01190  -0.00337   2.45883
    R3        2.92882   0.00021   0.00331  -0.00141   0.00190   2.93072
    R4        1.90904   0.00462  -0.06828   0.08880   0.02048   1.92953
    R5        2.96176   0.00011   0.17371  -0.19847  -0.02479   2.93697
    R6        2.53105  -0.00018   0.00078   0.00182   0.00261   2.53365
    R7        2.53828  -0.00013  -0.00360   0.00118  -0.00243   2.53585
    R8        2.51383  -0.00002  -0.00079   0.00087   0.00007   2.51391
    R9        1.85141  -0.00002  -0.00370   0.00364  -0.00022   1.85119
   R10        1.81353  -0.00005  -0.00098   0.00065  -0.00033   1.81320
   R11        3.29422  -0.00015   0.06625  -0.08600  -0.01971   3.27451
   R12        3.40331   0.00001   0.00701  -0.03303  -0.02619   3.37713
   R13        1.84676  -0.00039   0.00125  -0.00136  -0.00035   1.84641
   R14        1.81431  -0.00004  -0.00114   0.00071  -0.00043   1.81388
   R15        3.34352   0.00003  -0.00087  -0.00511  -0.00591   3.33760
   R16        3.48159  -0.00005  -0.04016   0.02993  -0.01051   3.47107
   R17        1.81405  -0.00007  -0.00110   0.00061  -0.00049   1.81356
   R18        1.85535  -0.00025  -0.00136   0.00101  -0.00018   1.85518
   R19        3.26533  -0.00012   0.01107  -0.01727  -0.00592   3.25941
   R20        1.86533  -0.00058  -0.00793   0.01000   0.00215   1.86748
   R21        1.86493   0.00057  -0.01148   0.01322   0.00182   1.86675
   R22        3.25405  -0.00014   0.09062  -0.08970   0.00098   3.25503
   R23        1.81281  -0.00019  -0.00122   0.00008  -0.00114   1.81167
   R24        1.84504   0.00048  -0.00182   0.00149  -0.00041   1.84463
   R25        3.40164   0.00005  -0.04211   0.01628  -0.02587   3.37577
   R26        1.86209   0.00001  -0.00242   0.00237   0.00030   1.86239
   R27        1.83397  -0.00026  -0.00599   0.00652   0.00053   1.83450
    A1        2.23955  -0.00051  -0.00462   0.00511   0.00047   2.24001
    A2        2.10784   0.00010   0.01396  -0.01209   0.00184   2.10968
    A3        1.93566   0.00040  -0.00917   0.00700  -0.00219   1.93347
    A4        1.95627  -0.00051  -0.01515   0.01920   0.00398   1.96025
    A5        1.93777   0.00018  -0.00439  -0.00215  -0.00653   1.93124
    A6        1.91493   0.00032   0.00676   0.00140   0.00815   1.92308
    A7        1.93628   0.00030   0.00051   0.00227   0.00276   1.93904
    A8        1.88883  -0.00028  -0.00105  -0.00033  -0.00137   1.88746
    A9        1.89289  -0.00024  -0.00125  -0.00070  -0.00196   1.89093
   A10        1.89187  -0.00032  -0.00061  -0.00053  -0.00117   1.89069
   A11        1.86639  -0.00013   0.00164   0.00262   0.00454   1.87093
   A12        1.78798   0.00004   0.02316   0.00119   0.01840   1.80638
   A13        2.11610  -0.00009   0.01650  -0.00699   0.01013   2.12624
   A14        2.82984   0.00018  -0.00313  -0.00716  -0.01665   2.81319
   A15        1.86234   0.00009   0.00535  -0.00194   0.00360   1.86594
   A16        1.87153   0.00000  -0.00202  -0.00305  -0.00602   1.86551
   A17        2.10762  -0.00009   0.02244  -0.01232   0.01094   2.11856
   A18        2.78517   0.00006   0.01041  -0.00272   0.00646   2.79162
   A19        1.86511   0.00010  -0.00048   0.00281   0.00115   1.86627
   A20        2.11421  -0.00000   0.02661  -0.02115   0.00597   2.12018
   A21        1.82983  -0.00004   0.01278  -0.00860   0.00403   1.83386
   A22        2.02993  -0.00000  -0.05236   0.00756  -0.04492   1.98501
   A23        1.98075   0.00016   0.04822  -0.01152   0.03624   2.01699
   A24        1.79133  -0.00039   0.00036   0.00248   0.00359   1.79492
   A25        2.10410  -0.00003  -0.01229   0.00623  -0.00493   2.09917
   A26        1.64999  -0.00000   0.02295  -0.00715   0.01549   1.66548
   A27        1.82090   0.00015  -0.00073   0.00202  -0.00061   1.82029
   A28        2.82514  -0.00023  -0.01410   0.01609  -0.00374   2.82140
   A29        2.23887   0.00026   0.03800   0.04143   0.07519   2.31406
   A30        1.89234   0.00008   0.01368   0.03050   0.03313   1.92546
   A31        1.86961  -0.00046   0.01461  -0.00131   0.00803   1.87765
   A32        2.88529  -0.00030   0.05609  -0.04606   0.00429   2.88958
   A33        1.52216  -0.00021  -0.01099   0.00798  -0.00634   1.51583
   A34        1.79663  -0.00007  -0.02362   0.01251  -0.01194   1.78469
   A35        1.66665   0.00010   0.00924  -0.01569  -0.00608   1.66057
   A36        2.23015  -0.00000  -0.09710   0.05206  -0.04562   2.18454
   A37        2.12054   0.00011   0.11825  -0.05834   0.06023   2.18078
   A38        1.89362  -0.00004  -0.00850   0.00263  -0.00622   1.88740
   A39        3.14621  -0.00066  -0.00391   0.00822   0.00420   3.15041
   A40        2.95273   0.00008   0.00974  -0.00418   0.00703   2.95976
   A41        3.01785  -0.00027   0.01698  -0.02290  -0.00348   3.01437
   A42        2.83667  -0.00002   0.01023   0.00115   0.01201   2.84868
   A43        3.11336  -0.00069  -0.01577   0.00519  -0.01056   3.10280
   A44        3.28375  -0.00017   0.01608  -0.00868   0.00956   3.29331
   A45        3.10378  -0.00019  -0.01032  -0.00002  -0.00897   3.09481
   A46        3.14305   0.00016  -0.00206   0.00691   0.00422   3.14727
    D1       -0.01958   0.00016  -0.01661   0.02411   0.00753  -0.01205
    D2        3.10415   0.00016  -0.00679   0.02518   0.01836   3.12251
    D3       -2.26063   0.00003   0.08304   0.02951   0.11255  -2.14808
    D4        1.93550   0.00005   0.08274   0.03038   0.11315   2.04864
    D5       -0.15440   0.00005   0.07884   0.02869   0.10753  -0.04686
    D6        0.89727   0.00004   0.07434   0.02835   0.10267   0.99994
    D7       -1.18978   0.00007   0.07403   0.02922   0.10326  -1.08652
    D8        3.00351   0.00006   0.07013   0.02754   0.09765   3.10116
    D9        1.72124  -0.00016   0.02116  -0.01330   0.00807   1.72931
   D10       -2.00204   0.00034  -0.00425  -0.01041  -0.01443  -2.01647
   D11       -0.04708   0.00022   0.01379  -0.00960   0.00390  -0.04318
   D12        2.03349   0.00015   0.18230   0.06744   0.24922   2.28271
   D13       -0.20916   0.00030   0.14957   0.07358   0.22401   0.01486
   D14        0.26121  -0.00029  -0.13877  -0.08769  -0.22893   0.03228
   D15       -1.81342  -0.00010  -0.16860  -0.08798  -0.25659  -2.07001
   D16       -1.98645   0.00010  -0.35401  -0.11108  -0.46739  -2.45383
   D17        0.30267  -0.00026  -0.27230  -0.02557  -0.29447   0.00820
   D18        2.01854   0.00018   0.10267   0.01477   0.11666   2.13520
   D19       -0.26261   0.00024   0.07280   0.03335   0.10469  -0.15791
   D20       -2.15445  -0.00000  -0.06554   0.00544  -0.05919  -2.21364
   D21        0.06508   0.00006  -0.02809  -0.02182  -0.04932   0.01575
   D22        2.03938  -0.00009  -0.08866   0.01998  -0.06863   1.97075
   D23       -2.02428  -0.00003  -0.05120  -0.00728  -0.05877  -2.08304
   D24       -1.52396   0.00032  -0.06104  -0.00707  -0.06800  -1.59196
   D25        2.24741   0.00005  -0.04898  -0.00681  -0.05840   2.18900
   D26        0.33482  -0.00013  -0.05967  -0.00637  -0.06633   0.26850
   D27        1.98684  -0.00007   0.03378  -0.00023   0.03345   2.02029
   D28        0.45322   0.00026   0.06471  -0.02131   0.04439   0.49761
   D29       -2.61214   0.00001   0.03644  -0.01161   0.02511  -2.58702
   D30       -0.05625  -0.00014   0.00689   0.01541   0.02241  -0.03384
   D31       -1.58987   0.00019   0.03782  -0.00567   0.03336  -1.55652
   D32        1.62795  -0.00006   0.00955   0.00403   0.01408   1.64203
   D33        1.61448  -0.00015   0.24043   0.02435   0.26388   1.87836
   D34       -2.14053   0.00006   0.19694   0.03025   0.22688  -1.91365
   D35       -0.32157   0.00015   0.21974   0.02537   0.24351  -0.07806
   D36       -2.01677  -0.00014  -0.16059   0.04481  -0.11601  -2.13279
   D37        2.01947  -0.00010  -0.05093  -0.01521  -0.06622   1.95324
   D38        0.10367  -0.00004  -0.04229  -0.01336  -0.05575   0.04792
   D39        2.21424  -0.00003  -0.11052   0.03920  -0.07178   2.14246
   D40       -0.03270   0.00001  -0.00087  -0.02082  -0.02199  -0.05470
   D41       -1.94850   0.00007   0.00778  -0.01897  -0.01152  -1.96002
   D42        0.04187  -0.00009  -0.10215   0.03000  -0.07247  -0.03060
   D43       -2.20507  -0.00005   0.00751  -0.03002  -0.02268  -2.22775
   D44        2.16232   0.00001   0.01616  -0.02817  -0.01221   2.15011
   D45       -0.56216   0.00018   0.21365   0.10088   0.31618  -0.24598
   D46        1.91266   0.00021   0.29025   0.18576   0.47616   2.38882
   D47        0.51779  -0.00005  -0.11023  -0.12658  -0.23813   0.27967
   D48        2.33705  -0.00030  -0.16816  -0.09674  -0.26347   2.07359
   D49       -1.13565  -0.00004  -0.11474  -0.11294  -0.22663  -1.36228
         Item               Value     Threshold  Converged?
 Maximum Force            0.004616     0.000015     NO 
 RMS     Force            0.000484     0.000010     NO 
 Maximum Displacement     0.761998     0.000060     NO 
 RMS     Displacement     0.135222     0.000040     NO 
 Predicted change in Energy=-4.590311D-04
 GradGradGradGradGradGradGradGradGradGradGradGradGradGradGradGradGradGrad

                          Input orientation:                          
 ---------------------------------------------------------------------
 Center     Atomic      Atomic             Coordinates (Angstroms)
 Number     Number       Type             X           Y           Z
 ---------------------------------------------------------------------
      1          6           0       -1.447102    0.777835   -0.192668
      2          8           0       -0.524310    1.549170   -0.343066
      3          8           0       -1.473549   -0.324169    0.498637
      4          1           0       -0.576366   -0.524714    0.942950
      5          6           0       -2.817059    1.033476   -0.873159
      6          9           0       -3.797456    1.079703    0.040240
      7          9           0       -3.096717    0.045119   -1.736686
      8          9           0       -2.812677    2.183879   -1.541184
      9          8           0        2.438238   -2.629339    0.592495
     10          1           0        3.065902   -2.000894    0.179302
     11          1           0        2.190664   -3.266793   -0.080566
     12          8           0        0.941369    0.264653    4.207235
     13          1           0        0.815295   -0.288425    3.411690
     14          1           0        0.095159    0.301245    4.658812
     15          8           0        2.226982    2.446998    3.187633
     16          1           0        3.040851    2.637674    3.659087
     17          1           0        1.769147    1.734563    3.684215
     18          8           0        0.785439   -0.787609    1.644260
     19          1           0        1.269224   -1.596335    1.346749
     20          1           0        1.344594   -0.038000    1.326037
     21          8           0        3.843207   -0.473548   -0.327382
     22          1           0        4.264527   -0.199753   -1.143851
     23          1           0        3.344848    0.291354    0.018163
     24          8           0        2.118871    1.379648    0.727923
     25          1           0        2.240098    1.913396    1.547495
     26          1           0        1.336734    1.715707    0.261305
 ---------------------------------------------------------------------
                    Distance matrix (angstroms):
                    1          2          3          4          5
     1  C    0.000000
     2  O    1.212074   0.000000
     3  O    1.301159   2.262503   0.000000
     4  H    1.935056   2.440808   1.021062   0.000000
     5  C    1.550871   2.409073   2.351605   3.278248   0.000000
     6  F    2.381078   3.328784   2.753458   3.710048   1.340751
     7  F    2.375309   3.289624   2.787063   3.722543   1.341915
     8  F    2.379128   2.659881   3.499206   4.302149   1.330302
     9  O    5.226967   5.206910   4.541442   3.693251   6.571339
    10  H    5.312900   5.075968   4.849742   4.003546   6.702559
    11  H    5.441041   5.534753   4.735078   4.027783   6.648143
    12  O    5.032623   4.950095   4.464553   3.685400   6.366103
    13  H    4.387112   4.389703   3.704856   2.843806   5.770732
    14  H    5.112980   5.192287   4.489882   3.865332   6.294432
    15  O    5.264165   4.565253   5.348270   4.661377   6.628003
    16  H    6.199737   5.469227   6.256258   5.519271   7.578246
    17  H    5.127359   4.638245   4.990127   4.256795   6.503420
    18  O    3.287729   3.335483   2.574928   1.554176   4.757283
    19  H    3.922361   3.995804   3.140144   2.172010   5.342435
    20  H    3.281100   2.966112   2.951002   2.018349   4.827409
    21  O    5.437967   4.813195   5.382612   4.598803   6.850411
    22  H    5.872234   5.160712   5.969821   5.281532   7.193259
    23  H    4.821193   4.084480   4.881258   4.110611   6.270112
    24  O    3.731733   2.856950   3.982593   3.307134   5.200644
    25  H    4.232388   3.368803   4.460714   3.773900   5.675267
    26  H    2.972447   1.963794   3.480677   3.023918   4.359638
                    6          7          8          9         10
     6  F    0.000000
     7  F    2.172295   0.000000
     8  F    2.165617   2.166378   0.000000
     9  O    7.276390   6.573701   7.435844   0.000000
    10  H    7.524300   6.770159   7.418227   0.979610   0.000000
    11  H    7.400284   6.455068   7.541661   0.959505   1.560793
    12  O    6.362752   7.189195   7.128858   4.866431   5.086313
    13  H    5.875025   6.474632   6.618567   4.007703   4.294894
    14  H    6.090127   7.152347   7.102096   5.532927   5.847322
    15  O    6.933212   7.639352   6.915859   5.705135   5.434848
    16  H    7.892133   8.573532   7.842993   6.124423   5.798779
    17  H    6.685392   7.477769   6.964180   5.389811   5.283903
    18  O    5.202178   5.214918   5.650065   2.688852   2.969625
    19  H    5.877022   5.591367   6.268341   1.732798   2.180516
    20  H    5.416937   5.395593   5.517301   2.906747   2.851465
    21  O    7.805605   7.100543   7.268840   2.732682   1.787098
    22  H    8.248311   7.389136   7.478395   3.500446   2.536049
    23  H    7.185714   6.680860   6.627846   3.111632   2.314774
    24  O    5.963706   5.920948   5.487786   4.023968   3.553297
    25  H    6.278448   6.538952   5.928207   4.646260   4.227951
    26  H    5.178154   5.141821   4.548161   4.494711   4.099984
                   11         12         13         14         15
    11  H    0.000000
    12  O    5.693600   0.000000
    13  H    4.791468   0.977078   0.000000
    14  H    6.291562   0.959861   1.556156   0.000000
    15  O    6.582541   2.730388   3.086357   3.363524   0.000000
    16  H    7.040636   3.215512   3.684612   3.890431   0.959692
    17  H    6.274139   1.766183   2.253129   2.409664   0.981718
    18  O    3.331071   2.774961   1.836814   3.278661   3.862994
    19  H    2.382585   3.428285   2.486093   3.993621   4.544743
    20  H    3.622081   2.924977   2.166292   3.575412   3.227904
    21  O    3.254848   5.434000   4.814892   6.285723   4.847381
    22  H    3.852040   6.316104   5.714719   7.162788   5.469792
    23  H    3.741965   4.829673   4.272097   5.665351   3.992738
    24  O    4.716802   3.838663   3.418243   4.550852   2.683486
    25  H    5.430229   3.388107   3.217655   4.108539   1.724806
    26  H    5.066693   4.222823   3.770062   4.783334   3.144951
                   16         17         18         19         20
    16  H    0.000000
    17  H    1.559958   0.000000
    18  O    4.569351   3.389757   0.000000
    19  H    5.139299   4.099824   0.988230   0.000000
    20  H    3.934418   2.980475   0.987843   1.560294   0.000000
    21  O    5.120099   5.026967   3.651842   3.269366   3.027633
    22  H    5.711093   5.768771   4.497020   4.138281   3.827860
    23  H    4.342114   4.243303   3.218528   3.104308   2.412473
    24  O    3.320301   2.997989   2.704573   3.156156   1.722490
    25  H    2.371625   2.195302   3.069336   3.647068   2.158453
    26  H    3.911388   3.450166   2.912573   3.486025   2.051634
                   21         22         23         24         25
    21  O    0.000000
    22  H    0.958694   0.000000
    23  H    0.976134   1.561176   0.000000
    24  O    2.742506   3.256054   1.786383   0.000000
    25  H    3.432583   3.975808   2.488041   0.985536   0.000000
    26  H    3.379615   3.770334   2.473948   0.970775   1.584118
                   26
    26  H    0.000000
 Stoichiometry    C2H13F3O8
 Framework group  C1[X(C2H13F3O8)]
 Deg. of freedom    72
 Full point group                 C1      NOp   1
 Largest Abelian subgroup         C1      NOp   1
 Largest concise Abelian subgroup C1      NOp   1
                         Standard orientation:                         
 ---------------------------------------------------------------------
 Center     Atomic      Atomic             Coordinates (Angstroms)
 Number     Number       Type             X           Y           Z
 ---------------------------------------------------------------------
      1          6           0        1.619803    0.021640   -0.083915
      2          8           0        0.997795   -0.142354   -1.111211
      3          8           0        1.158158    0.211279    1.117724
      4          1           0        0.137506    0.224966    1.143234
      5          6           0        3.170619    0.034499   -0.085934
      6          9           0        3.652309   -0.895960    0.750626
      7          9           0        3.624243    1.232046    0.315118
      8          9           0        3.649940   -0.208280   -1.302904
      9          8           0       -2.737586    2.535094    1.336260
     10          1           0       -3.008789    2.585320    0.396280
     11          1           0       -2.335315    3.376763    1.560808
     12          8           0       -2.483736   -2.314080    1.657542
     13          1           0       -2.121907   -1.407753    1.705831
     14          1           0       -1.923024   -2.868111    2.205251
     15          8           0       -2.812951   -2.655000   -1.031400
     16          1           0       -3.705349   -2.930359   -1.252335
     17          1           0       -2.742426   -2.672758   -0.052380
     18          8           0       -1.416312    0.199545    1.164892
     19          1           0       -1.853138    1.047546    1.423107
     20          1           0       -1.647360    0.086706    0.211101
     21          8           0       -3.220109    2.166132   -1.328058
     22          1           0       -3.194283    2.689575   -2.130826
     23          1           0       -2.798537    1.307420   -1.522298
     24          8           0       -1.835052   -0.196196   -1.477600
     25          1           0       -2.206238   -1.108957   -1.496811
     26          1           0       -0.883755   -0.252817   -1.662622
 ---------------------------------------------------------------------
 Rotational constants (GHZ):           0.6599477           0.2664853           0.2418803
 Standard basis: 6-31++G(d,p) (6D, 7F)
 There are   325 symmetry adapted cartesian basis functions of A   symmetry.
 There are   325 symmetry adapted basis functions of A   symmetry.
   325 basis functions,   520 primitive gaussians,   325 cartesian basis functions
    58 alpha electrons       58 beta electrons
       nuclear repulsion energy       963.5076394399 Hartrees.
 NAtoms=   26 NActive=   26 NUniq=   26 SFac= 1.00D+00 NAtFMM=   60 NAOKFM=F Big=F
 Integral buffers will be    131072 words long.
 Raffenetti 2 integral format.
 Two-electron integral symmetry is turned on.
 Nuclear repulsion after empirical dispersion term =      963.4950396129 Hartrees.
 One-electron integrals computed using PRISM.
 NBasis=   325 RedAO= T EigKep=  3.53D-05  NBF=   325
 NBsUse=   325 1.00D-06 EigRej= -1.00D+00 NBFU=   325
 Initial guess from the checkpoint file:  "/local_scratch/slurm.5787681/Gau-2681816.chk"
 B after Tr=     0.000000   -0.000000    0.000000
         Rot=    0.999682    0.006869   -0.001737   -0.024201 Ang=   2.89 deg.
 ExpMin= 3.60D-02 ExpMax= 7.00D+03 ExpMxC= 1.05D+03 IAcc=3 IRadAn=         5 AccDes= 0.00D+00
 Harris functional with IExCor= 4639 and IRadAn=       5 diagonalized for initial guess.
 HarFok:  IExCor= 4639 AccDes= 0.00D+00 IRadAn=         5 IDoV= 1 UseB2=F ITyADJ=14
 ICtDFT=  3500011 ScaDFX=  1.000000  1.000000  1.000000  1.000000
 FoFCou: FMM=F IPFlag=           0 FMFlag=      100000 FMFlg1=           0
         NFxFlg=           0 DoJE=T BraDBF=F KetDBF=T FulRan=T
         wScrn=  0.000000 ICntrl=       500 IOpCl=  0 I1Cent=   200000004 NGrid=           0
         NMat0=    1 NMatS0=      1 NMatT0=    0 NMatD0=    1 NMtDS0=    0 NMtDT0=    0
 Petite list used in FoFCou.
 Requested convergence on RMS density matrix=1.00D-10 within 128 cycles.
 Requested convergence on MAX density matrix=1.00D-08.
 Requested convergence on             energy=1.00D-08.
 No special actions if energy rises.
 SCF Done:  E(RwB97XD) =  -985.246421492     A.U. after   16 cycles
            NFock= 16  Conv=0.97D-10     -V/T= 2.0083
 Calling FoFJK, ICntrl=      2127 FMM=F ISym2X=0 I1Cent= 0 IOpClX= 0 NMat=1 NMatS=1 NMatT=0.
 ***** Axes restored to original set *****
 -------------------------------------------------------------------
 Center     Atomic                   Forces (Hartrees/Bohr)
 Number     Number              X              Y              Z
 -------------------------------------------------------------------
      1        6          -0.000488257   -0.000170817   -0.000197457
      2        8           0.000639597    0.000257508   -0.000109657
      3        8           0.001481229   -0.000652657    0.000997465
      4        1          -0.001361764    0.000193356   -0.000661592
      5        6          -0.000083536    0.000209305   -0.000009592
      6        9           0.000097320   -0.000050107    0.000120483
      7        9           0.000039491   -0.000107423   -0.000058217
      8        9           0.000236606    0.000062230    0.000028981
      9        8           0.000164482   -0.000157977    0.000711246
     10        1          -0.000473549    0.000087269   -0.000577260
     11        1           0.000059116   -0.000023557   -0.000132490
     12        8           0.000069106   -0.000036473   -0.000194413
     13        1           0.000063958    0.000081194    0.000128447
     14        1          -0.000097403    0.000012623    0.000086632
     15        8          -0.000265169   -0.000217827    0.000083027
     16        1           0.000130766    0.000077880   -0.000026802
     17        1           0.000101588    0.000044999   -0.000123121
     18        8           0.000569730   -0.000739752   -0.000380310
     19        1          -0.000611767    0.000734075    0.000020943
     20        1          -0.000078511    0.000054412    0.000147695
     21        8           0.000903478   -0.001503015    0.001147075
     22        1          -0.000044922    0.000230191   -0.000007325
     23        1          -0.000755816    0.001359988   -0.001732673
     24        8          -0.000502419    0.000169205    0.000336476
     25        1           0.000000637    0.000038962    0.000331959
     26        1           0.000206009    0.000046406    0.000070478
 -------------------------------------------------------------------
 Cartesian Forces:  Max     0.001732673 RMS     0.000514999

 GradGradGradGradGradGradGradGradGradGradGradGradGradGradGradGradGradGrad
 Berny optimization.
 Using GEDIIS/GDIIS optimizer.
 FormGI is forming the generalized inverse of G from B-inverse, IUseBI=4.
 Internal  Forces:  Max     0.002110649 RMS     0.000407632
 Search for a local minimum.
 Step number   5 out of a maximum of  156
 All quantities printed in internal units (Hartrees-Bohrs-Radians)
 Mixed Optimization -- En-DIIS/RFO-DIIS
 Swapping is turned off.
 Update second derivatives using D2CorX and points    4    5
 DE= -4.24D-04 DEPred=-4.59D-04 R= 9.23D-01
 TightC=F SS=  1.41D+00  RLast= 1.18D+00 DXNew= 2.4000D+00 3.5485D+00
 Trust test= 9.23D-01 RLast= 1.18D+00 DXMaxT set to 2.40D+00
 ITU=  1  1  1  1  0
     Eigenvalues ---    0.00016   0.00023   0.00032   0.00035   0.00040
     Eigenvalues ---    0.00079   0.00121   0.00205   0.00269   0.00346
     Eigenvalues ---    0.00383   0.00525   0.00610   0.00734   0.00883
     Eigenvalues ---    0.00932   0.01084   0.01149   0.01264   0.01370
     Eigenvalues ---    0.01418   0.01490   0.01559   0.01606   0.01770
     Eigenvalues ---    0.01941   0.01986   0.02219   0.02341   0.02549
     Eigenvalues ---    0.02763   0.02924   0.03106   0.03227   0.03484
     Eigenvalues ---    0.04040   0.04212   0.04924   0.05204   0.05682
     Eigenvalues ---    0.05841   0.06399   0.07303   0.07834   0.08168
     Eigenvalues ---    0.11569   0.13709   0.19659   0.21325   0.22101
     Eigenvalues ---    0.23796   0.27916   0.34826   0.36887   0.37381
     Eigenvalues ---    0.38589   0.39015   0.43481   0.45287   0.47743
     Eigenvalues ---    0.48847   0.50406   0.50642   0.52498   0.55626
     Eigenvalues ---    0.57444   0.57458   0.57519   0.57547   0.59489
     Eigenvalues ---    0.89166   0.94540
 En-DIIS/RFO-DIIS/Sim-DIIS IScMMF=       -3 using points:     5    4    3
 RFO step:  Lambda=-2.67986704D-04.
 DidBck=F Rises=F RFO-DIIS coefs:    1.73686   -1.21146    0.47460
 Iteration  1 RMS(Cart)=  0.05346285 RMS(Int)=  0.02610145
 Iteration  2 RMS(Cart)=  0.00909949 RMS(Int)=  0.00217897
 Iteration  3 RMS(Cart)=  0.00046717 RMS(Int)=  0.00215432
 Iteration  4 RMS(Cart)=  0.00000188 RMS(Int)=  0.00215432
 Iteration  5 RMS(Cart)=  0.00000002 RMS(Int)=  0.00215432
 Variable       Old X    -DE/DX   Delta X   Delta X   Delta X     New X
                                 (Linear)    (Quad)   (Total)
    R1        2.29049   0.00066   0.00230  -0.00242  -0.00012   2.29036
    R2        2.45883   0.00030  -0.00524   0.00532   0.00007   2.45891
    R3        2.93072  -0.00027   0.00033  -0.00086  -0.00053   2.93019
    R4        1.92953  -0.00211   0.03712  -0.04018  -0.00307   1.92646
    R5        2.93697  -0.00058  -0.07431   0.08215   0.00782   2.94479
    R6        2.53365   0.00001   0.00167  -0.00117   0.00050   2.53415
    R7        2.53585   0.00011  -0.00063   0.00021  -0.00041   2.53544
    R8        2.51391   0.00004   0.00031  -0.00046  -0.00015   2.51375
    R9        1.85119   0.00017   0.00103  -0.00181  -0.00054   1.85065
   R10        1.81320   0.00009   0.00007  -0.00009  -0.00001   1.81319
   R11        3.27451  -0.00010  -0.03590   0.02604  -0.00985   3.26467
   R12        3.37713   0.00017  -0.02156   0.00018  -0.02105   3.35607
   R13        1.84641  -0.00011  -0.00066  -0.00015  -0.00092   1.84549
   R14        1.81388   0.00013   0.00005  -0.00005   0.00000   1.81388
   R15        3.33760  -0.00002  -0.00407  -0.00341  -0.00719   3.33041
   R16        3.47107   0.00004   0.00521  -0.01417  -0.00919   3.46189
   R17        1.81356   0.00011  -0.00001  -0.00002  -0.00003   1.81353
   R18        1.85518  -0.00016   0.00031  -0.00085  -0.00021   1.85497
   R19        3.25941  -0.00011  -0.00794   0.00772  -0.00002   3.25939
   R20        1.86748  -0.00099   0.00415  -0.00798  -0.00398   1.86351
   R21        1.86675  -0.00018   0.00505  -0.00304   0.00122   1.86798
   R22        3.25503  -0.00008  -0.02851   0.03438   0.00526   3.26030
   R23        1.81167   0.00005  -0.00045   0.00078   0.00033   1.81200
   R24        1.84463   0.00107   0.00028   0.00310   0.00357   1.84819
   R25        3.37577   0.00024  -0.00547   0.03616   0.03077   3.40655
   R26        1.86239   0.00019   0.00100  -0.00022   0.00098   1.86338
   R27        1.83450  -0.00018   0.00232  -0.00335  -0.00103   1.83347
    A1        2.24001  -0.00050   0.00183  -0.00181   0.00002   2.24004
    A2        2.10968  -0.00014  -0.00314   0.00211  -0.00104   2.10864
    A3        1.93347   0.00064   0.00134  -0.00030   0.00104   1.93451
    A4        1.96025  -0.00208   0.00782  -0.00794  -0.00016   1.96008
    A5        1.93124  -0.00019  -0.00340   0.00063  -0.00277   1.92847
    A6        1.92308  -0.00001   0.00382  -0.00058   0.00324   1.92632
    A7        1.93904  -0.00037   0.00187  -0.00270  -0.00084   1.93820
    A8        1.88746   0.00014  -0.00067   0.00065  -0.00001   1.88745
    A9        1.89093   0.00027  -0.00104   0.00146   0.00042   1.89135
   A10        1.89069   0.00018  -0.00067   0.00066  -0.00002   1.89068
   A11        1.87093  -0.00020   0.00282   0.00285   0.00689   1.87782
   A12        1.80638  -0.00021   0.00609  -0.03187  -0.02523   1.78115
   A13        2.12624   0.00003   0.00214   0.01854   0.02473   2.15096
   A14        2.81319   0.00019  -0.01126   0.02624   0.01358   2.82676
   A15        1.86594   0.00006   0.00093   0.00187   0.00323   1.86918
   A16        1.86551   0.00002  -0.00378  -0.00235  -0.00664   1.85887
   A17        2.11856  -0.00018   0.00082   0.00359   0.00480   2.12335
   A18        2.79162  -0.00003   0.00140   0.00729   0.00736   2.79898
   A19        1.86627   0.00010   0.00100   0.00112   0.00192   1.86819
   A20        2.12018  -0.00003  -0.00419   0.00321  -0.00061   2.11957
   A21        1.83386  -0.00003  -0.00115   0.00536   0.00435   1.83821
   A22        1.98501   0.00022  -0.01621   0.03122   0.01493   1.99994
   A23        2.01699   0.00005   0.01115  -0.00363   0.01105   2.02803
   A24        1.79492  -0.00065   0.00253  -0.00577  -0.00398   1.79093
   A25        2.09917  -0.00012   0.00033  -0.02938  -0.03185   2.06732
   A26        1.66548  -0.00003   0.00401   0.00392   0.00873   1.67422
   A27        1.82029   0.00041  -0.00021   0.00555   0.00412   1.82441
   A28        2.82140  -0.00012   0.00179   0.00237  -0.00028   2.82111
   A29        2.31406   0.00005   0.04315  -0.06194  -0.02137   2.29269
   A30        1.92546   0.00020   0.02000   0.04311   0.05804   1.98351
   A31        1.87765  -0.00028   0.00121  -0.00550  -0.00865   1.86900
   A32        2.88958  -0.00064  -0.01494  -0.04875  -0.06554   2.82404
   A33        1.51583  -0.00023  -0.00112  -0.00027  -0.00091   1.51492
   A34        1.78469  -0.00000  -0.00118  -0.00465  -0.00689   1.77779
   A35        1.66057   0.00015  -0.00746   0.01388   0.00800   1.66857
   A36        2.18454  -0.00001  -0.00229   0.04075   0.04276   2.22729
   A37        2.18078  -0.00000   0.00624  -0.04632  -0.04383   2.13695
   A38        1.88740   0.00004  -0.00184   0.00226   0.00018   1.88758
   A39        3.15041  -0.00135   0.00435  -0.01314  -0.00885   3.14156
   A40        2.95976  -0.00017   0.00204  -0.01002  -0.00723   2.95253
   A41        3.01437  -0.00052  -0.00804  -0.00255  -0.00968   3.00469
   A42        2.84868  -0.00005   0.00555  -0.00156   0.00413   2.85281
   A43        3.10280  -0.00122  -0.00270   0.01094   0.00825   3.11105
   A44        3.29331  -0.00033   0.00185  -0.01226  -0.00935   3.28396
   A45        3.09481  -0.00014  -0.00328  -0.01487  -0.01698   3.07784
   A46        3.14727   0.00011   0.00377  -0.00759  -0.00439   3.14287
    D1       -0.01205   0.00026   0.01091  -0.01050   0.00039  -0.01165
    D2        3.12251   0.00026   0.01572  -0.01040   0.00534   3.12785
    D3       -2.14808   0.00002   0.05614  -0.01776   0.03837  -2.10971
    D4        2.04864  -0.00002   0.05668  -0.01860   0.03808   2.08672
    D5       -0.04686  -0.00001   0.05380  -0.01729   0.03650  -0.01036
    D6        0.99994   0.00002   0.05167  -0.01783   0.03385   1.03379
    D7       -1.08652  -0.00003   0.05220  -0.01867   0.03355  -1.05297
    D8        3.10116  -0.00001   0.04933  -0.01736   0.03198   3.13313
    D9        1.72931  -0.00019  -0.00088   0.02024   0.01954   1.74885
   D10       -2.01647   0.00057  -0.00926   0.00982   0.00072  -2.01575
   D11       -0.04318   0.00034  -0.00158   0.00772   0.00591  -0.03728
   D12        2.28271   0.00001   0.12483   0.04647   0.16755   2.45026
   D13        0.01486   0.00021   0.11681   0.04200   0.14948   0.16434
   D14        0.03228  -0.00043  -0.12392  -0.03955  -0.16015  -0.12786
   D15       -2.07001  -0.00001  -0.13468  -0.02785  -0.16318  -2.23318
   D16       -2.45383   0.00010  -0.23019   0.05893  -0.17424  -2.62807
   D17        0.00820  -0.00003  -0.12914   0.02268  -0.11650  -0.10830
   D18        2.13520   0.00022   0.05284   0.00340   0.05605   2.19125
   D19       -0.15791   0.00038   0.05366  -0.00074   0.05239  -0.10552
   D20       -2.21364   0.00001  -0.02247  -0.00904  -0.03112  -2.24476
   D21        0.01575   0.00003  -0.02728   0.00111  -0.02566  -0.00991
   D22        1.97075   0.00004  -0.02197  -0.00970  -0.03162   1.93913
   D23       -2.08304   0.00006  -0.02678   0.00045  -0.02616  -2.10921
   D24       -1.59196   0.00052  -0.03042  -0.00556  -0.03572  -1.62769
   D25        2.18900   0.00027  -0.02723  -0.00290  -0.03175   2.15726
   D26        0.26850  -0.00017  -0.02962  -0.00291  -0.03228   0.23621
   D27        2.02029  -0.00013   0.01375   0.00756   0.02033   2.04062
   D28        0.49761   0.00017   0.01183   0.01228   0.02513   0.52274
   D29       -2.58702   0.00002   0.00675   0.02017   0.02719  -2.55983
   D30       -0.03384  -0.00018   0.01429  -0.00200   0.01165  -0.02218
   D31       -1.55652   0.00012   0.01238   0.00272   0.01645  -1.54006
   D32        1.64203  -0.00003   0.00729   0.01061   0.01851   1.66055
   D33        1.87836  -0.00043   0.11688  -0.03953   0.07984   1.95820
   D34       -1.91365  -0.00011   0.10365  -0.03048   0.07680  -1.83685
   D35       -0.07806   0.00008   0.10854  -0.03432   0.07682  -0.00124
   D36       -2.13279   0.00011  -0.03368   0.08503   0.05528  -2.07751
   D37        1.95324   0.00014  -0.03237   0.04344   0.01153   1.96478
   D38        0.04792   0.00010  -0.02744   0.03888   0.01165   0.05957
   D39        2.14246   0.00006  -0.01724   0.05449   0.04107   2.18353
   D40       -0.05470   0.00009  -0.01593   0.01290  -0.00267  -0.05737
   D41       -1.96002   0.00005  -0.01100   0.00834  -0.00255  -1.96258
   D42       -0.03060  -0.00006  -0.02045   0.08242   0.06891   0.03831
   D43       -2.22775  -0.00003  -0.01913   0.04083   0.02517  -2.20258
   D44        2.15011  -0.00007  -0.01421   0.03627   0.02529   2.17539
   D45       -0.24598   0.00012   0.16405   0.08357   0.25173   0.00575
   D46        2.38882   0.00011   0.25723   0.02802   0.28346   2.67228
   D47        0.27967  -0.00006  -0.13991  -0.14969  -0.28521  -0.00554
   D48        2.07359  -0.00023  -0.13989  -0.15137  -0.28983   1.78375
   D49       -1.36228  -0.00008  -0.12998  -0.16669  -0.29444  -1.65672
         Item               Value     Threshold  Converged?
 Maximum Force            0.002111     0.000015     NO 
 RMS     Force            0.000408     0.000010     NO 
 Maximum Displacement     0.236031     0.000060     NO 
 RMS     Displacement     0.054903     0.000040     NO 
 Predicted change in Energy=-1.932784D-04
 GradGradGradGradGradGradGradGradGradGradGradGradGradGradGradGradGradGrad

                          Input orientation:                          
 ---------------------------------------------------------------------
 Center     Atomic      Atomic             Coordinates (Angstroms)
 Number     Number       Type             X           Y           Z
 ---------------------------------------------------------------------
      1          6           0       -1.433552    0.785460   -0.212393
      2          8           0       -0.508093    1.554395   -0.358088
      3          8           0       -1.468638   -0.312601    0.484849
      4          1           0       -0.577658   -0.511446    0.938575
      5          6           0       -2.797721    1.044502   -0.902520
      6          9           0       -3.774883    1.141853    0.010718
      7          9           0       -3.100526    0.034628   -1.732347
      8          9           0       -2.769747    2.171745   -1.608233
      9          8           0        2.468087   -2.621249    0.657496
     10          1           0        3.041309   -1.981910    0.186610
     11          1           0        2.258091   -3.328760    0.044336
     12          8           0        0.979290    0.217574    4.220974
     13          1           0        0.835743   -0.311779    3.412948
     14          1           0        0.148017    0.231300    4.700695
     15          8           0        2.210190    2.433762    3.217490
     16          1           0        3.024207    2.642512    3.680933
     17          1           0        1.777480    1.703685    3.710743
     18          8           0        0.786782   -0.778890    1.642224
     19          1           0        1.272981   -1.587724    1.356142
     20          1           0        1.345012   -0.028098    1.323155
     21          8           0        3.764519   -0.463158   -0.382940
     22          1           0        4.193184   -0.236575   -1.210188
     23          1           0        3.291300    0.335916   -0.076226
     24          8           0        2.095099    1.411111    0.737815
     25          1           0        2.217979    1.927883    1.568571
     26          1           0        1.307462    1.750709    0.284328
 ---------------------------------------------------------------------
                    Distance matrix (angstroms):
                    1          2          3          4          5
     1  C    0.000000
     2  O    1.212008   0.000000
     3  O    1.301197   2.262490   0.000000
     4  H    1.933713   2.440056   1.019437   0.000000
     5  C    1.550592   2.408069   2.352230   3.277085   0.000000
     6  F    2.378786   3.313325   2.767490   3.717064   1.341017
     7  F    2.377564   3.304389   2.774813   3.714416   1.341696
     8  F    2.378145   2.656890   3.499407   4.300117   1.330222
     9  O    5.252157   5.227337   4.566997   3.715755   6.603038
    10  H    5.276544   5.039881   4.818211   3.978019   6.666307
    11  H    5.533619   5.626626   4.814538   4.096143   6.751533
    12  O    5.079276   4.996720   4.498007   3.705361   6.418709
    13  H    4.415510   4.416924   3.726116   2.856588   5.802140
    14  H    5.191039   5.269948   4.547830   3.902797   6.382374
    15  O    5.268573   4.576801   5.342622   4.651860   6.632021
    16  H    6.203084   5.474928   6.255662   5.517374   7.580009
    17  H    5.152170   4.669209   5.000908   4.258919   6.530634
    18  O    3.288872   3.334992   2.577569   1.558315   4.759112
    19  H    3.926528   3.997964   3.146675   2.181192   5.347970
    20  H    3.277225   2.960551   2.949631   2.019452   4.823520
    21  O    5.348652   4.725077   5.306756   4.539079   6.753221
    22  H    5.805197   5.102514   5.910597   5.239625   7.113970
    23  H    4.748143   3.999941   4.836568   4.088604   6.185551
    24  O    3.707521   2.828099   3.966786   3.298509   5.173470
    25  H    4.220266   3.359014   4.448075   3.763351   5.660734
    26  H    2.948152   1.935841   3.464706   3.016466   4.331267
                    6          7          8          9         10
     6  F    0.000000
     7  F    2.172322   0.000000
     8  F    2.166097   2.166122   0.000000
     9  O    7.318055   6.616228   7.452598   0.000000
    10  H    7.499954   6.743216   7.364963   0.979322   0.000000
    11  H    7.508947   6.571435   7.633197   0.959498   1.564506
    12  O    6.417375   7.219447   7.200953   4.793100   5.036442
    13  H    5.911521   6.487548   6.661810   3.948508   4.250073
    14  H    6.181758   7.209421   7.216734   5.465091   5.800552
    15  O    6.911838   7.645943   6.939455   5.672144   5.419885
    16  H    7.870837   8.580036   7.859187   6.095705   5.796194
    17  H    6.695862   7.497194   7.013406   5.338942   5.253607
    18  O    5.211512   5.211594   5.649834   2.681559   2.940912
    19  H    5.894207   5.594493   6.266161   1.727588   2.156427
    20  H    5.413372   5.394705   5.510317   2.903245   2.826047
    21  O    7.718394   7.014095   7.151272   2.724078   1.775958
    22  H    8.178066   7.317404   7.378405   3.485810   2.514767
    23  H    7.112527   6.609762   6.515644   3.156081   2.346038
    24  O    5.920967   5.915313   5.454286   4.050370   3.565352
    25  H    6.241726   6.539646   5.918528   4.646204   4.227785
    26  H    5.125992   5.142205   4.514720   4.538757   4.116821
                   11         12         13         14         15
    11  H    0.000000
    12  O    5.626377   0.000000
    13  H    4.740548   0.976589   0.000000
    14  H    6.229616   0.959863   1.557625   0.000000
    15  O    6.578591   2.726461   3.076573   3.362038   0.000000
    16  H    7.033339   3.217710   3.686329   3.889258   0.959677
    17  H    6.244920   1.762376   2.244469   2.408957   0.981606
    18  O    3.349602   2.771272   1.831953   3.283710   3.850803
    19  H    2.392172   3.398914   2.459606   3.969940   4.529385
    20  H    3.655607   2.931119   2.169577   3.592751   3.224561
    21  O    3.265512   5.423737   4.796812   6.277317   4.875570
    22  H    3.857463   6.327155   5.714145   7.177801   5.537807
    23  H    3.809450   4.881120   4.315508   5.719279   4.051954
    24  O    4.793106   3.847331   3.422084   4.570284   2.684743
    25  H    5.473317   3.390391   3.213781   4.119872   1.724793
    26  H    5.173229   4.237379   3.776855   4.812195   3.144029
                   16         17         18         19         20
    16  H    0.000000
    17  H    1.560966   0.000000
    18  O    4.568194   3.379856   0.000000
    19  H    5.134816   4.078239   0.986126   0.000000
    20  H    3.938397   2.981052   0.988491   1.561637   0.000000
    21  O    5.168008   5.040017   3.614954   3.239879   2.992332
    22  H    5.794715   5.815135   4.475928   4.115731   3.817509
    23  H    4.416783   4.301579   3.235502   3.134595   2.424626
    24  O    3.322880   3.004127   2.706613   3.170366   1.725276
    25  H    2.371239   2.198455   3.062739   3.646593   2.155960
    26  H    3.908894   3.458821   2.917852   3.506438   2.060273
                   21         22         23         24         25
    21  O    0.000000
    22  H    0.958871   0.000000
    23  H    0.978022   1.557886   0.000000
    24  O    2.748807   3.303264   1.802667   0.000000
    25  H    3.452138   4.038293   2.528188   0.986056   0.000000
    26  H    3.373956   3.809234   2.463179   0.970231   1.584207
                   26
    26  H    0.000000
 Stoichiometry    C2H13F3O8
 Framework group  C1[X(C2H13F3O8)]
 Deg. of freedom    72
 Full point group                 C1      NOp   1
 Largest Abelian subgroup         C1      NOp   1
 Largest concise Abelian subgroup C1      NOp   1
                         Standard orientation:                         
 ---------------------------------------------------------------------
 Center     Atomic      Atomic             Coordinates (Angstroms)
 Number     Number       Type             X           Y           Z
 ---------------------------------------------------------------------
      1          6           0        1.618913    0.017195   -0.074664
      2          8           0        1.004749   -0.133404   -1.108630
      3          8           0        1.148179    0.191853    1.125760
      4          1           0        0.128986    0.205384    1.143511
      5          6           0        3.169469    0.021862   -0.065236
      6          9           0        3.637062   -0.951656    0.729715
      7          9           0        3.630173    1.194774    0.395391
      8          9           0        3.655291   -0.166808   -1.289111
      9          8           0       -2.786135    2.500748    1.344023
     10          1           0       -2.968478    2.583537    0.385394
     11          1           0       -2.451077    3.346336    1.649559
     12          8           0       -2.575490   -2.278655    1.638551
     13          1           0       -2.180947   -1.386394    1.682529
     14          1           0       -2.057162   -2.845084    2.214598
     15          8           0       -2.824097   -2.640171   -1.052376
     16          1           0       -3.709306   -2.910757   -1.305692
     17          1           0       -2.790854   -2.647162   -0.071358
     18          8           0       -1.429297    0.196181    1.147244
     19          1           0       -1.868990    1.038279    1.411787
     20          1           0       -1.646842    0.093347    0.188488
     21          8           0       -3.085886    2.219330   -1.348848
     22          1           0       -3.054002    2.788980   -2.119507
     23          1           0       -2.668485    1.371485   -1.600765
     24          8           0       -1.794612   -0.202285   -1.504835
     25          1           0       -2.183329   -1.108375   -1.519203
     26          1           0       -0.841838   -0.279478   -1.671000
 ---------------------------------------------------------------------
 Rotational constants (GHZ):           0.6607185           0.2667024           0.2426677
 Standard basis: 6-31++G(d,p) (6D, 7F)
 There are   325 symmetry adapted cartesian basis functions of A   symmetry.
 There are   325 symmetry adapted basis functions of A   symmetry.
   325 basis functions,   520 primitive gaussians,   325 cartesian basis functions
    58 alpha electrons       58 beta electrons
       nuclear repulsion energy       964.0765193661 Hartrees.
 NAtoms=   26 NActive=   26 NUniq=   26 SFac= 1.00D+00 NAtFMM=   60 NAOKFM=F Big=F
 Integral buffers will be    131072 words long.
 Raffenetti 2 integral format.
 Two-electron integral symmetry is turned on.
 Nuclear repulsion after empirical dispersion term =      964.0639303656 Hartrees.
 One-electron integrals computed using PRISM.
 NBasis=   325 RedAO= T EigKep=  3.53D-05  NBF=   325
 NBsUse=   325 1.00D-06 EigRej= -1.00D+00 NBFU=   325
 Initial guess from the checkpoint file:  "/local_scratch/slurm.5787681/Gau-2681816.chk"
 B after Tr=    -0.000000    0.000000    0.000000
         Rot=    0.999967   -0.004896    0.005272    0.003852 Ang=  -0.94 deg.
 ExpMin= 3.60D-02 ExpMax= 7.00D+03 ExpMxC= 1.05D+03 IAcc=3 IRadAn=         5 AccDes= 0.00D+00
 Harris functional with IExCor= 4639 and IRadAn=       5 diagonalized for initial guess.
 HarFok:  IExCor= 4639 AccDes= 0.00D+00 IRadAn=         5 IDoV= 1 UseB2=F ITyADJ=14
 ICtDFT=  3500011 ScaDFX=  1.000000  1.000000  1.000000  1.000000
 FoFCou: FMM=F IPFlag=           0 FMFlag=      100000 FMFlg1=           0
         NFxFlg=           0 DoJE=T BraDBF=F KetDBF=T FulRan=T
         wScrn=  0.000000 ICntrl=       500 IOpCl=  0 I1Cent=   200000004 NGrid=           0
         NMat0=    1 NMatS0=      1 NMatT0=    0 NMatD0=    1 NMtDS0=    0 NMtDT0=    0
 Petite list used in FoFCou.
 Requested convergence on RMS density matrix=1.00D-10 within 128 cycles.
 Requested convergence on MAX density matrix=1.00D-08.
 Requested convergence on             energy=1.00D-08.
 No special actions if energy rises.
 SCF Done:  E(RwB97XD) =  -985.246507269     A.U. after   16 cycles
            NFock= 16  Conv=0.37D-10     -V/T= 2.0083
 Calling FoFJK, ICntrl=      2127 FMM=F ISym2X=0 I1Cent= 0 IOpClX= 0 NMat=1 NMatS=1 NMatT=0.
 ***** Axes restored to original set *****
 -------------------------------------------------------------------
 Center     Atomic                   Forces (Hartrees/Bohr)
 Number     Number              X              Y              Z
 -------------------------------------------------------------------
      1        6          -0.000473168   -0.000253156   -0.000050372
      2        8           0.000074660    0.000457506   -0.000293874
      3        8           0.000757100   -0.000279484    0.000756715
      4        1          -0.000480837   -0.000254951   -0.000612559
      5        6          -0.000135800   -0.000023993   -0.000142035
      6        9           0.000036937    0.000002753    0.000114816
      7        9           0.000104008   -0.000036813    0.000044957
      8        9           0.000127094    0.000111671    0.000018347
      9        8          -0.000494666   -0.000484313    0.000602037
     10        1           0.000246844   -0.000006907   -0.000425222
     11        1           0.000125778    0.000264395   -0.000190170
     12        8           0.000222177    0.000376951    0.000603859
     13        1          -0.000107261   -0.000310212   -0.000408024
     14        1          -0.000066283   -0.000030735   -0.000128420
     15        8          -0.000095826    0.000099668   -0.000052551
     16        1           0.000084099   -0.000044202   -0.000018494
     17        1          -0.000022702   -0.000005502    0.000013772
     18        8          -0.000389473    0.001337910   -0.000056628
     19        1           0.000246346   -0.000735326   -0.000201992
     20        1          -0.000279958   -0.000120373    0.000312913
     21        8           0.000047994    0.002077904   -0.000255518
     22        1           0.000420721   -0.000511772   -0.000231895
     23        1          -0.000424225   -0.001310877    0.000561982
     24        8           0.000424947   -0.000023206    0.000465745
     25        1           0.000343434   -0.000281699   -0.000338836
     26        1          -0.000291940   -0.000015238   -0.000088554
 -------------------------------------------------------------------
 Cartesian Forces:  Max     0.002077904 RMS     0.000443573

 GradGradGradGradGradGradGradGradGradGradGradGradGradGradGradGradGradGrad
 Berny optimization.
 Using GEDIIS/GDIIS optimizer.
 FormGI is forming the generalized inverse of G from B-inverse, IUseBI=4.
 Internal  Forces:  Max     0.001328536 RMS     0.000304233
 Search for a local minimum.
 Step number   6 out of a maximum of  156
 All quantities printed in internal units (Hartrees-Bohrs-Radians)
 Mixed Optimization -- En-DIIS/RFO-DIIS
 Swapping is turned off.
 Update second derivatives using D2CorX and points    5    6
 DE= -8.58D-05 DEPred=-1.93D-04 R= 4.44D-01
 Trust test= 4.44D-01 RLast= 7.82D-01 DXMaxT set to 2.40D+00
 ITU=  0  1  1  1  1  0
     Eigenvalues ---    0.00013   0.00024   0.00033   0.00037   0.00041
     Eigenvalues ---    0.00079   0.00132   0.00204   0.00312   0.00347
     Eigenvalues ---    0.00381   0.00536   0.00611   0.00726   0.00887
     Eigenvalues ---    0.00950   0.01091   0.01175   0.01276   0.01367
     Eigenvalues ---    0.01462   0.01537   0.01584   0.01624   0.01774
     Eigenvalues ---    0.01923   0.02020   0.02221   0.02340   0.02493
     Eigenvalues ---    0.02749   0.02912   0.03111   0.03185   0.03507
     Eigenvalues ---    0.04041   0.04336   0.04933   0.05169   0.05644
     Eigenvalues ---    0.05833   0.06402   0.07332   0.08139   0.08154
     Eigenvalues ---    0.11567   0.13708   0.19555   0.21322   0.22090
     Eigenvalues ---    0.23797   0.27937   0.35055   0.36854   0.37381
     Eigenvalues ---    0.38355   0.38906   0.44038   0.45269   0.47718
     Eigenvalues ---    0.48822   0.50619   0.50690   0.52549   0.55619
     Eigenvalues ---    0.57443   0.57459   0.57522   0.57562   0.59388
     Eigenvalues ---    0.89597   0.93498
 En-DIIS/RFO-DIIS/Sim-DIIS IScMMF=       -3 using points:     6    5    4    3
 RFO step:  Lambda=-1.71919976D-04.
 DidBck=F Rises=F RFO-DIIS coefs:    0.89578    0.26531   -0.20253    0.04144
 Iteration  1 RMS(Cart)=  0.04817804 RMS(Int)=  0.00169400
 Iteration  2 RMS(Cart)=  0.00248811 RMS(Int)=  0.00042556
 Iteration  3 RMS(Cart)=  0.00000588 RMS(Int)=  0.00042554
 Iteration  4 RMS(Cart)=  0.00000000 RMS(Int)=  0.00042554
 Variable       Old X    -DE/DX   Delta X   Delta X   Delta X     New X
                                 (Linear)    (Quad)   (Total)
    R1        2.29036   0.00038   0.00011   0.00052   0.00063   2.29099
    R2        2.45891   0.00037  -0.00079   0.00145   0.00066   2.45956
    R3        2.93019  -0.00012   0.00027  -0.00104  -0.00077   2.92942
    R4        1.92646  -0.00063   0.00554  -0.00827  -0.00274   1.92372
    R5        2.94479   0.00002  -0.00970   0.00827  -0.00144   2.94335
    R6        2.53415   0.00005   0.00035  -0.00025   0.00010   2.53425
    R7        2.53544  -0.00002  -0.00025   0.00008  -0.00017   2.53527
    R8        2.51375   0.00009   0.00005   0.00004   0.00009   2.51385
    R9        1.85065   0.00056   0.00013   0.00154   0.00174   1.85239
   R10        1.81319  -0.00010  -0.00002   0.00040   0.00037   1.81356
   R11        3.26467   0.00008  -0.00401   0.01162   0.00770   3.27237
   R12        3.35607   0.00022  -0.00222   0.01482   0.01263   3.36870
   R13        1.84549   0.00058   0.00000   0.00212   0.00220   1.84769
   R14        1.81388  -0.00001  -0.00004   0.00025   0.00021   1.81409
   R15        3.33041  -0.00005  -0.00018   0.00191   0.00190   3.33231
   R16        3.46189   0.00007   0.00039   0.00711   0.00752   3.46941
   R17        1.81353   0.00005  -0.00005   0.00027   0.00022   1.81375
   R18        1.85497  -0.00003   0.00003   0.00149   0.00169   1.85666
   R19        3.25939  -0.00002  -0.00126  -0.00452  -0.00582   3.25356
   R20        1.86351   0.00086   0.00098   0.00358   0.00464   1.86814
   R21        1.86798  -0.00029   0.00049  -0.00306  -0.00278   1.86520
   R22        3.26030   0.00001  -0.00294  -0.00498  -0.00815   3.25215
   R23        1.81200   0.00027  -0.00018  -0.00016  -0.00034   1.81166
   R24        1.84819  -0.00085  -0.00039  -0.00385  -0.00431   1.84388
   R25        3.40655  -0.00018  -0.00619  -0.01929  -0.02557   3.38097
   R26        1.86338  -0.00040   0.00001  -0.00114  -0.00115   1.86223
   R27        1.83347   0.00027   0.00036  -0.00002   0.00035   1.83382
    A1        2.24004   0.00050   0.00020  -0.00015   0.00005   2.24009
    A2        2.10864  -0.00040   0.00001  -0.00145  -0.00144   2.10719
    A3        1.93451  -0.00009  -0.00020   0.00160   0.00139   1.93590
    A4        1.96008   0.00133   0.00108  -0.00162  -0.00055   1.95953
    A5        1.92847  -0.00012  -0.00064   0.00039  -0.00024   1.92823
    A6        1.92632  -0.00013   0.00078  -0.00072   0.00007   1.92639
    A7        1.93820  -0.00019   0.00052  -0.00170  -0.00118   1.93701
    A8        1.88745   0.00015  -0.00019   0.00061   0.00042   1.88787
    A9        1.89135   0.00014  -0.00032   0.00068   0.00035   1.89171
   A10        1.89068   0.00018  -0.00017   0.00082   0.00064   1.89132
   A11        1.87782  -0.00022  -0.00003  -0.00754  -0.00729   1.87053
   A12        1.78115   0.00017   0.00494   0.00844   0.01244   1.79359
   A13        2.15096   0.00007  -0.00141  -0.02109  -0.02221   2.12875
   A14        2.82676  -0.00022  -0.00401   0.00093  -0.00443   2.82233
   A15        1.86918  -0.00010   0.00009  -0.00266  -0.00252   1.86666
   A16        1.85887  -0.00002  -0.00022   0.00609   0.00583   1.86470
   A17        2.12335   0.00013   0.00063  -0.00502  -0.00424   2.11911
   A18        2.79898  -0.00001  -0.00002  -0.00073  -0.00109   2.79789
   A19        1.86819  -0.00002  -0.00000   0.00128   0.00122   1.86941
   A20        2.11957  -0.00005   0.00028  -0.00426  -0.00378   2.11578
   A21        1.83821  -0.00002  -0.00016  -0.00623  -0.00663   1.83158
   A22        1.99994   0.00001  -0.00732   0.01479   0.00747   2.00741
   A23        2.02803  -0.00031   0.00333  -0.01022  -0.00693   2.02110
   A24        1.79093   0.00056   0.00098   0.00192   0.00309   1.79403
   A25        2.06732   0.00015   0.00287   0.00318   0.00626   2.07358
   A26        1.67422  -0.00018   0.00094  -0.01316  -0.01237   1.66185
   A27        1.82441  -0.00012  -0.00051  -0.00000  -0.00089   1.82352
   A28        2.82111  -0.00003  -0.00018  -0.00167  -0.00317   2.81794
   A29        2.29269  -0.00022   0.01327   0.02653   0.03908   2.33177
   A30        1.98351  -0.00062  -0.00110  -0.02122  -0.02500   1.95850
   A31        1.86900   0.00082   0.00178   0.01020   0.01074   1.87973
   A32        2.82404   0.00093   0.00594   0.01969   0.02388   2.84792
   A33        1.51492   0.00018  -0.00062   0.01171   0.01095   1.52587
   A34        1.77779   0.00014  -0.00054   0.00968   0.00958   1.78737
   A35        1.66857  -0.00022  -0.00207  -0.00106  -0.00322   1.66535
   A36        2.22729  -0.00010  -0.00907  -0.02729  -0.03635   2.19095
   A37        2.13695   0.00001   0.01094   0.01747   0.02839   2.16534
   A38        1.88758   0.00005  -0.00078   0.00436   0.00345   1.89104
   A39        3.14156   0.00118   0.00171   0.00242   0.00414   3.14570
   A40        2.95253   0.00003   0.00161  -0.00240  -0.00055   2.95198
   A41        3.00469   0.00028  -0.00003   0.00808   0.00843   3.01312
   A42        2.85281   0.00010   0.00122  -0.00233  -0.00130   2.85151
   A43        3.11105   0.00046  -0.00212  -0.00587  -0.00796   3.10309
   A44        3.28396   0.00016   0.00206  -0.00143   0.00117   3.28513
   A45        3.07784   0.00017   0.00062   0.00913   0.01010   3.08793
   A46        3.14287  -0.00021   0.00120   0.00148   0.00251   3.14539
    D1       -0.01165   0.00004   0.00164   0.00370   0.00534  -0.00632
    D2        3.12785   0.00005   0.00259   0.00345   0.00605   3.13390
    D3       -2.10971   0.00002   0.01179  -0.01786  -0.00607  -2.11578
    D4        2.08672  -0.00000   0.01193  -0.01841  -0.00648   2.08023
    D5       -0.01036  -0.00002   0.01130  -0.01786  -0.00657  -0.01693
    D6        1.03379   0.00001   0.01092  -0.01764  -0.00672   1.02707
    D7       -1.05297  -0.00001   0.01105  -0.01819  -0.00713  -1.06011
    D8        3.13313  -0.00003   0.01042  -0.01764  -0.00721   3.12592
    D9        1.74885   0.00030  -0.00133  -0.00980  -0.01125   1.73760
   D10       -2.01575  -0.00028  -0.00228   0.00308   0.00101  -2.01474
   D11       -0.03728   0.00009  -0.00038   0.00031  -0.00012  -0.03740
   D12        2.45026  -0.00004   0.01755  -0.08618  -0.06880   2.38147
   D13        0.16434  -0.00010   0.01629  -0.06201  -0.04585   0.11849
   D14       -0.12786   0.00021  -0.01628   0.07407   0.05784  -0.07003
   D15       -2.23318   0.00031  -0.01958   0.09020   0.07076  -2.16242
   D16       -2.62807  -0.00021  -0.04716  -0.03279  -0.08084  -2.70891
   D17       -0.10830   0.00000  -0.02762  -0.00096  -0.02807  -0.13637
   D18        2.19125  -0.00016   0.01006  -0.03674  -0.02681   2.16444
   D19       -0.10552  -0.00024   0.00935  -0.03284  -0.02378  -0.12930
   D20       -2.24476   0.00000  -0.00444   0.02173   0.01749  -2.22727
   D21       -0.00991  -0.00009  -0.00448   0.01291   0.00859  -0.00132
   D22        1.93913   0.00008  -0.00526   0.02404   0.01879   1.95791
   D23       -2.10921  -0.00001  -0.00530   0.01522   0.00989  -2.09932
   D24       -1.62769  -0.00043  -0.00551   0.01947   0.01399  -1.61369
   D25        2.15726  -0.00009  -0.00472   0.01147   0.00617   2.16342
   D26        0.23621   0.00011  -0.00564   0.01858   0.01295   0.24916
   D27        2.04062   0.00018   0.00232  -0.00791  -0.00586   2.03476
   D28        0.52274  -0.00020   0.00271  -0.02966  -0.02636   0.49639
   D29       -2.55983   0.00001   0.00019  -0.00568  -0.00569  -2.56552
   D30       -0.02218   0.00018   0.00220  -0.00054   0.00154  -0.02064
   D31       -1.54006  -0.00020   0.00259  -0.02229  -0.01895  -1.55901
   D32        1.66055   0.00001   0.00007   0.00169   0.00171   1.66226
   D33        1.95820   0.00040   0.02741  -0.03182  -0.00444   1.95376
   D34       -1.83685   0.00017   0.02300  -0.01462   0.00867  -1.82818
   D35       -0.00124  -0.00006   0.02503  -0.02923  -0.00430  -0.00554
   D36       -2.07751   0.00006  -0.01993  -0.00876  -0.02867  -2.10619
   D37        1.96478   0.00013  -0.01044   0.01558   0.00517   1.96995
   D38        0.05957   0.00008  -0.00900   0.00915   0.00013   0.05970
   D39        2.18353  -0.00005  -0.01273  -0.02339  -0.03611   2.14742
   D40       -0.05737   0.00002  -0.00324   0.00095  -0.00226  -0.05963
   D41       -1.96258  -0.00003  -0.00181  -0.00548  -0.00731  -1.96988
   D42        0.03831  -0.00003  -0.01598  -0.01976  -0.03580   0.00251
   D43       -2.20258   0.00003  -0.00649   0.00458  -0.00195  -2.20453
   D44        2.17539  -0.00001  -0.00506  -0.00186  -0.00700   2.16839
   D45        0.00575   0.00011   0.01868   0.10652   0.12506   0.13082
   D46        2.67228   0.00003   0.03898   0.13977   0.17812   2.85040
   D47       -0.00554  -0.00011  -0.00553  -0.07050  -0.07603  -0.08157
   D48        1.78375   0.00020  -0.00750  -0.05224  -0.06017   1.72358
   D49       -1.65672   0.00003  -0.00259  -0.07658  -0.07943  -1.73615
         Item               Value     Threshold  Converged?
 Maximum Force            0.001329     0.000015     NO 
 RMS     Force            0.000304     0.000010     NO 
 Maximum Displacement     0.297010     0.000060     NO 
 RMS     Displacement     0.049393     0.000040     NO 
 Predicted change in Energy=-9.515407D-05
 GradGradGradGradGradGradGradGradGradGradGradGradGradGradGradGradGradGrad

                          Input orientation:                          
 ---------------------------------------------------------------------
 Center     Atomic      Atomic             Coordinates (Angstroms)
 Number     Number       Type             X           Y           Z
 ---------------------------------------------------------------------
      1          6           0       -1.458757    0.775746   -0.212179
      2          8           0       -0.532064    1.541955   -0.366886
      3          8           0       -1.490026   -0.323597    0.483870
      4          1           0       -0.597312   -0.522890    0.930688
      5          6           0       -2.828658    1.042885   -0.886774
      6          9           0       -3.796537    1.134840    0.036925
      7          9           0       -3.141371    0.040602   -1.721966
      8          9           0       -2.803905    2.176227   -1.582867
      9          8           0        2.450194   -2.623303    0.626822
     10          1           0        3.055744   -1.984472    0.195455
     11          1           0        2.224121   -3.286580   -0.028897
     12          8           0        0.984150    0.233861    4.206382
     13          1           0        0.835205   -0.303997    3.403558
     14          1           0        0.151426    0.261562    4.683201
     15          8           0        2.235641    2.434713    3.189987
     16          1           0        3.058402    2.630865    3.643634
     17          1           0        1.796257    1.710886    3.688311
     18          8           0        0.768009   -0.784874    1.632997
     19          1           0        1.253946   -1.594570    1.340512
     20          1           0        1.324834   -0.034516    1.315011
     21          8           0        3.821509   -0.457615   -0.314568
     22          1           0        4.350355   -0.204300   -1.073014
     23          1           0        3.306967    0.323723   -0.037391
     24          8           0        2.089529    1.390026    0.725397
     25          1           0        2.223348    1.914779    1.548704
     26          1           0        1.304909    1.732888    0.268755
 ---------------------------------------------------------------------
                    Distance matrix (angstroms):
                    1          2          3          4          5
     1  C    0.000000
     2  O    1.212341   0.000000
     3  O    1.301544   2.263131   0.000000
     4  H    1.932535   2.439578   1.017990   0.000000
     5  C    1.550184   2.407010   2.353268   3.276237   0.000000
     6  F    2.378280   3.314452   2.765283   3.712401   1.341068
     7  F    2.377201   3.301331   2.779442   3.718378   1.341606
     8  F    2.376879   2.653709   3.499542   4.297935   1.330271
     9  O    5.247605   5.218304   4.564473   3.713672   6.602892
    10  H    5.307136   5.062043   4.848269   4.002700   6.705393
    11  H    5.486317   5.570057   4.778816   4.064390   6.709008
    12  O    5.077905   4.992474   4.504376   3.715355   6.413444
    13  H    4.416068   4.415111   3.732514   2.866200   5.800425
    14  H    5.178979   5.254517   4.546555   3.906063   6.365217
    15  O    5.289185   4.594405   5.367675   4.677336   6.648631
    16  H    6.222016   5.491943   6.277034   5.538095   7.596299
    17  H    5.165601   4.679129   5.020680   4.280586   6.539685
    18  O    3.286137   3.332245   2.575265   1.557554   4.756676
    19  H    3.922755   3.992847   3.143023   2.177983   5.346459
    20  H    3.276769   2.960086   2.949203   2.020113   4.822877
    21  O    5.423364   4.791098   5.372883   4.591394   6.841319
    22  H    5.953764   5.233167   6.045508   5.347497   7.288922
    23  H    4.790303   4.041140   4.868457   4.110635   6.235747
    24  O    3.721118   2.844101   3.975934   3.304619   5.187308
    25  H    4.237452   3.376504   4.464677   3.778928   5.675784
    26  H    2.963995   1.953193   3.476646   3.024092   4.347152
                    6          7          8          9         10
     6  F    0.000000
     7  F    2.172624   0.000000
     8  F    2.166456   2.166593   0.000000
     9  O    7.313909   6.624107   7.451427   0.000000
    10  H    7.530537   6.795709   7.403332   0.980241   0.000000
    11  H    7.470047   6.536446   7.585388   0.959694   1.561223
    12  O    6.407114   7.225136   7.185927   4.808942   5.029914
    13  H    5.904024   6.496376   6.652748   3.962023   4.248142
    14  H    6.159294   7.205380   7.187735   5.482791   5.798241
    15  O    6.929549   7.666245   6.945788   5.674449   5.400831
    16  H    7.889020   8.598623   7.866998   6.089118   5.761187
    17  H    6.704014   7.512731   7.011659   5.346545   5.238513
    18  O    5.202675   5.217321   5.645216   2.687369   2.956229
    19  H    5.886968   5.601015   6.263482   1.731662   2.170173
    20  H    5.406416   5.401468   5.507410   2.905488   2.837566
    21  O    7.790641   7.121144   7.241672   2.730737   1.782642
    22  H    8.330492   7.523767   7.557135   3.514488   2.540481
    23  H    7.150049   6.670758   6.569857   3.140095   2.333472
    24  O    5.931684   5.930670   5.467347   4.030708   3.549880
    25  H    6.255621   6.556679   5.928606   4.636325   4.210501
    26  H    5.141610   5.157151   4.528510   4.518439   4.109691
                   11         12         13         14         15
    11  H    0.000000
    12  O    5.645230   0.000000
    13  H    4.754643   0.977755   0.000000
    14  H    6.252139   0.959976   1.557209   0.000000
    15  O    6.564643   2.728192   3.083402   3.360986   0.000000
    16  H    7.014247   3.219446   3.689669   3.891633   0.959795
    17  H    6.243026   1.763382   2.250436   2.407451   0.982502
    18  O    3.337766   2.776122   1.835931   3.283131   3.865734
    19  H    2.383153   3.410156   2.469227   3.979240   4.540859
    20  H    3.631904   2.923717   2.162032   3.579002   3.231438
    21  O    3.261334   5.382168   4.771380   6.242149   4.812737
    22  H    3.887351   6.276571   5.692619   7.140171   5.441469
    23  H    3.769206   4.838715   4.282962   5.678494   4.002497
    24  O    4.738958   3.830905   3.408165   4.549054   2.680844
    25  H    5.435343   3.379992   3.207864   4.105005   1.721712
    26  H    5.111614   4.225503   3.767825   4.794023   3.145221
                   16         17         18         19         20
    16  H    0.000000
    17  H    1.562487   0.000000
    18  O    4.577755   3.392703   0.000000
    19  H    5.139526   4.090514   0.988579   0.000000
    20  H    3.941066   2.983492   0.987019   1.561872   0.000000
    21  O    5.078228   4.982678   3.636477   3.259499   3.011300
    22  H    5.652794   5.732501   4.526893   4.164817   3.858143
    23  H    4.351394   4.252919   3.235040   3.129433   2.426144
    24  O    3.315796   2.994632   2.701915   3.159806   1.720966
    25  H    2.366184   2.191324   3.068101   3.646726   2.159095
    26  H    3.907801   3.454746   2.913510   3.496174   2.053963
                   21         22         23         24         25
    21  O    0.000000
    22  H    0.958690   0.000000
    23  H    0.975741   1.562044   0.000000
    24  O    2.737711   3.299620   1.789135   0.000000
    25  H    3.413818   3.985983   2.494270   0.985448   0.000000
    26  H    3.387011   3.850686   2.467328   0.970414   1.585838
                   26
    26  H    0.000000
 Stoichiometry    C2H13F3O8
 Framework group  C1[X(C2H13F3O8)]
 Deg. of freedom    72
 Full point group                 C1      NOp   1
 Largest Abelian subgroup         C1      NOp   1
 Largest concise Abelian subgroup C1      NOp   1
                         Standard orientation:                         
 ---------------------------------------------------------------------
 Center     Atomic      Atomic             Coordinates (Angstroms)
 Number     Number       Type             X           Y           Z
 ---------------------------------------------------------------------
      1          6           0        1.632057    0.029860   -0.078866
      2          8           0        1.011901   -0.129503   -1.108323
      3          8           0        1.168044    0.219516    1.122275
      4          1           0        0.150393    0.232319    1.145215
      5          6           0        3.182238    0.026949   -0.079314
      6          9           0        3.649862   -0.935099    0.729548
      7          9           0        3.651654    1.205422    0.357442
      8          9           0        3.657836   -0.186022   -1.303271
      9          8           0       -2.768073    2.521908    1.323242
     10          1           0       -3.005577    2.570227    0.373436
     11          1           0       -2.395575    3.372448    1.565810
     12          8           0       -2.546780   -2.269923    1.662812
     13          1           0       -2.156784   -1.374213    1.702965
     14          1           0       -2.014516   -2.832630    2.229918
     15          8           0       -2.832631   -2.643683   -1.024496
     16          1           0       -3.723882   -2.906033   -1.265434
     17          1           0       -2.785661   -2.647065   -0.043124
     18          8           0       -1.406955    0.210613    1.158242
     19          1           0       -1.846965    1.058318    1.413341
     20          1           0       -1.631833    0.093125    0.204390
     21          8           0       -3.198516    2.144292   -1.346786
     22          1           0       -3.291414    2.660459   -2.149300
     23          1           0       -2.731402    1.319183   -1.577156
     24          8           0       -1.806580   -0.209350   -1.480749
     25          1           0       -2.194392   -1.115180   -1.494202
     26          1           0       -0.855594   -0.281501   -1.659979
 ---------------------------------------------------------------------
 Rotational constants (GHZ):           0.6659112           0.2645770           0.2412186
 Standard basis: 6-31++G(d,p) (6D, 7F)
 There are   325 symmetry adapted cartesian basis functions of A   symmetry.
 There are   325 symmetry adapted basis functions of A   symmetry.
   325 basis functions,   520 primitive gaussians,   325 cartesian basis functions
    58 alpha electrons       58 beta electrons
       nuclear repulsion energy       963.3513551773 Hartrees.
 NAtoms=   26 NActive=   26 NUniq=   26 SFac= 1.00D+00 NAtFMM=   60 NAOKFM=F Big=F
 Integral buffers will be    131072 words long.
 Raffenetti 2 integral format.
 Two-electron integral symmetry is turned on.
 Nuclear repulsion after empirical dispersion term =      963.3387820043 Hartrees.
 One-electron integrals computed using PRISM.
 NBasis=   325 RedAO= T EigKep=  3.56D-05  NBF=   325
 NBsUse=   325 1.00D-06 EigRej= -1.00D+00 NBFU=   325
 Initial guess from the checkpoint file:  "/local_scratch/slurm.5787681/Gau-2681816.chk"
 B after Tr=    -0.000000   -0.000000   -0.000000
         Rot=    0.999974    0.005912   -0.003425   -0.002257 Ang=   0.82 deg.
 ExpMin= 3.60D-02 ExpMax= 7.00D+03 ExpMxC= 1.05D+03 IAcc=3 IRadAn=         5 AccDes= 0.00D+00
 Harris functional with IExCor= 4639 and IRadAn=       5 diagonalized for initial guess.
 HarFok:  IExCor= 4639 AccDes= 0.00D+00 IRadAn=         5 IDoV= 1 UseB2=F ITyADJ=14
 ICtDFT=  3500011 ScaDFX=  1.000000  1.000000  1.000000  1.000000
 FoFCou: FMM=F IPFlag=           0 FMFlag=      100000 FMFlg1=           0
         NFxFlg=           0 DoJE=T BraDBF=F KetDBF=T FulRan=T
         wScrn=  0.000000 ICntrl=       500 IOpCl=  0 I1Cent=   200000004 NGrid=           0
         NMat0=    1 NMatS0=      1 NMatT0=    0 NMatD0=    1 NMtDS0=    0 NMtDT0=    0
 Petite list used in FoFCou.
 Requested convergence on RMS density matrix=1.00D-10 within 128 cycles.
 Requested convergence on MAX density matrix=1.00D-08.
 Requested convergence on             energy=1.00D-08.
 No special actions if energy rises.
 SCF Done:  E(RwB97XD) =  -985.246584848     A.U. after   16 cycles
            NFock= 16  Conv=0.36D-10     -V/T= 2.0083
 Calling FoFJK, ICntrl=      2127 FMM=F ISym2X=0 I1Cent= 0 IOpClX= 0 NMat=1 NMatS=1 NMatT=0.
 ***** Axes restored to original set *****
 -------------------------------------------------------------------
 Center     Atomic                   Forces (Hartrees/Bohr)
 Number     Number              X              Y              Z
 -------------------------------------------------------------------
      1        6           0.000113973    0.000107235    0.000011754
      2        8           0.000142716   -0.000090884    0.000101279
      3        8          -0.000212427    0.000150254    0.000023190
      4        1           0.000216767   -0.000269861   -0.000077890
      5        6           0.000001750   -0.000005600    0.000013081
      6        9          -0.000025781    0.000006649   -0.000025149
      7        9           0.000005398   -0.000016939   -0.000001125
      8        9          -0.000081824   -0.000013177   -0.000020300
      9        8           0.000153346    0.000261467   -0.000273329
     10        1          -0.000269225   -0.000399998    0.000247626
     11        1           0.000029057    0.000072810   -0.000009900
     12        8          -0.000070073   -0.000265529   -0.000462222
     13        1           0.000086334    0.000288320    0.000485590
     14        1           0.000004579   -0.000000166   -0.000054327
     15        8          -0.000402557   -0.000403176    0.000302351
     16        1          -0.000072092   -0.000139738    0.000056591
     17        1           0.000433299    0.000516401   -0.000304668
     18        8          -0.000012162   -0.001684813   -0.000053789
     19        1          -0.000433089    0.001221284    0.000402803
     20        1           0.000518352    0.000542851   -0.000178556
     21        8           0.000742332   -0.001007945   -0.000369230
     22        1           0.000058196   -0.000134370   -0.000028554
     23        1          -0.000773120    0.001104600    0.000363288
     24        8          -0.000207953   -0.000060527   -0.000457218
     25        1           0.000055857    0.000123623    0.000319533
     26        1          -0.000001654    0.000097227   -0.000010832
 -------------------------------------------------------------------
 Cartesian Forces:  Max     0.001684813 RMS     0.000387012

 GradGradGradGradGradGradGradGradGradGradGradGradGradGradGradGradGradGrad
 Berny optimization.
 Using GEDIIS/GDIIS optimizer.
 FormGI is forming the generalized inverse of G from B-inverse, IUseBI=4.
 Internal  Forces:  Max     0.001451537 RMS     0.000236268
 Search for a local minimum.
 Step number   7 out of a maximum of  156
 All quantities printed in internal units (Hartrees-Bohrs-Radians)
 Mixed Optimization -- En-DIIS/RFO-DIIS
 Swapping is turned off.
 Update second derivatives using D2CorX and points    6    7
 DE= -7.76D-05 DEPred=-9.52D-05 R= 8.15D-01
 TightC=F SS=  1.41D+00  RLast= 3.18D-01 DXNew= 4.0363D+00 9.5380D-01
 Trust test= 8.15D-01 RLast= 3.18D-01 DXMaxT set to 2.40D+00
 ITU=  1  0  1  1  1  1  0
     Eigenvalues ---    0.00014   0.00024   0.00033   0.00037   0.00040
     Eigenvalues ---    0.00079   0.00129   0.00203   0.00307   0.00345
     Eigenvalues ---    0.00380   0.00535   0.00609   0.00725   0.00883
     Eigenvalues ---    0.00952   0.01093   0.01166   0.01328   0.01371
     Eigenvalues ---    0.01453   0.01542   0.01591   0.01672   0.01771
     Eigenvalues ---    0.01916   0.02026   0.02231   0.02338   0.02484
     Eigenvalues ---    0.02779   0.02913   0.03103   0.03186   0.03483
     Eigenvalues ---    0.04038   0.04269   0.04924   0.05184   0.05652
     Eigenvalues ---    0.05861   0.06396   0.07283   0.07927   0.08153
     Eigenvalues ---    0.11570   0.13709   0.19598   0.21326   0.22100
     Eigenvalues ---    0.23807   0.27986   0.35625   0.37218   0.37410
     Eigenvalues ---    0.38359   0.38919   0.45212   0.46497   0.47853
     Eigenvalues ---    0.48868   0.50609   0.52381   0.53905   0.55641
     Eigenvalues ---    0.57442   0.57459   0.57539   0.57596   0.59394
     Eigenvalues ---    0.90450   0.94255
 En-DIIS/RFO-DIIS/Sim-DIIS IScMMF=       -3 using points:     7    6    5    4    3
 RFO step:  Lambda=-3.78999198D-05.
 DidBck=F Rises=F RFO-DIIS coefs:    1.64770   -0.81290    0.19332   -0.03189    0.00377
 Iteration  1 RMS(Cart)=  0.02637645 RMS(Int)=  0.00102407
 Iteration  2 RMS(Cart)=  0.00110019 RMS(Int)=  0.00044262
 Iteration  3 RMS(Cart)=  0.00000222 RMS(Int)=  0.00044262
 Iteration  4 RMS(Cart)=  0.00000000 RMS(Int)=  0.00044262
 Variable       Old X    -DE/DX   Delta X   Delta X   Delta X     New X
                                 (Linear)    (Quad)   (Total)
    R1        2.29099   0.00004   0.00042  -0.00039   0.00003   2.29103
    R2        2.45956  -0.00005   0.00030  -0.00005   0.00024   2.45980
    R3        2.92942   0.00010  -0.00037   0.00045   0.00008   2.92951
    R4        1.92372   0.00003  -0.00051   0.00144   0.00092   1.92465
    R5        2.94335  -0.00018  -0.00337   0.00059  -0.00278   2.94057
    R6        2.53425   0.00000   0.00005   0.00017   0.00022   2.53447
    R7        2.53527   0.00001  -0.00010   0.00009  -0.00001   2.53526
    R8        2.51385  -0.00000   0.00009  -0.00016  -0.00007   2.51378
    R9        1.85239  -0.00046   0.00122  -0.00274  -0.00148   1.85091
   R10        1.81356  -0.00005   0.00024   0.00002   0.00025   1.81381
   R11        3.27237   0.00002   0.00589  -0.00783  -0.00210   3.27026
   R12        3.36870   0.00007   0.01090  -0.00374   0.00724   3.37594
   R13        1.84769  -0.00055   0.00157  -0.00278  -0.00115   1.84654
   R14        1.81409  -0.00003   0.00013  -0.00010   0.00002   1.81412
   R15        3.33231   0.00004   0.00226  -0.00288  -0.00052   3.33179
   R16        3.46941  -0.00001   0.00619  -0.00585   0.00037   3.46978
   R17        1.81375  -0.00006   0.00014  -0.00012   0.00002   1.81377
   R18        1.85666  -0.00069   0.00113  -0.00278  -0.00156   1.85510
   R19        3.25356   0.00002  -0.00396   0.00640   0.00239   3.25596
   R20        1.86814  -0.00131   0.00374  -0.00552  -0.00196   1.86619
   R21        1.86520   0.00067  -0.00192   0.00374   0.00167   1.86687
   R22        3.25215  -0.00007  -0.00635   0.00732   0.00077   3.25292
   R23        1.81166   0.00002  -0.00030  -0.00002  -0.00032   1.81134
   R24        1.84388   0.00145  -0.00339   0.00603   0.00283   1.84672
   R25        3.38097   0.00003  -0.02227   0.02196  -0.00014   3.38084
   R26        1.86223   0.00034  -0.00089   0.00174   0.00080   1.86303
   R27        1.83382   0.00004   0.00042  -0.00022   0.00020   1.83402
    A1        2.24009  -0.00019   0.00006  -0.00006  -0.00000   2.24008
    A2        2.10719   0.00026  -0.00075   0.00149   0.00074   2.10794
    A3        1.93590  -0.00007   0.00069  -0.00143  -0.00074   1.93517
    A4        1.95953  -0.00053  -0.00018  -0.00011  -0.00029   1.95924
    A5        1.92823   0.00004   0.00013  -0.00050  -0.00038   1.92785
    A6        1.92639  -0.00006  -0.00028   0.00009  -0.00020   1.92619
    A7        1.93701   0.00015  -0.00055   0.00111   0.00056   1.93757
    A8        1.88787  -0.00002   0.00024  -0.00023   0.00001   1.88788
    A9        1.89171  -0.00008   0.00011  -0.00019  -0.00008   1.89163
   A10        1.89132  -0.00004   0.00039  -0.00031   0.00008   1.89140
   A11        1.87053  -0.00009  -0.00574   0.00235  -0.00346   1.86706
   A12        1.79359   0.00018   0.01268  -0.01783  -0.00595   1.78764
   A13        2.12875  -0.00001  -0.01823  -0.00112  -0.01996   2.10879
   A14        2.82233   0.00010  -0.00557  -0.00682  -0.01269   2.80964
   A15        1.86666  -0.00009  -0.00208   0.00171  -0.00039   1.86627
   A16        1.86470   0.00014   0.00471  -0.00761  -0.00285   1.86185
   A17        2.11911  -0.00005  -0.00329   0.00163  -0.00161   2.11750
   A18        2.79789  -0.00001  -0.00177  -0.00071  -0.00258   2.79531
   A19        1.86941  -0.00010   0.00050  -0.00293  -0.00240   1.86700
   A20        2.11578   0.00001  -0.00225   0.00134  -0.00086   2.11492
   A21        1.83158   0.00008  -0.00494   0.00783   0.00274   1.83432
   A22        2.00741   0.00002   0.00124  -0.00594  -0.00470   2.00271
   A23        2.02110   0.00000  -0.00542   0.00463  -0.00136   2.01974
   A24        1.79403  -0.00012   0.00276  -0.00369  -0.00061   1.79341
   A25        2.07358   0.00006   0.00921  -0.00444   0.00548   2.07906
   A26        1.66185  -0.00002  -0.00908   0.01262   0.00333   1.66517
   A27        1.82352   0.00002  -0.00128  -0.00018  -0.00173   1.82179
   A28        2.81794   0.00022  -0.00208   0.02292   0.01992   2.83786
   A29        2.33177  -0.00007   0.03086  -0.00860   0.02149   2.35325
   A30        1.95850  -0.00010  -0.02489   0.03952   0.01410   1.97260
   A31        1.87973   0.00016   0.00857  -0.01449  -0.00698   1.87275
   A32        2.84792  -0.00036   0.02627  -0.03171  -0.00562   2.84230
   A33        1.52587  -0.00010   0.00709  -0.01113  -0.00382   1.52205
   A34        1.78737  -0.00016   0.00707  -0.01555  -0.00807   1.77930
   A35        1.66535   0.00017  -0.00360   0.00516   0.00114   1.66649
   A36        2.19095  -0.00000  -0.03164   0.02552  -0.00690   2.18404
   A37        2.16534   0.00004   0.02702  -0.01691   0.01076   2.17610
   A38        1.89104  -0.00000   0.00205  -0.00258  -0.00056   1.89048
   A39        3.14570  -0.00027   0.00427  -0.00451  -0.00018   3.14552
   A40        2.95198   0.00008   0.00101   0.00289   0.00391   2.95589
   A41        3.01312  -0.00004   0.00692  -0.00434   0.00270   3.01582
   A42        2.85151  -0.00013  -0.00121   0.00329   0.00187   2.85339
   A43        3.10309  -0.00043  -0.00678   0.00493  -0.00182   3.10128
   A44        3.28513  -0.00006   0.00253  -0.00032   0.00236   3.28749
   A45        3.08793  -0.00002   0.00912  -0.00364   0.00561   3.09355
   A46        3.14539  -0.00000   0.00248  -0.00310  -0.00069   3.14470
    D1       -0.00632  -0.00004   0.00365  -0.00461  -0.00097  -0.00728
    D2        3.13390  -0.00008   0.00357  -0.00435  -0.00078   3.13312
    D3       -2.11578  -0.00004  -0.00732   0.01430   0.00698  -2.10880
    D4        2.08023  -0.00000  -0.00752   0.01486   0.00734   2.08757
    D5       -0.01693  -0.00001  -0.00746   0.01446   0.00700  -0.00993
    D6        1.02707  -0.00000  -0.00725   0.01407   0.00682   1.03388
    D7       -1.06011   0.00004  -0.00745   0.01462   0.00717  -1.05294
    D8        3.12592   0.00003  -0.00739   0.01422   0.00683   3.13275
    D9        1.73760  -0.00015  -0.01034   0.00397  -0.00650   1.73109
   D10       -2.01474   0.00013   0.00014  -0.00558  -0.00520  -2.01995
   D11       -0.03740   0.00001  -0.00098  -0.00723  -0.00831  -0.04571
   D12        2.38147  -0.00002  -0.06570   0.01254  -0.05254   2.32892
   D13        0.11849  -0.00007  -0.04848   0.02307  -0.02382   0.09466
   D14       -0.07003   0.00004   0.05783   0.03333   0.09083   0.02081
   D15       -2.16242   0.00001   0.06601   0.04605   0.11224  -2.05018
   D16       -2.70891  -0.00006  -0.03581  -0.05621  -0.09259  -2.80151
   D17       -0.13637  -0.00002  -0.00652  -0.01867  -0.02255  -0.15892
   D18        2.16444  -0.00000  -0.02361   0.00159  -0.02208   2.14236
   D19       -0.12930   0.00003  -0.02130   0.00353  -0.01791  -0.14721
   D20       -2.22727  -0.00000   0.01497  -0.00485   0.01016  -2.21711
   D21       -0.00132   0.00002   0.00849   0.00061   0.00911   0.00779
   D22        1.95791  -0.00001   0.01569  -0.00195   0.01373   1.97165
   D23       -2.09932   0.00001   0.00920   0.00352   0.01268  -2.08664
   D24       -1.61369   0.00010   0.01321  -0.00232   0.01081  -1.60288
   D25        2.16342  -0.00001   0.00772   0.00489   0.01236   2.17578
   D26        0.24916  -0.00004   0.01201  -0.00139   0.01071   0.25987
   D27        2.03476  -0.00018  -0.00630  -0.00058  -0.00685   2.02791
   D28        0.49639   0.00012  -0.02014   0.02274   0.00281   0.49920
   D29       -2.56552  -0.00008  -0.00757  -0.00044  -0.00826  -2.57378
   D30       -0.02064  -0.00008  -0.00031  -0.00550  -0.00574  -0.02639
   D31       -1.55901   0.00022  -0.01415   0.01782   0.00392  -1.55509
   D32        1.66226   0.00002  -0.00158  -0.00536  -0.00715   1.65511
   D33        1.95376  -0.00009  -0.00926  -0.05641  -0.06616   1.88760
   D34       -1.82818   0.00002  -0.00120  -0.06742  -0.06886  -1.89704
   D35       -0.00554   0.00004  -0.00919  -0.05404  -0.06369  -0.06923
   D36       -2.10619  -0.00001  -0.03055   0.02197  -0.00926  -2.11545
   D37        1.96995   0.00004  -0.00029   0.00074   0.00038   1.97033
   D38        0.05970   0.00002  -0.00330   0.00460   0.00127   0.06096
   D39        2.14742  -0.00000  -0.03191   0.02685  -0.00573   2.14169
   D40       -0.05963   0.00005  -0.00164   0.00563   0.00391  -0.05572
   D41       -1.96988   0.00003  -0.00465   0.00948   0.00480  -1.96508
   D42        0.00251  -0.00006  -0.03635   0.02537  -0.01230  -0.00979
   D43       -2.20453  -0.00002  -0.00608   0.00414  -0.00266  -2.20720
   D44        2.16839  -0.00003  -0.00910   0.00799  -0.00177   2.16662
   D45        0.13082  -0.00002   0.04776  -0.00334   0.04365   0.17447
   D46        2.85040  -0.00005   0.08118   0.02141   0.10225   2.95265
   D47       -0.08157   0.00010  -0.00854  -0.00316  -0.01244  -0.09401
   D48        1.72358  -0.00017   0.00193  -0.02725  -0.02592   1.69767
   D49       -1.73615  -0.00003  -0.00889  -0.00167  -0.01131  -1.74747
         Item               Value     Threshold  Converged?
 Maximum Force            0.001452     0.000015     NO 
 RMS     Force            0.000236     0.000010     NO 
 Maximum Displacement     0.145438     0.000060     NO 
 RMS     Displacement     0.026917     0.000040     NO 
 Predicted change in Energy=-1.945873D-05
 GradGradGradGradGradGradGradGradGradGradGradGradGradGradGradGradGradGrad

                          Input orientation:                          
 ---------------------------------------------------------------------
 Center     Atomic      Atomic             Coordinates (Angstroms)
 Number     Number       Type             X           Y           Z
 ---------------------------------------------------------------------
      1          6           0       -1.460962    0.773577   -0.201934
      2          8           0       -0.540040    1.547803   -0.351223
      3          8           0       -1.484130   -0.330647    0.486910
      4          1           0       -0.589277   -0.526417    0.932118
      5          6           0       -2.833145    1.033937   -0.874640
      6          9           0       -3.800000    1.120545    0.050814
      7          9           0       -3.141805    0.030024   -1.709374
      8          9           0       -2.815819    2.167478   -1.570561
      9          8           0        2.428808   -2.635911    0.599466
     10          1           0        3.049266   -2.002946    0.182663
     11          1           0        2.166612   -3.260375   -0.080657
     12          8           0        0.977519    0.243912    4.202328
     13          1           0        0.836835   -0.298390    3.401747
     14          1           0        0.139445    0.275401    4.669467
     15          8           0        2.234121    2.437936    3.179743
     16          1           0        3.056661    2.629409    3.635801
     17          1           0        1.790845    1.717894    3.678476
     18          8           0        0.777341   -0.781281    1.631254
     19          1           0        1.266031   -1.587117    1.336203
     20          1           0        1.330196   -0.027941    1.310659
     21          8           0        3.831318   -0.468371   -0.291636
     22          1           0        4.424025   -0.201437   -0.996052
     23          1           0        3.315458    0.319821   -0.031558
     24          8           0        2.093475    1.394181    0.712248
     25          1           0        2.225159    1.917654    1.537220
     26          1           0        1.307978    1.736105    0.256187
 ---------------------------------------------------------------------
                    Distance matrix (angstroms):
                    1          2          3          4          5
     1  C    0.000000
     2  O    1.212358   0.000000
     3  O    1.301672   2.263260   0.000000
     4  H    1.932846   2.439627   1.018479   0.000000
     5  C    1.550228   2.407562   2.352817   3.276282   0.000000
     6  F    2.378102   3.312330   2.767560   3.714556   1.341185
     7  F    2.377074   3.304151   2.775182   3.715173   1.341600
     8  F    2.377338   2.655175   3.499601   4.298600   1.330234
     9  O    5.234229   5.217407   4.542906   3.697223   6.582471
    10  H    5.310287   5.077004   4.841573   3.997601   6.703977
    11  H    5.426487   5.524287   4.715226   4.011877   6.638455
    12  O    5.062041   4.973726   4.493792   3.707092   6.396945
    13  H    4.406302   4.403294   3.726150   2.860919   5.790625
    14  H    5.151701   5.223795   4.527369   3.891237   6.336308
    15  O    5.278207   4.577775   5.361137   4.670202   6.639761
    16  H    6.211380   5.477452   6.268670   5.528291   7.588111
    17  H    5.150103   4.658371   5.010796   4.271346   6.525331
    18  O    3.284534   3.330217   2.574266   1.556082   4.755011
    19  H    3.921126   3.992120   3.140605   2.174979   5.344248
    20  H    3.274283   2.956790   2.947986   2.018947   4.820428
    21  O    5.436792   4.814278   5.373926   4.587221   6.856522
    22  H    6.017835   5.302601   6.092796   5.381138   7.362567
    23  H    4.800949   4.058939   4.871136   4.109957   6.247085
    24  O    3.722217   2.844287   3.978073   3.306690   5.188408
    25  H    4.233327   3.368877   4.462828   3.776332   5.673136
    26  H    2.967046   1.954373   3.481460   3.029103   4.349794
                    6          7          8          9         10
     6  F    0.000000
     7  F    2.172721   0.000000
     8  F    2.166458   2.166621   0.000000
     9  O    7.294521   6.593154   7.435568   0.000000
    10  H    7.529012   6.785435   7.407121   0.979458   0.000000
    11  H    7.403391   6.454358   7.517048   0.959827   1.558699
    12  O    6.389698   7.208523   7.170479   4.835311   5.049575
    13  H    5.894266   6.485445   6.644263   3.981352   4.261791
    14  H    6.129066   7.177494   7.159014   5.502893   5.812859
    15  O    6.923607   7.655200   6.938330   5.695582   5.419260
    16  H    7.883058   8.587705   7.861654   6.110411   5.777796
    17  H    6.691360   7.497257   6.998275   5.370560   5.258230
    18  O    5.202575   5.213226   5.644254   2.689160   2.958466
    19  H    5.886283   5.596401   6.261609   1.730549   2.164138
    20  H    5.406028   5.396550   5.505518   2.917919   2.851003
    21  O    7.802496   7.133220   7.264143   2.731176   1.786472
    22  H    8.395127   7.602906   7.639185   3.528913   2.554362
    23  H    7.160844   6.677971   6.585964   3.149713   2.347764
    24  O    5.936785   5.927338   5.469037   4.045592   3.568539
    25  H    6.256783   6.550407   5.927240   4.653580   4.229076
    26  H    5.149032   5.155067   4.530870   4.526436   4.125287
                   11         12         13         14         15
    11  H    0.000000
    12  O    5.660205   0.000000
    13  H    4.761176   0.977145   0.000000
    14  H    6.258977   0.959989   1.556503   0.000000
    15  O    6.565479   2.727356   3.080451   3.359093   0.000000
    16  H    7.020954   3.214713   3.681632   3.888440   0.959803
    17  H    6.249435   1.763106   2.247691   2.406236   0.981677
    18  O    3.317622   2.775160   1.836129   3.279364   3.857899
    19  H    2.370301   3.413294   2.472145   3.981057   4.531764
    20  H    3.617178   2.925754   2.165455   3.576520   3.223524
    21  O    3.257459   5.370961   4.757825   6.228616   4.800846
    22  H    3.910365   6.252990   5.676087   7.119206   5.403631
    23  H    3.760327   4.837097   4.279409   5.673505   3.996017
    24  O    4.722175   3.840460   3.417213   4.552964   2.682859
    25  H    5.425213   3.385383   3.211659   4.105870   1.722979
    26  H    5.080898   4.231770   3.775672   4.793346   3.146027
                   16         17         18         19         20
    16  H    0.000000
    17  H    1.560439   0.000000
    18  O    4.565777   3.385880   0.000000
    19  H    5.125777   4.084699   0.987544   0.000000
    20  H    3.930455   2.977700   0.987903   1.560704   0.000000
    21  O    5.061728   4.970419   3.622456   3.237614   3.002821
    22  H    5.597985   5.698129   4.531805   4.163225   3.863003
    23  H    4.341738   4.247752   3.227911   3.115659   2.421518
    24  O    3.316726   2.999146   2.703594   3.156283   1.721372
    25  H    2.366861   2.193971   3.064192   3.639196   2.153516
    26  H    3.908667   3.456234   2.917125   3.494567   2.055302
                   21         22         23         24         25
    21  O    0.000000
    22  H    0.958518   0.000000
    23  H    0.977241   1.559128   0.000000
    24  O    2.738062   3.300871   1.789061   0.000000
    25  H    3.408456   3.967748   2.490559   0.985871   0.000000
    26  H    3.395154   3.877102   2.473587   0.970520   1.585947
                   26
    26  H    0.000000
 Stoichiometry    C2H13F3O8
 Framework group  C1[X(C2H13F3O8)]
 Deg. of freedom    72
 Full point group                 C1      NOp   1
 Largest Abelian subgroup         C1      NOp   1
 Largest concise Abelian subgroup C1      NOp   1
                         Standard orientation:                         
 ---------------------------------------------------------------------
 Center     Atomic      Atomic             Coordinates (Angstroms)
 Number     Number       Type             X           Y           Z
 ---------------------------------------------------------------------
      1          6           0        1.628789    0.026548   -0.082999
      2          8           0        1.008506   -0.155217   -1.108681
      3          8           0        1.164858    0.237803    1.114703
      4          1           0        0.146692    0.247994    1.137755
      5          6           0        3.179014    0.029519   -0.083438
      6          9           0        3.649833   -0.920699    0.737655
      7          9           0        3.643691    1.215106    0.338880
      8          9           0        3.656133   -0.196966   -1.304333
      9          8           0       -2.739075    2.552910    1.308552
     10          1           0       -3.001433    2.587607    0.365524
     11          1           0       -2.318286    3.390917    1.513367
     12          8           0       -2.524894   -2.262879    1.686098
     13          1           0       -2.145758   -1.362796    1.716450
     14          1           0       -1.979275   -2.815223    2.250718
     15          8           0       -2.824955   -2.654807   -0.996219
     16          1           0       -3.718327   -2.920332   -1.225576
     17          1           0       -2.769670   -2.651633   -0.016106
     18          8           0       -1.409104    0.221005    1.150514
     19          1           0       -1.850532    1.070319    1.393514
     20          1           0       -1.632844    0.092258    0.196933
     21          8           0       -3.229698    2.116399   -1.342499
     22          1           0       -3.404965    2.590759   -2.156760
     23          1           0       -2.752064    1.297638   -1.580187
     24          8           0       -1.809818   -0.220303   -1.486548
     25          1           0       -2.194711   -1.127937   -1.486236
     26          1           0       -0.859118   -0.292233   -1.667947
 ---------------------------------------------------------------------
 Rotational constants (GHZ):           0.6655214           0.2651516           0.2414467
 Standard basis: 6-31++G(d,p) (6D, 7F)
 There are   325 symmetry adapted cartesian basis functions of A   symmetry.
 There are   325 symmetry adapted basis functions of A   symmetry.
   325 basis functions,   520 primitive gaussians,   325 cartesian basis functions
    58 alpha electrons       58 beta electrons
       nuclear repulsion energy       963.5692642723 Hartrees.
 NAtoms=   26 NActive=   26 NUniq=   26 SFac= 1.00D+00 NAtFMM=   60 NAOKFM=F Big=F
 Integral buffers will be    131072 words long.
 Raffenetti 2 integral format.
 Two-electron integral symmetry is turned on.
 Nuclear repulsion after empirical dispersion term =      963.5566821073 Hartrees.
 One-electron integrals computed using PRISM.
 NBasis=   325 RedAO= T EigKep=  3.55D-05  NBF=   325
 NBsUse=   325 1.00D-06 EigRej= -1.00D+00 NBFU=   325
 Initial guess from the checkpoint file:  "/local_scratch/slurm.5787681/Gau-2681816.chk"
 B after Tr=    -0.000000    0.000000   -0.000000
         Rot=    0.999987    0.004903   -0.001393   -0.000747 Ang=   0.59 deg.
 ExpMin= 3.60D-02 ExpMax= 7.00D+03 ExpMxC= 1.05D+03 IAcc=3 IRadAn=         5 AccDes= 0.00D+00
 Harris functional with IExCor= 4639 and IRadAn=       5 diagonalized for initial guess.
 HarFok:  IExCor= 4639 AccDes= 0.00D+00 IRadAn=         5 IDoV= 1 UseB2=F ITyADJ=14
 ICtDFT=  3500011 ScaDFX=  1.000000  1.000000  1.000000  1.000000
 FoFCou: FMM=F IPFlag=           0 FMFlag=      100000 FMFlg1=           0
         NFxFlg=           0 DoJE=T BraDBF=F KetDBF=T FulRan=T
         wScrn=  0.000000 ICntrl=       500 IOpCl=  0 I1Cent=   200000004 NGrid=           0
         NMat0=    1 NMatS0=      1 NMatT0=    0 NMatD0=    1 NMtDS0=    0 NMtDT0=    0
 Petite list used in FoFCou.
 Requested convergence on RMS density matrix=1.00D-10 within 128 cycles.
 Requested convergence on MAX density matrix=1.00D-08.
 Requested convergence on             energy=1.00D-08.
 No special actions if energy rises.
 SCF Done:  E(RwB97XD) =  -985.246590222     A.U. after   15 cycles
            NFock= 15  Conv=0.96D-10     -V/T= 2.0083
 Calling FoFJK, ICntrl=      2127 FMM=F ISym2X=0 I1Cent= 0 IOpClX= 0 NMat=1 NMatS=1 NMatT=0.
 ***** Axes restored to original set *****
 -------------------------------------------------------------------
 Center     Atomic                   Forces (Hartrees/Bohr)
 Number     Number              X              Y              Z
 -------------------------------------------------------------------
      1        6           0.000112578    0.000019700    0.000042291
      2        8           0.000036389   -0.000152728   -0.000001347
      3        8           0.000038391    0.000178288    0.000052190
      4        1          -0.000017563   -0.000186009   -0.000128856
      5        6          -0.000002983   -0.000012467    0.000045459
      6        9          -0.000006947   -0.000005401   -0.000046393
      7        9          -0.000018063    0.000035240   -0.000005273
      8        9          -0.000039129   -0.000008171   -0.000015575
      9        8           0.000097174    0.000104901   -0.000337349
     10        1           0.000009426    0.000035101    0.000319077
     11        1          -0.000037539   -0.000047980    0.000086007
     12        8          -0.000017785   -0.000019639   -0.000024348
     13        1          -0.000014954    0.000027184    0.000037791
     14        1           0.000019629   -0.000005077   -0.000020111
     15        8           0.000021874    0.000033507    0.000011857
     16        1          -0.000010985    0.000001599   -0.000027080
     17        1          -0.000007659   -0.000047481   -0.000008774
     18        8           0.000342318   -0.000117074   -0.000020812
     19        1          -0.000383220    0.000000742    0.000035804
     20        1           0.000046954    0.000064185    0.000051396
     21        8          -0.000138725    0.000945681   -0.000306022
     22        1           0.000506363   -0.000667588   -0.000301436
     23        1          -0.000389807   -0.000394394    0.000497220
     24        8          -0.000181252    0.000136103   -0.000080201
     25        1          -0.000045902    0.000025585   -0.000017555
     26        1           0.000081413    0.000056193    0.000162043
 -------------------------------------------------------------------
 Cartesian Forces:  Max     0.000945681 RMS     0.000200419

 GradGradGradGradGradGradGradGradGradGradGradGradGradGradGradGradGradGrad
 Berny optimization.
 Using GEDIIS/GDIIS optimizer.
 FormGI is forming the generalized inverse of G from B-inverse, IUseBI=4.
 Internal  Forces:  Max     0.000867278 RMS     0.000136584
 Search for a local minimum.
 Step number   8 out of a maximum of  156
 All quantities printed in internal units (Hartrees-Bohrs-Radians)
 Mixed Optimization -- En-DIIS/RFO-DIIS
 Swapping is turned off.
 Update second derivatives using D2CorX and points    6    7    8
 DE= -5.37D-06 DEPred=-1.95D-05 R= 2.76D-01
 Trust test= 2.76D-01 RLast= 2.54D-01 DXMaxT set to 2.40D+00
 ITU=  0  1  0  1  1  1  1  0
     Eigenvalues ---    0.00016   0.00031   0.00032   0.00037   0.00040
     Eigenvalues ---    0.00080   0.00155   0.00210   0.00282   0.00340
     Eigenvalues ---    0.00376   0.00538   0.00613   0.00725   0.00875
     Eigenvalues ---    0.00946   0.01093   0.01143   0.01325   0.01434
     Eigenvalues ---    0.01447   0.01583   0.01594   0.01671   0.01772
     Eigenvalues ---    0.01925   0.02008   0.02234   0.02332   0.02454
     Eigenvalues ---    0.02787   0.02912   0.03088   0.03244   0.03453
     Eigenvalues ---    0.04008   0.04187   0.04914   0.05241   0.05781
     Eigenvalues ---    0.05937   0.06398   0.07714   0.08154   0.08668
     Eigenvalues ---    0.11570   0.13712   0.19597   0.21331   0.22098
     Eigenvalues ---    0.23806   0.27982   0.35654   0.37161   0.37392
     Eigenvalues ---    0.38363   0.38903   0.44969   0.46057   0.47911
     Eigenvalues ---    0.48864   0.50532   0.51811   0.52722   0.55635
     Eigenvalues ---    0.57444   0.57459   0.57536   0.57964   0.59395
     Eigenvalues ---    0.90830   0.94378
 En-DIIS/RFO-DIIS/Sim-DIIS IScMMF=       -3 using points:     8    7    6    5    4    3
 RFO step:  Lambda=-3.43592839D-05.
 DidBck=T Rises=F RFO-DIIS coefs:    0.53852    0.65501   -0.19040   -0.11654    0.16468
                  RFO-DIIS coefs:   -0.05127
 Iteration  1 RMS(Cart)=  0.01157371 RMS(Int)=  0.00043050
 Iteration  2 RMS(Cart)=  0.00026284 RMS(Int)=  0.00031577
 Iteration  3 RMS(Cart)=  0.00000025 RMS(Int)=  0.00031577
 Variable       Old X    -DE/DX   Delta X   Delta X   Delta X     New X
                                 (Linear)    (Quad)   (Total)
    R1        2.29103  -0.00007  -0.00011   0.00008  -0.00003   2.29100
    R2        2.45980  -0.00011   0.00070  -0.00085  -0.00015   2.45965
    R3        2.92951   0.00007  -0.00029   0.00056   0.00028   2.92978
    R4        1.92465  -0.00013  -0.00567   0.00588   0.00022   1.92486
    R5        2.94057  -0.00009   0.00989  -0.01090  -0.00101   2.93956
    R6        2.53447  -0.00003  -0.00035   0.00001  -0.00034   2.53413
    R7        2.53526  -0.00002   0.00012   0.00011   0.00023   2.53549
    R8        2.51378   0.00000   0.00001   0.00009   0.00010   2.51388
    R9        1.85091  -0.00009   0.00091  -0.00072   0.00013   1.85104
   R10        1.81381  -0.00002  -0.00004  -0.00016  -0.00020   1.81361
   R11        3.27026  -0.00005   0.00697  -0.00391   0.00297   3.27324
   R12        3.37594   0.00002   0.00225  -0.00444  -0.00223   3.37371
   R13        1.84654  -0.00005   0.00104  -0.00120  -0.00015   1.84638
   R14        1.81412  -0.00003   0.00004  -0.00007  -0.00003   1.81409
   R15        3.33179   0.00000   0.00123  -0.00085   0.00037   3.33216
   R16        3.46978  -0.00000   0.00105  -0.00001   0.00106   3.47084
   R17        1.81377  -0.00002   0.00005  -0.00007  -0.00002   1.81374
   R18        1.85510   0.00003   0.00102  -0.00120  -0.00020   1.85490
   R19        3.25596  -0.00003  -0.00117   0.00101  -0.00018   3.25578
   R20        1.86619  -0.00028   0.00127  -0.00161  -0.00041   1.86578
   R21        1.86687   0.00004  -0.00191   0.00255   0.00071   1.86757
   R22        3.25292  -0.00000   0.00113  -0.00120  -0.00002   3.25290
   R23        1.81134   0.00035   0.00017   0.00017   0.00035   1.81168
   R24        1.84672   0.00016  -0.00215   0.00180  -0.00027   1.84645
   R25        3.38084   0.00012  -0.00332   0.00495   0.00172   3.38255
   R26        1.86303  -0.00004  -0.00071   0.00066  -0.00007   1.86296
   R27        1.83402  -0.00012  -0.00030   0.00007  -0.00023   1.83378
    A1        2.24008  -0.00015  -0.00020   0.00013  -0.00007   2.24002
    A2        2.10794   0.00009  -0.00035   0.00033  -0.00002   2.10792
    A3        1.93517   0.00006   0.00054  -0.00046   0.00008   1.93525
    A4        1.95924  -0.00037  -0.00095   0.00097   0.00003   1.95927
    A5        1.92785   0.00005   0.00071   0.00024   0.00094   1.92879
    A6        1.92619   0.00003  -0.00058  -0.00033  -0.00091   1.92529
    A7        1.93757   0.00006  -0.00078   0.00099   0.00020   1.93777
    A8        1.88788  -0.00004   0.00020  -0.00024  -0.00005   1.88783
    A9        1.89163  -0.00004   0.00029  -0.00032  -0.00004   1.89159
   A10        1.89140  -0.00006   0.00020  -0.00036  -0.00016   1.89124
   A11        1.86706   0.00006  -0.00025   0.00169   0.00140   1.86847
   A12        1.78764   0.00002   0.00380  -0.00437  -0.00052   1.78712
   A13        2.10879   0.00002   0.00442   0.00254   0.00640   2.11519
   A14        2.80964   0.00027   0.00682   0.00125   0.00842   2.81807
   A15        1.86627   0.00000  -0.00052   0.00021  -0.00036   1.86591
   A16        1.86185   0.00002   0.00304  -0.00265   0.00045   1.86230
   A17        2.11750  -0.00005  -0.00052  -0.00087  -0.00145   2.11605
   A18        2.79531   0.00001   0.00063  -0.00172  -0.00098   2.79433
   A19        1.86700   0.00003   0.00120  -0.00138  -0.00014   1.86686
   A20        2.11492   0.00000  -0.00008  -0.00071  -0.00089   2.11403
   A21        1.83432  -0.00004  -0.00255   0.00233  -0.00022   1.83410
   A22        2.00271   0.00007   0.00693  -0.00810  -0.00114   2.00157
   A23        2.01974  -0.00004  -0.00311  -0.00093  -0.00443   2.01531
   A24        1.79341  -0.00012   0.00047   0.00082   0.00135   1.79476
   A25        2.07906  -0.00002  -0.00129   0.00488   0.00391   2.08297
   A26        1.66517  -0.00003  -0.00486   0.00465  -0.00028   1.66489
   A27        1.82179   0.00013   0.00068   0.00101   0.00183   1.82362
   A28        2.83786  -0.00026  -0.00987   0.00299  -0.00656   2.83130
   A29        2.35325  -0.00053  -0.00962  -0.01968  -0.02856   2.32469
   A30        1.97260  -0.00029  -0.01445   0.00458  -0.00827   1.96434
   A31        1.87275   0.00087   0.00487   0.00731   0.01308   1.88583
   A32        2.84230   0.00010   0.00848  -0.00350   0.00552   2.84782
   A33        1.52205  -0.00009   0.00422  -0.00478  -0.00035   1.52170
   A34        1.77930   0.00005   0.00609  -0.00504   0.00114   1.78044
   A35        1.66649   0.00004  -0.00011   0.00233   0.00196   1.66845
   A36        2.18404   0.00002  -0.00193   0.00135  -0.00106   2.18298
   A37        2.17610   0.00003  -0.00232   0.00176  -0.00012   2.17598
   A38        1.89048  -0.00005   0.00134  -0.00092   0.00047   1.89094
   A39        3.14552  -0.00019   0.00024   0.00134   0.00160   3.14712
   A40        2.95589  -0.00004  -0.00239   0.00224  -0.00029   2.95559
   A41        3.01582  -0.00014   0.00134  -0.00303  -0.00198   3.01384
   A42        2.85339  -0.00002  -0.00211   0.00069  -0.00146   2.85193
   A43        3.10128  -0.00036  -0.00003  -0.00177  -0.00180   3.09948
   A44        3.28749  -0.00008  -0.00141  -0.00028  -0.00193   3.28555
   A45        3.09355  -0.00006  -0.00003  -0.00052  -0.00070   3.09285
   A46        3.14470   0.00004   0.00024  -0.00143  -0.00113   3.14357
    D1       -0.00728   0.00009   0.00005  -0.00246  -0.00241  -0.00970
    D2        3.13312   0.00005  -0.00077  -0.00319  -0.00396   3.12916
    D3       -2.10880  -0.00003  -0.01415   0.00143  -0.01272  -2.12152
    D4        2.08757  -0.00003  -0.01447   0.00179  -0.01268   2.07489
    D5       -0.00993  -0.00002  -0.01383   0.00182  -0.01201  -0.02194
    D6        1.03388   0.00001  -0.01339   0.00209  -0.01131   1.02258
    D7       -1.05294   0.00001  -0.01372   0.00245  -0.01126  -1.06420
    D8        3.13275   0.00002  -0.01308   0.00249  -0.01060   3.12216
    D9        1.73109   0.00001   0.00071   0.00728   0.00796   1.73906
   D10       -2.01995   0.00014   0.00409   0.00277   0.00686  -2.01309
   D11       -0.04571   0.00016   0.00387   0.00437   0.00825  -0.03746
   D12        2.32892  -0.00005  -0.01045   0.00293  -0.00695   2.32197
   D13        0.09466  -0.00012  -0.01760   0.00153  -0.01487   0.07979
   D14        0.02081  -0.00002  -0.01010   0.00271  -0.00750   0.01331
   D15       -2.05018  -0.00013  -0.01539   0.00255  -0.01263  -2.06281
   D16       -2.80151  -0.00022   0.06721   0.00920   0.07679  -2.72471
   D17       -0.15892   0.00014   0.02852  -0.00874   0.02104  -0.13788
   D18        2.14236   0.00005  -0.00448  -0.00095  -0.00538   2.13698
   D19       -0.14721   0.00010  -0.00551   0.00176  -0.00365  -0.15086
   D20       -2.21711   0.00000   0.00303   0.00181   0.00475  -2.21236
   D21        0.00779   0.00001   0.00199   0.00196   0.00387   0.01166
   D22        1.97165   0.00002   0.00189   0.00410   0.00598   1.97763
   D23       -2.08664   0.00002   0.00086   0.00425   0.00511  -2.08153
   D24       -1.60288   0.00010   0.00319  -0.00351  -0.00033  -1.60321
   D25        2.17578   0.00009   0.00031   0.00343   0.00394   2.17973
   D26        0.25987  -0.00004   0.00290  -0.00214   0.00077   0.26064
   D27        2.02791  -0.00005  -0.00052  -0.00432  -0.00469   2.02322
   D28        0.49920   0.00004  -0.00910   0.00482  -0.00441   0.49479
   D29       -2.57378   0.00001   0.00122  -0.00366  -0.00253  -2.57632
   D30       -0.02639  -0.00005   0.00068  -0.00441  -0.00364  -0.03003
   D31       -1.55509   0.00004  -0.00789   0.00473  -0.00337  -1.55846
   D32        1.65511   0.00000   0.00243  -0.00375  -0.00149   1.65362
   D33        1.88760  -0.00007   0.00837   0.00115   0.00932   1.89692
   D34       -1.89704  -0.00003   0.01483  -0.00835   0.00619  -1.89085
   D35       -0.06923   0.00001   0.00884  -0.00003   0.00865  -0.06058
   D36       -2.11545   0.00006   0.00646  -0.00346   0.00254  -2.11291
   D37        1.97033   0.00004   0.00660  -0.00316   0.00340   1.97372
   D38        0.06096   0.00009   0.00432  -0.00188   0.00245   0.06341
   D39        2.14169   0.00003   0.00007   0.00408   0.00371   2.14540
   D40       -0.05572   0.00002   0.00021   0.00438   0.00457  -0.05115
   D41       -1.96508   0.00006  -0.00206   0.00566   0.00362  -1.96146
   D42       -0.00979  -0.00001   0.00362  -0.00420  -0.00146  -0.01124
   D43       -2.20720  -0.00002   0.00376  -0.00389  -0.00060  -2.20779
   D44        2.16662   0.00003   0.00149  -0.00261  -0.00155   2.16508
   D45        0.17447   0.00000  -0.02357   0.00991  -0.01421   0.16026
   D46        2.95265  -0.00004  -0.05572  -0.01092  -0.06656   2.88609
   D47       -0.09401  -0.00002   0.01330  -0.00317   0.00960  -0.08441
   D48        1.69767  -0.00002   0.02343  -0.01261   0.01063   1.70830
   D49       -1.74747  -0.00000   0.01063  -0.00272   0.00746  -1.74000
         Item               Value     Threshold  Converged?
 Maximum Force            0.000867     0.000015     NO 
 RMS     Force            0.000137     0.000010     NO 
 Maximum Displacement     0.075923     0.000060     NO 
 RMS     Displacement     0.011586     0.000040     NO 
 Predicted change in Energy=-1.647928D-05
 GradGradGradGradGradGradGradGradGradGradGradGradGradGradGradGradGradGrad

                          Input orientation:                          
 ---------------------------------------------------------------------
 Center     Atomic      Atomic             Coordinates (Angstroms)
 Number     Number       Type             X           Y           Z
 ---------------------------------------------------------------------
      1          6           0       -1.457372    0.771235   -0.203822
      2          8           0       -0.533862    1.541214   -0.358860
      3          8           0       -1.483824   -0.328254    0.492289
      4          1           0       -0.588569   -0.525389    0.936351
      5          6           0       -2.828574    1.030856   -0.879145
      6          9           0       -3.798652    1.112376    0.043134
      7          9           0       -3.131918    0.028423   -1.717791
      8          9           0       -2.812015    2.166348   -1.572000
      9          8           0        2.429171   -2.631090    0.598012
     10          1           0        3.048336   -1.994425    0.184773
     11          1           0        2.174134   -3.257868   -0.082558
     12          8           0        0.973242    0.246281    4.207142
     13          1           0        0.833642   -0.296870    3.407047
     14          1           0        0.133146    0.282229    4.670280
     15          8           0        2.238605    2.436624    3.186851
     16          1           0        3.062105    2.623974    3.642866
     17          1           0        1.792984    1.717312    3.684342
     18          8           0        0.777167   -0.780277    1.636016
     19          1           0        1.262274   -1.587300    1.339027
     20          1           0        1.331452   -0.027059    1.316453
     21          8           0        3.831292   -0.463718   -0.296041
     22          1           0        4.387715   -0.215476   -1.036228
     23          1           0        3.314639    0.321433   -0.028971
     24          8           0        2.093780    1.395862    0.718758
     25          1           0        2.228390    1.918473    1.543759
     26          1           0        1.308625    1.739932    0.263985
 ---------------------------------------------------------------------
                    Distance matrix (angstroms):
                    1          2          3          4          5
     1  C    0.000000
     2  O    1.212343   0.000000
     3  O    1.301593   2.263138   0.000000
     4  H    1.932885   2.439553   1.018594   0.000000
     5  C    1.550374   2.407668   2.352947   3.276514   0.000000
     6  F    2.378857   3.317282   2.763257   3.712782   1.341005
     7  F    2.376548   3.299262   2.779908   3.717500   1.341722
     8  F    2.377670   2.655651   3.499774   4.298952   1.330287
     9  O    5.227233   5.206082   4.541560   3.695295   6.575388
    10  H    5.301064   5.062452   4.838508   3.993747   6.694947
    11  H    5.425514   5.517315   4.721624   4.017106   6.637378
    12  O    5.063602   4.979618   4.490813   3.705780   6.398412
    13  H    4.407716   4.408024   3.723902   2.859938   5.791901
    14  H    5.150315   5.227064   4.521382   3.887846   6.334694
    15  O    5.284924   4.589161   5.362993   4.672386   6.647165
    16  H    6.217340   5.487910   6.269550   5.529117   7.595176
    17  H    5.155355   4.668265   5.011089   4.272348   6.531112
    18  O    3.284107   3.329812   2.573814   1.555550   4.754745
    19  H    3.916573   3.987045   3.137390   2.171502   5.339481
    20  H    3.275064   2.957288   2.948855   2.019726   4.821374
    21  O    5.431720   4.803985   5.374968   4.588875   6.850371
    22  H    5.985945   5.269412   6.068283   5.361951   7.324810
    23  H    4.796350   4.050636   4.870221   4.109013   6.242206
    24  O    3.721826   2.843746   3.977827   3.306592   5.188071
    25  H    4.237338   3.375251   4.464740   3.778448   5.677253
    26  H    2.967820   1.955041   3.482426   3.030364   4.350396
                    6          7          8          9         10
     6  F    0.000000
     7  F    2.172636   0.000000
     8  F    2.166325   2.166637   0.000000
     9  O    7.287470   6.584958   7.429293   0.000000
    10  H    7.520208   6.775486   7.398784   0.979527   0.000000
    11  H    7.401959   6.451967   7.516797   0.959723   1.559481
    12  O    6.392188   7.211424   7.170308   4.839920   5.050370
    13  H    5.895764   6.488100   6.644484   3.985596   4.262583
    14  H    6.128513   7.178616   7.154715   5.508406   5.813885
    15  O    6.934340   7.661427   6.944672   5.693868   5.413163
    16  H    7.893858   8.592989   7.868261   6.106345   5.769594
    17  H    6.700055   7.502669   7.002626   5.370175   5.253560
    18  O    5.201686   5.213729   5.644129   2.689253   2.956090
    19  H    5.880524   5.591388   6.258098   1.732124   2.165195
    20  H    5.407183   5.397350   5.506588   2.915840   2.845860
    21  O    7.798408   7.123895   7.258020   2.731808   1.785292
    22  H    8.363302   7.554396   7.602385   3.513093   2.539575
    23  H    7.157493   6.670537   6.581834   3.145561   2.340898
    24  O    5.937810   5.925756   5.468825   4.042699   3.562354
    25  H    6.263139   6.553084   5.930858   4.651158   4.222549
    26  H    5.150426   5.155107   4.531264   4.524713   4.120472
                   11         12         13         14         15
    11  H    0.000000
    12  O    5.667691   0.000000
    13  H    4.768833   0.977064   0.000000
    14  H    6.267964   0.959974   1.556216   0.000000
    15  O    6.566614   2.727589   3.081298   3.357818   0.000000
    16  H    7.018785   3.214838   3.681438   3.888207   0.959792
    17  H    6.251977   1.763301   2.248146   2.405535   0.981572
    18  O    3.323171   2.775420   1.836688   3.278786   3.858670
    19  H    2.375540   3.416379   2.475003   3.983380   4.534273
    20  H    3.620147   2.925597   2.165917   3.574879   3.223515
    21  O    3.255614   5.380633   4.767243   6.236752   4.804079
    22  H    3.881440   6.274136   5.690409   7.135356   5.430166
    23  H    3.756996   4.840707   4.282974   5.675068   3.996672
    24  O    4.722898   3.840047   3.417628   4.549592   2.682469
    25  H    5.426080   3.386035   3.213239   4.103959   1.722886
    26  H    5.084014   4.229890   3.775316   4.787702   3.145375
                   16         17         18         19         20
    16  H    0.000000
    17  H    1.560264   0.000000
    18  O    4.564790   3.386070   0.000000
    19  H    5.126587   4.086883   0.987328   0.000000
    20  H    3.928783   2.977036   0.988276   1.561937   0.000000
    21  O    5.063644   4.975444   3.627773   3.245880   3.006661
    22  H    5.631487   5.722944   4.527245   4.158380   3.861522
    23  H    4.341412   4.248836   3.228732   3.118795   2.421702
    24  O    3.316070   2.998081   2.703777   3.158384   1.721362
    25  H    2.366234   2.193659   3.065584   3.642216   2.154358
    26  H    3.908076   3.454556   2.918282   3.496904   2.056810
                   21         22         23         24         25
    21  O    0.000000
    22  H    0.958701   0.000000
    23  H    0.977098   1.566631   0.000000
    24  O    2.739855   3.307345   1.789970   0.000000
    25  H    3.410131   3.984063   2.490773   0.985834   0.000000
    26  H    3.396108   3.872334   2.474278   0.970397   1.586085
                   26
    26  H    0.000000
 Stoichiometry    C2H13F3O8
 Framework group  C1[X(C2H13F3O8)]
 Deg. of freedom    72
 Full point group                 C1      NOp   1
 Largest Abelian subgroup         C1      NOp   1
 Largest concise Abelian subgroup C1      NOp   1
                         Standard orientation:                         
 ---------------------------------------------------------------------
 Center     Atomic      Atomic             Coordinates (Angstroms)
 Number     Number       Type             X           Y           Z
 ---------------------------------------------------------------------
      1          6           0        1.627566    0.025100   -0.082398
      2          8           0        1.006569   -0.141399   -1.110220
      3          8           0        1.164426    0.221514    1.118047
      4          1           0        0.146200    0.236210    1.141134
      5          6           0        3.177939    0.026372   -0.083638
      6          9           0        3.649264   -0.925112    0.735402
      7          9           0        3.643033    1.211310    0.340424
      8          9           0        3.654447   -0.197950   -1.305229
      9          8           0       -2.729787    2.549713    1.318949
     10          1           0       -2.991565    2.585380    0.375724
     11          1           0       -2.313256    3.388832    1.527394
     12          8           0       -2.528127   -2.272852    1.675356
     13          1           0       -2.147811   -1.373572    1.711537
     14          1           0       -1.979932   -2.830450    2.232237
     15          8           0       -2.837882   -2.645458   -1.008849
     16          1           0       -3.733445   -2.904236   -1.237331
     17          1           0       -2.780128   -2.648299   -0.028981
     18          8           0       -1.409123    0.212896    1.153971
     19          1           0       -1.844443    1.063330    1.403122
     20          1           0       -1.634684    0.090026    0.199657
     21          8           0       -3.219271    2.132268   -1.336032
     22          1           0       -3.348463    2.641410   -2.138024
     23          1           0       -2.746692    1.310277   -1.572084
     24          8           0       -1.811384   -0.213435   -1.485506
     25          1           0       -2.201544   -1.118759   -1.491132
     26          1           0       -0.861340   -0.289185   -1.668124
 ---------------------------------------------------------------------
 Rotational constants (GHZ):           0.6647831           0.2653037           0.2415137
 Standard basis: 6-31++G(d,p) (6D, 7F)
 There are   325 symmetry adapted cartesian basis functions of A   symmetry.
 There are   325 symmetry adapted basis functions of A   symmetry.
   325 basis functions,   520 primitive gaussians,   325 cartesian basis functions
    58 alpha electrons       58 beta electrons
       nuclear repulsion energy       963.5616068466 Hartrees.
 NAtoms=   26 NActive=   26 NUniq=   26 SFac= 1.00D+00 NAtFMM=   60 NAOKFM=F Big=F
 Integral buffers will be    131072 words long.
 Raffenetti 2 integral format.
 Two-electron integral symmetry is turned on.
 Nuclear repulsion after empirical dispersion term =      963.5490206882 Hartrees.
 One-electron integrals computed using PRISM.
 NBasis=   325 RedAO= T EigKep=  3.55D-05  NBF=   325
 NBsUse=   325 1.00D-06 EigRej= -1.00D+00 NBFU=   325
 Initial guess from the checkpoint file:  "/local_scratch/slurm.5787681/Gau-2681816.chk"
 B after Tr=     0.000000   -0.000000   -0.000000
         Rot=    0.999996   -0.002658   -0.000010    0.000908 Ang=  -0.32 deg.
 ExpMin= 3.60D-02 ExpMax= 7.00D+03 ExpMxC= 1.05D+03 IAcc=3 IRadAn=         5 AccDes= 0.00D+00
 Harris functional with IExCor= 4639 and IRadAn=       5 diagonalized for initial guess.
 HarFok:  IExCor= 4639 AccDes= 0.00D+00 IRadAn=         5 IDoV= 1 UseB2=F ITyADJ=14
 ICtDFT=  3500011 ScaDFX=  1.000000  1.000000  1.000000  1.000000
 FoFCou: FMM=F IPFlag=           0 FMFlag=      100000 FMFlg1=           0
         NFxFlg=           0 DoJE=T BraDBF=F KetDBF=T FulRan=T
         wScrn=  0.000000 ICntrl=       500 IOpCl=  0 I1Cent=   200000004 NGrid=           0
         NMat0=    1 NMatS0=      1 NMatT0=    0 NMatD0=    1 NMtDS0=    0 NMtDT0=    0
 Petite list used in FoFCou.
 Requested convergence on RMS density matrix=1.00D-10 within 128 cycles.
 Requested convergence on MAX density matrix=1.00D-08.
 Requested convergence on             energy=1.00D-08.
 No special actions if energy rises.
 SCF Done:  E(RwB97XD) =  -985.246598792     A.U. after   15 cycles
            NFock= 15  Conv=0.38D-10     -V/T= 2.0083
 Calling FoFJK, ICntrl=      2127 FMM=F ISym2X=0 I1Cent= 0 IOpClX= 0 NMat=1 NMatS=1 NMatT=0.
 ***** Axes restored to original set *****
 -------------------------------------------------------------------
 Center     Atomic                   Forces (Hartrees/Bohr)
 Number     Number              X              Y              Z
 -------------------------------------------------------------------
      1        6           0.000060734    0.000062569   -0.000007780
      2        8           0.000029873   -0.000068811    0.000033112
      3        8           0.000016201    0.000074080    0.000007403
      4        1          -0.000035392   -0.000055468   -0.000050408
      5        6           0.000022928   -0.000015705    0.000019538
      6        9          -0.000011860    0.000000736   -0.000005712
      7        9          -0.000016647    0.000010863   -0.000014326
      8        9           0.000000684   -0.000026347    0.000016757
      9        8          -0.000021124    0.000031729   -0.000005945
     10        1           0.000042047    0.000091552    0.000050323
     11        1          -0.000021083   -0.000031847    0.000018697
     12        8          -0.000014641   -0.000008636   -0.000025976
     13        1           0.000006925   -0.000000974   -0.000003723
     14        1           0.000004823    0.000000307    0.000017663
     15        8           0.000066429    0.000075747   -0.000031087
     16        1           0.000014123    0.000022514   -0.000018737
     17        1          -0.000067168   -0.000097756    0.000040748
     18        8           0.000273292    0.000076436   -0.000047058
     19        1          -0.000132501    0.000086136   -0.000010739
     20        1          -0.000122734   -0.000236913    0.000042572
     21        8          -0.000007860   -0.000574476    0.000192083
     22        1          -0.000177536    0.000321168    0.000136125
     23        1           0.000149916    0.000241397   -0.000434763
     24        8          -0.000023193    0.000008008    0.000052016
     25        1          -0.000065789    0.000043259    0.000005351
     26        1           0.000029552   -0.000029566    0.000023866
 -------------------------------------------------------------------
 Cartesian Forces:  Max     0.000574476 RMS     0.000116457

 GradGradGradGradGradGradGradGradGradGradGradGradGradGradGradGradGradGrad
 Berny optimization.
 Using GEDIIS/GDIIS optimizer.
 FormGI is forming the generalized inverse of G from B-inverse, IUseBI=4.
 Internal  Forces:  Max     0.000394068 RMS     0.000084437
 Search for a local minimum.
 Step number   9 out of a maximum of  156
 All quantities printed in internal units (Hartrees-Bohrs-Radians)
 Mixed Optimization -- En-DIIS/RFO-DIIS
 Swapping is turned off.
 Update second derivatives using D2CorX and points    6    7    8    9
 DE= -8.57D-06 DEPred=-1.65D-05 R= 5.20D-01
 TightC=F SS=  1.41D+00  RLast= 1.21D-01 DXNew= 4.0363D+00 3.6245D-01
 Trust test= 5.20D-01 RLast= 1.21D-01 DXMaxT set to 2.40D+00
 ITU=  1  0  1  0  1  1  1  1  0
     Eigenvalues ---    0.00014   0.00031   0.00033   0.00039   0.00041
     Eigenvalues ---    0.00081   0.00152   0.00218   0.00313   0.00352
     Eigenvalues ---    0.00419   0.00539   0.00623   0.00734   0.00885
     Eigenvalues ---    0.00954   0.01094   0.01166   0.01355   0.01448
     Eigenvalues ---    0.01470   0.01597   0.01603   0.01688   0.01796
     Eigenvalues ---    0.01925   0.02035   0.02241   0.02345   0.02455
     Eigenvalues ---    0.02815   0.02912   0.03106   0.03311   0.03530
     Eigenvalues ---    0.04026   0.04150   0.04924   0.05240   0.05774
     Eigenvalues ---    0.05976   0.06426   0.07730   0.08115   0.11133
     Eigenvalues ---    0.11571   0.13713   0.19591   0.21328   0.22098
     Eigenvalues ---    0.23810   0.27987   0.35736   0.37316   0.37700
     Eigenvalues ---    0.38378   0.38925   0.44246   0.45688   0.48008
     Eigenvalues ---    0.48847   0.50546   0.51757   0.52587   0.55626
     Eigenvalues ---    0.57444   0.57458   0.57538   0.58100   0.59411
     Eigenvalues ---    0.90609   0.94031
 En-DIIS/RFO-DIIS/Sim-DIIS IScMMF=       -3 using points:     9    8    7    6    5    4    3
 RFO step:  Lambda=-1.00066602D-05.
 DidBck=T Rises=F RFO-DIIS coefs:    0.69556    0.00228    0.62892   -0.26691   -0.09454
                  RFO-DIIS coefs:    0.01576    0.01895
 Iteration  1 RMS(Cart)=  0.00613261 RMS(Int)=  0.00023240
 Iteration  2 RMS(Cart)=  0.00008500 RMS(Int)=  0.00006837
 Iteration  3 RMS(Cart)=  0.00000006 RMS(Int)=  0.00006837
 Variable       Old X    -DE/DX   Delta X   Delta X   Delta X     New X
                                 (Linear)    (Quad)   (Total)
    R1        2.29100  -0.00003   0.00036  -0.00039  -0.00003   2.29096
    R2        2.45965  -0.00005   0.00020  -0.00031  -0.00011   2.45954
    R3        2.92978  -0.00001  -0.00050   0.00052   0.00002   2.92980
    R4        1.92486  -0.00010  -0.00125   0.00129   0.00003   1.92490
    R5        2.93956  -0.00006  -0.00023   0.00035   0.00011   2.93968
    R6        2.53413   0.00000  -0.00000  -0.00004  -0.00004   2.53410
    R7        2.53549   0.00000  -0.00002   0.00001  -0.00000   2.53549
    R8        2.51388  -0.00003   0.00002  -0.00002   0.00000   2.51388
    R9        1.85104   0.00003   0.00100  -0.00074   0.00030   1.85134
   R10        1.81361   0.00001   0.00013  -0.00012   0.00001   1.81362
   R11        3.27324  -0.00005   0.00149  -0.00191  -0.00037   3.27287
   R12        3.37371  -0.00004   0.00218  -0.00431  -0.00210   3.37161
   R13        1.84638  -0.00001   0.00106  -0.00106   0.00002   1.84641
   R14        1.81409   0.00000   0.00010  -0.00011  -0.00001   1.81408
   R15        3.33216  -0.00000   0.00045  -0.00051  -0.00002   3.33214
   R16        3.47084  -0.00001   0.00235  -0.00315  -0.00079   3.47005
   R17        1.81374   0.00001   0.00010  -0.00012  -0.00001   1.81373
   R18        1.85490   0.00012   0.00110  -0.00083   0.00030   1.85520
   R19        3.25578  -0.00001  -0.00251   0.00309   0.00056   3.25634
   R20        1.86578  -0.00019   0.00202  -0.00266  -0.00059   1.86519
   R21        1.86757  -0.00025  -0.00147   0.00070  -0.00085   1.86672
   R22        3.25290   0.00003  -0.00377   0.00355  -0.00029   3.25261
   R23        1.81168  -0.00012  -0.00004  -0.00006  -0.00010   1.81158
   R24        1.84645  -0.00002  -0.00193   0.00236   0.00038   1.84683
   R25        3.38255   0.00000  -0.00556   0.00687   0.00126   3.38381
   R26        1.86296   0.00001  -0.00052   0.00048  -0.00005   1.86290
   R27        1.83378  -0.00005   0.00012  -0.00001   0.00011   1.83390
    A1        2.24002  -0.00010   0.00008  -0.00002   0.00007   2.24009
    A2        2.10792   0.00007  -0.00100   0.00084  -0.00015   2.10776
    A3        1.93525   0.00003   0.00091  -0.00083   0.00008   1.93533
    A4        1.95927  -0.00034  -0.00005   0.00044   0.00039   1.95966
    A5        1.92879   0.00002  -0.00014   0.00028   0.00014   1.92894
    A6        1.92529   0.00004   0.00018  -0.00015   0.00003   1.92532
    A7        1.93777  -0.00002  -0.00077   0.00069  -0.00007   1.93770
    A8        1.88783  -0.00002   0.00021  -0.00025  -0.00004   1.88779
    A9        1.89159  -0.00001   0.00026  -0.00029  -0.00003   1.89156
   A10        1.89124  -0.00002   0.00028  -0.00032  -0.00004   1.89120
   A11        1.86847   0.00001  -0.00153   0.00160   0.00009   1.86856
   A12        1.78712  -0.00005   0.00358  -0.00582  -0.00206   1.78506
   A13        2.11519  -0.00001  -0.00226   0.00300   0.00075   2.11593
   A14        2.81807  -0.00000   0.00125   0.00332   0.00464   2.82271
   A15        1.86591   0.00003  -0.00059   0.00075   0.00014   1.86605
   A16        1.86230  -0.00002   0.00247  -0.00265  -0.00013   1.86217
   A17        2.11605  -0.00004  -0.00084   0.00119   0.00034   2.11639
   A18        2.79433  -0.00001   0.00080  -0.00053   0.00027   2.79460
   A19        1.86686   0.00004   0.00125  -0.00110   0.00015   1.86702
   A20        2.11403  -0.00000  -0.00129   0.00106  -0.00023   2.11380
   A21        1.83410  -0.00003  -0.00297   0.00249  -0.00051   1.83359
   A22        2.00157   0.00003   0.00734  -0.00862  -0.00128   2.00029
   A23        2.01531   0.00005  -0.00172   0.00331   0.00168   2.01698
   A24        1.79476  -0.00015   0.00042  -0.00063  -0.00026   1.79450
   A25        2.08297  -0.00005  -0.00238   0.00192  -0.00051   2.08246
   A26        1.66489   0.00004  -0.00527   0.00592   0.00065   1.66554
   A27        1.82362   0.00006  -0.00005  -0.00035  -0.00036   1.82326
   A28        2.83130  -0.00006  -0.00476   0.00235  -0.00236   2.82895
   A29        2.32469   0.00023   0.01060  -0.00131   0.00953   2.33422
   A30        1.96434   0.00015  -0.00777   0.01153   0.00385   1.96819
   A31        1.88583  -0.00039   0.00065  -0.00452  -0.00364   1.88219
   A32        2.84782  -0.00021   0.00303  -0.01282  -0.00995   2.83787
   A33        1.52170  -0.00003   0.00515  -0.00303   0.00215   1.52385
   A34        1.78044   0.00002   0.00553  -0.00510   0.00049   1.78093
   A35        1.66845   0.00000  -0.00142   0.00051  -0.00089   1.66755
   A36        2.18298   0.00001  -0.00408   0.00590   0.00195   2.18493
   A37        2.17598  -0.00000  -0.00017  -0.00174  -0.00200   2.17399
   A38        1.89094  -0.00000   0.00149  -0.00203  -0.00054   1.89040
   A39        3.14712  -0.00023   0.00030   0.00003   0.00033   3.14745
   A40        2.95559  -0.00006  -0.00207   0.00229   0.00023   2.95583
   A41        3.01384  -0.00015   0.00186  -0.00447  -0.00265   3.01120
   A42        2.85193   0.00001  -0.00085   0.00102   0.00014   2.85208
   A43        3.09948  -0.00027  -0.00044   0.00043  -0.00000   3.09947
   A44        3.28555  -0.00007  -0.00084   0.00106   0.00023   3.28578
   A45        3.09285  -0.00006   0.00124  -0.00310  -0.00182   3.09103
   A46        3.14357   0.00005   0.00099  -0.00060   0.00040   3.14397
    D1       -0.00970   0.00002   0.00275  -0.00240   0.00034  -0.00935
    D2        3.12916   0.00002   0.00319  -0.00289   0.00030   3.12946
    D3       -2.12152   0.00000  -0.00290   0.00033  -0.00257  -2.12408
    D4        2.07489  -0.00001  -0.00319   0.00056  -0.00263   2.07226
    D5       -0.02194  -0.00001  -0.00317   0.00061  -0.00255  -0.02449
    D6        1.02258   0.00000  -0.00331   0.00078  -0.00253   1.02004
    D7       -1.06420  -0.00001  -0.00360   0.00100  -0.00260  -1.06680
    D8        3.12216  -0.00000  -0.00358   0.00106  -0.00252   3.11964
    D9        1.73906  -0.00006  -0.00352   0.00200  -0.00152   1.73754
   D10       -2.01309   0.00008   0.00041  -0.00246  -0.00205  -2.01513
   D11       -0.03746   0.00002   0.00000  -0.00178  -0.00177  -0.03923
   D12        2.32197  -0.00001  -0.00546  -0.00962  -0.01508   2.30689
   D13        0.07979   0.00002  -0.00401  -0.01067  -0.01483   0.06496
   D14        0.01331  -0.00009  -0.00612  -0.00630  -0.01216   0.00115
   D15       -2.06281  -0.00006  -0.00564  -0.00542  -0.01104  -2.07385
   D16       -2.72471   0.00011  -0.01146  -0.00042  -0.01187  -2.73658
   D17       -0.13788  -0.00004  -0.00201   0.01273   0.01050  -0.12738
   D18        2.13698   0.00006  -0.00247   0.00451   0.00204   2.13902
   D19       -0.15086   0.00010  -0.00268   0.00430   0.00162  -0.14924
   D20       -2.21236  -0.00000   0.00224  -0.00285  -0.00061  -2.21298
   D21        0.01166   0.00001  -0.00059  -0.00055  -0.00112   0.01053
   D22        1.97763   0.00001   0.00180  -0.00276  -0.00097   1.97666
   D23       -2.08153   0.00002  -0.00102  -0.00046  -0.00148  -2.08301
   D24       -1.60321   0.00012   0.00242  -0.00073   0.00169  -1.60152
   D25        2.17973   0.00006  -0.00216   0.00344   0.00126   2.18099
   D26        0.26064  -0.00002   0.00190  -0.00047   0.00143   0.26207
   D27        2.02322  -0.00000   0.00120  -0.00171  -0.00059   2.02263
   D28        0.49479   0.00001  -0.00899   0.00523  -0.00363   0.49116
   D29       -2.57632   0.00001   0.00169  -0.00301  -0.00137  -2.57768
   D30       -0.03003  -0.00003   0.00318  -0.00332  -0.00021  -0.03024
   D31       -1.55846  -0.00001  -0.00701   0.00363  -0.00325  -1.56171
   D32        1.65362  -0.00001   0.00367  -0.00462  -0.00099   1.65263
   D33        1.89692  -0.00010   0.00823   0.00645   0.01477   1.91169
   D34       -1.89085  -0.00005   0.01594  -0.00194   0.01416  -1.87669
   D35       -0.06058   0.00002   0.00852   0.00586   0.01451  -0.04607
   D36       -2.11291   0.00000   0.00206  -0.00206   0.00007  -2.11284
   D37        1.97372  -0.00001   0.00419  -0.00701  -0.00279   1.97094
   D38        0.06341   0.00000   0.00209  -0.00389  -0.00179   0.06162
   D39        2.14540   0.00001  -0.00483   0.00645   0.00171   2.14711
   D40       -0.05115  -0.00000  -0.00270   0.00150  -0.00116  -0.05230
   D41       -1.96146   0.00001  -0.00479   0.00462  -0.00016  -1.96162
   D42       -0.01124  -0.00001   0.00042   0.00112   0.00164  -0.00960
   D43       -2.20779  -0.00002   0.00254  -0.00383  -0.00122  -2.20901
   D44        2.16508  -0.00001   0.00045  -0.00071  -0.00022   2.16485
   D45        0.16026   0.00003   0.03334  -0.00313   0.03022   0.19048
   D46        2.88609   0.00008   0.04427   0.00634   0.05050   2.93659
   D47       -0.08441   0.00001  -0.03139   0.00069  -0.03058  -0.11499
   D48        1.70830   0.00002  -0.02110  -0.00707  -0.02823   1.68007
   D49       -1.74000   0.00003  -0.03309   0.00218  -0.03096  -1.77096
         Item               Value     Threshold  Converged?
 Maximum Force            0.000394     0.000015     NO 
 RMS     Force            0.000084     0.000010     NO 
 Maximum Displacement     0.030945     0.000060     NO 
 RMS     Displacement     0.006175     0.000040     NO 
 Predicted change in Energy=-4.846002D-06
 GradGradGradGradGradGradGradGradGradGradGradGradGradGradGradGradGradGrad

                          Input orientation:                          
 ---------------------------------------------------------------------
 Center     Atomic      Atomic             Coordinates (Angstroms)
 Number     Number       Type             X           Y           Z
 ---------------------------------------------------------------------
      1          6           0       -1.458456    0.773597   -0.202449
      2          8           0       -0.534546    1.542932   -0.358165
      3          8           0       -1.484816   -0.326572    0.492476
      4          1           0       -0.589268   -0.525181    0.935327
      5          6           0       -2.830436    1.035292   -0.875413
      6          9           0       -3.799640    1.113619    0.048032
      7          9           0       -3.134557    0.035692   -1.717153
      8          9           0       -2.814683    2.173110   -1.564467
      9          8           0        2.432832   -2.632514    0.603023
     10          1           0        3.051723   -1.993479    0.192666
     11          1           0        2.182846   -3.259930   -0.078838
     12          8           0        0.973384    0.244771    4.204049
     13          1           0        0.833648   -0.298560    3.404084
     14          1           0        0.133902    0.279343    4.668389
     15          8           0        2.234974    2.436707    3.182102
     16          1           0        3.058473    2.625518    3.637503
     17          1           0        1.790584    1.716825    3.680181
     18          8           0        0.776713   -0.782677    1.633693
     19          1           0        1.260858   -1.590261    1.337705
     20          1           0        1.331763   -0.030946    1.313348
     21          8           0        3.831838   -0.464794   -0.295018
     22          1           0        4.404090   -0.215337   -1.022550
     23          1           0        3.313935    0.323035   -0.037701
     24          8           0        2.091170    1.393017    0.714868
     25          1           0        2.224941    1.916723    1.539276
     26          1           0        1.304643    1.734915    0.260700
 ---------------------------------------------------------------------
                    Distance matrix (angstroms):
                    1          2          3          4          5
     1  C    0.000000
     2  O    1.212326   0.000000
     3  O    1.301533   2.263106   0.000000
     4  H    1.933092   2.439920   1.018611   0.000000
     5  C    1.550385   2.407562   2.352975   3.276689   0.000000
     6  F    2.378969   3.318153   2.762262   3.712067   1.340986
     7  F    2.376583   3.298284   2.781248   3.718699   1.341721
     8  F    2.377621   2.655431   3.499710   4.299094   1.330290
     9  O    5.233785   5.211868   4.547258   3.699239   6.583355
    10  H    5.306085   5.066650   4.842381   3.995530   6.701794
    11  H    5.435412   5.525371   4.731040   4.023928   6.649546
    12  O    5.060704   4.977235   4.488313   3.703951   6.394913
    13  H    4.405716   4.406536   3.722031   2.858462   5.789539
    14  H    5.148297   5.225871   4.519473   3.886642   6.331865
    15  O    5.278499   4.582855   5.357857   4.668739   6.639712
    16  H    6.211078   5.481527   6.264782   5.525819   7.587785
    17  H    5.149831   4.663122   5.006514   4.269018   6.524703
    18  O    3.284720   3.330969   2.573892   1.555610   4.755224
    19  H    3.918491   3.989530   3.138479   2.172388   5.341359
    20  H    3.275707   2.958742   2.948617   2.019289   4.821975
    21  O    5.434096   4.806273   5.376436   4.589507   6.853686
    22  H    6.001667   5.284226   6.081685   5.372422   7.343303
    23  H    4.796443   4.049895   4.871457   4.111113   6.241985
    24  O    3.718198   2.840468   3.974182   3.303458   5.184512
    25  H    4.231756   3.369684   4.459872   3.774576   5.671374
    26  H    2.961985   1.949991   3.476281   3.024906   4.345009
                    6          7          8          9         10
     6  F    0.000000
     7  F    2.172589   0.000000
     8  F    2.166290   2.166607   0.000000
     9  O    7.292821   6.595329   7.438309   0.000000
    10  H    7.524370   6.784910   7.406935   0.979686   0.000000
    11  H    7.411759   6.466837   7.529961   0.959728   1.559666
    12  O    6.388202   7.209683   7.165453   4.834888   5.041869
    13  H    5.892765   6.487329   6.641232   3.981291   4.255093
    14  H    6.125069   7.177558   7.150455   5.503744   5.806160
    15  O    6.927446   7.655027   6.935303   5.691028   5.406510
    16  H    7.886941   8.586801   7.858697   6.102982   5.762124
    17  H    6.693800   7.497629   6.994499   5.366389   5.245912
    18  O    5.201275   5.214972   5.644734   2.688291   2.952672
    19  H    5.880719   5.594243   6.260639   1.731927   2.163538
    20  H    5.407619   5.397814   5.507512   2.912915   2.840023
    21  O    7.800546   7.127665   7.262663   2.731795   1.784178
    22  H    8.379347   7.574740   7.622928   3.517256   2.543116
    23  H    7.157885   6.669796   6.581318   3.149943   2.342661
    24  O    5.935012   5.921594   5.465465   4.041552   3.558611
    25  H    6.258143   6.547276   5.924252   4.649230   4.217417
    26  H    5.146351   5.148374   4.526819   4.523763   4.117989
                   11         12         13         14         15
    11  H    0.000000
    12  O    5.664702   0.000000
    13  H    4.766633   0.977077   0.000000
    14  H    6.265843   0.959968   1.556305   0.000000
    15  O    6.564154   2.727740   3.081343   3.358240   0.000000
    16  H    7.015440   3.215046   3.681652   3.888493   0.959786
    17  H    6.249174   1.763290   2.248050   2.405723   0.981732
    18  O    3.323666   2.775078   1.836272   3.278791   3.858566
    19  H    2.375805   3.415540   2.474050   3.982324   4.535105
    20  H    3.617854   2.925851   2.165851   3.575954   3.224491
    21  O    3.252490   5.377346   4.764466   6.234091   4.801984
    22  H    3.885108   6.268874   5.687713   7.132041   5.423790
    23  H    3.757485   4.845281   4.287667   5.679948   3.999862
    24  O    4.721048   3.839570   3.416822   4.549890   2.682762
    25  H    5.423817   3.385680   3.212581   4.104242   1.723183
    26  H    5.082814   4.228506   3.773290   4.787176   3.145253
                   16         17         18         19         20
    16  H    0.000000
    17  H    1.560477   0.000000
    18  O    4.564808   3.385787   0.000000
    19  H    5.127697   4.087129   0.987015   0.000000
    20  H    3.929379   2.977770   0.987827   1.561117   0.000000
    21  O    5.060914   4.972765   3.626950   3.246906   3.004238
    22  H    5.621142   5.716586   4.531597   4.164269   3.863887
    23  H    4.344400   4.252752   3.233212   3.125312   2.424798
    24  O    3.316101   2.998047   2.702903   3.158686   1.721206
    25  H    2.366373   2.193650   3.064806   3.642667   2.154582
    26  H    3.907927   3.453885   2.915834   3.495519   2.055983
                   21         22         23         24         25
    21  O    0.000000
    22  H    0.958647   0.000000
    23  H    0.977298   1.564676   0.000000
    24  O    2.738843   3.309838   1.790636   0.000000
    25  H    3.408574   3.982126   2.492510   0.985805   0.000000
    26  H    3.396212   3.880307   2.473803   0.970457   1.585800
                   26
    26  H    0.000000
 Stoichiometry    C2H13F3O8
 Framework group  C1[X(C2H13F3O8)]
 Deg. of freedom    72
 Full point group                 C1      NOp   1
 Largest Abelian subgroup         C1      NOp   1
 Largest concise Abelian subgroup C1      NOp   1
                         Standard orientation:                         
 ---------------------------------------------------------------------
 Center     Atomic      Atomic             Coordinates (Angstroms)
 Number     Number       Type             X           Y           Z
 ---------------------------------------------------------------------
      1          6           0        1.627714    0.027628   -0.082359
      2          8           0        1.007349   -0.140537   -1.110271
      3          8           0        1.163951    0.225518    1.117537
      4          1           0        0.145697    0.239600    1.140564
      5          6           0        3.178097    0.029531   -0.083001
      6          9           0        3.649665   -0.918468    0.739900
      7          9           0        3.642582    1.216329    0.336498
      8          9           0        3.655082   -0.199388   -1.303555
      9          8           0       -2.742866    2.543787    1.317455
     10          1           0       -3.004982    2.574084    0.373971
     11          1           0       -2.332529    3.386696    1.522895
     12          8           0       -2.522703   -2.272732    1.676366
     13          1           0       -2.144611   -1.372477    1.711967
     14          1           0       -1.974625   -2.828199    2.235478
     15          8           0       -2.826193   -2.649735   -1.008094
     16          1           0       -3.720508   -2.911490   -1.238041
     17          1           0       -2.770242   -2.651138   -0.027959
     18          8           0       -1.409662    0.215105    1.154002
     19          1           0       -1.846873    1.064131    1.403400
     20          1           0       -1.635149    0.092338    0.200122
     21          8           0       -3.225766    2.124184   -1.338377
     22          1           0       -3.375215    2.625814   -2.141519
     23          1           0       -2.745269    1.308198   -1.580036
     24          8           0       -1.807357   -0.214178   -1.484793
     25          1           0       -2.194071   -1.120948   -1.490370
     26          1           0       -0.856473   -0.287115   -1.664481
 ---------------------------------------------------------------------
 Rotational constants (GHZ):           0.6653928           0.2652518           0.2415597
 Standard basis: 6-31++G(d,p) (6D, 7F)
 There are   325 symmetry adapted cartesian basis functions of A   symmetry.
 There are   325 symmetry adapted basis functions of A   symmetry.
   325 basis functions,   520 primitive gaussians,   325 cartesian basis functions
    58 alpha electrons       58 beta electrons
       nuclear repulsion energy       963.6562218340 Hartrees.
 NAtoms=   26 NActive=   26 NUniq=   26 SFac= 1.00D+00 NAtFMM=   60 NAOKFM=F Big=F
 Integral buffers will be    131072 words long.
 Raffenetti 2 integral format.
 Two-electron integral symmetry is turned on.
 Nuclear repulsion after empirical dispersion term =      963.6436338948 Hartrees.
 One-electron integrals computed using PRISM.
 NBasis=   325 RedAO= T EigKep=  3.56D-05  NBF=   325
 NBsUse=   325 1.00D-06 EigRej= -1.00D+00 NBFU=   325
 Initial guess from the checkpoint file:  "/local_scratch/slurm.5787681/Gau-2681816.chk"
 B after Tr=     0.000000   -0.000000    0.000000
         Rot=    0.999999    0.000577    0.000164   -0.000921 Ang=   0.13 deg.
 ExpMin= 3.60D-02 ExpMax= 7.00D+03 ExpMxC= 1.05D+03 IAcc=3 IRadAn=         5 AccDes= 0.00D+00
 Harris functional with IExCor= 4639 and IRadAn=       5 diagonalized for initial guess.
 HarFok:  IExCor= 4639 AccDes= 0.00D+00 IRadAn=         5 IDoV= 1 UseB2=F ITyADJ=14
 ICtDFT=  3500011 ScaDFX=  1.000000  1.000000  1.000000  1.000000
 FoFCou: FMM=F IPFlag=           0 FMFlag=      100000 FMFlg1=           0
         NFxFlg=           0 DoJE=T BraDBF=F KetDBF=T FulRan=T
         wScrn=  0.000000 ICntrl=       500 IOpCl=  0 I1Cent=   200000004 NGrid=           0
         NMat0=    1 NMatS0=      1 NMatT0=    0 NMatD0=    1 NMtDS0=    0 NMtDT0=    0
 Petite list used in FoFCou.
 Requested convergence on RMS density matrix=1.00D-10 within 128 cycles.
 Requested convergence on MAX density matrix=1.00D-08.
 Requested convergence on             energy=1.00D-08.
 No special actions if energy rises.
 SCF Done:  E(RwB97XD) =  -985.246603050     A.U. after   14 cycles
            NFock= 14  Conv=0.75D-10     -V/T= 2.0083
 Calling FoFJK, ICntrl=      2127 FMM=F ISym2X=0 I1Cent= 0 IOpClX= 0 NMat=1 NMatS=1 NMatT=0.
 ***** Axes restored to original set *****
 -------------------------------------------------------------------
 Center     Atomic                   Forces (Hartrees/Bohr)
 Number     Number              X              Y              Z
 -------------------------------------------------------------------
      1        6          -0.000002170    0.000033962    0.000002216
      2        8           0.000035812   -0.000032385   -0.000010647
      3        8           0.000015140    0.000050711    0.000026292
      4        1          -0.000039805   -0.000071230   -0.000063401
      5        6          -0.000004289    0.000009774    0.000008687
      6        9          -0.000001895   -0.000003022    0.000002479
      7        9           0.000003474   -0.000007377   -0.000008357
      8        9           0.000005862   -0.000025140    0.000016761
      9        8           0.000069731    0.000173442   -0.000011634
     10        1          -0.000036562   -0.000149681    0.000002709
     11        1           0.000008951    0.000006321   -0.000006622
     12        8          -0.000002999   -0.000002716   -0.000022589
     13        1           0.000004787    0.000005808    0.000007284
     14        1          -0.000000102   -0.000000050    0.000011245
     15        8          -0.000018159   -0.000020709    0.000026158
     16        1           0.000008388    0.000008121   -0.000006381
     17        1           0.000014452    0.000010454   -0.000021249
     18        8          -0.000088759   -0.000026517    0.000086594
     19        1          -0.000003922   -0.000141311   -0.000019315
     20        1           0.000084844    0.000123076   -0.000034150
     21        8          -0.000150307    0.000111576   -0.000000171
     22        1           0.000032905   -0.000012762    0.000001704
     23        1           0.000080616   -0.000120180    0.000026011
     24        8          -0.000016596    0.000049993   -0.000053324
     25        1          -0.000014235    0.000008507    0.000013097
     26        1           0.000014838    0.000021335    0.000026603
 -------------------------------------------------------------------
 Cartesian Forces:  Max     0.000173442 RMS     0.000051456

 GradGradGradGradGradGradGradGradGradGradGradGradGradGradGradGradGradGrad
 Berny optimization.
 Using GEDIIS/GDIIS optimizer.
 FormGI is forming the generalized inverse of G from B-inverse, IUseBI=4.
 Internal  Forces:  Max     0.000154681 RMS     0.000033106
 Search for a local minimum.
 Step number  10 out of a maximum of  156
 All quantities printed in internal units (Hartrees-Bohrs-Radians)
 Mixed Optimization -- En-DIIS/RFO-DIIS
 Swapping is turned off.
 Update second derivatives using D2CorX and points    6    7    8    9   10
 DE= -4.26D-06 DEPred=-4.85D-06 R= 8.79D-01
 TightC=F SS=  1.41D+00  RLast= 9.03D-02 DXNew= 4.0363D+00 2.7092D-01
 Trust test= 8.79D-01 RLast= 9.03D-02 DXMaxT set to 2.40D+00
 ITU=  1  1  0  1  0  1  1  1  1  0
     Eigenvalues ---    0.00020   0.00032   0.00037   0.00039   0.00051
     Eigenvalues ---    0.00081   0.00155   0.00221   0.00299   0.00355
     Eigenvalues ---    0.00402   0.00545   0.00643   0.00732   0.00893
     Eigenvalues ---    0.00956   0.01094   0.01169   0.01355   0.01446
     Eigenvalues ---    0.01493   0.01597   0.01618   0.01663   0.01837
     Eigenvalues ---    0.01924   0.02012   0.02258   0.02347   0.02470
     Eigenvalues ---    0.02881   0.03026   0.03105   0.03226   0.03551
     Eigenvalues ---    0.04035   0.04142   0.04926   0.05240   0.05739
     Eigenvalues ---    0.05930   0.06416   0.07716   0.08014   0.11034
     Eigenvalues ---    0.11572   0.13713   0.19573   0.21326   0.22098
     Eigenvalues ---    0.23812   0.27946   0.35885   0.37317   0.38004
     Eigenvalues ---    0.38615   0.38920   0.44638   0.45672   0.47932
     Eigenvalues ---    0.48988   0.50577   0.51702   0.52576   0.55621
     Eigenvalues ---    0.57445   0.57460   0.57538   0.58122   0.59451
     Eigenvalues ---    0.87592   0.92578
 En-DIIS/RFO-DIIS/Sim-DIIS IScMMF=       -3 using points:    10    9    8    7    6    5    4    3
 RFO step:  Lambda=-2.33681412D-06.
 DidBck=F Rises=F RFO-DIIS coefs:    0.90407   -0.10524    0.21163   -0.05557    0.07393
                  RFO-DIIS coefs:   -0.04796    0.03344   -0.01430
 Iteration  1 RMS(Cart)=  0.00272159 RMS(Int)=  0.00004395
 Iteration  2 RMS(Cart)=  0.00000901 RMS(Int)=  0.00004130
 Iteration  3 RMS(Cart)=  0.00000000 RMS(Int)=  0.00004130
 Variable       Old X    -DE/DX   Delta X   Delta X   Delta X     New X
                                 (Linear)    (Quad)   (Total)
    R1        2.29096   0.00001  -0.00010   0.00006  -0.00003   2.29093
    R2        2.45954  -0.00003   0.00016  -0.00017  -0.00001   2.45953
    R3        2.92980  -0.00002  -0.00004   0.00003  -0.00001   2.92979
    R4        1.92490  -0.00006  -0.00106   0.00082  -0.00024   1.92466
    R5        2.93968  -0.00001   0.00262  -0.00190   0.00071   2.94039
    R6        2.53410   0.00000   0.00004  -0.00016  -0.00012   2.53398
    R7        2.53549   0.00001  -0.00004   0.00014   0.00010   2.53559
    R8        2.51388  -0.00003  -0.00004   0.00003  -0.00001   2.51388
    R9        1.85134  -0.00013  -0.00020  -0.00016  -0.00037   1.85097
   R10        1.81362  -0.00000   0.00002  -0.00003  -0.00001   1.81362
   R11        3.27287  -0.00002  -0.00019  -0.00037  -0.00054   3.27233
   R12        3.37161   0.00001   0.00012  -0.00053  -0.00043   3.37118
   R13        1.84641  -0.00000  -0.00009  -0.00003  -0.00012   1.84629
   R14        1.81408   0.00001  -0.00001   0.00000  -0.00000   1.81407
   R15        3.33214   0.00001  -0.00027  -0.00029  -0.00057   3.33157
   R16        3.47005   0.00000  -0.00093   0.00050  -0.00042   3.46963
   R17        1.81373   0.00001  -0.00001   0.00001   0.00000   1.81374
   R18        1.85520  -0.00002  -0.00010  -0.00015  -0.00026   1.85494
   R19        3.25634  -0.00001   0.00049  -0.00023   0.00027   3.25661
   R20        1.86519   0.00009  -0.00032   0.00024  -0.00005   1.86514
   R21        1.86672   0.00015  -0.00003   0.00046   0.00045   1.86717
   R22        3.25261   0.00001   0.00142   0.00032   0.00177   3.25438
   R23        1.81158   0.00001  -0.00003   0.00001  -0.00002   1.81156
   R24        1.84683  -0.00011   0.00034  -0.00041  -0.00010   1.84672
   R25        3.38381   0.00001   0.00166  -0.00138   0.00025   3.38406
   R26        1.86290   0.00001   0.00008  -0.00004   0.00005   1.86295
   R27        1.83390  -0.00002  -0.00008   0.00001  -0.00006   1.83384
    A1        2.24009  -0.00003  -0.00005   0.00009   0.00004   2.24012
    A2        2.10776   0.00005   0.00016  -0.00024  -0.00008   2.10769
    A3        1.93533  -0.00002  -0.00011   0.00015   0.00004   1.93537
    A4        1.95966  -0.00009  -0.00025   0.00042   0.00017   1.95983
    A5        1.92894   0.00000  -0.00019   0.00059   0.00040   1.92934
    A6        1.92532  -0.00001   0.00018  -0.00047  -0.00029   1.92502
    A7        1.93770  -0.00001  -0.00005  -0.00005  -0.00009   1.93761
    A8        1.88779   0.00000   0.00001  -0.00002  -0.00001   1.88778
    A9        1.89156   0.00001   0.00003  -0.00001   0.00002   1.89158
   A10        1.89120   0.00000   0.00002  -0.00005  -0.00002   1.89118
   A11        1.86856  -0.00003   0.00013  -0.00034  -0.00023   1.86833
   A12        1.78506   0.00006  -0.00118   0.00209   0.00099   1.78605
   A13        2.11593  -0.00001   0.00011  -0.00045  -0.00034   2.11559
   A14        2.82271  -0.00003  -0.00139  -0.00149  -0.00284   2.81986
   A15        1.86605  -0.00000   0.00024  -0.00013   0.00012   1.86617
   A16        1.86217   0.00002  -0.00047   0.00055   0.00008   1.86225
   A17        2.11639  -0.00001   0.00058  -0.00053   0.00004   2.11643
   A18        2.79460   0.00001   0.00038   0.00012   0.00053   2.79512
   A19        1.86702   0.00001  -0.00004   0.00021   0.00016   1.86718
   A20        2.11380   0.00000   0.00049  -0.00133  -0.00084   2.11297
   A21        1.83359  -0.00001   0.00059  -0.00083  -0.00022   1.83337
   A22        2.00029   0.00002   0.00075   0.00008   0.00082   2.00112
   A23        2.01698  -0.00001   0.00112  -0.00198  -0.00084   2.01615
   A24        1.79450  -0.00002  -0.00057   0.00070   0.00010   1.79460
   A25        2.08246   0.00000  -0.00191   0.00132  -0.00062   2.08184
   A26        1.66554  -0.00002   0.00077  -0.00063   0.00015   1.66570
   A27        1.82326   0.00002  -0.00019   0.00096   0.00081   1.82407
   A28        2.82895  -0.00010   0.00182  -0.00259  -0.00065   2.82830
   A29        2.33422  -0.00003   0.00161   0.00138   0.00311   2.33733
   A30        1.96819   0.00005   0.00374  -0.00269   0.00117   1.96936
   A31        1.88219  -0.00000  -0.00310   0.00260  -0.00029   1.88190
   A32        2.83787   0.00003  -0.00272   0.00512   0.00238   2.84025
   A33        1.52385  -0.00005  -0.00068  -0.00251  -0.00323   1.52062
   A34        1.78093   0.00001  -0.00099   0.00071  -0.00032   1.78061
   A35        1.66755   0.00002   0.00029   0.00004   0.00035   1.66791
   A36        2.18493   0.00001   0.00276  -0.00026   0.00251   2.18744
   A37        2.17399   0.00001  -0.00222   0.00059  -0.00166   2.17232
   A38        1.89040  -0.00001  -0.00016   0.00025   0.00009   1.89050
   A39        3.14745  -0.00003  -0.00092   0.00154   0.00062   3.14807
   A40        2.95583   0.00001  -0.00015  -0.00027  -0.00041   2.95542
   A41        3.01120   0.00001   0.00025  -0.00076  -0.00051   3.01068
   A42        2.85208  -0.00000   0.00035   0.00024   0.00062   2.85269
   A43        3.09947  -0.00012   0.00099  -0.00181  -0.00082   3.09865
   A44        3.28578  -0.00001   0.00004  -0.00091  -0.00088   3.28491
   A45        3.09103  -0.00002  -0.00050  -0.00089  -0.00142   3.08961
   A46        3.14397   0.00001  -0.00016   0.00048   0.00034   3.14431
    D1       -0.00935   0.00003  -0.00009  -0.00035  -0.00044  -0.00979
    D2        3.12946   0.00002   0.00022  -0.00122  -0.00099   3.12846
    D3       -2.12408  -0.00001   0.00291  -0.00926  -0.00635  -2.13043
    D4        2.07226  -0.00001   0.00291  -0.00931  -0.00640   2.06586
    D5       -0.02449  -0.00001   0.00279  -0.00891  -0.00612  -0.03061
    D6        1.02004   0.00001   0.00262  -0.00847  -0.00584   1.01420
    D7       -1.06680   0.00000   0.00262  -0.00852  -0.00589  -1.07269
    D8        3.11964   0.00001   0.00250  -0.00812  -0.00561   3.11403
    D9        1.73754  -0.00000  -0.00040   0.00314   0.00275   1.74029
   D10       -2.01513   0.00005  -0.00103   0.00260   0.00154  -2.01359
   D11       -0.03923   0.00005  -0.00134   0.00369   0.00236  -0.03687
   D12        2.30689   0.00000   0.00723   0.00153   0.00875   2.31564
   D13        0.06496  -0.00001   0.00771   0.00104   0.00871   0.07367
   D14        0.00115   0.00000  -0.00057  -0.00034  -0.00091   0.00024
   D15       -2.07385  -0.00001   0.00015  -0.00134  -0.00120  -2.07505
   D16       -2.73658  -0.00003  -0.01114  -0.00611  -0.01711  -2.75368
   D17       -0.12738   0.00002  -0.00458  -0.00238  -0.00713  -0.13451
   D18        2.13902   0.00001   0.00225   0.00035   0.00261   2.14163
   D19       -0.14924   0.00000   0.00168   0.00073   0.00243  -0.14682
   D20       -2.21298   0.00001  -0.00198   0.00128  -0.00070  -2.21367
   D21        0.01053   0.00001  -0.00103  -0.00051  -0.00154   0.00899
   D22        1.97666  -0.00000  -0.00227   0.00138  -0.00089   1.97577
   D23       -2.08301  -0.00001  -0.00133  -0.00041  -0.00173  -2.08475
   D24       -1.60152   0.00002  -0.00093  -0.00042  -0.00135  -1.60287
   D25        2.18099   0.00000  -0.00134   0.00121  -0.00009   2.18090
   D26        0.26207  -0.00001  -0.00100   0.00006  -0.00096   0.26111
   D27        2.02263  -0.00002   0.00147  -0.00053   0.00094   2.02357
   D28        0.49116   0.00003   0.00296   0.00194   0.00487   0.49603
   D29       -2.57768   0.00001   0.00147  -0.00014   0.00136  -2.57632
   D30       -0.03024  -0.00002   0.00060   0.00065   0.00124  -0.02899
   D31       -1.56171   0.00003   0.00209   0.00312   0.00518  -1.55653
   D32        1.65263   0.00001   0.00060   0.00105   0.00167   1.65430
   D33        1.91169  -0.00002  -0.00420   0.00245  -0.00172   1.90997
   D34       -1.87669   0.00001  -0.00393   0.00154  -0.00241  -1.87909
   D35       -0.04607   0.00000  -0.00392   0.00195  -0.00195  -0.04802
   D36       -2.11284   0.00001   0.00293  -0.00152   0.00144  -2.11140
   D37        1.97094   0.00001   0.00046  -0.00079  -0.00033   1.97061
   D38        0.06162   0.00002   0.00068  -0.00105  -0.00037   0.06125
   D39        2.14711   0.00000   0.00214  -0.00145   0.00072   2.14783
   D40       -0.05230   0.00000  -0.00033  -0.00072  -0.00105  -0.05335
   D41       -1.96162   0.00001  -0.00011  -0.00099  -0.00109  -1.96271
   D42       -0.00960   0.00001   0.00400  -0.00305   0.00102  -0.00859
   D43       -2.20901   0.00000   0.00153  -0.00232  -0.00075  -2.20977
   D44        2.16485   0.00001   0.00175  -0.00258  -0.00080   2.16406
   D45        0.19048  -0.00002  -0.00195  -0.00040  -0.00232   0.18816
   D46        2.93659   0.00001   0.00345   0.00245   0.00602   2.94261
   D47       -0.11499   0.00001  -0.00043   0.00258   0.00220  -0.11279
   D48        1.68007  -0.00001  -0.00193   0.00164  -0.00022   1.67984
   D49       -1.77096   0.00001  -0.00033   0.00425   0.00400  -1.76696
         Item               Value     Threshold  Converged?
 Maximum Force            0.000155     0.000015     NO 
 RMS     Force            0.000033     0.000010     NO 
 Maximum Displacement     0.009348     0.000060     NO 
 RMS     Displacement     0.002721     0.000040     NO 
 Predicted change in Energy=-1.083352D-06
 GradGradGradGradGradGradGradGradGradGradGradGradGradGradGradGradGradGrad

                          Input orientation:                          
 ---------------------------------------------------------------------
 Center     Atomic      Atomic             Coordinates (Angstroms)
 Number     Number       Type             X           Y           Z
 ---------------------------------------------------------------------
      1          6           0       -1.457638    0.773024   -0.203893
      2          8           0       -0.533003    1.540893   -0.362377
      3          8           0       -1.484611   -0.325476    0.493636
      4          1           0       -0.588911   -0.524456    0.935719
      5          6           0       -2.829724    1.034424   -0.876740
      6          9           0       -3.799784    1.108672    0.046051
      7          9           0       -3.131508    0.036535   -1.721430
      8          9           0       -2.815274    2.174082   -1.562768
      9          8           0        2.430830   -2.633023    0.602690
     10          1           0        3.048816   -1.995295    0.189410
     11          1           0        2.178999   -3.261763   -0.077264
     12          8           0        0.976313    0.244097    4.204855
     13          1           0        0.835669   -0.298403    3.404564
     14          1           0        0.137617    0.277599    4.670688
     15          8           0        2.234389    2.437962    3.183804
     16          1           0        3.058226    2.627545    3.638273
     17          1           0        1.791711    1.716995    3.681566
     18          8           0        0.777397   -0.781937    1.634290
     19          1           0        1.260514   -1.590174    1.338494
     20          1           0        1.332754   -0.030270    1.313592
     21          8           0        3.827577   -0.465788   -0.297031
     22          1           0        4.403925   -0.213727   -1.020408
     23          1           0        3.310885    0.322119   -0.037728
     24          8           0        2.091422    1.395471    0.715716
     25          1           0        2.224389    1.918649    1.540618
     26          1           0        1.304934    1.737090    0.261340
 ---------------------------------------------------------------------
                    Distance matrix (angstroms):
                    1          2          3          4          5
     1  C    0.000000
     2  O    1.212308   0.000000
     3  O    1.301528   2.263106   0.000000
     4  H    1.933095   2.440049   1.018484   0.000000
     5  C    1.550378   2.407490   2.352995   3.276638   0.000000
     6  F    2.379239   3.320465   2.759916   3.710569   1.340923
     7  F    2.376378   3.295807   2.783853   3.720208   1.341774
     8  F    2.377536   2.655302   3.499607   4.298981   1.330287
     9  O    5.231818   5.209341   4.546136   3.698081   6.581209
    10  H    5.303434   5.063449   4.840745   3.994171   6.698739
    11  H    5.433293   5.522838   4.729667   4.022476   6.647081
    12  O    5.063689   4.981899   4.489289   3.705112   6.397901
    13  H    4.407741   4.409775   3.722626   2.859323   5.791468
    14  H    5.152846   5.232340   4.521403   3.888589   6.336548
    15  O    5.280111   4.586784   5.357663   4.669135   6.641021
    16  H    6.212449   5.484792   6.264699   5.526348   7.588895
    17  H    5.152296   4.667845   5.006883   4.269794   6.526999
    18  O    3.285149   3.331571   2.574127   1.555987   4.755603
    19  H    3.918165   3.989141   3.138305   2.172178   5.340957
    20  H    3.276329   2.959471   2.949071   2.019852   4.822587
    21  O    5.429257   4.800593   5.372540   4.585682   6.848821
    22  H    5.999858   5.280620   6.081091   5.371349   7.341947
    23  H    4.792676   4.045526   4.868112   4.107639   6.238461
    24  O    3.718729   2.840956   3.974794   3.304346   5.184972
    25  H    4.232387   3.371542   4.459703   3.774827   5.671818
    26  H    2.962714   1.950776   3.477025   3.025892   4.345614
                    6          7          8          9         10
     6  F    0.000000
     7  F    2.172570   0.000000
     8  F    2.166255   2.166629   0.000000
     9  O    7.289080   6.593003   7.437680   0.000000
    10  H    7.520538   6.780564   7.405497   0.979492   0.000000
    11  H    7.406872   6.464018   7.529800   0.959724   1.559372
    12  O    6.391733   7.213746   7.167039   4.834154   5.043207
    13  H    5.894650   6.490493   6.642060   3.980640   4.256134
    14  H    6.130340   7.183624   7.153474   5.502650   5.807148
    15  O    6.929917   7.656436   6.935320   5.693473   5.411418
    16  H    7.889445   8.587931   7.858401   6.105897   5.767616
    17  H    6.697152   7.500293   6.995447   5.367553   5.249435
    18  O    5.200721   5.216349   5.645044   2.687854   2.952839
    19  H    5.878843   5.594567   6.260910   1.731642   2.163918
    20  H    5.408030   5.398653   5.508062   2.912984   2.840770
    21  O    7.795721   7.121103   7.259371   2.730807   1.783952
    22  H    8.377763   7.572107   7.623163   3.518599   2.544398
    23  H    7.154530   6.664896   6.579159   3.149205   2.343219
    24  O    5.936077   5.921603   5.465655   4.044347   3.562428
    25  H    6.259429   6.547437   5.924057   4.651887   4.221895
    26  H    5.147757   5.148328   4.527079   4.525711   4.120315
                   11         12         13         14         15
    11  H    0.000000
    12  O    5.663396   0.000000
    13  H    4.765414   0.977012   0.000000
    14  H    6.263974   0.959966   1.556317   0.000000
    15  O    6.566925   2.727332   3.081046   3.357744   0.000000
    16  H    7.018705   3.214996   3.681786   3.888198   0.959788
    17  H    6.250347   1.762990   2.247794   2.405463   0.981593
    18  O    3.323167   2.774909   1.836048   3.278970   3.858959
    19  H    2.375331   3.414871   2.473421   3.981581   4.536461
    20  H    3.618447   2.926044   2.165907   3.576762   3.225339
    21  O    3.253242   5.375929   4.762493   6.232709   4.804812
    22  H    3.889774   6.265900   5.685068   7.129611   5.423443
    23  H    3.758582   4.843121   4.284987   5.678097   4.001737
    24  O    4.725073   3.839690   3.417020   4.550691   2.683036
    25  H    5.427364   3.385258   3.212189   4.104266   1.723324
    26  H    5.085979   4.229460   3.774030   4.789059   3.145775
                   16         17         18         19         20
    16  H    0.000000
    17  H    1.560460   0.000000
    18  O    4.565381   3.385977   0.000000
    19  H    5.129319   4.087729   0.986987   0.000000
    20  H    3.930061   2.978403   0.988064   1.561774   0.000000
    21  O    5.064309   4.973784   3.624024   3.244842   3.001320
    22  H    5.620235   5.714886   4.530120   4.164140   3.861775
    23  H    4.346471   4.252849   3.230038   3.123279   2.421414
    24  O    3.315729   2.998245   2.703987   3.161066   1.722141
    25  H    2.366004   2.193521   3.065245   3.644414   2.155189
    26  H    3.907764   3.454751   2.916983   3.497560   2.057078
                   21         22         23         24         25
    21  O    0.000000
    22  H    0.958638   0.000000
    23  H    0.977244   1.564458   0.000000
    24  O    2.739375   3.309277   1.790769   0.000000
    25  H    3.410675   3.981992   2.494105   0.985829   0.000000
    26  H    3.395317   3.879731   2.472939   0.970425   1.585848
                   26
    26  H    0.000000
 Stoichiometry    C2H13F3O8
 Framework group  C1[X(C2H13F3O8)]
 Deg. of freedom    72
 Full point group                 C1      NOp   1
 Largest Abelian subgroup         C1      NOp   1
 Largest concise Abelian subgroup C1      NOp   1
                         Standard orientation:                         
 ---------------------------------------------------------------------
 Center     Atomic      Atomic             Coordinates (Angstroms)
 Number     Number       Type             X           Y           Z
 ---------------------------------------------------------------------
      1          6           0        1.627509    0.027142   -0.082384
      2          8           0        1.007595   -0.137800   -1.111068
      3          8           0        1.163281    0.222914    1.117675
      4          1           0        0.145170    0.238788    1.140208
      5          6           0        3.177887    0.027681   -0.082256
      6          9           0        3.648688   -0.917459    0.744260
      7          9           0        3.642856    1.215829    0.333033
      8          9           0        3.655161   -0.205947   -1.301801
      9          8           0       -2.739103    2.546522    1.316669
     10          1           0       -2.999071    2.579376    0.372879
     11          1           0       -2.327457    3.388183    1.524576
     12          8           0       -2.528415   -2.269604    1.676649
     13          1           0       -2.148411   -1.370196    1.711510
     14          1           0       -1.982539   -2.825529    2.237453
     15          8           0       -2.828438   -2.650302   -1.007265
     16          1           0       -3.722695   -2.911074   -1.238554
     17          1           0       -2.774330   -2.649966   -0.027165
     18          8           0       -1.410591    0.215666    1.153176
     19          1           0       -1.846366    1.065258    1.403053
     20          1           0       -1.636047    0.093031    0.199026
     21          8           0       -3.218985    2.127127   -1.338727
     22          1           0       -3.372723    2.624772   -2.143525
     23          1           0       -2.741098    1.309368   -1.579352
     24          8           0       -1.807364   -0.215877   -1.486499
     25          1           0       -2.194512   -1.122495   -1.490783
     26          1           0       -0.856489   -0.289444   -1.665799
 ---------------------------------------------------------------------
 Rotational constants (GHZ):           0.6651311           0.2653064           0.2415862
 Standard basis: 6-31++G(d,p) (6D, 7F)
 There are   325 symmetry adapted cartesian basis functions of A   symmetry.
 There are   325 symmetry adapted basis functions of A   symmetry.
   325 basis functions,   520 primitive gaussians,   325 cartesian basis functions
    58 alpha electrons       58 beta electrons
       nuclear repulsion energy       963.6477222145 Hartrees.
 NAtoms=   26 NActive=   26 NUniq=   26 SFac= 1.00D+00 NAtFMM=   60 NAOKFM=F Big=F
 Integral buffers will be    131072 words long.
 Raffenetti 2 integral format.
 Two-electron integral symmetry is turned on.
 Nuclear repulsion after empirical dispersion term =      963.6351351407 Hartrees.
 One-electron integrals computed using PRISM.
 NBasis=   325 RedAO= T EigKep=  3.56D-05  NBF=   325
 NBsUse=   325 1.00D-06 EigRej= -1.00D+00 NBFU=   325
 Initial guess from the checkpoint file:  "/local_scratch/slurm.5787681/Gau-2681816.chk"
 B after Tr=    -0.000000    0.000000    0.000000
         Rot=    1.000000    0.000301    0.000139    0.000404 Ang=   0.06 deg.
 Requested convergence on RMS density matrix=1.00D-10 within 128 cycles.
 Requested convergence on MAX density matrix=1.00D-08.
 Requested convergence on             energy=1.00D-08.
 No special actions if energy rises.
 SCF Done:  E(RwB97XD) =  -985.246604048     A.U. after   13 cycles
            NFock= 13  Conv=0.78D-10     -V/T= 2.0083
 Calling FoFJK, ICntrl=      2127 FMM=F ISym2X=0 I1Cent= 0 IOpClX= 0 NMat=1 NMatS=1 NMatT=0.
 ***** Axes restored to original set *****
 -------------------------------------------------------------------
 Center     Atomic                   Forces (Hartrees/Bohr)
 Number     Number              X              Y              Z
 -------------------------------------------------------------------
      1        6           0.000001816    0.000055309   -0.000005062
      2        8           0.000047482   -0.000022957    0.000019152
      3        8          -0.000030477    0.000012412    0.000000384
      4        1           0.000001991   -0.000037294   -0.000022474
      5        6          -0.000002839    0.000013794    0.000006821
      6        9          -0.000004163   -0.000001570    0.000005046
      7        9           0.000006034   -0.000017740   -0.000008096
      8        9          -0.000001534   -0.000019422    0.000010604
      9        8          -0.000019462    0.000010726   -0.000023476
     10        1           0.000060299   -0.000005891    0.000025480
     11        1          -0.000009567   -0.000020378    0.000003326
     12        8           0.000007204    0.000027687    0.000042852
     13        1          -0.000010276   -0.000036673   -0.000044918
     14        1          -0.000000363   -0.000000927    0.000004293
     15        8           0.000055053    0.000075360   -0.000069128
     16        1          -0.000000147    0.000003566    0.000001203
     17        1          -0.000048967   -0.000073432    0.000055583
     18        8          -0.000035711    0.000179644    0.000037147
     19        1           0.000076386   -0.000087894   -0.000056342
     20        1          -0.000042885   -0.000077533    0.000029053
     21        8          -0.000140076    0.000124230   -0.000032732
     22        1           0.000042206   -0.000036664   -0.000005378
     23        1           0.000082946   -0.000069021    0.000040129
     24        8          -0.000039746    0.000009895    0.000000484
     25        1           0.000000390   -0.000004487   -0.000012233
     26        1           0.000004409   -0.000000737   -0.000001719
 -------------------------------------------------------------------
 Cartesian Forces:  Max     0.000179644 RMS     0.000045515

 GradGradGradGradGradGradGradGradGradGradGradGradGradGradGradGradGradGrad
 Berny optimization.
 Using GEDIIS/GDIIS optimizer.
 FormGI is forming the generalized inverse of G from B-inverse, IUseBI=4.
 Internal  Forces:  Max     0.000149339 RMS     0.000031207
 Search for a local minimum.
 Step number  11 out of a maximum of  156
 All quantities printed in internal units (Hartrees-Bohrs-Radians)
 Mixed Optimization -- En-DIIS/RFO-DIIS
 Swapping is turned off.
 Update second derivatives using D2CorX and points    6    7    8    9   10
                                                     11
 DE= -9.98D-07 DEPred=-1.08D-06 R= 9.21D-01
 TightC=F SS=  1.41D+00  RLast= 3.09D-02 DXNew= 4.0363D+00 9.2768D-02
 Trust test= 9.21D-01 RLast= 3.09D-02 DXMaxT set to 2.40D+00
 ITU=  1  1  1  0  1  0  1  1  1  1  0
     Eigenvalues ---    0.00020   0.00032   0.00036   0.00039   0.00054
     Eigenvalues ---    0.00081   0.00147   0.00208   0.00312   0.00368
     Eigenvalues ---    0.00389   0.00562   0.00648   0.00724   0.00891
     Eigenvalues ---    0.00954   0.01091   0.01168   0.01364   0.01434
     Eigenvalues ---    0.01474   0.01593   0.01625   0.01664   0.01841
     Eigenvalues ---    0.01936   0.02020   0.02256   0.02348   0.02473
     Eigenvalues ---    0.02884   0.02978   0.03133   0.03310   0.03577
     Eigenvalues ---    0.04032   0.04191   0.04932   0.05239   0.05798
     Eigenvalues ---    0.06030   0.06499   0.07657   0.08057   0.11253
     Eigenvalues ---    0.11592   0.13725   0.19592   0.21330   0.22100
     Eigenvalues ---    0.23812   0.27914   0.35831   0.37335   0.38102
     Eigenvalues ---    0.38795   0.40868   0.45213   0.46398   0.48428
     Eigenvalues ---    0.49640   0.50586   0.52547   0.52967   0.55623
     Eigenvalues ---    0.57445   0.57467   0.57537   0.58365   0.59470
     Eigenvalues ---    0.85510   0.92464
 En-DIIS/RFO-DIIS/Sim-DIIS IScMMF=       -3 using points:    11   10    9    8    7    6    5    4    3
 RFO step:  Lambda=-6.79688018D-07.
 DidBck=F Rises=F RFO-DIIS coefs:    1.40577   -0.18071   -0.25536    0.04532   -0.01187
                  RFO-DIIS coefs:   -0.01632    0.00652    0.01176   -0.00511
 Iteration  1 RMS(Cart)=  0.00262599 RMS(Int)=  0.00004317
 Iteration  2 RMS(Cart)=  0.00000934 RMS(Int)=  0.00004182
 Iteration  3 RMS(Cart)=  0.00000000 RMS(Int)=  0.00004182
 Variable       Old X    -DE/DX   Delta X   Delta X   Delta X     New X
                                 (Linear)    (Quad)   (Total)
    R1        2.29093   0.00002  -0.00004   0.00003  -0.00001   2.29092
    R2        2.45953  -0.00001   0.00003  -0.00001   0.00003   2.45956
    R3        2.92979  -0.00001  -0.00000  -0.00004  -0.00004   2.92975
    R4        1.92466  -0.00002  -0.00042   0.00042  -0.00000   1.92465
    R5        2.94039  -0.00002   0.00096  -0.00070   0.00026   2.94065
    R6        2.53398   0.00001  -0.00006  -0.00001  -0.00008   2.53390
    R7        2.53559   0.00002   0.00004   0.00009   0.00013   2.53572
    R8        2.51388  -0.00002  -0.00001  -0.00006  -0.00007   2.51381
    R9        1.85097   0.00002  -0.00011   0.00005  -0.00007   1.85090
   R10        1.81362   0.00001   0.00001   0.00000   0.00001   1.81363
   R11        3.27233  -0.00000   0.00009  -0.00059  -0.00053   3.27180
   R12        3.37118   0.00000   0.00004  -0.00037  -0.00033   3.37085
   R13        1.84629   0.00005  -0.00003   0.00007   0.00004   1.84632
   R14        1.81407   0.00000  -0.00000   0.00001   0.00000   1.81408
   R15        3.33157   0.00001  -0.00012   0.00009  -0.00003   3.33154
   R16        3.46963  -0.00000  -0.00030   0.00043   0.00013   3.46976
   R17        1.81374   0.00000  -0.00000   0.00000   0.00000   1.81374
   R18        1.85494   0.00011  -0.00005   0.00016   0.00010   1.85504
   R19        3.25661  -0.00001   0.00034  -0.00042  -0.00008   3.25653
   R20        1.86514   0.00012  -0.00015   0.00032   0.00015   1.86528
   R21        1.86717  -0.00009  -0.00008  -0.00011  -0.00018   1.86699
   R22        3.25438   0.00000   0.00088   0.00037   0.00125   3.25562
   R23        1.81156   0.00002  -0.00005   0.00001  -0.00004   1.81152
   R24        1.84672  -0.00008   0.00003  -0.00009  -0.00004   1.84669
   R25        3.38406   0.00001  -0.00013  -0.00021  -0.00031   3.38376
   R26        1.86295  -0.00002  -0.00001  -0.00001  -0.00002   1.86293
   R27        1.83384  -0.00000   0.00000  -0.00001  -0.00001   1.83383
    A1        2.24012  -0.00005   0.00001  -0.00003  -0.00001   2.24011
    A2        2.10769   0.00007  -0.00001   0.00024   0.00023   2.10792
    A3        1.93537  -0.00003  -0.00001  -0.00021  -0.00022   1.93515
    A4        1.95983  -0.00015   0.00007  -0.00013  -0.00006   1.95977
    A5        1.92934   0.00000   0.00022   0.00006   0.00029   1.92962
    A6        1.92502  -0.00002  -0.00016  -0.00024  -0.00040   1.92463
    A7        1.93761   0.00001  -0.00006   0.00013   0.00007   1.93767
    A8        1.88778   0.00001  -0.00001   0.00001   0.00000   1.88778
    A9        1.89158   0.00000   0.00001   0.00003   0.00004   1.89162
   A10        1.89118   0.00001  -0.00000   0.00001   0.00000   1.89118
   A11        1.86833   0.00001  -0.00031   0.00030  -0.00001   1.86832
   A12        1.78605  -0.00002   0.00019   0.00004   0.00019   1.78624
   A13        2.11559   0.00001  -0.00087   0.00046  -0.00048   2.11512
   A14        2.81986  -0.00002  -0.00065  -0.00102  -0.00165   2.81822
   A15        1.86617   0.00001   0.00003  -0.00004  -0.00001   1.86616
   A16        1.86225  -0.00001   0.00009   0.00044   0.00052   1.86278
   A17        2.11643  -0.00000   0.00004   0.00001   0.00005   2.11648
   A18        2.79512  -0.00002   0.00016  -0.00006   0.00011   2.79523
   A19        1.86718   0.00000   0.00004  -0.00006  -0.00002   1.86716
   A20        2.11297   0.00000  -0.00033   0.00032  -0.00001   2.11295
   A21        1.83337  -0.00000  -0.00022  -0.00031  -0.00053   1.83284
   A22        2.00112   0.00000  -0.00005   0.00056   0.00052   2.00164
   A23        2.01615   0.00002  -0.00009   0.00008  -0.00007   2.01608
   A24        1.79460  -0.00004  -0.00003  -0.00001  -0.00002   1.79458
   A25        2.08184  -0.00001   0.00003  -0.00020  -0.00012   2.08172
   A26        1.66570   0.00002   0.00009  -0.00064  -0.00055   1.66514
   A27        1.82407  -0.00001   0.00011  -0.00005   0.00006   1.82413
   A28        2.82830  -0.00000  -0.00033   0.00074   0.00041   2.82871
   A29        2.33733  -0.00004   0.00463  -0.00179   0.00284   2.34017
   A30        1.96936   0.00002   0.00079   0.00073   0.00166   1.97102
   A31        1.88190   0.00003  -0.00129   0.00144   0.00015   1.88205
   A32        2.84025   0.00002  -0.00042   0.00033   0.00000   2.84025
   A33        1.52062   0.00000  -0.00082  -0.00055  -0.00134   1.51928
   A34        1.78061   0.00000  -0.00005   0.00031   0.00026   1.78088
   A35        1.66791   0.00000  -0.00014   0.00009  -0.00009   1.66782
   A36        2.18744  -0.00001   0.00067  -0.00076  -0.00016   2.18728
   A37        2.17232   0.00000  -0.00028   0.00077   0.00055   2.17288
   A38        1.89050   0.00000  -0.00009   0.00006  -0.00002   1.89047
   A39        3.14807  -0.00008   0.00036  -0.00029   0.00008   3.14815
   A40        2.95542  -0.00002   0.00003  -0.00010  -0.00009   2.95533
   A41        3.01068  -0.00003  -0.00047   0.00005  -0.00044   3.01024
   A42        2.85269   0.00001   0.00025   0.00016   0.00040   2.85310
   A43        3.09865  -0.00011  -0.00043  -0.00039  -0.00081   3.09784
   A44        3.28491  -0.00001  -0.00009   0.00008  -0.00003   3.28487
   A45        3.08961   0.00001  -0.00060   0.00026  -0.00035   3.08926
   A46        3.14431   0.00000   0.00028  -0.00020   0.00008   3.14438
    D1       -0.00979   0.00000  -0.00014   0.00012  -0.00001  -0.00981
    D2        3.12846  -0.00001  -0.00042  -0.00025  -0.00068   3.12779
    D3       -2.13043  -0.00001  -0.00365  -0.00047  -0.00412  -2.13456
    D4        2.06586  -0.00001  -0.00368  -0.00037  -0.00405   2.06180
    D5       -0.03061  -0.00000  -0.00353  -0.00031  -0.00384  -0.03445
    D6        1.01420   0.00000  -0.00339  -0.00013  -0.00352   1.01068
    D7       -1.07269   0.00001  -0.00342  -0.00003  -0.00345  -1.07614
    D8        3.11403   0.00001  -0.00327   0.00004  -0.00323   3.11079
    D9        1.74029  -0.00003   0.00016  -0.00173  -0.00157   1.73872
   D10       -2.01359   0.00003  -0.00005  -0.00100  -0.00104  -2.01463
   D11       -0.03687  -0.00001   0.00013  -0.00110  -0.00098  -0.03785
   D12        2.31564  -0.00001  -0.00387  -0.00003  -0.00383   2.31182
   D13        0.07367  -0.00002  -0.00279  -0.00076  -0.00337   0.07030
   D14        0.00024  -0.00002   0.00182   0.00022   0.00200   0.00225
   D15       -2.07505  -0.00003   0.00259  -0.00048   0.00214  -2.07292
   D16       -2.75368  -0.00003  -0.00941  -0.00086  -0.01025  -2.76393
   D17       -0.13451   0.00002   0.00096   0.00074   0.00192  -0.13259
   D18        2.14163   0.00001   0.00011   0.00020   0.00031   2.14194
   D19       -0.14682   0.00002  -0.00002  -0.00008  -0.00009  -0.14691
   D20       -2.21367  -0.00000   0.00022  -0.00004   0.00017  -2.21350
   D21        0.00899  -0.00000  -0.00026   0.00010  -0.00017   0.00882
   D22        1.97577   0.00000   0.00007  -0.00037  -0.00030   1.97547
   D23       -2.08475   0.00001  -0.00041  -0.00024  -0.00065  -2.08540
   D24       -1.60287   0.00003   0.00076   0.00002   0.00077  -1.60209
   D25        2.18090  -0.00000   0.00097  -0.00070   0.00028   2.18118
   D26        0.26111  -0.00000   0.00077  -0.00019   0.00059   0.26170
   D27        2.02357   0.00000  -0.00010  -0.00025  -0.00033   2.02324
   D28        0.49603  -0.00001   0.00085   0.00012   0.00095   0.49698
   D29       -2.57632   0.00001  -0.00022  -0.00000  -0.00023  -2.57656
   D30       -0.02899  -0.00000   0.00021  -0.00013   0.00010  -0.02890
   D31       -1.55653  -0.00001   0.00117   0.00024   0.00137  -1.55516
   D32        1.65430   0.00000   0.00009   0.00011   0.00019   1.65449
   D33        1.90997  -0.00004  -0.00064  -0.00011  -0.00079   1.90918
   D34       -1.87909  -0.00001  -0.00082   0.00078  -0.00008  -1.87918
   D35       -0.04802   0.00000  -0.00063  -0.00010  -0.00077  -0.04878
   D36       -2.11140  -0.00000  -0.00022  -0.00009  -0.00038  -2.11177
   D37        1.97061  -0.00000  -0.00073   0.00079   0.00005   1.97066
   D38        0.06125  -0.00000  -0.00054   0.00065   0.00011   0.06136
   D39        2.14783  -0.00000  -0.00008  -0.00057  -0.00072   2.14711
   D40       -0.05335   0.00000  -0.00059   0.00031  -0.00029  -0.05364
   D41       -1.96271  -0.00000  -0.00040   0.00017  -0.00023  -1.96294
   D42       -0.00859  -0.00001  -0.00025  -0.00005  -0.00043  -0.00902
   D43       -2.20977  -0.00000  -0.00076   0.00083  -0.00000  -2.20977
   D44        2.16406  -0.00000  -0.00057   0.00069   0.00006   2.16411
   D45        0.18816  -0.00000   0.00266  -0.00011   0.00247   0.19063
   D46        2.94261   0.00002   0.01202   0.00013   0.01217   2.95478
   D47       -0.11279   0.00001  -0.00175   0.00014  -0.00169  -0.11448
   D48        1.67984   0.00002  -0.00236   0.00005  -0.00234   1.67751
   D49       -1.76696   0.00001  -0.00100   0.00040  -0.00066  -1.76762
         Item               Value     Threshold  Converged?
 Maximum Force            0.000149     0.000015     NO 
 RMS     Force            0.000031     0.000010     NO 
 Maximum Displacement     0.014282     0.000060     NO 
 RMS     Displacement     0.002627     0.000040     NO 
 Predicted change in Energy=-3.322903D-07
 GradGradGradGradGradGradGradGradGradGradGradGradGradGradGradGradGradGrad

                          Input orientation:                          
 ---------------------------------------------------------------------
 Center     Atomic      Atomic             Coordinates (Angstroms)
 Number     Number       Type             X           Y           Z
 ---------------------------------------------------------------------
      1          6           0       -1.458028    0.773449   -0.203087
      2          8           0       -0.533364    1.541406   -0.360936
      3          8           0       -1.484988   -0.325713    0.493423
      4          1           0       -0.589229   -0.525113    0.935194
      5          6           0       -2.829987    1.034767   -0.876172
      6          9           0       -3.801283    1.103465    0.045690
      7          9           0       -3.128574    0.039299   -1.724958
      8          9           0       -2.817161    2.176951   -1.557949
      9          8           0        2.429784   -2.634221    0.602204
     10          1           0        3.048664   -1.997021    0.189531
     11          1           0        2.177217   -3.262093   -0.078289
     12          8           0        0.977877    0.244605    4.203894
     13          1           0        0.836822   -0.298198    3.403857
     14          1           0        0.139606    0.277637    4.670530
     15          8           0        2.234408    2.439216    3.182463
     16          1           0        3.058487    2.629032    3.636400
     17          1           0        1.792351    1.717931    3.680421
     18          8           0        0.777266   -0.782467    1.633754
     19          1           0        1.260358   -1.590826    1.337995
     20          1           0        1.332501   -0.030896    1.312912
     21          8           0        3.826197   -0.466738   -0.295797
     22          1           0        4.409759   -0.213287   -1.012850
     23          1           0        3.309512    0.321507   -0.037583
     24          8           0        2.090509    1.395880    0.714765
     25          1           0        2.223555    1.919206    1.539549
     26          1           0        1.303657    1.737064    0.260705
 ---------------------------------------------------------------------
                    Distance matrix (angstroms):
                    1          2          3          4          5
     1  C    0.000000
     2  O    1.212303   0.000000
     3  O    1.301542   2.263107   0.000000
     4  H    1.933070   2.439994   1.018482   0.000000
     5  C    1.550355   2.407618   2.352810   3.276471   0.000000
     6  F    2.379421   3.322112   2.758303   3.709552   1.340882
     7  F    2.376087   3.294237   2.784927   3.720650   1.341845
     8  F    2.377543   2.655652   3.499448   4.298906   1.330252
     9  O    5.232188   5.209966   4.546040   3.697791   6.581204
    10  H    5.304708   5.065017   4.841448   3.994595   6.699701
    11  H    5.432880   5.522748   4.728734   4.021372   6.646180
    12  O    5.063082   4.980283   4.489829   3.705765   6.397754
    13  H    4.407359   4.408539   3.723196   2.859967   5.791453
    14  H    5.152709   5.231219   4.522340   3.889517   6.337005
    15  O    5.279282   4.585009   5.358141   4.670160   6.640263
    16  H    6.211583   5.482976   6.265141   5.527294   7.588090
    17  H    5.151567   4.666120   5.007433   4.270766   6.526504
    18  O    3.285027   3.331204   2.574252   1.556125   4.755453
    19  H    3.918464   3.989321   3.138589   2.172318   5.341086
    20  H    3.276016   2.958945   2.949021   2.019894   4.822243
    21  O    5.428600   4.800277   5.371354   4.584183   6.848075
    22  H    6.005022   5.285679   6.085190   5.374197   7.347805
    23  H    4.791772   4.044800   4.867041   4.106487   6.237420
    24  O    3.717794   2.839546   3.974552   3.304512   5.183895
    25  H    4.231264   3.369745   4.459522   3.775142   5.670646
    26  H    2.961514   1.949197   3.476457   3.025789   4.344275
                    6          7          8          9         10
     6  F    0.000000
     7  F    2.172597   0.000000
     8  F    2.166224   2.166662   0.000000
     9  O    7.287400   6.592324   7.439359   0.000000
    10  H    7.520337   6.780128   7.408349   0.979457   0.000000
    11  H    7.403778   6.462363   7.531030   0.959731   1.559344
    12  O    6.392861   7.215011   7.164853   4.834030   5.042634
    13  H    5.895249   6.491765   6.640593   3.980425   4.255600
    14  H    6.132026   7.186103   7.151491   5.502282   5.806551
    15  O    6.932037   7.655322   6.932434   5.695233   5.413027
    16  H    7.891578   8.586652   7.855500   6.107655   5.769001
    17  H    6.699073   7.500095   6.992769   5.368702   5.250286
    18  O    5.200173   5.216496   5.644911   2.687732   2.952993
    19  H    5.877880   5.594794   6.261693   1.731363   2.163793
    20  H    5.408176   5.397664   5.507824   2.913149   2.841275
    21  O    7.794909   7.118105   7.260601   2.730267   1.783779
    22  H    8.383051   7.576104   7.631431   3.519890   2.545586
    23  H    7.154145   6.661518   6.579537   3.149535   2.344183
    24  O    5.936867   5.918732   5.464479   4.045923   3.564506
    25  H    6.260649   6.544948   5.921971   4.653476   4.223764
    26  H    5.148601   5.144894   4.525721   4.526910   4.122318
                   11         12         13         14         15
    11  H    0.000000
    12  O    5.663254   0.000000
    13  H    4.765152   0.977032   0.000000
    14  H    6.263611   0.959968   1.556328   0.000000
    15  O    6.568159   2.727363   3.081510   3.357821   0.000000
    16  H    7.020036   3.215039   3.682194   3.888232   0.959789
    17  H    6.251133   1.762974   2.248177   2.405479   0.981647
    18  O    3.322574   2.775021   1.836118   3.279091   3.860182
    19  H    2.374789   3.414964   2.473470   3.981586   4.537849
    20  H    3.617958   2.925652   2.165456   3.576561   3.226470
    21  O    3.252762   5.372724   4.759434   6.229724   4.803817
    22  H    3.892669   6.261142   5.681583   7.125730   5.419279
    23  H    3.758449   4.840720   4.282726   5.675963   4.001155
    24  O    4.725798   3.838934   3.416556   4.550228   2.683057
    25  H    5.428205   3.384485   3.211784   4.103735   1.723281
    26  H    5.086217   4.228748   3.773544   4.788685   3.145788
                   16         17         18         19         20
    16  H    0.000000
    17  H    1.560495   0.000000
    18  O    4.566496   3.386921   0.000000
    19  H    5.130608   4.088746   0.987064   0.000000
    20  H    3.931010   2.979086   0.987970   1.561799   0.000000
    21  O    5.063136   4.971883   3.621993   3.242897   2.999404
    22  H    5.614289   5.710273   4.530285   4.164470   3.861599
    23  H    4.345784   4.251510   3.228683   3.122221   2.420040
    24  O    3.315660   2.997955   2.704505   3.161958   1.722802
    25  H    2.365956   2.193122   3.065887   3.645367   2.155977
    26  H    3.907730   3.454511   2.917257   3.498183   2.057584
                   21         22         23         24         25
    21  O    0.000000
    22  H    0.958617   0.000000
    23  H    0.977224   1.564511   0.000000
    24  O    2.739196   3.309530   1.790607   0.000000
    25  H    3.410232   3.980170   2.493851   0.985820   0.000000
    26  H    3.395533   3.882484   2.473102   0.970419   1.585821
                   26
    26  H    0.000000
 Stoichiometry    C2H13F3O8
 Framework group  C1[X(C2H13F3O8)]
 Deg. of freedom    72
 Full point group                 C1      NOp   1
 Largest Abelian subgroup         C1      NOp   1
 Largest concise Abelian subgroup C1      NOp   1
                         Standard orientation:                         
 ---------------------------------------------------------------------
 Center     Atomic      Atomic             Coordinates (Angstroms)
 Number     Number       Type             X           Y           Z
 ---------------------------------------------------------------------
      1          6           0        1.627375    0.026405   -0.082268
      2          8           0        1.007175   -0.141093   -1.110361
      3          8           0        1.163464    0.225531    1.117376
      4          1           0        0.145364    0.241787    1.140030
      5          6           0        3.177729    0.027463   -0.082300
      6          9           0        3.649273   -0.912058    0.750113
      7          9           0        3.641864    1.218622    0.325461
      8          9           0        3.655031   -0.213482   -1.300371
      9          8           0       -2.738760    2.549511    1.312935
     10          1           0       -2.999904    2.580651    0.369447
     11          1           0       -2.326221    3.391292    1.518607
     12          8           0       -2.529060   -2.266043    1.679416
     13          1           0       -2.149005   -1.366590    1.713096
     14          1           0       -1.983878   -2.820997    2.241858
     15          8           0       -2.827432   -2.652419   -1.003902
     16          1           0       -3.721595   -2.913487   -1.235229
     17          1           0       -2.773987   -2.650017   -0.023715
     18          8           0       -1.410532    0.218394    1.152908
     19          1           0       -1.846460    1.068428    1.401314
     20          1           0       -1.635840    0.094059    0.199041
     21          8           0       -3.219052    2.123542   -1.340785
     22          1           0       -3.381789    2.615826   -2.147085
     23          1           0       -2.740509    1.305986   -1.580716
     24          8           0       -1.806273   -0.218680   -1.486543
     25          1           0       -2.193261   -1.125362   -1.489311
     26          1           0       -0.855278   -0.292457   -1.665090
 ---------------------------------------------------------------------
 Rotational constants (GHZ):           0.6652248           0.2653409           0.2416114
 Standard basis: 6-31++G(d,p) (6D, 7F)
 There are   325 symmetry adapted cartesian basis functions of A   symmetry.
 There are   325 symmetry adapted basis functions of A   symmetry.
   325 basis functions,   520 primitive gaussians,   325 cartesian basis functions
    58 alpha electrons       58 beta electrons
       nuclear repulsion energy       963.6850913392 Hartrees.
 NAtoms=   26 NActive=   26 NUniq=   26 SFac= 1.00D+00 NAtFMM=   60 NAOKFM=F Big=F
 Integral buffers will be    131072 words long.
 Raffenetti 2 integral format.
 Two-electron integral symmetry is turned on.
 Nuclear repulsion after empirical dispersion term =      963.6725035454 Hartrees.
 One-electron integrals computed using PRISM.
 NBasis=   325 RedAO= T EigKep=  3.56D-05  NBF=   325
 NBsUse=   325 1.00D-06 EigRej= -1.00D+00 NBFU=   325
 Initial guess from the checkpoint file:  "/local_scratch/slurm.5787681/Gau-2681816.chk"
 B after Tr=    -0.000000   -0.000000   -0.000000
         Rot=    0.999999    0.001065    0.000006   -0.000039 Ang=   0.12 deg.
 Requested convergence on RMS density matrix=1.00D-10 within 128 cycles.
 Requested convergence on MAX density matrix=1.00D-08.
 Requested convergence on             energy=1.00D-08.
 No special actions if energy rises.
 SCF Done:  E(RwB97XD) =  -985.246604617     A.U. after   13 cycles
            NFock= 13  Conv=0.56D-10     -V/T= 2.0083
 Calling FoFJK, ICntrl=      2127 FMM=F ISym2X=0 I1Cent= 0 IOpClX= 0 NMat=1 NMatS=1 NMatT=0.
 ***** Axes restored to original set *****
 -------------------------------------------------------------------
 Center     Atomic                   Forces (Hartrees/Bohr)
 Number     Number              X              Y              Z
 -------------------------------------------------------------------
      1        6           0.000000646    0.000001293    0.000000281
      2        8          -0.000006432   -0.000002443   -0.000003602
      3        8           0.000005932    0.000011803    0.000012644
      4        1          -0.000008453   -0.000019515   -0.000011283
      5        6          -0.000003302   -0.000001528   -0.000002063
      6        9          -0.000000581   -0.000000767    0.000000503
      7        9           0.000001755    0.000000932    0.000001788
      8        9          -0.000000861    0.000003619   -0.000001512
      9        8          -0.000016635   -0.000026650   -0.000017644
     10        1           0.000047448    0.000016206    0.000028992
     11        1          -0.000007657   -0.000014205    0.000003984
     12        8           0.000003663    0.000012351    0.000031431
     13        1          -0.000011133   -0.000023328   -0.000029416
     14        1           0.000001646    0.000000162    0.000001736
     15        8           0.000032443    0.000034481   -0.000035378
     16        1          -0.000001897    0.000003918    0.000000898
     17        1          -0.000029037   -0.000036646    0.000029658
     18        8          -0.000035085    0.000099945    0.000037671
     19        1           0.000054845   -0.000041184   -0.000045491
     20        1          -0.000018969   -0.000019462    0.000007185
     21        8          -0.000129903    0.000122070   -0.000053687
     22        1           0.000050545   -0.000043734   -0.000010164
     23        1           0.000076360   -0.000049877    0.000057885
     24        8          -0.000008464   -0.000014315    0.000015087
     25        1           0.000004337   -0.000008306   -0.000019264
     26        1          -0.000001209   -0.000004818   -0.000000241
 -------------------------------------------------------------------
 Cartesian Forces:  Max     0.000129903 RMS     0.000033456

 GradGradGradGradGradGradGradGradGradGradGradGradGradGradGradGradGradGrad
 Berny optimization.
 Using GEDIIS/GDIIS optimizer.
 FormGI is forming the generalized inverse of G from B-inverse, IUseBI=4.
 Internal  Forces:  Max     0.000081769 RMS     0.000016084
 Search for a local minimum.
 Step number  12 out of a maximum of  156
 All quantities printed in internal units (Hartrees-Bohrs-Radians)
 Mixed Optimization -- En-DIIS/RFO-DIIS
 Swapping is turned off.
 Update second derivatives using D2CorX and points    6    7    8    9   10
                                                     11   12
 DE= -5.69D-07 DEPred=-3.32D-07 R= 1.71D+00
 Trust test= 1.71D+00 RLast= 2.05D-02 DXMaxT set to 2.40D+00
 ITU=  0  1  1  1  0  1  0  1  1  1  1  0
     Eigenvalues ---    0.00018   0.00029   0.00032   0.00039   0.00054
     Eigenvalues ---    0.00076   0.00115   0.00201   0.00305   0.00368
     Eigenvalues ---    0.00371   0.00574   0.00652   0.00698   0.00880
     Eigenvalues ---    0.00965   0.01101   0.01178   0.01305   0.01373
     Eigenvalues ---    0.01524   0.01576   0.01663   0.01701   0.01849
     Eigenvalues ---    0.01964   0.02021   0.02280   0.02355   0.02564
     Eigenvalues ---    0.02883   0.02999   0.03153   0.03422   0.03561
     Eigenvalues ---    0.04028   0.04168   0.04933   0.05219   0.05810
     Eigenvalues ---    0.06192   0.06532   0.07570   0.08126   0.10828
     Eigenvalues ---    0.11627   0.13730   0.19942   0.21329   0.22107
     Eigenvalues ---    0.23814   0.28082   0.36489   0.37337   0.38263
     Eigenvalues ---    0.39051   0.40920   0.44366   0.45585   0.47682
     Eigenvalues ---    0.49694   0.50613   0.51585   0.52602   0.55627
     Eigenvalues ---    0.57437   0.57464   0.57538   0.57877   0.59479
     Eigenvalues ---    0.91314   1.02935
 En-DIIS/RFO-DIIS/Sim-DIIS IScMMF=       -3 using points:    12   11   10    9    8    7    6    5    4    3
 RFO step:  Lambda=-1.21828999D-06.
 DidBck=F Rises=F RFO-DIIS coefs:    1.64910    0.03901   -0.35246   -0.31638    0.00024
                  RFO-DIIS coefs:   -0.03692   -0.01065    0.02299    0.01347   -0.00839
 Iteration  1 RMS(Cart)=  0.00425216 RMS(Int)=  0.00007747
 Iteration  2 RMS(Cart)=  0.00002515 RMS(Int)=  0.00007136
 Iteration  3 RMS(Cart)=  0.00000000 RMS(Int)=  0.00007136
 Variable       Old X    -DE/DX   Delta X   Delta X   Delta X     New X
                                 (Linear)    (Quad)   (Total)
    R1        2.29092  -0.00001  -0.00010   0.00007  -0.00003   2.29089
    R2        2.45956   0.00000   0.00003  -0.00001   0.00002   2.45957
    R3        2.92975   0.00000   0.00001  -0.00004  -0.00003   2.92972
    R4        1.92465   0.00000  -0.00049   0.00044  -0.00005   1.92460
    R5        2.94065   0.00001   0.00155  -0.00118   0.00037   2.94102
    R6        2.53390   0.00000  -0.00017   0.00001  -0.00016   2.53374
    R7        2.53572  -0.00000   0.00017   0.00004   0.00020   2.53592
    R8        2.51381   0.00000  -0.00005   0.00000  -0.00005   2.51377
    R9        1.85090   0.00003  -0.00026   0.00014  -0.00014   1.85077
   R10        1.81363   0.00001  -0.00000   0.00002   0.00002   1.81365
   R11        3.27180   0.00000  -0.00020  -0.00049  -0.00074   3.27106
   R12        3.37085   0.00001  -0.00057   0.00032  -0.00025   3.37060
   R13        1.84632   0.00003  -0.00008   0.00012   0.00003   1.84636
   R14        1.81408  -0.00000  -0.00001   0.00001   0.00000   1.81408
   R15        3.33154   0.00000  -0.00023   0.00019  -0.00005   3.33149
   R16        3.46976  -0.00000  -0.00049   0.00034  -0.00015   3.46961
   R17        1.81374  -0.00000  -0.00001   0.00001   0.00000   1.81374
   R18        1.85504   0.00006  -0.00008   0.00021   0.00012   1.85517
   R19        3.25653  -0.00000   0.00056  -0.00058  -0.00002   3.25651
   R20        1.86528   0.00008  -0.00021   0.00034   0.00008   1.86536
   R21        1.86699  -0.00003  -0.00011  -0.00006  -0.00016   1.86684
   R22        3.25562  -0.00000   0.00245  -0.00098   0.00147   3.25709
   R23        1.81152   0.00003  -0.00008   0.00001  -0.00006   1.81146
   R24        1.84669  -0.00007   0.00005  -0.00010   0.00001   1.84669
   R25        3.38376   0.00000  -0.00010  -0.00030  -0.00034   3.38341
   R26        1.86293  -0.00002  -0.00001  -0.00001  -0.00002   1.86291
   R27        1.83383  -0.00000  -0.00003  -0.00000  -0.00003   1.83380
    A1        2.24011   0.00001   0.00001   0.00000   0.00001   2.24012
    A2        2.10792  -0.00000   0.00018  -0.00003   0.00016   2.10808
    A3        1.93515  -0.00000  -0.00020   0.00002  -0.00018   1.93497
    A4        1.95977   0.00003   0.00011  -0.00008   0.00004   1.95981
    A5        1.92962   0.00000   0.00061  -0.00001   0.00060   1.93023
    A6        1.92463  -0.00000  -0.00057  -0.00009  -0.00066   1.92397
    A7        1.93767   0.00000   0.00000   0.00003   0.00003   1.93771
    A8        1.88778   0.00000  -0.00003   0.00002  -0.00001   1.88777
    A9        1.89162  -0.00000   0.00001   0.00003   0.00004   1.89166
   A10        1.89118   0.00000  -0.00004   0.00002  -0.00001   1.89117
   A11        1.86832   0.00002  -0.00026   0.00024  -0.00002   1.86830
   A12        1.78624  -0.00002   0.00052  -0.00021   0.00023   1.78646
   A13        2.11512   0.00001  -0.00082   0.00035  -0.00058   2.11454
   A14        2.81822  -0.00000  -0.00179  -0.00096  -0.00271   2.81551
   A15        1.86616   0.00001   0.00007  -0.00004   0.00002   1.86618
   A16        1.86278  -0.00001   0.00041   0.00009   0.00049   1.86327
   A17        2.11648   0.00001   0.00012  -0.00006   0.00006   2.11654
   A18        2.79523  -0.00001   0.00029  -0.00037  -0.00007   2.79516
   A19        1.86716  -0.00000   0.00002  -0.00008  -0.00005   1.86712
   A20        2.11295  -0.00000  -0.00049   0.00037  -0.00013   2.11282
   A21        1.83284   0.00000  -0.00057   0.00005  -0.00052   1.83232
   A22        2.00164  -0.00000  -0.00026   0.00024  -0.00002   2.00162
   A23        2.01608   0.00001  -0.00027   0.00044   0.00007   2.01615
   A24        1.79458   0.00001   0.00002   0.00024   0.00029   1.79487
   A25        2.08172  -0.00000   0.00025  -0.00049  -0.00014   2.08157
   A26        1.66514   0.00001   0.00005  -0.00021  -0.00017   1.66497
   A27        1.82413  -0.00002   0.00038  -0.00035   0.00002   1.82415
   A28        2.82871   0.00002  -0.00071   0.00190   0.00114   2.82985
   A29        2.34017  -0.00004   0.00681  -0.00178   0.00490   2.34507
   A30        1.97102   0.00001   0.00201   0.00067   0.00281   1.97383
   A31        1.88205   0.00005  -0.00111   0.00139   0.00013   1.88218
   A32        2.84025   0.00001   0.00002  -0.00045  -0.00023   2.84002
   A33        1.51928   0.00002  -0.00265   0.00082  -0.00176   1.51751
   A34        1.78088   0.00000  -0.00006   0.00016   0.00011   1.78099
   A35        1.66782  -0.00001  -0.00014  -0.00000  -0.00022   1.66760
   A36        2.18728  -0.00000   0.00123  -0.00061   0.00049   2.18777
   A37        2.17288  -0.00000  -0.00014   0.00009   0.00005   2.17292
   A38        1.89047   0.00000  -0.00022   0.00023   0.00002   1.89049
   A39        3.14815   0.00003   0.00075  -0.00004   0.00071   3.14886
   A40        2.95533  -0.00000   0.00004   0.00009   0.00010   2.95543
   A41        3.01024   0.00001  -0.00128   0.00112  -0.00020   3.01004
   A42        2.85310   0.00001   0.00065  -0.00019   0.00044   2.85354
   A43        3.09784  -0.00001  -0.00129  -0.00064  -0.00194   3.09590
   A44        3.28487   0.00001  -0.00026   0.00021  -0.00008   3.28479
   A45        3.08926   0.00001  -0.00143   0.00098  -0.00046   3.08880
   A46        3.14438  -0.00001   0.00043  -0.00026   0.00017   3.14455
    D1       -0.00981   0.00000  -0.00050   0.00005  -0.00045  -0.01026
    D2        3.12779  -0.00000  -0.00150  -0.00005  -0.00155   3.12623
    D3       -2.13456  -0.00000  -0.00908   0.00003  -0.00905  -2.14361
    D4        2.06180  -0.00000  -0.00908   0.00007  -0.00901   2.05280
    D5       -0.03445  -0.00000  -0.00866   0.00008  -0.00858  -0.04303
    D6        1.01068  -0.00000  -0.00817   0.00013  -0.00804   1.00264
    D7       -1.07614   0.00000  -0.00816   0.00017  -0.00799  -1.08414
    D8        3.11079   0.00000  -0.00774   0.00018  -0.00757   3.10323
    D9        1.73872   0.00001   0.00012   0.00071   0.00082   1.73954
   D10       -2.01463   0.00000  -0.00026   0.00094   0.00070  -2.01393
   D11       -0.03785  -0.00000   0.00028   0.00085   0.00113  -0.03672
   D12        2.31182  -0.00001  -0.00641  -0.00060  -0.00690   2.30491
   D13        0.07030  -0.00002  -0.00560  -0.00101  -0.00635   0.06395
   D14        0.00225   0.00000   0.00208   0.00062   0.00262   0.00486
   D15       -2.07292  -0.00001   0.00249   0.00027   0.00280  -2.07012
   D16       -2.76393  -0.00004  -0.01608  -0.00039  -0.01652  -2.78045
   D17       -0.13259   0.00003   0.00353   0.00093   0.00487  -0.12772
   D18        2.14194  -0.00001   0.00103   0.00035   0.00139   2.14333
   D19       -0.14691  -0.00001   0.00056   0.00039   0.00096  -0.14594
   D20       -2.21350  -0.00000   0.00021  -0.00094  -0.00075  -2.21426
   D21        0.00882  -0.00000  -0.00064  -0.00053  -0.00119   0.00762
   D22        1.97547  -0.00000  -0.00035  -0.00098  -0.00133   1.97414
   D23       -2.08540  -0.00000  -0.00120  -0.00057  -0.00177  -2.08716
   D24       -1.60209  -0.00001   0.00110  -0.00103   0.00007  -1.60202
   D25        2.18118  -0.00001   0.00166  -0.00149   0.00018   2.18135
   D26        0.26170   0.00001   0.00110  -0.00081   0.00031   0.26201
   D27        2.02324   0.00001  -0.00043   0.00094   0.00056   2.02380
   D28        0.49698  -0.00001   0.00262  -0.00012   0.00245   0.49943
   D29       -2.57656   0.00000  -0.00047   0.00097   0.00048  -2.57608
   D30       -0.02890   0.00001   0.00024   0.00079   0.00106  -0.02783
   D31       -1.55516  -0.00002   0.00329  -0.00027   0.00296  -1.55221
   D32        1.65449  -0.00000   0.00020   0.00082   0.00099   1.65547
   D33        1.90918   0.00001   0.00002   0.00013   0.00008   1.90925
   D34       -1.87918  -0.00000  -0.00051   0.00053  -0.00006  -1.87924
   D35       -0.04878  -0.00000  -0.00011  -0.00015  -0.00032  -0.04911
   D36       -2.11177   0.00000  -0.00074  -0.00038  -0.00123  -2.11300
   D37        1.97066  -0.00000  -0.00142   0.00012  -0.00132   1.96934
   D38        0.06136  -0.00000  -0.00100  -0.00027  -0.00127   0.06009
   D39        2.14711  -0.00000  -0.00023  -0.00081  -0.00116   2.14595
   D40       -0.05364  -0.00000  -0.00091  -0.00032  -0.00125  -0.05489
   D41       -1.96294  -0.00000  -0.00049  -0.00070  -0.00120  -1.96414
   D42       -0.00902   0.00001  -0.00082   0.00010  -0.00093  -0.00995
   D43       -2.20977   0.00000  -0.00151   0.00060  -0.00103  -2.21080
   D44        2.16411   0.00000  -0.00109   0.00022  -0.00097   2.16314
   D45        0.19063  -0.00001   0.00110  -0.00020   0.00077   0.19140
   D46        2.95478   0.00001   0.01788  -0.00013   0.01775   2.97253
   D47       -0.11448   0.00000   0.00001  -0.00001  -0.00014  -0.11462
   D48        1.67751   0.00002  -0.00189   0.00072  -0.00122   1.67629
   D49       -1.76762   0.00000   0.00200  -0.00056   0.00133  -1.76629
         Item               Value     Threshold  Converged?
 Maximum Force            0.000082     0.000015     NO 
 RMS     Force            0.000016     0.000010     NO 
 Maximum Displacement     0.023596     0.000060     NO 
 RMS     Displacement     0.004254     0.000040     NO 
 Predicted change in Energy=-4.928805D-07
 GradGradGradGradGradGradGradGradGradGradGradGradGradGradGradGradGradGrad

                          Input orientation:                          
 ---------------------------------------------------------------------
 Center     Atomic      Atomic             Coordinates (Angstroms)
 Number     Number       Type             X           Y           Z
 ---------------------------------------------------------------------
      1          6           0       -1.458853    0.773847   -0.202469
      2          8           0       -0.533538    1.540580   -0.362335
      3          8           0       -1.485997   -0.324855    0.494775
      4          1           0       -0.589670   -0.525312    0.934851
      5          6           0       -2.831218    1.035354   -0.874619
      6          9           0       -3.803693    1.095343    0.046483
      7          9           0       -3.125642    0.043954   -1.729765
      8          9           0       -2.821324    2.181611   -1.549528
      9          8           0        2.428033   -2.636111    0.601356
     10          1           0        3.048739   -2.000087    0.189784
     11          1           0        2.174298   -3.262600   -0.079990
     12          8           0        0.979849    0.244877    4.202333
     13          1           0        0.838248   -0.298109    3.402494
     14          1           0        0.142247    0.276914    4.670240
     15          8           0        2.233364    2.441096    3.180497
     16          1           0        3.057394    2.631839    3.634135
     17          1           0        1.792398    1.719131    3.678567
     18          8           0        0.777487   -0.782603    1.632576
     19          1           0        1.260373   -1.591106    1.336737
     20          1           0        1.332659   -0.031207    1.311467
     21          8           0        3.824803   -0.468758   -0.294104
     22          1           0        4.420381   -0.213087   -1.000364
     23          1           0        3.308788    0.320363   -0.037219
     24          8           0        2.090461    1.396559    0.713183
     25          1           0        2.222782    1.920203    1.537871
     26          1           0        1.303545    1.737009    0.258714
 ---------------------------------------------------------------------
                    Distance matrix (angstroms):
                    1          2          3          4          5
     1  C    0.000000
     2  O    1.212289   0.000000
     3  O    1.301550   2.263109   0.000000
     4  H    1.933078   2.440031   1.018455   0.000000
     5  C    1.550341   2.407701   2.352664   3.276339   0.000000
     6  F    2.379835   3.325551   2.754931   3.707515   1.340797
     7  F    2.375618   3.290708   2.788016   3.722283   1.341951
     8  F    2.377539   2.655996   3.499235   4.298820   1.330228
     9  O    5.232766   5.210024   4.546746   3.697732   6.581632
    10  H    5.307256   5.066939   4.843888   3.996012   6.702295
    11  H    5.432098   5.521107   4.728473   4.020219   6.645226
    12  O    5.062545   4.980500   4.488984   3.705809   6.397229
    13  H    4.406986   4.408687   3.722588   2.860041   5.791097
    14  H    5.153034   5.232623   4.521925   3.890038   6.337364
    15  O    5.277940   4.584576   5.356979   4.670334   6.638529
    16  H    6.210326   5.482464   6.264185   5.527641   7.586395
    17  H    5.150402   4.665914   5.006224   4.270802   6.525097
    18  O    3.284988   3.331011   2.574390   1.556322   4.755392
    19  H    3.918718   3.989037   3.139241   2.172576   5.341302
    20  H    3.276074   2.958854   2.949243   2.020230   4.822282
    21  O    5.428581   4.799712   5.370999   4.582696   6.848502
    22  H    6.014655   5.293745   6.093704   5.379884   7.359355
    23  H    4.792010   4.044515   4.867164   4.105857   6.237959
    24  O    3.718040   2.839516   3.975175   3.305424   5.184063
    25  H    4.230526   3.369302   4.459077   3.775455   5.669743
    26  H    2.961624   1.949143   3.476859   3.026470   4.344310
                    6          7          8          9         10
     6  F    0.000000
     7  F    2.172609   0.000000
     8  F    2.166167   2.166720   0.000000
     9  O    7.284645   6.592433   7.442614   0.000000
    10  H    7.520509   6.781280   7.414139   0.979384   0.000000
    11  H    7.398921   6.460992   7.533605   0.959741   1.559283
    12  O    6.393485   7.217008   7.161268   4.833670   5.041897
    13  H    5.895094   6.493806   6.638073   3.979955   4.254939
    14  H    6.133465   7.189814   7.148156   5.501486   5.805766
    15  O    6.933913   7.653490   6.927506   5.698060   5.416023
    16  H    7.893452   8.584783   7.850630   6.111067   5.772206
    17  H    6.700551   7.499559   6.988083   5.370418   5.251912
    18  O    5.198998   5.217562   5.644802   2.687603   2.953389
    19  H    5.875928   5.595890   6.262920   1.730969   2.163567
    20  H    5.408458   5.397332   5.507943   2.913696   2.842462
    21  O    7.794638   7.115665   7.264404   2.729511   1.783645
    22  H    8.393049   7.585549   7.647121   3.522215   2.547788
    23  H    7.155068   6.659055   6.582522   3.150277   2.345985
    24  O    5.939383   5.916525   5.464595   4.048319   3.567836
    25  H    6.262830   6.542430   5.919744   4.656091   4.227081
    26  H    5.151763   5.141807   4.525699   4.528361   4.125087
                   11         12         13         14         15
    11  H    0.000000
    12  O    5.662808   0.000000
    13  H    4.764550   0.977050   0.000000
    14  H    6.262753   0.959969   1.556357   0.000000
    15  O    6.570115   2.727421   3.082024   3.357944   0.000000
    16  H    7.022748   3.215063   3.682779   3.888093   0.959789
    17  H    6.252219   1.762950   2.248528   2.405495   0.981712
    18  O    3.321799   2.774944   1.836038   3.279254   3.861071
    19  H    2.374082   3.414845   2.473334   3.981450   4.539252
    20  H    3.617514   2.925373   2.165196   3.576783   3.227511
    21  O    3.252009   5.368518   4.755363   6.225910   4.803414
    22  H    3.897628   6.254202   5.676624   7.120272   5.413624
    23  H    3.758527   4.837712   4.279919   5.673538   4.000967
    24  O    4.726935   3.838490   3.416480   4.550543   2.683117
    25  H    5.429665   3.383927   3.211645   4.103749   1.723271
    26  H    5.086159   4.228873   3.773800   4.789786   3.145969
                   16         17         18         19         20
    16  H    0.000000
    17  H    1.560521   0.000000
    18  O    4.567562   3.387446   0.000000
    19  H    5.132308   4.089607   0.987105   0.000000
    20  H    3.932087   2.979632   0.987888   1.561777   0.000000
    21  O    5.062971   4.969874   3.618941   3.239693   2.996680
    22  H    5.606239   5.703696   4.530717   4.164928   3.861563
    23  H    4.345682   4.250065   3.226799   3.120493   2.418189
    24  O    3.315545   2.997732   2.705167   3.162911   1.723579
    25  H    2.365867   2.192770   3.066432   3.646364   2.156752
    26  H    3.907707   3.454663   2.917649   3.498620   2.058088
                   21         22         23         24         25
    21  O    0.000000
    22  H    0.958584   0.000000
    23  H    0.977228   1.564562   0.000000
    24  O    2.738974   3.309944   1.790425   0.000000
    25  H    3.410240   3.977813   2.493953   0.985810   0.000000
    26  H    3.395255   3.886234   2.472946   0.970404   1.585812
                   26
    26  H    0.000000
 Stoichiometry    C2H13F3O8
 Framework group  C1[X(C2H13F3O8)]
 Deg. of freedom    72
 Full point group                 C1      NOp   1
 Largest Abelian subgroup         C1      NOp   1
 Largest concise Abelian subgroup C1      NOp   1
                         Standard orientation:                         
 ---------------------------------------------------------------------
 Center     Atomic      Atomic             Coordinates (Angstroms)
 Number     Number       Type             X           Y           Z
 ---------------------------------------------------------------------
      1          6           0        1.627423    0.026405   -0.082452
      2          8           0        1.007224   -0.141243   -1.110505
      3          8           0        1.163536    0.227008    1.116964
      4          1           0        0.145484    0.244815    1.139409
      5          6           0        3.177763    0.027398   -0.082233
      6          9           0        3.649852   -0.904140    0.758664
      7          9           0        3.641089    1.222620    0.314765
      8          9           0        3.655292   -0.224231   -1.298026
      9          8           0       -2.738752    2.552528    1.309332
     10          1           0       -3.002368    2.581871    0.366549
     11          1           0       -2.324989    3.394424    1.512097
     12          8           0       -2.529034   -2.262135    1.682715
     13          1           0       -2.149088   -1.362559    1.714843
     14          1           0       -1.984770   -2.815700    2.247410
     15          8           0       -2.824548   -2.655925   -0.999901
     16          1           0       -3.718281   -2.918366   -1.231335
     17          1           0       -2.772063   -2.650760   -0.019607
     18          8           0       -1.410612    0.221336    1.151847
     19          1           0       -1.846757    1.071777    1.398636
     20          1           0       -1.635875    0.095109    0.198304
     21          8           0       -3.220713    2.118880   -1.342063
     22          1           0       -3.398790    2.602836   -2.150122
     23          1           0       -2.741645    1.301612   -1.581939
     24          8           0       -1.806024   -0.221962   -1.487294
     25          1           0       -2.191791   -1.129158   -1.488025
     26          1           0       -0.854911   -0.294858   -1.665495
 ---------------------------------------------------------------------
 Rotational constants (GHZ):           0.6653096           0.2653482           0.2416156
 Standard basis: 6-31++G(d,p) (6D, 7F)
 There are   325 symmetry adapted cartesian basis functions of A   symmetry.
 There are   325 symmetry adapted basis functions of A   symmetry.
   325 basis functions,   520 primitive gaussians,   325 cartesian basis functions
    58 alpha electrons       58 beta electrons
       nuclear repulsion energy       963.6948020474 Hartrees.
 NAtoms=   26 NActive=   26 NUniq=   26 SFac= 1.00D+00 NAtFMM=   60 NAOKFM=F Big=F
 Integral buffers will be    131072 words long.
 Raffenetti 2 integral format.
 Two-electron integral symmetry is turned on.
 Nuclear repulsion after empirical dispersion term =      963.6822146167 Hartrees.
 One-electron integrals computed using PRISM.
 NBasis=   325 RedAO= T EigKep=  3.57D-05  NBF=   325
 NBsUse=   325 1.00D-06 EigRej= -1.00D+00 NBFU=   325
 Initial guess from the checkpoint file:  "/local_scratch/slurm.5787681/Gau-2681816.chk"
 B after Tr=     0.000000    0.000000    0.000000
         Rot=    0.999999    0.001236   -0.000020   -0.000152 Ang=   0.14 deg.
 ExpMin= 3.60D-02 ExpMax= 7.00D+03 ExpMxC= 1.05D+03 IAcc=3 IRadAn=         5 AccDes= 0.00D+00
 Harris functional with IExCor= 4639 and IRadAn=       5 diagonalized for initial guess.
 HarFok:  IExCor= 4639 AccDes= 0.00D+00 IRadAn=         5 IDoV= 1 UseB2=F ITyADJ=14
 ICtDFT=  3500011 ScaDFX=  1.000000  1.000000  1.000000  1.000000
 FoFCou: FMM=F IPFlag=           0 FMFlag=      100000 FMFlg1=           0
         NFxFlg=           0 DoJE=T BraDBF=F KetDBF=T FulRan=T
         wScrn=  0.000000 ICntrl=       500 IOpCl=  0 I1Cent=   200000004 NGrid=           0
         NMat0=    1 NMatS0=      1 NMatT0=    0 NMatD0=    1 NMtDS0=    0 NMtDT0=    0
 Petite list used in FoFCou.
 Requested convergence on RMS density matrix=1.00D-10 within 128 cycles.
 Requested convergence on MAX density matrix=1.00D-08.
 Requested convergence on             energy=1.00D-08.
 No special actions if energy rises.
 SCF Done:  E(RwB97XD) =  -985.246605212     A.U. after   13 cycles
            NFock= 13  Conv=0.62D-10     -V/T= 2.0083
 Calling FoFJK, ICntrl=      2127 FMM=F ISym2X=0 I1Cent= 0 IOpClX= 0 NMat=1 NMatS=1 NMatT=0.
 ***** Axes restored to original set *****
 -------------------------------------------------------------------
 Center     Atomic                   Forces (Hartrees/Bohr)
 Number     Number              X              Y              Z
 -------------------------------------------------------------------
      1        6           0.000001659   -0.000028585   -0.000003961
      2        8          -0.000028480    0.000015217   -0.000000545
      3        8           0.000034068   -0.000024275    0.000013251
      4        1          -0.000018368    0.000028360    0.000015850
      5        6           0.000000652   -0.000010488   -0.000006284
      6        9           0.000002589    0.000001848   -0.000002659
      7        9          -0.000003750    0.000010377    0.000007884
      8        9          -0.000001611    0.000022847   -0.000013373
      9        8          -0.000009907   -0.000082421   -0.000002828
     10        1           0.000028126    0.000053258    0.000028242
     11        1          -0.000006208   -0.000003766    0.000002986
     12        8           0.000002338    0.000004217    0.000028467
     13        1          -0.000009162   -0.000010774   -0.000021239
     14        1           0.000002274    0.000001059   -0.000001925
     15        8           0.000008276   -0.000015695   -0.000002892
     16        1          -0.000002988    0.000006106    0.000001671
     17        1          -0.000009743    0.000004131    0.000002657
     18        8          -0.000028645    0.000055403    0.000026192
     19        1           0.000043054   -0.000034050   -0.000039036
     20        1          -0.000013738    0.000023925   -0.000002535
     21        8          -0.000132620    0.000165561   -0.000074262
     22        1           0.000070638   -0.000062117   -0.000020315
     23        1           0.000079148   -0.000066575    0.000076401
     24        8          -0.000009212   -0.000038928    0.000016932
     25        1           0.000006156   -0.000010692   -0.000024014
     26        1          -0.000004545   -0.000003940   -0.000004666
 -------------------------------------------------------------------
 Cartesian Forces:  Max     0.000165561 RMS     0.000037294

 GradGradGradGradGradGradGradGradGradGradGradGradGradGradGradGradGradGrad
 Berny optimization.
 Using GEDIIS/GDIIS optimizer.
 FormGI is forming the generalized inverse of G from B-inverse, IUseBI=4.
 Internal  Forces:  Max     0.000080813 RMS     0.000020470
 Search for a local minimum.
 Step number  13 out of a maximum of  156
 All quantities printed in internal units (Hartrees-Bohrs-Radians)
 Mixed Optimization -- En-DIIS/RFO-DIIS
 Swapping is turned off.
 Update second derivatives using D2CorX and points    6    7    8    9   10
                                                     11   12   13
 DE= -5.94D-07 DEPred=-4.93D-07 R= 1.21D+00
 Trust test= 1.21D+00 RLast= 3.52D-02 DXMaxT set to 2.40D+00
 ITU=  0  0  1  1  1  0  1  0  1  1  1  1  0
     Eigenvalues ---    0.00015   0.00030   0.00032   0.00041   0.00054
     Eigenvalues ---    0.00071   0.00099   0.00192   0.00307   0.00371
     Eigenvalues ---    0.00379   0.00572   0.00648   0.00716   0.00877
     Eigenvalues ---    0.00963   0.01133   0.01187   0.01314   0.01386
     Eigenvalues ---    0.01525   0.01572   0.01659   0.01700   0.01860
     Eigenvalues ---    0.01934   0.02021   0.02296   0.02361   0.02567
     Eigenvalues ---    0.02888   0.03093   0.03159   0.03489   0.03563
     Eigenvalues ---    0.04052   0.04496   0.04937   0.05305   0.05803
     Eigenvalues ---    0.06160   0.06492   0.07531   0.08078   0.11002
     Eigenvalues ---    0.11771   0.13747   0.20559   0.21332   0.22118
     Eigenvalues ---    0.23827   0.28069   0.36458   0.37353   0.38155
     Eigenvalues ---    0.39155   0.40986   0.43350   0.45491   0.48178
     Eigenvalues ---    0.49475   0.50708   0.51411   0.52629   0.55627
     Eigenvalues ---    0.57432   0.57463   0.57543   0.57942   0.59548
     Eigenvalues ---    0.90990   0.99132
 En-DIIS/RFO-DIIS/Sim-DIIS IScMMF=       -3 using points:    13   12   11   10    9    8    7    6    5    4
 RFO step:  Lambda=-8.52493637D-07.
 DidBck=F Rises=F RFO-DIIS coefs:    1.23739    0.40289   -0.46403    0.02103   -0.24641
                  RFO-DIIS coefs:    0.05598   -0.03908    0.00698    0.02680   -0.00155
 Iteration  1 RMS(Cart)=  0.00327213 RMS(Int)=  0.00006572
 Iteration  2 RMS(Cart)=  0.00002046 RMS(Int)=  0.00006036
 Iteration  3 RMS(Cart)=  0.00000000 RMS(Int)=  0.00006036
 Variable       Old X    -DE/DX   Delta X   Delta X   Delta X     New X
                                 (Linear)    (Quad)   (Total)
    R1        2.29089  -0.00001  -0.00004   0.00003  -0.00002   2.29088
    R2        2.45957   0.00002  -0.00002   0.00006   0.00004   2.45961
    R3        2.92972   0.00001  -0.00000  -0.00002  -0.00002   2.92970
    R4        1.92460  -0.00000   0.00014  -0.00020  -0.00006   1.92454
    R5        2.94102   0.00001   0.00024   0.00007   0.00031   2.94133
    R6        2.53374  -0.00000  -0.00011   0.00002  -0.00009   2.53365
    R7        2.53592  -0.00001   0.00015  -0.00002   0.00013   2.53605
    R8        2.51377   0.00003  -0.00006   0.00003  -0.00003   2.51374
    R9        1.85077   0.00005  -0.00014   0.00005  -0.00009   1.85068
   R10        1.81365   0.00000   0.00001   0.00001   0.00003   1.81367
   R11        3.27106   0.00001  -0.00087   0.00061  -0.00033   3.27073
   R12        3.37060   0.00001  -0.00052   0.00061   0.00011   3.37071
   R13        1.84636   0.00002  -0.00003   0.00008   0.00004   1.84640
   R14        1.81408  -0.00000  -0.00001   0.00001   0.00000   1.81408
   R15        3.33149  -0.00000  -0.00004   0.00004  -0.00000   3.33149
   R16        3.46961  -0.00000  -0.00026   0.00001  -0.00025   3.46936
   R17        1.81374  -0.00000  -0.00001   0.00000  -0.00000   1.81374
   R18        1.85517   0.00000   0.00006   0.00006   0.00011   1.85528
   R19        3.25651   0.00001   0.00031  -0.00027   0.00004   3.25655
   R20        1.86536   0.00007  -0.00005   0.00019   0.00008   1.86544
   R21        1.86684  -0.00000  -0.00020   0.00009  -0.00011   1.86673
   R22        3.25709  -0.00002   0.00154  -0.00073   0.00080   3.25789
   R23        1.81146   0.00004  -0.00008   0.00002  -0.00006   1.81140
   R24        1.84669  -0.00008   0.00012  -0.00022  -0.00005   1.84665
   R25        3.38341   0.00000  -0.00006  -0.00027  -0.00028   3.38314
   R26        1.86291  -0.00002   0.00000  -0.00003  -0.00003   1.86289
   R27        1.83380   0.00000   0.00003  -0.00004  -0.00001   1.83379
    A1        2.24012   0.00001   0.00002  -0.00000   0.00001   2.24014
    A2        2.10808  -0.00005   0.00022  -0.00009   0.00014   2.10821
    A3        1.93497   0.00004  -0.00024   0.00009  -0.00015   1.93482
    A4        1.95981   0.00005   0.00010  -0.00007   0.00003   1.95984
    A5        1.93023  -0.00000   0.00044  -0.00007   0.00037   1.93060
    A6        1.92397   0.00001  -0.00049   0.00004  -0.00045   1.92352
    A7        1.93771   0.00000   0.00008  -0.00004   0.00003   1.93774
    A8        1.88777  -0.00000  -0.00002   0.00003   0.00000   1.88778
    A9        1.89166  -0.00000   0.00001   0.00002   0.00003   1.89169
   A10        1.89117  -0.00000  -0.00003   0.00003   0.00000   1.89117
   A11        1.86830   0.00002  -0.00006  -0.00000  -0.00006   1.86824
   A12        1.78646  -0.00004   0.00019  -0.00032  -0.00014   1.78633
   A13        2.11454   0.00001  -0.00070  -0.00024  -0.00098   2.11356
   A14        2.81551   0.00003  -0.00201  -0.00006  -0.00196   2.81355
   A15        1.86618   0.00000   0.00007  -0.00001   0.00005   1.86623
   A16        1.86327  -0.00002   0.00037  -0.00021   0.00015   1.86342
   A17        2.11654   0.00001   0.00021  -0.00017   0.00004   2.11658
   A18        2.79516  -0.00001   0.00009  -0.00022  -0.00013   2.79503
   A19        1.86712  -0.00000  -0.00006  -0.00001  -0.00005   1.86706
   A20        2.11282  -0.00000  -0.00005   0.00027   0.00020   2.11302
   A21        1.83232   0.00002  -0.00046   0.00032  -0.00013   1.83219
   A22        2.00162  -0.00001  -0.00044   0.00006  -0.00038   2.00124
   A23        2.01615   0.00001   0.00037  -0.00012   0.00020   2.01635
   A24        1.79487   0.00001  -0.00004   0.00019   0.00017   1.79504
   A25        2.08157  -0.00000   0.00012  -0.00025  -0.00008   2.08149
   A26        1.66497   0.00001  -0.00000   0.00018   0.00018   1.66515
   A27        1.82415  -0.00001  -0.00006   0.00012   0.00005   1.82420
   A28        2.82985   0.00002   0.00051   0.00061   0.00110   2.83094
   A29        2.34507  -0.00005   0.00636  -0.00107   0.00506   2.35014
   A30        1.97383  -0.00001   0.00259  -0.00026   0.00239   1.97622
   A31        1.88218   0.00008  -0.00145   0.00194   0.00021   1.88238
   A32        2.84002   0.00001  -0.00101   0.00045  -0.00029   2.83973
   A33        1.51751   0.00004  -0.00177   0.00045  -0.00124   1.51627
   A34        1.78099  -0.00001  -0.00003  -0.00004  -0.00006   1.78093
   A35        1.66760  -0.00001  -0.00042   0.00023  -0.00025   1.66735
   A36        2.18777   0.00000   0.00087  -0.00014   0.00065   2.18842
   A37        2.17292  -0.00001   0.00004  -0.00030  -0.00020   2.17272
   A38        1.89049   0.00000  -0.00025   0.00024  -0.00001   1.89048
   A39        3.14886   0.00002   0.00041   0.00001   0.00043   3.14929
   A40        2.95543   0.00001   0.00020  -0.00000   0.00016   2.95559
   A41        3.01004   0.00002  -0.00086   0.00077  -0.00014   3.00990
   A42        2.85354  -0.00000   0.00054  -0.00037   0.00016   2.85370
   A43        3.09590   0.00005  -0.00102  -0.00048  -0.00150   3.09440
   A44        3.28479   0.00001   0.00017  -0.00012   0.00001   3.28480
   A45        3.08880   0.00002  -0.00078   0.00054  -0.00025   3.08855
   A46        3.14455  -0.00001   0.00032  -0.00037  -0.00006   3.14450
    D1       -0.01026  -0.00001  -0.00018  -0.00018  -0.00036  -0.01062
    D2        3.12623   0.00000  -0.00103  -0.00006  -0.00109   3.12514
    D3       -2.14361   0.00001  -0.00634   0.00080  -0.00554  -2.14915
    D4        2.05280   0.00001  -0.00628   0.00078  -0.00550   2.04730
    D5       -0.04303   0.00000  -0.00598   0.00075  -0.00523  -0.04826
    D6        1.00264  -0.00000  -0.00557   0.00069  -0.00488   0.99776
    D7       -1.08414  -0.00000  -0.00551   0.00067  -0.00484  -1.08897
    D8        3.10323  -0.00001  -0.00521   0.00064  -0.00457   3.09866
    D9        1.73954   0.00001  -0.00118   0.00174   0.00056   1.74011
   D10       -2.01393  -0.00001  -0.00108   0.00128   0.00021  -2.01372
   D11       -0.03672  -0.00001  -0.00090   0.00149   0.00058  -0.03614
   D12        2.30491  -0.00001  -0.00717  -0.00132  -0.00844   2.29647
   D13        0.06395  -0.00001  -0.00644  -0.00086  -0.00719   0.05676
   D14        0.00486  -0.00000   0.00216  -0.00013   0.00201   0.00687
   D15       -2.07012  -0.00000   0.00247   0.00028   0.00277  -2.06735
   D16       -2.78045  -0.00005  -0.01397  -0.00078  -0.01487  -2.79533
   D17       -0.12772   0.00003   0.00540   0.00151   0.00717  -0.12055
   D18        2.14333  -0.00001   0.00113   0.00009   0.00123   2.14456
   D19       -0.14594  -0.00001   0.00058   0.00045   0.00105  -0.14490
   D20       -2.21426  -0.00001  -0.00035  -0.00085  -0.00122  -2.21548
   D21        0.00762  -0.00000  -0.00072  -0.00028  -0.00102   0.00660
   D22        1.97414  -0.00000  -0.00097  -0.00053  -0.00151   1.97264
   D23       -2.08716   0.00000  -0.00135   0.00003  -0.00131  -2.08847
   D24       -1.60202  -0.00001   0.00104  -0.00131  -0.00026  -1.60229
   D25        2.18135  -0.00001   0.00086  -0.00080   0.00007   2.18143
   D26        0.26201   0.00000   0.00089  -0.00098  -0.00007   0.26194
   D27        2.02380   0.00002  -0.00012   0.00083   0.00076   2.02456
   D28        0.49943  -0.00001   0.00185   0.00046   0.00226   0.50169
   D29       -2.57608   0.00000  -0.00046   0.00099   0.00051  -2.57556
   D30       -0.02783   0.00001   0.00032   0.00042   0.00077  -0.02706
   D31       -1.55221  -0.00002   0.00229   0.00005   0.00227  -1.54994
   D32        1.65547  -0.00001  -0.00002   0.00058   0.00052   1.65600
   D33        1.90925   0.00001  -0.00025   0.00036   0.00007   1.90933
   D34       -1.87924  -0.00000  -0.00034  -0.00009  -0.00047  -1.87971
   D35       -0.04911   0.00000  -0.00033   0.00011  -0.00025  -0.04936
   D36       -2.11300   0.00000  -0.00110   0.00037  -0.00079  -2.11380
   D37        1.96934  -0.00000  -0.00161   0.00047  -0.00116   1.96818
   D38        0.06009  -0.00000  -0.00114   0.00009  -0.00106   0.05904
   D39        2.14595   0.00000  -0.00048   0.00012  -0.00042   2.14553
   D40       -0.05489  -0.00000  -0.00099   0.00021  -0.00079  -0.05568
   D41       -1.96414  -0.00000  -0.00052  -0.00017  -0.00069  -1.96483
   D42       -0.00995   0.00001  -0.00071   0.00039  -0.00044  -0.01039
   D43       -2.21080   0.00000  -0.00122   0.00049  -0.00080  -2.21160
   D44        2.16314   0.00000  -0.00075   0.00010  -0.00070   2.16244
   D45        0.19140  -0.00002  -0.00158  -0.00078  -0.00244   0.18896
   D46        2.97253   0.00000   0.01484   0.00021   0.01498   2.98752
   D47       -0.11462   0.00000   0.00197   0.00007   0.00194  -0.11268
   D48        1.67629   0.00001   0.00076   0.00033   0.00104   1.67733
   D49       -1.76629  -0.00001   0.00369  -0.00052   0.00308  -1.76321
         Item               Value     Threshold  Converged?
 Maximum Force            0.000081     0.000015     NO 
 RMS     Force            0.000020     0.000010     NO 
 Maximum Displacement     0.019445     0.000060     NO 
 RMS     Displacement     0.003271     0.000040     NO 
 Predicted change in Energy=-3.598778D-07
 GradGradGradGradGradGradGradGradGradGradGradGradGradGradGradGradGradGrad

                          Input orientation:                          
 ---------------------------------------------------------------------
 Center     Atomic      Atomic             Coordinates (Angstroms)
 Number     Number       Type             X           Y           Z
 ---------------------------------------------------------------------
      1          6           0       -1.459295    0.774315   -0.201701
      2          8           0       -0.533576    1.540282   -0.362835
      3          8           0       -1.486490   -0.324225    0.495832
      4          1           0       -0.589752   -0.525495    0.934622
      5          6           0       -2.832007    1.036016   -0.873041
      6          9           0       -3.805057    1.090586    0.047720
      7          9           0       -3.123983    0.047191   -1.732105
      8          9           0       -2.824017    2.184799   -1.543635
      9          8           0        2.427084   -2.637922    0.600898
     10          1           0        3.049087   -2.002723    0.190126
     11          1           0        2.171996   -3.262967   -0.081287
     12          8           0        0.980864    0.244927    4.201101
     13          1           0        0.839064   -0.298195    3.401360
     14          1           0        0.143671    0.276177    4.669796
     15          8           0        2.231944    2.442366    3.178707
     16          1           0        3.055596    2.634321    3.632517
     17          1           0        1.791800    1.719921    3.676926
     18          8           0        0.777990   -0.782712    1.631597
     19          1           0        1.260792   -1.591323    1.335779
     20          1           0        1.333027   -0.031410    1.310209
     21          8           0        3.823208   -0.470429   -0.294033
     22          1           0        4.429716   -0.212551   -0.990074
     23          1           0        3.308167    0.319449   -0.037609
     24          8           0        2.090490    1.396932    0.711651
     25          1           0        2.222160    1.920851    1.536252
     26          1           0        1.303436    1.736664    0.256894
 ---------------------------------------------------------------------
                    Distance matrix (angstroms):
                    1          2          3          4          5
     1  C    0.000000
     2  O    1.212281   0.000000
     3  O    1.301569   2.263126   0.000000
     4  H    1.933091   2.440078   1.018423   0.000000
     5  C    1.550329   2.407775   2.352548   3.276227   0.000000
     6  F    2.380092   3.327667   2.752862   3.706278   1.340748
     7  F    2.375296   3.288530   2.789810   3.723134   1.342019
     8  F    2.377544   2.656278   3.499086   4.298766   1.330212
     9  O    5.233686   5.210727   4.547559   3.697975   6.582427
    10  H    5.309518   5.068937   4.845851   3.997202   6.704590
    11  H    5.431429   5.520017   4.727980   4.019089   6.644409
    12  O    5.061550   4.980058   4.487849   3.705438   6.396149
    13  H    4.406221   4.408322   3.721690   2.859717   5.790284
    14  H    5.152584   5.232972   4.521049   3.890002   6.336801
    15  O    5.275869   4.583052   5.355239   4.669698   6.636119
    16  H    6.208469   5.481050   6.262773   5.527353   7.584095
    17  H    5.148547   4.664688   5.004505   4.270119   6.522999
    18  O    3.284929   3.330805   2.574498   1.556487   4.755318
    19  H    3.919051   3.988984   3.139842   2.172885   5.341610
    20  H    3.275993   2.958631   2.949343   2.020461   4.822186
    21  O    5.427961   4.798881   5.370117   4.581140   6.848103
    22  H    6.022947   5.300954   6.100973   5.384927   7.369208
    23  H    4.791923   4.044155   4.866992   4.105232   6.238040
    24  O    3.717908   2.839153   3.975392   3.305925   5.183868
    25  H    4.229437   3.368300   4.458354   3.775370   5.668530
    26  H    2.961268   1.948651   3.476785   3.026687   4.343909
                    6          7          8          9         10
     6  F    0.000000
     7  F    2.172628   0.000000
     8  F    2.166138   2.166764   0.000000
     9  O    7.283362   6.592957   7.445248   0.000000
    10  H    7.521179   6.782618   7.418532   0.979336   0.000000
    11  H    7.395622   6.459856   7.535035   0.959754   1.559221
    12  O    6.393023   7.217465   7.158367   4.833615   5.041567
    13  H    5.894360   6.494421   6.635993   3.979789   4.254603
    14  H    6.133457   7.191268   7.145399   5.501079   5.805365
    15  O    6.933669   7.651071   6.923120   5.700220   5.418317
    16  H    7.893190   8.582517   7.846303   6.114105   5.775143
    17  H    6.700150   7.498037   6.983991   5.371809   5.253249
    18  O    5.198291   5.218105   5.644702   2.687686   2.953667
    19  H    5.874909   5.596686   6.263847   1.730796   2.163278
    20  H    5.408573   5.396924   5.507905   2.914444   2.843505
    21  O    7.793843   7.113329   7.266178   2.729119   1.783704
    22  H    8.401587   7.594500   7.659657   3.524791   2.550240
    23  H    7.155409   6.657176   6.584172   3.151197   2.347652
    24  O    5.940718   5.914767   5.464378   4.050384   3.570511
    25  H    6.263578   6.540184   5.917709   4.658250   4.229692
    26  H    5.153432   5.139306   4.525328   4.529671   4.127320
                   11         12         13         14         15
    11  H    0.000000
    12  O    5.662417   0.000000
    13  H    4.763971   0.977074   0.000000
    14  H    6.261983   0.959970   1.556407   0.000000
    15  O    6.571300   2.727495   3.082266   3.358065   0.000000
    16  H    7.025034   3.215121   3.683217   3.887942   0.959788
    17  H    6.252831   1.762947   2.248651   2.405517   0.981772
    18  O    3.320978   2.774806   1.835906   3.279369   3.861173
    19  H    2.373344   3.414710   2.473189   3.981355   4.539842
    20  H    3.617056   2.925344   2.165199   3.577150   3.227833
    21  O    3.251159   5.366273   4.752969   6.223826   4.803792
    22  H    3.902336   6.249173   5.673166   7.116401   5.409022
    23  H    3.758523   4.836172   4.278371   5.672351   4.001215
    24  O    4.727584   3.838574   3.416732   4.551166   2.683152
    25  H    5.430554   3.383927   3.211814   4.104165   1.723291
    26  H    5.085772   4.229196   3.774117   4.790801   3.145970
                   16         17         18         19         20
    16  H    0.000000
    17  H    1.560538   0.000000
    18  O    4.568072   3.387381   0.000000
    19  H    5.133458   4.089899   0.987147   0.000000
    20  H    3.932745   2.979763   0.987831   1.561794   0.000000
    21  O    5.064237   4.969182   3.616480   3.237077   2.994550
    22  H    5.600110   5.698591   4.531373   4.165655   3.861812
    23  H    4.346522   4.249525   3.225338   3.119133   2.416794
    24  O    3.315723   2.997732   2.705514   3.163480   1.724002
    25  H    2.366006   2.192731   3.066590   3.646887   2.157076
    26  H    3.907772   3.454765   2.917731   3.498758   2.058259
                   21         22         23         24         25
    21  O    0.000000
    22  H    0.958554   0.000000
    23  H    0.977204   1.564636   0.000000
    24  O    2.738749   3.310329   1.790278   0.000000
    25  H    3.410501   3.975806   2.494181   0.985797   0.000000
    26  H    3.394707   3.889472   2.472686   0.970400   1.585792
                   26
    26  H    0.000000
 Stoichiometry    C2H13F3O8
 Framework group  C1[X(C2H13F3O8)]
 Deg. of freedom    72
 Full point group                 C1      NOp   1
 Largest Abelian subgroup         C1      NOp   1
 Largest concise Abelian subgroup C1      NOp   1
                         Standard orientation:                         
 ---------------------------------------------------------------------
 Center     Atomic      Atomic             Coordinates (Angstroms)
 Number     Number       Type             X           Y           Z
 ---------------------------------------------------------------------
      1          6           0        1.627220    0.026548   -0.082584
      2          8           0        1.007080   -0.141504   -1.110598
      3          8           0        1.163280    0.228316    1.116637
      4          1           0        0.145274    0.247077    1.138908
      5          6           0        3.177549    0.027712   -0.082097
      6          9           0        3.650043   -0.898646    0.764197
      7          9           0        3.640135    1.225541    0.308078
      8          9           0        3.655356   -0.230628   -1.296356
      9          8           0       -2.739789    2.554268    1.307141
     10          1           0       -3.005155    2.582301    0.364859
     11          1           0       -2.324724    3.396081    1.507638
     12          8           0       -2.528124   -2.259899    1.685062
     13          1           0       -2.148625   -1.360070    1.716048
     14          1           0       -1.984294   -2.812253    2.251362
     15          8           0       -2.821065   -2.658804   -0.997156
     16          1           0       -3.714194   -2.923143   -1.228758
     17          1           0       -2.769357   -2.651759   -0.016772
     18          8           0       -1.410985    0.223278    1.150851
     19          1           0       -1.847589    1.073849    1.396548
     20          1           0       -1.636045    0.095728    0.197494
     21          8           0       -3.221388    2.115761   -1.343117
     22          1           0       -3.413575    2.592078   -2.152445
     23          1           0       -2.742370    1.298503   -1.583031
     24          8           0       -1.805655   -0.224205   -1.488050
     25          1           0       -2.190197   -1.131907   -1.487382
     26          1           0       -0.854390   -0.296131   -1.665808
 ---------------------------------------------------------------------
 Rotational constants (GHZ):           0.6652971           0.2653921           0.2416475
 Standard basis: 6-31++G(d,p) (6D, 7F)
 There are   325 symmetry adapted cartesian basis functions of A   symmetry.
 There are   325 symmetry adapted basis functions of A   symmetry.
   325 basis functions,   520 primitive gaussians,   325 cartesian basis functions
    58 alpha electrons       58 beta electrons
       nuclear repulsion energy       963.7184380992 Hartrees.
 NAtoms=   26 NActive=   26 NUniq=   26 SFac= 1.00D+00 NAtFMM=   60 NAOKFM=F Big=F
 Integral buffers will be    131072 words long.
 Raffenetti 2 integral format.
 Two-electron integral symmetry is turned on.
 Nuclear repulsion after empirical dispersion term =      963.7058505492 Hartrees.
 One-electron integrals computed using PRISM.
 NBasis=   325 RedAO= T EigKep=  3.57D-05  NBF=   325
 NBsUse=   325 1.00D-06 EigRej= -1.00D+00 NBFU=   325
 Initial guess from the checkpoint file:  "/local_scratch/slurm.5787681/Gau-2681816.chk"
 B after Tr=    -0.000000    0.000000   -0.000000
         Rot=    1.000000    0.000823    0.000006   -0.000189 Ang=   0.10 deg.
 Requested convergence on RMS density matrix=1.00D-10 within 128 cycles.
 Requested convergence on MAX density matrix=1.00D-08.
 Requested convergence on             energy=1.00D-08.
 No special actions if energy rises.
 SCF Done:  E(RwB97XD) =  -985.246605788     A.U. after   13 cycles
            NFock= 13  Conv=0.66D-10     -V/T= 2.0083
 Calling FoFJK, ICntrl=      2127 FMM=F ISym2X=0 I1Cent= 0 IOpClX= 0 NMat=1 NMatS=1 NMatT=0.
 ***** Axes restored to original set *****
 -------------------------------------------------------------------
 Center     Atomic                   Forces (Hartrees/Bohr)
 Number     Number              X              Y              Z
 -------------------------------------------------------------------
      1        6           0.000003924   -0.000061129   -0.000000569
      2        8          -0.000055043    0.000024961   -0.000003840
      3        8           0.000050554   -0.000039363    0.000005446
      4        1          -0.000018809    0.000063222    0.000036914
      5        6           0.000004264   -0.000016662   -0.000009397
      6        9           0.000006723    0.000003862   -0.000007815
      7        9          -0.000009854    0.000020850    0.000013189
      8        9          -0.000002308    0.000034195   -0.000020364
      9        8          -0.000000003   -0.000101521    0.000008248
     10        1           0.000004371    0.000062197    0.000023564
     11        1           0.000000887    0.000008872    0.000001595
     12        8           0.000001661   -0.000002518    0.000021454
     13        1          -0.000005629    0.000003611   -0.000009441
     14        1           0.000003056    0.000000449   -0.000006709
     15        8          -0.000012707   -0.000058569    0.000032244
     16        1          -0.000003067    0.000008594    0.000000505
     17        1           0.000007909    0.000040370   -0.000024862
     18        8          -0.000023542    0.000005487    0.000013587
     19        1           0.000028406   -0.000023159   -0.000028972
     20        1          -0.000003944    0.000054759   -0.000007800
     21        8          -0.000130762    0.000177983   -0.000087279
     22        1           0.000087909   -0.000077327   -0.000026275
     23        1           0.000069107   -0.000062792    0.000089379
     24        8          -0.000000014   -0.000054216    0.000018537
     25        1           0.000003470   -0.000013847   -0.000026946
     26        1          -0.000006558    0.000001691   -0.000004395
 -------------------------------------------------------------------
 Cartesian Forces:  Max     0.000177983 RMS     0.000042435

 GradGradGradGradGradGradGradGradGradGradGradGradGradGradGradGradGradGrad
 Berny optimization.
 Using GEDIIS/GDIIS optimizer.
 FormGI is forming the generalized inverse of G from B-inverse, IUseBI=4.
 Internal  Forces:  Max     0.000104729 RMS     0.000027778
 Search for a local minimum.
 Step number  14 out of a maximum of  156
 All quantities printed in internal units (Hartrees-Bohrs-Radians)
 Mixed Optimization -- En-DIIS/RFO-DIIS
 Swapping is turned off.
 Update second derivatives using D2CorX and points    6    7    8    9   10
                                                     11   12   13   14
 DE= -5.76D-07 DEPred=-3.60D-07 R= 1.60D+00
 Trust test= 1.60D+00 RLast= 2.97D-02 DXMaxT set to 2.40D+00
 ITU=  0  0  0  1  1  1  0  1  0  1  1  1  1  0
     Eigenvalues ---    0.00009   0.00027   0.00032   0.00042   0.00054
     Eigenvalues ---    0.00058   0.00092   0.00189   0.00303   0.00369
     Eigenvalues ---    0.00372   0.00564   0.00646   0.00722   0.00872
     Eigenvalues ---    0.00959   0.01142   0.01184   0.01263   0.01379
     Eigenvalues ---    0.01531   0.01568   0.01665   0.01722   0.01860
     Eigenvalues ---    0.01910   0.02020   0.02300   0.02368   0.02545
     Eigenvalues ---    0.02885   0.03129   0.03227   0.03412   0.03638
     Eigenvalues ---    0.04051   0.04633   0.04956   0.05492   0.05803
     Eigenvalues ---    0.06102   0.06493   0.07465   0.08090   0.10670
     Eigenvalues ---    0.11935   0.13785   0.21309   0.21814   0.22487
     Eigenvalues ---    0.23859   0.28145   0.36693   0.37370   0.38127
     Eigenvalues ---    0.39514   0.40811   0.42938   0.45428   0.49316
     Eigenvalues ---    0.49934   0.50951   0.51256   0.52691   0.55626
     Eigenvalues ---    0.57424   0.57462   0.57544   0.58124   0.59544
     Eigenvalues ---    0.91329   1.13981
 Eigenvalue     1 is   8.91D-05 Eigenvector:
                          D46       D16       D12       D13       A29
   1                    0.62151  -0.53948  -0.25616  -0.19670   0.15214
                          D15       D17       D3        D4        D5
   1                    0.14353   0.13336  -0.12927  -0.12847  -0.12245
 En-DIIS/RFO-DIIS/Sim-DIIS IScMMF=       -3 using points:    14   13   12   11   10    9    8    7    6    5
 RFO step:  Lambda=-2.72775028D-06.
 DIIS inversion failure, remove point  10.
 DIIS inversion failure, remove point   9.
 RFO-DIIS uses    8 points instead of   10
 DidBck=F Rises=F RFO-DIIS coefs:    2.95143   -1.50198    1.07902   -1.91285    0.25669
                  RFO-DIIS coefs:    0.05319    0.03654    0.03796    0.00000    0.00000
 Iteration  1 RMS(Cart)=  0.01008727 RMS(Int)=  0.00030266
 Iteration  2 RMS(Cart)=  0.00019770 RMS(Int)=  0.00017537
 Iteration  3 RMS(Cart)=  0.00000010 RMS(Int)=  0.00017537
 Variable       Old X    -DE/DX   Delta X   Delta X   Delta X     New X
                                 (Linear)    (Quad)   (Total)
    R1        2.29088  -0.00003  -0.00004  -0.00001  -0.00005   2.29083
    R2        2.45961   0.00002   0.00014  -0.00004   0.00010   2.45970
    R3        2.92970   0.00002  -0.00014   0.00009  -0.00005   2.92964
    R4        1.92454   0.00000  -0.00011  -0.00005  -0.00016   1.92438
    R5        2.94133   0.00002   0.00107  -0.00024   0.00083   2.94217
    R6        2.53365  -0.00001  -0.00030   0.00004  -0.00026   2.53339
    R7        2.53605  -0.00002   0.00049  -0.00013   0.00036   2.53641
    R8        2.51374   0.00004  -0.00019   0.00010  -0.00009   2.51365
    R9        1.85068   0.00005  -0.00019  -0.00009  -0.00024   1.85044
   R10        1.81367  -0.00001   0.00009  -0.00001   0.00007   1.81375
   R11        3.27073   0.00001  -0.00166   0.00067  -0.00107   3.26966
   R12        3.37071   0.00002  -0.00007   0.00023   0.00022   3.37093
   R13        1.84640   0.00000   0.00026  -0.00014   0.00012   1.84652
   R14        1.81408  -0.00001   0.00002  -0.00001   0.00001   1.81409
   R15        3.33149  -0.00001   0.00014  -0.00018  -0.00002   3.33146
   R16        3.46936  -0.00000  -0.00018  -0.00051  -0.00070   3.46866
   R17        1.81374  -0.00000   0.00000  -0.00001  -0.00001   1.81373
   R18        1.85528  -0.00005   0.00057  -0.00026   0.00033   1.85561
   R19        3.25655   0.00001  -0.00031   0.00049   0.00019   3.25674
   R20        1.86544   0.00005   0.00061  -0.00042   0.00010   1.86554
   R21        1.86673   0.00002  -0.00073   0.00040  -0.00040   1.86633
   R22        3.25789  -0.00002   0.00346  -0.00106   0.00232   3.26022
   R23        1.81140   0.00005  -0.00019   0.00002  -0.00018   1.81123
   R24        1.84665  -0.00007  -0.00024   0.00014  -0.00001   1.84664
   R25        3.38314   0.00001  -0.00154   0.00066  -0.00081   3.38233
   R26        1.86289  -0.00002  -0.00012   0.00004  -0.00008   1.86281
   R27        1.83379   0.00001  -0.00003   0.00001  -0.00002   1.83377
    A1        2.24014   0.00002  -0.00001   0.00005   0.00004   2.24017
    A2        2.10821  -0.00009   0.00071  -0.00031   0.00040   2.10861
    A3        1.93482   0.00006  -0.00071   0.00027  -0.00045   1.93438
    A4        1.95984   0.00010  -0.00011   0.00022   0.00012   1.95996
    A5        1.93060  -0.00000   0.00121  -0.00015   0.00106   1.93166
    A6        1.92352   0.00003  -0.00159   0.00034  -0.00125   1.92227
    A7        1.93774  -0.00000   0.00019  -0.00009   0.00010   1.93784
    A8        1.88778  -0.00001   0.00002  -0.00001   0.00001   1.88779
    A9        1.89169  -0.00000   0.00014  -0.00006   0.00008   1.89177
   A10        1.89117  -0.00001   0.00003  -0.00003   0.00000   1.89118
   A11        1.86824   0.00001  -0.00003  -0.00022  -0.00025   1.86800
   A12        1.78633  -0.00004   0.00028  -0.00083  -0.00046   1.78587
   A13        2.11356   0.00001  -0.00258  -0.00044  -0.00298   2.11058
   A14        2.81355   0.00005  -0.00720   0.00146  -0.00551   2.80804
   A15        1.86623  -0.00000   0.00007   0.00005   0.00012   1.86635
   A16        1.86342  -0.00002   0.00137  -0.00095   0.00041   1.86383
   A17        2.11658   0.00001   0.00029  -0.00022   0.00007   2.11665
   A18        2.79503   0.00000  -0.00019  -0.00018  -0.00041   2.79461
   A19        1.86706  -0.00000  -0.00013  -0.00003  -0.00015   1.86691
   A20        2.11302  -0.00001   0.00076  -0.00016   0.00058   2.11360
   A21        1.83219   0.00002  -0.00123   0.00080  -0.00041   1.83178
   A22        2.00124  -0.00001   0.00016  -0.00147  -0.00132   1.99993
   A23        2.01635   0.00000   0.00080  -0.00023   0.00059   2.01694
   A24        1.79504   0.00003   0.00034   0.00019   0.00054   1.79558
   A25        2.08149   0.00000  -0.00060   0.00057  -0.00002   2.08147
   A26        1.66515   0.00000  -0.00082   0.00134   0.00052   1.66567
   A27        1.82420  -0.00001  -0.00014   0.00025   0.00005   1.82425
   A28        2.83094   0.00001   0.00355  -0.00026   0.00318   2.83413
   A29        2.35014  -0.00006   0.01532   0.00042   0.01473   2.36487
   A30        1.97622  -0.00003   0.00759  -0.00011   0.00682   1.98304
   A31        1.88238   0.00010   0.00056   0.00030  -0.00035   1.88203
   A32        2.83973   0.00000  -0.00051  -0.00100  -0.00110   2.83863
   A33        1.51627   0.00004  -0.00412   0.00055  -0.00348   1.51280
   A34        1.78093  -0.00002   0.00062  -0.00083  -0.00021   1.78071
   A35        1.66735  -0.00001  -0.00093   0.00024  -0.00075   1.66661
   A36        2.18842   0.00000   0.00038   0.00143   0.00180   2.19022
   A37        2.17272  -0.00001   0.00097  -0.00144  -0.00049   2.17223
   A38        1.89048  -0.00000  -0.00003  -0.00003  -0.00006   1.89042
   A39        3.14929   0.00004   0.00087   0.00050   0.00138   3.15066
   A40        2.95559   0.00001   0.00022   0.00032   0.00051   2.95610
   A41        3.00990   0.00003  -0.00047   0.00000  -0.00054   3.00936
   A42        2.85370  -0.00000   0.00091  -0.00037   0.00049   2.85419
   A43        3.09440   0.00010  -0.00452  -0.00000  -0.00452   3.08988
   A44        3.28480   0.00001   0.00030  -0.00019   0.00007   3.28487
   A45        3.08855   0.00002  -0.00061  -0.00013  -0.00069   3.08786
   A46        3.14450  -0.00001   0.00002  -0.00019  -0.00018   3.14432
    D1       -0.01062  -0.00001  -0.00059  -0.00044  -0.00103  -0.01165
    D2        3.12514   0.00001  -0.00319   0.00011  -0.00308   3.12206
    D3       -2.14915   0.00002  -0.01774   0.00212  -0.01562  -2.16477
    D4        2.04730   0.00001  -0.01752   0.00202  -0.01550   2.03180
    D5       -0.04826   0.00001  -0.01663   0.00188  -0.01475  -0.06301
    D6        0.99776  -0.00000  -0.01536   0.00162  -0.01374   0.98402
    D7       -1.08897  -0.00001  -0.01514   0.00152  -0.01362  -1.10259
    D8        3.09866  -0.00001  -0.01425   0.00138  -0.01287   3.08579
    D9        1.74011   0.00002  -0.00215   0.00384   0.00170   1.74180
   D10       -2.01372  -0.00002  -0.00150   0.00222   0.00074  -2.01298
   D11       -0.03614  -0.00001  -0.00083   0.00266   0.00180  -0.03433
   D12        2.29647  -0.00001  -0.02435  -0.00200  -0.02639   2.27008
   D13        0.05676  -0.00001  -0.02148  -0.00091  -0.02252   0.03424
   D14        0.00687   0.00000   0.00717  -0.00088   0.00639   0.01327
   D15       -2.06735   0.00001   0.00848   0.00034   0.00881  -2.05854
   D16       -2.79533  -0.00006  -0.04623  -0.00026  -0.04700  -2.84232
   D17       -0.12055   0.00003   0.01980   0.00161   0.02168  -0.09887
   D18        2.14456  -0.00002   0.00347  -0.00043   0.00304   2.14759
   D19       -0.14490  -0.00002   0.00215   0.00045   0.00259  -0.14230
   D20       -2.21548  -0.00001  -0.00285  -0.00060  -0.00347  -2.21895
   D21        0.00660  -0.00001  -0.00270  -0.00021  -0.00293   0.00367
   D22        1.97264  -0.00000  -0.00450   0.00030  -0.00421   1.96843
   D23       -2.08847   0.00000  -0.00435   0.00068  -0.00367  -2.09214
   D24       -1.60229  -0.00002   0.00062  -0.00085  -0.00023  -1.60251
   D25        2.18143  -0.00001  -0.00025   0.00101   0.00072   2.18215
   D26        0.26194   0.00000   0.00062  -0.00031   0.00034   0.26227
   D27        2.02456   0.00002   0.00157   0.00059   0.00219   2.02676
   D28        0.50169  -0.00001   0.00577   0.00068   0.00642   0.50811
   D29       -2.57556   0.00000   0.00101   0.00044   0.00142  -2.57414
   D30       -0.02706   0.00001   0.00217   0.00005   0.00225  -0.02481
   D31       -1.54994  -0.00002   0.00637   0.00015   0.00648  -1.54346
   D32        1.65600  -0.00001   0.00162  -0.00009   0.00148   1.65747
   D33        1.90933   0.00002  -0.00043   0.00097   0.00055   1.90988
   D34       -1.87971   0.00000   0.00020  -0.00134  -0.00108  -1.88079
   D35       -0.04936  -0.00000  -0.00114   0.00069  -0.00042  -0.04978
   D36       -2.11380   0.00000  -0.00308   0.00037  -0.00269  -2.11648
   D37        1.96818  -0.00001  -0.00255  -0.00113  -0.00369   1.96450
   D38        0.05904  -0.00000  -0.00232  -0.00104  -0.00334   0.05569
   D39        2.14553   0.00001  -0.00300   0.00160  -0.00140   2.14413
   D40       -0.05568  -0.00000  -0.00248   0.00010  -0.00240  -0.05807
   D41       -1.96483  -0.00000  -0.00224   0.00018  -0.00205  -1.96688
   D42       -0.01039   0.00001  -0.00196   0.00030  -0.00167  -0.01206
   D43       -2.21160   0.00000  -0.00144  -0.00120  -0.00267  -2.21426
   D44        2.16244   0.00001  -0.00120  -0.00112  -0.00233   2.16012
[truncated: 938,196 more chars]
