# Supplementary material for: The Hydration of Trifluoroacetic Acid from 0 to 298 K
Source: J Phys Chem A. 2026 Jan 20;130(4):927–35. doi: 10.1021/acs.jpca.5c08151 (PMC12862820; doi:10.1021/acs.jpca.5c08151)
Supplement: Supplementary file 1 [file jp5c08151_si_001.zip › TFA_SI/within1kcal-hightemps/6-H2O/PM7-1-80-13869-wb97xd.log]

 Entering Gaussian System, Link 0=g16
 Initial command:
 /software/commercial/MERCURY/GAUSSIAN/AVX2/g16/l1.exe "/local_scratch/slurm.5787786/Gau-551654.inp" -scrdir="/local_scratch/slurm.5787786/"
 Entering Link 1 = /software/commercial/MERCURY/GAUSSIAN/AVX2/g16/l1.exe PID=    551655.
  
 Copyright (c) 1988-2019, Gaussian, Inc.  All Rights Reserved.
  
 This is part of the Gaussian(R) 16 program.  It is based on
 the Gaussian(R) 09 system (copyright 2009, Gaussian, Inc.),
 the Gaussian(R) 03 system (copyright 2003, Gaussian, Inc.),
 the Gaussian(R) 98 system (copyright 1998, Gaussian, Inc.),
 the Gaussian(R) 94 system (copyright 1995, Gaussian, Inc.),
 the Gaussian 92(TM) system (copyright 1992, Gaussian, Inc.),
 the Gaussian 90(TM) system (copyright 1990, Gaussian, Inc.),
 the Gaussian 88(TM) system (copyright 1988, Gaussian, Inc.),
 the Gaussian 86(TM) system (copyright 1986, Carnegie Mellon
 University), and the Gaussian 82(TM) system (copyright 1983,
 Carnegie Mellon University). Gaussian is a federally registered
 trademark of Gaussian, Inc.
  
 This software contains proprietary and confidential information,
 including trade secrets, belonging to Gaussian, Inc.
  
 This software is provided under written license and may be
 used, copied, transmitted, or stored only in accord with that
 written license.
  
 The following legend is applicable only to US Government
 contracts under FAR:
  
                    RESTRICTED RIGHTS LEGEND
  
 Use, reproduction and disclosure by the US Government is
 subject to restrictions as set forth in subparagraphs (a)
 and (c) of the Commercial Computer Software - Restricted
 Rights clause in FAR 52.227-19.
  
 Gaussian, Inc.
 340 Quinnipiac St., Bldg. 40, Wallingford CT 06492
  
  
 ---------------------------------------------------------------
 Warning -- This program may not be used in any manner that
 competes with the business of Gaussian, Inc. or will provide
 assistance to any competitor of Gaussian, Inc.  The licensee
 of this program is prohibited from giving any competitor of
 Gaussian, Inc. access to this program.  By using this program,
 the user acknowledges that Gaussian, Inc. is engaged in the
 business of creating and licensing software in the field of
 computational chemistry and represents and warrants to the
 licensee that it is not a competitor of Gaussian, Inc. and that
 it will not use this program in any manner prohibited above.
 ---------------------------------------------------------------
  

 Cite this work as:
 Gaussian 16, Revision C.01,
 M. J. Frisch, G. W. Trucks, H. B. Schlegel, G. E. Scuseria, 
 M. A. Robb, J. R. Cheeseman, G. Scalmani, V. Barone, 
 G. A. Petersson, H. Nakatsuji, X. Li, M. Caricato, A. V. Marenich, 
 J. Bloino, B. G. Janesko, R. Gomperts, B. Mennucci, H. P. Hratchian, 
 J. V. Ortiz, A. F. Izmaylov, J. L. Sonnenberg, D. Williams-Young, 
 F. Ding, F. Lipparini, F. Egidi, J. Goings, B. Peng, A. Petrone, 
 T. Henderson, D. Ranasinghe, V. G. Zakrzewski, J. Gao, N. Rega, 
 G. Zheng, W. Liang, M. Hada, M. Ehara, K. Toyota, R. Fukuda, 
 J. Hasegawa, M. Ishida, T. Nakajima, Y. Honda, O. Kitao, H. Nakai, 
 T. Vreven, K. Throssell, J. A. Montgomery, Jr., J. E. Peralta, 
 F. Ogliaro, M. J. Bearpark, J. J. Heyd, E. N. Brothers, K. N. Kudin, 
 V. N. Staroverov, T. A. Keith, R. Kobayashi, J. Normand, 
 K. Raghavachari, A. P. Rendell, J. C. Burant, S. S. Iyengar, 
 J. Tomasi, M. Cossi, J. M. Millam, M. Klene, C. Adamo, R. Cammi, 
 J. W. Ochterski, R. L. Martin, K. Morokuma, O. Farkas, 
 J. B. Foresman, and D. J. Fox, Gaussian, Inc., Wallingford CT, 2019.
 
 ******************************************
 Gaussian 16:  ES64L-G16RevC.01  3-Jul-2019
                30-Sep-2025 
 ******************************************
 %nproc=20
 Will use up to   20 processors via shared memory.
 %mem=18gb
 ----------------------------------------------------------------------
 # wb97xd/6-31++g** scf(conver=10) opt(tight,maxcycles=300,calcfc) freq
 ----------------------------------------------------------------------
 1/6=300,7=10,10=4,18=20,19=15,26=3,38=1/1,3;
 2/9=110,12=2,17=6,18=5,40=1/2;
 3/5=1,6=6,7=1111,11=2,25=1,30=1,71=2,74=-58,140=1/1,2,3;
 4//1;
 5/5=2,6=10,38=5/2;
 8/6=4,10=90,11=11/1;
 11/6=1,8=1,9=11,15=111,16=1/1,2,10;
 10/6=1,13=1/2;
 6/7=2,8=2,9=2,10=2,28=1/1;
 7/10=1,25=1/1,2,3,16;
 1/6=300,7=10,10=4,18=20,19=15,26=3/3(2);
 2/9=110/2;
 99//99;
 2/9=110/2;
 3/5=1,6=6,7=1111,11=2,25=1,30=1,71=1,74=-58/1,2,3;
 4/5=5,16=3,69=1/1;
 5/5=2,6=10,38=5/2;
 7//1,2,3,16;
 1/6=300,7=10,18=20,19=15,26=3/3(-5);
 2/9=110/2;
 6/7=2,8=2,9=2,10=2,19=2,28=1/1;
 99/9=1/99;
 --------------
 PM7-1-80-13869
 --------------
 Symbolic Z-matrix:
 Charge =  0 Multiplicity = 1
 C                     1.00526   0.53587   0.69217 
 O                     1.34968   0.72995  -0.45966 
 O                    -0.10869   0.06909   1.11761 
 H                    -0.86689  -0.27756   0.32309 
 C                     1.97651   0.86357   1.85625 
 F                     1.36763   1.33306   2.93508 
 F                     2.88063   1.77229   1.51168 
 F                     2.66111  -0.20656   2.24431 
 O                     3.34822   0.57957  -2.25631 
 H                     2.74361   0.7588   -1.52702 
 H                     3.94933  -0.0939   -1.94487 
 O                    -0.28153   0.5037   -2.57697 
 H                     0.32292   0.74759  -1.85416 
 H                     0.32474   0.16506  -3.27857 
 O                    -3.58107   1.11981  -0.9722 
 H                    -4.46009   0.87232  -1.24304 
 H                    -3.18649   1.60108  -1.72982 
 O                    -2.3177    2.16582  -3.0888 
 H                    -1.49      1.66547  -2.95784 
 H                    -2.59983   1.9732   -3.97799 
 O                    -1.67804  -0.71882  -0.65302 
 H                    -2.45467  -0.08263  -0.67097 
 H                    -1.17259  -0.45908  -1.46895 
 O                     1.7016   -0.20658  -4.21626 
 H                     1.8786    0.35616  -4.96604 
 H                     2.37559   0.03662  -3.54583 
 
 Add virtual bond connecting atoms H4         and O3         Dist= 2.18D+00.
 Add virtual bond connecting atoms O21        and H4         Dist= 2.54D+00.
 Add virtual bond connecting atoms H22        and O15        Dist= 3.17D+00.
 Add virtual bond connecting atoms H26        and O9         Dist= 3.22D+00.
 Add virtual bond connecting atoms O24        and H14        Dist= 3.23D+00.
 Add virtual bond connecting atoms O18        and H17        Dist= 3.23D+00.
 Add virtual bond connecting atoms O2         and H10        Dist= 3.32D+00.
 Add virtual bond connecting atoms O2         and H13        Dist= 3.27D+00.
 Add virtual bond connecting atoms H19        and O12        Dist= 3.25D+00.
 Add virtual bond connecting atoms H23        and O12        Dist= 3.24D+00.

 GradGradGradGradGradGradGradGradGradGradGradGradGradGradGradGradGradGrad
 Berny optimization.
 Initialization pass.
                           ----------------------------
                           !    Initial Parameters    !
                           ! (Angstroms and Degrees)  !
 --------------------------                            --------------------------
 ! Name  Definition              Value          Derivative Info.                !
 --------------------------------------------------------------------------------
 ! R1    R(1,2)                  1.2178         calculate D2E/DX2 analytically  !
 ! R2    R(1,3)                  1.2805         calculate D2E/DX2 analytically  !
 ! R3    R(1,5)                  1.5511         calculate D2E/DX2 analytically  !
 ! R4    R(2,10)                 1.7559         calculate D2E/DX2 analytically  !
 ! R5    R(2,13)                 1.7318         calculate D2E/DX2 analytically  !
 ! R6    R(3,4)                  1.1517         calculate D2E/DX2 analytically  !
 ! R7    R(4,21)                 1.3437         calculate D2E/DX2 analytically  !
 ! R8    R(5,6)                  1.3248         calculate D2E/DX2 analytically  !
 ! R9    R(5,7)                  1.3274         calculate D2E/DX2 analytically  !
 ! R10   R(5,8)                  1.3283         calculate D2E/DX2 analytically  !
 ! R11   R(9,10)                 0.9641         calculate D2E/DX2 analytically  !
 ! R12   R(9,11)                 0.9549         calculate D2E/DX2 analytically  !
 ! R13   R(9,26)                 1.704          calculate D2E/DX2 analytically  !
 ! R14   R(12,13)                0.9733         calculate D2E/DX2 analytically  !
 ! R15   R(12,14)                0.9872         calculate D2E/DX2 analytically  !
 ! R16   R(12,19)                1.7191         calculate D2E/DX2 analytically  !
 ! R17   R(12,23)                1.7172         calculate D2E/DX2 analytically  !
 ! R18   R(14,24)                1.7068         calculate D2E/DX2 analytically  !
 ! R19   R(15,16)                0.9525         calculate D2E/DX2 analytically  !
 ! R20   R(15,17)                0.9805         calculate D2E/DX2 analytically  !
 ! R21   R(15,22)                1.6749         calculate D2E/DX2 analytically  !
 ! R22   R(17,18)                1.709          calculate D2E/DX2 analytically  !
 ! R23   R(18,19)                0.976          calculate D2E/DX2 analytically  !
 ! R24   R(18,20)                0.9525         calculate D2E/DX2 analytically  !
 ! R25   R(21,22)                1.0041         calculate D2E/DX2 analytically  !
 ! R26   R(21,23)                0.9943         calculate D2E/DX2 analytically  !
 ! R27   R(24,25)                0.954          calculate D2E/DX2 analytically  !
 ! R28   R(24,26)                0.9813         calculate D2E/DX2 analytically  !
 ! A1    A(2,1,3)              128.1967         calculate D2E/DX2 analytically  !
 ! A2    A(2,1,5)              119.9398         calculate D2E/DX2 analytically  !
 ! A3    A(3,1,5)              111.8634         calculate D2E/DX2 analytically  !
 ! A4    A(1,2,10)             143.3303         calculate D2E/DX2 analytically  !
 ! A5    A(1,2,13)             126.5522         calculate D2E/DX2 analytically  !
 ! A6    A(10,2,13)             88.9129         calculate D2E/DX2 analytically  !
 ! A7    A(1,3,4)              116.951          calculate D2E/DX2 analytically  !
 ! A8    A(1,5,6)              113.4684         calculate D2E/DX2 analytically  !
 ! A9    A(1,5,7)              112.1064         calculate D2E/DX2 analytically  !
 ! A10   A(1,5,8)              111.8252         calculate D2E/DX2 analytically  !
 ! A11   A(6,5,7)              106.3696         calculate D2E/DX2 analytically  !
 ! A12   A(6,5,8)              106.5276         calculate D2E/DX2 analytically  !
 ! A13   A(7,5,8)              106.0409         calculate D2E/DX2 analytically  !
 ! A14   A(10,9,11)            106.2103         calculate D2E/DX2 analytically  !
 ! A15   A(10,9,26)            105.8856         calculate D2E/DX2 analytically  !
 ! A16   A(11,9,26)            112.4196         calculate D2E/DX2 analytically  !
 ! A17   A(2,10,9)             162.668          calculate D2E/DX2 analytically  !
 ! A18   A(13,12,14)           103.4366         calculate D2E/DX2 analytically  !
 ! A19   A(13,12,19)           115.5802         calculate D2E/DX2 analytically  !
 ! A20   A(13,12,23)            89.0577         calculate D2E/DX2 analytically  !
 ! A21   A(14,12,19)           120.4047         calculate D2E/DX2 analytically  !
 ! A22   A(14,12,23)           125.8004         calculate D2E/DX2 analytically  !
 ! A23   A(19,12,23)            99.0383         calculate D2E/DX2 analytically  !
 ! A24   A(2,13,12)            164.5038         calculate D2E/DX2 analytically  !
 ! A25   A(12,14,24)           163.8626         calculate D2E/DX2 analytically  !
 ! A26   A(16,15,17)           106.2136         calculate D2E/DX2 analytically  !
 ! A27   A(16,15,22)           119.027          calculate D2E/DX2 analytically  !
 ! A28   A(17,15,22)           102.7516         calculate D2E/DX2 analytically  !
 ! A29   A(17,18,19)            98.9178         calculate D2E/DX2 analytically  !
 ! A30   A(17,18,20)           121.6628         calculate D2E/DX2 analytically  !
 ! A31   A(19,18,20)           105.829          calculate D2E/DX2 analytically  !
 ! A32   A(4,21,22)            105.7734         calculate D2E/DX2 analytically  !
 ! A33   A(4,21,23)            101.739          calculate D2E/DX2 analytically  !
 ! A34   A(22,21,23)           102.298          calculate D2E/DX2 analytically  !
 ! A35   A(12,23,21)           160.008          calculate D2E/DX2 analytically  !
 ! A36   A(14,24,25)           116.9359         calculate D2E/DX2 analytically  !
 ! A37   A(14,24,26)            97.1671         calculate D2E/DX2 analytically  !
 ! A38   A(25,24,26)           105.2681         calculate D2E/DX2 analytically  !
 ! A39   L(3,4,21,9,-1)        176.4712         calculate D2E/DX2 analytically  !
 ! A40   L(15,17,18,1,-1)      173.4946         calculate D2E/DX2 analytically  !
 ! A41   L(12,19,18,22,-1)     167.8534         calculate D2E/DX2 analytically  !
 ! A42   L(15,22,21,19,-1)     168.0326         calculate D2E/DX2 analytically  !
 ! A43   L(9,26,24,4,-1)       172.6987         calculate D2E/DX2 analytically  !
 ! A44   L(3,4,21,9,-2)        177.894          calculate D2E/DX2 analytically  !
 ! A45   L(15,17,18,1,-2)      170.9591         calculate D2E/DX2 analytically  !
 ! A46   L(12,19,18,22,-2)     186.0813         calculate D2E/DX2 analytically  !
 ! A47   L(15,22,21,19,-2)     180.4911         calculate D2E/DX2 analytically  !
 ! A48   L(9,26,24,4,-2)       174.9258         calculate D2E/DX2 analytically  !
 ! D1    D(3,1,2,10)          -149.0602         calculate D2E/DX2 analytically  !
 ! D2    D(3,1,2,13)            13.9151         calculate D2E/DX2 analytically  !
 ! D3    D(5,1,2,10)            30.7647         calculate D2E/DX2 analytically  !
 ! D4    D(5,1,2,13)          -166.26           calculate D2E/DX2 analytically  !
 ! D5    D(2,1,3,4)              4.2387         calculate D2E/DX2 analytically  !
 ! D6    D(5,1,3,4)           -175.5978         calculate D2E/DX2 analytically  !
 ! D7    D(2,1,5,6)            144.2374         calculate D2E/DX2 analytically  !
 ! D8    D(2,1,5,7)             23.7083         calculate D2E/DX2 analytically  !
 ! D9    D(2,1,5,8)            -95.2352         calculate D2E/DX2 analytically  !
 ! D10   D(3,1,5,6)            -35.9108         calculate D2E/DX2 analytically  !
 ! D11   D(3,1,5,7)           -156.4399         calculate D2E/DX2 analytically  !
 ! D12   D(3,1,5,8)             84.6165         calculate D2E/DX2 analytically  !
 ! D13   D(1,2,10,9)           123.2384         calculate D2E/DX2 analytically  !
 ! D14   D(13,2,10,9)          -43.1558         calculate D2E/DX2 analytically  !
 ! D15   D(1,2,13,12)          -66.0705         calculate D2E/DX2 analytically  !
 ! D16   D(10,2,13,12)         103.8576         calculate D2E/DX2 analytically  !
 ! D17   D(1,3,21,22)         -110.9292         calculate D2E/DX2 analytically  !
 ! D18   D(1,3,21,23)           -4.4064         calculate D2E/DX2 analytically  !
 ! D19   D(11,9,10,2)          -94.6919         calculate D2E/DX2 analytically  !
 ! D20   D(26,9,10,2)           25.0229         calculate D2E/DX2 analytically  !
 ! D21   D(10,9,24,14)           6.2837         calculate D2E/DX2 analytically  !
 ! D22   D(10,9,24,25)         125.1178         calculate D2E/DX2 analytically  !
 ! D23   D(11,9,24,14)         121.1565         calculate D2E/DX2 analytically  !
 ! D24   D(11,9,24,25)        -120.0094         calculate D2E/DX2 analytically  !
 ! D25   D(14,12,13,2)         -85.7534         calculate D2E/DX2 analytically  !
 ! D26   D(19,12,13,2)         140.5169         calculate D2E/DX2 analytically  !
 ! D27   D(23,12,13,2)          40.9432         calculate D2E/DX2 analytically  !
 ! D28   D(13,12,14,24)        -14.5722         calculate D2E/DX2 analytically  !
 ! D29   D(19,12,14,24)        116.3403         calculate D2E/DX2 analytically  !
 ! D30   D(23,12,14,24)       -113.2838         calculate D2E/DX2 analytically  !
 ! D31   D(13,12,18,17)        -76.6198         calculate D2E/DX2 analytically  !
 ! D32   D(13,12,18,20)        159.6522         calculate D2E/DX2 analytically  !
 ! D33   D(14,12,18,17)        153.1133         calculate D2E/DX2 analytically  !
 ! D34   D(14,12,18,20)         29.3853         calculate D2E/DX2 analytically  !
 ! D35   D(23,12,18,17)         14.5938         calculate D2E/DX2 analytically  !
 ! D36   D(23,12,18,20)       -109.1341         calculate D2E/DX2 analytically  !
 ! D37   D(13,12,23,21)         51.5008         calculate D2E/DX2 analytically  !
 ! D38   D(14,12,23,21)        157.4435         calculate D2E/DX2 analytically  !
 ! D39   D(19,12,23,21)        -64.262          calculate D2E/DX2 analytically  !
 ! D40   D(12,14,24,25)        -98.1243         calculate D2E/DX2 analytically  !
 ! D41   D(12,14,24,26)         13.0742         calculate D2E/DX2 analytically  !
 ! D42   D(16,15,18,19)       -134.1051         calculate D2E/DX2 analytically  !
 ! D43   D(16,15,18,20)        -21.909          calculate D2E/DX2 analytically  !
 ! D44   D(22,15,18,19)        -10.8484         calculate D2E/DX2 analytically  !
 ! D45   D(22,15,18,20)        101.3477         calculate D2E/DX2 analytically  !
 ! D46   D(16,15,21,4)        -148.4312         calculate D2E/DX2 analytically  !
 ! D47   D(16,15,21,23)        107.7244         calculate D2E/DX2 analytically  !
 ! D48   D(17,15,21,4)          96.9943         calculate D2E/DX2 analytically  !
 ! D49   D(17,15,21,23)         -6.8501         calculate D2E/DX2 analytically  !
 ! D50   D(4,21,23,12)         -48.9502         calculate D2E/DX2 analytically  !
 ! D51   D(22,21,23,12)         60.2859         calculate D2E/DX2 analytically  !
 --------------------------------------------------------------------------------
 Trust Radius=3.00D-01 FncErr=1.00D-07 GrdErr=1.00D-06 EigMax=2.50D+02 EigMin=1.00D-04
 Number of steps in this run=    156 maximum allowed number of steps=    156.
 GradGradGradGradGradGradGradGradGradGradGradGradGradGradGradGradGradGrad

                          Input orientation:                          
 ---------------------------------------------------------------------
 Center     Atomic      Atomic             Coordinates (Angstroms)
 Number     Number       Type             X           Y           Z
 ---------------------------------------------------------------------
      1          6           0        1.005263    0.535873    0.692173
      2          8           0        1.349681    0.729950   -0.459665
      3          8           0       -0.108693    0.069094    1.117611
      4          1           0       -0.866894   -0.277562    0.323087
      5          6           0        1.976513    0.863568    1.856252
      6          9           0        1.367631    1.333058    2.935079
      7          9           0        2.880631    1.772292    1.511681
      8          9           0        2.661109   -0.206558    2.244312
      9          8           0        3.348220    0.579569   -2.256305
     10          1           0        2.743613    0.758798   -1.527021
     11          1           0        3.949328   -0.093900   -1.944871
     12          8           0       -0.281529    0.503701   -2.576968
     13          1           0        0.322917    0.747585   -1.854158
     14          1           0        0.324741    0.165061   -3.278572
     15          8           0       -3.581071    1.119808   -0.972203
     16          1           0       -4.460086    0.872315   -1.243042
     17          1           0       -3.186493    1.601084   -1.729815
     18          8           0       -2.317703    2.165820   -3.088804
     19          1           0       -1.489996    1.665468   -2.957845
     20          1           0       -2.599832    1.973204   -3.977988
     21          8           0       -1.678037   -0.718822   -0.653021
     22          1           0       -2.454671   -0.082631   -0.670967
     23          1           0       -1.172588   -0.459075   -1.468948
     24          8           0        1.701602   -0.206581   -4.216258
     25          1           0        1.878598    0.356157   -4.966037
     26          1           0        2.375592    0.036618   -3.545829
 ---------------------------------------------------------------------
                    Distance matrix (angstroms):
                    1          2          3          4          5
     1  C    0.000000
     2  O    1.217793   0.000000
     3  O    1.280539   2.247529   0.000000
     4  H    2.074336   2.557535   1.151654   0.000000
     5  C    1.551061   2.402965   2.350503   3.426038   0.000000
     6  F    2.407789   3.447948   2.660889   3.796011   1.324775
     7  F    2.391095   2.704901   3.462981   4.433802   1.327380
     8  F    2.387921   3.147758   3.002873   4.017829   1.328319
     9  O    3.766282   2.691596   4.857381   5.015488   4.344578
    10  H    2.827787   1.755884   3.950370   4.187207   3.470728
    11  H    4.002266   3.105275   5.086541   5.326664   4.388311
    12  O    3.513424   2.682351   3.724066   3.059958   4.988155
    13  H    2.644658   1.731810   3.078644   2.684580   4.063862
    14  H    4.045667   3.052186   4.418541   3.819405   5.438996
    15  O    4.913816   4.972625   4.186732   3.316199   6.241198
    16  H    5.807606   5.864072   5.015223   4.084851   7.143914
    17  H    4.956966   4.790515   4.464043   3.622742   6.329332
    18  O    5.290993   4.735377   5.193256   4.440266   6.677554
    19  H    4.563433   3.896134   4.589743   3.863694   5.986255
    20  H    6.072316   5.433501   5.983020   5.154441   7.497505
    21  O    3.253291   3.362053   2.493749   1.343670   4.707031
    22  H    3.769859   3.895899   2.953920   1.883395   5.188210
    23  H    3.225429   2.965514   2.846246   1.826960   4.766883
    24  O    5.012864   3.887535   5.639443   5.216115   6.172209
    25  H    5.728032   4.552677   6.406442   5.992842   6.841833
    26  H    4.481932   3.325299   5.283976   5.057759   5.479561
                    6          7          8          9         10
     6  F    0.000000
     7  F    2.123243   0.000000
     8  F    2.126185   2.121506   0.000000
     9  O    5.607223   3.979818   4.620137   0.000000
    10  H    4.704619   3.206190   3.893799   0.964120   0.000000
    11  H    5.702217   4.070938   4.384227   0.954925   1.534744
    12  O    5.812936   5.322183   5.692831   3.644675   3.212312
    13  H    4.936699   4.349804   4.814041   3.056536   2.442727
    14  H    6.407909   5.662357   6.008241   3.218427   3.044897
    15  O    6.308881   6.953345   7.146330   7.067946   6.359229
    16  H    7.185490   7.892058   8.002314   7.879216   7.210188
    17  H    6.524808   6.880887   7.297651   6.634996   5.993057
    18  O    7.110720   6.952841   7.671953   5.942384   5.480492
    19  H    6.557673   6.252235   6.913652   5.007960   4.559907
    20  H    7.996314   7.759659   8.434802   6.347105   6.002868
    21  O    5.134274   5.627880   5.242627   5.433194   4.743230
    22  H    5.442218   6.055588   5.889433   6.051889   5.335072
    23  H    5.390724   5.503792   5.343154   4.704935   4.101611
    24  O    7.322817   6.173761   6.531433   2.677834   3.041338
    25  H    7.977660   6.705993   7.274483   3.090688   3.568921
    26  H    6.685725   5.370851   5.802274   1.704017   2.175447
                   11         12         13         14         15
    11  H    0.000000
    12  O    4.319355   0.000000
    13  H    3.723867   0.973287   0.000000
    14  H    3.870846   0.987162   1.538926   0.000000
    15  O    7.689349   3.720462   4.019642   4.635327   0.000000
    16  H    8.493785   4.401769   4.823498   5.247682   0.952509
    17  H    7.337518   3.218809   3.613846   4.097509   0.980457
    18  O    6.759482   2.677801   3.241699   3.319873   2.677731
    19  H    5.805836   1.719058   2.312420   2.376417   2.934811
    20  H    7.162261   3.081692   3.815135   3.508802   3.275036
    21  O    5.807464   2.673270   2.756247   3.418463   2.665329
    22  H    6.529484   2.949436   3.131165   3.819174   1.674926
    23  H    5.156925   1.717158   1.959834   2.430284   2.922400
    24  O    3.197526   2.669190   2.896674   1.706785   6.339545
    25  H    3.690247   3.224216   3.501021   2.301853   6.807486
    26  H    2.248722   2.866557   2.753307   2.072175   6.578654
                   16         17         18         19         20
    16  H    0.000000
    17  H    1.545992   0.000000
    18  O    3.109630   1.708969   0.000000
    19  H    3.520096   2.095306   0.976013   0.000000
    20  H    3.486034   2.353067   0.952547   1.538548   0.000000
    21  O    3.258779   2.969325   3.829279   3.321507   4.376314
    22  H    2.293661   2.119344   3.304577   3.035829   3.896655
    23  H    3.554051   2.892771   3.290182   2.613665   3.774691
    24  O    6.926068   5.774385   4.801484   3.908255   4.828102
    25  H    7.369262   6.138251   4.940428   4.134556   4.862861
    26  H    7.261384   6.056587   5.173914   4.235757   5.356488
                   21         22         23         24         25
    21  O    0.000000
    22  H    1.004103   0.000000
    23  H    0.994326   1.556349   0.000000
    24  O    4.937713   5.464344   3.984022   0.000000
    25  H    5.692745   6.116975   4.712109   0.954029   0.000000
    26  H    5.036957   5.622321   4.141102   0.981266   1.538213
                   26
    26  H    0.000000
 Stoichiometry    C2H13F3O8
 Framework group  C1[X(C2H13F3O8)]
 Deg. of freedom    72
 Full point group                 C1      NOp   1
 Largest Abelian subgroup         C1      NOp   1
 Largest concise Abelian subgroup C1      NOp   1
                         Standard orientation:                         
 ---------------------------------------------------------------------
 Center     Atomic      Atomic             Coordinates (Angstroms)
 Number     Number       Type             X           Y           Z
 ---------------------------------------------------------------------
      1          6           0        1.199408   -0.442972   -0.134544
      2          8           0        0.569107    0.563783    0.134125
      3          8           0        0.779675   -1.512872   -0.699271
      4          1           0       -0.312285   -1.516048   -1.065222
      5          6           0        2.708960   -0.526730    0.211909
      6          9           0        3.097558   -1.735992    0.588349
      7          9           0        3.041574    0.297016    1.198189
      8          9           0        3.472271   -0.189147   -0.821447
      9          8           0        0.569176    3.254363    0.208090
     10          1           0        0.705219    2.305439    0.310867
     11          1           0        1.213278    3.548142   -0.432776
     12          8           0       -2.092166    0.785606   -0.117723
     13          1           0       -1.154583    0.731246    0.137762
     14          1           0       -2.203914    1.730588   -0.380422
     15          8           0       -3.111385   -2.779610    0.186026
     16          1           0       -3.895926   -3.229615   -0.112746
     17          1           0       -3.419480   -2.022396    0.727320
     18          8           0       -3.859772   -0.519987    1.412510
     19          1           0       -3.201458    0.047533    0.968499
     20          1           0       -4.706752   -0.120234    1.238824
     21          8           0       -1.573193   -1.429525   -1.521373
     22          1           0       -2.115503   -2.045857   -0.943223
     23          1           0       -1.847050   -0.532860   -1.190197
     24          8           0       -1.976211    3.406516   -0.609621
     25          1           0       -2.425098    3.990546   -0.003338
     26          1           0       -1.031156    3.438646   -0.347473
 ---------------------------------------------------------------------
 Rotational constants (GHZ):           0.6004727           0.3380529           0.2454694
 Standard basis: 6-31++G(d,p) (6D, 7F)
 There are   325 symmetry adapted cartesian basis functions of A   symmetry.
 There are   325 symmetry adapted basis functions of A   symmetry.
   325 basis functions,   520 primitive gaussians,   325 cartesian basis functions
    58 alpha electrons       58 beta electrons
       nuclear repulsion energy       985.1983398147 Hartrees.
 NAtoms=   26 NActive=   26 NUniq=   26 SFac= 1.00D+00 NAtFMM=   60 NAOKFM=F Big=F
 Integral buffers will be    131072 words long.
 Raffenetti 2 integral format.
 Two-electron integral symmetry is turned on.
 Nuclear repulsion after empirical dispersion term =      985.1850274358 Hartrees.
 One-electron integrals computed using PRISM.
 NBasis=   325 RedAO= T EigKep=  4.29D-05  NBF=   325
 NBsUse=   325 1.00D-06 EigRej= -1.00D+00 NBFU=   325
 ExpMin= 3.60D-02 ExpMax= 7.00D+03 ExpMxC= 1.05D+03 IAcc=3 IRadAn=         5 AccDes= 0.00D+00
 Harris functional with IExCor= 4639 and IRadAn=       5 diagonalized for initial guess.
 HarFok:  IExCor= 4639 AccDes= 0.00D+00 IRadAn=         5 IDoV= 1 UseB2=F ITyADJ=14
 ICtDFT=  3500011 ScaDFX=  1.000000  1.000000  1.000000  1.000000
 FoFCou: FMM=F IPFlag=           0 FMFlag=      100000 FMFlg1=           0
         NFxFlg=           0 DoJE=T BraDBF=F KetDBF=T FulRan=T
         wScrn=  0.000000 ICntrl=       500 IOpCl=  0 I1Cent=   200000004 NGrid=           0
         NMat0=    1 NMatS0=      1 NMatT0=    0 NMatD0=    1 NMtDS0=    0 NMtDT0=    0
 Petite list used in FoFCou.
 Requested convergence on RMS density matrix=1.00D-10 within 128 cycles.
 Requested convergence on MAX density matrix=1.00D-08.
 Requested convergence on             energy=1.00D-08.
 No special actions if energy rises.
 SCF Done:  E(RwB97XD) =  -985.235147184     A.U. after   18 cycles
            NFock= 18  Conv=0.49D-10     -V/T= 2.0080
 DoSCS=F DFT=T ScalE2(SS,OS)=  1.000000  1.000000
 Range of M.O.s used for correlation:     1   325
 NBasis=   325 NAE=    58 NBE=    58 NFC=     0 NFV=     0
 NROrb=    325 NOA=    58 NOB=    58 NVA=   267 NVB=   267

 **** Warning!!: The largest alpha MO coefficient is  0.32279516D+02

 Symmetrizing basis deriv contribution to polar:
 IMax=3 JMax=2 DiffMx= 0.00D+00
 G2DrvN: will do    27 centers at a time, making    1 passes.
 Calling FoFCou, ICntrl=  3107 FMM=F I1Cent=   0 AccDes= 0.00D+00.
 End of G2Drv F.D. properties file   721 does not exist.
 End of G2Drv F.D. properties file   722 does not exist.
 End of G2Drv F.D. properties file   788 does not exist.
          IDoAtm=11111111111111111111111111
          Differentiating once with respect to nuclear coordinates.
 CalDSu exits because no D1Ps are significant.
          There are    81 degrees of freedom in the 1st order CPHF.  IDoFFX=6 NUNeed=     0.
     75 vectors produced by pass  0 Test12= 1.91D-14 1.23D-09 XBig12= 1.61D-01 6.87D-02.
 AX will form    75 AO Fock derivatives at one time.
     75 vectors produced by pass  1 Test12= 1.91D-14 1.23D-09 XBig12= 5.89D-02 1.04D-01.
     75 vectors produced by pass  2 Test12= 1.91D-14 1.23D-09 XBig12= 1.22D-03 4.43D-03.
     75 vectors produced by pass  3 Test12= 1.91D-14 1.23D-09 XBig12= 1.10D-05 5.37D-04.
     75 vectors produced by pass  4 Test12= 1.91D-14 1.23D-09 XBig12= 8.27D-08 2.75D-05.
     75 vectors produced by pass  5 Test12= 1.91D-14 1.23D-09 XBig12= 4.52D-10 1.78D-06.
     64 vectors produced by pass  6 Test12= 1.91D-14 1.23D-09 XBig12= 2.43D-12 1.41D-07.
     17 vectors produced by pass  7 Test12= 1.91D-14 1.23D-09 XBig12= 1.18D-14 8.16D-09.
 InvSVY:  IOpt=1 It=  1 EMax= 3.61D-16
 Solved reduced A of dimension   531 with    81 vectors.
 End of Minotr F.D. properties file   721 does not exist.
 End of Minotr F.D. properties file   722 does not exist.
 End of Minotr F.D. properties file   788 does not exist.

 **********************************************************************

            Population analysis using the SCF Density.

 **********************************************************************

 Orbital symmetries:
       Occupied  (A) (A) (A) (A) (A) (A) (A) (A) (A) (A) (A) (A)
                 (A) (A) (A) (A) (A) (A) (A) (A) (A) (A) (A) (A)
                 (A) (A) (A) (A) (A) (A) (A) (A) (A) (A) (A) (A)
                 (A) (A) (A) (A) (A) (A) (A) (A) (A) (A) (A) (A)
                 (A) (A) (A) (A) (A) (A) (A) (A) (A) (A)
       Virtual   (A) (A) (A) (A) (A) (A) (A) (A) (A) (A) (A) (A)
                 (A) (A) (A) (A) (A) (A) (A) (A) (A) (A) (A) (A)
                 (A) (A) (A) (A) (A) (A) (A) (A) (A) (A) (A) (A)
                 (A) (A) (A) (A) (A) (A) (A) (A) (A) (A) (A) (A)
                 (A) (A) (A) (A) (A) (A) (A) (A) (A) (A) (A) (A)
                 (A) (A) (A) (A) (A) (A) (A) (A) (A) (A) (A) (A)
                 (A) (A) (A) (A) (A) (A) (A) (A) (A) (A) (A) (A)
                 (A) (A) (A) (A) (A) (A) (A) (A) (A) (A) (A) (A)
                 (A) (A) (A) (A) (A) (A) (A) (A) (A) (A) (A) (A)
                 (A) (A) (A) (A) (A) (A) (A) (A) (A) (A) (A) (A)
                 (A) (A) (A) (A) (A) (A) (A) (A) (A) (A) (A) (A)
                 (A) (A) (A) (A) (A) (A) (A) (A) (A) (A) (A) (A)
                 (A) (A) (A) (A) (A) (A) (A) (A) (A) (A) (A) (A)
                 (A) (A) (A) (A) (A) (A) (A) (A) (A) (A) (A) (A)
                 (A) (A) (A) (A) (A) (A) (A) (A) (A) (A) (A) (A)
                 (A) (A) (A) (A) (A) (A) (A) (A) (A) (A) (A) (A)
                 (A) (A) (A) (A) (A) (A) (A) (A) (A) (A) (A) (A)
                 (A) (A) (A) (A) (A) (A) (A) (A) (A) (A) (A) (A)
                 (A) (A) (A) (A) (A) (A) (A) (A) (A) (A) (A) (A)
                 (A) (A) (A) (A) (A) (A) (A) (A) (A) (A) (A) (A)
                 (A) (A) (A) (A) (A) (A) (A) (A) (A) (A) (A) (A)
                 (A) (A) (A) (A) (A) (A) (A) (A) (A) (A) (A) (A)
                 (A) (A) (A)
 The electronic state is 1-A.
 Alpha  occ. eigenvalues --  -24.89165 -24.88846 -24.88705 -19.33239 -19.32245
 Alpha  occ. eigenvalues --  -19.30929 -19.30507 -19.30081 -19.29493 -19.29480
 Alpha  occ. eigenvalues --  -19.29472 -10.57632 -10.48871  -1.45642  -1.35756
 Alpha  occ. eigenvalues --   -1.35548  -1.24683  -1.16447  -1.15506  -1.14606
 Alpha  occ. eigenvalues --   -1.13701  -1.13533  -1.12542  -1.11668  -0.86599
 Alpha  occ. eigenvalues --   -0.76788  -0.71317  -0.71225  -0.68801  -0.67525
 Alpha  occ. eigenvalues --   -0.65737  -0.65381  -0.64201  -0.63844  -0.63207
 Alpha  occ. eigenvalues --   -0.60964  -0.59154  -0.58279  -0.57361  -0.57014
 Alpha  occ. eigenvalues --   -0.55248  -0.53870  -0.53390  -0.52563  -0.52283
 Alpha  occ. eigenvalues --   -0.51655  -0.50802  -0.49368  -0.48157  -0.47095
 Alpha  occ. eigenvalues --   -0.44083  -0.43416  -0.42848  -0.42725  -0.42350
 Alpha  occ. eigenvalues --   -0.41593  -0.41494  -0.41150
 Alpha virt. eigenvalues --    0.02582   0.02830   0.04110   0.05366   0.06749
 Alpha virt. eigenvalues --    0.07694   0.08426   0.09657   0.09967   0.10928
 Alpha virt. eigenvalues --    0.11605   0.12003   0.12550   0.13476   0.14133
 Alpha virt. eigenvalues --    0.14648   0.15248   0.16650   0.17043   0.18156
 Alpha virt. eigenvalues --    0.19498   0.19742   0.20831   0.21615   0.22252
 Alpha virt. eigenvalues --    0.23921   0.24077   0.24617   0.25076   0.25518
 Alpha virt. eigenvalues --    0.25900   0.26284   0.27282   0.27690   0.28460
 Alpha virt. eigenvalues --    0.28735   0.29251   0.29674   0.30356   0.30840
 Alpha virt. eigenvalues --    0.31396   0.31719   0.32113   0.32248   0.32472
 Alpha virt. eigenvalues --    0.32704   0.33441   0.33578   0.34122   0.34949
 Alpha virt. eigenvalues --    0.35712   0.35990   0.36188   0.36811   0.37222
 Alpha virt. eigenvalues --    0.37670   0.38288   0.38555   0.39043   0.39459
 Alpha virt. eigenvalues --    0.40258   0.40680   0.41727   0.42176   0.43152
 Alpha virt. eigenvalues --    0.43561   0.44335   0.45138   0.45410   0.45879
 Alpha virt. eigenvalues --    0.46416   0.47147   0.48074   0.48408   0.49818
 Alpha virt. eigenvalues --    0.50572   0.51519   0.52751   0.53683   0.54453
 Alpha virt. eigenvalues --    0.56253   0.56845   0.59741   0.60821   0.61418
 Alpha virt. eigenvalues --    0.79747   0.84842   0.86556   0.89076   0.91540
 Alpha virt. eigenvalues --    0.94305   1.05386   1.07102   1.07918   1.09483
 Alpha virt. eigenvalues --    1.14025   1.16364   1.17866   1.19401   1.20028
 Alpha virt. eigenvalues --    1.21394   1.22072   1.22853   1.22957   1.23420
 Alpha virt. eigenvalues --    1.24275   1.24549   1.25983   1.27186   1.27562
 Alpha virt. eigenvalues --    1.28204   1.28351   1.29240   1.29849   1.30909
 Alpha virt. eigenvalues --    1.31653   1.32108   1.33441   1.33775   1.34131
 Alpha virt. eigenvalues --    1.35276   1.35936   1.36437   1.37409   1.38633
 Alpha virt. eigenvalues --    1.40415   1.41786   1.42392   1.43945   1.45972
 Alpha virt. eigenvalues --    1.47939   1.48106   1.53194   1.53923   1.54742
 Alpha virt. eigenvalues --    1.56445   1.56906   1.57984   1.59151   1.60539
 Alpha virt. eigenvalues --    1.61931   1.62283   1.62654   1.63596   1.64167
 Alpha virt. eigenvalues --    1.65396   1.66058   1.66230   1.66944   1.67560
 Alpha virt. eigenvalues --    1.69025   1.70115   1.70538   1.71856   1.72448
 Alpha virt. eigenvalues --    1.72559   1.73234   1.74201   1.74378   1.76212
 Alpha virt. eigenvalues --    1.77907   1.79190   1.80721   1.81756   1.82910
 Alpha virt. eigenvalues --    1.83659   1.84978   1.86525   1.88569   1.89198
 Alpha virt. eigenvalues --    1.89461   1.90415   1.92213   1.92678   1.93438
 Alpha virt. eigenvalues --    1.94870   1.97536   1.98785   2.02887   2.11266
 Alpha virt. eigenvalues --    2.13500   2.17647   2.18292   2.18964   2.20962
 Alpha virt. eigenvalues --    2.23668   2.28360   2.29906   2.31066   2.32704
 Alpha virt. eigenvalues --    2.34086   2.35312   2.37024   2.37479   2.39052
 Alpha virt. eigenvalues --    2.42073   2.44029   2.46850   2.47250   2.47754
 Alpha virt. eigenvalues --    2.49254   2.49767   2.52448   2.54191   2.58496
 Alpha virt. eigenvalues --    2.64082   2.64931   2.66047   2.66818   2.67737
 Alpha virt. eigenvalues --    2.68785   2.70106   2.71513   2.72437   2.74478
 Alpha virt. eigenvalues --    2.75616   2.76868   2.77410   2.78605   2.79729
 Alpha virt. eigenvalues --    2.83249   2.83803   2.87655   2.88165   2.91247
 Alpha virt. eigenvalues --    2.91758   2.95203   2.98320   3.02166   3.10309
 Alpha virt. eigenvalues --    3.12181   3.13472   3.14414   3.15393   3.18132
 Alpha virt. eigenvalues --    3.20461   3.24221   3.27022   3.30966   3.33937
 Alpha virt. eigenvalues --    3.36317   3.46089   3.48197   3.53725   3.56172
 Alpha virt. eigenvalues --    3.57597   3.64926   3.76331   3.77170   3.78056
 Alpha virt. eigenvalues --    3.80282   3.83757   3.87253   3.89822   4.36735
 Alpha virt. eigenvalues --    4.39344   4.42535   4.45272   4.50554   4.52077
 Alpha virt. eigenvalues --    4.54016   4.73801   4.78709   4.84628   5.71281
 Alpha virt. eigenvalues --    5.91818   6.60273
          Condensed to atoms (all electrons):
               1          2          3          4          5          6
     1  C    5.573039   0.266701   0.504951  -0.037157  -0.517321  -0.078166
     2  O    0.266701   8.524877  -0.148378   0.000464  -0.049983   0.011916
     3  O    0.504951  -0.148378   8.291292   0.115593  -0.253216   0.011667
     4  H   -0.037157   0.000464   0.115593   0.270624   0.012850  -0.000572
     5  C   -0.517321  -0.049983  -0.253216   0.012850   5.359040   0.196187
     6  F   -0.078166   0.011916   0.011667  -0.000572   0.196187   9.236246
     7  F   -0.038040   0.001876   0.010827   0.000536   0.150367  -0.047993
     8  F   -0.055369   0.007335   0.008628  -0.000213   0.187712  -0.045216
     9  O   -0.017646  -0.000701  -0.002006  -0.000878   0.007943  -0.000027
    10  H   -0.012293   0.030926   0.002394   0.000625   0.007792   0.000157
    11  H   -0.003139  -0.001148  -0.000232  -0.000013   0.002501  -0.000020
    12  O   -0.009952  -0.019010  -0.000002  -0.002474  -0.006866   0.000088
    13  H   -0.009308   0.038537   0.004680  -0.003993  -0.020318   0.000642
    14  H    0.001446   0.001930  -0.000955   0.001927   0.001703  -0.000023
    15  O    0.002135   0.000191   0.000976  -0.002908  -0.001341   0.000017
    16  H   -0.000086  -0.000015  -0.000391   0.000676  -0.000237   0.000001
    17  H   -0.001355  -0.000339   0.000019   0.001418   0.000281  -0.000004
    18  O   -0.000907  -0.000149   0.000314   0.001142  -0.001403   0.000001
    19  H    0.004474  -0.001166  -0.000923   0.002286   0.003436  -0.000057
    20  H    0.000168   0.000219   0.000045  -0.000462   0.000044   0.000003
    21  O   -0.009018   0.004761  -0.054993   0.132034  -0.011715  -0.000463
    22  H    0.002919   0.000230   0.004109  -0.021870   0.005011   0.000027
    23  H   -0.000165   0.002496   0.008874  -0.014920  -0.012275   0.000088
    24  O    0.002078   0.000056   0.000123   0.000236  -0.002583  -0.000003
    25  H    0.000292   0.000101  -0.000017  -0.000064  -0.000178  -0.000001
    26  H    0.001754   0.000875   0.000148   0.000098  -0.000343   0.000003
               7          8          9         10         11         12
     1  C   -0.038040  -0.055369  -0.017646  -0.012293  -0.003139  -0.009952
     2  O    0.001876   0.007335  -0.000701   0.030926  -0.001148  -0.019010
     3  O    0.010827   0.008628  -0.002006   0.002394  -0.000232  -0.000002
     4  H    0.000536  -0.000213  -0.000878   0.000625  -0.000013  -0.002474
     5  C    0.150367   0.187712   0.007943   0.007792   0.002501  -0.006866
     6  F   -0.047993  -0.045216  -0.000027   0.000157  -0.000020   0.000088
     7  F    9.263180  -0.044089  -0.001395   0.002978  -0.000832   0.000213
     8  F   -0.044089   9.225952  -0.000176  -0.000966   0.000073   0.000098
     9  O   -0.001395  -0.000176   8.349725   0.241294   0.269938  -0.000563
    10  H    0.002978  -0.000966   0.241294   0.294112  -0.019017  -0.000578
    11  H   -0.000832   0.000073   0.269938  -0.019017   0.364210  -0.000274
    12  O    0.000213   0.000098  -0.000563  -0.000578  -0.000274   8.589730
    13  H   -0.000218   0.000579  -0.008247  -0.002342   0.002816   0.236289
    14  H    0.000093  -0.000076  -0.001593   0.001387  -0.000405   0.250419
    15  O    0.000005  -0.000001  -0.000006  -0.000069   0.000003   0.004795
    16  H    0.000000   0.000000   0.000017   0.000000  -0.000000  -0.001241
    17  H    0.000017   0.000004  -0.000155  -0.000074   0.000015   0.007023
    18  O    0.000006   0.000000  -0.000052   0.000255  -0.000027  -0.033997
    19  H   -0.000022  -0.000008   0.001697   0.000270  -0.000074   0.000892
    20  H    0.000002   0.000000  -0.000053   0.000105  -0.000014   0.002314
    21  O    0.000095   0.000030   0.000084   0.001229  -0.000174  -0.049385
    22  H   -0.000071  -0.000070  -0.000337  -0.000180   0.000008   0.006184
    23  H   -0.000143   0.000204   0.002553  -0.000221   0.000000   0.048331
    24  O   -0.000021  -0.000015  -0.061638  -0.000434   0.005940  -0.060417
    25  H   -0.000013   0.000006   0.001845  -0.000353   0.000383   0.001672
    26  H    0.000092  -0.000044   0.036800  -0.003158  -0.009182   0.006745
              13         14         15         16         17         18
     1  C   -0.009308   0.001446   0.002135  -0.000086  -0.001355  -0.000907
     2  O    0.038537   0.001930   0.000191  -0.000015  -0.000339  -0.000149
     3  O    0.004680  -0.000955   0.000976  -0.000391   0.000019   0.000314
     4  H   -0.003993   0.001927  -0.002908   0.000676   0.001418   0.001142
     5  C   -0.020318   0.001703  -0.001341  -0.000237   0.000281  -0.001403
     6  F    0.000642  -0.000023   0.000017   0.000001  -0.000004   0.000001
     7  F   -0.000218   0.000093   0.000005   0.000000   0.000017   0.000006
     8  F    0.000579  -0.000076  -0.000001   0.000000   0.000004   0.000000
     9  O   -0.008247  -0.001593  -0.000006   0.000017  -0.000155  -0.000052
    10  H   -0.002342   0.001387  -0.000069   0.000000  -0.000074   0.000255
    11  H    0.002816  -0.000405   0.000003  -0.000000   0.000015  -0.000027
    12  O    0.236289   0.250419   0.004795  -0.001241   0.007023  -0.033997
    13  H    0.328678  -0.028130  -0.000750   0.000372   0.001053  -0.004398
    14  H   -0.028130   0.270201   0.002343  -0.000052  -0.000436   0.000511
    15  O   -0.000750   0.002343   8.364270   0.273660   0.248437  -0.053976
    16  H    0.000372  -0.000052   0.273660   0.363283  -0.021856   0.001936
    17  H    0.001053  -0.000436   0.248437  -0.021856   0.302577   0.037736
    18  O   -0.004398   0.000511  -0.053976   0.001936   0.037736   8.343855
    19  H   -0.019206   0.003866  -0.002311   0.001491  -0.005244   0.245591
    20  H    0.000616  -0.001261   0.003181  -0.001511  -0.007218   0.274230
    21  O   -0.013306   0.003544  -0.088239   0.005828   0.003820  -0.002380
    22  H    0.001149  -0.000375   0.067717  -0.010401  -0.008903  -0.003443
    23  H   -0.001628  -0.005721  -0.001535   0.000316   0.000825   0.001145
    24  O   -0.003191   0.058104  -0.000004   0.000006  -0.000010  -0.001122
    25  H    0.001858  -0.006508  -0.000040  -0.000000   0.000026   0.000238
    26  H   -0.002298  -0.008062   0.000022  -0.000009  -0.000005   0.000199
              19         20         21         22         23         24
     1  C    0.004474   0.000168  -0.009018   0.002919  -0.000165   0.002078
     2  O   -0.001166   0.000219   0.004761   0.000230   0.002496   0.000056
     3  O   -0.000923   0.000045  -0.054993   0.004109   0.008874   0.000123
     4  H    0.002286  -0.000462   0.132034  -0.021870  -0.014920   0.000236
     5  C    0.003436   0.000044  -0.011715   0.005011  -0.012275  -0.002583
     6  F   -0.000057   0.000003  -0.000463   0.000027   0.000088  -0.000003
     7  F   -0.000022   0.000002   0.000095  -0.000071  -0.000143  -0.000021
     8  F   -0.000008   0.000000   0.000030  -0.000070   0.000204  -0.000015
     9  O    0.001697  -0.000053   0.000084  -0.000337   0.002553  -0.061638
    10  H    0.000270   0.000105   0.001229  -0.000180  -0.000221  -0.000434
    11  H   -0.000074  -0.000014  -0.000174   0.000008   0.000000   0.005940
    12  O    0.000892   0.002314  -0.049385   0.006184   0.048331  -0.060417
    13  H   -0.019206   0.000616  -0.013306   0.001149  -0.001628  -0.003191
    14  H    0.003866  -0.001261   0.003544  -0.000375  -0.005721   0.058104
    15  O   -0.002311   0.003181  -0.088239   0.067717  -0.001535  -0.000004
    16  H    0.001491  -0.001511   0.005828  -0.010401   0.000316   0.000006
    17  H   -0.005244  -0.007218   0.003820  -0.008903   0.000825  -0.000010
    18  O    0.245591   0.274230  -0.002380  -0.003443   0.001145  -0.001122
    19  H    0.321775  -0.022395   0.006312  -0.002101  -0.002010  -0.000103
    20  H   -0.022395   0.377396  -0.000066   0.001727  -0.000369  -0.000400
    21  O    0.006312  -0.000066   8.515091   0.215888   0.226145  -0.000317
    22  H   -0.002101   0.001727   0.215888   0.290580  -0.026058  -0.000210
    23  H   -0.002010  -0.000369   0.226145  -0.026058   0.314178   0.000656
    24  O   -0.000103  -0.000400  -0.000317  -0.000210   0.000656   8.375947
    25  H   -0.000478   0.000021  -0.000104   0.000052   0.000154   0.271194
    26  H   -0.000016   0.000084   0.000518  -0.000004   0.000123   0.237747
              25         26
     1  C    0.000292   0.001754
     2  O    0.000101   0.000875
     3  O   -0.000017   0.000148
     4  H   -0.000064   0.000098
     5  C   -0.000178  -0.000343
     6  F   -0.000001   0.000003
     7  F   -0.000013   0.000092
     8  F    0.000006  -0.000044
     9  O    0.001845   0.036800
    10  H   -0.000353  -0.003158
    11  H    0.000383  -0.009182
    12  O    0.001672   0.006745
    13  H    0.001858  -0.002298
    14  H   -0.006508  -0.008062
    15  O   -0.000040   0.000022
    16  H   -0.000000  -0.000009
    17  H    0.000026  -0.000005
    18  O    0.000238   0.000199
    19  H   -0.000478  -0.000016
    20  H    0.000021   0.000084
    21  O   -0.000104   0.000518
    22  H    0.000052  -0.000004
    23  H    0.000154   0.000123
    24  O    0.271194   0.237747
    25  H    0.370090  -0.026184
    26  H   -0.026184   0.316962
 Mulliken charges:
               1
     1  C    0.429964
     2  O   -0.672600
     3  O   -0.503528
     4  H    0.545014
     5  C    0.942914
     6  F   -0.284498
     7  F   -0.297448
     8  F   -0.284379
     9  O   -0.816421
    10  H    0.456161
    11  H    0.388664
    12  O   -0.970031
    13  H    0.500065
    14  H    0.456125
    15  O   -0.816569
    16  H    0.388213
    17  H    0.442349
    18  O   -0.805303
    19  H    0.464025
    20  H    0.373594
    21  O   -0.885218
    22  H    0.478422
    23  H    0.458957
    24  O   -0.821619
    25  H    0.386008
    26  H    0.447138
 Sum of Mulliken charges =  -0.00000
 Mulliken charges with hydrogens summed into heavy atoms:
               1
     1  C    0.429964
     2  O   -0.672600
     3  O    0.041486
     5  C    0.942914
     6  F   -0.284498
     7  F   -0.297448
     8  F   -0.284379
     9  O    0.028404
    12  O   -0.013842
    15  O    0.013993
    18  O    0.032316
    21  O    0.052162
    24  O    0.011527
 APT charges:
               1
     1  C    0.234601
     2  O   -0.719205
     3  O   -0.413771
     4  H    0.508326
     5  C    0.317994
     6  F   -0.005846
     7  F   -0.105198
     8  F   -0.039760
     9  O   -0.697672
    10  H    0.005436
    11  H    0.766050
    12  O   -0.913220
    13  H    0.244578
    14  H    0.696903
    15  O   -1.554006
    16  H    1.218610
    17  H    0.306316
    18  O   -1.030545
    19  H   -0.064063
    20  H    1.082489
    21  O   -0.676717
    22  H    0.609432
    23  H    0.263871
    24  O   -1.143998
    25  H    0.973420
    26  H    0.135972
 Sum of APT charges =  -0.00000
 APT charges with hydrogens summed into heavy atoms:
               1
     1  C    0.234601
     2  O   -0.719205
     3  O    0.094555
     5  C    0.317994
     6  F   -0.005846
     7  F   -0.105198
     8  F   -0.039760
     9  O    0.073814
    12  O    0.028262
    15  O   -0.029079
    18  O   -0.012118
    21  O    0.196587
    24  O   -0.034606
 Electronic spatial extent (au):  <R**2>=           4318.3869
 Charge=             -0.0000 electrons
 Dipole moment (field-independent basis, Debye):
    X=             -3.4780    Y=              2.2694    Z=             -0.3128  Tot=              4.1647
 Quadrupole moment (field-independent basis, Debye-Ang):
   XX=            -62.1624   YY=            -73.9110   ZZ=            -86.7641
   XY=              4.7177   XZ=             -2.9178   YZ=              1.1475
 Traceless Quadrupole moment (field-independent basis, Debye-Ang):
   XX=             12.1168   YY=              0.3682   ZZ=            -12.4850
   XY=              4.7177   XZ=             -2.9178   YZ=              1.1475
 Octapole moment (field-independent basis, Debye-Ang**2):
  XXX=           -121.8751  YYY=             30.6326  ZZZ=              3.7906  XYY=            -23.4517
  XXY=             -4.4053  XXZ=              1.0565  XZZ=             22.3150  YZZ=              1.1696
  YYZ=             -2.7366  XYZ=            -27.4674
 Hexadecapole moment (field-independent basis, Debye-Ang**3):
 XXXX=          -2198.4101 YYYY=          -1436.2171 ZZZZ=           -387.1661 XXXY=            114.8944
 XXXZ=            -27.0593 YYYX=             31.4830 YYYZ=             34.6171 ZZZX=             16.0134
 ZZZY=             -5.1457 XXYY=           -551.3321 XXZZ=           -581.4794 YYZZ=           -361.5435
 XXYZ=             53.6320 YYXZ=            -42.7295 ZZXY=             -8.4904
 N-N= 9.851850274358D+02 E-N=-4.297677510660D+03  KE= 9.773947106221D+02
  Exact polarizability:       0.000       0.000       0.000       0.000       0.000       0.000
 Approx polarizability:      85.157      -1.731      91.501      -0.536       5.348      73.779
 Calling FoFJK, ICntrl=    100127 FMM=F ISym2X=0 I1Cent= 0 IOpClX= 0 NMat=1 NMatS=1 NMatT=0.
 ***** Axes restored to original set *****
 -------------------------------------------------------------------
 Center     Atomic                   Forces (Hartrees/Bohr)
 Number     Number              X              Y              Z
 -------------------------------------------------------------------
      1        6          -0.017659933   -0.005486648    0.023019531
      2        8           0.006460904    0.004191967   -0.011902489
      3        8          -0.005001073   -0.003048229   -0.010368129
      4        1           0.008105260   -0.001169268    0.001756931
      5        6           0.008358772    0.007445912    0.008764106
      6        9          -0.015451569    0.003363540    0.005063223
      7        9           0.005675379    0.010515058   -0.014113918
      8        9           0.003088198   -0.020937144   -0.002819417
      9        8           0.003006360    0.001235474   -0.009699869
     10        1          -0.002181057    0.002239931    0.008221319
     11        1           0.004995288   -0.003523635    0.002436396
     12        8           0.000896440   -0.001824437   -0.002635750
     13        1           0.000818612    0.001914849    0.001898774
     14        1          -0.002230006   -0.000171379   -0.002326191
     15        8           0.007354646   -0.000274713    0.005506743
     16        1          -0.007943968   -0.002588310   -0.000903390
     17        1          -0.002018206    0.002947825   -0.003448352
     18        8          -0.000667256    0.005262595    0.006272991
     19        1           0.004761961   -0.002671676   -0.001317776
     20        1          -0.003540667   -0.000634888   -0.007577011
     21        8           0.005672930    0.019212389    0.004989918
     22        1           0.002167818   -0.008612270    0.000166424
     23        1          -0.005637767   -0.006855047    0.002316788
     24        8          -0.003069782   -0.003536386    0.003404891
     25        1           0.000440748    0.003249785   -0.006825093
     26        1           0.003597969   -0.000245297    0.000119350
 -------------------------------------------------------------------
 Cartesian Forces:  Max     0.023019531 RMS     0.007032428
 FormGI is forming the generalized inverse of G from B-inverse, IUseBI=4.

 GradGradGradGradGradGradGradGradGradGradGradGradGradGradGradGradGradGrad
 Berny optimization.
 Internal  Forces:  Max     0.018006168 RMS     0.005121208
 Search for a local minimum.
 Step number   1 out of a maximum of  156
 All quantities printed in internal units (Hartrees-Bohrs-Radians)
 Mixed Optimization -- RFO/linear search
 Second derivative matrix not updated -- analytic derivatives used.
 ITU=  0
     Eigenvalues ---   -0.00888  -0.00063  -0.00006   0.00030   0.00045
     Eigenvalues ---    0.00061   0.00065   0.00111   0.00154   0.00218
     Eigenvalues ---    0.00366   0.00477   0.00519   0.00677   0.00802
     Eigenvalues ---    0.00819   0.00914   0.01009   0.01156   0.01253
     Eigenvalues ---    0.01437   0.01618   0.01737   0.01758   0.01823
     Eigenvalues ---    0.01942   0.01992   0.02172   0.02387   0.02563
     Eigenvalues ---    0.02644   0.02737   0.02863   0.02939   0.02961
     Eigenvalues ---    0.03181   0.03384   0.03389   0.04403   0.04703
     Eigenvalues ---    0.05872   0.06301   0.06325   0.06831   0.07316
     Eigenvalues ---    0.08430   0.11873   0.14088   0.18460   0.19562
     Eigenvalues ---    0.20195   0.22526   0.24612   0.25647   0.35843
     Eigenvalues ---    0.39809   0.40168   0.40765   0.41394   0.43284
     Eigenvalues ---    0.45497   0.47877   0.48785   0.49667   0.53961
     Eigenvalues ---    0.57497   0.58812   0.59158   0.59707   0.59744
     Eigenvalues ---    0.61147   0.84082
 RFO step:  Lambda=-1.23528174D-02 EMin=-8.88393432D-03
 Linear search not attempted -- first point.
 Maximum step size (   0.300) exceeded in Quadratic search.
    -- Step size scaled by   0.355
 Iteration  1 RMS(Cart)=  0.04533935 RMS(Int)=  0.00124440
 Iteration  2 RMS(Cart)=  0.00147361 RMS(Int)=  0.00020658
 Iteration  3 RMS(Cart)=  0.00000182 RMS(Int)=  0.00020658
 Iteration  4 RMS(Cart)=  0.00000000 RMS(Int)=  0.00020658
 Variable       Old X    -DE/DX   Delta X   Delta X   Delta X     New X
                                 (Linear)    (Quad)   (Total)
    R1        2.30129   0.01801   0.00000   0.00016   0.00008   2.30137
    R2        2.41987  -0.00760   0.00000   0.00778   0.00756   2.42743
    R3        2.93108  -0.00120   0.00000  -0.00116  -0.00116   2.92992
    R4        3.31814   0.00436   0.00000   0.05950   0.05955   3.37769
    R5        3.27265   0.00187   0.00000   0.07705   0.07720   3.34985
    R6        2.17631  -0.01305   0.00000  -0.15331  -0.15348   2.02283
    R7        2.53917  -0.00699   0.00000   0.18050   0.18033   2.71950
    R8        2.50346   0.01242   0.00000   0.00216   0.00216   2.50562
    R9        2.50839   0.01473   0.00000   0.00325   0.00325   2.51164
   R10        2.51016   0.01764   0.00000   0.00973   0.00973   2.51989
   R11        1.82192   0.01215   0.00000   0.00461   0.00460   1.82652
   R12        1.80455   0.00642   0.00000   0.00380   0.00380   1.80835
   R13        3.22013   0.00354   0.00000   0.03396   0.03384   3.25396
   R14        1.83925   0.00414   0.00000  -0.00249  -0.00222   1.83703
   R15        1.86547   0.00227   0.00000  -0.00245  -0.00241   1.86305
   R16        3.24855   0.00234   0.00000   0.01777   0.01774   3.26629
   R17        3.24496   0.00347   0.00000   0.07859   0.07874   3.32370
   R18        3.22536   0.00243   0.00000   0.02945   0.02944   3.25479
   R19        1.79998   0.00826   0.00000   0.00451   0.00451   1.80449
   R20        1.85279   0.00562   0.00000   0.00093   0.00097   1.85377
   R21        3.16515   0.00078   0.00000   0.06208   0.06212   3.22728
   R22        3.22948   0.00248   0.00000   0.03158   0.03162   3.26110
   R23        1.84440   0.00738   0.00000   0.00397   0.00396   1.84835
   R24        1.80005   0.00825   0.00000   0.00470   0.00470   1.80476
   R25        1.89748  -0.00643   0.00000  -0.01762  -0.01759   1.87989
   R26        1.87900  -0.00310   0.00000  -0.01524  -0.01513   1.86387
   R27        1.80285   0.00736   0.00000   0.00399   0.00399   1.80685
   R28        1.85432   0.00597   0.00000  -0.00002  -0.00014   1.85419
    A1        2.23745  -0.00060   0.00000   0.00022   0.00005   2.23751
    A2        2.09334  -0.00456   0.00000  -0.00327  -0.00322   2.09013
    A3        1.95238   0.00515   0.00000   0.00303   0.00309   1.95547
    A4        2.50159   0.00207   0.00000  -0.03375  -0.03377   2.46781
    A5        2.20875  -0.00314   0.00000   0.03151   0.03095   2.23970
    A6        1.55182   0.00098   0.00000  -0.00540  -0.00555   1.54627
    A7        2.04118  -0.00143   0.00000  -0.02813  -0.02846   2.01272
    A8        1.98040  -0.01190   0.00000  -0.00446  -0.00450   1.97590
    A9        1.95663  -0.01235   0.00000  -0.01318  -0.01327   1.94336
   A10        1.95172  -0.01443   0.00000  -0.01998  -0.02010   1.93162
   A11        1.85650   0.01415   0.00000   0.01508   0.01507   1.87157
   A12        1.85926   0.01421   0.00000   0.01312   0.01307   1.87232
   A13        1.85076   0.01435   0.00000   0.01319   0.01303   1.86379
   A14        1.85372   0.00067   0.00000   0.00029   0.00020   1.85392
   A15        1.84805  -0.00034   0.00000   0.01251   0.01242   1.86047
   A16        1.96209   0.00090   0.00000   0.01496   0.01510   1.97720
   A17        2.83909  -0.00275   0.00000  -0.00313  -0.00274   2.83635
   A18        1.80531   0.00149   0.00000   0.00765   0.00761   1.81292
   A19        2.01726  -0.00081   0.00000  -0.00797  -0.00815   2.00911
   A20        1.55435  -0.00178   0.00000  -0.01017  -0.00988   1.54447
   A21        2.10146  -0.00037   0.00000   0.01240   0.01260   2.11406
   A22        2.19563   0.00056   0.00000  -0.00571  -0.00601   2.18962
   A23        1.72854   0.00038   0.00000  -0.00391  -0.00400   1.72454
   A24        2.87113  -0.00322   0.00000  -0.02074  -0.02040   2.85073
   A25        2.85994  -0.00106   0.00000  -0.00304  -0.00269   2.85726
   A26        1.85378  -0.00068   0.00000   0.00120   0.00104   1.85481
   A27        2.07741   0.00032   0.00000   0.00368   0.00365   2.08106
   A28        1.79335   0.00170   0.00000   0.00424   0.00424   1.79759
   A29        1.72644  -0.00024   0.00000   0.01455   0.01447   1.74092
   A30        2.12342   0.00003   0.00000  -0.00404  -0.00437   2.11905
   A31        1.84707   0.00056   0.00000   0.00145   0.00144   1.84851
   A32        1.84609   0.00340   0.00000   0.01982   0.01955   1.86565
   A33        1.77568   0.00324   0.00000   0.01990   0.01989   1.79557
   A34        1.78544   0.00253   0.00000   0.01229   0.01203   1.79747
   A35        2.79267  -0.00203   0.00000  -0.02341  -0.02292   2.76975
   A36        2.04092  -0.00005   0.00000   0.00399   0.00392   2.04483
   A37        1.69589   0.00260   0.00000   0.01778   0.01757   1.71346
   A38        1.83727   0.00125   0.00000   0.00661   0.00659   1.84386
   A39        3.08000   0.00713   0.00000   0.02183   0.02186   3.10186
   A40        3.02805  -0.00236   0.00000  -0.02101  -0.02066   3.00739
   A41        2.92959  -0.00161   0.00000   0.00147   0.00129   2.93088
   A42        2.93272   0.00044   0.00000  -0.00472  -0.00484   2.92788
   A43        3.01416  -0.00183   0.00000  -0.01948  -0.01963   2.99453
   A44        3.10484  -0.00057   0.00000  -0.00673  -0.00658   3.09826
   A45        2.98380  -0.00060   0.00000   0.00781   0.00743   2.99123
   A46        3.24773  -0.00123   0.00000  -0.02387  -0.02390   3.22383
   A47        3.15016  -0.00199   0.00000  -0.01952  -0.01952   3.13064
   A48        3.05303   0.00078   0.00000   0.00300   0.00276   3.05579
    D1       -2.60159   0.00117   0.00000   0.03815   0.03791  -2.56368
    D2        0.24286   0.00045   0.00000  -0.01295  -0.01327   0.22959
    D3        0.53695  -0.00024   0.00000   0.02657   0.02647   0.56341
    D4       -2.90178  -0.00096   0.00000  -0.02453  -0.02472  -2.92650
    D5        0.07398  -0.00033   0.00000  -0.00201  -0.00209   0.07189
    D6       -3.06476   0.00100   0.00000   0.00881   0.00863  -3.05613
    D7        2.51742   0.00088   0.00000   0.06705   0.06698   2.58440
    D8        0.41379   0.00018   0.00000   0.06033   0.06034   0.47413
    D9       -1.66217   0.00018   0.00000   0.06619   0.06610  -1.59607
   D10       -0.62676  -0.00032   0.00000   0.05724   0.05728  -0.56949
   D11       -2.73039  -0.00102   0.00000   0.05052   0.05064  -2.67976
   D12        1.47684  -0.00102   0.00000   0.05638   0.05639   1.53323
   D13        2.15092  -0.00114   0.00000  -0.02966  -0.02872   2.12219
   D14       -0.75321  -0.00001   0.00000   0.00510   0.00497  -0.74824
   D15       -1.15315   0.00057   0.00000   0.01601   0.01659  -1.13656
   D16        1.81266   0.00065   0.00000  -0.02170  -0.02230   1.79036
   D17       -1.93608  -0.00363   0.00000   0.00137   0.00139  -1.93469
   D18       -0.07691   0.00215   0.00000   0.03134   0.03176  -0.04515
   D19       -1.65268  -0.00168   0.00000  -0.01324  -0.01305  -1.66574
   D20        0.43673  -0.00048   0.00000   0.01037   0.01086   0.44760
   D21        0.10967  -0.00111   0.00000  -0.01947  -0.01966   0.09001
   D22        2.18372  -0.00003   0.00000  -0.00918  -0.00925   2.17447
   D23        2.11458  -0.00054   0.00000  -0.00869  -0.00867   2.10591
   D24       -2.09456   0.00054   0.00000   0.00161   0.00175  -2.09281
   D25       -1.49668  -0.00001   0.00000   0.00118   0.00134  -1.49534
   D26        2.45248  -0.00019   0.00000  -0.01622  -0.01618   2.43631
   D27        0.71459   0.00030   0.00000  -0.00646  -0.00658   0.70801
   D28       -0.25433  -0.00030   0.00000   0.01051   0.01063  -0.24370
   D29        2.03052  -0.00029   0.00000   0.01692   0.01716   2.04768
   D30       -1.97718   0.00065   0.00000   0.01970   0.01960  -1.95757
   D31       -1.33727   0.00131   0.00000   0.01500   0.01469  -1.32258
   D32        2.78646   0.00132   0.00000   0.01096   0.01065   2.79711
   D33        2.67233  -0.00006   0.00000   0.00434   0.00419   2.67652
   D34        0.51287  -0.00005   0.00000   0.00030   0.00015   0.51302
   D35        0.25471  -0.00098   0.00000   0.00073   0.00086   0.25557
   D36       -1.90475  -0.00097   0.00000  -0.00331  -0.00317  -1.90792
   D37        0.89886  -0.00105   0.00000  -0.01750  -0.01758   0.88128
   D38        2.74791  -0.00042   0.00000  -0.01662  -0.01652   2.73139
   D39       -1.12158   0.00005   0.00000  -0.00748  -0.00750  -1.12908
   D40       -1.71259  -0.00168   0.00000  -0.00600  -0.00601  -1.71860
   D41        0.22819   0.00131   0.00000   0.01362   0.01371   0.24190
   D42       -2.34057   0.00050   0.00000  -0.00252  -0.00250  -2.34308
   D43       -0.38238   0.00056   0.00000   0.00720   0.00720  -0.37518
   D44       -0.18934   0.00126   0.00000   0.00550   0.00545  -0.18389
   D45        1.76885   0.00132   0.00000   0.01522   0.01516   1.78401
   D46       -2.59061   0.00396   0.00000   0.03378   0.03393  -2.55668
   D47        1.88015  -0.00082   0.00000   0.00773   0.00770   1.88785
   D48        1.69287   0.00293   0.00000   0.02430   0.02454   1.71741
   D49       -0.11956  -0.00186   0.00000  -0.00175  -0.00169  -0.12124
   D50       -0.85434  -0.00282   0.00000  -0.01785  -0.01802  -0.87236
   D51        1.05219   0.00254   0.00000   0.01294   0.01307   1.06526
         Item               Value     Threshold  Converged?
 Maximum Force            0.018006     0.000015     NO 
 RMS     Force            0.005121     0.000010     NO 
 Maximum Displacement     0.177193     0.000060     NO 
 RMS     Displacement     0.045185     0.000040     NO 
 Predicted change in Energy=-4.279338D-03
 GradGradGradGradGradGradGradGradGradGradGradGradGradGradGradGradGradGrad

                          Input orientation:                          
 ---------------------------------------------------------------------
 Center     Atomic      Atomic             Coordinates (Angstroms)
 Number     Number       Type             X           Y           Z
 ---------------------------------------------------------------------
      1          6           0        0.998822    0.548800    0.715267
      2          8           0        1.326971    0.756912   -0.438912
      3          8           0       -0.110042    0.069234    1.151708
      4          1           0       -0.803757   -0.239600    0.397244
      5          6           0        1.991854    0.857662    1.865217
      6          9           0        1.392618    1.239292    2.984740
      7          9           0        2.841388    1.821541    1.525007
      8          9           0        2.725356   -0.217490    2.155314
      9          8           0        3.371130    0.551921   -2.228858
     10          1           0        2.760660    0.750508   -1.506282
     11          1           0        3.963134   -0.124384   -1.900419
     12          8           0       -0.286026    0.514425   -2.613420
     13          1           0        0.303697    0.776152   -1.886282
     14          1           0        0.328212    0.171709   -3.304237
     15          8           0       -3.607600    1.135892   -0.972064
     16          1           0       -4.497346    0.890092   -1.216523
     17          1           0       -3.229949    1.606173   -1.745706
     18          8           0       -2.351306    2.162121   -3.123003
     19          1           0       -1.521229    1.658584   -3.004193
     20          1           0       -2.646974    1.973698   -4.011356
     21          8           0       -1.677755   -0.706941   -0.646172
     22          1           0       -2.457342   -0.089393   -0.668471
     23          1           0       -1.184994   -0.471608   -1.467531
     24          8           0        1.731917   -0.206192   -4.227999
     25          1           0        1.918430    0.347486   -4.984875
     26          1           0        2.407981    0.027299   -3.556314
 ---------------------------------------------------------------------
                    Distance matrix (angstroms):
                    1          2          3          4          5
     1  C    0.000000
     2  O    1.217835   0.000000
     3  O    1.284541   2.251218   0.000000
     4  H    1.992989   2.496437   1.070437   0.000000
     5  C    1.550449   2.400256   2.355564   3.342808   0.000000
     6  F    2.404654   3.458091   2.643298   3.702204   1.325917
     7  F    2.381302   2.698865   3.452662   4.336731   1.329103
     8  F    2.375258   3.104021   3.021410   3.942833   1.333466
     9  O    3.780969   2.724796   4.876451   4.995257   4.330973
    10  H    2.842541   1.787396   3.971143   4.160384   3.459704
    11  H    4.010253   3.140388   5.093499   5.292993   4.362381
    12  O    3.568217   2.718280   3.795439   3.146538   5.036341
    13  H    2.702396   1.772665   3.146474   2.733624   4.114640
    14  H    4.092472   3.090318   4.478617   3.892492   5.473708
    15  O    4.940738   4.977737   4.228602   3.410061   6.283427
    16  H    5.835766   5.877507   5.052798   4.186055   7.183863
    17  H    5.005690   4.816064   4.526700   3.726329   6.392672
    18  O    5.344013   4.765362   5.260855   4.533797   6.741438
    19  H    4.627814   3.937756   4.667868   3.960763   6.057588
    20  H    6.137030   5.480435   6.059723   5.266108   7.569569
    21  O    3.254914   3.348761   2.508494   1.439096   4.713925
    22  H    3.777180   3.884579   2.974564   1.972981   5.206902
    23  H    3.251907   2.979478   2.882438   1.917435   4.792341
    24  O    5.054040   3.930487   5.692971   5.274811   6.190850
    25  H    5.777355   4.602525   6.469141   6.059883   6.869456
    26  H    4.528145   3.379218   5.339258   5.100698   5.500514
                    6          7          8          9         10
     6  F    0.000000
     7  F    2.137468   0.000000
     8  F    2.141576   2.137381   0.000000
     9  O    5.618593   3.998008   4.497775   0.000000
    10  H    4.720141   3.215952   3.787552   0.966553   0.000000
    11  H    5.686118   4.096155   4.241430   0.956938   1.538415
    12  O    5.889199   5.349379   5.687261   3.677510   3.250197
    13  H    5.012694   4.378311   4.815210   3.094637   2.486307
    14  H    6.467141   5.688549   5.975321   3.249668   3.079683
    15  O    6.377238   6.949455   7.191555   7.114999   6.402237
    16  H    7.243219   7.889272   8.047574   7.940535   7.265129
    17  H    6.624186   6.899644   7.349106   6.702173   6.056144
    18  O    7.223094   6.977396   7.700368   6.011531   5.544243
    19  H    6.673351   6.290679   6.940723   5.075532   4.626328
    20  H    8.111905   7.797217   8.467057   6.435551   6.083921
    21  O    5.137950   5.615149   5.241686   5.438829   4.750103
    22  H    5.471155   6.044796   5.903433   6.067715   5.351159
    23  H    5.421621   5.515938   5.336705   4.731331   4.130769
    24  O    7.363976   6.199976   6.460164   2.694126   3.062895
    25  H    8.036576   6.738194   7.207817   3.122141   3.601720
    26  H    6.729433   5.406197   5.725673   1.721923   2.202281
                   11         12         13         14         15
    11  H    0.000000
    12  O    4.355663   0.000000
    13  H    3.768639   0.972113   0.000000
    14  H    3.907816   0.985885   1.541606   0.000000
    15  O    7.730856   3.756744   4.032797   4.675392   0.000000
    16  H    8.548485   4.452827   4.848874   5.306660   0.954896
    17  H    7.399946   3.257534   3.632541   4.140920   0.980972
    18  O    6.826051   2.690717   3.240282   3.342814   2.694059
    19  H    5.871587   1.728448   2.314901   2.391915   2.959002
    20  H    7.249244   3.107697   3.828383   3.549495   3.295757
    21  O    5.807937   2.701613   2.768319   3.444015   2.688222
    22  H    6.537693   2.976917   3.139358   3.843793   1.707801
    23  H    5.177951   1.758826   1.987073   2.465185   2.949332
    24  O    3.225313   2.682955   2.913494   1.722363   6.396307
    25  H    3.730596   3.242112   3.520284   2.320395   6.874681
    26  H    2.276729   2.895516   2.788870   2.099961   6.640372
                   16         17         18         19         20
    16  H    0.000000
    17  H    1.548904   0.000000
    18  O    3.139779   1.725699   0.000000
    19  H    3.555786   2.122795   0.978106   0.000000
    20  H    3.522665   2.368143   0.955037   1.543041   0.000000
    21  O    3.290275   2.994792   3.849659   3.343721   4.410179
    22  H    2.328383   2.152278   3.332459   3.063874   3.932834
    23  H    3.590112   2.928548   3.322258   2.648037   3.819418
    24  O    7.005323   5.836656   4.847952   3.944370   4.896279
    25  H    7.460367   6.211466   4.999011   4.180112   4.943199
    26  H    7.341838   6.128409   5.234122   4.290061   5.435817
                   21         22         23         24         25
    21  O    0.000000
    22  H    0.994796   0.000000
    23  H    0.986319   1.550308   0.000000
    24  O    4.970523   5.498524   4.024798   0.000000
    25  H    5.733124   6.161947   4.761708   0.956142   0.000000
    26  H    5.069643   5.659030   4.185857   0.981194   1.543687
                   26
    26  H    0.000000
 Stoichiometry    C2H13F3O8
 Framework group  C1[X(C2H13F3O8)]
 Deg. of freedom    72
 Full point group                 C1      NOp   1
 Largest Abelian subgroup         C1      NOp   1
 Largest concise Abelian subgroup C1      NOp   1
                         Standard orientation:                         
 ---------------------------------------------------------------------
 Center     Atomic      Atomic             Coordinates (Angstroms)
 Number     Number       Type             X           Y           Z
 ---------------------------------------------------------------------
      1          6           0        1.208315   -0.473386   -0.117586
      2          8           0        0.570581    0.525270    0.163668
      3          8           0        0.795836   -1.541533   -0.699796
      4          1           0       -0.222254   -1.519119   -1.029683
      5          6           0        2.720277   -0.541020    0.218997
      6          9           0        3.137529   -1.766516    0.505560
      7          9           0        3.019265    0.230098    1.259428
      8          9           0        3.451023   -0.103693   -0.807106
      9          8           0        0.625109    3.249356    0.193517
     10          1           0        0.745014    2.297809    0.313542
     11          1           0        1.280585    3.522586   -0.447908
     12          8           0       -2.117710    0.818783   -0.111990
     13          1           0       -1.188759    0.742208    0.164037
     14          1           0       -2.208513    1.764138   -0.376619
     15          8           0       -3.149988   -2.781537    0.179941
     16          1           0       -3.923892   -3.251258   -0.123804
     17          1           0       -3.478470   -2.024426    0.710214
     18          8           0       -3.918537   -0.500573    1.390103
     19          1           0       -3.261760    0.073839    0.948076
     20          1           0       -4.770605   -0.105587    1.216719
     21          8           0       -1.571980   -1.421808   -1.519343
     22          1           0       -2.125830   -2.033630   -0.963877
     23          1           0       -1.853362   -0.527783   -1.212148
     24          8           0       -1.940076    3.450035   -0.605148
     25          1           0       -2.386453    4.048043   -0.007367
     26          1           0       -0.993496    3.476669   -0.348207
 ---------------------------------------------------------------------
 Rotational constants (GHZ):           0.5956040           0.3350080           0.2429163
 Standard basis: 6-31++G(d,p) (6D, 7F)
 There are   325 symmetry adapted cartesian basis functions of A   symmetry.
 There are   325 symmetry adapted basis functions of A   symmetry.
   325 basis functions,   520 primitive gaussians,   325 cartesian basis functions
    58 alpha electrons       58 beta electrons
       nuclear repulsion energy       981.3556269789 Hartrees.
 NAtoms=   26 NActive=   26 NUniq=   26 SFac= 1.00D+00 NAtFMM=   60 NAOKFM=F Big=F
 Integral buffers will be    131072 words long.
 Raffenetti 2 integral format.
 Two-electron integral symmetry is turned on.
 Nuclear repulsion after empirical dispersion term =      981.3424644994 Hartrees.
 One-electron integrals computed using PRISM.
 NBasis=   325 RedAO= T EigKep=  4.34D-05  NBF=   325
 NBsUse=   325 1.00D-06 EigRej= -1.00D+00 NBFU=   325
 Initial guess from the checkpoint file:  "/local_scratch/slurm.5787786/Gau-551655.chk"
 B after Tr=     0.000000   -0.000000    0.000000
         Rot=    0.999990   -0.003297    0.001348    0.002865 Ang=  -0.52 deg.
 ExpMin= 3.60D-02 ExpMax= 7.00D+03 ExpMxC= 1.05D+03 IAcc=3 IRadAn=         5 AccDes= 0.00D+00
 Harris functional with IExCor= 4639 and IRadAn=       5 diagonalized for initial guess.
 HarFok:  IExCor= 4639 AccDes= 0.00D+00 IRadAn=         5 IDoV= 1 UseB2=F ITyADJ=14
 ICtDFT=  3500011 ScaDFX=  1.000000  1.000000  1.000000  1.000000
 FoFCou: FMM=F IPFlag=           0 FMFlag=      100000 FMFlg1=           0
         NFxFlg=           0 DoJE=T BraDBF=F KetDBF=T FulRan=T
         wScrn=  0.000000 ICntrl=       500 IOpCl=  0 I1Cent=   200000004 NGrid=           0
         NMat0=    1 NMatS0=      1 NMatT0=    0 NMatD0=    1 NMtDS0=    0 NMtDT0=    0
 Petite list used in FoFCou.
 Requested convergence on RMS density matrix=1.00D-10 within 128 cycles.
 Requested convergence on MAX density matrix=1.00D-08.
 Requested convergence on             energy=1.00D-08.
 No special actions if energy rises.
 SCF Done:  E(RwB97XD) =  -985.239021686     A.U. after   16 cycles
            NFock= 16  Conv=0.73D-10     -V/T= 2.0081
 Calling FoFJK, ICntrl=      2127 FMM=F ISym2X=0 I1Cent= 0 IOpClX= 0 NMat=1 NMatS=1 NMatT=0.
 ***** Axes restored to original set *****
 -------------------------------------------------------------------
 Center     Atomic                   Forces (Hartrees/Bohr)
 Number     Number              X              Y              Z
 -------------------------------------------------------------------
      1        6          -0.011051472   -0.003329336    0.015811688
      2        8           0.003682664    0.002821661   -0.007073237
      3        8           0.001113864   -0.000039284   -0.002273864
      4        1           0.001842255   -0.002433777   -0.001944735
      5        6           0.005648045    0.004700997    0.005832792
      6        9          -0.010085813    0.001527504    0.003792168
      7        9           0.003175178    0.007565449   -0.008995742
      8        9           0.002448786   -0.013568277   -0.002723154
      9        8           0.001886410    0.000485109   -0.006258836
     10        1          -0.000699394    0.001543114    0.005324834
     11        1           0.003362123   -0.002161883    0.001742837
     12        8           0.001576540   -0.001254830   -0.002208173
     13        1           0.000025226    0.001329302    0.000615190
     14        1          -0.001696492    0.000352722   -0.001640313
     15        8           0.004741693    0.000285391    0.003200272
     16        1          -0.005292691   -0.001727122   -0.000189188
     17        1          -0.001834196    0.001829148   -0.002170449
     18        8           0.000141675    0.003381655    0.004093228
     19        1           0.002784423   -0.001851961   -0.001160924
     20        1          -0.002553815   -0.000217496   -0.004917234
     21        8           0.003637521    0.012558514    0.002496394
     22        1           0.001213048   -0.006112049    0.000044943
     23        1          -0.004923043   -0.005234559    0.001147659
     24        8          -0.001934166   -0.002177123    0.002400289
     25        1           0.000333938    0.001972191   -0.004561968
     26        1           0.002457692   -0.000245060   -0.000384476
 -------------------------------------------------------------------
 Cartesian Forces:  Max     0.015811688 RMS     0.004525572

 GradGradGradGradGradGradGradGradGradGradGradGradGradGradGradGradGradGrad
 Berny optimization.
 Using GEDIIS/GDIIS optimizer.
 FormGI is forming the generalized inverse of G from B-inverse, IUseBI=4.
 Internal  Forces:  Max     0.012144979 RMS     0.003303005
 Search for a local minimum.
 Step number   2 out of a maximum of  156
 All quantities printed in internal units (Hartrees-Bohrs-Radians)
 Mixed Optimization -- RFO/linear search
 Update second derivatives using D2CorX and points    1    2
 DE= -3.87D-03 DEPred=-4.28D-03 R= 9.05D-01
 TightC=F SS=  1.41D+00  RLast= 3.50D-01 DXNew= 5.0454D-01 1.0503D+00
 Trust test= 9.05D-01 RLast= 3.50D-01 DXMaxT set to 5.05D-01
 ITU=  1  0
 Use linear search instead of GDIIS.
     Eigenvalues ---   -0.10233  -0.00065  -0.00006   0.00030   0.00045
     Eigenvalues ---    0.00061   0.00065   0.00111   0.00154   0.00218
     Eigenvalues ---    0.00367   0.00475   0.00519   0.00676   0.00801
     Eigenvalues ---    0.00819   0.00907   0.01008   0.01145   0.01242
     Eigenvalues ---    0.01432   0.01533   0.01713   0.01746   0.01777
     Eigenvalues ---    0.01866   0.01947   0.01999   0.02324   0.02430
     Eigenvalues ---    0.02627   0.02657   0.02837   0.02936   0.02949
     Eigenvalues ---    0.03182   0.03383   0.03399   0.04340   0.04709
     Eigenvalues ---    0.05810   0.06153   0.06323   0.06715   0.07289
     Eigenvalues ---    0.08423   0.11500   0.14005   0.14566   0.19037
     Eigenvalues ---    0.21348   0.22526   0.24004   0.24638   0.28289
     Eigenvalues ---    0.39572   0.39875   0.40762   0.41217   0.43363
     Eigenvalues ---    0.43594   0.45563   0.48086   0.49667   0.50584
     Eigenvalues ---    0.55000   0.57977   0.58896   0.59278   0.59709
     Eigenvalues ---    0.59973   0.82540
 RFO step:  Lambda=-1.05870535D-01 EMin=-1.02328783D-01
 I=     1 Eig=   -1.02D-01 Dot1= -1.15D-02
 I=     1 Stepn= -6.00D-01 RXN=   6.00D-01 EDone=F
 I=     2 Eig=   -6.50D-04 Dot1=  6.59D-04
 I=     2 Stepn=  3.00D-01 RXN=   6.71D-01 EDone=F
 Mixed    2 eigenvectors in step.  Raw Step.Grad=  1.22D-02.
 RFO eigenvector is Hessian eigenvector with negative curvature.
 Taking step of  6.00D-01 in eigenvector direction(s).  Step.Grad=  9.36D-04.
 Quartic linear search produced a step of  0.54459.
 Maximum step size (   0.505) exceeded in Quadratic search.
    -- Step size not scaled.
 Iteration  1 RMS(Cart)=  0.06674813 RMS(Int)=  0.00658789
 Iteration  2 RMS(Cart)=  0.01158696 RMS(Int)=  0.00110418
 Iteration  3 RMS(Cart)=  0.00004197 RMS(Int)=  0.00110361
 Iteration  4 RMS(Cart)=  0.00000014 RMS(Int)=  0.00110361
 Variable       Old X    -DE/DX   Delta X   Delta X   Delta X     New X
                                 (Linear)    (Quad)   (Total)
    R1        2.30137   0.01214   0.00004   0.08393   0.08377   2.38514
    R2        2.42743  -0.00503   0.00412  -0.06321  -0.05894   2.36849
    R3        2.92992  -0.00075  -0.00063  -0.00292  -0.00355   2.92638
    R4        3.37769   0.00350   0.03243   0.04583   0.07838   3.45607
    R5        3.34985   0.00264   0.04204   0.00704   0.04838   3.39823
    R6        2.02283  -0.00190  -0.08358   0.12618   0.04296   2.06580
    R7        2.71950  -0.00287   0.09820  -0.36026  -0.26168   2.45782
    R8        2.50562   0.00820   0.00118   0.04350   0.04468   2.55030
    R9        2.51164   0.00982   0.00177   0.05150   0.05327   2.56491
   R10        2.51989   0.01169   0.00530   0.07703   0.08233   2.60222
   R11        1.82652   0.00802   0.00250   0.06138   0.06400   1.89052
   R12        1.80835   0.00421   0.00207   0.02927   0.03134   1.83969
   R13        3.25396   0.00264   0.01843   0.04346   0.06203   3.31599
   R14        1.83703   0.00337  -0.00121   0.03676   0.03505   1.87207
   R15        1.86305   0.00151  -0.00131   0.01037   0.00898   1.87203
   R16        3.26629   0.00182   0.00966   0.04142   0.05089   3.31719
   R17        3.32370   0.00314   0.04288  -0.01142   0.03174   3.35544
   R18        3.25479   0.00190   0.01603   0.02459   0.04057   3.29536
   R19        1.80449   0.00542   0.00246   0.03810   0.04055   1.84505
   R20        1.85377   0.00371   0.00053   0.03189   0.03239   1.88616
   R21        3.22728   0.00099   0.03383  -0.05325  -0.01924   3.20804
   R22        3.26110   0.00197   0.01722   0.02966   0.04680   3.30790
   R23        1.84835   0.00492   0.00215   0.04036   0.04230   1.89065
   R24        1.80476   0.00541   0.00256   0.03762   0.04018   1.84494
   R25        1.87989  -0.00382  -0.00958  -0.02819  -0.03757   1.84232
   R26        1.86387  -0.00168  -0.00824  -0.01279  -0.02085   1.84302
   R27        1.80685   0.00482   0.00218   0.03302   0.03520   1.84205
   R28        1.85419   0.00395  -0.00007   0.03102   0.03106   1.88525
    A1        2.23751  -0.00056   0.00003  -0.00330  -0.00337   2.23414
    A2        2.09013  -0.00303  -0.00175  -0.06515  -0.06698   2.02315
    A3        1.95547   0.00358   0.00168   0.06826   0.06987   2.02534
    A4        2.46781   0.00075  -0.01839   0.04781   0.02996   2.49777
    A5        2.23970  -0.00130   0.01686  -0.05192  -0.03620   2.20350
    A6        1.54627   0.00046  -0.00302   0.01693   0.01356   1.55983
    A7        2.01272  -0.00131  -0.01550  -0.00023  -0.01492   1.99780
    A8        1.97590  -0.00792  -0.00245  -0.07345  -0.07925   1.89665
    A9        1.94336  -0.00810  -0.00723  -0.05656  -0.06672   1.87664
   A10        1.93162  -0.00965  -0.01094  -0.09671  -0.11190   1.81972
   A11        1.87157   0.00926   0.00821   0.08284   0.08860   1.96017
   A12        1.87232   0.00921   0.00712   0.08097   0.08289   1.95521
   A13        1.86379   0.00926   0.00709   0.08100   0.08380   1.94759
   A14        1.85392   0.00039   0.00011  -0.00198  -0.00223   1.85169
   A15        1.86047  -0.00002   0.00676   0.00422   0.01127   1.87174
   A16        1.97720   0.00085   0.00822   0.01727   0.02553   2.00272
   A17        2.83635  -0.00168  -0.00149  -0.03586  -0.03687   2.79948
   A18        1.81292   0.00079   0.00414   0.00850   0.01301   1.82593
   A19        2.00911  -0.00046  -0.00444  -0.00067  -0.00583   2.00328
   A20        1.54447  -0.00083  -0.00538  -0.01136  -0.01677   1.52770
   A21        2.11406  -0.00012   0.00686  -0.01392  -0.00662   2.10744
   A22        2.18962   0.00036  -0.00327   0.01321   0.00926   2.19888
   A23        1.72454  -0.00001  -0.00218   0.00502   0.00310   1.72765
   A24        2.85073  -0.00153  -0.01111  -0.00872  -0.01978   2.83095
   A25        2.85726  -0.00055  -0.00146  -0.02585  -0.02751   2.82975
   A26        1.85481  -0.00038   0.00056  -0.00394  -0.00434   1.85048
   A27        2.08106   0.00022   0.00199   0.00230   0.00390   2.08496
   A28        1.79759   0.00110   0.00231   0.02968   0.03184   1.82944
   A29        1.74092   0.00019   0.00788   0.01766   0.02492   1.76584
   A30        2.11905  -0.00018  -0.00238  -0.00738  -0.00999   2.10905
   A31        1.84851   0.00039   0.00078   0.00150   0.00225   1.85076
   A32        1.86565   0.00233   0.01065   0.05894   0.06773   1.93337
   A33        1.79557   0.00211   0.01083   0.03316   0.04131   1.83688
   A34        1.79747   0.00187   0.00655   0.04631   0.04932   1.84678
   A35        2.76975  -0.00165  -0.01248  -0.05319  -0.06510   2.70465
   A36        2.04483  -0.00001   0.00213   0.00002   0.00100   2.04583
   A37        1.71346   0.00194   0.00957   0.03904   0.04816   1.76162
   A38        1.84386   0.00077   0.00359   0.01353   0.01685   1.86071
   A39        3.10186   0.00406   0.01190   0.07071   0.08302   3.18489
   A40        3.00739  -0.00175  -0.01125  -0.04901  -0.06003   2.94736
   A41        2.93088  -0.00096   0.00070  -0.02340  -0.02325   2.90764
   A42        2.92788   0.00015  -0.00264  -0.00717  -0.00961   2.91827
   A43        2.99453  -0.00132  -0.01069  -0.02576  -0.03651   2.95802
   A44        3.09826  -0.00004  -0.00358   0.02025   0.01686   3.11512
   A45        2.99123  -0.00042   0.00405  -0.00865  -0.00477   2.98646
   A46        3.22383  -0.00110  -0.01302  -0.01368  -0.02713   3.19671
   A47        3.13064  -0.00167  -0.01063  -0.04116  -0.05100   3.07964
   A48        3.05579   0.00031   0.00150   0.00564   0.00707   3.06286
    D1       -2.56368   0.00065   0.02064  -0.04818  -0.02793  -2.59162
    D2        0.22959   0.00017  -0.00723   0.02518   0.01716   0.24675
    D3        0.56341  -0.00030   0.01441  -0.06562  -0.05093   0.51248
    D4       -2.92650  -0.00078  -0.01346   0.00775  -0.00584  -2.93234
    D5        0.07189  -0.00023  -0.00114   0.00096  -0.00116   0.07073
    D6       -3.05613   0.00070   0.00470   0.01817   0.02280  -3.03333
    D7        2.58440   0.00063   0.03648  -0.08246  -0.04712   2.53728
    D8        0.47413   0.00018   0.03286  -0.09638  -0.06258   0.41154
    D9       -1.59607   0.00008   0.03599  -0.09842  -0.06198  -1.65805
   D10       -0.56949  -0.00020   0.03119  -0.09761  -0.06771  -0.63720
   D11       -2.67976  -0.00065   0.02758  -0.11153  -0.08318  -2.76293
   D12        1.53323  -0.00075   0.03071  -0.11357  -0.08257   1.45065
   D13        2.12219  -0.00054  -0.01564   0.04167   0.02720   2.14939
   D14       -0.74824   0.00012   0.00271  -0.00320  -0.00075  -0.74899
   D15       -1.13656   0.00025   0.00903  -0.02648  -0.01660  -1.15316
   D16        1.79036   0.00017  -0.01214   0.03072   0.01785   1.80821
   D17       -1.93469  -0.00222   0.00075  -0.05509  -0.05720  -1.99190
   D18       -0.04515   0.00192   0.01729   0.03353   0.05262   0.00747
   D19       -1.66574  -0.00120  -0.00711  -0.02560  -0.03252  -1.69825
   D20        0.44760  -0.00001   0.00592  -0.00431   0.00223   0.44983
   D21        0.09001  -0.00091  -0.01071  -0.00423  -0.01554   0.07447
   D22        2.17447  -0.00008  -0.00504   0.01189   0.00721   2.18168
   D23        2.10591  -0.00033  -0.00472  -0.00047  -0.00549   2.10042
   D24       -2.09281   0.00050   0.00095   0.01565   0.01726  -2.07555
   D25       -1.49534  -0.00006   0.00073  -0.00337  -0.00231  -1.49765
   D26        2.43631  -0.00023  -0.00881   0.00856  -0.00024   2.43606
   D27        0.70801   0.00019  -0.00358   0.00838   0.00436   0.71237
   D28       -0.24370  -0.00012   0.00579  -0.02054  -0.01440  -0.25810
   D29        2.04768  -0.00010   0.00934  -0.02479  -0.01530   2.03238
   D30       -1.95757   0.00021   0.01067  -0.01711  -0.00611  -1.96368
   D31       -1.32258   0.00064   0.00800  -0.00062   0.00740  -1.31519
   D32        2.79711   0.00066   0.00580   0.00216   0.00770   2.80480
   D33        2.67652  -0.00005   0.00228  -0.00186   0.00070   2.67722
   D34        0.51302  -0.00004   0.00008   0.00093   0.00100   0.51402
   D35        0.25557  -0.00056   0.00047  -0.01545  -0.01463   0.24095
   D36       -1.90792  -0.00054  -0.00173  -0.01266  -0.01433  -1.92225
   D37        0.88128  -0.00071  -0.00957   0.00097  -0.00915   0.87213
   D38        2.73139  -0.00028  -0.00900   0.00553  -0.00375   2.72764
   D39       -1.12908  -0.00011  -0.00408   0.00323  -0.00072  -1.12981
   D40       -1.71860  -0.00129  -0.00327  -0.03233  -0.03556  -1.75416
   D41        0.24190   0.00080   0.00747   0.00763   0.01563   0.25754
   D42       -2.34308   0.00026  -0.00136   0.00614   0.00478  -2.33830
   D43       -0.37518   0.00050   0.00392   0.00997   0.01389  -0.36129
   D44       -0.18389   0.00080   0.00297   0.01852   0.02146  -0.16243
   D45        1.78401   0.00104   0.00825   0.02235   0.03057   1.81458
   D46       -2.55668   0.00283   0.01848   0.04040   0.05993  -2.49675
   D47        1.88785  -0.00044   0.00420  -0.01831  -0.01446   1.87339
   D48        1.71741   0.00200   0.01336   0.01618   0.03022   1.74763
   D49       -0.12124  -0.00127  -0.00092  -0.04253  -0.04417  -0.16542
   D50       -0.87236  -0.00183  -0.00981  -0.03336  -0.04512  -0.91748
   D51        1.06526   0.00202   0.00712   0.05679   0.06523   1.13049
         Item               Value     Threshold  Converged?
 Maximum Force            0.012145     0.000015     NO 
 RMS     Force            0.003303     0.000010     NO 
 Maximum Displacement     0.289932     0.000060     NO 
 RMS     Displacement     0.071821     0.000040     NO 
 Predicted change in Energy=-2.542592D-02
 GradGradGradGradGradGradGradGradGradGradGradGradGradGradGradGradGradGrad

                          Input orientation:                          
 ---------------------------------------------------------------------
 Center     Atomic      Atomic             Coordinates (Angstroms)
 Number     Number       Type             X           Y           Z
 ---------------------------------------------------------------------
      1          6           0        0.948848    0.544569    0.764519
      2          8           0        1.343847    0.751964   -0.416168
      3          8           0       -0.154484    0.082978    1.139335
      4          1           0       -0.815252   -0.227565    0.325717
      5          6           0        1.971202    0.856805    1.884953
      6          9           0        1.304428    1.330321    2.958501
      7          9           0        2.857316    1.758007    1.390098
      8          9           0        2.571930   -0.355034    2.143396
      9          8           0        3.459186    0.566590   -2.228296
     10          1           0        2.833436    0.778079   -1.476930
     11          1           0        4.076566   -0.103244   -1.884922
     12          8           0       -0.279606    0.496537   -2.631279
     13          1           0        0.316669    0.778095   -1.891964
     14          1           0        0.332900    0.148449   -3.327723
     15          8           0       -3.594910    1.129867   -0.907615
     16          1           0       -4.517015    0.870816   -1.097050
     17          1           0       -3.272370    1.613528   -1.718951
     18          8           0       -2.391131    2.166966   -3.126518
     19          1           0       -1.540219    1.648065   -3.038949
     20          1           0       -2.723877    1.989485   -4.027039
     21          8           0       -1.633843   -0.634638   -0.599387
     22          1           0       -2.430389   -0.073243   -0.627730
     23          1           0       -1.167775   -0.477387   -1.441546
     24          8           0        1.773111   -0.205364   -4.245080
     25          1           0        1.937648    0.332026   -5.041518
     26          1           0        2.481633    0.037220   -3.585975
 ---------------------------------------------------------------------
                    Distance matrix (angstroms):
                    1          2          3          4          5
     1  C    0.000000
     2  O    1.262164   0.000000
     3  O    1.253353   2.261001   0.000000
     4  H    1.975041   2.484266   1.093172   0.000000
     5  C    1.548571   2.387409   2.381868   3.372151   0.000000
     6  F    2.357414   3.424097   2.644551   3.721774   1.349559
     7  F    2.346493   2.562286   3.455364   4.308499   1.357293
     8  F    2.311922   3.047130   2.938253   3.846194   1.377034
     9  O    3.906305   2.791564   4.963207   5.042270   4.383736
    10  H    2.937736   1.828872   4.031832   4.192109   3.471585
    11  H    4.149918   3.218132   5.204094   5.369569   4.423371
    12  O    3.611488   2.758180   3.795288   3.091127   5.058881
    13  H    2.740636   1.798264   3.145464   2.685275   4.124170
    14  H    4.157252   3.140605   4.494044   3.848020   5.509791
    15  O    4.876920   4.977515   4.137936   3.330200   6.233346
    16  H    5.783385   5.901477   4.965258   4.115065   7.140693
    17  H    5.012881   4.873294   4.498177   3.688864   6.407480
    18  O    5.378457   4.826830   5.248152   4.487215   6.772098
    19  H    4.677556   3.999977   4.672025   3.919763   6.099261
    20  H    6.207715   5.578193   6.076839   5.244487   7.634028
    21  O    3.149771   3.289813   2.393038   1.300621   4.625224
    22  H    3.706655   3.869184   2.885597   1.881899   5.152919
    23  H    3.223540   2.978414   2.828730   1.819313   4.764330
    24  O    5.132046   3.970053   5.726316   5.252838   6.224529
    25  H    5.893468   4.682181   6.530083   6.057954   6.946404
    26  H    4.640434   3.442833   5.411078   5.122587   5.555476
                    6          7          8          9         10
     6  F    0.000000
     7  F    2.248169   0.000000
     8  F    2.260837   2.261382   0.000000
     9  O    5.668257   3.856747   4.555031   0.000000
    10  H    4.723969   3.029963   3.802511   1.000421   0.000000
    11  H    5.761824   3.959367   4.307514   0.973521   1.577518
    12  O    5.869412   5.253861   5.626184   3.761099   3.332089
    13  H    4.980726   4.264628   4.759655   3.167533   2.550759
    14  H    6.469722   5.587593   5.932950   3.340246   3.174044
    15  O    6.244241   6.877883   7.038716   7.198733   6.463089
    16  H    7.109700   7.832865   7.890269   8.061765   7.360846
    17  H    6.550255   6.874599   7.276593   6.831497   6.167448
    18  O    7.168304   6.936372   7.665798   6.131412   5.652101
    19  H    6.645479   6.242344   6.912227   5.178880   4.725002
    20  H    8.090705   7.781303   8.462660   6.594723   6.233322
    21  O    5.015283   5.463818   5.028873   5.480441   4.766805
    22  H    5.364690   5.948524   5.725535   6.136635   5.399421
    23  H    5.360970   5.405233   5.181908   4.808079   4.193702
    24  O    7.380351   6.065111   6.439965   2.739741   3.123157
    25  H    8.086895   6.651684   7.245506   3.206917   3.702390
    26  H    6.774075   5.278594   5.743493   1.754746   2.262899
                   11         12         13         14         15
    11  H    0.000000
    12  O    4.460159   0.000000
    13  H    3.861818   0.990658   0.000000
    14  H    4.019958   0.990637   1.567839   0.000000
    15  O    7.831172   3.789904   4.048844   4.716757   0.000000
    16  H    8.684422   4.522122   4.899489   5.386965   0.976356
    17  H    7.548623   3.322145   3.689049   4.211006   0.998112
    18  O    6.966098   2.737541   3.284093   3.396356   2.729138
    19  H    5.995593   1.755379   2.349565   2.416777   3.005474
    20  H    7.430627   3.186143   3.907804   3.636254   3.350888
    21  O    5.877393   2.691115   2.733325   3.453277   2.655988
    22  H    6.627360   2.994115   3.141558   3.869738   1.697621
    23  H    5.276332   1.775623   1.995666   2.490253   2.959617
    24  O    3.299497   2.703825   2.936932   1.743829   6.460431
    25  H    3.837777   3.279105   3.570188   2.354997   6.952331
    26  H    2.336048   2.957508   2.847040   2.167054   6.729924
                   16         17         18         19         20
    16  H    0.000000
    17  H    1.577189   0.000000
    18  O    3.212185   1.750463   0.000000
    19  H    3.638187   2.178057   1.000489   0.000000
    20  H    3.612700   2.401970   0.976298   1.579220   0.000000
    21  O    3.290402   2.998741   3.848229   3.342299   4.452303
    22  H    2.337844   2.178277   3.356191   3.093425   3.987014
    23  H    3.626808   2.979631   3.365759   2.684764   3.897651
    24  O    7.115754   5.928455   4.921386   3.983479   5.008773
    25  H    7.583653   6.310783   5.076667   4.223482   5.050362
    26  H    7.474671   6.251326   5.337672   4.366847   5.577026
                   21         22         23         24         25
    21  O    0.000000
    22  H    0.974913   0.000000
    23  H    0.975284   1.555578   0.000000
    24  O    5.008263   5.547260   4.072176   0.000000
    25  H    5.781221   6.222983   4.822717   0.974769   0.000000
    26  H    5.129156   5.735100   4.263986   0.997632   1.581593
                   26
    26  H    0.000000
 Stoichiometry    C2H13F3O8
 Framework group  C1[X(C2H13F3O8)]
 Deg. of freedom    72
 Full point group                 C1      NOp   1
 Largest Abelian subgroup         C1      NOp   1
 Largest concise Abelian subgroup C1      NOp   1
                         Standard orientation:                         
 ---------------------------------------------------------------------
 Center     Atomic      Atomic             Coordinates (Angstroms)
 Number     Number       Type             X           Y           Z
 ---------------------------------------------------------------------
      1          6           0        1.220395   -0.542464   -0.113420
      2          8           0        0.609793    0.525644    0.168305
      3          8           0        0.766480   -1.564790   -0.678844
      4          1           0       -0.269955   -1.474065   -1.014398
      5          6           0        2.727003   -0.575056    0.243149
      6          9           0        3.054608   -1.828665    0.620576
      7          9           0        2.932524    0.331188    1.232455
      8          9           0        3.359602   -0.204775   -0.922584
      9          8           0        0.705974    3.314965    0.225454
     10          1           0        0.831575    2.331199    0.356870
     11          1           0        1.396023    3.593671   -0.402159
     12          8           0       -2.111417    0.850734   -0.142967
     13          1           0       -1.172414    0.765305    0.160972
     14          1           0       -2.201307    1.799471   -0.413484
     15          8           0       -3.095950   -2.797419    0.148668
     16          1           0       -3.849895   -3.323704   -0.179756
     17          1           0       -3.491397   -2.055238    0.686270
     18          8           0       -3.951785   -0.507221    1.361406
     19          1           0       -3.297427    0.102308    0.912778
     20          1           0       -4.835053   -0.128743    1.188926
     21          8           0       -1.492162   -1.415620   -1.455318
     22          1           0       -2.067451   -2.028865   -0.961933
     23          1           0       -1.803625   -0.519380   -1.229654
     24          8           0       -1.895560    3.504711   -0.612520
     25          1           0       -2.388241    4.116354   -0.035172
     26          1           0       -0.938807    3.559038   -0.335133
 ---------------------------------------------------------------------
 Rotational constants (GHZ):           0.5777002           0.3432222           0.2441961
 Standard basis: 6-31++G(d,p) (6D, 7F)
 There are   325 symmetry adapted cartesian basis functions of A   symmetry.
 There are   325 symmetry adapted basis functions of A   symmetry.
   325 basis functions,   520 primitive gaussians,   325 cartesian basis functions
    58 alpha electrons       58 beta electrons
       nuclear repulsion energy       977.7104705381 Hartrees.
 NAtoms=   26 NActive=   26 NUniq=   26 SFac= 1.00D+00 NAtFMM=   60 NAOKFM=F Big=F
 Integral buffers will be    131072 words long.
 Raffenetti 2 integral format.
 Two-electron integral symmetry is turned on.
 Nuclear repulsion after empirical dispersion term =      977.6974865024 Hartrees.
 One-electron integrals computed using PRISM.
 NBasis=   325 RedAO= T EigKep=  3.99D-05  NBF=   325
 NBsUse=   325 1.00D-06 EigRej= -1.00D+00 NBFU=   325
 Initial guess from the checkpoint file:  "/local_scratch/slurm.5787786/Gau-551655.chk"
 B after Tr=    -0.000000   -0.000000   -0.000000
         Rot=    0.999987    0.002666    0.002624    0.003343 Ang=   0.57 deg.
 ExpMin= 3.60D-02 ExpMax= 7.00D+03 ExpMxC= 1.05D+03 IAcc=3 IRadAn=         5 AccDes= 0.00D+00
 Harris functional with IExCor= 4639 and IRadAn=       5 diagonalized for initial guess.
 HarFok:  IExCor= 4639 AccDes= 0.00D+00 IRadAn=         5 IDoV= 1 UseB2=F ITyADJ=14
 ICtDFT=  3500011 ScaDFX=  1.000000  1.000000  1.000000  1.000000
 FoFCou: FMM=F IPFlag=           0 FMFlag=      100000 FMFlg1=           0
         NFxFlg=           0 DoJE=T BraDBF=F KetDBF=T FulRan=T
         wScrn=  0.000000 ICntrl=       500 IOpCl=  0 I1Cent=   200000004 NGrid=           0
         NMat0=    1 NMatS0=      1 NMatT0=    0 NMatD0=    1 NMtDS0=    0 NMtDT0=    0
 Petite list used in FoFCou.
 Requested convergence on RMS density matrix=1.00D-10 within 128 cycles.
 Requested convergence on MAX density matrix=1.00D-08.
 Requested convergence on             energy=1.00D-08.
 No special actions if energy rises.
 SCF Done:  E(RwB97XD) =  -985.230623090     A.U. after   17 cycles
            NFock= 17  Conv=0.47D-10     -V/T= 2.0087
 Calling FoFJK, ICntrl=      2127 FMM=F ISym2X=0 I1Cent= 0 IOpClX= 0 NMat=1 NMatS=1 NMatT=0.
 ***** Axes restored to original set *****
 -------------------------------------------------------------------
 Center     Atomic                   Forces (Hartrees/Bohr)
 Number     Number              X              Y              Z
 -------------------------------------------------------------------
      1        6           0.032104480    0.016671408   -0.042732414
      2        8          -0.016622289   -0.006934270    0.030105154
      3        8          -0.006556398   -0.003312393    0.013962305
      4        1          -0.006684009   -0.003071806   -0.001304677
      5        6          -0.019359994   -0.009482433   -0.022393292
      6        9           0.026848439   -0.005770757   -0.006719217
      7        9          -0.006863925   -0.017551608    0.027193590
      8        9           0.000176467    0.031453994    0.008606781
      9        8          -0.007146064   -0.003823301    0.019367843
     10        1           0.015622854   -0.006307739   -0.015371939
     11        1          -0.008394040    0.009336081   -0.003354885
     12        8           0.009134302    0.001538387    0.004929722
     13        1          -0.006095607   -0.003717416   -0.009607313
     14        1          -0.002207725    0.003063606    0.003700843
     15        8          -0.011912156    0.001529245   -0.013714932
     16        1           0.015126228    0.004387891    0.004022984
     17        1          -0.004366092   -0.005519730    0.008933287
     18        8           0.007659229   -0.010806568   -0.011989421
     19        1          -0.012729949    0.006787396   -0.002321229
     20        1           0.005622521    0.003167252    0.014917991
     21        8           0.008289479   -0.009469431    0.003219728
     22        1          -0.011495645    0.007681408   -0.001422269
     23        1          -0.000772626    0.000083750   -0.008207194
     24        8           0.010004947    0.010156912   -0.003262505
     25        1          -0.001480949   -0.007981140    0.012381784
     26        1          -0.007901476   -0.002108737   -0.008940726
 -------------------------------------------------------------------
 Cartesian Forces:  Max     0.042732414 RMS     0.012678217

 GradGradGradGradGradGradGradGradGradGradGradGradGradGradGradGradGradGrad
 Berny optimization.
 Using GEDIIS/GDIIS optimizer.
 FormGI is forming the generalized inverse of G from B-inverse, IUseBI=4.
 Internal  Forces:  Max     0.032072028 RMS     0.008970492
 Search for a local minimum.
 Step number   3 out of a maximum of  156
 All quantities printed in internal units (Hartrees-Bohrs-Radians)
 Mixed Optimization -- RFO/linear search
 Update second derivatives using D2CorX and points    1    3    2
 ITU=  0  1  0
 Use linear search instead of GDIIS.
     Eigenvalues ---   -0.00065  -0.00006   0.00030   0.00045   0.00061
     Eigenvalues ---    0.00065   0.00111   0.00154   0.00218   0.00367
     Eigenvalues ---    0.00475   0.00519   0.00676   0.00801   0.00818
     Eigenvalues ---    0.00908   0.01007   0.01146   0.01244   0.01433
     Eigenvalues ---    0.01564   0.01728   0.01744   0.01787   0.01889
     Eigenvalues ---    0.01947   0.01999   0.02321   0.02434   0.02628
     Eigenvalues ---    0.02653   0.02834   0.02932   0.02946   0.03180
     Eigenvalues ---    0.03376   0.03390   0.04352   0.04707   0.05620
     Eigenvalues ---    0.05926   0.06321   0.06449   0.06949   0.07321
     Eigenvalues ---    0.08425   0.11798   0.13952   0.18729   0.20299
     Eigenvalues ---    0.22513   0.23715   0.24554   0.25836   0.37350
     Eigenvalues ---    0.39783   0.40453   0.40805   0.41357   0.43359
     Eigenvalues ---    0.45530   0.47982   0.48959   0.49665   0.54051
     Eigenvalues ---    0.57967   0.58895   0.59273   0.59708   0.59818
     Eigenvalues ---    0.60902   0.83504
 RFO step:  Lambda=-3.11982938D-03 EMin=-6.52745454D-04
 Quartic linear search produced a step of -0.68759.
 Iteration  1 RMS(Cart)=  0.15546885 RMS(Int)=  0.04808626
 Iteration  2 RMS(Cart)=  0.08828895 RMS(Int)=  0.01061429
 Iteration  3 RMS(Cart)=  0.00912818 RMS(Int)=  0.00649076
 Iteration  4 RMS(Cart)=  0.00009473 RMS(Int)=  0.00649049
 Iteration  5 RMS(Cart)=  0.00000086 RMS(Int)=  0.00649049
 Variable       Old X    -DE/DX   Delta X   Delta X   Delta X     New X
                                 (Linear)    (Quad)   (Total)
    R1        2.38514  -0.03207  -0.05760  -0.00682  -0.05904   2.32610
    R2        2.36849   0.01906   0.04052   0.00842   0.04951   2.41800
    R3        2.92638   0.00510   0.00244   0.00180   0.00424   2.93061
    R4        3.45607   0.00045  -0.05389   0.10565   0.05458   3.51065
    R5        3.39823   0.00387  -0.03326   0.13968   0.11527   3.51350
    R6        2.06580   0.01032  -0.02954  -0.03331  -0.06883   1.99697
    R7        2.45782   0.00440   0.17993   0.05946   0.23329   2.69111
    R8        2.55030  -0.02063  -0.03072  -0.00569  -0.03641   2.51389
    R9        2.56491  -0.02605  -0.03663  -0.00033  -0.03695   2.52796
   R10        2.60222  -0.02599  -0.05661   0.01115  -0.04546   2.55676
   R11        1.89052  -0.02244  -0.04401  -0.00562  -0.04877   1.84175
   R12        1.83969  -0.01293  -0.02155  -0.00166  -0.02321   1.81648
   R13        3.31599  -0.00058  -0.04265   0.06244   0.01546   3.33145
   R14        1.87207  -0.00798  -0.02410  -0.00850  -0.02133   1.85074
   R15        1.87203  -0.00516  -0.00617  -0.00693  -0.01364   1.85839
   R16        3.31719   0.00033  -0.03499   0.03422  -0.00071   3.31648
   R17        3.35544  -0.00133  -0.02183   0.10887   0.08235   3.43779
   R18        3.29536  -0.00021  -0.02789   0.05022   0.02022   3.31557
   R19        1.84505  -0.01623  -0.02788  -0.00224  -0.03012   1.81492
   R20        1.88616  -0.01114  -0.02227  -0.00516  -0.02593   1.86022
   R21        3.20804  -0.00022   0.01323   0.03493   0.04850   3.25653
   R22        3.30790   0.00053  -0.03218   0.03942   0.00882   3.31671
   R23        1.89065  -0.01387  -0.02908  -0.00499  -0.03379   1.85686
   R24        1.84494  -0.01625  -0.02763  -0.00204  -0.02967   1.81527
   R25        1.84232   0.01352   0.02584  -0.00331   0.02248   1.86480
   R26        1.84302   0.00467   0.01434  -0.00837  -0.00047   1.84255
   R27        1.84205  -0.01477  -0.02420  -0.00215  -0.02635   1.81569
   R28        1.88525  -0.01271  -0.02136  -0.00924  -0.03506   1.85019
    A1        2.23414   0.00019   0.00231  -0.00133   0.01134   2.24548
    A2        2.02315   0.00778   0.04605  -0.00994   0.03072   2.05387
    A3        2.02534  -0.00796  -0.04804   0.01029  -0.04254   1.98280
    A4        2.49777  -0.00453  -0.02060  -0.16372  -0.19018   2.30759
    A5        2.20350   0.00574   0.02489   0.08189   0.08156   2.28506
    A6        1.55983  -0.00122  -0.00932   0.02341  -0.00263   1.55720
    A7        1.99780   0.00047   0.01026  -0.03278  -0.02084   1.97696
    A8        1.89665   0.02633   0.05449   0.02947   0.08385   1.98050
    A9        1.87664   0.02933   0.04588   0.00209   0.04828   1.92491
   A10        1.81972   0.02903   0.07694  -0.01575   0.06226   1.88198
   A11        1.96017  -0.02620  -0.06092  -0.00085  -0.06249   1.89768
   A12        1.95521  -0.02471  -0.05699  -0.00500  -0.06143   1.89378
   A13        1.94759  -0.02502  -0.05762  -0.00919  -0.06526   1.88233
   A14        1.85169  -0.00163   0.00153  -0.00052   0.00057   1.85226
   A15        1.87174   0.00219  -0.00775   0.02164   0.01588   1.88763
   A16        2.00272   0.00119  -0.01755   0.05609   0.04429   2.04701
   A17        2.79948   0.00283   0.02535  -0.01396   0.02898   2.82846
   A18        1.82593  -0.00178  -0.00895   0.00608   0.00005   1.82599
   A19        2.00328   0.00094   0.00401  -0.02880  -0.02833   1.97495
   A20        1.52770   0.00180   0.01153   0.00599   0.02109   1.54879
   A21        2.10744   0.00115   0.00455   0.05242   0.06048   2.16792
   A22        2.19888  -0.00115  -0.00637  -0.03134  -0.04659   2.15229
   A23        1.72765  -0.00062  -0.00213  -0.02338  -0.02362   1.70403
   A24        2.83095   0.00352   0.01360  -0.06100  -0.04336   2.78759
   A25        2.82975   0.00008   0.01891   0.00579   0.03523   2.86497
   A26        1.85048   0.00151   0.00298   0.01209   0.01619   1.86667
   A27        2.08496   0.00005  -0.00268   0.01965   0.01602   2.10098
   A28        1.82944  -0.00084  -0.02189   0.01583  -0.00603   1.82341
   A29        1.76584   0.00392  -0.01714   0.04976   0.03225   1.79809
   A30        2.10905  -0.00120   0.00687   0.00464   0.00778   2.11684
   A31        1.85076  -0.00126  -0.00155   0.01014   0.00917   1.85993
   A32        1.93337   0.00025  -0.04657   0.04748  -0.00029   1.93308
   A33        1.83688  -0.00121  -0.02840   0.05456   0.02406   1.86094
   A34        1.84678  -0.00055  -0.03391   0.01335  -0.01663   1.83015
   A35        2.70465  -0.00277   0.04476  -0.03629   0.00942   2.71407
   A36        2.04583   0.00089  -0.00069   0.01822   0.02174   2.06757
   A37        1.76162  -0.00040  -0.03311   0.04758   0.00786   1.76947
   A38        1.86071  -0.00101  -0.01158   0.00712  -0.00179   1.85892
   A39        3.18489  -0.00694  -0.05709   0.00832  -0.04790   3.13699
   A40        2.94736  -0.00124   0.04128  -0.06185  -0.01896   2.92839
   A41        2.90764   0.00184   0.01598  -0.01382   0.00016   2.90780
   A42        2.91827  -0.00246   0.00661  -0.00227   0.00109   2.91936
   A43        2.95802  -0.00038   0.02510  -0.03218  -0.01163   2.94639
   A44        3.11512   0.00188  -0.01159  -0.02265  -0.02152   3.09360
   A45        2.98646   0.00157   0.00328   0.01610   0.01718   3.00364
   A46        3.19671  -0.00084   0.01865  -0.07716  -0.06068   3.13603
   A47        3.07964  -0.00100   0.03507  -0.02590   0.00632   3.08596
   A48        3.06286  -0.00084  -0.00486  -0.01486  -0.02684   3.03602
    D1       -2.59162  -0.00106   0.01921   0.25618   0.26070  -2.33091
    D2        0.24675  -0.00084  -0.01180  -0.12379  -0.14011   0.10664
    D3        0.51248  -0.00095   0.03502   0.22300   0.24583   0.75831
    D4       -2.93234  -0.00073   0.00402  -0.15697  -0.15498  -3.08732
    D5        0.07073   0.00054   0.00080   0.00296  -0.00265   0.06808
    D6       -3.03333   0.00014  -0.01568   0.03654   0.01043  -3.02290
    D7        2.53728   0.00058   0.03240   0.36065   0.39186   2.92914
    D8        0.41154  -0.00055   0.04303   0.34332   0.38373   0.79528
    D9       -1.65805   0.00012   0.04262   0.36073   0.40207  -1.25598
   D10       -0.63720   0.00081   0.04656   0.33136   0.38012  -0.25708
   D11       -2.76293  -0.00032   0.05719   0.31403   0.37199  -2.39094
   D12        1.45065   0.00035   0.05678   0.33143   0.39033   1.84098
   D13        2.14939   0.00173  -0.01870  -0.22964  -0.21722   1.93217
   D14       -0.74899   0.00052   0.00052   0.05672   0.05067  -0.69833
   D15       -1.15316  -0.00085   0.01141   0.14421   0.17362  -0.97953
   D16        1.80821  -0.00183  -0.01228  -0.11676  -0.14619   1.66203
   D17       -1.99190   0.00372   0.03933   0.06313   0.11133  -1.88057
   D18        0.00747   0.00131  -0.03618   0.13773   0.10351   0.11098
   D19       -1.69825   0.00002   0.02236  -0.08323  -0.05448  -1.75273
   D20        0.44983   0.00171  -0.00153  -0.00545   0.00799   0.45782
   D21        0.07447  -0.00029   0.01069  -0.07166  -0.06397   0.01050
   D22        2.18168  -0.00009  -0.00496  -0.03337  -0.04248   2.13920
   D23        2.10042  -0.00008   0.00378  -0.03526  -0.02926   2.07116
   D24       -2.07555   0.00013  -0.01187   0.00302  -0.00777  -2.08332
   D25       -1.49765   0.00015   0.00159   0.02388   0.03001  -1.46763
   D26        2.43606  -0.00060   0.00017  -0.03000  -0.02972   2.40635
   D27        0.71237  -0.00077  -0.00300  -0.00620  -0.01234   0.70003
   D28       -0.25810   0.00032   0.00990   0.08878   0.10174  -0.15636
   D29        2.03238   0.00087   0.01052   0.09868   0.11468   2.14706
   D30       -1.96368  -0.00023   0.00420   0.08773   0.09176  -1.87192
   D31       -1.31519  -0.00125  -0.00509   0.02371   0.01581  -1.29938
   D32        2.80480  -0.00163  -0.00529  -0.01505  -0.02198   2.78283
   D33        2.67722   0.00023  -0.00048   0.00541  -0.00183   2.67538
   D34        0.51402  -0.00014  -0.00069  -0.03336  -0.03962   0.47441
   D35        0.24095   0.00102   0.01006   0.01530   0.02760   0.26855
   D36       -1.92225   0.00064   0.00985  -0.02347  -0.01018  -1.93243
   D37        0.87213   0.00053   0.00629  -0.10273  -0.09942   0.77271
   D38        2.72764  -0.00054   0.00258  -0.09594  -0.09232   2.63531
   D39       -1.12981  -0.00069   0.00050  -0.07390  -0.07316  -1.20296
   D40       -1.75416   0.00049   0.02445  -0.02314   0.00270  -1.75147
   D41        0.25754  -0.00059  -0.01075   0.02521   0.01612   0.27366
   D42       -2.33830  -0.00099  -0.00328  -0.02172  -0.02600  -2.36430
   D43       -0.36129   0.00022  -0.00955   0.02735   0.01743  -0.34386
   D44       -0.16243  -0.00050  -0.01475   0.01820   0.00162  -0.16081
   D45        1.81458   0.00071  -0.02102   0.06727   0.04505   1.85963
   D46       -2.49675  -0.00105  -0.04121   0.14738   0.10226  -2.39448
   D47        1.87339   0.00108   0.00994   0.06831   0.08089   1.95429
   D48        1.74763  -0.00199  -0.02078   0.10104   0.07650   1.82412
   D49       -0.16542   0.00014   0.03037   0.02197   0.05513  -0.11029
   D50       -0.91748   0.00113   0.03102  -0.03520  -0.00051  -0.91799
   D51        1.13049   0.00061  -0.04485   0.04977   0.00245   1.13293
         Item               Value     Threshold  Converged?
 Maximum Force            0.032072     0.000015     NO 
 RMS     Force            0.008970     0.000010     NO 
 Maximum Displacement     1.165088     0.000060     NO 
 RMS     Displacement     0.214553     0.000040     NO 
 Predicted change in Energy=-4.408085D-03
 GradGradGradGradGradGradGradGradGradGradGradGradGradGradGradGradGradGrad

                          Input orientation:                          
 ---------------------------------------------------------------------
 Center     Atomic      Atomic             Coordinates (Angstroms)
 Number     Number       Type             X           Y           Z
 ---------------------------------------------------------------------
      1          6           0        0.972026    0.620929    0.742413
      2          8           0        1.258663    0.949324   -0.408742
      3          8           0       -0.091364    0.052054    1.170002
      4          1           0       -0.765765   -0.206265    0.398524
      5          6           0        2.038463    0.852493    1.844283
      6          9           0        1.563355    0.713783    3.079074
      7          9           0        2.572220    2.073223    1.724022
      8          9           0        3.027317   -0.052452    1.660457
      9          8           0        3.423197    0.419546   -2.105902
     10          1           0        2.798750    0.726645   -1.423537
     11          1           0        3.973323   -0.246367   -1.684120
     12          8           0       -0.299511    0.560185   -2.700617
     13          1           0        0.253351    0.911009   -1.972309
     14          1           0        0.344198    0.183781   -3.341763
     15          8           0       -3.638790    1.176244   -0.947028
     16          1           0       -4.560568    0.938009   -1.073393
     17          1           0       -3.340325    1.617569   -1.774778
     18          8           0       -2.461624    2.132560   -3.204165
     19          1           0       -1.620495    1.628597   -3.140547
     20          1           0       -2.808488    1.976307   -4.086220
     21          8           0       -1.654124   -0.618207   -0.635456
     22          1           0       -2.455406   -0.042679   -0.658001
     23          1           0       -1.198402   -0.445554   -1.479970
     24          8           0        1.809889   -0.268356   -4.193635
     25          1           0        2.055342    0.228815   -4.978337
     26          1           0        2.492616   -0.077298   -3.518375
 ---------------------------------------------------------------------
                    Distance matrix (angstroms):
                    1          2          3          4          5
     1  C    0.000000
     2  O    1.230919   0.000000
     3  O    1.279550   2.262763   0.000000
     4  H    1.955103   2.466855   1.056752   0.000000
     5  C    1.550815   2.386124   2.373082   3.327895   0.000000
     6  F    2.412110   3.509014   2.611616   3.668329   1.330292
     7  F    2.373465   2.745408   3.389210   4.253840   1.337737
     8  F    2.349568   2.900566   3.158740   4.000451   1.352978
     9  O    3.763202   2.801111   4.818582   4.920487   4.208193
    10  H    2.835389   1.857757   3.941354   4.110474   3.357457
    11  H    3.955761   3.228876   4.975615   5.176676   4.171427
    12  O    3.670824   2.798575   3.909374   3.226377   5.119343
    13  H    2.823182   1.859264   3.275783   2.812073   4.213837
    14  H    4.155209   3.166214   4.534654   3.920957   5.496615
    15  O    4.941884   4.932169   4.281337   3.460652   6.334621
    16  H    5.831577   5.857075   5.078535   4.228053   7.215771
    17  H    5.091750   4.843893   4.655998   3.831184   6.527963
    18  O    5.445223   4.801559   5.392584   4.617944   6.883035
    19  H    4.776394   4.026626   4.837826   4.077046   6.232082
    20  H    6.280529   5.578553   6.222008   5.389738   7.741237
    21  O    3.214132   3.315551   2.480150   1.424076   4.684790
    22  H    3.761492   3.852337   2.989860   1.999472   5.220882
    23  H    3.284377   3.021652   2.914704   1.942466   4.817974
    24  O    5.085018   4.013976   5.699651   5.265527   6.145323
    25  H    5.835607   4.694148   6.514727   6.087576   6.851088
    26  H    4.577557   3.499486   5.354863   5.096644   5.461581
                    6          7          8          9         10
     6  F    0.000000
     7  F    2.168421   0.000000
     8  F    2.177791   2.174775   0.000000
     9  O    5.516299   4.257596   3.816407   0.000000
    10  H    4.669033   3.430993   3.189084   0.974611   0.000000
    11  H    5.423822   4.354196   3.481196   0.961238   1.547346
    12  O    6.074429   5.487581   5.519246   3.772534   3.355274
    13  H    5.222211   4.515613   4.671203   3.210499   2.610402
    14  H    6.557011   5.847756   5.681298   3.326135   3.162138
    15  O    6.594367   6.820244   7.262621   7.196335   6.470790
    16  H    7.402411   7.745379   8.125943   8.066931   7.370674
    17  H    6.958649   6.885304   7.425408   6.876782   6.213321
    18  O    7.595556   7.044865   7.652927   6.226693   5.728766
    19  H    7.046806   6.437436   6.890409   5.288774   4.826114
    20  H    8.488134   7.919617   8.437819   6.721537   6.331876
    21  O    5.091572   5.538313   5.244730   5.386867   4.717816
    22  H    5.539711   5.952150   5.952780   6.071905   5.365078
    23  H    5.454929   5.552242   5.279537   4.743349   4.165869
    24  O    7.342865   6.409587   5.983239   2.726647   3.105047
    25  H    8.086972   6.970697   6.715463   3.187207   3.665665
    26  H    6.709371   5.666904   5.206422   1.762928   2.264595
                   11         12         13         14         15
    11  H    0.000000
    12  O    4.465523   0.000000
    13  H    3.906502   0.979370   0.000000
    14  H    4.012898   0.983418   1.553228   0.000000
    15  O    7.778907   3.821700   4.033648   4.752256   0.000000
    16  H    8.637304   4.576813   4.897203   5.456290   0.960415
    17  H    7.547975   3.349895   3.667800   4.252870   0.984388
    18  O    7.026974   2.720415   3.221916   3.418963   2.719362
    19  H    6.076798   1.755005   2.321855   2.447039   3.014907
    20  H    7.530161   3.196916   3.870186   3.702269   3.344254
    21  O    5.736386   2.736508   2.786421   3.458407   2.693702
    22  H    6.513291   3.030447   3.158210   3.884797   1.723284
    23  H    5.179584   1.819202   2.047010   2.498390   2.978213
    24  O    3.313396   2.713881   2.957702   1.754526   6.505031
    25  H    3.841395   3.292894   3.570541   2.368209   7.040754
    26  H    2.363381   2.978436   2.895060   2.171417   6.765895
                   16         17         18         19         20
    16  H    0.000000
    17  H    1.562925   0.000000
    18  O    3.220668   1.755129   0.000000
    19  H    3.659790   2.196193   0.982610   0.000000
    20  H    3.636616   2.398815   0.960600   1.557731   0.000000
    21  O    3.325810   3.023247   3.849290   3.365225   4.468986
    22  H    2.359239   2.187852   3.348828   3.106972   3.994204
    23  H    3.658376   2.988516   3.348918   2.690313   3.905168
    24  O    7.195411   5.994355   4.998926   4.058936   5.136093
    25  H    7.715038   6.426870   5.212956   4.341503   5.244659
    26  H    7.533670   6.319486   5.433846   4.468838   5.713269
                   21         22         23         24         25
    21  O    0.000000
    22  H    0.986809   0.000000
    23  H    0.975036   1.554992   0.000000
    24  O    4.978195   5.544761   4.055267   0.000000
    25  H    5.773925   6.251869   4.824956   0.960824   0.000000
    26  H    5.079297   5.715405   4.232531   0.979079   1.554478
                   26
    26  H    0.000000
 Stoichiometry    C2H13F3O8
 Framework group  C1[X(C2H13F3O8)]
 Deg. of freedom    72
 Full point group                 C1      NOp   1
 Largest Abelian subgroup         C1      NOp   1
 Largest concise Abelian subgroup C1      NOp   1
                         Standard orientation:                         
 ---------------------------------------------------------------------
 Center     Atomic      Atomic             Coordinates (Angstroms)
 Number     Number       Type             X           Y           Z
 ---------------------------------------------------------------------
      1          6           0        1.185169   -0.580481   -0.056299
      2          8           0        0.556042    0.393203    0.357587
      3          8           0        0.762182   -1.569925   -0.748637
      4          1           0       -0.251641   -1.477995   -1.032247
      5          6           0        2.710099   -0.624323    0.222434
      6          9           0        3.260302   -1.809779   -0.025859
      7          9           0        2.958859   -0.293270    1.494465
      8          9           0        3.302732    0.298566   -0.569786
      9          8           0        0.883932    3.165908    0.132154
     10          1           0        0.921478    2.214584    0.340577
     11          1           0        1.592004    3.329546   -0.496999
     12          8           0       -2.155791    0.940328   -0.065067
     13          1           0       -1.261006    0.783023    0.300694
     14          1           0       -2.148206    1.883747   -0.342581
     15          8           0       -3.270520   -2.710124    0.127211
     16          1           0       -3.999342   -3.246783   -0.194058
     17          1           0       -3.664846   -1.966638    0.637852
     18          8           0       -4.082780   -0.400082    1.309950
     19          1           0       -3.430822    0.202572    0.888901
     20          1           0       -4.948878   -0.010406    1.165803
     21          8           0       -1.597384   -1.336844   -1.476144
     22          1           0       -2.194500   -1.947761   -0.982155
     23          1           0       -1.884488   -0.442053   -1.216115
     24          8           0       -1.711452    3.562915   -0.603351
     25          1           0       -2.114161    4.232895   -0.044662
     26          1           0       -0.758069    3.551412   -0.380812
 ---------------------------------------------------------------------
 Rotational constants (GHZ):           0.5952607           0.3307993           0.2400643
 Standard basis: 6-31++G(d,p) (6D, 7F)
 There are   325 symmetry adapted cartesian basis functions of A   symmetry.
 There are   325 symmetry adapted basis functions of A   symmetry.
   325 basis functions,   520 primitive gaussians,   325 cartesian basis functions
    58 alpha electrons       58 beta electrons
       nuclear repulsion energy       976.2838863828 Hartrees.
 NAtoms=   26 NActive=   26 NUniq=   26 SFac= 1.00D+00 NAtFMM=   60 NAOKFM=F Big=F
 Integral buffers will be    131072 words long.
 Raffenetti 2 integral format.
 Two-electron integral symmetry is turned on.
 Nuclear repulsion after empirical dispersion term =      976.2709333483 Hartrees.
 One-electron integrals computed using PRISM.
 NBasis=   325 RedAO= T EigKep=  4.30D-05  NBF=   325
 NBsUse=   325 1.00D-06 EigRej= -1.00D+00 NBFU=   325
 Lowest energy guess from the checkpoint file:  "/local_scratch/slurm.5787786/Gau-551655.chk"
 B after Tr=    -0.000000    0.000000   -0.000000
         Rot=    0.999621   -0.021384    0.002945    0.017106 Ang=  -3.16 deg.
 B after Tr=     0.000000    0.000000    0.000000
         Rot=    0.999600   -0.024624    0.000130    0.013930 Ang=  -3.24 deg.
 Requested convergence on RMS density matrix=1.00D-10 within 128 cycles.
 Requested convergence on MAX density matrix=1.00D-08.
 Requested convergence on             energy=1.00D-08.
 No special actions if energy rises.
 SCF Done:  E(RwB97XD) =  -985.243150629     A.U. after   18 cycles
            NFock= 18  Conv=0.33D-10     -V/T= 2.0083
 Calling FoFJK, ICntrl=      2127 FMM=F ISym2X=0 I1Cent= 0 IOpClX= 0 NMat=1 NMatS=1 NMatT=0.
 ***** Axes restored to original set *****
 -------------------------------------------------------------------
 Center     Atomic                   Forces (Hartrees/Bohr)
 Number     Number              X              Y              Z
 -------------------------------------------------------------------
      1        6           0.003460247    0.000832144   -0.003451335
      2        8          -0.003319354   -0.001506422    0.007536186
      3        8           0.002618873    0.001717548    0.001067477
      4        1          -0.004110798   -0.002198940   -0.003162840
      5        6           0.002527664   -0.000229818   -0.001288657
      6        9           0.000809678   -0.000064512   -0.002167292
      7        9          -0.000721423   -0.001624952    0.000668528
      8        9          -0.002220729    0.002283975    0.001428802
      9        8          -0.001368663   -0.000076325    0.001724584
     10        1           0.002755989   -0.000811278   -0.001235512
     11        1          -0.000053521    0.000790152    0.000063978
     12        8           0.004100545    0.001320686    0.004743691
     13        1          -0.003562425   -0.002137588   -0.004846297
     14        1           0.000012206    0.001031606   -0.000956056
     15        8          -0.000111777    0.000202176   -0.001593781
     16        1           0.000678250    0.000257231    0.000563703
     17        1          -0.001143021   -0.000544809    0.001193368
     18        8           0.000786785   -0.000867311   -0.000514635
     19        1          -0.001199788    0.000437504   -0.000643251
     20        1           0.000325281    0.000545546    0.000692962
     21        8           0.000911848    0.001761847    0.005448740
     22        1          -0.000700943   -0.000503962   -0.000573230
     23        1          -0.000586819   -0.000347324   -0.004355736
     24        8          -0.001381106   -0.000046396   -0.001482636
     25        1          -0.000109199   -0.000599791    0.000578598
     26        1           0.001602200    0.000379013    0.000560642
 -------------------------------------------------------------------
 Cartesian Forces:  Max     0.007536186 RMS     0.002083688

 GradGradGradGradGradGradGradGradGradGradGradGradGradGradGradGradGradGrad
 Berny optimization.
 Using GEDIIS/GDIIS optimizer.
 FormGI is forming the generalized inverse of G from B-inverse, IUseBI=4.
 Internal  Forces:  Max     0.006359991 RMS     0.001103850
 Search for a local minimum.
 Step number   4 out of a maximum of  156
 All quantities printed in internal units (Hartrees-Bohrs-Radians)
 Mixed Optimization -- RFO/linear search
 Update second derivatives using D2CorX and points    2    4
 DE= -4.13D-03 DEPred=-4.41D-03 R= 9.37D-01
 TightC=F SS=  1.41D+00  RLast= 1.08D+00 DXNew= 8.4853D-01 3.2291D+00
 Trust test= 9.37D-01 RLast= 1.08D+00 DXMaxT set to 8.49D-01
 ITU=  1  0  1  0
 Use linear search instead of GDIIS.
     Eigenvalues ---   -0.00087  -0.00006   0.00030   0.00045   0.00061
     Eigenvalues ---    0.00065   0.00111   0.00154   0.00218   0.00363
     Eigenvalues ---    0.00473   0.00518   0.00663   0.00805   0.00818
     Eigenvalues ---    0.00901   0.01002   0.01127   0.01228   0.01425
     Eigenvalues ---    0.01520   0.01708   0.01742   0.01777   0.01851
     Eigenvalues ---    0.01943   0.01997   0.02321   0.02415   0.02616
     Eigenvalues ---    0.02652   0.02826   0.02929   0.02937   0.03173
     Eigenvalues ---    0.03365   0.03389   0.04347   0.04686   0.05075
     Eigenvalues ---    0.05876   0.06311   0.06341   0.06821   0.07300
     Eigenvalues ---    0.08429   0.11941   0.14047   0.18826   0.20129
     Eigenvalues ---    0.22542   0.23909   0.24587   0.25854   0.37471
     Eigenvalues ---    0.39791   0.40476   0.40818   0.41371   0.43481
     Eigenvalues ---    0.45509   0.47963   0.49049   0.49640   0.54416
     Eigenvalues ---    0.57956   0.58898   0.59279   0.59708   0.59981
     Eigenvalues ---    0.63744   0.85625
 RFO step:  Lambda=-1.53208945D-03 EMin=-8.67986422D-04
 Quartic linear search produced a step of  0.05158.
 Iteration  1 RMS(Cart)=  0.16460801 RMS(Int)=  0.03056597
 Iteration  2 RMS(Cart)=  0.04989730 RMS(Int)=  0.00818043
 Iteration  3 RMS(Cart)=  0.00224726 RMS(Int)=  0.00807322
 Iteration  4 RMS(Cart)=  0.00004131 RMS(Int)=  0.00807321
 Iteration  5 RMS(Cart)=  0.00000127 RMS(Int)=  0.00807321
 Iteration  6 RMS(Cart)=  0.00000005 RMS(Int)=  0.00807321
 Variable       Old X    -DE/DX   Delta X   Delta X   Delta X     New X
                                 (Linear)    (Quad)   (Total)
    R1        2.32610  -0.00636   0.00128  -0.01887  -0.01321   2.31290
    R2        2.41800   0.00018  -0.00049  -0.00025  -0.00317   2.41483
    R3        2.93061  -0.00064   0.00004  -0.00286  -0.00283   2.92779
    R4        3.51065   0.00105   0.00686   0.06703   0.07760   3.58826
    R5        3.51350   0.00233   0.00844   0.03104   0.05267   3.56617
    R6        1.99697   0.00380  -0.00133   0.01090   0.00170   1.99868
    R7        2.69111  -0.00169  -0.00146   0.02397   0.01460   2.70571
    R8        2.51389  -0.00229   0.00043   0.00657   0.00700   2.52088
    R9        2.52796  -0.00183   0.00084   0.00347   0.00431   2.53226
   R10        2.55676  -0.00334   0.00190  -0.00562  -0.00372   2.55304
   R11        1.84175  -0.00213   0.00079  -0.00375  -0.00243   1.83932
   R12        1.81648  -0.00055   0.00042   0.00109   0.00151   1.81798
   R13        3.33145   0.00032   0.00400   0.05856   0.05513   3.38658
   R14        1.85074  -0.00412   0.00071  -0.04129  -0.02529   1.82545
   R15        1.85839   0.00041  -0.00024  -0.00316  -0.00350   1.85489
   R16        3.31648   0.00065   0.00259   0.03255   0.03546   3.35194
   R17        3.43779  -0.00019   0.00588   0.11483   0.11757   3.55537
   R18        3.31557   0.00015   0.00313   0.05048   0.05079   3.36636
   R19        1.81492  -0.00079   0.00054   0.00159   0.00212   1.81705
   R20        1.86022  -0.00104   0.00033  -0.00648  -0.00407   1.85615
   R21        3.25653  -0.00007   0.00151  -0.00223  -0.00058   3.25596
   R22        3.31671   0.00065   0.00287   0.01535   0.02063   3.33735
   R23        1.85686  -0.00060   0.00044   0.00163   0.00275   1.85961
   R24        1.81527  -0.00084   0.00054   0.00162   0.00217   1.81744
   R25        1.86480   0.00019  -0.00078  -0.00597  -0.00728   1.85752
   R26        1.84255   0.00303  -0.00110   0.01093   0.00441   1.84696
   R27        1.81569  -0.00081   0.00046   0.00149   0.00195   1.81764
   R28        1.85019   0.00187  -0.00021   0.01874   0.01095   1.86114
    A1        2.24548  -0.00034   0.00041  -0.03825  -0.02431   2.22117
    A2        2.05387  -0.00066  -0.00187   0.02366   0.01483   2.06870
    A3        1.98280   0.00102   0.00141   0.01502   0.00988   1.99268
    A4        2.30759  -0.00117  -0.00826   0.18542   0.12720   2.43479
    A5        2.28506   0.00121   0.00234   0.01452  -0.00912   2.27593
    A6        1.55720   0.00018   0.00056   0.02437   0.00829   1.56549
    A7        1.97696   0.00128  -0.00184  -0.00874  -0.00760   1.96936
    A8        1.98050  -0.00078   0.00024  -0.02845  -0.02831   1.95219
    A9        1.92491   0.00067  -0.00095  -0.00400  -0.00510   1.91981
   A10        1.88198   0.00162  -0.00256   0.01332   0.01074   1.89273
   A11        1.89768  -0.00024   0.00135   0.00532   0.00646   1.90414
   A12        1.89378  -0.00086   0.00111   0.00476   0.00589   1.89967
   A13        1.88233  -0.00041   0.00096   0.01110   0.01199   1.89432
   A14        1.85226  -0.00010  -0.00009  -0.00868  -0.01064   1.84162
   A15        1.88763   0.00004   0.00140   0.00311   0.00730   1.89492
   A16        2.04701   0.00080   0.00360   0.03845   0.04688   2.09390
   A17        2.82846   0.00046  -0.00041  -0.08593  -0.06522   2.76324
   A18        1.82599   0.00002   0.00067  -0.01140  -0.00928   1.81670
   A19        1.97495   0.00006  -0.00176   0.01052   0.00345   1.97840
   A20        1.54879   0.00022   0.00022  -0.04926  -0.04049   1.50830
   A21        2.16792   0.00014   0.00278  -0.06260  -0.05762   2.11030
   A22        2.15229  -0.00004  -0.00193   0.17476   0.16875   2.32104
   A23        1.70403  -0.00036  -0.00106  -0.05215  -0.05693   1.64710
   A24        2.78759   0.00113  -0.00326   0.08309   0.08695   2.87454
   A25        2.86497   0.00032   0.00040  -0.07459  -0.05755   2.80742
   A26        1.86667   0.00027   0.00061   0.01184   0.01269   1.87936
   A27        2.10098  -0.00005   0.00103   0.02944   0.02905   2.13003
   A28        1.82341   0.00019   0.00133   0.00313   0.00295   1.82636
   A29        1.79809   0.00070   0.00295   0.03671   0.03901   1.83710
   A30        2.11684  -0.00011  -0.00011   0.02535   0.02084   2.13767
   A31        1.85993  -0.00018   0.00059  -0.00048  -0.00037   1.85957
   A32        1.93308   0.00069   0.00348   0.02827   0.02580   1.95889
   A33        1.86094  -0.00065   0.00337   0.06433   0.06942   1.93036
   A34        1.83015   0.00047   0.00169   0.00495   0.00042   1.83057
   A35        2.71407  -0.00163  -0.00287  -0.10831  -0.10759   2.60648
   A36        2.06757   0.00032   0.00117   0.00015   0.00407   2.07164
   A37        1.76947  -0.00007   0.00289   0.04494   0.03953   1.80900
   A38        1.85892  -0.00005   0.00078  -0.00930  -0.00679   1.85213
   A39        3.13699  -0.00116   0.00181   0.03625   0.04277   3.17976
   A40        2.92839  -0.00085  -0.00407  -0.07055  -0.07147   2.85692
   A41        2.90780   0.00002  -0.00119   0.03490   0.03047   2.93827
   A42        2.91936  -0.00021  -0.00044   0.02832   0.01989   2.93925
   A43        2.94639  -0.00072  -0.00248   0.00141  -0.00729   2.93910
   A44        3.09360   0.00083  -0.00024   0.00905   0.02088   3.11448
   A45        3.00364   0.00072   0.00064   0.01697   0.01300   3.01664
   A46        3.13603  -0.00039  -0.00453  -0.00968  -0.01783   3.11819
   A47        3.08596  -0.00056  -0.00230  -0.02075  -0.02579   3.06018
   A48        3.03602  -0.00059  -0.00102   0.01563   0.00627   3.04229
    D1       -2.33091  -0.00115   0.01201  -0.43486  -0.43335  -2.76427
    D2        0.10664  -0.00053  -0.00634   0.11401   0.10259   0.20924
    D3        0.75831  -0.00043   0.01005  -0.42338  -0.42180   0.33651
    D4       -3.08732   0.00019  -0.00830   0.12549   0.11415  -2.97318
    D5        0.06808   0.00012  -0.00020  -0.03284  -0.03988   0.02820
    D6       -3.02290  -0.00053   0.00171  -0.04423  -0.05119  -3.07409
    D7        2.92914  -0.00020   0.01778  -0.23299  -0.21641   2.71273
    D8        0.79528   0.00016   0.01656  -0.21670  -0.20148   0.59380
    D9       -1.25598  -0.00066   0.01754  -0.23561  -0.21940  -1.47538
   D10       -0.25708   0.00038   0.01611  -0.22488  -0.20738  -0.46447
   D11       -2.39094   0.00074   0.01490  -0.20859  -0.19246  -2.58340
   D12        1.84098  -0.00008   0.01587  -0.22750  -0.21038   1.63061
   D13        1.93217   0.00091  -0.00980   0.30614   0.31896   2.25113
   D14       -0.69833  -0.00009   0.00257  -0.06357  -0.06439  -0.76271
   D15       -0.97953  -0.00008   0.00810  -0.22577  -0.19753  -1.17706
   D16        1.66203  -0.00026  -0.00662   0.21943   0.19364   1.85567
   D17       -1.88057   0.00077   0.00279  -0.06086  -0.05176  -1.93233
   D18        0.11098   0.00100   0.00805  -0.00317   0.00650   0.11748
   D19       -1.75273  -0.00020  -0.00449  -0.03929  -0.03748  -1.79021
   D20        0.45782   0.00073   0.00053   0.00384   0.01756   0.47538
   D21        0.01050  -0.00022  -0.00410   0.06522   0.06028   0.07078
   D22        2.13920  -0.00012  -0.00182   0.08547   0.08063   2.21983
   D23        2.07116   0.00004  -0.00179   0.08470   0.08614   2.15730
   D24       -2.08332   0.00014   0.00049   0.10494   0.10649  -1.97684
   D25       -1.46763  -0.00000   0.00143  -0.07053  -0.06717  -1.53480
   D26        2.40635  -0.00027  -0.00155   0.01798   0.01626   2.42260
   D27        0.70003   0.00002  -0.00041   0.09547   0.09557   0.79560
   D28       -0.15636   0.00008   0.00451  -0.05311  -0.04492  -0.20128
   D29        2.14706   0.00032   0.00513  -0.11021  -0.10030   2.04676
   D30       -1.87192  -0.00020   0.00442  -0.04637  -0.04657  -1.91850
   D31       -1.29938   0.00011   0.00120   0.02958   0.02641  -1.27297
   D32        2.78283  -0.00016  -0.00074  -0.03280  -0.03555   2.74728
   D33        2.67538  -0.00001  -0.00006   0.12934   0.11915   2.79453
   D34        0.47441  -0.00028  -0.00199   0.06696   0.05718   0.53159
   D35        0.26855   0.00022   0.00067  -0.03942  -0.03541   0.23314
   D36       -1.93243  -0.00005  -0.00126  -0.10180  -0.09737  -2.02980
   D37        0.77271  -0.00020  -0.00560  -0.08219  -0.08744   0.68527
   D38        2.63531  -0.00003  -0.00496  -0.09897  -0.10056   2.53476
   D39       -1.20296  -0.00028  -0.00381  -0.08434  -0.08707  -1.29003
   D40       -1.75147  -0.00021  -0.00170  -0.10788  -0.10878  -1.86024
   D41        0.27366  -0.00017   0.00164  -0.08780  -0.08666   0.18699
   D42       -2.36430  -0.00032  -0.00109   0.01620   0.01338  -2.35092
   D43       -0.34386   0.00007   0.00162   0.05628   0.05817  -0.28570
   D44       -0.16081   0.00006   0.00119   0.06146   0.05920  -0.10161
   D45        1.85963   0.00045   0.00390   0.10155   0.10398   1.96361
   D46       -2.39448  -0.00001   0.00837   0.02777   0.03483  -2.35965
   D47        1.95429   0.00044   0.00343  -0.05961  -0.05557   1.89871
   D48        1.82412  -0.00063   0.00550  -0.01893  -0.01437   1.80975
   D49       -0.11029  -0.00018   0.00056  -0.10631  -0.10477  -0.21506
   D50       -0.91799   0.00013  -0.00235   0.11837   0.11826  -0.79973
   D51        1.13293   0.00085   0.00349   0.18216   0.18289   1.31583
         Item               Value     Threshold  Converged?
 Maximum Force            0.006360     0.000015     NO 
 RMS     Force            0.001104     0.000010     NO 
 Maximum Displacement     0.773723     0.000060     NO 
 RMS     Displacement     0.188985     0.000040     NO 
 Predicted change in Energy=-1.711923D-03
 GradGradGradGradGradGradGradGradGradGradGradGradGradGradGradGradGradGrad

                          Input orientation:                          
 ---------------------------------------------------------------------
 Center     Atomic      Atomic             Coordinates (Angstroms)
 Number     Number       Type             X           Y           Z
 ---------------------------------------------------------------------
      1          6           0        0.968238    0.509210    0.762435
      2          8           0        1.290142    0.667339   -0.407771
      3          8           0       -0.143854    0.061940    1.205330
      4          1           0       -0.814190   -0.208598    0.433261
      5          6           0        2.008954    0.826363    1.865480
      6          9           0        1.425660    1.123220    3.027886
      7          9           0        2.779573    1.854962    1.486306
      8          9           0        2.794990   -0.259079    2.036351
      9          8           0        3.482458    0.642595   -2.191294
     10          1           0        2.859547    0.822419   -1.465339
     11          1           0        4.175003    0.096597   -1.806876
     12          8           0       -0.307316    0.351784   -2.722854
     13          1           0        0.247207    0.623194   -1.979906
     14          1           0        0.334415    0.060775   -3.406202
     15          8           0       -3.654740    1.253808   -0.912306
     16          1           0       -4.599306    1.089749   -0.986053
     17          1           0       -3.356464    1.663086   -1.753914
     18          8           0       -2.374000    2.105791   -3.153092
     19          1           0       -1.584313    1.520142   -3.110773
     20          1           0       -2.705654    2.053664   -4.054337
     21          8           0       -1.750843   -0.617060   -0.569680
     22          1           0       -2.526474   -0.015452   -0.621355
     23          1           0       -1.343284   -0.578019   -1.457162
     24          8           0        1.871306   -0.206228   -4.266473
     25          1           0        2.055654    0.313232   -5.054727
     26          1           0        2.555139    0.048458   -3.605051
 ---------------------------------------------------------------------
                    Distance matrix (angstroms):
                    1          2          3          4          5
     1  C    0.000000
     2  O    1.223932   0.000000
     3  O    1.277871   2.241639   0.000000
     4  H    1.949527   2.429571   1.057654   0.000000
     5  C    1.549318   2.389487   2.377967   3.330547   0.000000
     6  F    2.391340   3.468418   2.628954   3.677328   1.333995
     7  F    2.369805   2.686332   3.440975   4.275783   1.340016
     8  F    2.355876   3.016048   3.070905   3.949510   1.351012
     9  O    3.881187   2.826273   5.002435   5.106272   4.320001
    10  H    2.939069   1.898824   4.090381   4.261927   3.437715
    11  H    4.129763   3.256633   5.265654   5.477536   4.325567
    12  O    3.714709   2.830382   3.942253   3.245306   5.161700
    13  H    2.837836   1.887133   3.257862   2.764384   4.234623
    14  H    4.240325   3.204984   4.636266   4.016632   5.583981
    15  O    4.973039   5.005034   4.269807   3.466685   6.322677
    16  H    5.864451   5.932827   5.070463   4.245852   7.202063
    17  H    5.134832   4.939086   4.652059   3.840585   6.525936
    18  O    5.389896   4.799153   5.305348   4.544374   6.784784
    19  H    4.747551   4.036829   4.778077   4.017687   6.177054
    20  H    6.251730   5.584419   6.180120   5.369731   7.666684
    21  O    3.230544   3.305070   2.488797   1.431800   4.706331
    22  H    3.795149   3.883089   3.003272   2.020256   5.240526
    23  H    3.384053   3.096300   2.989489   1.997526   4.924403
    24  O    5.159196   3.998807   5.837244   5.412892   6.219811
    25  H    5.921170   4.722881   6.639977   6.215008   6.939363
    26  H    4.669634   3.493684   5.515841   5.265588   5.552492
                    6          7          8          9         10
     6  F    0.000000
     7  F    2.178302   0.000000
     8  F    2.183794   2.184481   0.000000
     9  O    5.630387   3.935559   4.377055   0.000000
    10  H    4.726054   3.128059   3.665465   0.973327   0.000000
    11  H    5.655772   3.985488   4.098942   0.962034   1.540743
    12  O    6.055520   5.431893   5.713798   3.837905   3.439747
    13  H    5.168825   4.465955   4.837347   3.242207   2.669979
    14  H    6.611890   5.756261   5.981481   3.424133   3.274651
    15  O    6.430601   6.893121   7.251374   7.276606   6.551937
    16  H    7.239684   7.819589   8.101227   8.183365   7.479014
    17  H    6.784230   6.941671   7.476712   6.928460   6.279235
    18  O    7.321703   6.938749   7.696842   6.112618   5.646730
    19  H    6.848402   6.347342   6.988334   5.223763   4.789798
    20  H    8.251749   7.799098   8.526567   6.614740   6.260219
    21  O    5.105019   5.555416   5.252061   5.621726   4.912229
    22  H    5.498444   6.007896   5.953212   6.245398   5.515755
    23  H    5.538675   5.619729   5.425096   5.031564   4.430020
    24  O    7.427900   6.178020   6.370367   2.760920   3.143420
    25  H    8.147491   6.759150   7.152450   3.216131   3.713384
    26  H    6.813713   5.407009   5.654867   1.792101   2.295658
                   11         12         13         14         15
    11  H    0.000000
    12  O    4.582065   0.000000
    13  H    3.966714   0.965987   0.000000
    14  H    4.160438   0.981565   1.535656   0.000000
    15  O    7.965191   3.911135   4.094220   4.853474   0.000000
    16  H    8.868404   4.688522   4.969316   5.590842   0.961539
    17  H    7.692834   3.457696   3.757512   4.349718   0.982233
    18  O    6.981303   2.744600   3.231901   3.403185   2.717957
    19  H    6.074237   1.773771   2.331918   2.428693   3.031643
    20  H    7.498309   3.228199   3.881868   3.692386   3.378298
    21  O    6.095540   2.767415   2.742111   3.585194   2.691164
    22  H    6.806453   3.078282   3.153861   3.993228   1.722979
    23  H    5.570359   1.881419   2.060543   2.649809   2.999214
    24  O    3.383540   2.727734   2.924727   1.781401   6.627166
    25  H    3.884213   3.320052   3.580654   2.396671   7.117088
    26  H    2.420684   3.010636   2.880619   2.229643   6.875052
                   16         17         18         19         20
    16  H    0.000000
    17  H    1.569389   0.000000
    18  O    3.268086   1.766047   0.000000
    19  H    3.713469   2.236519   0.984063   0.000000
    20  H    3.732213   2.422406   0.961746   1.559604   0.000000
    21  O    3.346685   3.029768   3.804768   3.324533   4.493024
    22  H    2.377205   2.188393   3.306450   3.072933   4.012321
    23  H    3.688504   3.027128   3.337872   2.682313   3.940447
    24  O    7.369500   6.094003   4.960612   4.032035   5.108883
    25  H    7.838723   6.481396   5.143085   4.299413   5.167199
    26  H    7.689572   6.401624   5.360345   4.420999   5.647890
                   21         22         23         24         25
    21  O    0.000000
    22  H    0.982958   0.000000
    23  H    0.977370   1.554025   0.000000
    24  O    5.191823   5.715221   4.285329   0.000000
    25  H    5.955712   6.384256   5.028875   0.961856   0.000000
    26  H    5.310166   5.893158   4.494842   0.984872   1.556005
                   26
    26  H    0.000000
 Stoichiometry    C2H13F3O8
 Framework group  C1[X(C2H13F3O8)]
 Deg. of freedom    72
 Full point group                 C1      NOp   1
 Largest Abelian subgroup         C1      NOp   1
 Largest concise Abelian subgroup C1      NOp   1
                         Standard orientation:                         
 ---------------------------------------------------------------------
 Center     Atomic      Atomic             Coordinates (Angstroms)
 Number     Number       Type             X           Y           Z
 ---------------------------------------------------------------------
      1          6           0        1.208747   -0.559847   -0.140021
      2          8           0        0.580735    0.466043    0.086164
      3          8           0        0.774304   -1.627084   -0.692488
      4          1           0       -0.238280   -1.552978   -0.988819
      5          6           0        2.714862   -0.600240    0.221051
      6          9           0        3.142850   -1.846827    0.426932
      7          9           0        2.941800    0.128755    1.322282
      8          9           0        3.414260   -0.062121   -0.801937
      9          8           0        0.806957    3.274705    0.305389
     10          1           0        0.895795    2.310809    0.407265
     11          1           0        1.579654    3.552850   -0.195694
     12          8           0       -2.185694    0.943023   -0.274977
     13          1           0       -1.274164    0.805732    0.013805
     14          1           0       -2.227362    1.900377   -0.487596
     15          8           0       -3.216890   -2.788067    0.284109
     16          1           0       -3.917549   -3.402067    0.046122
     17          1           0       -3.631444   -2.027134    0.746608
     18          8           0       -3.977345   -0.392458    1.318543
     19          1           0       -3.383529    0.195002    0.798297
     20          1           0       -4.856004   -0.004180    1.272124
     21          8           0       -1.597412   -1.499242   -1.435946
     22          1           0       -2.188766   -2.071485   -0.898316
     23          1           0       -1.958361   -0.596978   -1.331601
     24          8           0       -1.779348    3.621067   -0.596687
     25          1           0       -2.237393    4.254038   -0.035697
     26          1           0       -0.836906    3.634380   -0.311034
 ---------------------------------------------------------------------
 Rotational constants (GHZ):           0.5690497           0.3346090           0.2374125
 Standard basis: 6-31++G(d,p) (6D, 7F)
 There are   325 symmetry adapted cartesian basis functions of A   symmetry.
 There are   325 symmetry adapted basis functions of A   symmetry.
   325 basis functions,   520 primitive gaussians,   325 cartesian basis functions
    58 alpha electrons       58 beta electrons
       nuclear repulsion energy       971.2081977260 Hartrees.
 NAtoms=   26 NActive=   26 NUniq=   26 SFac= 1.00D+00 NAtFMM=   60 NAOKFM=F Big=F
 Integral buffers will be    131072 words long.
 Raffenetti 2 integral format.
 Two-electron integral symmetry is turned on.
 Nuclear repulsion after empirical dispersion term =      971.1955923596 Hartrees.
 One-electron integrals computed using PRISM.
 NBasis=   325 RedAO= T EigKep=  4.21D-05  NBF=   325
 NBsUse=   325 1.00D-06 EigRej= -1.00D+00 NBFU=   325
 Initial guess from the checkpoint file:  "/local_scratch/slurm.5787786/Gau-551655.chk"
 B after Tr=    -0.000000   -0.000000   -0.000000
         Rot=    0.999760    0.021398   -0.000729   -0.004593 Ang=   2.51 deg.
 ExpMin= 3.60D-02 ExpMax= 7.00D+03 ExpMxC= 1.05D+03 IAcc=3 IRadAn=         5 AccDes= 0.00D+00
 Harris functional with IExCor= 4639 and IRadAn=       5 diagonalized for initial guess.
 HarFok:  IExCor= 4639 AccDes= 0.00D+00 IRadAn=         5 IDoV= 1 UseB2=F ITyADJ=14
 ICtDFT=  3500011 ScaDFX=  1.000000  1.000000  1.000000  1.000000
 FoFCou: FMM=F IPFlag=           0 FMFlag=      100000 FMFlg1=           0
         NFxFlg=           0 DoJE=T BraDBF=F KetDBF=T FulRan=T
         wScrn=  0.000000 ICntrl=       500 IOpCl=  0 I1Cent=   200000004 NGrid=           0
         NMat0=    1 NMatS0=      1 NMatT0=    0 NMatD0=    1 NMtDS0=    0 NMtDT0=    0
 Petite list used in FoFCou.
 Requested convergence on RMS density matrix=1.00D-10 within 128 cycles.
 Requested convergence on MAX density matrix=1.00D-08.
 Requested convergence on             energy=1.00D-08.
 No special actions if energy rises.
 SCF Done:  E(RwB97XD) =  -985.243194166     A.U. after   18 cycles
            NFock= 18  Conv=0.69D-10     -V/T= 2.0083
 Calling FoFJK, ICntrl=      2127 FMM=F ISym2X=0 I1Cent= 0 IOpClX= 0 NMat=1 NMatS=1 NMatT=0.
 ***** Axes restored to original set *****
 -------------------------------------------------------------------
 Center     Atomic                   Forces (Hartrees/Bohr)
 Number     Number              X              Y              Z
 -------------------------------------------------------------------
      1        6           0.002198054    0.000663910   -0.003149733
      2        8           0.001981057    0.002097377   -0.002694593
      3        8          -0.002368370   -0.001152433    0.003603022
      4        1          -0.001796365   -0.001054697   -0.000178475
      5        6          -0.003134584   -0.001759071   -0.000866537
      6        9           0.004623297   -0.000249573   -0.001884201
      7        9          -0.001023740   -0.004171768    0.003403232
      8        9          -0.001494226    0.005767515    0.000753572
      9        8          -0.000198491   -0.000548875    0.002533772
     10        1           0.000618511   -0.000851721   -0.001241247
     11        1          -0.000657218    0.000817663   -0.001381463
     12        8          -0.003713853   -0.002220831   -0.004865912
     13        1           0.003557828    0.002178815    0.004921445
     14        1           0.000208534    0.000252901    0.000004163
     15        8          -0.002113890   -0.000692274   -0.000759586
     16        1           0.002244423    0.000533163    0.000105374
     17        1          -0.000021532    0.000014405    0.000648244
     18        8           0.001128271   -0.002442755   -0.002227963
     19        1          -0.001654933    0.001744322    0.000210862
     20        1           0.000738377    0.000534483    0.001919328
     21        8           0.003745560   -0.000903430   -0.001590712
     22        1          -0.002807838    0.002082478    0.000894863
     23        1          -0.000270347   -0.000595328    0.001646843
     24        8           0.003776778    0.002310332    0.001553522
     25        1          -0.000284538   -0.001163747    0.001324396
     26        1          -0.003280765   -0.001190859   -0.002682217
 -------------------------------------------------------------------
 Cartesian Forces:  Max     0.005767515 RMS     0.002173022

 GradGradGradGradGradGradGradGradGradGradGradGradGradGradGradGradGradGrad
 Berny optimization.
 Using GEDIIS/GDIIS optimizer.
 FormGI is forming the generalized inverse of G from B-inverse, IUseBI=4.
 Internal  Forces:  Max     0.005407846 RMS     0.001471281
 Search for a local minimum.
 Step number   5 out of a maximum of  156
 All quantities printed in internal units (Hartrees-Bohrs-Radians)
 Mixed Optimization -- RFO/linear search
 Update second derivatives using D2CorX and points    4    5
 DE= -4.35D-05 DEPred=-1.71D-03 R= 2.54D-02
 Trust test= 2.54D-02 RLast= 1.09D+00 DXMaxT set to 4.24D-01
 ITU= -1  1  0  1  0
 Use linear search instead of GDIIS.
     Eigenvalues ---   -1.72026  -0.00007   0.00030   0.00045   0.00062
     Eigenvalues ---    0.00065   0.00116   0.00150   0.00200   0.00233
     Eigenvalues ---    0.00399   0.00482   0.00521   0.00715   0.00806
     Eigenvalues ---    0.00819   0.00922   0.01010   0.01174   0.01285
     Eigenvalues ---    0.01431   0.01618   0.01731   0.01761   0.01821
     Eigenvalues ---    0.01928   0.01986   0.02016   0.02343   0.02436
     Eigenvalues ---    0.02642   0.02651   0.02828   0.02934   0.03127
     Eigenvalues ---    0.03323   0.03385   0.03450   0.04389   0.04688
     Eigenvalues ---    0.05869   0.06240   0.06330   0.06916   0.07257
     Eigenvalues ---    0.07414   0.08464   0.12292   0.14212   0.19502
     Eigenvalues ---    0.20952   0.22708   0.24600   0.26126   0.29978
     Eigenvalues ---    0.37608   0.40269   0.40655   0.41081   0.41499
     Eigenvalues ---    0.45009   0.47962   0.48681   0.49584   0.52767
     Eigenvalues ---    0.57954   0.58808   0.59281   0.59691   0.59878
     Eigenvalues ---    0.60799   0.78126
 RFO step:  Lambda=-1.72028473D+00 EMin=-1.72026087D+00
 I=     1 Eig=   -1.72D+00 Dot1= -3.84D-03
 I=     1 Stepn= -6.00D-01 RXN=   6.00D-01 EDone=F
 Mixed    1 eigenvectors in step.  Raw Step.Grad=  3.84D-03.
 RFO eigenvector is Hessian eigenvector with negative curvature.
 Taking step of  6.00D-01 in eigenvector direction(s).  Step.Grad= -1.79D-03.
 Quartic linear search produced a step of -0.53886.
 Maximum step size (   0.424) exceeded in Quadratic search.
    -- Step size not scaled.
 Iteration  1 RMS(Cart)=  0.14356802 RMS(Int)=  0.01369401
 Iteration  2 RMS(Cart)=  0.02381457 RMS(Int)=  0.00241663
 Iteration  3 RMS(Cart)=  0.00029523 RMS(Int)=  0.00240917
 Iteration  4 RMS(Cart)=  0.00000081 RMS(Int)=  0.00240917
 Variable       Old X    -DE/DX   Delta X   Delta X   Delta X     New X
                                 (Linear)    (Quad)   (Total)
    R1        2.31290   0.00192   0.00712  -0.25731  -0.25074   2.06215
    R2        2.41483   0.00429   0.00171   0.01910   0.02154   2.43637
    R3        2.92779   0.00023   0.00152  -0.02775  -0.02622   2.90156
    R4        3.58826  -0.00028  -0.04182   0.05427   0.01207   3.60033
    R5        3.56617  -0.00151  -0.02838   0.12597   0.09408   3.66024
    R6        1.99868   0.00096  -0.00092   0.21159   0.21198   2.21066
    R7        2.70571  -0.00062  -0.00787  -0.08757  -0.09413   2.61158
    R8        2.52088  -0.00372  -0.00377  -0.10146  -0.10523   2.41566
    R9        2.53226  -0.00475  -0.00232  -0.08168  -0.08400   2.44826
   R10        2.55304  -0.00541   0.00200  -0.15852  -0.15652   2.39652
   R11        1.83932  -0.00146   0.00131  -0.11118  -0.11009   1.72923
   R12        1.81798  -0.00149  -0.00081  -0.02385  -0.02467   1.79332
   R13        3.38658   0.00021  -0.02971   0.01560  -0.01250   3.37408
   R14        1.82545   0.00503   0.01363  -0.21622  -0.20542   1.62003
   R15        1.85489   0.00007   0.00189   0.02284   0.02507   1.87996
   R16        3.35194  -0.00008  -0.01911   0.03569   0.01643   3.36837
   R17        3.55537   0.00107  -0.06336  -0.00783  -0.07102   3.48435
   R18        3.36636   0.00017  -0.02737   0.00505  -0.02160   3.34476
   R19        1.81705  -0.00230  -0.00114  -0.03610  -0.03724   1.77981
   R20        1.85615  -0.00045   0.00219  -0.05840  -0.05645   1.79970
   R21        3.25596  -0.00034   0.00031  -0.00312  -0.00259   3.25337
   R22        3.33735   0.00014  -0.01112   0.03370   0.02234   3.35968
   R23        1.85961  -0.00243  -0.00148  -0.02794  -0.02964   1.82997
   R24        1.81744  -0.00208  -0.00117  -0.03844  -0.03961   1.77783
   R25        1.85752   0.00308   0.00392   0.00411   0.00828   1.86580
   R26        1.84696  -0.00048  -0.00238   0.13036   0.12829   1.97525
   R27        1.81764  -0.00177  -0.00105  -0.03661  -0.03766   1.77999
   R28        1.86114  -0.00416  -0.00590   0.09799   0.09391   1.95504
    A1        2.22117   0.00139   0.01310  -0.03608  -0.02608   2.19509
    A2        2.06870   0.00081  -0.00799  -0.02369  -0.03028   2.03842
    A3        1.99268  -0.00222  -0.00532   0.06084   0.05695   2.04963
    A4        2.43479   0.00141  -0.06854  -0.09543  -0.14684   2.28795
    A5        2.27593  -0.00133   0.00492   0.07174   0.07805   2.35398
    A6        1.56549  -0.00014  -0.00447   0.02215   0.01698   1.58247
    A7        1.96936  -0.00051   0.00409   0.06416   0.06711   2.03648
    A8        1.95219   0.00475   0.01525  -0.04057  -0.02490   1.92729
    A9        1.91981   0.00295   0.00275   0.02833   0.03009   1.94990
   A10        1.89273   0.00288  -0.00579   0.08499   0.07833   1.97105
   A11        1.90414  -0.00372  -0.00348  -0.01117  -0.01435   1.88979
   A12        1.89967  -0.00342  -0.00318  -0.04268  -0.04537   1.85430
   A13        1.89432  -0.00372  -0.00646  -0.01893  -0.02745   1.86688
   A14        1.84162   0.00036   0.00573  -0.00259   0.00526   1.84689
   A15        1.89492   0.00023  -0.00393  -0.00138  -0.00619   1.88873
   A16        2.09390  -0.00060  -0.02526   0.03541   0.01204   2.10593
   A17        2.76324  -0.00018   0.03515   0.02053   0.05496   2.81820
   A18        1.81670  -0.00074   0.00500  -0.00464  -0.00022   1.81648
   A19        1.97840   0.00029  -0.00186   0.00834   0.00671   1.98511
   A20        1.50830   0.00036   0.02182   0.01853   0.03938   1.54767
   A21        2.11030   0.00007   0.03105   0.00921   0.04186   2.15217
   A22        2.32104   0.00029  -0.09093  -0.00392  -0.09955   2.22150
   A23        1.64710  -0.00013   0.03068  -0.02087   0.01261   1.65971
   A24        2.87454  -0.00099  -0.04685   0.05714   0.00586   2.88040
   A25        2.80742  -0.00078   0.03101   0.02160   0.04997   2.85739
   A26        1.87936  -0.00001  -0.00684   0.01303   0.00598   1.88534
   A27        2.13003   0.00025  -0.01565  -0.00225  -0.01772   2.11230
   A28        1.82636  -0.00006  -0.00159   0.00632   0.00527   1.83163
   A29        1.83710   0.00050  -0.02102   0.03205   0.01164   1.84874
   A30        2.13767  -0.00010  -0.01123  -0.00656  -0.01774   2.11994
   A31        1.85957   0.00004   0.00020  -0.01175  -0.01018   1.84939
   A32        1.95889  -0.00003  -0.01390   0.03992   0.02638   1.98527
   A33        1.93036   0.00083  -0.03741  -0.02869  -0.06719   1.86317
   A34        1.83057  -0.00003  -0.00022   0.01761   0.02231   1.85287
   A35        2.60648   0.00091   0.05798  -0.07483  -0.01558   2.59090
   A36        2.07164  -0.00032  -0.00219   0.01454   0.01248   2.08412
   A37        1.80900   0.00061  -0.02130  -0.00052  -0.02049   1.78851
   A38        1.85213   0.00010   0.00366  -0.00751  -0.00250   1.84963
   A39        3.17976  -0.00105  -0.02305  -0.05809  -0.08164   3.09811
   A40        2.85692   0.00057   0.03851  -0.04103  -0.00115   2.85577
   A41        2.93827   0.00039  -0.01642  -0.00059  -0.01672   2.92155
   A42        2.93925  -0.00099  -0.01072  -0.00979  -0.01919   2.92006
   A43        2.93910   0.00085   0.00393  -0.03683  -0.03301   2.90609
   A44        3.11448  -0.00006  -0.01125   0.03529   0.02586   3.14035
   A45        3.01664  -0.00055  -0.00700   0.03259   0.02450   3.04114
   A46        3.11819   0.00043   0.00961  -0.01726  -0.00739   3.11081
   A47        3.06018   0.00048   0.01389  -0.02486  -0.01182   3.04835
   A48        3.04229   0.00071  -0.00338  -0.03023  -0.03273   3.00957
    D1       -2.76427   0.00074   0.23352  -0.01652   0.21531  -2.54895
    D2        0.20924  -0.00012  -0.05528  -0.03085  -0.08992   0.11931
    D3        0.33651   0.00036   0.22729   0.01915   0.24532   0.58183
    D4       -2.97318  -0.00050  -0.06151   0.00483  -0.05992  -3.03309
    D5        0.02820   0.00006   0.02149   0.01027   0.03112   0.05932
    D6       -3.07409   0.00037   0.02758  -0.02250   0.00269  -3.07140
    D7        2.71273   0.00005   0.11661   0.00582   0.12180   2.83453
    D8        0.59380  -0.00046   0.10857   0.02763   0.13639   0.73019
    D9       -1.47538   0.00062   0.11823  -0.01645   0.10008  -1.37530
   D10       -0.46447  -0.00021   0.11175   0.03499   0.14752  -0.31695
   D11       -2.58340  -0.00073   0.10371   0.05679   0.16211  -2.42129
   D12        1.63061   0.00036   0.11336   0.01271   0.12580   1.75641
   D13        2.25113  -0.00052  -0.17187  -0.00197  -0.16575   2.08538
   D14       -0.76271   0.00027   0.03469   0.00101   0.03547  -0.72724
   D15       -1.17706   0.00027   0.10644   0.00363   0.11550  -1.06156
   D16        1.85567  -0.00011  -0.10434  -0.01780  -0.12637   1.72930
   D17       -1.93233  -0.00049   0.02789   0.03476   0.06539  -1.86694
   D18        0.11748  -0.00013  -0.00350   0.04772   0.04645   0.16393
   D19       -1.79021   0.00000   0.02020  -0.01425   0.00691  -1.78330
   D20        0.47538  -0.00035  -0.00946   0.02685   0.02134   0.49671
   D21        0.07078  -0.00011  -0.03248  -0.01609  -0.05067   0.02011
   D22        2.21983   0.00010  -0.04345  -0.01342  -0.05695   2.16288
   D23        2.15730   0.00034  -0.04642  -0.00258  -0.05052   2.10678
   D24       -1.97684   0.00055  -0.05738   0.00009  -0.05679  -2.03363
   D25       -1.53480  -0.00001   0.03619  -0.00031   0.03894  -1.49586
   D26        2.42260   0.00028  -0.00876  -0.01491  -0.02261   2.39999
   D27        0.79560   0.00028  -0.05150   0.00021  -0.05337   0.74223
   D28       -0.20128   0.00015   0.02421   0.00572   0.03076  -0.17051
   D29        2.04676  -0.00010   0.05405   0.02042   0.07620   2.12296
   D30       -1.91850   0.00024   0.02510  -0.01455   0.01554  -1.90295
   D31       -1.27297  -0.00037  -0.01423   0.00183  -0.01298  -1.28595
   D32        2.74728  -0.00053   0.01916  -0.00964   0.00960   2.75688
   D33        2.79453   0.00035  -0.06420  -0.00362  -0.06927   2.72526
   D34        0.53159   0.00019  -0.03081  -0.01509  -0.04669   0.48490
   D35        0.23314   0.00002   0.01908   0.01448   0.03306   0.26620
   D36       -2.02980  -0.00014   0.05247   0.00300   0.05564  -1.97417
   D37        0.68527   0.00028   0.04712   0.00219   0.04849   0.73375
   D38        2.53476  -0.00033   0.05419   0.01262   0.06210   2.59686
   D39       -1.29003  -0.00003   0.04692  -0.00796   0.03906  -1.25097
   D40       -1.86024  -0.00004   0.05862  -0.00618   0.05361  -1.80664
   D41        0.18699   0.00036   0.04670  -0.00800   0.04203   0.22903
   D42       -2.35092  -0.00018  -0.00721  -0.01767  -0.02418  -2.37510
   D43       -0.28570   0.00016  -0.03134   0.00016  -0.03162  -0.31732
   D44       -0.10161  -0.00014  -0.03190   0.00090  -0.03060  -0.13221
   D45        1.96361   0.00020  -0.05603   0.01872  -0.03804   1.92557
   D46       -2.35965   0.00036  -0.01877   0.00776  -0.01108  -2.37074
   D47        1.89871  -0.00043   0.02995   0.02342   0.05369   1.95240
   D48        1.80975   0.00064   0.00774  -0.02136  -0.01328   1.79647
   D49       -0.21506  -0.00015   0.05646  -0.00570   0.05149  -0.16358
   D50       -0.79973  -0.00061  -0.06372  -0.00666  -0.07021  -0.86994
   D51        1.31583  -0.00022  -0.09856   0.03622  -0.06215   1.25367
         Item               Value     Threshold  Converged?
 Maximum Force            0.005408     0.000015     NO 
 RMS     Force            0.001471     0.000010     NO 
 Maximum Displacement     0.609214     0.000060     NO 
 RMS     Displacement     0.153659     0.000040     NO 
 Predicted change in Energy=-3.133236D-01
 GradGradGradGradGradGradGradGradGradGradGradGradGradGradGradGradGradGrad

                          Input orientation:                          
 ---------------------------------------------------------------------
 Center     Atomic      Atomic             Coordinates (Angstroms)
 Number     Number       Type             X           Y           Z
 ---------------------------------------------------------------------
      1          6           0        1.001829    0.547725    0.683072
      2          8           0        1.209271    0.767086   -0.365576
      3          8           0       -0.083971    0.026946    1.143559
      4          1           0       -0.890796   -0.286981    0.356801
      5          6           0        2.110896    0.878873    1.691977
      6          9           0        1.635796    0.925798    2.877792
      7          9           0        2.670087    2.018471    1.432924
      8          9           0        3.034437    0.010034    1.713969
      9          8           0        3.456908    0.479122   -1.989902
     10          1           0        2.833186    0.706391   -1.360083
     11          1           0        4.060630   -0.110091   -1.555258
     12          8           0       -0.295946    0.468274   -2.676411
     13          1           0        0.177376    0.709966   -2.003739
     14          1           0        0.372568    0.149779   -3.340745
     15          8           0       -3.713150    1.210941   -0.941243
     16          1           0       -4.635124    1.038106   -1.025748
     17          1           0       -3.416394    1.626568   -1.745099
     18          8           0       -2.408136    2.150813   -3.112356
     19          1           0       -1.608055    1.606434   -3.076583
     20          1           0       -2.717517    2.098055   -3.999250
     21          8           0       -1.801651   -0.654886   -0.615249
     22          1           0       -2.592866   -0.066128   -0.661966
     23          1           0       -1.314621   -0.561310   -1.535362
     24          8           0        1.880522   -0.213466   -4.193340
     25          1           0        2.126057    0.305179   -4.940301
     26          1           0        2.596509   -0.027806   -3.470003
 ---------------------------------------------------------------------
                    Distance matrix (angstroms):
                    1          2          3          4          5
     1  C    0.000000
     2  O    1.091244   0.000000
     3  O    1.289272   2.120795   0.000000
     4  H    2.094091   2.458285   1.169831   0.000000
     5  C    1.535441   2.249211   2.417433   3.485981   0.000000
     6  F    2.315524   3.275142   2.602518   3.769602   1.278311
     7  F    2.347010   2.633353   3.410974   4.376418   1.295564
     8  F    2.341657   2.868600   3.170193   4.163842   1.268186
     9  O    3.630001   2.788051   4.749828   4.999645   3.940530
    10  H    2.748368   1.905210   3.903803   4.219303   3.141103
    11  H    3.846961   3.211702   4.947738   5.310732   3.914594
    12  O    3.602312   2.773973   3.851217   3.181922   5.004427
    13  H    2.815137   1.936917   3.231146   2.776156   4.174367
    14  H    4.092118   3.151630   4.509157   3.931754   5.374165
    15  O    5.030833   4.975805   4.349619   3.448822   6.400284
    16  H    5.910649   5.887804   5.142113   4.205626   7.274625
    17  H    5.155638   4.902915   4.691287   3.802407   6.551601
    18  O    5.348179   4.748172   5.293899   4.503355   6.717223
    19  H    4.697591   3.998923   4.756806   3.985925   6.090903
    20  H    6.177475   5.513142   6.137877   5.291548   7.562410
    21  O    3.315330   3.339161   2.551221   1.381989   4.794136
    22  H    3.886872   3.903632   3.092432   1.995922   5.344104
    23  H    3.393722   3.082705   3.006188   1.958358   4.921790
    24  O    5.013073   4.007971   5.692058   5.328169   5.990261
    25  H    5.739777   4.688493   6.478811   6.124650   6.657062
    26  H    4.485785   3.491954   5.336003   5.183907   5.263452
                    6          7          8          9         10
     6  F    0.000000
     7  F    2.085986   0.000000
     8  F    2.036985   2.060475   0.000000
     9  O    5.216360   3.834634   3.757283   0.000000
    10  H    4.409248   3.090153   3.158356   0.915069   0.000000
    11  H    5.157986   3.923470   3.428607   0.948982   1.487063
    12  O    5.898316   5.299726   5.529636   3.815144   3.403070
    13  H    5.099306   4.442572   4.740680   3.287676   2.732697
    14  H    6.392821   5.617697   5.714473   3.383253   3.207410
    15  O    6.578569   6.858170   7.349984   7.283198   6.579097
    16  H    7.387468   7.769961   8.208846   8.168417   7.483145
    17  H    6.883809   6.877403   7.496103   6.972721   6.328682
    18  O    7.330479   6.816556   7.582740   6.201064   5.712116
    19  H    6.814721   6.229601   6.859345   5.301468   4.845727
    20  H    8.223092   7.651217   8.371719   6.691932   6.301765
    21  O    5.149364   5.598062   5.408801   5.552305   4.887696
    22  H    5.603159   6.035958   6.108798   6.217755   5.525051
    23  H    5.512929   5.598562   5.458836   4.904752   4.340748
    24  O    7.166500   6.104081   6.023103   2.796392   3.127467
    25  H    7.857997   6.621883   6.722468   3.241339   3.671371
    26  H    6.490519   5.313319   5.202574   1.785486   2.246513
                   11         12         13         14         15
    11  H    0.000000
    12  O    4.535553   0.000000
    13  H    3.994157   0.857285   0.000000
    14  H    4.105764   0.994831   1.462701   0.000000
    15  O    7.909096   3.903799   4.063996   4.855591   0.000000
    16  H    8.787199   4.677377   4.921818   5.587961   0.941832
    17  H    7.678406   3.456325   3.717827   4.368435   0.952362
    18  O    7.027174   2.735385   3.160687   3.433455   2.701879
    19  H    6.115135   1.782463   2.267689   2.472750   3.024486
    20  H    7.536066   3.204700   3.780114   3.711878   3.336115
    21  O    5.962111   2.788732   2.776198   3.578134   2.690987
    22  H    6.713339   3.101518   3.174416   4.002033   1.721609
    23  H    5.394193   1.843837   2.015335   2.571315   3.040854
    24  O    3.423892   2.739134   2.923660   1.769969   6.625273
    25  H    3.920911   3.319321   3.547479   2.378540   7.135069
    26  H    2.411777   3.040095   2.923430   2.234761   6.909480
                   16         17         18         19         20
    16  H    0.000000
    17  H    1.532663   0.000000
    18  O    3.248311   1.777866   0.000000
    19  H    3.700279   2.245739   0.968379   0.000000
    20  H    3.693564   2.406642   0.940788   1.524439   0.000000
    21  O    3.326154   3.014795   3.804644   3.348016   4.457461
    22  H    2.349997   2.171772   3.309586   3.098013   3.979534
    23  H    3.720696   3.041094   3.322393   2.675926   3.887298
    24  O    7.352122   6.118572   5.015070   4.090153   5.150026
    25  H    7.846940   6.532545   5.225577   4.371533   5.249781
    26  H    7.707597   6.470491   5.469987   4.528121   5.747892
                   21         22         23         24         25
    21  O    0.000000
    22  H    0.987340   0.000000
    23  H    1.045258   1.625403   0.000000
    24  O    5.153250   5.701185   4.170705   0.000000
    25  H    5.920700   6.380458   4.917588   0.941929   0.000000
    26  H    5.280782   5.900521   4.395952   1.034565   1.579234
                   26
    26  H    0.000000
 Stoichiometry    C2H13F3O8
 Framework group  C1[X(C2H13F3O8)]
 Deg. of freedom    72
 Full point group                 C1      NOp   1
 Largest Abelian subgroup         C1      NOp   1
 Largest concise Abelian subgroup C1      NOp   1
                         Standard orientation:                         
 ---------------------------------------------------------------------
 Center     Atomic      Atomic             Coordinates (Angstroms)
 Number     Number       Type             X           Y           Z
 ---------------------------------------------------------------------
      1          6           0        1.123773   -0.633136   -0.134492
      2          8           0        0.594680    0.276695    0.153744
      3          8           0        0.612326   -1.634676   -0.765016
      4          1           0       -0.502293   -1.528355   -1.103877
      5          6           0        2.611829   -0.714991    0.235058
      6          9           0        3.018477   -1.925781    0.183031
      7          9           0        2.835149   -0.262294    1.428238
      8          9           0        3.354163   -0.057197   -0.555222
      9          8           0        1.258558    2.984475    0.133144
     10          1           0        1.186127    2.083612    0.276502
     11          1           0        2.017108    3.097305   -0.425817
     12          8           0       -2.040216    1.088947   -0.150386
     13          1           0       -1.251068    0.861002    0.095016
     14          1           0       -1.953410    2.053223   -0.379137
     15          8           0       -3.535037   -2.498101    0.221426
     16          1           0       -4.285809   -3.012108   -0.021856
     17          1           0       -3.843230   -1.734561    0.699983
     18          8           0       -3.979127   -0.094769    1.373351
     19          1           0       -3.331366    0.443333    0.895220
     20          1           0       -4.788201    0.384171    1.340241
     21          8           0       -1.814625   -1.343423   -1.495640
     22          1           0       -2.464061   -1.871564   -0.972057
     23          1           0       -2.043994   -0.339555   -1.316191
     24          8           0       -1.349091    3.705357   -0.574181
     25          1           0       -1.662381    4.383270   -0.000149
     26          1           0       -0.340884    3.600406   -0.367233
 ---------------------------------------------------------------------
 Rotational constants (GHZ):           0.6006858           0.3370749           0.2443087
 Standard basis: 6-31++G(d,p) (6D, 7F)
 There are   325 symmetry adapted cartesian basis functions of A   symmetry.
 There are   325 symmetry adapted basis functions of A   symmetry.
   325 basis functions,   520 primitive gaussians,   325 cartesian basis functions
    58 alpha electrons       58 beta electrons
       nuclear repulsion energy       990.4401119647 Hartrees.
 NAtoms=   26 NActive=   26 NUniq=   26 SFac= 1.00D+00 NAtFMM=   60 NAOKFM=F Big=F
 Integral buffers will be    131072 words long.
 Raffenetti 2 integral format.
 Two-electron integral symmetry is turned on.
 Nuclear repulsion after empirical dispersion term =      990.4271966077 Hartrees.
 One-electron integrals computed using PRISM.
 NBasis=   325 RedAO= T EigKep=  3.63D-05  NBF=   325
 NBsUse=   325 1.00D-06 EigRej= -1.00D+00 NBFU=   325
 Initial guess from the checkpoint file:  "/local_scratch/slurm.5787786/Gau-551655.chk"
 B after Tr=     0.000000   -0.000000   -0.000000
         Rot=    0.998997   -0.008782   -0.000394    0.043901 Ang=  -5.13 deg.
 ExpMin= 3.60D-02 ExpMax= 7.00D+03 ExpMxC= 1.05D+03 IAcc=3 IRadAn=         5 AccDes= 0.00D+00
 Harris functional with IExCor= 4639 and IRadAn=       5 diagonalized for initial guess.
 HarFok:  IExCor= 4639 AccDes= 0.00D+00 IRadAn=         5 IDoV= 1 UseB2=F ITyADJ=14
 ICtDFT=  3500011 ScaDFX=  1.000000  1.000000  1.000000  1.000000
 FoFCou: FMM=F IPFlag=           0 FMFlag=      100000 FMFlg1=           0
         NFxFlg=           0 DoJE=T BraDBF=F KetDBF=T FulRan=T
         wScrn=  0.000000 ICntrl=       500 IOpCl=  0 I1Cent=   200000004 NGrid=           0
         NMat0=    1 NMatS0=      1 NMatT0=    0 NMatD0=    1 NMtDS0=    0 NMtDT0=    0
 Petite list used in FoFCou.
 Requested convergence on RMS density matrix=1.00D-10 within 128 cycles.
 Requested convergence on MAX density matrix=1.00D-08.
 Requested convergence on             energy=1.00D-08.
 No special actions if energy rises.
 SCF Done:  E(RwB97XD) =  -985.159270768     A.U. after   18 cycles
            NFock= 18  Conv=0.65D-10     -V/T= 2.0067
 Calling FoFJK, ICntrl=      2127 FMM=F ISym2X=0 I1Cent= 0 IOpClX= 0 NMat=1 NMatS=1 NMatT=0.
 ***** Axes restored to original set *****
 -------------------------------------------------------------------
 Center     Atomic                   Forces (Hartrees/Bohr)
 Number     Number              X              Y              Z
 -------------------------------------------------------------------
      1        6          -0.067581769   -0.062403151    0.267914717
      2        8           0.069386410    0.068434881   -0.323705078
      3        8          -0.029844763   -0.016669439    0.005035468
      4        1           0.021139133    0.010444141    0.012696787
      5        6          -0.049248679    0.006609079   -0.002031381
      6        9          -0.031647797    0.009139564    0.069396548
      7        9           0.016288079    0.049936477   -0.020604397
      8        9           0.063096742   -0.067937849   -0.014840854
      9        8           0.036801517   -0.011258168   -0.050562065
     10        1          -0.046460300    0.018715903    0.043745530
     11        1           0.009607509   -0.007982170    0.003558814
     12        8          -0.081550034   -0.055091380   -0.137802207
     13        1           0.090635653    0.050451648    0.132817555
     14        1          -0.007902961    0.002812557    0.003676618
     15        8           0.009584058   -0.010623168    0.024433126
     16        1          -0.019479186   -0.003397164   -0.001100363
     17        1           0.009256786    0.013121119   -0.022235473
     18        8          -0.000487135    0.004870666    0.016765058
     19        1           0.008147787   -0.004461527    0.002027826
     20        1          -0.008134046    0.000434495   -0.020540904
     21        8           0.031580553    0.002479550   -0.034093887
     22        1           0.001410160    0.002647688   -0.000267285
     23        1          -0.024360798   -0.001164506    0.042581596
     24        8           0.022376262   -0.004166063    0.047820027
     25        1           0.005555348    0.011715405   -0.017076027
     26        1          -0.028168531   -0.006658587   -0.027609748
 -------------------------------------------------------------------
 Cartesian Forces:  Max     0.323705078 RMS     0.061485256

 GradGradGradGradGradGradGradGradGradGradGradGradGradGradGradGradGradGrad
 Berny optimization.
 Using GEDIIS/GDIIS optimizer.
 FormGI is forming the generalized inverse of G from B-inverse, IUseBI=4.
 Internal  Forces:  Max     0.314530134 RMS     0.035506296
 Search for a local minimum.
 Step number   6 out of a maximum of  156
 All quantities printed in internal units (Hartrees-Bohrs-Radians)
 Mixed Optimization -- RFO/linear search
 Update second derivatives using D2CorX and points    6    5
 ITU=  0 -1  1  0  1  0
 Use linear search instead of GDIIS.
     Eigenvalues ---   -0.00007   0.00030   0.00045   0.00062   0.00065
     Eigenvalues ---    0.00116   0.00148   0.00190   0.00228   0.00396
     Eigenvalues ---    0.00482   0.00521   0.00715   0.00806   0.00820
     Eigenvalues ---    0.00923   0.01011   0.01174   0.01288   0.01434
     Eigenvalues ---    0.01618   0.01733   0.01764   0.01822   0.01928
     Eigenvalues ---    0.01985   0.02015   0.02342   0.02436   0.02643
     Eigenvalues ---    0.02656   0.02826   0.02931   0.03126   0.03321
     Eigenvalues ---    0.03386   0.03451   0.04398   0.04696   0.05878
     Eigenvalues ---    0.06161   0.06335   0.06578   0.07077   0.07298
     Eigenvalues ---    0.08457   0.12181   0.14180   0.19334   0.20601
     Eigenvalues ---    0.22695   0.24145   0.24616   0.26155   0.36943
     Eigenvalues ---    0.39209   0.40592   0.40860   0.41420   0.44837
     Eigenvalues ---    0.46383   0.48042   0.49406   0.51911   0.54744
     Eigenvalues ---    0.57959   0.58910   0.59286   0.59708   0.60040
     Eigenvalues ---    0.65301   1.18572
 RFO step:  Lambda=-8.28718676D-04 EMin=-6.62799021D-05
 Quartic linear search produced a step of -0.99731.
 Iteration  1 RMS(Cart)=  0.13309211 RMS(Int)=  0.01075014
 Iteration  2 RMS(Cart)=  0.01692631 RMS(Int)=  0.00308993
 Iteration  3 RMS(Cart)=  0.00023686 RMS(Int)=  0.00308529
 Iteration  4 RMS(Cart)=  0.00000151 RMS(Int)=  0.00308529
 Iteration  5 RMS(Cart)=  0.00000001 RMS(Int)=  0.00308529
 Variable       Old X    -DE/DX   Delta X   Delta X   Delta X     New X
                                 (Linear)    (Quad)   (Total)
    R1        2.06215   0.31453   0.25007   0.00078   0.24944   2.31159
    R2        2.43637   0.00470  -0.02149   0.00566  -0.01559   2.42078
    R3        2.90156   0.01940   0.02615  -0.00014   0.02601   2.92757
    R4        3.60033  -0.00278  -0.01204  -0.01142  -0.02466   3.57566
    R5        3.66024  -0.03346  -0.09382  -0.01036  -0.10715   3.55309
    R6        2.21066  -0.01692  -0.21141   0.00357  -0.20583   2.00484
    R7        2.61158   0.00963   0.09388  -0.00690   0.08905   2.70063
    R8        2.41566   0.07647   0.10494  -0.00443   0.10051   2.51617
    R9        2.44826   0.05507   0.08378  -0.00500   0.07878   2.52704
   R10        2.39652   0.09224   0.15610  -0.00874   0.14736   2.54388
   R11        1.72923   0.06679   0.10980  -0.00269   0.10697   1.83620
   R12        1.79332   0.01270   0.02460  -0.00251   0.02209   1.81541
   R13        3.37408   0.00729   0.01247  -0.01173   0.00276   3.37684
   R14        1.62003   0.13609   0.20487   0.01061   0.21124   1.83128
   R15        1.87996  -0.00946  -0.02500   0.00086  -0.02430   1.85565
   R16        3.36837  -0.00115  -0.01638  -0.01103  -0.02730   3.34106
   R17        3.48435   0.01956   0.07083  -0.01098   0.06124   3.54558
   R18        3.34476   0.00217   0.02155  -0.00419   0.01797   3.36273
   R19        1.77981   0.01979   0.03714  -0.00322   0.03392   1.81373
   R20        1.79970   0.02506   0.05630  -0.00008   0.05549   1.85519
   R21        3.25337   0.00185   0.00258  -0.00081   0.00142   3.25479
   R22        3.35968  -0.00352  -0.02228  -0.00090  -0.02398   3.33570
   R23        1.82997   0.00729   0.02956  -0.00419   0.02538   1.85535
   R24        1.77783   0.02201   0.03950  -0.00343   0.03606   1.81390
   R25        1.86580   0.00305  -0.00826   0.00615  -0.00221   1.86359
   R26        1.97525  -0.02359  -0.12794  -0.00249  -0.12848   1.84677
   R27        1.77999   0.02144   0.03756  -0.00277   0.03478   1.81477
   R28        1.95504  -0.03198  -0.09365  -0.00734  -0.09900   1.85604
    A1        2.19509  -0.02352   0.02601   0.01371   0.03604   2.23113
    A2        2.03842   0.03197   0.03020   0.00055   0.03272   2.07114
    A3        2.04963  -0.00849  -0.05680  -0.01423  -0.06928   1.98035
    A4        2.28795   0.03483   0.14645  -0.05629   0.09664   2.38459
    A5        2.35398  -0.03456  -0.07784  -0.00146  -0.06930   2.28469
    A6        1.58247  -0.00319  -0.01693   0.00273  -0.00641   1.57606
    A7        2.03648  -0.01003  -0.06693   0.01277  -0.05546   1.98102
    A8        1.92729   0.00684   0.02483   0.00760   0.03249   1.95978
    A9        1.94990  -0.01878  -0.03000   0.00522  -0.02465   1.92525
   A10        1.97105  -0.02198  -0.07812   0.00623  -0.07166   1.89939
   A11        1.88979   0.00580   0.01431  -0.00679   0.00750   1.89729
   A12        1.85430   0.01629   0.04525  -0.00576   0.03961   1.89391
   A13        1.86688   0.01459   0.02737  -0.00795   0.01973   1.88661
   A14        1.84689   0.00067  -0.00525   0.00931   0.00356   1.85044
   A15        1.88873  -0.00011   0.00617  -0.00158   0.00394   1.89267
   A16        2.10593  -0.00537  -0.01200  -0.00022  -0.01500   2.09093
   A17        2.81820  -0.01869  -0.05481   0.01925  -0.04371   2.77449
   A18        1.81648  -0.00346   0.00022   0.00157   0.00114   1.81763
   A19        1.98511   0.00209  -0.00670  -0.01301  -0.01800   1.96711
   A20        1.54767  -0.00624  -0.03927   0.01492  -0.02676   1.52092
   A21        2.15217  -0.00288  -0.04175   0.01865  -0.02558   2.12659
   A22        2.22150   0.00689   0.09928  -0.03117   0.07238   2.29387
   A23        1.65971   0.00305  -0.01257   0.00480  -0.00795   1.65175
   A24        2.88040  -0.02320  -0.00585  -0.02654  -0.03215   2.84825
   A25        2.85739  -0.01349  -0.04983   0.01687  -0.03810   2.81929
   A26        1.88534  -0.00670  -0.00597  -0.00282  -0.00889   1.87645
   A27        2.11230   0.00426   0.01768  -0.00162   0.01664   2.12895
   A28        1.83163   0.00198  -0.00526   0.00117  -0.00442   1.82721
   A29        1.84874  -0.00611  -0.01161  -0.00264  -0.01441   1.83433
   A30        2.11994   0.00114   0.01769   0.01972   0.03871   2.15865
   A31        1.84939   0.00333   0.01015   0.00395   0.01312   1.86251
   A32        1.98527   0.00248  -0.02631  -0.00049  -0.02450   1.96076
   A33        1.86317   0.02946   0.06701  -0.01521   0.05131   1.91448
   A34        1.85287  -0.01396  -0.02225   0.00397  -0.01865   1.83423
   A35        2.59090   0.02496   0.01554   0.02974   0.04406   2.63496
   A36        2.08412  -0.00711  -0.01245   0.00986  -0.00445   2.07967
   A37        1.78851   0.01830   0.02043  -0.00970   0.01301   1.80152
   A38        1.84963  -0.00287   0.00249   0.00415   0.00529   1.85492
   A39        3.09811   0.03500   0.08142  -0.02299   0.05633   3.15444
   A40        2.85577   0.01191   0.00115   0.01810   0.01749   2.87327
   A41        2.92155  -0.00010   0.01667  -0.00781   0.01018   2.93174
   A42        2.92006   0.00689   0.01913  -0.01344   0.00728   2.92735
   A43        2.90609   0.01363   0.03292   0.00783   0.04308   2.94916
   A44        3.14035  -0.01895  -0.02579  -0.00287  -0.03552   3.10483
   A45        3.04114  -0.01577  -0.02444  -0.00415  -0.02696   3.01418
   A46        3.11081   0.00487   0.00737  -0.00646   0.00234   3.11315
   A47        3.04835   0.00460   0.01179   0.01899   0.03260   3.08096
   A48        3.00957   0.01337   0.03264  -0.00416   0.03116   3.04072
    D1       -2.54895   0.01340  -0.21473   0.12090  -0.08777  -2.63673
    D2        0.11931   0.00235   0.08968  -0.09230   0.00136   0.12067
    D3        0.58183   0.00853  -0.24466   0.12438  -0.11581   0.46602
    D4       -3.03309  -0.00252   0.05976  -0.08881  -0.02667  -3.05977
    D5        0.05932  -0.00261  -0.03104   0.01562  -0.01142   0.04790
    D6       -3.07140   0.00207  -0.00268   0.01204   0.01486  -3.05654
    D7        2.83453  -0.00146  -0.12147  -0.05444  -0.17523   2.65930
    D8        0.73019  -0.00093  -0.13603  -0.05451  -0.19004   0.54015
    D9       -1.37530   0.00946  -0.09981  -0.05243  -0.15153  -1.52683
   D10       -0.31695  -0.00604  -0.14712  -0.05109  -0.19879  -0.51574
   D11       -2.42129  -0.00551  -0.16168  -0.05116  -0.21360  -2.63488
   D12        1.75641   0.00489  -0.12547  -0.04907  -0.17509   1.58132
   D13        2.08538  -0.01669   0.16530  -0.07775   0.07314   2.15852
   D14       -0.72724   0.00241  -0.03538   0.06486   0.03139  -0.69585
   D15       -1.06156   0.00405  -0.11519   0.09902  -0.02765  -1.08921
   D16        1.72930   0.00728   0.12603  -0.07124   0.06275   1.79205
   D17       -1.86694  -0.01978  -0.06521   0.04284  -0.02572  -1.89266
   D18        0.16393  -0.00645  -0.04632   0.03463  -0.01282   0.15111
   D19       -1.78330  -0.00394  -0.00690  -0.06793  -0.07761  -1.86091
   D20        0.49671  -0.01022  -0.02128  -0.06293  -0.09123   0.40548
   D21        0.02011  -0.00084   0.05054   0.00719   0.06044   0.08055
   D22        2.16288   0.00319   0.05679   0.01632   0.07518   2.23806
   D23        2.10678  -0.00141   0.05038   0.02009   0.07031   2.17709
   D24       -2.03363   0.00262   0.05664   0.02922   0.08505  -1.94858
   D25       -1.49586   0.00034  -0.03883   0.03441  -0.00798  -1.50384
   D26        2.39999   0.00569   0.02255   0.01821   0.03977   2.43976
   D27        0.74223   0.00508   0.05323   0.00661   0.05980   0.80203
   D28       -0.17051  -0.00104  -0.03068   0.04927   0.01657  -0.15394
   D29        2.12296  -0.00431  -0.07599   0.04844  -0.03082   2.09214
   D30       -1.90295   0.00736  -0.01550   0.04020   0.02381  -1.87914
   D31       -1.28595  -0.00181   0.01294  -0.00594   0.00885  -1.27709
   D32        2.75688   0.00038  -0.00957  -0.03009  -0.03924   2.71764
   D33        2.72526   0.00265   0.06908  -0.01438   0.05934   2.78460
   D34        0.48490   0.00484   0.04656  -0.03852   0.01125   0.49615
   D35        0.26620  -0.00765  -0.03297   0.01111  -0.02236   0.24384
   D36       -1.97417  -0.00545  -0.05549  -0.01303  -0.07045  -2.04461
   D37        0.73375   0.00088  -0.04836  -0.01516  -0.06285   0.67090
   D38        2.59686  -0.00703  -0.06193  -0.00779  -0.06905   2.52781
   D39       -1.25097  -0.00072  -0.03895  -0.00346  -0.04275  -1.29372
   D40       -1.80664  -0.00102  -0.05346  -0.02065  -0.07481  -1.88145
   D41        0.22903   0.00516  -0.04192  -0.01737  -0.06082   0.16821
   D42       -2.37510   0.00540   0.02412  -0.00125   0.02327  -2.35183
   D43       -0.31732   0.00131   0.03153   0.01356   0.04531  -0.27201
   D44       -0.13221   0.00312   0.03052  -0.00551   0.02630  -0.10591
   D45        1.92557  -0.00098   0.03794   0.00930   0.04834   1.97392
   D46       -2.37074   0.01973   0.01105  -0.00326   0.00849  -2.36224
   D47        1.95240  -0.01145  -0.05355   0.01404  -0.03992   1.91248
   D48        1.79647   0.02530   0.01325   0.00838   0.02238   1.81885
   D49       -0.16358  -0.00588  -0.05135   0.02568  -0.02604  -0.18961
   D50       -0.86994  -0.01447   0.07002  -0.02759   0.04144  -0.82850
   D51        1.25367  -0.00350   0.06199  -0.03405   0.02930   1.28298
         Item               Value     Threshold  Converged?
 Maximum Force            0.314530     0.000015     NO 
 RMS     Force            0.035506     0.000010     NO 
 Maximum Displacement     0.589470     0.000060     NO 
 RMS     Displacement     0.144404     0.000040     NO 
 Predicted change in Energy=-8.007191D-03
 GradGradGradGradGradGradGradGradGradGradGradGradGradGradGradGradGradGrad

                          Input orientation:                          
 ---------------------------------------------------------------------
 Center     Atomic      Atomic             Coordinates (Angstroms)
 Number     Number       Type             X           Y           Z
 ---------------------------------------------------------------------
      1          6           0        0.975371    0.535894    0.748742
      2          8           0        1.266986    0.775745   -0.414765
      3          8           0       -0.117889    0.043084    1.199232
      4          1           0       -0.812231   -0.211699    0.438633
      5          6           0        2.034280    0.796277    1.849173
      6          9           0        1.480144    1.070620    3.028392
      7          9           0        2.825822    1.815853    1.499652
      8          9           0        2.801347   -0.301900    1.982481
      9          8           0        3.473882    0.647443   -2.166818
     10          1           0        2.849582    0.846934   -1.449458
     11          1           0        4.163671    0.105626   -1.775004
     12          8           0       -0.314138    0.391038   -2.720153
     13          1           0        0.232909    0.702473   -1.983373
     14          1           0        0.336120    0.081235   -3.387575
     15          8           0       -3.670304    1.245010   -0.926033
     16          1           0       -4.609472    1.065736   -1.009743
     17          1           0       -3.370506    1.649550   -1.768799
     18          8           0       -2.409174    2.088354   -3.182708
     19          1           0       -1.609157    1.521300   -3.134050
     20          1           0       -2.732763    2.032387   -4.084658
     21          8           0       -1.747349   -0.606018   -0.567561
     22          1           0       -2.527680   -0.004551   -0.610534
     23          1           0       -1.329025   -0.543480   -1.448554
     24          8           0        1.872904   -0.231881   -4.228288
     25          1           0        2.075673    0.256584   -5.029868
     26          1           0        2.548848    0.032281   -3.566481
 ---------------------------------------------------------------------
                    Distance matrix (angstroms):
                    1          2          3          4          5
     1  C    0.000000
     2  O    1.223240   0.000000
     3  O    1.281024   2.249369   0.000000
     4  H    1.962291   2.454889   1.060913   0.000000
     5  C    1.549205   2.390518   2.370982   3.332907   0.000000
     6  F    2.395315   3.462329   2.637303   3.688656   1.331499
     7  F    2.371989   2.678953   3.449406   4.297926   1.337250
     8  F    2.357583   3.043415   3.042110   3.930592   1.346163
     9  O    3.841288   2.820735   4.959473   5.088936   4.268816
    10  H    2.905425   1.892159   4.058032   4.253759   3.398271
    11  H    4.088970   3.269571   5.213612   5.455317   4.259808
    12  O    3.703653   2.821837   3.939692   3.254123   5.153448
    13  H    2.836098   1.880216   3.269072   2.791799   4.235817
    14  H    4.210044   3.191622   4.609380   4.005544   5.551446
    15  O    4.988989   4.985823   4.310572   3.486100   6.359671
    16  H    5.879071   5.913616   5.108787   4.260126   7.237780
    17  H    5.144404   4.909509   4.687159   3.857690   6.559688
    18  O    5.414940   4.785248   5.351123   4.577617   6.836196
    19  H    4.767272   4.027724   4.815220   4.049992   6.215529
    20  H    6.273077   5.571826   6.222089   5.402270   7.711226
    21  O    3.232618   3.319462   2.489584   1.429110   4.701888
    22  H    3.796193   3.879005   3.014069   2.021491   5.244327
    23  H    3.362053   3.090040   2.970131   1.984598   4.897119
    24  O    5.115259   3.990665   5.787646   5.384284   6.165929
    25  H    5.889059   4.714094   6.607495   6.201918   6.900303
    26  H    4.620672   3.482704   5.461102   5.234245   5.493431
                    6          7          8          9         10
     6  F    0.000000
     7  F    2.168702   0.000000
     8  F    2.173320   2.172234   0.000000
     9  O    5.580706   3.902328   4.309320   0.000000
    10  H    4.687914   3.104290   3.619441   0.971676   0.000000
    11  H    5.586157   3.929133   4.017549   0.960673   1.543486
    12  O    6.060285   5.449422   5.683413   3.836798   3.439714
    13  H    5.177733   4.482664   4.830490   3.246627   2.674492
    14  H    6.591837   5.752608   5.921287   3.414146   3.264978
    15  O    6.495769   6.957691   7.261863   7.275715   6.552965
    16  H    7.306846   7.883105   8.108272   8.176455   7.475206
    17  H    6.846679   7.007490   7.481446   6.928802   6.279782
    18  O    7.398672   7.028794   7.716348   6.141548   5.674486
    19  H    6.908154   6.420825   6.996820   5.247519   4.813831
    20  H    8.322804   7.882212   8.537297   6.642185   6.285869
    21  O    5.114558   5.572497   5.223584   5.602682   4.901080
    22  H    5.519097   6.035457   5.933858   6.234250   5.508518
    23  H    5.526283   5.614368   5.374973   5.000212   4.403862
    24  O    7.383101   6.157155   6.280172   2.754270   3.136820
    25  H    8.121138   6.754900   7.071885   3.210112   3.710362
    26  H    6.761112   5.378062   5.564748   1.786944   2.288206
                   11         12         13         14         15
    11  H    0.000000
    12  O    4.585362   0.000000
    13  H    3.981273   0.969070   0.000000
    14  H    4.153448   0.981970   1.538951   0.000000
    15  O    7.961791   3.900254   4.080121   4.844068   0.000000
    16  H    8.858639   4.672324   4.952633   5.575142   0.959783
    17  H    7.690746   3.439522   3.731970   4.338101   0.981726
    18  O    7.008219   2.735692   3.215536   3.406925   2.719239
    19  H    6.097268   1.768014   2.321151   2.433549   3.033150
    20  H    7.523810   3.225778   3.870307   3.702832   3.387603
    21  O    6.074908   2.771618   2.763711   3.572903   2.693059
    22  H    6.792813   3.083302   3.163136   3.990071   1.722363
    23  H    5.540543   1.876242   2.068349   2.631117   2.992209
    24  O    3.373444   2.728672   2.932958   1.779479   6.619158
    25  H    3.869970   3.326268   3.588276   2.398733   7.129846
    26  H    2.412970   3.006937   2.884261   2.220489   6.864440
                   16         17         18         19         20
    16  H    0.000000
    17  H    1.565900   0.000000
    18  O    3.257121   1.765176   0.000000
    19  H    3.704337   2.232198   0.981807   0.000000
    20  H    3.729819   2.432382   0.959872   1.557997   0.000000
    21  O    3.343956   3.027409   3.812696   3.336382   4.505796
    22  H    2.374603   2.188147   3.318189   3.088696   4.032458
    23  H    3.680145   3.013235   3.331751   2.680053   3.943934
    24  O    7.352826   6.089517   4.981257   4.049166   5.134170
    25  H    7.842659   6.498907   5.184712   4.332621   5.212289
    26  H    7.671147   6.394214   5.381143   4.437700   5.671362
                   21         22         23         24         25
    21  O    0.000000
    22  H    0.986168   0.000000
    23  H    0.977269   1.558685   0.000000
    24  O    5.162086   5.701313   4.251631   0.000000
    25  H    5.939004   6.386672   5.005785   0.960335   0.000000
    26  H    5.278092   5.874532   4.455897   0.982176   1.554255
                   26
    26  H    0.000000
 Stoichiometry    C2H13F3O8
 Framework group  C1[X(C2H13F3O8)]
 Deg. of freedom    72
 Full point group                 C1      NOp   1
 Largest Abelian subgroup         C1      NOp   1
 Largest concise Abelian subgroup C1      NOp   1
                         Standard orientation:                         
 ---------------------------------------------------------------------
 Center     Atomic      Atomic             Coordinates (Angstroms)
 Number     Number       Type             X           Y           Z
 ---------------------------------------------------------------------
      1          6           0        1.192049   -0.575630   -0.102101
      2          8           0        0.561972    0.429395    0.196637
      3          8           0        0.761277   -1.625259   -0.696859
      4          1           0       -0.257869   -1.560453   -0.984399
      5          6           0        2.708655   -0.622336    0.210566
      6          9           0        3.146756   -1.865047    0.401941
      7          9           0        2.979998    0.100953    1.302109
      8          9           0        3.382276   -0.086251   -0.824326
      9          8           0        0.873605    3.230789    0.304412
     10          1           0        0.937038    2.269311    0.429664
     11          1           0        1.656402    3.485924   -0.190591
     12          8           0       -2.173107    0.964544   -0.245770
     13          1           0       -1.276475    0.807900    0.086812
     14          1           0       -2.178835    1.918076   -0.480308
     15          8           0       -3.289019   -2.736424    0.273424
     16          1           0       -4.002227   -3.326638    0.020114
     17          1           0       -3.691480   -1.964371    0.727014
     18          8           0       -4.035795   -0.326089    1.286768
     19          1           0       -3.418331    0.250259    0.786262
     20          1           0       -4.901886    0.084102    1.232144
     21          8           0       -1.615674   -1.481843   -1.423194
     22          1           0       -2.216505   -2.051040   -0.886962
     23          1           0       -1.949604   -0.571784   -1.299349
     24          8           0       -1.684305    3.619997   -0.639840
     25          1           0       -2.128758    4.287821   -0.111903
     26          1           0       -0.748602    3.610920   -0.341432
 ---------------------------------------------------------------------
 Rotational constants (GHZ):           0.5770129           0.3323619           0.2372196
 Standard basis: 6-31++G(d,p) (6D, 7F)
 There are   325 symmetry adapted cartesian basis functions of A   symmetry.
 There are   325 symmetry adapted basis functions of A   symmetry.
   325 basis functions,   520 primitive gaussians,   325 cartesian basis functions
    58 alpha electrons       58 beta electrons
       nuclear repulsion energy       972.1997411793 Hartrees.
 NAtoms=   26 NActive=   26 NUniq=   26 SFac= 1.00D+00 NAtFMM=   60 NAOKFM=F Big=F
 Integral buffers will be    131072 words long.
 Raffenetti 2 integral format.
 Two-electron integral symmetry is turned on.
 Nuclear repulsion after empirical dispersion term =      972.1870870199 Hartrees.
 One-electron integrals computed using PRISM.
 NBasis=   325 RedAO= T EigKep=  4.25D-05  NBF=   325
 NBsUse=   325 1.00D-06 EigRej= -1.00D+00 NBFU=   325
 Lowest energy guess from the checkpoint file:  "/local_scratch/slurm.5787786/Gau-551655.chk"
 B after Tr=     0.000000    0.000000   -0.000000
         Rot=    0.999972    0.000676    0.000376    0.007470 Ang=   0.86 deg.
 B after Tr=    -0.000000    0.000000   -0.000000
         Rot=    0.999288    0.009813    0.000774   -0.036418 Ang=   4.32 deg.
 Requested convergence on RMS density matrix=1.00D-10 within 128 cycles.
 Requested convergence on MAX density matrix=1.00D-08.
 Requested convergence on             energy=1.00D-08.
 No special actions if energy rises.
 SCF Done:  E(RwB97XD) =  -985.243756267     A.U. after   16 cycles
            NFock= 16  Conv=0.47D-10     -V/T= 2.0083
 Calling FoFJK, ICntrl=      2127 FMM=F ISym2X=0 I1Cent= 0 IOpClX= 0 NMat=1 NMatS=1 NMatT=0.
 ***** Axes restored to original set *****
 -------------------------------------------------------------------
 Center     Atomic                   Forces (Hartrees/Bohr)
 Number     Number              X              Y              Z
 -------------------------------------------------------------------
      1        6          -0.001170597   -0.000163615    0.000371932
      2        8           0.001293541    0.001296794   -0.002604255
      3        8          -0.000545710   -0.000637281    0.001002202
      4        1          -0.000378717   -0.000547248   -0.000626775
      5        6          -0.001311008    0.000071445   -0.000000617
      6        9           0.001109829    0.000110634   -0.000115794
      7        9          -0.000106959   -0.001149888    0.000781015
      8        9           0.000125474    0.000757875    0.000121634
      9        8          -0.000118062   -0.000159901    0.000303544
     10        1           0.000042224   -0.000348441    0.000086138
     11        1           0.000060539    0.000205870   -0.000397635
     12        8          -0.001692543   -0.001556214   -0.002466241
     13        1           0.001734443    0.001316231    0.002582330
     14        1          -0.000079110    0.000197147   -0.000019229
     15        8          -0.000204372   -0.000376681   -0.000151274
     16        1           0.000394604    0.000098051    0.000101231
     17        1          -0.000127471    0.000121362    0.000095524
     18        8           0.000297056   -0.000891290   -0.000411138
     19        1          -0.000187333    0.000540915    0.000035020
     20        1          -0.000000775    0.000357431    0.000274381
     21        8           0.002088105    0.001083580    0.000044718
     22        1          -0.000722616    0.000232654    0.000128120
     23        1          -0.000644106   -0.000518229    0.000749194
     24        8           0.001488610    0.000821353    0.001339421
     25        1          -0.000016276   -0.000284895    0.000150653
     26        1          -0.001328769   -0.000577658   -0.001374101
 -------------------------------------------------------------------
 Cartesian Forces:  Max     0.002604255 RMS     0.000885728

 GradGradGradGradGradGradGradGradGradGradGradGradGradGradGradGradGradGrad
 Berny optimization.
 Using GEDIIS/GDIIS optimizer.
 FormGI is forming the generalized inverse of G from B-inverse, IUseBI=4.
 Internal  Forces:  Max     0.002670511 RMS     0.000523421
 Search for a local minimum.
 Step number   7 out of a maximum of  156
 All quantities printed in internal units (Hartrees-Bohrs-Radians)
 Mixed Optimization -- En-DIIS/RFO-DIIS
 Update second derivatives using D2CorX and points    5    7
 DE= -5.62D-04 DEPred=-8.01D-03 R= 7.02D-02
 Trust test= 7.02D-02 RLast= 3.58D-01 DXMaxT set to 2.12D-01
 ITU= -1  0 -1  1  0  1  0
 Use linear search instead of GDIIS.
     Eigenvalues ---   -0.00006   0.00030   0.00045   0.00060   0.00064
     Eigenvalues ---    0.00116   0.00149   0.00188   0.00219   0.00393
     Eigenvalues ---    0.00481   0.00518   0.00715   0.00806   0.00813
     Eigenvalues ---    0.00921   0.01008   0.01169   0.01285   0.01418
     Eigenvalues ---    0.01620   0.01731   0.01759   0.01821   0.01929
     Eigenvalues ---    0.01986   0.02016   0.02333   0.02455   0.02643
     Eigenvalues ---    0.02660   0.02826   0.02926   0.03135   0.03302
     Eigenvalues ---    0.03405   0.03428   0.04384   0.04682   0.05745
     Eigenvalues ---    0.06088   0.06289   0.06452   0.07249   0.07467
     Eigenvalues ---    0.08447   0.12205   0.14086   0.19142   0.20008
     Eigenvalues ---    0.22640   0.23850   0.24639   0.26152   0.36864
     Eigenvalues ---    0.39232   0.40771   0.40943   0.41312   0.43349
     Eigenvalues ---    0.45483   0.47994   0.49420   0.50809   0.54529
     Eigenvalues ---    0.57857   0.58909   0.59281   0.59703   0.59985
     Eigenvalues ---    0.63514   1.18522
 RFO step:  Lambda=-3.02560345D-04 EMin=-6.44874731D-05
 Quartic linear search produced a step of  0.52728.
 Iteration  1 RMS(Cart)=  0.07503367 RMS(Int)=  0.02448162
 Iteration  2 RMS(Cart)=  0.03813208 RMS(Int)=  0.00380414
 Iteration  3 RMS(Cart)=  0.00186740 RMS(Int)=  0.00335844
 Iteration  4 RMS(Cart)=  0.00000344 RMS(Int)=  0.00335844
 Iteration  5 RMS(Cart)=  0.00000002 RMS(Int)=  0.00335844
 Variable       Old X    -DE/DX   Delta X   Delta X   Delta X     New X
                                 (Linear)    (Quad)   (Total)
    R1        2.31159   0.00239  -0.00069   0.00025   0.00213   2.31372
    R2        2.42078   0.00054   0.00314  -0.00064   0.00308   2.42386
    R3        2.92757   0.00040  -0.00011   0.00061   0.00050   2.92807
    R4        3.57566  -0.00003  -0.00664   0.01537   0.01047   3.58613
    R5        3.55309  -0.00075  -0.00689   0.03050   0.02872   3.58181
    R6        2.00484  -0.00022   0.00325  -0.00337  -0.00260   2.00224
    R7        2.70063  -0.00106  -0.00268  -0.00822  -0.01340   2.68723
    R8        2.51617  -0.00054  -0.00249   0.00574   0.00326   2.51943
    R9        2.52704  -0.00114  -0.00276   0.00002  -0.00274   2.52430
   R10        2.54388  -0.00053  -0.00483  -0.00156  -0.00639   2.53749
   R11        1.83620   0.00007  -0.00165   0.00106  -0.00008   1.83612
   R12        1.81541  -0.00023  -0.00136   0.00023  -0.00113   1.81428
   R13        3.37684   0.00016  -0.00514   0.00210  -0.00602   3.37081
   R14        1.83128   0.00267   0.00307   0.00110   0.01003   1.84131
   R15        1.85565  -0.00011   0.00040   0.00009   0.00005   1.85571
   R16        3.34106   0.00005  -0.00574   0.00855   0.00286   3.34392
   R17        3.54558   0.00039  -0.00516   0.01202   0.00416   3.54974
   R18        3.36273   0.00009  -0.00192  -0.00181  -0.00513   3.35759
   R19        1.81373  -0.00041  -0.00175   0.00067  -0.00108   1.81265
   R20        1.85519  -0.00003  -0.00051   0.00107   0.00135   1.85654
   R21        3.25479  -0.00027  -0.00061   0.00239   0.00192   3.25672
   R22        3.33570   0.00005  -0.00087   0.00583   0.00584   3.34154
   R23        1.85535  -0.00043  -0.00225   0.00019  -0.00191   1.85344
   R24        1.81390  -0.00028  -0.00187   0.00062  -0.00125   1.81265
   R25        1.86359   0.00044   0.00320  -0.00257   0.00059   1.86418
   R26        1.84677  -0.00055  -0.00010  -0.00227  -0.00575   1.84102
   R27        1.81477  -0.00027  -0.00152   0.00071  -0.00081   1.81396
   R28        1.85604  -0.00183  -0.00269  -0.00222  -0.00799   1.84805
    A1        2.23113   0.00049   0.00525   0.00322   0.01317   2.24429
    A2        2.07114   0.00035   0.00129   0.01148   0.01037   2.08151
    A3        1.98035  -0.00085  -0.00650  -0.01450  -0.02328   1.95707
    A4        2.38459   0.00076  -0.02647  -0.06296  -0.10137   2.28322
    A5        2.28469  -0.00082   0.00462   0.00395  -0.00879   2.27590
    A6        1.57606  -0.00004   0.00557   0.01432   0.00974   1.58579
    A7        1.98102  -0.00047   0.00615   0.00132   0.00858   1.98960
    A8        1.95978   0.00152   0.00400  -0.01604  -0.01203   1.94775
    A9        1.92525   0.00079   0.00287   0.00579   0.00861   1.93386
   A10        1.89939   0.00036   0.00351   0.00719   0.01066   1.91005
   A11        1.89729  -0.00102  -0.00361   0.00017  -0.00344   1.89386
   A12        1.89391  -0.00075  -0.00304   0.00128  -0.00174   1.89217
   A13        1.88661  -0.00102  -0.00407   0.00215  -0.00201   1.88459
   A14        1.85044   0.00014   0.00465   0.00159   0.00528   1.85573
   A15        1.89267   0.00013  -0.00119   0.00463   0.00506   1.89773
   A16        2.09093  -0.00022  -0.00156   0.03253   0.03255   2.12348
   A17        2.77449  -0.00028   0.00593  -0.00350   0.01232   2.78681
   A18        1.81763  -0.00023   0.00049   0.00103   0.00444   1.82207
   A19        1.96711   0.00004  -0.00595  -0.01232  -0.02047   1.94664
   A20        1.52092   0.00002   0.00665   0.01648   0.02397   1.54489
   A21        2.12659   0.00004   0.00859   0.02523   0.03480   2.16139
   A22        2.29387   0.00007  -0.01433  -0.02350  -0.04137   2.25250
   A23        1.65175   0.00005   0.00245  -0.01153  -0.00812   1.64363
   A24        2.84825  -0.00071  -0.01386  -0.01777  -0.02908   2.81917
   A25        2.81929  -0.00043   0.00626   0.01001   0.02186   2.84115
   A26        1.87645  -0.00007  -0.00153   0.00224   0.00114   1.87759
   A27        2.12895   0.00009  -0.00057   0.00468   0.00363   2.13258
   A28        1.82721   0.00009   0.00045   0.00119   0.00152   1.82874
   A29        1.83433   0.00011  -0.00146   0.01413   0.01219   1.84653
   A30        2.15865  -0.00001   0.01106   0.01785   0.02752   2.18617
   A31        1.86251   0.00014   0.00155   0.00202   0.00342   1.86593
   A32        1.96076   0.00026   0.00099   0.01827   0.01785   1.97861
   A33        1.91448   0.00056  -0.00837   0.01350   0.00323   1.91771
   A34        1.83423  -0.00005   0.00193  -0.00370  -0.00056   1.83367
   A35        2.63496   0.00018   0.01502  -0.01297   0.00190   2.63686
   A36        2.07967  -0.00017   0.00424   0.00533   0.01149   2.09116
   A37        1.80152   0.00048  -0.00394   0.01400   0.00619   1.80771
   A38        1.85492   0.00002   0.00147   0.00042   0.00286   1.85777
   A39        3.15444   0.00037  -0.01335   0.00318  -0.01051   3.14393
   A40        2.87327   0.00009   0.00862  -0.01410  -0.00496   2.86831
   A41        2.93174  -0.00008  -0.00345  -0.01253  -0.01709   2.91464
   A42        2.92735  -0.00014  -0.00628  -0.00436  -0.01252   2.91483
   A43        2.94916   0.00026   0.00531  -0.00102   0.00170   2.95086
   A44        3.10483  -0.00024  -0.00509  -0.01195  -0.01258   3.09225
   A45        3.01418  -0.00024  -0.00130   0.00817   0.00601   3.02019
   A46        3.11315   0.00020  -0.00266  -0.01266  -0.01638   3.09676
   A47        3.08096   0.00006   0.01096   0.00397   0.01334   3.09430
   A48        3.04072   0.00039  -0.00083  -0.01800  -0.02224   3.01849
    D1       -2.63673   0.00050   0.06725   0.12017   0.17798  -2.45875
    D2        0.12067   0.00001  -0.04670  -0.09699  -0.14359  -0.02291
    D3        0.46602   0.00013   0.06829   0.12696   0.18777   0.65380
    D4       -3.05977  -0.00036  -0.04566  -0.09020  -0.13379   3.08963
    D5        0.04790   0.00002   0.01039   0.01062   0.01914   0.06704
    D6       -3.05654   0.00035   0.00926   0.00366   0.00935  -3.04719
    D7        2.65930   0.00009  -0.02817  -0.28467  -0.31367   2.34564
    D8        0.54015  -0.00021  -0.02829  -0.27801  -0.30708   0.23307
    D9       -1.52683   0.00035  -0.02713  -0.28838  -0.31637  -1.84320
   D10       -0.51574  -0.00020  -0.02703  -0.27853  -0.30474  -0.82047
   D11       -2.63488  -0.00050  -0.02715  -0.27187  -0.29815  -2.93304
   D12        1.58132   0.00006  -0.02599  -0.28224  -0.30744   1.27388
   D13        2.15852  -0.00042  -0.04883  -0.11408  -0.15230   2.00622
   D14       -0.69585   0.00014   0.03526   0.04361   0.07717  -0.61868
   D15       -1.08921   0.00009   0.04632   0.08546   0.13727  -0.95194
   D16        1.79205  -0.00002  -0.03355  -0.07540  -0.11552   1.67652
   D17       -1.89266  -0.00044   0.02092   0.04112   0.06629  -1.82637
   D18        0.15111   0.00014   0.01773   0.06004   0.08055   0.23166
   D19       -1.86091  -0.00016  -0.03727  -0.09038  -0.12531  -1.98622
   D20        0.40548  -0.00026  -0.03685  -0.04596  -0.07730   0.32819
   D21        0.08055  -0.00007   0.00515   0.00441   0.00800   0.08855
   D22        2.23806   0.00010   0.00961   0.01467   0.02218   2.26025
   D23        2.17709   0.00011   0.01043   0.03452   0.04612   2.22321
   D24       -1.94858   0.00028   0.01490   0.04478   0.06030  -1.88828
   D25       -1.50384   0.00001   0.01632   0.04441   0.06145  -1.44239
   D26        2.43976   0.00012   0.00905   0.01952   0.02738   2.46714
   D27        0.80203   0.00006   0.00339   0.02489   0.02623   0.82826
   D28       -0.15394   0.00006   0.02496   0.07534   0.10128  -0.05266
   D29        2.09214  -0.00008   0.02393   0.07939   0.10541   2.19755
   D30       -1.87914   0.00022   0.02075   0.06069   0.08094  -1.79820
   D31       -1.27709  -0.00008  -0.00218   0.00908   0.00620  -1.27089
   D32        2.71764  -0.00014  -0.01563  -0.02463  -0.04012   2.67752
   D33        2.78460   0.00012  -0.00524  -0.00295  -0.01185   2.77275
   D34        0.49615   0.00006  -0.01869  -0.03666  -0.05818   0.43797
   D35        0.24384  -0.00005   0.00564   0.02130   0.02750   0.27134
   D36       -2.04461  -0.00011  -0.00781  -0.01241  -0.01883  -2.06344
   D37        0.67090   0.00001  -0.00758  -0.08004  -0.08970   0.58120
   D38        2.52781  -0.00026  -0.00367  -0.06861  -0.07187   2.45593
   D39       -1.29372  -0.00003  -0.00195  -0.06902  -0.07087  -1.36459
   D40       -1.88145  -0.00007  -0.01118  -0.05843  -0.06930  -1.95075
   D41        0.16821   0.00022  -0.00990  -0.04443  -0.05437   0.11384
   D42       -2.35183  -0.00007  -0.00048  -0.02001  -0.02111  -2.37295
   D43       -0.27201   0.00016   0.00722   0.00882   0.01602  -0.25599
   D44       -0.10591  -0.00004  -0.00227  -0.01014  -0.01342  -0.11932
   D45        1.97392   0.00019   0.00543   0.01869   0.02371   1.99763
   D46       -2.36224   0.00044  -0.00136   0.03912   0.03614  -2.32610
   D47        1.91248  -0.00026   0.00726   0.01908   0.02742   1.93990
   D48        1.81885   0.00045   0.00480   0.03270   0.03566   1.85451
   D49       -0.18961  -0.00025   0.01342   0.01266   0.02695  -0.16267
   D50       -0.82850  -0.00045  -0.01517   0.01895   0.00503  -0.82347
   D51        1.28298   0.00012  -0.01732   0.04563   0.02769   1.31067
         Item               Value     Threshold  Converged?
 Maximum Force            0.002671     0.000015     NO 
 RMS     Force            0.000523     0.000010     NO 
 Maximum Displacement     0.457781     0.000060     NO 
 RMS     Displacement     0.097197     0.000040     NO 
 Predicted change in Energy=-3.883571D-04
 GradGradGradGradGradGradGradGradGradGradGradGradGradGradGradGradGradGrad

                          Input orientation:                          
 ---------------------------------------------------------------------
 Center     Atomic      Atomic             Coordinates (Angstroms)
 Number     Number       Type             X           Y           Z
 ---------------------------------------------------------------------
      1          6           0        0.992641    0.567881    0.720633
      2          8           0        1.235514    0.949400   -0.417142
      3          8           0       -0.061515   -0.015256    1.160977
      4          1           0       -0.777739   -0.234214    0.411509
      5          6           0        2.065062    0.746857    1.824597
      6          9           0        1.536821    1.234164    2.947529
      7          9           0        3.031934    1.573605    1.417154
      8          9           0        2.625175   -0.441952    2.100397
      9          8           0        3.470507    0.663136   -2.127774
     10          1           0        2.842450    0.900443   -1.425422
     11          1           0        4.172177    0.162798   -1.704611
     12          8           0       -0.322454    0.454884   -2.735233
     13          1           0        0.203662    0.822235   -2.001976
     14          1           0        0.346280    0.126741   -3.375104
     15          8           0       -3.687692    1.219475   -0.917228
     16          1           0       -4.625451    1.026138   -0.974831
     17          1           0       -3.413707    1.617445   -1.772643
     18          8           0       -2.483326    2.060349   -3.209650
     19          1           0       -1.662891    1.524204   -3.172289
     20          1           0       -2.804443    2.016444   -4.112447
     21          8           0       -1.724350   -0.594028   -0.586790
     22          1           0       -2.515318   -0.004856   -0.606431
     23          1           0       -1.322809   -0.508289   -1.470268
     24          8           0        1.886717   -0.256345   -4.173341
     25          1           0        2.121723    0.183803   -4.993381
     26          1           0        2.558881    0.008831   -3.514356
 ---------------------------------------------------------------------
                    Distance matrix (angstroms):
                    1          2          3          4          5
     1  C    0.000000
     2  O    1.224367   0.000000
     3  O    1.282652   2.259049   0.000000
     4  H    1.968035   2.478063   1.059539   0.000000
     5  C    1.549470   2.398868   2.354472   3.322776   0.000000
     6  F    2.387285   3.390116   2.703238   3.734263   1.333222
     7  F    2.378096   2.642233   3.487052   4.335106   1.335801
     8  F    2.364039   3.194530   2.878000   3.804645   1.342781
     9  O    3.776548   2.829028   4.873528   5.029989   4.195655
    10  H    2.852708   1.897701   3.995119   4.215155   3.345227
    11  H    4.019372   3.301561   5.115413   5.397894   4.151670
    12  O    3.699358   2.836434   3.933138   3.253325   5.155340
    13  H    2.846011   1.895412   3.282679   2.811431   4.255955
    14  H    4.169826   3.196411   4.556587   3.966377   5.511410
    15  O    5.001267   4.955904   4.358056   3.513770   6.390238
    16  H    5.886217   5.887938   5.145453   4.279639   7.257944
    17  H    5.170484   4.888652   4.744368   3.891977   6.611730
    18  O    5.454991   4.781431   5.410701   4.613766   6.910625
    19  H    4.808455   4.040047   4.869448   4.088903   6.282576
    20  H    6.314653   5.578092   6.281756   5.444186   7.782828
    21  O    3.231319   3.342416   2.480864   1.422019   4.687473
    22  H    3.794062   3.874943   3.024068   2.026817   5.239738
    23  H    3.364446   3.127131   2.959289   1.978206   4.889703
    24  O    5.042787   3.998364   5.684072   5.302892   6.083870
    25  H    5.837148   4.723713   6.533167   6.147719   6.841422
    26  H    4.549810   3.496956   5.359645   5.157957   5.412297
                    6          7          8          9         10
     6  F    0.000000
     7  F    2.166248   0.000000
     8  F    2.170601   2.166737   0.000000
     9  O    5.461127   3.686165   4.451206   0.000000
    10  H    4.575886   2.927335   3.778973   0.971632   0.000000
    11  H    5.453011   3.610533   4.151750   0.960076   1.546040
    12  O    6.029757   5.453969   5.733773   3.846937   3.454091
    13  H    5.142431   4.500458   4.928626   3.273135   2.702172
    14  H    6.528358   5.680835   5.958010   3.406515   3.260481
    15  O    6.498623   7.122367   7.191571   7.281122   6.557652
    16  H    7.307652   8.040948   8.011485   8.185693   7.482538
    17  H    6.850887   7.191871   7.463890   6.959110   6.306675
    18  O    7.399663   7.215423   7.781703   6.210538   5.735219
    19  H    6.911906   6.565577   7.074920   5.308881   4.872239
    20  H    8.324770   8.052073   8.609523   6.719030   6.352398
    21  O    5.144796   5.597916   5.114926   5.562520   4.877746
    22  H    5.530428   6.112155   5.826032   6.212149   5.495088
    23  H    5.543515   5.624524   5.323592   4.977994   4.397263
    24  O    7.283600   5.992818   6.319775   2.745574   3.130917
    25  H    8.031402   6.622310   7.139098   3.203230   3.709899
    26  H    6.655975   5.195391   5.633210   1.783756   2.288892
                   11         12         13         14         15
    11  H    0.000000
    12  O    4.620520   0.000000
    13  H    4.033905   0.974378   0.000000
    14  H    4.174846   0.981997   1.545812   0.000000
    15  O    7.969572   3.900586   4.059201   4.848521   0.000000
    16  H    8.869960   4.684136   4.941350   5.593598   0.959213
    17  H    7.724394   3.440054   3.710837   4.350584   0.982438
    18  O    7.082483   2.733488   3.195514   3.431164   2.722640
    19  H    6.168916   1.769529   2.312231   2.455770   3.045977
    20  H    7.609658   3.239669   3.863796   3.747227   3.409504
    21  O    6.049078   2.771523   2.779529   3.547071   2.693083
    22  H    6.779137   3.090601   3.166146   3.983919   1.723380
    23  H    5.540772   1.878443   2.093591   2.611039   2.980552
    24  O    3.390226   2.730282   2.951412   1.776762   6.622262
    25  H    3.875669   3.338670   3.610409   2.402972   7.171955
    26  H    2.429323   3.017961   2.914785   2.220111   6.872438
                   16         17         18         19         20
    16  H    0.000000
    17  H    1.566676   0.000000
    18  O    3.263849   1.768265   0.000000
    19  H    3.722050   2.243448   0.980797   0.000000
    20  H    3.760507   2.450527   0.959211   1.558634   0.000000
    21  O    3.345430   3.025027   3.808039   3.342976   4.517901
    22  H    2.377251   2.190665   3.323078   3.106168   4.057264
    23  H    3.675236   2.997003   3.312122   2.672743   3.943428
    24  O    7.367738   6.113013   5.039152   4.095385   5.213086
    25  H    7.898268   6.562733   5.282953   4.408668   5.329327
    26  H    7.687569   6.425963   5.452102   4.498524   5.757904
                   21         22         23         24         25
    21  O    0.000000
    22  H    0.986479   0.000000
    23  H    0.974228   1.556193   0.000000
    24  O    5.100704   5.671332   4.203706   0.000000
    25  H    5.900453   6.386163   4.975552   0.959908   0.000000
    26  H    5.223040   5.848394   4.417378   0.977948   1.552172
                   26
    26  H    0.000000
 Stoichiometry    C2H13F3O8
 Framework group  C1[X(C2H13F3O8)]
 Deg. of freedom    72
 Full point group                 C1      NOp   1
 Largest Abelian subgroup         C1      NOp   1
 Largest concise Abelian subgroup C1      NOp   1
                         Standard orientation:                         
 ---------------------------------------------------------------------
 Center     Atomic      Atomic             Coordinates (Angstroms)
 Number     Number       Type             X           Y           Z
 ---------------------------------------------------------------------
      1          6           0        1.168841   -0.584350   -0.047638
      2          8           0        0.538306    0.376104    0.375480
      3          8           0        0.741428   -1.586752   -0.724177
      4          1           0       -0.283354   -1.524422   -0.986017
      5          6           0        2.697384   -0.653895    0.196448
      6          9           0        3.072883   -1.862422    0.615904
      7          9           0        3.073727    0.247217    1.107891
      8          9           0        3.345435   -0.381730   -0.947674
      9          8           0        0.975217    3.170386    0.308421
     10          1           0        0.998864    2.214152    0.479083
     11          1           0        1.796069    3.384681   -0.141051
     12          8           0       -2.166446    1.008886   -0.198335
     13          1           0       -1.296459    0.816606    0.196079
     14          1           0       -2.113421    1.954601   -0.457430
     15          8           0       -3.364236   -2.676025    0.250330
     16          1           0       -4.070419   -3.267042   -0.018173
     17          1           0       -3.777542   -1.898877    0.686683
     18          8           0       -4.123227   -0.253196    1.233488
     19          1           0       -3.482491    0.323673    0.765895
     20          1           0       -4.977724    0.179505    1.181628
     21          8           0       -1.639955   -1.431422   -1.402097
     22          1           0       -2.249606   -2.004545   -0.879606
     23          1           0       -1.966742   -0.523812   -1.265811
     24          8           0       -1.540115    3.619252   -0.696469
     25          1           0       -1.958886    4.341014   -0.222006
     26          1           0       -0.611817    3.588486   -0.390366
 ---------------------------------------------------------------------
 Rotational constants (GHZ):           0.5866328           0.3297662           0.2372452
 Standard basis: 6-31++G(d,p) (6D, 7F)
 There are   325 symmetry adapted cartesian basis functions of A   symmetry.
 There are   325 symmetry adapted basis functions of A   symmetry.
   325 basis functions,   520 primitive gaussians,   325 cartesian basis functions
    58 alpha electrons       58 beta electrons
       nuclear repulsion energy       973.0930551653 Hartrees.
 NAtoms=   26 NActive=   26 NUniq=   26 SFac= 1.00D+00 NAtFMM=   60 NAOKFM=F Big=F
 Integral buffers will be    131072 words long.
 Raffenetti 2 integral format.
 Two-electron integral symmetry is turned on.
 Nuclear repulsion after empirical dispersion term =      973.0803429193 Hartrees.
 One-electron integrals computed using PRISM.
 NBasis=   325 RedAO= T EigKep=  4.13D-05  NBF=   325
 NBsUse=   325 1.00D-06 EigRej= -1.00D+00 NBFU=   325
 Initial guess from the checkpoint file:  "/local_scratch/slurm.5787786/Gau-551655.chk"
 B after Tr=    -0.000000   -0.000000    0.000000
         Rot=    0.999901    0.007865    0.000632    0.011609 Ang=   1.61 deg.
 ExpMin= 3.60D-02 ExpMax= 7.00D+03 ExpMxC= 1.05D+03 IAcc=3 IRadAn=         5 AccDes= 0.00D+00
 Harris functional with IExCor= 4639 and IRadAn=       5 diagonalized for initial guess.
 HarFok:  IExCor= 4639 AccDes= 0.00D+00 IRadAn=         5 IDoV= 1 UseB2=F ITyADJ=14
 ICtDFT=  3500011 ScaDFX=  1.000000  1.000000  1.000000  1.000000
 FoFCou: FMM=F IPFlag=           0 FMFlag=      100000 FMFlg1=           0
         NFxFlg=           0 DoJE=T BraDBF=F KetDBF=T FulRan=T
         wScrn=  0.000000 ICntrl=       500 IOpCl=  0 I1Cent=   200000004 NGrid=           0
         NMat0=    1 NMatS0=      1 NMatT0=    0 NMatD0=    1 NMtDS0=    0 NMtDT0=    0
 Petite list used in FoFCou.
 Requested convergence on RMS density matrix=1.00D-10 within 128 cycles.
 Requested convergence on MAX density matrix=1.00D-08.
 Requested convergence on             energy=1.00D-08.
 No special actions if energy rises.
 SCF Done:  E(RwB97XD) =  -985.244035040     A.U. after   17 cycles
            NFock= 17  Conv=0.60D-10     -V/T= 2.0083
 Calling FoFJK, ICntrl=      2127 FMM=F ISym2X=0 I1Cent= 0 IOpClX= 0 NMat=1 NMatS=1 NMatT=0.
 ***** Axes restored to original set *****
 -------------------------------------------------------------------
 Center     Atomic                   Forces (Hartrees/Bohr)
 Number     Number              X              Y              Z
 -------------------------------------------------------------------
      1        6          -0.000613993    0.000310720    0.000496253
      2        8          -0.000595414   -0.000789557   -0.000421435
      3        8           0.001142728    0.000388413   -0.000093576
      4        1          -0.000824273   -0.000293024   -0.001493496
      5        6          -0.000315934    0.000147774    0.000203240
      6        9          -0.000086366    0.000520017    0.000584182
      7        9           0.000220062   -0.000076020   -0.000167475
      8        9           0.000571111   -0.000778878    0.000045795
      9        8          -0.000445142   -0.000009797    0.000235985
     10        1           0.000172063    0.000279131   -0.000026338
     11        1           0.000337386    0.000012052   -0.000063920
     12        8           0.000969430    0.000504002    0.001681653
     13        1          -0.000983409   -0.000767806   -0.001370269
     14        1          -0.000032178    0.000137392    0.000001600
     15        8           0.000736462    0.000185382   -0.000784406
     16        1          -0.000146771   -0.000017593   -0.000071418
     17        1          -0.000445023   -0.000288106    0.000823047
     18        8           0.000000635   -0.000337863    0.000150507
     19        1           0.000229342    0.000118514    0.000040588
     20        1          -0.000227450    0.000205632   -0.000186497
     21        8          -0.000417020    0.000692568    0.002107594
     22        1          -0.000356449    0.000001645    0.000101683
     23        1           0.001208990   -0.000086148   -0.001787108
     24        8          -0.001200754   -0.000474061   -0.000838906
     25        1           0.000012858   -0.000037345   -0.000036481
     26        1           0.001089112    0.000452956    0.000869200
 -------------------------------------------------------------------
 Cartesian Forces:  Max     0.002107594 RMS     0.000650632

 GradGradGradGradGradGradGradGradGradGradGradGradGradGradGradGradGradGrad
 Berny optimization.
 Using GEDIIS/GDIIS optimizer.
 FormGI is forming the generalized inverse of G from B-inverse, IUseBI=4.
 Internal  Forces:  Max     0.001594499 RMS     0.000348110
 Search for a local minimum.
 Step number   8 out of a maximum of  156
 All quantities printed in internal units (Hartrees-Bohrs-Radians)
 Mixed Optimization -- En-DIIS/RFO-DIIS
 Swapping is turned off.
 Update second derivatives using D2CorX and points    7    8
 DE= -2.79D-04 DEPred=-3.88D-04 R= 7.18D-01
 TightC=F SS=  1.41D+00  RLast= 9.33D-01 DXNew= 3.5676D-01 2.7980D+00
 Trust test= 7.18D-01 RLast= 9.33D-01 DXMaxT set to 3.57D-01
 ITU=  1 -1  0 -1  1  0  1  0
     Eigenvalues ---   -0.00030   0.00030   0.00040   0.00056   0.00065
     Eigenvalues ---    0.00122   0.00135   0.00197   0.00253   0.00402
     Eigenvalues ---    0.00473   0.00507   0.00710   0.00795   0.00810
     Eigenvalues ---    0.00921   0.00998   0.01165   0.01290   0.01349
     Eigenvalues ---    0.01614   0.01680   0.01762   0.01811   0.01915
     Eigenvalues ---    0.01989   0.02049   0.02268   0.02442   0.02616
     Eigenvalues ---    0.02652   0.02736   0.02894   0.03009   0.03141
     Eigenvalues ---    0.03380   0.03401   0.04362   0.04637   0.05111
     Eigenvalues ---    0.06035   0.06251   0.06397   0.07246   0.07431
     Eigenvalues ---    0.08448   0.12137   0.13794   0.18573   0.19711
     Eigenvalues ---    0.22587   0.23415   0.24708   0.26221   0.36380
     Eigenvalues ---    0.39239   0.40503   0.40798   0.41157   0.43608
     Eigenvalues ---    0.45192   0.47914   0.49424   0.50322   0.54624
     Eigenvalues ---    0.57749   0.58917   0.59279   0.59694   0.59943
     Eigenvalues ---    0.62820   1.16398
 Use linear search instead of GDIIS.
 RFO step:  Lambda=-3.16501875D-04 EMin=-3.01657338D-04
 I=     1 Eig=   -3.02D-04 Dot1= -1.91D-05
 I=     1 Stepn= -6.00D-01 RXN=   6.00D-01 EDone=F
 Mixed    1 eigenvectors in step.  Raw Step.Grad=  1.91D-05.
 RFO eigenvector is Hessian eigenvector with negative curvature.
 Taking step of  6.00D-01 in eigenvector direction(s).  Step.Grad= -4.69D-06.
 Quartic linear search produced a step of -0.04438.
 Iteration  1 RMS(Cart)=  0.07229343 RMS(Int)=  0.00536192
 Iteration  2 RMS(Cart)=  0.00689742 RMS(Int)=  0.00017426
 Iteration  3 RMS(Cart)=  0.00007032 RMS(Int)=  0.00016715
 Iteration  4 RMS(Cart)=  0.00000001 RMS(Int)=  0.00016715
 Variable       Old X    -DE/DX   Delta X   Delta X   Delta X     New X
                                 (Linear)    (Quad)   (Total)
    R1        2.31372   0.00028  -0.00009   0.00081   0.00083   2.31454
    R2        2.42386  -0.00093  -0.00014  -0.00167  -0.00175   2.42211
    R3        2.92807   0.00072  -0.00002   0.00222   0.00220   2.93027
    R4        3.58613   0.00007  -0.00046  -0.02280  -0.02326   3.56287
    R5        3.58181   0.00028  -0.00127  -0.03565  -0.03685   3.54496
    R6        2.00224   0.00067   0.00012   0.00635   0.00640   2.00863
    R7        2.68723  -0.00100   0.00059  -0.02370  -0.02317   2.66405
    R8        2.51943   0.00072  -0.00014  -0.00616  -0.00630   2.51312
    R9        2.52430   0.00016   0.00012  -0.00133  -0.00121   2.52309
   R10        2.53749   0.00094   0.00028   0.00266   0.00295   2.54043
   R11        1.83612  -0.00013   0.00000  -0.00071  -0.00074   1.83538
   R12        1.81428   0.00021   0.00005  -0.00083  -0.00078   1.81350
   R13        3.37081  -0.00009   0.00027  -0.00959  -0.00936   3.36145
   R14        1.84131  -0.00159  -0.00045   0.00809   0.00776   1.84907
   R15        1.85571  -0.00017  -0.00000  -0.00035  -0.00031   1.85540
   R16        3.34392   0.00009  -0.00013  -0.00879  -0.00889   3.33504
   R17        3.54974  -0.00070  -0.00018  -0.00851  -0.00880   3.54095
   R18        3.35759  -0.00016   0.00023   0.00203   0.00229   3.35988
   R19        1.81265   0.00015   0.00005  -0.00107  -0.00102   1.81163
   R20        1.85654  -0.00090  -0.00006  -0.00115  -0.00118   1.85536
   R21        3.25672  -0.00029  -0.00009  -0.02014  -0.02026   3.23645
   R22        3.34154   0.00008  -0.00026  -0.00697  -0.00720   3.33434
   R23        1.85344   0.00024   0.00008  -0.00038  -0.00025   1.85318
   R24        1.81265   0.00024   0.00006  -0.00140  -0.00134   1.81130
   R25        1.86418  -0.00002  -0.00003   0.00361   0.00355   1.86773
   R26        1.84102   0.00138   0.00026   0.00018   0.00029   1.84131
   R27        1.81396   0.00002   0.00004  -0.00121  -0.00117   1.81279
   R28        1.84805   0.00136   0.00035  -0.00448  -0.00416   1.84389
    A1        2.24429  -0.00037  -0.00058   0.00477   0.00430   2.24859
    A2        2.08151   0.00019  -0.00046  -0.00847  -0.00913   2.07239
    A3        1.95707   0.00018   0.00103   0.00312   0.00396   1.96103
    A4        2.28322  -0.00017   0.00450   0.03151   0.03603   2.31925
    A5        2.27590   0.00028   0.00039  -0.00975  -0.00957   2.26632
    A6        1.58579   0.00005  -0.00043   0.00743   0.00637   1.59217
    A7        1.98960   0.00016  -0.00038  -0.00115  -0.00142   1.98818
    A8        1.94775   0.00041   0.00053   0.02305   0.02355   1.97130
    A9        1.93386  -0.00025  -0.00038   0.00000  -0.00046   1.93340
   A10        1.91005   0.00002  -0.00047  -0.01082  -0.01131   1.89874
   A11        1.89386  -0.00010   0.00015  -0.00290  -0.00284   1.89102
   A12        1.89217   0.00010   0.00008  -0.00236  -0.00224   1.88993
   A13        1.88459  -0.00020   0.00009  -0.00793  -0.00791   1.87669
   A14        1.85573   0.00014  -0.00023   0.00606   0.00596   1.86169
   A15        1.89773  -0.00009  -0.00022  -0.00070  -0.00129   1.89644
   A16        2.12348   0.00010  -0.00144  -0.01810  -0.01928   2.10420
   A17        2.78681   0.00011  -0.00055  -0.00404  -0.00500   2.78181
   A18        1.82207   0.00011  -0.00020  -0.00298  -0.00336   1.81871
   A19        1.94664  -0.00007   0.00091  -0.01718  -0.01633   1.93031
   A20        1.54489   0.00005  -0.00106   0.00134   0.00047   1.54535
   A21        2.16139   0.00004  -0.00154   0.00301   0.00149   2.16287
   A22        2.25250  -0.00002   0.00184   0.00571   0.00741   2.25991
   A23        1.64363  -0.00012   0.00036   0.00510   0.00532   1.64895
   A24        2.81917   0.00022   0.00129   0.00182   0.00312   2.82229
   A25        2.84115   0.00033  -0.00097  -0.00534  -0.00654   2.83461
   A26        1.87759  -0.00004  -0.00005  -0.00190  -0.00191   1.87568
   A27        2.13258  -0.00005  -0.00016  -0.00688  -0.00702   2.12556
   A28        1.82874   0.00021  -0.00007   0.00044   0.00009   1.82882
   A29        1.84653   0.00015  -0.00054   0.00604   0.00528   1.85180
   A30        2.18617  -0.00004  -0.00122   0.01739   0.01614   2.20230
   A31        1.86593   0.00005  -0.00015   0.00357   0.00333   1.86926
   A32        1.97861   0.00016  -0.00079   0.00215   0.00138   1.97999
   A33        1.91771  -0.00025  -0.00014   0.00214   0.00207   1.91978
   A34        1.83367   0.00015   0.00002  -0.00022  -0.00036   1.83331
   A35        2.63686  -0.00041  -0.00008  -0.00407  -0.00423   2.63264
   A36        2.09116   0.00004  -0.00051   0.00757   0.00709   2.09825
   A37        1.80771  -0.00021  -0.00027  -0.00760  -0.00817   1.79954
   A38        1.85777   0.00002  -0.00013   0.00093   0.00099   1.85876
   A39        3.14393   0.00030   0.00047   0.00315   0.00361   3.14755
   A40        2.86831  -0.00013   0.00022   0.01263   0.01258   2.88089
   A41        2.91464  -0.00011   0.00076  -0.00837  -0.00782   2.90683
   A42        2.91483  -0.00018   0.00056  -0.00382  -0.00361   2.91121
   A43        2.95086  -0.00033  -0.00008   0.00593   0.00541   2.95627
   A44        3.09225  -0.00001   0.00056  -0.00341  -0.00278   3.08947
   A45        3.02019   0.00020  -0.00027  -0.01019  -0.01053   3.00966
   A46        3.09676   0.00006   0.00073   0.00230   0.00312   3.09989
   A47        3.09430  -0.00007  -0.00059   0.01445   0.01383   3.10813
   A48        3.01849  -0.00018   0.00099   0.01376   0.01457   3.03305
    D1       -2.45875  -0.00044  -0.00790  -0.06650  -0.07440  -2.53315
    D2       -0.02291  -0.00001   0.00637   0.00394   0.01012  -0.01279
    D3        0.65380  -0.00053  -0.00833  -0.09359  -0.10187   0.55193
    D4        3.08963  -0.00010   0.00594  -0.02315  -0.01735   3.07228
    D5        0.06704  -0.00010  -0.00085   0.01474   0.01381   0.08086
    D6       -3.04719  -0.00001  -0.00041   0.04041   0.04003  -3.00715
    D7        2.34564  -0.00021   0.01392   0.20866   0.22258   2.56822
    D8        0.23307  -0.00019   0.01363   0.19663   0.21020   0.44327
    D9       -1.84320   0.00020   0.01404   0.21323   0.22718  -1.61602
   D10       -0.82047  -0.00029   0.01352   0.18587   0.19950  -0.62097
   D11       -2.93304  -0.00027   0.01323   0.17384   0.18711  -2.74592
   D12        1.27388   0.00012   0.01364   0.19044   0.20409   1.47798
   D13        2.00622   0.00027   0.00676   0.10493   0.11248   2.11871
   D14       -0.61868  -0.00015  -0.00342   0.06274   0.05914  -0.55954
   D15       -0.95194  -0.00012  -0.00609  -0.04083  -0.04662  -0.99856
   D16        1.67652   0.00008   0.00513   0.02102   0.02580   1.70232
   D17       -1.82637   0.00004  -0.00294  -0.02877  -0.03151  -1.85788
   D18        0.23166   0.00020  -0.00357  -0.02485  -0.02838   0.20328
   D19       -1.98622  -0.00004   0.00556  -0.08265  -0.07687  -2.06309
   D20        0.32819   0.00013   0.00343  -0.10175  -0.09793   0.23026
   D21        0.08855   0.00008  -0.00036   0.05659   0.05650   0.14505
   D22        2.26025  -0.00005  -0.00098   0.06605   0.06519   2.32543
   D23        2.22321   0.00021  -0.00205   0.05353   0.05156   2.27477
   D24       -1.88828   0.00008  -0.00268   0.06299   0.06025  -1.82803
   D25       -1.44239   0.00000  -0.00273   0.01899   0.01641  -1.42598
   D26        2.46714  -0.00010  -0.00121   0.03085   0.02957   2.49671
   D27        0.82826   0.00002  -0.00116   0.02485   0.02371   0.85197
   D28       -0.05266  -0.00002  -0.00449  -0.04233  -0.04666  -0.09932
   D29        2.19755   0.00004  -0.00468  -0.06843  -0.07303   2.12452
   D30       -1.79820  -0.00017  -0.00359  -0.04385  -0.04735  -1.84555
   D31       -1.27089   0.00013  -0.00028  -0.03571  -0.03593  -1.30683
   D32        2.67752   0.00007   0.00178  -0.06476  -0.06300   2.61451
   D33        2.77275  -0.00006   0.00053  -0.01589  -0.01533   2.75741
   D34        0.43797  -0.00011   0.00258  -0.04495  -0.04240   0.39557
   D35        0.27134   0.00012  -0.00122  -0.03350  -0.03459   0.23675
   D36       -2.06344   0.00006   0.00084  -0.06256  -0.06166  -2.12510
   D37        0.58120   0.00002   0.00398  -0.00725  -0.00319   0.57801
   D38        2.45593   0.00020   0.00319  -0.00872  -0.00550   2.45043
   D39       -1.36459   0.00008   0.00314   0.00989   0.01315  -1.35144
   D40       -1.95075  -0.00004   0.00308  -0.00404  -0.00081  -1.95156
   D41        0.11384  -0.00015   0.00241  -0.00437  -0.00181   0.11203
   D42       -2.37295  -0.00017   0.00094   0.06153   0.06248  -2.31047
   D43       -0.25599   0.00011  -0.00071   0.08659   0.08587  -0.17012
   D44       -0.11932  -0.00006   0.00060   0.04704   0.04773  -0.07160
   D45        1.99763   0.00023  -0.00105   0.07210   0.07112   2.06875
   D46       -2.32610  -0.00015  -0.00160  -0.06559  -0.06732  -2.39342
   D47        1.93990   0.00007  -0.00122  -0.06946  -0.07058   1.86932
   D48        1.85451  -0.00024  -0.00158  -0.05289  -0.05458   1.79993
   D49       -0.16267  -0.00002  -0.00120  -0.05676  -0.05785  -0.22051
   D50       -0.82347  -0.00002  -0.00022   0.02102   0.02089  -0.80259
   D51        1.31067   0.00012  -0.00123   0.02463   0.02345   1.33413
         Item               Value     Threshold  Converged?
 Maximum Force            0.001594     0.000015     NO 
 RMS     Force            0.000348     0.000010     NO 
 Maximum Displacement     0.405616     0.000060     NO 
 RMS     Displacement     0.075839     0.000040     NO 
 Predicted change in Energy=-8.159044D-05
 GradGradGradGradGradGradGradGradGradGradGradGradGradGradGradGradGradGrad

                          Input orientation:                          
 ---------------------------------------------------------------------
 Center     Atomic      Atomic             Coordinates (Angstroms)
 Number     Number       Type             X           Y           Z
 ---------------------------------------------------------------------
      1          6           0        0.976549    0.583966    0.723658
      2          8           0        1.238456    0.924087   -0.423455
      3          8           0       -0.094198    0.045239    1.177627
      4          1           0       -0.809862   -0.189504    0.427610
      5          6           0        2.068365    0.736254    1.814167
      6          9           0        1.567664    1.019521    3.013190
      7          9           0        2.936848    1.695148    1.484152
      8          9           0        2.753553   -0.416802    1.904889
      9          8           0        3.454115    0.719026   -2.148176
     10          1           0        2.832737    0.922254   -1.429916
     11          1           0        4.190164    0.248841   -1.750549
     12          8           0       -0.327209    0.414159   -2.714895
     13          1           0        0.205990    0.786074   -1.983588
     14          1           0        0.339446    0.071305   -3.348948
     15          8           0       -3.708556    1.218968   -0.946146
     16          1           0       -4.636532    1.003638   -1.053603
     17          1           0       -3.401875    1.627803   -1.784452
     18          8           0       -2.438501    2.073323   -3.193965
     19          1           0       -1.630414    1.518931   -3.157332
     20          1           0       -2.736650    2.077101   -4.104908
     21          8           0       -1.746471   -0.570264   -0.554835
     22          1           0       -2.539157    0.018922   -0.591758
     23          1           0       -1.344264   -0.508792   -1.440200
     24          8           0        1.883490   -0.310943   -4.143307
     25          1           0        2.107339    0.093841   -4.983709
     26          1           0        2.546821    0.001798   -3.499671
 ---------------------------------------------------------------------
                    Distance matrix (angstroms):
                    1          2          3          4          5
     1  C    0.000000
     2  O    1.224804   0.000000
     3  O    1.281723   2.260930   0.000000
     4  H    1.969051   2.481935   1.062923   0.000000
     5  C    1.550634   2.393947   2.357830   3.326223   0.000000
     6  F    2.404389   3.453696   2.660884   3.714781   1.329887
     7  F    2.378203   2.667964   3.464592   4.325046   1.335159
     8  F    2.356817   3.084589   2.975244   3.864187   1.344340
     9  O    3.795261   2.815290   4.909733   5.063753   4.197709
    10  H    2.863171   1.885390   4.016887   4.237326   3.338103
    11  H    4.069561   3.306012   5.193402   5.471451   4.176937
    12  O    3.681340   2.821707   3.916903   3.236155   5.133705
    13  H    2.822018   1.875913   3.260711   2.792415   4.230114
    14  H    4.153894   3.177100   4.547374   3.956174   5.485351
    15  O    5.014148   4.983281   4.353348   3.503345   6.420683
    16  H    5.902665   5.909222   5.150701   4.273287   7.297345
    17  H    5.152747   4.886737   4.713720   3.861910   6.608211
    18  O    5.406341   4.745154   5.359077   4.570411   6.868842
    19  H    4.767861   4.007286   4.829452   4.055103   6.245747
    20  H    6.271551   5.539315   6.246295   5.421598   7.740898
    21  O    3.222054   3.340679   2.471898   1.409757   4.676766
    22  H    3.796021   3.888188   3.018152   2.018171   5.247123
    23  H    3.355975   3.123676   2.953411   1.968817   4.877200
    24  O    5.030979   3.972237   5.687746   5.306804   6.051635
    25  H    5.838916   4.715950   6.543026   6.154081   6.828274
    26  H    4.543256   3.467786   5.371590   5.169859   5.385649
                    6          7          8          9         10
     6  F    0.000000
     7  F    2.160809   0.000000
     8  F    2.167415   2.161238   0.000000
     9  O    5.503517   3.796602   4.267110   0.000000
    10  H    4.620721   3.016619   3.594477   0.971242   0.000000
    11  H    5.492237   3.758443   3.983611   0.959661   1.548838
    12  O    6.063660   5.470557   5.614624   3.835691   3.448854
    13  H    5.184250   4.506575   4.801796   3.252983   2.687917
    14  H    6.548621   5.722081   5.802496   3.400376   3.259340
    15  O    6.599593   7.091861   7.250035   7.280019   6.565865
    16  H    7.418295   8.017136   8.086018   8.169312   7.479185
    17  H    6.934241   7.132161   7.461966   6.925516   6.284416
    18  O    7.462482   7.135977   7.691324   6.136018   5.676511
    19  H    6.967960   6.514162   6.970819   5.245062   4.822832
    20  H    8.385280   7.973209   8.513492   6.633155   6.285486
    21  O    5.122667   5.587758   5.130693   5.589911   4.895153
    22  H    5.555432   6.091450   5.868209   6.231524   5.511421
    23  H    5.536041   5.633569   5.290575   5.003319   4.415352
    24  O    7.285968   6.066486   6.111374   2.740117   3.127992
    25  H    8.068366   6.714573   6.937661   3.200767   3.720473
    26  H    6.664223   5.278071   5.424687   1.778802   2.283172
                   11         12         13         14         15
    11  H    0.000000
    12  O    4.622116   0.000000
    13  H    4.026980   0.978485   0.000000
    14  H    4.173060   0.981836   1.546905   0.000000
    15  O    7.998625   3.899961   4.072758   4.845298   0.000000
    16  H    8.886283   4.655925   4.935811   5.558616   0.958672
    17  H    7.716330   3.433981   3.710101   4.343710   0.981813
    18  O    7.025054   2.727615   3.180465   3.427694   2.719495
    19  H    6.121380   1.764827   2.299377   2.452078   3.049262
    20  H    7.540975   3.240820   3.850439   3.749275   3.414495
    21  O    6.110999   2.765728   2.773643   3.545381   2.684075
    22  H    6.832234   3.091381   3.171994   3.986376   1.712658
    23  H    5.594659   1.873789   2.091706   2.610500   2.969701
    24  O    3.370370   2.730078   2.946496   1.777975   6.620684
    25  H    3.849092   3.343224   3.618707   2.407986   7.168854
    26  H    2.412682   3.007651   2.897082   2.213607   6.865256
                   16         17         18         19         20
    16  H    0.000000
    17  H    1.564641   0.000000
    18  O    3.249110   1.764456   0.000000
    19  H    3.705125   2.243820   0.980662   0.000000
    20  H    3.751312   2.455384   0.958501   1.559876   0.000000
    21  O    3.328422   3.013937   3.799009   3.339341   4.537843
    22  H    2.362615   2.180665   3.316953   3.107734   4.076436
    23  H    3.643615   2.986186   3.307622   2.672468   3.965634
    24  O    7.333832   6.103935   5.026488   4.082660   5.200955
    25  H    7.858324   6.552840   5.271261   4.397423   5.307526
    26  H    7.654247   6.401004   5.407227   4.457373   5.708613
                   21         22         23         24         25
    21  O    0.000000
    22  H    0.988360   0.000000
    23  H    0.974382   1.557596   0.000000
    24  O    5.110870   5.681736   4.214775   0.000000
    25  H    5.908283   6.394120   4.983291   0.959289   0.000000
    26  H    5.237525   5.858619   4.432004   0.975747   1.550480
                   26
    26  H    0.000000
 Stoichiometry    C2H13F3O8
 Framework group  C1[X(C2H13F3O8)]
 Deg. of freedom    72
 Full point group                 C1      NOp   1
 Largest Abelian subgroup         C1      NOp   1
 Largest concise Abelian subgroup C1      NOp   1
                         Standard orientation:                         
 ---------------------------------------------------------------------
 Center     Atomic      Atomic             Coordinates (Angstroms)
 Number     Number       Type             X           Y           Z
 ---------------------------------------------------------------------
      1          6           0        1.153526   -0.610157   -0.031666
      2          8           0        0.540813    0.378165    0.352973
      3          8           0        0.712393   -1.632825   -0.665990
      4          1           0       -0.311230   -1.559598   -0.942827
      5          6           0        2.687612   -0.668064    0.186716
      6          9           0        3.134417   -1.901919    0.402510
      7          9           0        3.048004    0.096226    1.220462
      8          9           0        3.299398   -0.183343   -0.907821
      9          8           0        0.974320    3.159842    0.367071
     10          1           0        1.007156    2.198771    0.503357
     11          1           0        1.802768    3.407242   -0.049362
     12          8           0       -2.145342    1.011036   -0.235315
     13          1           0       -1.273204    0.816951    0.163609
     14          1           0       -2.081192    1.951834   -0.508783
     15          8           0       -3.421830   -2.641811    0.251497
     16          1           0       -4.159359   -3.182060   -0.037009
     17          1           0       -3.793186   -1.852306    0.701757
     18          8           0       -4.081670   -0.201708    1.254575
     19          1           0       -3.444918    0.363337    0.767781
     20          1           0       -4.923527    0.256549    1.253092
     21          8           0       -1.648146   -1.457855   -1.378394
     22          1           0       -2.275493   -2.014666   -0.855659
     23          1           0       -1.966744   -0.543990   -1.265405
     24          8           0       -1.488493    3.611233   -0.746050
     25          1           0       -1.921225    4.345977   -0.306585
     26          1           0       -0.579408    3.573998   -0.393547
 ---------------------------------------------------------------------
 Rotational constants (GHZ):           0.5879643           0.3311264           0.2381290
 Standard basis: 6-31++G(d,p) (6D, 7F)
 There are   325 symmetry adapted cartesian basis functions of A   symmetry.
 There are   325 symmetry adapted basis functions of A   symmetry.
   325 basis functions,   520 primitive gaussians,   325 cartesian basis functions
    58 alpha electrons       58 beta electrons
       nuclear repulsion energy       974.3056416243 Hartrees.
 NAtoms=   26 NActive=   26 NUniq=   26 SFac= 1.00D+00 NAtFMM=   60 NAOKFM=F Big=F
 Integral buffers will be    131072 words long.
 Raffenetti 2 integral format.
 Two-electron integral symmetry is turned on.
 Nuclear repulsion after empirical dispersion term =      974.2928996338 Hartrees.
 One-electron integrals computed using PRISM.
 NBasis=   325 RedAO= T EigKep=  4.40D-05  NBF=   325
 NBsUse=   325 1.00D-06 EigRej= -1.00D+00 NBFU=   325
 Initial guess from the checkpoint file:  "/local_scratch/slurm.5787786/Gau-551655.chk"
 B after Tr=    -0.000000    0.000000   -0.000000
         Rot=    0.999986   -0.004411   -0.000896    0.002860 Ang=  -0.61 deg.
 ExpMin= 3.60D-02 ExpMax= 7.00D+03 ExpMxC= 1.05D+03 IAcc=3 IRadAn=         5 AccDes= 0.00D+00
 Harris functional with IExCor= 4639 and IRadAn=       5 diagonalized for initial guess.
 HarFok:  IExCor= 4639 AccDes= 0.00D+00 IRadAn=         5 IDoV= 1 UseB2=F ITyADJ=14
 ICtDFT=  3500011 ScaDFX=  1.000000  1.000000  1.000000  1.000000
 FoFCou: FMM=F IPFlag=           0 FMFlag=      100000 FMFlg1=           0
         NFxFlg=           0 DoJE=T BraDBF=F KetDBF=T FulRan=T
         wScrn=  0.000000 ICntrl=       500 IOpCl=  0 I1Cent=   200000004 NGrid=           0
         NMat0=    1 NMatS0=      1 NMatT0=    0 NMatD0=    1 NMtDS0=    0 NMtDT0=    0
 Petite list used in FoFCou.
 Requested convergence on RMS density matrix=1.00D-10 within 128 cycles.
 Requested convergence on MAX density matrix=1.00D-08.
 Requested convergence on             energy=1.00D-08.
 No special actions if energy rises.
 SCF Done:  E(RwB97XD) =  -985.243909305     A.U. after   16 cycles
            NFock= 16  Conv=0.85D-10     -V/T= 2.0083
 Calling FoFJK, ICntrl=      2127 FMM=F ISym2X=0 I1Cent= 0 IOpClX= 0 NMat=1 NMatS=1 NMatT=0.
 ***** Axes restored to original set *****
 -------------------------------------------------------------------
 Center     Atomic                   Forces (Hartrees/Bohr)
 Number     Number              X              Y              Z
 -------------------------------------------------------------------
      1        6           0.000552824   -0.000965105    0.002904198
      2        8          -0.001378044   -0.000119730    0.000077072
      3        8           0.001300697    0.000719279   -0.000817495
      4        1          -0.001230741   -0.000269824   -0.001401419
      5        6           0.001768341    0.000652597   -0.000093124
      6        9          -0.002018061    0.000294117    0.000801319
      7        9           0.000615221    0.001893289   -0.001322560
      8        9           0.000231778   -0.002436284   -0.000210558
      9        8          -0.000162779    0.000142815   -0.000771754
     10        1           0.000131076    0.000092862    0.000490277
     11        1           0.000363684   -0.000096933    0.000559367
     12        8           0.002811319    0.001984739    0.004233719
     13        1          -0.002772716   -0.002275820   -0.003884624
     14        1          -0.000116024    0.000182076   -0.000319049
     15        8           0.001026258    0.000443841    0.000013006
     16        1          -0.000766708   -0.000211844   -0.000055796
     17        1          -0.000414089   -0.000164722    0.000037622
     18        8           0.000003164    0.000132036    0.000840226
     19        1           0.000310094   -0.000298404   -0.000149871
     20        1          -0.000372045    0.000176228   -0.000769474
     21        8          -0.001530617    0.001164663    0.001865606
     22        1           0.000403162   -0.000749945   -0.000019739
     23        1           0.001373430   -0.000149077   -0.001849675
     24        8          -0.002936523   -0.001551011   -0.001855899
     25        1           0.000063378    0.000222113   -0.000542076
     26        1           0.002743920    0.001188045    0.002240703
 -------------------------------------------------------------------
 Cartesian Forces:  Max     0.004233719 RMS     0.001354763

 GradGradGradGradGradGradGradGradGradGradGradGradGradGradGradGradGradGrad
 Berny optimization.
 Using GEDIIS/GDIIS optimizer.
 FormGI is forming the generalized inverse of G from B-inverse, IUseBI=4.
 Internal  Forces:  Max     0.004214300 RMS     0.000793953
 Search for a local minimum.
 Step number   9 out of a maximum of  156
 All quantities printed in internal units (Hartrees-Bohrs-Radians)
 Mixed Optimization -- En-DIIS/RFO-DIIS
 Update second derivatives using D2CorX and points    9    8
 ITU=  0  1 -1  0 -1  1  0  1  0
 Use linear search instead of GDIIS.
     Eigenvalues ---    0.00024   0.00030   0.00045   0.00058   0.00066
     Eigenvalues ---    0.00122   0.00155   0.00215   0.00258   0.00404
     Eigenvalues ---    0.00482   0.00527   0.00716   0.00807   0.00811
     Eigenvalues ---    0.00921   0.01010   0.01169   0.01293   0.01413
     Eigenvalues ---    0.01635   0.01709   0.01762   0.01820   0.01919
     Eigenvalues ---    0.01990   0.02077   0.02324   0.02442   0.02634
     Eigenvalues ---    0.02654   0.02780   0.02902   0.03138   0.03248
     Eigenvalues ---    0.03381   0.03401   0.04371   0.04664   0.05208
     Eigenvalues ---    0.06036   0.06306   0.06411   0.07241   0.07442
     Eigenvalues ---    0.08449   0.12195   0.14526   0.19302   0.20539
     Eigenvalues ---    0.22668   0.24476   0.24710   0.26265   0.38153
     Eigenvalues ---    0.39238   0.40790   0.41018   0.41844   0.45035
     Eigenvalues ---    0.46601   0.48109   0.49416   0.51548   0.54836
     Eigenvalues ---    0.58162   0.58948   0.59302   0.59697   0.60045
     Eigenvalues ---    0.65931   1.16592
 RFO step:  Lambda=-2.26458674D-04 EMin= 2.37949956D-04
 Quartic linear search produced a step of -0.91762.
 Iteration  1 RMS(Cart)=  0.06893640 RMS(Int)=  0.02298068
 Iteration  2 RMS(Cart)=  0.03764354 RMS(Int)=  0.00179108
 Iteration  3 RMS(Cart)=  0.00186999 RMS(Int)=  0.00019254
 Iteration  4 RMS(Cart)=  0.00000343 RMS(Int)=  0.00019253
 Iteration  5 RMS(Cart)=  0.00000000 RMS(Int)=  0.00019253
 Variable       Old X    -DE/DX   Delta X   Delta X   Delta X     New X
                                 (Linear)    (Quad)   (Total)
    R1        2.31454   0.00028  -0.00076   0.00143   0.00058   2.31512
    R2        2.42211  -0.00095   0.00161  -0.00098   0.00067   2.42277
    R3        2.93027  -0.00012  -0.00202   0.00081  -0.00121   2.92907
    R4        3.56287   0.00024   0.02135   0.00887   0.03021   3.59308
    R5        3.54496   0.00109   0.03381   0.01042   0.04391   3.58887
    R6        2.00863   0.00121  -0.00587   0.01198   0.00627   2.01490
    R7        2.66405  -0.00067   0.02126  -0.01982   0.00159   2.66565
    R8        2.51312   0.00154   0.00578   0.00303   0.00882   2.52194
    R9        2.52309   0.00209   0.00111   0.00147   0.00259   2.52567
   R10        2.54043   0.00219  -0.00270  -0.00048  -0.00318   2.53725
   R11        1.83538   0.00033   0.00068   0.00053   0.00128   1.83666
   R12        1.81350   0.00056   0.00072   0.00014   0.00086   1.81435
   R13        3.36145  -0.00012   0.00859   0.00507   0.01387   3.37532
   R14        1.84907  -0.00421  -0.00712  -0.00385  -0.01132   1.83774
   R15        1.85540   0.00008   0.00028  -0.00007   0.00013   1.85553
   R16        3.33504   0.00020   0.00815   0.00663   0.01475   3.34979
   R17        3.54095  -0.00075   0.00807   0.00614   0.01427   3.55522
   R18        3.35988  -0.00010  -0.00210   0.00192  -0.00020   3.35968
   R19        1.81163   0.00080   0.00094   0.00044   0.00138   1.81301
   R20        1.85536  -0.00011   0.00108  -0.00216  -0.00106   1.85430
   R21        3.23645   0.00003   0.01859  -0.00793   0.01068   3.24714
   R22        3.33434   0.00016   0.00661   0.00216   0.00877   3.34311
   R23        1.85318   0.00063   0.00023  -0.00020   0.00000   1.85318
   R24        1.81130   0.00085   0.00123   0.00028   0.00152   1.81282
   R25        1.86773  -0.00076  -0.00326   0.00054  -0.00270   1.86503
   R26        1.84131   0.00141  -0.00027   0.00336   0.00313   1.84445
   R27        1.81279   0.00058   0.00107   0.00036   0.00143   1.81423
   R28        1.84389   0.00359   0.00382   0.00314   0.00716   1.85105
    A1        2.24859  -0.00114  -0.00395  -0.00346  -0.00786   2.24073
    A2        2.07239  -0.00035   0.00837   0.00572   0.01431   2.08670
    A3        1.96103   0.00151  -0.00363  -0.00216  -0.00558   1.95544
    A4        2.31925  -0.00098  -0.03306   0.00449  -0.02801   2.29124
    A5        2.26632   0.00086   0.00878   0.00407   0.01304   2.27937
    A6        1.59217   0.00025  -0.00585   0.00126  -0.00401   1.58815
    A7        1.98818   0.00055   0.00130   0.00104   0.00199   1.99017
    A8        1.97130  -0.00233  -0.02161  -0.00551  -0.02713   1.94417
    A9        1.93340  -0.00113   0.00042   0.00025   0.00063   1.93403
   A10        1.89874  -0.00093   0.01038   0.00446   0.01484   1.91358
   A11        1.89102   0.00162   0.00261  -0.00034   0.00222   1.89324
   A12        1.88993   0.00137   0.00206   0.00112   0.00321   1.89314
   A13        1.87669   0.00165   0.00725   0.00028   0.00751   1.88419
   A14        1.86169  -0.00005  -0.00547  -0.00020  -0.00631   1.85537
   A15        1.89644  -0.00025   0.00118   0.00236   0.00367   1.90012
   A16        2.10420   0.00048   0.01769   0.02133   0.03870   2.14289
   A17        2.78181   0.00028   0.00459  -0.01524  -0.01047   2.77133
   A18        1.81871   0.00031   0.00308  -0.00176   0.00136   1.82007
   A19        1.93031  -0.00007   0.01499  -0.00348   0.01149   1.94180
   A20        1.54535   0.00007  -0.00043  -0.00502  -0.00564   1.53972
   A21        2.16287  -0.00000  -0.00136  -0.00182  -0.00304   2.15983
   A22        2.25991  -0.00010  -0.00680   0.01259   0.00585   2.26576
   A23        1.64895  -0.00017  -0.00488  -0.00288  -0.00764   1.64132
   A24        2.82229   0.00087  -0.00287  -0.00098  -0.00425   2.81804
   A25        2.83461   0.00076   0.00600  -0.00910  -0.00338   2.83123
   A26        1.87568  -0.00002   0.00175   0.00081   0.00250   1.87818
   A27        2.12556  -0.00007   0.00644   0.00205   0.00844   2.13400
   A28        1.82882   0.00009  -0.00008   0.00116   0.00123   1.83005
   A29        1.85180   0.00011  -0.00484   0.00839   0.00369   1.85549
   A30        2.20230  -0.00010  -0.01481   0.01854   0.00395   2.20626
   A31        1.86926   0.00002  -0.00305   0.00091  -0.00204   1.86722
   A32        1.97999   0.00010  -0.00127   0.01321   0.01219   1.99218
   A33        1.91978  -0.00047  -0.00190   0.00148  -0.00077   1.91901
   A34        1.83331   0.00034   0.00033   0.00631   0.00664   1.83995
   A35        2.63264  -0.00051   0.00388  -0.00888  -0.00528   2.62736
   A36        2.09825   0.00026  -0.00651   0.00129  -0.00531   2.09294
   A37        1.79954  -0.00048   0.00749   0.00659   0.01441   1.81395
   A38        1.85876   0.00006  -0.00091  -0.00047  -0.00153   1.85723
   A39        3.14755   0.00012  -0.00332  -0.00151  -0.00519   3.14236
   A40        2.88089  -0.00031  -0.01155  -0.01316  -0.02467   2.85622
   A41        2.90683  -0.00013   0.00717  -0.00080   0.00640   2.91322
   A42        2.91121  -0.00005   0.00332   0.00751   0.01097   2.92219
   A43        2.95627  -0.00075  -0.00496   0.00054  -0.00402   2.95225
   A44        3.08947   0.00028   0.00255  -0.00398  -0.00159   3.08788
   A45        3.00966   0.00027   0.00966   0.00270   0.01259   3.02225
   A46        3.09989  -0.00021  -0.00287  -0.00533  -0.00821   3.09168
   A47        3.10813  -0.00032  -0.01269   0.00596  -0.00656   3.10157
   A48        3.03305  -0.00062  -0.01337  -0.00632  -0.01943   3.01362
    D1       -2.53315  -0.00068   0.06827  -0.05894   0.00959  -2.52356
    D2       -0.01279  -0.00023  -0.00929  -0.03161  -0.04085  -0.05364
    D3        0.55193  -0.00024   0.09348  -0.05665   0.03702   0.58894
    D4        3.07228   0.00022   0.01592  -0.02932  -0.01343   3.05886
    D5        0.08086  -0.00019  -0.01268   0.00091  -0.01179   0.06907
    D6       -3.00715  -0.00057  -0.03674  -0.00147  -0.03807  -3.04522
    D7        2.56822  -0.00022  -0.20425  -0.11243  -0.31663   2.25158
    D8        0.44327   0.00016  -0.19288  -0.10827  -0.30114   0.14212
    D9       -1.61602  -0.00063  -0.20846  -0.11149  -0.31997  -1.93598
   D10       -0.62097   0.00008  -0.18307  -0.11060  -0.29364  -0.91461
   D11       -2.74592   0.00046  -0.17170  -0.10643  -0.27815  -3.02407
   D12        1.47798  -0.00032  -0.18728  -0.10965  -0.29697   1.18100
   D13        2.11871   0.00052  -0.10322   0.02844  -0.07532   2.04338
   D14       -0.55954  -0.00016  -0.05427   0.00768  -0.04645  -0.60599
   D15       -0.99856   0.00013   0.04278   0.01911   0.06162  -0.93694
   D16        1.70232  -0.00001  -0.02367   0.03908   0.01560   1.71792
   D17       -1.85788   0.00020   0.02892   0.01467   0.04342  -1.81446
   D18        0.20328   0.00032   0.02604   0.03285   0.05865   0.26193
   D19       -2.06309  -0.00009   0.07054  -0.08095  -0.01039  -2.07348
   D20        0.23026   0.00031   0.08986  -0.05248   0.03700   0.26726
   D21        0.14505   0.00000  -0.05185   0.05539   0.00320   0.14825
   D22        2.32543  -0.00013  -0.05982   0.05937  -0.00069   2.32474
   D23        2.27477  -0.00007  -0.04732   0.07679   0.02964   2.30442
   D24       -1.82803  -0.00020  -0.05529   0.08077   0.02575  -1.80228
   D25       -1.42598   0.00008  -0.01506  -0.00105  -0.01620  -1.44218
   D26        2.49671  -0.00010  -0.02713   0.00528  -0.02192   2.47479
   D27        0.85197   0.00005  -0.02176   0.01025  -0.01157   0.84040
   D28       -0.09932  -0.00005   0.04282   0.02670   0.06937  -0.02995
   D29        2.12452   0.00016   0.06702   0.01824   0.08511   2.20963
   D30       -1.84555  -0.00037   0.04344   0.02999   0.07347  -1.77207
   D31       -1.30683   0.00011   0.03297   0.00163   0.03479  -1.27204
   D32        2.61451   0.00010   0.05781  -0.03270   0.02522   2.63973
   D33        2.75741  -0.00025   0.01407   0.01277   0.02704   2.78445
   D34        0.39557  -0.00026   0.03891  -0.02156   0.01747   0.41304
   D35        0.23675   0.00012   0.03174  -0.00449   0.02728   0.26402
   D36       -2.12510   0.00010   0.05658  -0.03882   0.01771  -2.10739
   D37        0.57801   0.00000   0.00293   0.01072   0.01365   0.59166
   D38        2.45043   0.00044   0.00505   0.00700   0.01193   2.46236
   D39       -1.35144   0.00007  -0.01206   0.01459   0.00250  -1.34894
   D40       -1.95156  -0.00016   0.00074  -0.06922  -0.06860  -2.02015
   D41        0.11203  -0.00031   0.00167  -0.06391  -0.06233   0.04969
   D42       -2.31047  -0.00009  -0.05733   0.00746  -0.04984  -2.36031
   D43       -0.17012   0.00009  -0.07880   0.03335  -0.04550  -0.21562
   D44       -0.07160  -0.00002  -0.04379   0.01060  -0.03305  -0.10464
   D45        2.06875   0.00015  -0.06526   0.03649  -0.02870   2.04005
   D46       -2.39342  -0.00018   0.06177   0.01384   0.07567  -2.31775
   D47        1.86932   0.00023   0.06477   0.00026   0.06500   1.93433
   D48        1.79993  -0.00027   0.05009   0.00995   0.06008   1.86001
   D49       -0.22051   0.00014   0.05308  -0.00363   0.04942  -0.17109
   D50       -0.80259   0.00014  -0.01917  -0.03394  -0.05322  -0.85581
   D51        1.33413   0.00021  -0.02152  -0.01351  -0.03494   1.29918
         Item               Value     Threshold  Converged?
 Maximum Force            0.004214     0.000015     NO 
 RMS     Force            0.000794     0.000010     NO 
 Maximum Displacement     0.513158     0.000060     NO 
 RMS     Displacement     0.101532     0.000040     NO 
 Predicted change in Energy=-1.371570D-04
 GradGradGradGradGradGradGradGradGradGradGradGradGradGradGradGradGradGrad

                          Input orientation:                          
 ---------------------------------------------------------------------
 Center     Atomic      Atomic             Coordinates (Angstroms)
 Number     Number       Type             X           Y           Z
 ---------------------------------------------------------------------
      1          6           0        0.993162    0.547895    0.722152
      2          8           0        1.226167    0.936507   -0.416086
      3          8           0       -0.063586   -0.025987    1.166744
      4          1           0       -0.793831   -0.231669    0.417543
      5          6           0        2.077124    0.701278    1.819413
      6          9           0        1.585025    1.291073    2.910747
      7          9           0        3.105737    1.428245    1.372441
      8          9           0        2.544630   -0.509195    2.164262
      9          8           0        3.462133    0.761773   -2.140990
     10          1           0        2.836959    0.967579   -1.425849
     11          1           0        4.216987    0.338195   -1.725541
     12          8           0       -0.328854    0.426627   -2.734834
     13          1           0        0.194202    0.799054   -2.004456
     14          1           0        0.343055    0.098380   -3.371174
     15          8           0       -3.697901    1.237173   -0.924202
     16          1           0       -4.636112    1.043793   -0.977300
     17          1           0       -3.425534    1.624686   -1.783568
     18          8           0       -2.480566    2.046001   -3.218568
     19          1           0       -1.665697    1.501663   -3.181346
     20          1           0       -2.787300    2.029501   -4.127361
     21          8           0       -1.741898   -0.574562   -0.569059
     22          1           0       -2.527715    0.021816   -0.598370
     23          1           0       -1.337119   -0.514262   -1.455159
     24          8           0        1.897316   -0.284801   -4.144647
     25          1           0        2.126408    0.119052   -4.984951
     26          1           0        2.565058    0.024079   -3.497960
 ---------------------------------------------------------------------
                    Distance matrix (angstroms):
                    1          2          3          4          5
     1  C    0.000000
     2  O    1.225110   0.000000
     3  O    1.282076   2.257257   0.000000
     4  H    1.973284   2.477895   1.066239   0.000000
     5  C    1.549995   2.403522   2.353196   3.328365   0.000000
     6  F    2.385910   3.364865   2.737537   3.767462   1.334552
     7  F    2.379257   2.640723   3.493094   4.344395   1.336528
     8  F    2.367313   3.238301   2.833958   3.778011   1.342657
     9  O    3.786706   2.829377   4.898200   5.064212   4.196034
    10  H    2.861752   1.901378   4.015205   4.244870   3.343649
    11  H    4.053174   3.319285   5.178923   5.479584   4.156626
    12  O    3.703132   2.838074   3.936692   3.253773   5.158036
    13  H    2.852334   1.899149   3.286892   2.811526   4.263442
    14  H    4.168935   3.196074   4.557798   3.969360   5.505695
    15  O    5.019129   4.959338   4.379027   3.520142   6.416037
    16  H    5.901083   5.890059   5.162301   4.282000   7.280554
    17  H    5.192590   4.897134   4.767783   3.900872   6.641792
    18  O    5.462634   4.777525   5.419030   4.610223   6.925465
    19  H    4.818350   4.040909   4.879177   4.088593   6.297374
    20  H    6.324936   5.574595   6.298507   5.453711   7.796853
    21  O    3.226095   3.334087   2.476021   1.410599   4.681613
    22  H    3.796987   3.868012   3.031476   2.025509   5.245178
    23  H    3.361409   3.123274   2.955449   1.970288   4.884406
    24  O    5.019622   3.980478   5.667716   5.297044   6.047702
    25  H    5.834310   4.727916   6.531497   6.151238   6.829406
    26  H    4.533716   3.481825   5.354600   5.165143   5.382485
                    6          7          8          9         10
     6  F    0.000000
     7  F    2.167433   0.000000
     8  F    2.172336   2.166909   0.000000
     9  O    5.415140   3.593800   4.581742   0.000000
    10  H    4.525268   2.848662   3.892969   0.971919   0.000000
    11  H    5.415751   3.467070   4.318033   0.960114   1.546096
    12  O    6.023520   5.446959   5.756198   3.851826   3.468205
    13  H    5.131832   4.502927   4.961274   3.270995   2.710601
    14  H    6.513642   5.648259   5.988082   3.417907   3.280146
    15  O    6.528327   7.183353   7.180362   7.278233   6.559629
    16  H    7.340342   8.099711   7.990259   8.186287   7.486909
    17  H    6.874125   7.256478   7.468712   6.950708   6.307026
    18  O    7.393744   7.257118   7.794644   6.174632   5.714272
    19  H    6.908339   6.596131   7.095486   5.284357   4.862195
    20  H    8.318501   8.083143   8.628961   6.678938   6.329150
    21  O    5.163145   5.592872   5.084254   5.598098   4.906956
    22  H    5.553337   6.131714   5.800240   6.229406   5.509893
    23  H    5.555115   5.613165   5.307373   5.013128   4.429407
    24  O    7.235986   5.901954   6.345999   2.749293   3.137396
    25  H    8.000548   6.564259   7.188939   3.207080   3.727209
    26  H    6.605851   5.097531   5.687315   1.786143   2.292983
                   11         12         13         14         15
    11  H    0.000000
    12  O    4.657377   0.000000
    13  H    4.058692   0.972492   0.000000
    14  H    4.215799   0.981904   1.543055   0.000000
    15  O    8.005982   3.909712   4.062925   4.859408   0.000000
    16  H    8.912637   4.692792   4.944379   5.605047   0.959404
    17  H    7.750261   3.453937   3.719267   4.364902   0.981254
    18  O    7.071275   2.736098   3.191132   3.433562   2.720335
    19  H    6.170818   1.772632   2.310401   2.457707   3.048690
    20  H    7.595346   3.248429   3.861356   3.755019   3.423041
    21  O    6.138312   2.773022   2.774107   3.556926   2.689695
    22  H    6.845554   3.092465   3.160697   3.991945   1.718311
    23  H    5.625645   1.881340   2.090806   2.620959   2.987094
    24  O    3.408970   2.729384   2.942067   1.777868   6.632807
    25  H    3.878440   3.344538   3.616514   2.405213   7.187660
    26  H    2.443156   3.019790   2.907250   2.226857   6.878989
                   16         17         18         19         20
    16  H    0.000000
    17  H    1.566207   0.000000
    18  O    3.267122   1.769095   0.000000
    19  H    3.727040   2.250765   0.980662   0.000000
    20  H    3.783201   2.462638   0.959303   1.559342   0.000000
    21  O    3.340990   3.024294   3.799062   3.337748   4.531613
    22  H    2.373471   2.186313   3.311342   3.099159   4.068410
    23  H    3.679571   3.007396   3.312405   2.674255   3.964142
    24  O    7.381256   6.128097   5.045404   4.100545   5.225124
    25  H    7.915055   6.583300   5.296928   4.420935   5.341329
    26  H    7.697428   6.433372   5.442843   4.492526   5.750269
                   21         22         23         24         25
    21  O    0.000000
    22  H    0.986932   0.000000
    23  H    0.976040   1.561726   0.000000
    24  O    5.110055   5.678996   4.212786   0.000000
    25  H    5.911428   6.396281   4.985633   0.960047   0.000000
    26  H    5.242776   5.860372   4.437323   0.979536   1.553246
                   26
    26  H    0.000000
 Stoichiometry    C2H13F3O8
 Framework group  C1[X(C2H13F3O8)]
 Deg. of freedom    72
 Full point group                 C1      NOp   1
 Largest Abelian subgroup         C1      NOp   1
 Largest concise Abelian subgroup C1      NOp   1
                         Standard orientation:                         
 ---------------------------------------------------------------------
 Center     Atomic      Atomic             Coordinates (Angstroms)
 Number     Number       Type             X           Y           Z
 ---------------------------------------------------------------------
      1          6           0        1.165835   -0.594099   -0.045027
      2          8           0        0.532421    0.368025    0.372102
      3          8           0        0.735075   -1.605079   -0.705394
      4          1           0       -0.298515   -1.548310   -0.961003
      5          6           0        2.697610   -0.658208    0.183100
      6          9           0        3.061270   -1.824102    0.721124
      7          9           0        3.098558    0.325781    0.993849
      8          9           0        3.334978   -0.513771   -0.989771
      9          8           0        0.975504    3.162418    0.392574
     10          1           0        1.003700    2.202312    0.540994
     11          1           0        1.829527    3.403732    0.026198
     12          8           0       -2.162147    1.018656   -0.236707
     13          1           0       -1.300089    0.823394    0.168842
     14          1           0       -2.096082    1.961097   -0.504243
     15          8           0       -3.399557   -2.653088    0.285754
     16          1           0       -4.105929   -3.244983    0.019005
     17          1           0       -3.812699   -1.866460    0.702155
     18          8           0       -4.135973   -0.203361    1.211364
     19          1           0       -3.492323    0.361172    0.733123
     20          1           0       -4.982073    0.247599    1.179546
     21          8           0       -1.646120   -1.459810   -1.368334
     22          1           0       -2.265935   -2.013411   -0.835989
     23          1           0       -1.965053   -0.542896   -1.267315
     24          8           0       -1.482243    3.610669   -0.755103
     25          1           0       -1.914465    4.352814   -0.326038
     26          1           0       -0.569659    3.579176   -0.400578
 ---------------------------------------------------------------------
 Rotational constants (GHZ):           0.5875356           0.3291428           0.2369917
 Standard basis: 6-31++G(d,p) (6D, 7F)
 There are   325 symmetry adapted cartesian basis functions of A   symmetry.
 There are   325 symmetry adapted basis functions of A   symmetry.
   325 basis functions,   520 primitive gaussians,   325 cartesian basis functions
    58 alpha electrons       58 beta electrons
       nuclear repulsion energy       972.8578259623 Hartrees.
 NAtoms=   26 NActive=   26 NUniq=   26 SFac= 1.00D+00 NAtFMM=   60 NAOKFM=F Big=F
 Integral buffers will be    131072 words long.
 Raffenetti 2 integral format.
 Two-electron integral symmetry is turned on.
 Nuclear repulsion after empirical dispersion term =      972.8451254385 Hartrees.
 One-electron integrals computed using PRISM.
 NBasis=   325 RedAO= T EigKep=  4.03D-05  NBF=   325
 NBsUse=   325 1.00D-06 EigRej= -1.00D+00 NBFU=   325
 Lowest energy guess from the checkpoint file:  "/local_scratch/slurm.5787786/Gau-551655.chk"
 B after Tr=     0.000000    0.000000    0.000000
         Rot=    0.999971    0.006936    0.000307    0.003236 Ang=   0.88 deg.
 B after Tr=     0.000000    0.000000    0.000000
         Rot=    0.999935    0.011303    0.001215    0.000323 Ang=   1.30 deg.
 Requested convergence on RMS density matrix=1.00D-10 within 128 cycles.
 Requested convergence on MAX density matrix=1.00D-08.
 Requested convergence on             energy=1.00D-08.
 No special actions if energy rises.
 SCF Done:  E(RwB97XD) =  -985.244212423     A.U. after   16 cycles
            NFock= 16  Conv=0.50D-10     -V/T= 2.0083
 Calling FoFJK, ICntrl=      2127 FMM=F ISym2X=0 I1Cent= 0 IOpClX= 0 NMat=1 NMatS=1 NMatT=0.
 ***** Axes restored to original set *****
 -------------------------------------------------------------------
 Center     Atomic                   Forces (Hartrees/Bohr)
 Number     Number              X              Y              Z
 -------------------------------------------------------------------
      1        6          -0.000855210   -0.000271839   -0.000978087
      2        8          -0.000007751   -0.000384607    0.000664575
      3        8          -0.000094729    0.000075989   -0.000630576
      4        1           0.000266987    0.000254306   -0.000305867
      5        6          -0.000197416   -0.000651049    0.000004520
      6        9           0.000144690    0.000287653    0.000092962
      7        9           0.000199931    0.000023815   -0.000049718
      8        9           0.000107885    0.000341573    0.000079767
      9        8          -0.000448161    0.000057409    0.000451506
     10        1           0.000038608    0.000027093   -0.000176422
     11        1           0.000195420    0.000026971   -0.000140352
     12        8          -0.000072105   -0.000018499    0.000334716
     13        1          -0.000034056   -0.000033449    0.000114726
     14        1          -0.000005514   -0.000106645    0.000206661
     15        8           0.000201321   -0.000115951   -0.000023291
     16        1           0.000081305   -0.000034457   -0.000059229
     17        1          -0.000068187    0.000038344    0.000080737
     18        8          -0.000004889   -0.000319690   -0.000141338
     19        1           0.000281663    0.000109838    0.000144541
     20        1          -0.000210787    0.000186376    0.000020058
     21        8           0.000447488    0.000244526    0.000670079
     22        1          -0.000140067    0.000057678   -0.000088457
     23        1           0.000198900    0.000169106   -0.000262118
     24        8          -0.000060674    0.000036377   -0.000069239
     25        1           0.000011171   -0.000079464    0.000104981
     26        1           0.000024178    0.000078598   -0.000045135
 -------------------------------------------------------------------
 Cartesian Forces:  Max     0.000978087 RMS     0.000271243

 GradGradGradGradGradGradGradGradGradGradGradGradGradGradGradGradGradGrad
 Berny optimization.
 Using GEDIIS/GDIIS optimizer.
 FormGI is forming the generalized inverse of G from B-inverse, IUseBI=4.
 Internal  Forces:  Max     0.001041534 RMS     0.000207870
 Search for a local minimum.
 Step number  10 out of a maximum of  156
 All quantities printed in internal units (Hartrees-Bohrs-Radians)
 Mixed Optimization -- En-DIIS/RFO-DIIS
 Swapping is turned off.
 Update second derivatives using D2CorX and points    8    9   10
 DE= -3.03D-04 DEPred=-1.37D-04 R= 2.21D+00
 TightC=F SS=  1.41D+00  RLast= 7.99D-01 DXNew= 6.0000D-01 2.3967D+00
 Trust test= 2.21D+00 RLast= 7.99D-01 DXMaxT set to 6.00D-01
 ITU=  1  0  1 -1  0 -1  1  0  1  0
     Eigenvalues ---    0.00016   0.00029   0.00046   0.00053   0.00066
     Eigenvalues ---    0.00126   0.00151   0.00199   0.00248   0.00390
     Eigenvalues ---    0.00482   0.00522   0.00715   0.00801   0.00810
     Eigenvalues ---    0.00916   0.01008   0.01166   0.01260   0.01414
     Eigenvalues ---    0.01562   0.01696   0.01763   0.01798   0.01842
     Eigenvalues ---    0.01947   0.01989   0.02308   0.02443   0.02610
     Eigenvalues ---    0.02650   0.02769   0.02892   0.03141   0.03324
     Eigenvalues ---    0.03378   0.03427   0.04355   0.04650   0.05177
     Eigenvalues ---    0.06030   0.06290   0.06442   0.07136   0.07338
     Eigenvalues ---    0.08442   0.12399   0.14491   0.19731   0.20437
     Eigenvalues ---    0.22627   0.24685   0.26071   0.27510   0.37767
     Eigenvalues ---    0.39575   0.40805   0.41236   0.42432   0.45199
     Eigenvalues ---    0.47892   0.48345   0.49407   0.52778   0.54699
     Eigenvalues ---    0.58222   0.58919   0.59311   0.59701   0.60051
     Eigenvalues ---    0.66249   1.20273
 En-DIIS/RFO-DIIS/Sim-DIIS IScMMF=       -3 using points:    10    9
 RFO step:  Lambda=-2.49428680D-04.
 DidBck=F Rises=F RFO-DIIS coefs:    2.21942   -1.21942
 Iteration  1 RMS(Cart)=  0.10935726 RMS(Int)=  0.05000245
 Iteration  2 RMS(Cart)=  0.07201649 RMS(Int)=  0.00929838
 Iteration  3 RMS(Cart)=  0.01290863 RMS(Int)=  0.00078848
 Iteration  4 RMS(Cart)=  0.00024709 RMS(Int)=  0.00076330
 Iteration  5 RMS(Cart)=  0.00000009 RMS(Int)=  0.00076330
 Variable       Old X    -DE/DX   Delta X   Delta X   Delta X     New X
                                 (Linear)    (Quad)   (Total)
    R1        2.31512  -0.00104   0.00071   0.00104   0.00160   2.31673
    R2        2.42277  -0.00074   0.00081  -0.00316  -0.00193   2.42085
    R3        2.92907   0.00027  -0.00147   0.00374   0.00227   2.93134
    R4        3.59308  -0.00019   0.03684  -0.01655   0.02044   3.61352
    R5        3.58887  -0.00036   0.05354  -0.02567   0.02672   3.61559
    R6        2.01490  -0.00080   0.00764   0.00883   0.01710   2.03200
    R7        2.66565  -0.00078   0.00194  -0.04438  -0.04180   2.62385
    R8        2.52194   0.00015   0.01075   0.00041   0.01116   2.53310
    R9        2.52567   0.00018   0.00315   0.00142   0.00458   2.53025
   R10        2.53725  -0.00025  -0.00388  -0.00420  -0.00808   2.52917
   R11        1.83666  -0.00037   0.00156  -0.00123   0.00061   1.83727
   R12        1.81435   0.00008   0.00104  -0.00101   0.00004   1.81439
   R13        3.37532  -0.00003   0.01692  -0.00254   0.01482   3.39014
   R14        1.83774  -0.00031  -0.01381   0.00888  -0.00597   1.83177
   R15        1.85553  -0.00017   0.00016  -0.00041  -0.00044   1.85509
   R16        3.34979  -0.00003   0.01799   0.00029   0.01824   3.36803
   R17        3.55522  -0.00049   0.01740  -0.01368   0.00336   3.55858
   R18        3.35968  -0.00008  -0.00025   0.00301   0.00273   3.36241
   R19        1.81301  -0.00007   0.00169  -0.00102   0.00067   1.81368
   R20        1.85430  -0.00014  -0.00129  -0.00035  -0.00125   1.85306
   R21        3.24714  -0.00028   0.01303  -0.03186  -0.01887   3.22827
   R22        3.34311  -0.00007   0.01069  -0.00273   0.00828   3.35139
   R23        1.85318   0.00014   0.00000  -0.00090  -0.00084   1.85234
   R24        1.81282   0.00004   0.00185  -0.00138   0.00047   1.81329
   R25        1.86503  -0.00012  -0.00329   0.00402   0.00063   1.86567
   R26        1.84445  -0.00012   0.00382  -0.00050   0.00293   1.84738
   R27        1.81423  -0.00012   0.00175  -0.00113   0.00062   1.81485
   R28        1.85105  -0.00002   0.00873  -0.00632   0.00288   1.85394
    A1        2.24073   0.00019  -0.00958   0.00568  -0.00570   2.23503
    A2        2.08670  -0.00050   0.01745  -0.00176   0.01622   2.10292
    A3        1.95544   0.00031  -0.00681  -0.00394  -0.01021   1.94523
    A4        2.29124   0.00010  -0.03416   0.00816  -0.02488   2.26636
    A5        2.27937  -0.00006   0.01590  -0.01690  -0.00405   2.27531
    A6        1.58815   0.00003  -0.00489   0.00454  -0.00143   1.58672
    A7        1.99017  -0.00015   0.00243   0.00041   0.00172   1.99189
    A8        1.94417   0.00021  -0.03308   0.00679  -0.02635   1.91782
    A9        1.93403  -0.00012   0.00077  -0.00072  -0.00028   1.93375
   A10        1.91358   0.00047   0.01810   0.00774   0.02583   1.93940
   A11        1.89324  -0.00020   0.00271  -0.00605  -0.00370   1.88954
   A12        1.89314  -0.00013   0.00392  -0.00137   0.00279   1.89594
   A13        1.88419  -0.00025   0.00915  -0.00696   0.00193   1.88612
   A14        1.85537   0.00009  -0.00770   0.00909  -0.00144   1.85393
   A15        1.90012  -0.00001   0.00448  -0.00306  -0.00038   1.89973
   A16        2.14289  -0.00005   0.04719   0.01984   0.06670   2.20959
   A17        2.77133   0.00003  -0.01277  -0.00589  -0.01937   2.75196
   A18        1.82007   0.00004   0.00166  -0.00381  -0.00216   1.81791
   A19        1.94180  -0.00001   0.01401  -0.01527  -0.00164   1.94016
   A20        1.53972  -0.00008  -0.00688   0.00746   0.00004   1.53976
   A21        2.15983  -0.00003  -0.00371   0.01329   0.01019   2.17002
   A22        2.26576  -0.00005   0.00713  -0.00524   0.00144   2.26719
   A23        1.64132   0.00010  -0.00931  -0.00175  -0.01078   1.63054
   A24        2.81804  -0.00014  -0.00518  -0.00529  -0.01230   2.80575
   A25        2.83123   0.00002  -0.00412  -0.00087  -0.00716   2.82407
   A26        1.87818  -0.00003   0.00305   0.00022   0.00312   1.88130
   A27        2.13400  -0.00003   0.01029  -0.00455   0.00556   2.13955
   A28        1.83005   0.00008   0.00150   0.00325   0.00517   1.83523
   A29        1.85549  -0.00006   0.00450   0.01703   0.02062   1.87611
   A30        2.20626  -0.00001   0.00482   0.03053   0.03486   2.24112
   A31        1.86722   0.00019  -0.00249   0.00773   0.00334   1.87056
   A32        1.99218   0.00008   0.01487   0.01898   0.03459   2.02677
   A33        1.91901  -0.00009  -0.00093   0.00789   0.00542   1.92444
   A34        1.83995  -0.00001   0.00809  -0.00234   0.00513   1.84508
   A35        2.62736  -0.00011  -0.00643  -0.01382  -0.02126   2.60609
   A36        2.09294  -0.00003  -0.00647   0.00880   0.00210   2.09504
   A37        1.81395  -0.00007   0.01757  -0.00100   0.01607   1.83002
   A38        1.85723   0.00001  -0.00187   0.00041  -0.00106   1.85617
   A39        3.14236   0.00030  -0.00632   0.00277  -0.00519   3.13717
   A40        2.85622  -0.00010  -0.03008  -0.00299  -0.03323   2.82299
   A41        2.91322  -0.00009   0.00780  -0.02105  -0.01334   2.89989
   A42        2.92219   0.00008   0.01338  -0.00251   0.01033   2.93252
   A43        2.95225  -0.00012  -0.00490  -0.00070  -0.00675   2.94551
   A44        3.08788  -0.00022  -0.00194  -0.01495  -0.01761   3.07027
   A45        3.02225   0.00003   0.01535  -0.00516   0.01105   3.03330
   A46        3.09168   0.00012  -0.01001  -0.00213  -0.01178   3.07990
   A47        3.10157  -0.00003  -0.00800   0.01832   0.01054   3.11211
   A48        3.01362   0.00009  -0.02369  -0.00248  -0.02576   2.98786
    D1       -2.52356  -0.00020   0.01170  -0.06418  -0.05220  -2.57575
    D2       -0.05364  -0.00002  -0.04981  -0.07321  -0.12301  -0.17666
    D3        0.58894  -0.00011   0.04514  -0.06525  -0.01973   0.56922
    D4        3.05886   0.00007  -0.01637  -0.07429  -0.09054   2.96831
    D5        0.06907   0.00003  -0.01438   0.02181   0.00760   0.07666
    D6       -3.04522  -0.00005  -0.04642   0.02280  -0.02283  -3.06806
    D7        2.25158  -0.00032  -0.38611  -0.06197  -0.44792   1.80366
    D8        0.14212  -0.00012  -0.36722  -0.05838  -0.42573  -0.28360
    D9       -1.93598  -0.00003  -0.39017  -0.05423  -0.44469  -2.38068
   D10       -0.91461  -0.00024  -0.35807  -0.06272  -0.42046  -1.33507
   D11       -3.02407  -0.00004  -0.33918  -0.05914  -0.39827   2.86085
   D12        1.18100   0.00004  -0.36213  -0.05499  -0.41723   0.76377
   D13        2.04338   0.00001  -0.09185   0.02154  -0.06958   1.97380
   D14       -0.60599  -0.00009  -0.05664   0.03544  -0.02053  -0.62652
   D15       -0.93694  -0.00007   0.07514   0.01673   0.09174  -0.84520
   D16        1.71792   0.00010   0.01903   0.01447   0.03264   1.75057
   D17       -1.81446  -0.00009   0.05295   0.00594   0.05920  -1.75526
   D18        0.26193  -0.00001   0.07152   0.02527   0.09665   0.35858
   D19       -2.07348  -0.00004  -0.01267  -0.14249  -0.15353  -2.22700
   D20        0.26726  -0.00003   0.04512  -0.11226  -0.06713   0.20012
   D21        0.14825   0.00010   0.00390   0.09415   0.09775   0.24600
   D22        2.32474   0.00004  -0.00085   0.10457   0.10307   2.42781
   D23        2.30442   0.00016   0.03615   0.12586   0.16341   2.46783
   D24       -1.80228   0.00009   0.03140   0.13627   0.16873  -1.63354
   D25       -1.44218   0.00001  -0.01975   0.05537   0.03552  -1.40666
   D26        2.47479   0.00003  -0.02673   0.05262   0.02512   2.49990
   D27        0.84040  -0.00005  -0.01411   0.05150   0.03665   0.87705
   D28       -0.02995  -0.00006   0.08459  -0.02843   0.05613   0.02618
   D29        2.20963  -0.00005   0.10379  -0.04364   0.06016   2.26979
   D30       -1.77207   0.00003   0.08960  -0.03309   0.05742  -1.71465
   D31       -1.27204   0.00008   0.04242  -0.01575   0.02750  -1.24454
   D32        2.63973   0.00008   0.03075  -0.07377  -0.04266   2.59707
   D33        2.78445   0.00001   0.03297  -0.00864   0.02507   2.80952
   D34        0.41304   0.00000   0.02130  -0.06666  -0.04510   0.36794
   D35        0.26402   0.00002   0.03326  -0.01058   0.02314   0.28717
   D36       -2.10739   0.00001   0.02160  -0.06860  -0.04702  -2.15441
   D37        0.59166   0.00000   0.01665  -0.05202  -0.03551   0.55615
   D38        2.46236  -0.00002   0.01455  -0.05180  -0.03801   2.42435
   D39       -1.34894   0.00002   0.00305  -0.03719  -0.03396  -1.38289
   D40       -2.02015   0.00004  -0.08365  -0.04564  -0.12886  -2.14902
   D41        0.04969  -0.00002  -0.07601  -0.04065  -0.11609  -0.06640
   D42       -2.36031  -0.00007  -0.06078   0.03682  -0.02442  -2.38473
   D43       -0.21562   0.00013  -0.05548   0.09311   0.03800  -0.17762
   D44       -0.10464  -0.00008  -0.04030   0.02893  -0.01122  -0.11586
   D45        2.04005   0.00013  -0.03500   0.08522   0.05120   2.09125
   D46       -2.31775  -0.00006   0.09227  -0.02561   0.06670  -2.25106
   D47        1.93433   0.00000   0.07927  -0.04353   0.03577   1.97010
   D48        1.86001  -0.00010   0.07327  -0.02035   0.05270   1.91271
   D49       -0.17109  -0.00003   0.06026  -0.03827   0.02177  -0.14932
   D50       -0.85581   0.00001  -0.06490   0.02125  -0.04389  -0.89970
   D51        1.29918   0.00005  -0.04261   0.04722   0.00481   1.30399
         Item               Value     Threshold  Converged?
 Maximum Force            0.001042     0.000015     NO 
 RMS     Force            0.000208     0.000010     NO 
 Maximum Displacement     1.025434     0.000060     NO 
 RMS     Displacement     0.164763     0.000040     NO 
 Predicted change in Energy=-2.223144D-04
 GradGradGradGradGradGradGradGradGradGradGradGradGradGradGradGradGradGrad

                          Input orientation:                          
 ---------------------------------------------------------------------
 Center     Atomic      Atomic             Coordinates (Angstroms)
 Number     Number       Type             X           Y           Z
 ---------------------------------------------------------------------
      1          6           0        1.007802    0.492806    0.709050
      2          8           0        1.194611    0.969522   -0.404871
      3          8           0       -0.035355   -0.109111    1.145657
      4          1           0       -0.799605   -0.258024    0.404044
      5          6           0        2.109104    0.581429    1.797853
      6          9           0        1.797373    1.536831    2.684905
      7          9           0        3.293473    0.885609    1.252389
      8          9           0        2.238202   -0.580775    2.448911
      9          8           0        3.435952    0.951676   -2.141919
     10          1           0        2.809270    1.120597   -1.418052
     11          1           0        4.266423    0.707859   -1.726314
     12          8           0       -0.338436    0.414173   -2.738030
     13          1           0        0.166292    0.808073   -2.010228
     14          1           0        0.349170    0.080326   -3.354005
     15          8           0       -3.703662    1.268244   -0.922526
     16          1           0       -4.645745    1.085039   -0.929365
     17          1           0       -3.461621    1.626037   -1.802849
     18          8           0       -2.516985    1.997855   -3.257030
     19          1           0       -1.696706    1.462478   -3.220410
     20          1           0       -2.808679    2.007193   -4.171125
     21          8           0       -1.757584   -0.540903   -0.560392
     22          1           0       -2.535062    0.066726   -0.592218
     23          1           0       -1.359528   -0.508539   -1.452688
     24          8           0        1.929521   -0.322223   -4.065617
     25          1           0        2.161152    0.004985   -4.938317
     26          1           0        2.588473    0.056012   -3.444972
 ---------------------------------------------------------------------
                    Distance matrix (angstroms):
                    1          2          3          4          5
     1  C    0.000000
     2  O    1.225959   0.000000
     3  O    1.281056   2.253974   0.000000
     4  H    1.980781   2.477520   1.075288   0.000000
     5  C    1.551197   2.416382   2.345401   3.332862   0.000000
     6  F    2.370108   3.198730   2.904703   3.894628   1.340459
     7  F    2.381975   2.675589   3.475911   4.333690   1.338950
     8  F    2.386122   3.411242   2.662705   3.676128   1.338380
     9  O    3.772864   2.835713   4.897284   5.087754   4.173657
    10  H    2.857266   1.912194   4.022023   4.271370   3.335112
    11  H    4.073801   3.354207   5.236501   5.579963   4.133976
    12  O    3.701473   2.846450   3.930485   3.246098   5.156807
    13  H    2.863914   1.913290   3.292643   2.810379   4.281047
    14  H    4.136708   3.194188   4.520034   3.944248   5.467185
    15  O    5.045912   4.934600   4.430685   3.538761   6.454489
    16  H    5.915888   5.864998   5.194941   4.286560   7.302009
    17  H    5.250675   4.905696   4.841873   3.937816   6.714852
    18  O    5.515350   4.792518   5.475532   4.630534   6.997057
    19  H    4.867780   4.065708   4.928745   4.111154   6.359513
    20  H    6.377696   5.593547   6.359108   5.486325   7.864229
    21  O    3.213626   3.319793   2.462341   1.388482   4.666072
    22  H    3.798253   3.841953   3.049535   2.027267   5.248394
    23  H    3.358579   3.131487   2.943531   1.955435   4.877034
    24  O    4.930648   3.950919   5.573467   5.237377   5.935412
    25  H    5.784543   4.734624   6.469343   6.113597   6.760989
    26  H    4.466007   3.466926   5.290143   5.137374   5.290848
                    6          7          8          9         10
     6  F    0.000000
     7  F    2.171291   0.000000
     8  F    2.175841   2.166920   0.000000
     9  O    5.130846   3.397940   4.985853   0.000000
    10  H    4.246344   2.724138   4.263119   0.972239   0.000000
    11  H    5.122719   3.138614   4.817339   0.960133   1.545533
    12  O    5.935509   5.416315   5.876507   3.858790   3.485604
    13  H    5.023523   4.519950   5.109367   3.275460   2.726477
    14  H    6.378646   5.525964   6.138349   3.428794   3.298814
    15  O    6.583850   7.337341   7.077514   7.249911   6.533424
    16  H    7.401408   8.235959   7.847064   8.173243   7.471100
    17  H    6.914109   7.450773   7.445500   6.938750   6.302985
    18  O    7.357501   7.438641   7.862500   6.146171   5.702668
    19  H    6.861987   6.726114   7.197193   5.269558   4.865101
    20  H    8.272974   8.240676   8.717423   6.650354   6.318768
    21  O    5.242771   5.552863   5.002379   5.630438   4.934807
    22  H    5.627676   6.168061   5.696646   6.231992   5.509495
    23  H    5.591891   5.559813   5.307669   5.060029   4.475954
    24  O    7.003077   5.621425   6.526960   2.755497   3.140906
    25  H    7.784111   6.354722   7.410815   3.215770   3.749255
    26  H    6.355632   4.821874   5.938522   1.793985   2.300109
                   11         12         13         14         15
    11  H    0.000000
    12  O    4.723828   0.000000
    13  H    4.111170   0.969332   0.000000
    14  H    4.288129   0.981672   1.539090   0.000000
    15  O    8.030090   3.917938   4.046158   4.873262   0.000000
    16  H    8.955676   4.719559   4.939704   5.642473   0.959756
    17  H    7.782774   3.478141   3.724759   4.395161   0.980595
    18  O    7.072609   2.742897   3.189055   3.449807   2.718536
    19  H    6.193600   1.782283   2.315934   2.472610   3.057101
    20  H    7.597529   3.270104   3.867534   3.788471   3.449701
    21  O    6.261584   2.769162   2.760989   3.553675   2.681674
    22  H    6.925130   3.090371   3.139692   3.993300   1.708326
    23  H    5.762449   1.883117   2.091040   2.623246   2.988811
    24  O    3.463311   2.729175   2.934480   1.779311   6.643896
    25  H    3.904249   3.355091   3.632922   2.408111   7.219310
    26  H    2.488816   3.032301   2.913941   2.241283   6.886451
                   16         17         18         19         20
    16  H    0.000000
    17  H    1.567737   0.000000
    18  O    3.283728   1.773479   0.000000
    19  H    3.753422   2.269616   0.980218   0.000000
    20  H    3.838513   2.486030   0.959554   1.561108   0.000000
    21  O    3.334862   3.023751   3.780719   3.330606   4.542575
    22  H    2.367618   2.180732   3.291020   3.091660   4.080302
    23  H    3.689523   3.016260   3.298085   2.668977   3.977292
    24  O    7.419608   6.162812   5.080157   4.129051   5.280895
    25  H    7.973208   6.638866   5.355672   4.467500   5.412637
    26  H    7.727942   6.462600   5.465509   4.515677   5.784779
                   21         22         23         24         25
    21  O    0.000000
    22  H    0.987268   0.000000
    23  H    0.977593   1.566276   0.000000
    24  O    5.092069   5.669946   4.204754   0.000000
    25  H    5.900907   6.398970   4.980813   0.960376   0.000000
    26  H    5.250269   5.864209   4.458097   0.981060   1.554119
                   26
    26  H    0.000000
 Stoichiometry    C2H13F3O8
 Framework group  C1[X(C2H13F3O8)]
 Deg. of freedom    72
 Full point group                 C1      NOp   1
 Largest Abelian subgroup         C1      NOp   1
 Largest concise Abelian subgroup C1      NOp   1
                         Standard orientation:                         
 ---------------------------------------------------------------------
 Center     Atomic      Atomic             Coordinates (Angstroms)
 Number     Number       Type             X           Y           Z
 ---------------------------------------------------------------------
      1          6           0        1.157020   -0.603093   -0.040639
      2          8           0        0.513425    0.329068    0.428227
      3          8           0        0.722351   -1.605108   -0.710067
      4          1           0       -0.329713   -1.564652   -0.928626
      5          6           0        2.695043   -0.671692    0.149077
      6          9           0        2.998032   -1.572064    1.094783
      7          9           0        3.180492    0.516560    0.530104
      8          9           0        3.305990   -1.024267   -0.988331
      9          8           0        0.997759    3.120684    0.544697
     10          1           0        1.011581    2.157995    0.679925
     11          1           0        1.905631    3.380159    0.370633
     12          8           0       -2.148538    1.044991   -0.281482
     13          1           0       -1.313416    0.831456    0.161889
     14          1           0       -2.033839    1.974808   -0.574681
     15          8           0       -3.464298   -2.590263    0.354078
     16          1           0       -4.150838   -3.211571    0.101548
     17          1           0       -3.902089   -1.789459    0.712710
     18          8           0       -4.209109   -0.092570    1.126881
     19          1           0       -3.544153    0.450998    0.654446
     20          1           0       -5.039579    0.387249    1.097950
     21          8           0       -1.665449   -1.484676   -1.299160
     22          1           0       -2.300481   -2.005658   -0.751428
     23          1           0       -1.974527   -0.558345   -1.253679
     24          8           0       -1.321014    3.577745   -0.872042
     25          1           0       -1.759300    4.367028   -0.544537
     26          1           0       -0.443280    3.547675   -0.434827
 ---------------------------------------------------------------------
 Rotational constants (GHZ):           0.5946891           0.3269350           0.2370989
 Standard basis: 6-31++G(d,p) (6D, 7F)
 There are   325 symmetry adapted cartesian basis functions of A   symmetry.
 There are   325 symmetry adapted basis functions of A   symmetry.
   325 basis functions,   520 primitive gaussians,   325 cartesian basis functions
    58 alpha electrons       58 beta electrons
       nuclear repulsion energy       973.2212800410 Hartrees.
 NAtoms=   26 NActive=   26 NUniq=   26 SFac= 1.00D+00 NAtFMM=   60 NAOKFM=F Big=F
 Integral buffers will be    131072 words long.
 Raffenetti 2 integral format.
 Two-electron integral symmetry is turned on.
 Nuclear repulsion after empirical dispersion term =      973.2085475172 Hartrees.
 One-electron integrals computed using PRISM.
 NBasis=   325 RedAO= T EigKep=  4.01D-05  NBF=   325
 NBsUse=   325 1.00D-06 EigRej= -1.00D+00 NBFU=   325
 Initial guess from the checkpoint file:  "/local_scratch/slurm.5787786/Gau-551655.chk"
 B after Tr=    -0.000000    0.000000    0.000000
         Rot=    0.999742    0.020633    0.001939    0.009288 Ang=   2.60 deg.
 ExpMin= 3.60D-02 ExpMax= 7.00D+03 ExpMxC= 1.05D+03 IAcc=3 IRadAn=         5 AccDes= 0.00D+00
 Harris functional with IExCor= 4639 and IRadAn=       5 diagonalized for initial guess.
 HarFok:  IExCor= 4639 AccDes= 0.00D+00 IRadAn=         5 IDoV= 1 UseB2=F ITyADJ=14
 ICtDFT=  3500011 ScaDFX=  1.000000  1.000000  1.000000  1.000000
 FoFCou: FMM=F IPFlag=           0 FMFlag=      100000 FMFlg1=           0
         NFxFlg=           0 DoJE=T BraDBF=F KetDBF=T FulRan=T
         wScrn=  0.000000 ICntrl=       500 IOpCl=  0 I1Cent=   200000004 NGrid=           0
         NMat0=    1 NMatS0=      1 NMatT0=    0 NMatD0=    1 NMtDS0=    0 NMtDT0=    0
 Petite list used in FoFCou.
 Requested convergence on RMS density matrix=1.00D-10 within 128 cycles.
 Requested convergence on MAX density matrix=1.00D-08.
 Requested convergence on             energy=1.00D-08.
 No special actions if energy rises.
 SCF Done:  E(RwB97XD) =  -985.244095770     A.U. after   18 cycles
            NFock= 18  Conv=0.62D-10     -V/T= 2.0083
 Calling FoFJK, ICntrl=      2127 FMM=F ISym2X=0 I1Cent= 0 IOpClX= 0 NMat=1 NMatS=1 NMatT=0.
 ***** Axes restored to original set *****
 -------------------------------------------------------------------
 Center     Atomic                   Forces (Hartrees/Bohr)
 Number     Number              X              Y              Z
 -------------------------------------------------------------------
      1        6          -0.002467333   -0.002170050   -0.001736746
      2        8           0.002602566    0.000224969    0.002352461
      3        8          -0.002285734   -0.000366240   -0.001407248
      4        1           0.001527039    0.001053631    0.001000435
      5        6          -0.000855011   -0.000853397   -0.000032997
      6        9           0.000884217   -0.000883223   -0.000286925
      7        9           0.000485480    0.000486816   -0.000190335
      8        9           0.000456672    0.002981337   -0.000824854
      9        8          -0.000513677    0.000618364    0.000720077
     10        1          -0.000114255   -0.000712574   -0.000321684
     11        1          -0.000121287   -0.000323725   -0.000262483
     12        8          -0.001665272   -0.001001336   -0.001981026
     13        1           0.001374441    0.001336019    0.002498806
     14        1           0.000075567   -0.000431430    0.000434214
     15        8          -0.000476145   -0.000094571    0.000113596
     16        1           0.000505658   -0.000011005   -0.000188284
     17        1           0.000329703    0.000087777    0.000022063
     18        8          -0.000092912   -0.000317906   -0.000689594
     19        1           0.000278216    0.000187610    0.000418521
     20        1          -0.000077640    0.000081649    0.000452749
     21        8           0.000361643   -0.001106120   -0.001506583
     22        1          -0.000058414    0.000376014    0.000188576
     23        1          -0.000223213    0.000623598    0.001232706
     24        8           0.001390624    0.000838809    0.000517250
     25        1          -0.000047447   -0.000157738    0.000453737
     26        1          -0.001273486   -0.000467276   -0.000976434
 -------------------------------------------------------------------
 Cartesian Forces:  Max     0.002981337 RMS     0.001042444

 GradGradGradGradGradGradGradGradGradGradGradGradGradGradGradGradGradGrad
 Berny optimization.
 Using GEDIIS/GDIIS optimizer.
 FormGI is forming the generalized inverse of G from B-inverse, IUseBI=4.
 Internal  Forces:  Max     0.005080717 RMS     0.000829588
 Search for a local minimum.
 Step number  11 out of a maximum of  156
 All quantities printed in internal units (Hartrees-Bohrs-Radians)
 Mixed Optimization -- En-DIIS/RFO-DIIS
 Swapping is turned off.
 Update second derivatives using D2CorX and points   10   11
 DE=  1.17D-04 DEPred=-2.22D-04 R=-5.25D-01
 Trust test=-5.25D-01 RLast= 1.16D+00 DXMaxT set to 3.00D-01
 ITU= -1  1  0  1 -1  0 -1  1  0  1  0
     Eigenvalues ---    0.00029   0.00043   0.00046   0.00065   0.00066
     Eigenvalues ---    0.00126   0.00154   0.00198   0.00257   0.00382
     Eigenvalues ---    0.00481   0.00548   0.00715   0.00792   0.00808
     Eigenvalues ---    0.00909   0.01001   0.01157   0.01217   0.01402
     Eigenvalues ---    0.01470   0.01679   0.01730   0.01788   0.01827
     Eigenvalues ---    0.01938   0.01985   0.02300   0.02434   0.02582
     Eigenvalues ---    0.02649   0.02755   0.02880   0.03136   0.03350
     Eigenvalues ---    0.03368   0.03424   0.04324   0.04622   0.05158
     Eigenvalues ---    0.06028   0.06270   0.06420   0.07079   0.07311
     Eigenvalues ---    0.08434   0.12393   0.14495   0.20145   0.22279
     Eigenvalues ---    0.22612   0.24678   0.25958   0.27211   0.37652
     Eigenvalues ---    0.39527   0.40806   0.41250   0.42827   0.45245
     Eigenvalues ---    0.47960   0.48481   0.49386   0.53083   0.54866
     Eigenvalues ---    0.58250   0.58902   0.59315   0.59700   0.60050
     Eigenvalues ---    0.67024   1.20432
 En-DIIS/RFO-DIIS/Sim-DIIS IScMMF=       -3 using points:    11   10    9
 RFO step:  Lambda=-5.19337052D-04.
 EnCoef did   100 forward-backward iterations
 DidBck=T Rises=T En-DIIS coefs:    0.44980    0.55020    0.00000
 Iteration  1 RMS(Cart)=  0.08056309 RMS(Int)=  0.01345749
 Iteration  2 RMS(Cart)=  0.02155841 RMS(Int)=  0.00061123
 Iteration  3 RMS(Cart)=  0.00062451 RMS(Int)=  0.00020412
 Iteration  4 RMS(Cart)=  0.00000045 RMS(Int)=  0.00020412
 Variable       Old X    -DE/DX   Delta X   Delta X   Delta X     New X
                                 (Linear)    (Quad)   (Total)
    R1        2.31673  -0.00284  -0.00088   0.00026  -0.00047   2.31626
    R2        2.42085   0.00041   0.00106  -0.00385  -0.00282   2.41802
    R3        2.93134  -0.00015  -0.00125   0.00156   0.00031   2.93165
    R4        3.61352  -0.00071  -0.01125  -0.01859  -0.02979   3.58373
    R5        3.61559  -0.00122  -0.01470  -0.02252  -0.03685   3.57875
    R6        2.03200  -0.00169  -0.00941   0.00902  -0.00061   2.03139
    R7        2.62385   0.00025   0.02300  -0.02513  -0.00236   2.62149
    R8        2.53310  -0.00102  -0.00614   0.00080  -0.00534   2.52776
    R9        2.53025   0.00062  -0.00252   0.00234  -0.00017   2.53008
   R10        2.52917  -0.00295   0.00445  -0.00219   0.00226   2.53143
   R11        1.83727  -0.00078  -0.00033  -0.00053  -0.00087   1.83639
   R12        1.81439  -0.00014  -0.00002   0.00009   0.00007   1.81446
   R13        3.39014  -0.00001  -0.00815  -0.00418  -0.01248   3.37766
   R14        1.83177   0.00190   0.00329   0.00081   0.00447   1.83624
   R15        1.85509  -0.00012   0.00024   0.00052   0.00077   1.85586
   R16        3.36803  -0.00026  -0.01003  -0.00102  -0.01106   3.35697
   R17        3.55858  -0.00022  -0.00185  -0.02502  -0.02694   3.53164
   R18        3.36241  -0.00002  -0.00150  -0.00461  -0.00615   3.35626
   R19        1.81368  -0.00049  -0.00037  -0.00004  -0.00041   1.81327
   R20        1.85306  -0.00007   0.00069  -0.00074  -0.00009   1.85297
   R21        3.22827  -0.00016   0.01038  -0.01445  -0.00405   3.22422
   R22        3.35139  -0.00022  -0.00456  -0.00388  -0.00845   3.34294
   R23        1.85234  -0.00012   0.00046   0.00028   0.00072   1.85307
   R24        1.81329  -0.00041  -0.00026  -0.00017  -0.00043   1.81286
   R25        1.86567   0.00011  -0.00035   0.00138   0.00106   1.86673
   R26        1.84738  -0.00127  -0.00161   0.00359   0.00188   1.84926
   R27        1.81485  -0.00048  -0.00034  -0.00029  -0.00064   1.81421
   R28        1.85394  -0.00168  -0.00159   0.00111  -0.00064   1.85330
    A1        2.23503   0.00110   0.00314   0.00038   0.00396   2.23899
    A2        2.10292  -0.00508  -0.00893  -0.01136  -0.02042   2.08250
    A3        1.94523   0.00398   0.00562   0.01096   0.01645   1.96168
    A4        2.26636   0.00030   0.01369   0.01463   0.02775   2.29411
    A5        2.27531  -0.00033   0.00223  -0.00150   0.00065   2.27596
    A6        1.58672  -0.00006   0.00079  -0.00040   0.00047   1.58719
    A7        1.99189  -0.00077  -0.00095  -0.00193  -0.00278   1.98911
    A8        1.91782   0.00101   0.01450   0.00174   0.01625   1.93407
    A9        1.93375  -0.00057   0.00015  -0.00498  -0.00477   1.92898
   A10        1.93940   0.00179  -0.01421   0.00648  -0.00774   1.93166
   A11        1.88954  -0.00067   0.00204  -0.00214  -0.00002   1.88952
   A12        1.89594  -0.00113  -0.00154  -0.00026  -0.00187   1.89407
   A13        1.88612  -0.00053  -0.00106  -0.00101  -0.00203   1.88408
   A14        1.85393   0.00011   0.00079   0.00481   0.00586   1.85979
   A15        1.89973   0.00018   0.00021  -0.00193  -0.00110   1.89863
   A16        2.20959  -0.00050  -0.03670  -0.00512  -0.04179   2.16780
   A17        2.75196  -0.00004   0.01066   0.00011   0.01155   2.76351
   A18        1.81791  -0.00005   0.00119  -0.00217  -0.00084   1.81707
   A19        1.94016  -0.00006   0.00090   0.00149   0.00232   1.94248
   A20        1.53976  -0.00015  -0.00002   0.00131   0.00136   1.54112
   A21        2.17002   0.00001  -0.00561   0.00385  -0.00180   2.16823
   A22        2.26719  -0.00005  -0.00079  -0.00896  -0.00978   2.25742
   A23        1.63054   0.00022   0.00593   0.00413   0.01000   1.64054
   A24        2.80575  -0.00052   0.00677   0.00061   0.00772   2.81347
   A25        2.82407  -0.00036   0.00394   0.00059   0.00528   2.82935
   A26        1.88130  -0.00003  -0.00171  -0.00102  -0.00267   1.87863
   A27        2.13955  -0.00002  -0.00306  -0.00487  -0.00802   2.13154
   A28        1.83523  -0.00001  -0.00285  -0.00021  -0.00327   1.83196
   A29        1.87611  -0.00023  -0.01134   0.00408  -0.00695   1.86916
   A30        2.24112   0.00003  -0.01918   0.00226  -0.01658   2.22454
   A31        1.87056   0.00027  -0.00184   0.00396   0.00290   1.87346
   A32        2.02677  -0.00025  -0.01903   0.00192  -0.01724   2.00953
   A33        1.92444   0.00002  -0.00298  -0.00228  -0.00509   1.91935
   A34        1.84508  -0.00007  -0.00282  -0.00001  -0.00267   1.84241
   A35        2.60609   0.00043   0.01170   0.00398   0.01574   2.62183
   A36        2.09504  -0.00006  -0.00116   0.00251   0.00139   2.09643
   A37        1.83002  -0.00001  -0.00884  -0.00487  -0.01349   1.81653
   A38        1.85617   0.00003   0.00058   0.00001   0.00048   1.85665
   A39        3.13717   0.00013   0.00286   0.00384   0.00678   3.14395
   A40        2.82299   0.00022   0.01829   0.00410   0.02228   2.84527
   A41        2.89989  -0.00002   0.00734  -0.00902  -0.00188   2.89800
   A42        2.93252  -0.00002  -0.00568   0.00023  -0.00548   2.92703
   A43        2.94551   0.00024   0.00371  -0.00443  -0.00031   2.94519
   A44        3.07027  -0.00035   0.00969  -0.00358   0.00641   3.07668
   A45        3.03330  -0.00017  -0.00608  -0.00560  -0.01178   3.02152
   A46        3.07990   0.00022   0.00648   0.00414   0.01043   3.09033
   A47        3.11211   0.00016  -0.00580   0.00241  -0.00341   3.10870
   A48        2.98786   0.00056   0.01417   0.00717   0.02126   3.00912
    D1       -2.57575   0.00035   0.02872  -0.01428   0.01407  -2.56169
    D2       -0.17666   0.00015   0.06768   0.01317   0.08082  -0.09583
    D3        0.56922   0.00079   0.01085  -0.00545   0.00510   0.57431
    D4        2.96831   0.00059   0.04982   0.02199   0.07185   3.04016
    D5        0.07666   0.00010  -0.00418  -0.00373  -0.00803   0.06864
    D6       -3.06806  -0.00032   0.01256  -0.01194   0.00038  -3.06768
    D7        1.80366  -0.00037   0.24645   0.01436   0.26073   2.06439
    D8       -0.28360   0.00017   0.23423   0.01905   0.25330  -0.03031
    D9       -2.38068   0.00003   0.24467   0.01935   0.26404  -2.11663
   D10       -1.33507   0.00000   0.23134   0.02183   0.25312  -1.08195
   D11        2.86085   0.00055   0.21913   0.02653   0.24569   3.10654
   D12        0.76377   0.00040   0.22956   0.02682   0.25644   1.02021
   D13        1.97380  -0.00012   0.03828   0.02107   0.05963   2.03343
   D14       -0.62652   0.00018   0.01130   0.00385   0.01488  -0.61164
   D15       -0.84520  -0.00008  -0.05047  -0.01177  -0.06203  -0.90724
   D16        1.75057  -0.00005  -0.01796   0.01382  -0.00429   1.74628
   D17       -1.75526  -0.00014  -0.03257  -0.01155  -0.04397  -1.79922
   D18        0.35858  -0.00029  -0.05318  -0.01014  -0.06326   0.29532
   D19       -2.22700   0.00022   0.08447  -0.01709   0.06724  -2.15976
   D20        0.20012  -0.00020   0.03694  -0.02149   0.01558   0.21570
   D21        0.24600   0.00006  -0.05378   0.02417  -0.02963   0.21637
   D22        2.42781   0.00015  -0.05671   0.02638  -0.03032   2.39750
   D23        2.46783  -0.00006  -0.08991   0.02314  -0.06691   2.40092
   D24       -1.63354   0.00003  -0.09284   0.02534  -0.06759  -1.70114
   D25       -1.40666  -0.00004  -0.01954   0.00823  -0.01130  -1.41797
   D26        2.49990   0.00003  -0.01382   0.00379  -0.01003   2.48988
   D27        0.87705  -0.00015  -0.02016  -0.00112  -0.02126   0.85579
   D28        0.02618  -0.00005  -0.03089  -0.01642  -0.04727  -0.02109
   D29        2.26979  -0.00018  -0.03310  -0.01319  -0.04627   2.22352
   D30       -1.71465   0.00023  -0.03159  -0.01269  -0.04450  -1.75915
   D31       -1.24454   0.00004  -0.01513  -0.00916  -0.02439  -1.26892
   D32        2.59707   0.00007   0.02347  -0.01678   0.00671   2.60378
   D33        2.80952   0.00010  -0.01379  -0.01539  -0.02944   2.78007
   D34        0.36794   0.00014   0.02481  -0.02301   0.00166   0.36960
   D35        0.28717  -0.00006  -0.01273  -0.00768  -0.02048   0.26669
   D36       -2.15441  -0.00002   0.02587  -0.01530   0.01062  -2.14379
   D37        0.55615  -0.00002   0.01954   0.00437   0.02386   0.58001
   D38        2.42435  -0.00023   0.02091   0.00063   0.02176   2.44611
   D39       -1.38289   0.00005   0.01868   0.00284   0.02152  -1.36137
   D40       -2.14902   0.00014   0.07090  -0.00759   0.06320  -2.08582
   D41       -0.06640   0.00013   0.06387  -0.00996   0.05381  -0.01259
   D42       -2.38473  -0.00000   0.01344   0.01836   0.03192  -2.35281
   D43       -0.17762   0.00012  -0.02091   0.03215   0.01101  -0.16661
   D44       -0.11586  -0.00012   0.00617   0.00864   0.01491  -0.10095
   D45        2.09125   0.00000  -0.02817   0.02242  -0.00600   2.08525
   D46       -2.25106  -0.00018  -0.03670  -0.01997  -0.05683  -2.30788
   D47        1.97010  -0.00006  -0.01968  -0.01849  -0.03810   1.93199
   D48        1.91271  -0.00005  -0.02899  -0.01381  -0.04292   1.86979
   D49       -0.14932   0.00006  -0.01198  -0.01233  -0.02420  -0.17352
   D50       -0.89970   0.00010   0.02415   0.00556   0.02981  -0.86989
   D51        1.30399  -0.00024  -0.00265   0.00651   0.00388   1.30787
         Item               Value     Threshold  Converged?
 Maximum Force            0.005081     0.000015     NO 
 RMS     Force            0.000830     0.000010     NO 
 Maximum Displacement     0.631618     0.000060     NO 
 RMS     Displacement     0.096267     0.000040     NO 
 Predicted change in Energy=-3.324642D-04
 GradGradGradGradGradGradGradGradGradGradGradGradGradGradGradGradGradGrad

                          Input orientation:                          
 ---------------------------------------------------------------------
 Center     Atomic      Atomic             Coordinates (Angstroms)
 Number     Number       Type             X           Y           Z
 ---------------------------------------------------------------------
      1          6           0        0.995108    0.508779    0.715662
      2          8           0        1.216302    0.932226   -0.413111
      3          8           0       -0.059043   -0.069934    1.152855
      4          1           0       -0.805119   -0.245785    0.399196
      5          6           0        2.087879    0.650147    1.807719
      6          9           0        1.652641    1.408042    2.820352
      7          9           0        3.187955    1.219846    1.299962
      8          9           0        2.430868   -0.550851    2.291890
      9          8           0        3.442100    0.858328   -2.147083
     10          1           0        2.817728    1.035071   -1.423708
     11          1           0        4.245068    0.524432   -1.740038
     12          8           0       -0.331343    0.422871   -2.728283
     13          1           0        0.188118    0.798065   -1.997815
     14          1           0        0.345470    0.083340   -3.353679
     15          8           0       -3.701824    1.241101   -0.925346
     16          1           0       -4.638796    1.040102   -0.974328
     17          1           0       -3.435440    1.627443   -1.786307
     18          8           0       -2.485220    2.039208   -3.220502
     19          1           0       -1.667352    1.499121   -3.189236
     20          1           0       -2.782512    2.055372   -4.132457
     21          8           0       -1.747649   -0.557103   -0.569892
     22          1           0       -2.532411    0.042113   -0.599822
     23          1           0       -1.342734   -0.504031   -1.459194
     24          8           0        1.905622   -0.321050   -4.099850
     25          1           0        2.132713    0.032317   -4.963122
     26          1           0        2.569722    0.034720   -3.471984
 ---------------------------------------------------------------------
                    Distance matrix (angstroms):
                    1          2          3          4          5
     1  C    0.000000
     2  O    1.225710   0.000000
     3  O    1.279562   2.254568   0.000000
     4  H    1.977456   2.476630   1.074967   0.000000
     5  C    1.551362   2.402354   2.357253   3.340070   0.000000
     6  F    2.381332   3.297283   2.809773   3.825927   1.337633
     7  F    2.378151   2.627691   3.496880   4.347884   1.338858
     8  F    2.380907   3.315376   2.779989   3.761245   1.339574
     9  O    3.782230   2.822463   4.899925   5.073605   4.185417
    10  H    2.859341   1.896430   4.016905   4.253069   3.335111
    11  H    4.073445   3.331735   5.219911   5.538406   4.154016
    12  O    3.691559   2.831019   3.921764   3.233063   5.145834
    13  H    2.845677   1.893792   3.277381   2.796749   4.255944
    14  H    4.142773   3.182121   4.527248   3.939068   5.476979
    15  O    5.028954   4.954367   4.394040   3.515131   6.429583
    16  H    5.905866   5.882923   5.170225   4.270499   7.289720
    17  H    5.209704   4.899765   4.787464   3.899231   6.661771
    18  O    5.472503   4.775785   5.427805   4.598495   6.937272
    19  H    4.828840   4.042734   4.889002   4.082277   6.308096
    20  H    6.337714   5.575438   6.314169   5.453558   7.809037
    21  O    3.211148   3.320796   2.461012   1.387233   4.671378
    22  H    3.793634   3.857461   3.033476   2.016051   5.245287
    23  H    3.349819   3.115411   2.942635   1.951752   4.875855
    24  O    4.970595   3.954479   5.613722   5.253113   5.989643
    25  H    5.811174   4.727816   6.497647   6.120674   6.799118
    26  H    4.498947   3.463230   5.320760   5.143371   5.337245
                    6          7          8          9         10
     6  F    0.000000
     7  F    2.168915   0.000000
     8  F    2.173056   2.166211   0.000000
     9  O    5.308461   3.475256   4.765801   0.000000
    10  H    4.416851   2.754920   4.058384   0.971777   0.000000
    11  H    5.319643   3.292824   4.550165   0.960172   1.548586
    12  O    5.974454   5.408085   5.812064   3.842692   3.463142
    13  H    5.072635   4.477974   5.025044   3.257961   2.701966
    14  H    6.448426   5.570255   6.051738   3.412564   3.277597
    15  O    6.536698   7.240270   7.153434   7.257741   6.541817
    16  H    7.356436   8.152468   7.948551   8.167575   7.470055
    17  H    6.867169   7.318508   7.469285   6.929809   6.291621
    18  O    7.349298   7.300059   7.827055   6.138390   5.688411
    19  H    6.866279   6.618527   7.144266   5.253874   4.842352
    20  H    8.272313   8.115156   8.674328   6.642320   6.304049
    21  O    5.188210   5.569030   5.064567   5.605754   4.909857
    22  H    5.574765   6.141565   5.774750   6.225351   5.503521
    23  H    5.562626   5.577799   5.320986   5.022335   4.436163
    24  O    7.137433   5.759923   6.417401   2.750454   3.135720
    25  H    7.918683   6.461422   7.284516   3.213543   3.741953
    26  H    6.505424   4.955623   5.795206   1.787382   2.292955
                   11         12         13         14         15
    11  H    0.000000
    12  O    4.682999   0.000000
    13  H    4.074331   0.971696   0.000000
    14  H    4.243261   0.982078   1.540766   0.000000
    15  O    8.020626   3.908993   4.059325   4.859815   0.000000
    16  H    8.931701   4.691640   4.940163   5.605321   0.959540
    17  H    7.759445   3.460309   3.723275   4.374494   0.980548
    18  O    7.055714   2.737519   3.190946   3.443249   2.717506
    19  H    6.164974   1.776432   2.313813   2.466360   3.054643
    20  H    7.579864   3.262667   3.868095   3.778846   3.434200
    21  O    6.200937   2.761327   2.760912   3.541298   2.679306
    22  H    6.889626   3.085454   3.150734   3.983419   1.706185
    23  H    5.688598   1.868862   2.080642   2.604633   2.982580
    24  O    3.428784   2.727384   2.936119   1.776056   6.630327
    25  H    3.884906   3.349419   3.627791   2.405648   7.197681
    26  H    2.458910   3.019922   2.903086   2.227926   6.875537
                   16         17         18         19         20
    16  H    0.000000
    17  H    1.565996   0.000000
    18  O    3.268241   1.769007   0.000000
    19  H    3.734433   2.260711   0.980601   0.000000
    20  H    3.801360   2.472622   0.959325   1.562902   0.000000
    21  O    3.327666   3.016711   3.782932   3.330985   4.537382
    22  H    2.360741   2.176346   3.295236   3.094554   4.073730
    23  H    3.671984   3.004930   3.297809   2.666653   3.971125
    24  O    7.379094   6.138082   5.061972   4.111981   5.256144
    25  H    7.923348   6.606127   5.328193   4.442823   5.379795
    26  H    7.694921   6.437410   5.443680   4.491905   5.758964
                   21         22         23         24         25
    21  O    0.000000
    22  H    0.987828   0.000000
    23  H    0.978586   1.565926   0.000000
    24  O    5.085540   5.663764   4.190270   0.000000
    25  H    5.891103   6.387633   4.964263   0.960039   0.000000
    26  H    5.235655   5.855008   4.432706   0.980723   1.553858
                   26
    26  H    0.000000
 Stoichiometry    C2H13F3O8
 Framework group  C1[X(C2H13F3O8)]
 Deg. of freedom    72
 Full point group                 C1      NOp   1
 Largest Abelian subgroup         C1      NOp   1
 Largest concise Abelian subgroup C1      NOp   1
                         Standard orientation:                         
 ---------------------------------------------------------------------
 Center     Atomic      Atomic             Coordinates (Angstroms)
 Number     Number       Type             X           Y           Z
 ---------------------------------------------------------------------
      1          6           0        1.158773   -0.600482   -0.059386
      2          8           0        0.528542    0.355427    0.378120
      3          8           0        0.718781   -1.606232   -0.716770
      4          1           0       -0.328973   -1.550592   -0.950585
      5          6           0        2.692040   -0.667363    0.167208
      6          9           0        3.019055   -1.743731    0.890917
      7          9           0        3.118130    0.421727    0.819029
      8          9           0        3.340907   -0.728288   -1.003142
      9          8           0        0.980507    3.139853    0.472953
     10          1           0        1.005920    2.177053    0.602258
     11          1           0        1.863384    3.403011    0.202384
     12          8           0       -2.147855    1.029443   -0.252172
     13          1           0       -1.292948    0.826932    0.162940
     14          1           0       -2.058966    1.964301   -0.539604
     15          8           0       -3.432310   -2.619868    0.307228
     16          1           0       -4.138944   -3.209040    0.034720
     17          1           0       -3.845258   -1.827771    0.711615
     18          8           0       -4.149654   -0.152975    1.193060
     19          1           0       -3.499600    0.406351    0.717494
     20          1           0       -4.988046    0.313221    1.184956
     21          8           0       -1.659049   -1.463289   -1.334891
     22          1           0       -2.287388   -2.004172   -0.797823
     23          1           0       -1.970891   -0.539414   -1.252180
     24          8           0       -1.402832    3.590031   -0.823977
     25          1           0       -1.844180    4.358865   -0.455493
     26          1           0       -0.510864    3.561820   -0.417266
 ---------------------------------------------------------------------
 Rotational constants (GHZ):           0.5913057           0.3290687           0.2378205
 Standard basis: 6-31++G(d,p) (6D, 7F)
 There are   325 symmetry adapted cartesian basis functions of A   symmetry.
 There are   325 symmetry adapted basis functions of A   symmetry.
   325 basis functions,   520 primitive gaussians,   325 cartesian basis functions
    58 alpha electrons       58 beta electrons
       nuclear repulsion energy       973.9641425622 Hartrees.
 NAtoms=   26 NActive=   26 NUniq=   26 SFac= 1.00D+00 NAtFMM=   60 NAOKFM=F Big=F
 Integral buffers will be    131072 words long.
 Raffenetti 2 integral format.
 Two-electron integral symmetry is turned on.
 Nuclear repulsion after empirical dispersion term =      973.9513888010 Hartrees.
 One-electron integrals computed using PRISM.
 NBasis=   325 RedAO= T EigKep=  3.89D-05  NBF=   325
 NBsUse=   325 1.00D-06 EigRej= -1.00D+00 NBFU=   325
 Initial guess from the checkpoint file:  "/local_scratch/slurm.5787786/Gau-551655.chk"
 B after Tr=     0.000000   -0.000000   -0.000000
         Rot=    0.999914   -0.012254   -0.000996   -0.004651 Ang=  -1.51 deg.
 ExpMin= 3.60D-02 ExpMax= 7.00D+03 ExpMxC= 1.05D+03 IAcc=3 IRadAn=         5 AccDes= 0.00D+00
 Harris functional with IExCor= 4639 and IRadAn=       5 diagonalized for initial guess.
 HarFok:  IExCor= 4639 AccDes= 0.00D+00 IRadAn=         5 IDoV= 1 UseB2=F ITyADJ=14
 ICtDFT=  3500011 ScaDFX=  1.000000  1.000000  1.000000  1.000000
 FoFCou: FMM=F IPFlag=           0 FMFlag=      100000 FMFlg1=           0
         NFxFlg=           0 DoJE=T BraDBF=F KetDBF=T FulRan=T
         wScrn=  0.000000 ICntrl=       500 IOpCl=  0 I1Cent=   200000004 NGrid=           0
         NMat0=    1 NMatS0=      1 NMatT0=    0 NMatD0=    1 NMtDS0=    0 NMtDT0=    0
 Petite list used in FoFCou.
 Requested convergence on RMS density matrix=1.00D-10 within 128 cycles.
 Requested convergence on MAX density matrix=1.00D-08.
 Requested convergence on             energy=1.00D-08.
 No special actions if energy rises.
 SCF Done:  E(RwB97XD) =  -985.244354130     A.U. after   17 cycles
            NFock= 17  Conv=0.47D-10     -V/T= 2.0083
 Calling FoFJK, ICntrl=      2127 FMM=F ISym2X=0 I1Cent= 0 IOpClX= 0 NMat=1 NMatS=1 NMatT=0.
 ***** Axes restored to original set *****
 -------------------------------------------------------------------
 Center     Atomic                   Forces (Hartrees/Bohr)
 Number     Number              X              Y              Z
 -------------------------------------------------------------------
      1        6           0.000300323    0.000599966   -0.001276435
      2        8           0.000143122   -0.000208600    0.000229437
      3        8          -0.000774672   -0.000464689    0.000138214
      4        1           0.000536485    0.000101629    0.000516308
      5        6           0.000057060    0.000153154   -0.000094531
      6        9           0.000202050   -0.000400507   -0.000428533
      7        9          -0.000073113   -0.000252176    0.000461293
      8        9          -0.000363385    0.000550146   -0.000143214
      9        8          -0.000111220    0.000146932   -0.000333067
     10        1           0.000123852   -0.000312232    0.000337840
     11        1          -0.000293802    0.000077847    0.000096486
     12        8          -0.000390208   -0.000358921   -0.000684136
     13        1           0.000397666    0.000460192    0.001013491
     14        1          -0.000174501   -0.000220299    0.000146965
     15        8          -0.000353613   -0.000108460    0.000436995
     16        1           0.000199703   -0.000035375   -0.000047637
     17        1           0.000251488    0.000161044   -0.000410838
     18        8          -0.000032261   -0.000076164   -0.000113698
     19        1          -0.000009271    0.000060652    0.000008329
     20        1           0.000114195   -0.000011449    0.000171297
     21        8           0.000637257   -0.000374043   -0.001569789
     22        1           0.000060651    0.000095232    0.000057396
     23        1          -0.000512839    0.000324789    0.001451200
     24        8           0.000824041    0.000506910    0.000490290
     25        1          -0.000043314   -0.000062996    0.000087161
     26        1          -0.000715692   -0.000352585   -0.000540823
 -------------------------------------------------------------------
 Cartesian Forces:  Max     0.001569789 RMS     0.000449909

 GradGradGradGradGradGradGradGradGradGradGradGradGradGradGradGradGradGrad
 Berny optimization.
 Using GEDIIS/GDIIS optimizer.
 FormGI is forming the generalized inverse of G from B-inverse, IUseBI=4.
 Internal  Forces:  Max     0.001442394 RMS     0.000275363
 Search for a local minimum.
 Step number  12 out of a maximum of  156
 All quantities printed in internal units (Hartrees-Bohrs-Radians)
 Mixed Optimization -- En-DIIS/RFO-DIIS
 Swapping is turned off.
 Update second derivatives using D2CorX and points   10   11   12
 DE= -2.58D-04 DEPred=-3.32D-04 R= 7.77D-01
 TightC=F SS=  1.41D+00  RLast= 6.86D-01 DXNew= 5.0454D-01 2.0569D+00
 Trust test= 7.77D-01 RLast= 6.86D-01 DXMaxT set to 5.05D-01
 ITU=  1 -1  1  0  1 -1  0 -1  1  0  1  0
     Eigenvalues ---    0.00029   0.00044   0.00048   0.00063   0.00066
     Eigenvalues ---    0.00126   0.00158   0.00208   0.00270   0.00393
     Eigenvalues ---    0.00482   0.00549   0.00718   0.00795   0.00811
     Eigenvalues ---    0.00913   0.01001   0.01121   0.01203   0.01372
     Eigenvalues ---    0.01455   0.01689   0.01726   0.01795   0.01826
     Eigenvalues ---    0.01942   0.01989   0.02312   0.02432   0.02580
     Eigenvalues ---    0.02652   0.02773   0.02887   0.03138   0.03350
     Eigenvalues ---    0.03371   0.03434   0.04396   0.04651   0.05231
     Eigenvalues ---    0.05990   0.06335   0.06458   0.07172   0.07362
     Eigenvalues ---    0.08447   0.12767   0.14680   0.19983   0.22474
     Eigenvalues ---    0.23922   0.24888   0.25601   0.26927   0.38087
     Eigenvalues ---    0.40353   0.40842   0.41180   0.42283   0.45227
     Eigenvalues ---    0.47718   0.48440   0.49440   0.52523   0.54946
     Eigenvalues ---    0.58276   0.58951   0.59317   0.59695   0.60052
     Eigenvalues ---    0.66931   1.16536
 En-DIIS/RFO-DIIS/Sim-DIIS IScMMF=       -3 using points:    12   11   10    9
 RFO step:  Lambda=-6.36272478D-05.
 DidBck=F Rises=F RFO-DIIS coefs:    1.26013    0.14263   -0.57820    0.17544
 Iteration  1 RMS(Cart)=  0.02829675 RMS(Int)=  0.00054220
 Iteration  2 RMS(Cart)=  0.00060641 RMS(Int)=  0.00009061
 Iteration  3 RMS(Cart)=  0.00000024 RMS(Int)=  0.00009061
 Variable       Old X    -DE/DX   Delta X   Delta X   Delta X     New X
                                 (Linear)    (Quad)   (Total)
    R1        2.31626  -0.00092   0.00042   0.00029   0.00070   2.31695
    R2        2.41802   0.00051  -0.00163   0.00119  -0.00047   2.41756
    R3        2.93165  -0.00026   0.00121  -0.00098   0.00022   2.93187
    R4        3.58373  -0.00032  -0.00482  -0.00320  -0.00804   3.57569
    R5        3.57875  -0.00055  -0.00653   0.00149  -0.00499   3.57376
    R6        2.03139  -0.00074   0.00563  -0.00311   0.00251   2.03390
    R7        2.62149   0.00002  -0.01773   0.00621  -0.01153   2.60996
    R8        2.52776  -0.00062   0.00156  -0.00032   0.00124   2.52900
    R9        2.53008  -0.00034   0.00134  -0.00084   0.00050   2.53058
   R10        2.53143  -0.00064  -0.00211  -0.00037  -0.00248   2.52894
   R11        1.83639  -0.00015  -0.00021   0.00052   0.00027   1.83667
   R12        1.81446  -0.00023  -0.00012  -0.00007  -0.00018   1.81428
   R13        3.37766  -0.00002   0.00029  -0.00272  -0.00247   3.37519
   R14        1.83624   0.00061   0.00074   0.00134   0.00213   1.83837
   R15        1.85586  -0.00013   0.00000  -0.00027  -0.00024   1.85562
   R16        3.35697  -0.00013   0.00188  -0.00187   0.00002   3.35699
   R17        3.53164  -0.00001  -0.00816  -0.00953  -0.01765   3.51399
   R18        3.35626   0.00003  -0.00047  -0.00222  -0.00267   3.35359
   R19        1.81327  -0.00019  -0.00008   0.00000  -0.00008   1.81319
   R20        1.85297   0.00036  -0.00034   0.00019  -0.00017   1.85279
   R21        3.22422  -0.00001  -0.01053   0.00953  -0.00101   3.22321
   R22        3.34294  -0.00015  -0.00040   0.00017  -0.00025   3.34269
   R23        1.85307  -0.00019  -0.00015  -0.00003  -0.00017   1.85290
   R24        1.81286  -0.00020  -0.00019  -0.00016  -0.00035   1.81251
   R25        1.86673   0.00001   0.00100  -0.00116  -0.00016   1.86656
   R26        1.84926  -0.00144   0.00112  -0.00206  -0.00090   1.84836
   R27        1.81421  -0.00011  -0.00017   0.00001  -0.00016   1.81405
   R28        1.85330  -0.00098  -0.00026  -0.00125  -0.00154   1.85175
    A1        2.23899   0.00029   0.00011   0.00271   0.00293   2.24193
    A2        2.08250   0.00042  -0.00129   0.00010  -0.00123   2.08127
    A3        1.96168  -0.00071   0.00115  -0.00280  -0.00170   1.95998
    A4        2.29411   0.00024   0.00211  -0.01388  -0.01181   2.28231
    A5        2.27596  -0.00023  -0.00375  -0.00153  -0.00505   2.27091
    A6        1.58719  -0.00002   0.00025   0.00353   0.00361   1.59080
    A7        1.98911  -0.00021  -0.00038   0.00253   0.00230   1.99141
    A8        1.93407  -0.00008  -0.00163  -0.00264  -0.00427   1.92980
    A9        1.92898   0.00082  -0.00146   0.00316   0.00172   1.93071
   A10        1.93166  -0.00034   0.00578  -0.00200   0.00379   1.93545
   A11        1.88952  -0.00020  -0.00188   0.00067  -0.00118   1.88834
   A12        1.89407  -0.00008   0.00008  -0.00034  -0.00029   1.89378
   A13        1.88408  -0.00014  -0.00107   0.00125   0.00020   1.88429
   A14        1.85979  -0.00024   0.00205  -0.00538  -0.00307   1.85672
   A15        1.89863   0.00016  -0.00109   0.00804   0.00676   1.90539
   A16        2.16780  -0.00000   0.00920   0.00027   0.00953   2.17733
   A17        2.76351  -0.00019  -0.00296  -0.00057  -0.00384   2.75967
   A18        1.81707  -0.00000  -0.00133   0.00258   0.00118   1.81825
   A19        1.94248   0.00000  -0.00207  -0.00343  -0.00545   1.93703
   A20        1.54112  -0.00005   0.00136   0.00525   0.00669   1.54781
   A21        2.16823  -0.00009   0.00417   0.00731   0.01142   2.17965
   A22        2.25742   0.00001  -0.00299  -0.01331  -0.01623   2.24119
   A23        1.64054   0.00013  -0.00040   0.00063   0.00026   1.64079
   A24        2.81347  -0.00014  -0.00220  -0.00296  -0.00501   2.80845
   A25        2.82935  -0.00019  -0.00092   0.00252   0.00152   2.83087
   A26        1.87863   0.00001   0.00012  -0.00035  -0.00029   1.87834
   A27        2.13154   0.00002  -0.00133  -0.00530  -0.00657   2.12496
   A28        1.83196  -0.00013   0.00102  -0.00129  -0.00028   1.83168
   A29        1.86916  -0.00010   0.00585   0.00024   0.00584   1.87500
   A30        2.22454   0.00003   0.00903   0.00632   0.01505   2.23959
   A31        1.87346   0.00005   0.00246  -0.00266  -0.00058   1.87288
   A32        2.00953  -0.00017   0.00731  -0.00372   0.00350   2.01304
   A33        1.91935   0.00007   0.00100  -0.00476  -0.00364   1.91571
   A34        1.84241   0.00002   0.00021   0.00000   0.00022   1.84263
   A35        2.62183   0.00037  -0.00354   0.01285   0.00939   2.63122
   A36        2.09643  -0.00004   0.00214  -0.00072   0.00148   2.09792
   A37        1.81653   0.00003   0.00043  -0.00150  -0.00122   1.81531
   A38        1.85665   0.00003  -0.00003   0.00093   0.00096   1.85761
   A39        3.14395  -0.00001   0.00058  -0.00234  -0.00157   3.14238
   A40        2.84527   0.00007  -0.00326   0.00217  -0.00101   2.84426
   A41        2.89800  -0.00000  -0.00698   0.00158  -0.00532   2.89269
   A42        2.92703   0.00007   0.00081  -0.00349  -0.00265   2.92438
   A43        2.94519   0.00015  -0.00209   0.00146  -0.00086   2.94433
   A44        3.07668   0.00003  -0.00515   0.00469  -0.00044   3.07624
   A45        3.02152  -0.00020  -0.00082  -0.00049  -0.00147   3.02005
   A46        3.09033   0.00002  -0.00059  -0.00571  -0.00620   3.08412
   A47        3.10870   0.00005   0.00451   0.00172   0.00615   3.11485
   A48        3.00912   0.00009  -0.00144  -0.00074  -0.00222   3.00690
    D1       -2.56169   0.00018  -0.01905   0.04796   0.02891  -2.53277
    D2       -0.09583   0.00014  -0.02135   0.01990  -0.00145  -0.09729
    D3        0.57431   0.00009  -0.01311   0.05006   0.03694   0.61125
    D4        3.04016   0.00005  -0.01542   0.02200   0.00658   3.04674
    D5        0.06864   0.00004   0.00304  -0.00336  -0.00026   0.06838
    D6       -3.06768   0.00013  -0.00242  -0.00535  -0.00783  -3.07551
    D7        2.06439   0.00015  -0.05703  -0.01022  -0.06726   1.99713
    D8       -0.03031  -0.00009  -0.05274  -0.01141  -0.06413  -0.09443
    D9       -2.11663  -0.00023  -0.05429  -0.01371  -0.06796  -2.18459
   D10       -1.08195   0.00008  -0.05199  -0.00842  -0.06045  -1.14240
   D11        3.10654  -0.00017  -0.04770  -0.00960  -0.05732   3.04922
   D12        1.02021  -0.00030  -0.04924  -0.01191  -0.06115   0.95906
   D13        2.03343  -0.00011   0.00070   0.01425   0.01486   2.04830
   D14       -0.61164   0.00002   0.00375   0.03396   0.03772  -0.57392
   D15       -0.90724  -0.00001   0.01000   0.00753   0.01751  -0.88973
   D16        1.74628   0.00008   0.00929  -0.01759  -0.00828   1.73800
   D17       -1.79922  -0.00012   0.00479  -0.00965  -0.00490  -1.80413
   D18        0.29532  -0.00018   0.01218  -0.01720  -0.00495   0.29038
   D19       -2.15976  -0.00006  -0.04252  -0.01579  -0.05841  -2.21817
   D20        0.21570  -0.00014  -0.02948  -0.01345  -0.04295   0.17276
   D21        0.21637   0.00009   0.03110  -0.01955   0.01162   0.22799
   D22        2.39750   0.00010   0.03375  -0.02100   0.01282   2.41032
   D23        2.40092  -0.00008   0.04321  -0.01911   0.02399   2.42492
   D24       -1.70114  -0.00007   0.04586  -0.02056   0.02519  -1.67594
   D25       -1.41797   0.00001   0.01421  -0.01098   0.00319  -1.41478
   D26        2.48988   0.00013   0.01135  -0.02012  -0.00868   2.48120
   D27        0.85579   0.00001   0.01126  -0.02286  -0.01154   0.84425
   D28       -0.02109  -0.00004  -0.00186   0.01310   0.01127  -0.00982
   D29        2.22352  -0.00012  -0.00274   0.01710   0.01439   2.23792
   D30       -1.75915   0.00003  -0.00134   0.00899   0.00765  -1.75149
   D31       -1.26892  -0.00008  -0.00137  -0.02237  -0.02381  -1.29274
   D32        2.60378  -0.00005  -0.01986  -0.03239  -0.05231   2.55147
   D33        2.78007   0.00000  -0.00231  -0.02901  -0.03137   2.74870
   D34        0.36960   0.00003  -0.02080  -0.03903  -0.05987   0.30972
   D35        0.26669  -0.00009  -0.00079  -0.01625  -0.01703   0.24966
   D36       -2.14379  -0.00006  -0.01928  -0.02627  -0.04553  -2.18932
   D37        0.58001  -0.00002  -0.01049   0.00350  -0.00693   0.57307
   D38        2.44611  -0.00006  -0.01174   0.00843  -0.00337   2.44274
   D39       -1.36137  -0.00001  -0.00852   0.00661  -0.00191  -1.36328
   D40       -2.08582  -0.00002  -0.02343   0.01298  -0.01040  -2.09622
   D41       -0.01259   0.00002  -0.02182   0.01257  -0.00923  -0.02182
   D42       -2.35281   0.00011   0.00721   0.02617   0.03334  -2.31947
   D43       -0.16661   0.00002   0.02615   0.02936   0.05562  -0.11099
   D44       -0.10095  -0.00003   0.00516   0.01791   0.02296  -0.07799
   D45        2.08525  -0.00012   0.02409   0.02110   0.04525   2.13049
   D46       -2.30788  -0.00000  -0.00119  -0.01997  -0.02112  -2.32900
   D47        1.93199  -0.00006  -0.00691  -0.01142  -0.01830   1.91369
   D48        1.86979   0.00011  -0.00048  -0.01332  -0.01377   1.85602
   D49       -0.17352   0.00005  -0.00620  -0.00477  -0.01095  -0.18447
   D50       -0.86989   0.00004  -0.00059   0.00885   0.00829  -0.86160
   D51        1.30787  -0.00011   0.00908   0.00150   0.01054   1.31841
         Item               Value     Threshold  Converged?
 Maximum Force            0.001442     0.000015     NO 
 RMS     Force            0.000275     0.000010     NO 
 Maximum Displacement     0.118306     0.000060     NO 
 RMS     Displacement     0.028297     0.000040     NO 
 Predicted change in Energy=-3.300999D-05
 GradGradGradGradGradGradGradGradGradGradGradGradGradGradGradGradGradGrad

                          Input orientation:                          
 ---------------------------------------------------------------------
 Center     Atomic      Atomic             Coordinates (Angstroms)
 Number     Number       Type             X           Y           Z
 ---------------------------------------------------------------------
      1          6           0        0.998789    0.510815    0.707168
      2          8           0        1.219953    0.947882   -0.416810
      3          8           0       -0.051037   -0.079101    1.139040
      4          1           0       -0.798714   -0.253753    0.384796
      5          6           0        2.085370    0.657385    1.804871
      6          9           0        1.661337    1.469028    2.780804
      7          9           0        3.208872    1.173479    1.290436
      8          9           0        2.385205   -0.531406    2.341353
      9          8           0        3.440278    0.843857   -2.148102
     10          1           0        2.822776    1.024182   -1.419539
     11          1           0        4.249548    0.522297   -1.743842
     12          8           0       -0.330289    0.440249   -2.727462
     13          1           0        0.191807    0.818107   -1.998750
     14          1           0        0.343726    0.091918   -3.350837
     15          8           0       -3.716069    1.209033   -0.925219
     16          1           0       -4.646616    0.984856   -0.992036
     17          1           0       -3.446402    1.613750   -1.776558
     18          8           0       -2.486954    2.058458   -3.194521
     19          1           0       -1.668821    1.518326   -3.176722
     20          1           0       -2.769749    2.117977   -4.109089
     21          8           0       -1.736465   -0.562079   -0.581167
     22          1           0       -2.528881    0.027135   -0.604369
     23          1           0       -1.331764   -0.493023   -1.468942
     24          8           0        1.898041   -0.334029   -4.093829
     25          1           0        2.129280    0.008915   -4.960104
     26          1           0        2.564630    0.019634   -3.468691
 ---------------------------------------------------------------------
                    Distance matrix (angstroms):
                    1          2          3          4          5
     1  C    0.000000
     2  O    1.226078   0.000000
     3  O    1.279316   2.256275   0.000000
     4  H    1.979774   2.482239   1.076293   0.000000
     5  C    1.551481   2.401916   2.355839   3.341366   0.000000
     6  F    2.378468   3.269732   2.832723   3.841963   1.338288
     7  F    2.379873   2.630853   3.495553   4.349474   1.339124
     8  F    2.383051   3.339695   2.754163   3.747338   1.338260
     9  O    3.771519   2.817452   4.883281   5.058593   4.182887
    10  H    2.848395   1.892175   4.002794   4.243103   3.327931
    11  H    4.071242   3.334754   5.212266   5.533380   4.158759
    12  O    3.683491   2.828436   3.911207   3.222919   5.140486
    13  H    2.840359   1.891153   3.272565   2.794871   4.251934
    14  H    4.131826   3.179459   4.510441   3.921684   5.471234
    15  O    5.038063   4.969003   4.399195   3.516653   6.435402
    16  H    5.914610   5.894818   5.176180   4.270383   7.297230
    17  H    5.210095   4.905830   4.784868   3.894775   6.658962
    18  O    5.456077   4.763425   5.411340   4.583446   6.918314
    19  H    4.818280   4.035782   4.877991   4.072071   6.296939
    20  H    6.323068   5.560555   6.305665   5.450237   7.789765
    21  O    3.208197   3.323764   2.456226   1.381133   4.667622
    22  H    3.794539   3.864803   3.031578   2.012666   5.243373
    23  H    3.342847   3.113591   2.934819   1.943640   4.870123
    24  O    4.957014   3.952666   5.589885   5.228481   5.984368
    25  H    5.800680   4.727584   6.477737   6.100007   6.796126
    26  H    4.486749   3.461759   5.299306   5.122126   5.333561
                    6          7          8          9         10
     6  F    0.000000
     7  F    2.168735   0.000000
     8  F    2.172289   2.165523   0.000000
     9  O    5.277271   3.462043   4.812456   0.000000
    10  H    4.380606   2.741409   4.093364   0.971921   0.000000
    11  H    5.297882   3.273207   4.612470   0.960076   1.546849
    12  O    5.946928   5.404331   5.831886   3.836109   3.463157
    13  H    5.042554   4.477468   5.046649   3.252004   2.701841
    14  H    6.421024   5.560599   6.079243   3.405968   3.277914
    15  O    6.535954   7.270846   7.136187   7.269257   6.560108
    16  H    7.366072   8.182540   7.928243   8.170326   7.481719
    17  H    6.846860   7.341183   7.454296   6.939535   6.306952
    18  O    7.297962   7.303456   7.816087   6.140222   5.693287
    19  H    6.825284   6.623165   7.147425   5.255080   4.848331
    20  H    8.217438   8.111157   8.671850   6.635758   6.301301
    21  O    5.193583   5.565198   5.052745   5.588436   4.899569
    22  H    5.576413   6.150301   5.756516   6.219405   5.504437
    23  H    5.555956   5.568553   5.323127   5.002089   4.423184
    24  O    7.111092   5.742924   6.456613   2.748047   3.138742
    25  H    7.891296   6.449107   7.325893   3.212973   3.747973
    26  H    6.478648   4.939200   5.838874   1.786074   2.296690
                   11         12         13         14         15
    11  H    0.000000
    12  O    4.684991   0.000000
    13  H    4.076486   0.972821   0.000000
    14  H    4.245363   0.981950   1.542261   0.000000
    15  O    8.036965   3.911856   4.071461   4.859373   0.000000
    16  H    8.939849   4.683906   4.944858   5.591493   0.959498
    17  H    7.773029   3.462873   3.730816   4.377145   0.980456
    18  O    7.060079   2.736412   3.184980   3.450284   2.716980
    19  H    6.170276   1.776444   2.310814   2.472913   3.058783
    20  H    7.577013   3.267206   3.861866   3.791251   3.443651
    21  O    6.193548   2.754737   2.762733   3.525050   2.678441
    22  H    6.891348   3.084152   3.157860   3.974814   1.705651
    23  H    5.679568   1.859522   2.078708   2.586687   2.979520
    24  O    3.432975   2.726155   2.937347   1.774645   6.628678
    25  H    3.886314   3.349660   3.630180   2.405168   7.203381
    26  H    2.463072   3.017763   2.903200   2.225203   6.879760
                   16         17         18         19         20
    16  H    0.000000
    17  H    1.565725   0.000000
    18  O    3.266144   1.768877   0.000000
    19  H    3.731582   2.264809   0.980511   0.000000
    20  H    3.810855   2.480485   0.959141   1.562348   0.000000
    21  O    3.321265   3.014478   3.776251   3.327096   4.549353
    22  H    2.356336   2.175597   3.291948   3.095215   4.088117
    23  H    3.660575   3.000802   3.289702   2.660008   3.981896
    24  O    7.361597   6.142204   5.075523   4.122476   5.272649
    25  H    7.912698   6.618058   5.350470   4.459186   5.401190
    26  H    7.685541   6.444922   5.454399   4.500381   5.767907
                   21         22         23         24         25
    21  O    0.000000
    22  H    0.987741   0.000000
    23  H    0.978109   1.565611   0.000000
    24  O    5.059688   5.648399   4.164968   0.000000
    25  H    5.868996   6.377399   4.941556   0.959955   0.000000
    26  H    5.213023   5.843650   4.409501   0.979905   1.553691
                   26
    26  H    0.000000
 Stoichiometry    C2H13F3O8
 Framework group  C1[X(C2H13F3O8)]
 Deg. of freedom    72
 Full point group                 C1      NOp   1
 Largest Abelian subgroup         C1      NOp   1
 Largest concise Abelian subgroup C1      NOp   1
                         Standard orientation:                         
 ---------------------------------------------------------------------
 Center     Atomic      Atomic             Coordinates (Angstroms)
 Number     Number       Type             X           Y           Z
 ---------------------------------------------------------------------
      1          6           0        1.154426   -0.595345   -0.060934
      2          8           0        0.530844    0.358135    0.392153
      3          8           0        0.709915   -1.591392   -0.729477
      4          1           0       -0.339644   -1.532418   -0.960464
      5          6           0        2.686795   -0.676634    0.167820
      6          9           0        2.991419   -1.723162    0.944350
      7          9           0        3.133553    0.433748    0.768415
      8          9           0        3.336643   -0.806965   -0.994785
      9          8           0        0.992562    3.136701    0.458663
     10          1           0        1.023038    2.174318    0.591030
     11          1           0        1.877996    3.402594    0.199718
     12          8           0       -2.143041    1.037351   -0.231594
     13          1           0       -1.287612    0.834240    0.184783
     14          1           0       -2.051412    1.969258   -0.527196
     15          8           0       -3.448767   -2.615099    0.275658
     16          1           0       -4.164048   -3.182753   -0.018925
     17          1           0       -3.850283   -1.827743    0.700097
     18          8           0       -4.131893   -0.159775    1.217306
     19          1           0       -3.489506    0.407768    0.741242
     20          1           0       -4.962159    0.318931    1.255374
     21          8           0       -1.664558   -1.439115   -1.339179
     22          1           0       -2.294487   -1.987866   -0.812212
     23          1           0       -1.972925   -0.516299   -1.239092
     24          8           0       -1.390757    3.587728   -0.832897
     25          1           0       -1.827121    4.363331   -0.472981
     26          1           0       -0.498146    3.559655   -0.429571
 ---------------------------------------------------------------------
 Rotational constants (GHZ):           0.5914694           0.3294695           0.2383671
 Standard basis: 6-31++G(d,p) (6D, 7F)
 There are   325 symmetry adapted cartesian basis functions of A   symmetry.
 There are   325 symmetry adapted basis functions of A   symmetry.
   325 basis functions,   520 primitive gaussians,   325 cartesian basis functions
    58 alpha electrons       58 beta electrons
       nuclear repulsion energy       974.5122618796 Hartrees.
 NAtoms=   26 NActive=   26 NUniq=   26 SFac= 1.00D+00 NAtFMM=   60 NAOKFM=F Big=F
 Integral buffers will be    131072 words long.
 Raffenetti 2 integral format.
 Two-electron integral symmetry is turned on.
 Nuclear repulsion after empirical dispersion term =      974.4994908930 Hartrees.
 One-electron integrals computed using PRISM.
 NBasis=   325 RedAO= T EigKep=  3.91D-05  NBF=   325
 NBsUse=   325 1.00D-06 EigRej= -1.00D+00 NBFU=   325
 Initial guess from the checkpoint file:  "/local_scratch/slurm.5787786/Gau-551655.chk"
 B after Tr=     0.000000   -0.000000    0.000000
         Rot=    0.999998    0.001065   -0.000215    0.001870 Ang=   0.25 deg.
 ExpMin= 3.60D-02 ExpMax= 7.00D+03 ExpMxC= 1.05D+03 IAcc=3 IRadAn=         5 AccDes= 0.00D+00
 Harris functional with IExCor= 4639 and IRadAn=       5 diagonalized for initial guess.
 HarFok:  IExCor= 4639 AccDes= 0.00D+00 IRadAn=         5 IDoV= 1 UseB2=F ITyADJ=14
 ICtDFT=  3500011 ScaDFX=  1.000000  1.000000  1.000000  1.000000
 FoFCou: FMM=F IPFlag=           0 FMFlag=      100000 FMFlg1=           0
         NFxFlg=           0 DoJE=T BraDBF=F KetDBF=T FulRan=T
         wScrn=  0.000000 ICntrl=       500 IOpCl=  0 I1Cent=   200000004 NGrid=           0
         NMat0=    1 NMatS0=      1 NMatT0=    0 NMatD0=    1 NMtDS0=    0 NMtDT0=    0
 Petite list used in FoFCou.
 Requested convergence on RMS density matrix=1.00D-10 within 128 cycles.
 Requested convergence on MAX density matrix=1.00D-08.
 Requested convergence on             energy=1.00D-08.
 No special actions if energy rises.
 SCF Done:  E(RwB97XD) =  -985.244399983     A.U. after   15 cycles
            NFock= 15  Conv=0.77D-10     -V/T= 2.0083
 Calling FoFJK, ICntrl=      2127 FMM=F ISym2X=0 I1Cent= 0 IOpClX= 0 NMat=1 NMatS=1 NMatT=0.
 ***** Axes restored to original set *****
 -------------------------------------------------------------------
 Center     Atomic                   Forces (Hartrees/Bohr)
 Number     Number              X              Y              Z
 -------------------------------------------------------------------
      1        6           0.000606261    0.000810000   -0.000832175
      2        8          -0.000215688   -0.000526509    0.000447941
      3        8          -0.000341690   -0.000222614    0.000037467
      4        1           0.000295248    0.000112739    0.000356231
      5        6           0.000012677    0.000208250    0.000024174
      6        9           0.000102011   -0.000286167   -0.000318363
      7        9          -0.000122001   -0.000200132    0.000179394
      8        9          -0.000153235    0.000211681   -0.000024515
      9        8           0.000019730    0.000179233    0.000180306
     10        1          -0.000166211   -0.000113247   -0.000041776
     11        1          -0.000035452   -0.000045215   -0.000121287
     12        8          -0.000066865    0.000098108    0.000098016
     13        1          -0.000016304    0.000012205    0.000234174
     14        1          -0.000027526   -0.000215416    0.000041463
     15        8          -0.000281393   -0.000068511    0.000499924
     16        1           0.000123185   -0.000022741   -0.000081652
     17        1           0.000204400    0.000119361   -0.000409563
     18        8           0.000160625   -0.000168402   -0.000165161
     19        1          -0.000015851    0.000076859    0.000150339
     20        1          -0.000081325    0.000076158    0.000053491
     21        8           0.000235199   -0.000582075   -0.000978467
     22        1          -0.000053803    0.000176951    0.000021776
     23        1          -0.000218510    0.000321411    0.000640823
     24        8           0.000289447    0.000183242    0.000061439
     25        1          -0.000017289   -0.000025726    0.000057789
     26        1          -0.000235641   -0.000109442   -0.000111789
 -------------------------------------------------------------------
 Cartesian Forces:  Max     0.000978467 RMS     0.000280582

 GradGradGradGradGradGradGradGradGradGradGradGradGradGradGradGradGradGrad
 Berny optimization.
 Using GEDIIS/GDIIS optimizer.
 FormGI is forming the generalized inverse of G from B-inverse, IUseBI=4.
 Internal  Forces:  Max     0.000914725 RMS     0.000157475
 Search for a local minimum.
 Step number  13 out of a maximum of  156
 All quantities printed in internal units (Hartrees-Bohrs-Radians)
 Mixed Optimization -- En-DIIS/RFO-DIIS
 Swapping is turned off.
 Update second derivatives using D2CorX and points   11   12   13
 DE= -4.59D-05 DEPred=-3.30D-05 R= 1.39D+00
 TightC=F SS=  1.41D+00  RLast= 2.37D-01 DXNew= 8.4853D-01 7.1141D-01
 Trust test= 1.39D+00 RLast= 2.37D-01 DXMaxT set to 7.11D-01
 ITU=  1  1 -1  1  0  1 -1  0 -1  1  0  1  0
     Eigenvalues ---    0.00023   0.00043   0.00048   0.00052   0.00066
     Eigenvalues ---    0.00125   0.00154   0.00208   0.00301   0.00396
     Eigenvalues ---    0.00479   0.00531   0.00713   0.00797   0.00811
     Eigenvalues ---    0.00912   0.00981   0.01059   0.01192   0.01335
     Eigenvalues ---    0.01454   0.01705   0.01743   0.01783   0.01829
     Eigenvalues ---    0.01941   0.01990   0.02305   0.02419   0.02574
     Eigenvalues ---    0.02649   0.02772   0.02889   0.03139   0.03341
     Eigenvalues ---    0.03369   0.03436   0.04377   0.04618   0.05067
     Eigenvalues ---    0.05867   0.06313   0.06783   0.07124   0.07404
     Eigenvalues ---    0.08429   0.12640   0.14737   0.20123   0.22553
     Eigenvalues ---    0.23791   0.24856   0.25949   0.26685   0.37580
     Eigenvalues ---    0.38579   0.40922   0.41274   0.41952   0.45089
     Eigenvalues ---    0.47816   0.48277   0.49392   0.52882   0.55081
     Eigenvalues ---    0.58396   0.58940   0.59331   0.59720   0.60052
     Eigenvalues ---    0.65704   1.12854
 En-DIIS/RFO-DIIS/Sim-DIIS IScMMF=       -3 using points:    13   12   11   10    9
 RFO step:  Lambda=-6.74250163D-05.
 DidBck=F Rises=F RFO-DIIS coefs:    2.28999   -1.65990    0.19233    0.01534    0.16225
 Iteration  1 RMS(Cart)=  0.04614734 RMS(Int)=  0.00107458
 Iteration  2 RMS(Cart)=  0.00132343 RMS(Int)=  0.00011893
 Iteration  3 RMS(Cart)=  0.00000082 RMS(Int)=  0.00011892
 Variable       Old X    -DE/DX   Delta X   Delta X   Delta X     New X
                                 (Linear)    (Quad)   (Total)
    R1        2.31695  -0.00091   0.00069  -0.00077   0.00001   2.31697
    R2        2.41756   0.00034   0.00068  -0.00141  -0.00071   2.41684
    R3        2.93187  -0.00022  -0.00003  -0.00047  -0.00051   2.93137
    R4        3.57569  -0.00017  -0.00789  -0.00549  -0.01339   3.56230
    R5        3.57376  -0.00027  -0.00467  -0.01289  -0.01737   3.55639
    R6        2.03390  -0.00023  -0.00059   0.00284   0.00216   2.03606
    R7        2.60996   0.00025  -0.00683  -0.00076  -0.00768   2.60228
    R8        2.52900  -0.00044   0.00016   0.00107   0.00123   2.53023
    R9        2.53058  -0.00025  -0.00052   0.00117   0.00065   2.53123
   R10        2.52894  -0.00023  -0.00209  -0.00122  -0.00331   2.52564
   R11        1.83667  -0.00010   0.00036  -0.00045  -0.00014   1.83653
   R12        1.81428  -0.00007  -0.00041   0.00031  -0.00010   1.81418
   R13        3.37519  -0.00004  -0.00346   0.00437   0.00082   3.37601
   R14        1.83837  -0.00010   0.00399  -0.00234   0.00183   1.84020
   R15        1.85562   0.00004  -0.00054   0.00034  -0.00016   1.85546
   R16        3.35699  -0.00008  -0.00151   0.00081  -0.00072   3.35628
   R17        3.51399  -0.00013  -0.01572  -0.01189  -0.02763   3.48635
   R18        3.35359   0.00001  -0.00162   0.00129  -0.00032   3.35328
   R19        1.81319  -0.00011  -0.00029   0.00025  -0.00005   1.81314
   R20        1.85279   0.00039   0.00020   0.00052   0.00069   1.85348
   R21        3.22321  -0.00000   0.00181  -0.00112   0.00071   3.22392
   R22        3.34269  -0.00008  -0.00009  -0.00013  -0.00026   3.34243
   R23        1.85290  -0.00015  -0.00034   0.00007  -0.00030   1.85260
   R24        1.81251  -0.00002  -0.00062   0.00027  -0.00035   1.81217
   R25        1.86656   0.00016  -0.00028   0.00026   0.00001   1.86657
   R26        1.84836  -0.00074  -0.00289   0.00186  -0.00107   1.84729
   R27        1.81405  -0.00007  -0.00031   0.00016  -0.00015   1.81390
   R28        1.85175  -0.00031  -0.00343   0.00167  -0.00186   1.84990
    A1        2.24193   0.00001   0.00461  -0.00378   0.00112   2.24304
    A2        2.08127   0.00029   0.00077  -0.00314  -0.00246   2.07881
    A3        1.95998  -0.00030  -0.00555   0.00690   0.00126   1.96124
    A4        2.28231   0.00001  -0.01653   0.01788   0.00114   2.28344
    A5        2.27091   0.00008  -0.00815   0.00340  -0.00456   2.26635
    A6        1.59080  -0.00005   0.00540  -0.00459   0.00074   1.59154
    A7        1.99141  -0.00005   0.00337  -0.00147   0.00205   1.99346
    A8        1.92980  -0.00009  -0.00244  -0.00356  -0.00598   1.92382
    A9        1.93071   0.00027   0.00393  -0.00355   0.00044   1.93115
   A10        1.93545  -0.00011   0.00075   0.00519   0.00594   1.94138
   A11        1.88834   0.00001  -0.00122   0.00021  -0.00093   1.88741
   A12        1.89378  -0.00003  -0.00071   0.00031  -0.00044   1.89334
   A13        1.88429  -0.00005  -0.00055   0.00146   0.00094   1.88523
   A14        1.85672   0.00006  -0.00485   0.00667   0.00223   1.85895
   A15        1.90539  -0.00004   0.00860  -0.00802   0.00071   1.90610
   A16        2.17733  -0.00009   0.00963  -0.01026  -0.00056   2.17677
   A17        2.75967   0.00010  -0.00409   0.00932   0.00528   2.76495
   A18        1.81825   0.00002   0.00200  -0.00071   0.00141   1.81967
   A19        1.93703   0.00000  -0.00946   0.00386  -0.00565   1.93138
   A20        1.54781  -0.00002   0.00903  -0.00333   0.00573   1.55353
   A21        2.17965  -0.00008   0.01408  -0.00102   0.01296   2.19262
   A22        2.24119  -0.00001  -0.01853   0.00313  -0.01532   2.22586
   A23        1.64079   0.00010  -0.00021  -0.00180  -0.00194   1.63886
   A24        2.80845   0.00008  -0.00645   0.01123   0.00503   2.81349
   A25        2.83087  -0.00006   0.00183  -0.00168   0.00047   2.83134
   A26        1.87834  -0.00000  -0.00034  -0.00042  -0.00088   1.87746
   A27        2.12496   0.00002  -0.00787  -0.00264  -0.01044   2.11452
   A28        1.83168  -0.00013  -0.00027  -0.00266  -0.00313   1.82854
   A29        1.87500  -0.00010   0.00585   0.00239   0.00777   1.88277
   A30        2.23959  -0.00003   0.01872  -0.00287   0.01558   2.25517
   A31        1.87288   0.00014  -0.00208   0.00371   0.00139   1.87426
   A32        2.01304  -0.00018   0.00277  -0.00414  -0.00145   2.01158
   A33        1.91571  -0.00003  -0.00365   0.00273  -0.00087   1.91484
   A34        1.84263   0.00002  -0.00071  -0.00214  -0.00265   1.83998
   A35        2.63122   0.00018   0.01092   0.00278   0.01359   2.64481
   A36        2.09792  -0.00002   0.00189   0.00067   0.00261   2.10053
   A37        1.81531  -0.00006  -0.00178  -0.00014  -0.00191   1.81340
   A38        1.85761   0.00001   0.00150  -0.00153  -0.00002   1.85759
   A39        3.14238  -0.00010  -0.00277   0.00350   0.00082   3.14320
   A40        2.84426   0.00003   0.00036   0.00044   0.00076   2.84502
   A41        2.89269   0.00006  -0.00483  -0.00125  -0.00623   2.88645
   A42        2.92438   0.00003  -0.00501   0.00012  -0.00488   2.91950
   A43        2.94433   0.00006   0.00086  -0.00458  -0.00371   2.94062
   A44        3.07624   0.00008   0.00045   0.00258   0.00313   3.07937
   A45        3.02005  -0.00007  -0.00154  -0.00117  -0.00303   3.01702
   A46        3.08412   0.00002  -0.00843  -0.00176  -0.01011   3.07402
   A47        3.11485  -0.00001   0.00838  -0.00375   0.00453   3.11937
   A48        3.00690  -0.00002  -0.00301   0.00503   0.00201   3.00890
    D1       -2.53277   0.00003   0.03981  -0.00866   0.03093  -2.50184
    D2       -0.09729   0.00011  -0.00330   0.02831   0.02499  -0.07230
    D3        0.61125  -0.00003   0.04327   0.00026   0.04339   0.65464
    D4        3.04674   0.00005   0.00016   0.03723   0.03744   3.08418
    D5        0.06838   0.00000   0.00320  -0.00889  -0.00567   0.06271
    D6       -3.07551   0.00007  -0.00001  -0.01731  -0.01744  -3.09295
    D7        1.99713   0.00005  -0.05229  -0.01958  -0.07191   1.92522
    D8       -0.09443  -0.00008  -0.05196  -0.01523  -0.06716  -0.16160
    D9       -2.18459  -0.00012  -0.05445  -0.01812  -0.07254  -2.25713
   D10       -1.14240  -0.00001  -0.04930  -0.01202  -0.06137  -1.20378
   D11        3.04922  -0.00013  -0.04897  -0.00767  -0.05663   2.99259
   D12        0.95906  -0.00018  -0.05146  -0.01056  -0.06200   0.89706
   D13        2.04830   0.00007   0.02169  -0.01242   0.00919   2.05749
   D14       -0.57392  -0.00002   0.05434  -0.03890   0.01539  -0.55853
   D15       -0.88973  -0.00002   0.01924  -0.01990  -0.00075  -0.89048
   D16        1.73800   0.00004  -0.01742   0.01332  -0.00413   1.73388
   D17       -1.80413  -0.00001  -0.00762  -0.01408  -0.02162  -1.82575
   D18        0.29038  -0.00017  -0.00966  -0.01742  -0.02694   0.26344
   D19       -2.21817   0.00008  -0.07127   0.06134  -0.01013  -2.22830
   D20        0.17276  -0.00003  -0.05524   0.04676  -0.00846   0.16430
   D21        0.22799   0.00007   0.00807  -0.01125  -0.00312   0.22487
   D22        2.41032   0.00002   0.00956  -0.01045  -0.00079   2.40953
   D23        2.42492   0.00005   0.02187  -0.02273  -0.00106   2.42386
   D24       -1.67594   0.00000   0.02336  -0.02193   0.00128  -1.67466
   D25       -1.41478  -0.00000   0.00461  -0.00664  -0.00215  -1.41693
   D26        2.48120   0.00009  -0.00839  -0.00770  -0.01609   2.46511
   D27        0.84425  -0.00001  -0.01165  -0.00451  -0.01617   0.82808
   D28       -0.00982  -0.00004   0.01080  -0.01661  -0.00582  -0.01564
   D29        2.23792  -0.00008   0.01119  -0.01246  -0.00120   2.23671
   D30       -1.75149  -0.00003   0.00422  -0.01279  -0.00859  -1.76008
   D31       -1.29274  -0.00005  -0.03222  -0.00423  -0.03647  -1.32921
   D32        2.55147  -0.00002  -0.06648  -0.00630  -0.07277   2.47870
   D33        2.74870   0.00000  -0.03842  -0.00674  -0.04536   2.70335
   D34        0.30972   0.00002  -0.07267  -0.00882  -0.08165   0.22807
   D35        0.24966  -0.00003  -0.02292  -0.00857  -0.03150   0.21816
   D36       -2.18932  -0.00001  -0.05718  -0.01064  -0.06780  -2.25712
   D37        0.57307   0.00000  -0.01368  -0.00154  -0.01524   0.55783
   D38        2.44274   0.00002  -0.00758  -0.00451  -0.01216   2.43058
   D39       -1.36328   0.00000  -0.00480  -0.00519  -0.00995  -1.37323
   D40       -2.09622   0.00001  -0.00279   0.00748   0.00468  -2.09154
   D41       -0.02182  -0.00004  -0.00109   0.00577   0.00470  -0.01712
   D42       -2.31947   0.00002   0.04362   0.01456   0.05821  -2.26126
   D43       -0.11099   0.00007   0.06832   0.02232   0.09071  -0.02028
   D44       -0.07799  -0.00006   0.03146   0.00880   0.04021  -0.03778
   D45        2.13049  -0.00002   0.05615   0.01656   0.07270   2.20319
   D46       -2.32900  -0.00010  -0.03034  -0.01229  -0.04268  -2.37169
   D47        1.91369  -0.00001  -0.02641  -0.01181  -0.03804   1.87565
   D48        1.85602   0.00000  -0.02099  -0.00813  -0.02922   1.82680
   D49       -0.18447   0.00009  -0.01706  -0.00766  -0.02458  -0.20905
   D50       -0.86160   0.00015   0.01609   0.02093   0.03708  -0.82453
   D51        1.31841  -0.00007   0.01697   0.01616   0.03313   1.35154
         Item               Value     Threshold  Converged?
 Maximum Force            0.000915     0.000015     NO 
 RMS     Force            0.000157     0.000010     NO 
 Maximum Displacement     0.211345     0.000060     NO 
 RMS     Displacement     0.046266     0.000040     NO 
 Predicted change in Energy=-2.882209D-05
 GradGradGradGradGradGradGradGradGradGradGradGradGradGradGradGradGradGrad

                          Input orientation:                          
 ---------------------------------------------------------------------
 Center     Atomic      Atomic             Coordinates (Angstroms)
 Number     Number       Type             X           Y           Z
 ---------------------------------------------------------------------
      1          6           0        1.002205    0.510396    0.698176
      2          8           0        1.231439    0.944484   -0.425347
      3          8           0       -0.045963   -0.086946    1.122686
      4          1           0       -0.789106   -0.268399    0.363949
      5          6           0        2.070943    0.688089    1.808351
      6          9           0        1.646050    1.568496    2.723287
      7          9           0        3.218333    1.145776    1.290469
      8          9           0        2.327930   -0.470671    2.422754
      9          8           0        3.443529    0.806309   -2.155327
     10          1           0        2.828067    0.991692   -1.426404
     11          1           0        4.248871    0.471668   -1.753976
     12          8           0       -0.325921    0.456971   -2.726812
     13          1           0        0.203365    0.825430   -1.997181
     14          1           0        0.340883    0.101679   -3.353872
     15          8           0       -3.732951    1.156098   -0.921163
     16          1           0       -4.652342    0.901206   -1.022854
     17          1           0       -3.453336    1.593989   -1.753074
     18          8           0       -2.475383    2.096417   -3.138576
     19          1           0       -1.661436    1.550044   -3.146330
     20          1           0       -2.739679    2.229816   -4.050689
     21          8           0       -1.719122   -0.580502   -0.602476
     22          1           0       -2.523352   -0.007159   -0.614193
     23          1           0       -1.318422   -0.484432   -1.488930
     24          8           0        1.885952   -0.340624   -4.106134
     25          1           0        2.119368    0.001577   -4.972030
     26          1           0        2.557926    0.002489   -3.482424
 ---------------------------------------------------------------------
                    Distance matrix (angstroms):
                    1          2          3          4          5
     1  C    0.000000
     2  O    1.226085   0.000000
     3  O    1.278938   2.256548   0.000000
     4  H    1.981672   2.485292   1.077436   0.000000
     5  C    1.551213   2.399981   2.356291   3.343807   0.000000
     6  F    2.373854   3.236540   2.857502   3.856247   1.338940
     7  F    2.380282   2.632924   3.493334   4.349471   1.339471
     8  F    2.386254   3.364020   2.733641   3.741056   1.336510
     9  O    3.766976   2.811630   4.870300   5.041522   4.196273
    10  H    2.842404   1.885090   3.990159   4.228136   3.336023
    11  H    4.068832   3.330721   5.199311   5.514936   4.180955
    12  O    3.673870   2.821309   3.897802   3.208350   5.134791
    13  H    2.828842   1.881960   3.260087   2.785031   4.241319
    14  H    4.125954   3.174850   4.497199   3.903335   5.475905
    15  O    5.045879   4.993575   4.395038   3.513820   6.430744
    16  H    5.923562   5.914201   5.176728   4.267997   7.298199
    17  H    5.199486   4.912417   4.765053   3.879227   6.634913
    18  O    5.415695   4.735936   5.369125   4.550117   6.864732
    19  H    4.791251   4.017360   4.849122   4.048427   6.262786
    20  H    6.285684   5.528559   6.275930   5.434597   7.736107
    21  O    3.207394   3.326074   2.453414   1.377068   4.667548
    22  H    3.797332   3.878111   3.026643   2.008138   5.240194
    23  H    3.340423   3.110434   2.932181   1.939074   4.871823
    24  O    4.958492   3.953237   5.580073   5.209875   6.006131
    25  H    5.801567   4.727559   6.468543   6.083155   6.815218
    26  H    4.489505   3.463039   5.291056   5.105937   5.357191
                    6          7          8          9         10
     6  F    0.000000
     7  F    2.168810   0.000000
     8  F    2.171055   2.165130   0.000000
     9  O    5.254782   3.469793   4.882014   0.000000
    10  H    4.353138   2.749082   4.147850   0.971848   0.000000
    11  H    5.293732   3.284064   4.692876   0.960023   1.548035
    12  O    5.901503   5.401364   5.866982   3.828496   3.453205
    13  H    4.991624   4.472281   5.072424   3.244078   2.691188
    14  H    6.386461   5.562352   6.135580   3.399915   3.270067
    15  O    6.510433   7.294640   7.110727   7.290225   6.582496
    16  H    7.358573   8.207241   7.904332   8.175245   7.491833
    17  H    6.785440   7.346783   7.424513   6.953345   6.318663
    18  O    7.185147   7.275889   7.783967   6.137155   5.681420
    19  H    6.737374   6.607629   7.142341   5.253180   4.839994
    20  H    8.096834   8.074715   8.653251   6.621996   6.278504
    21  O    5.196467   5.562530   5.053979   5.566647   4.881350
    22  H    5.568247   6.158242   5.742197   6.216148   5.504097
    23  H    5.544851   5.564601   5.347648   4.978581   4.401843
    24  O    7.095301   5.753951   6.545123   2.747207   3.137451
    25  H    7.867475   6.460326   7.412782   3.214780   3.748872
    26  H    6.464886   4.952146   5.928567   1.786507   2.297546
                   11         12         13         14         15
    11  H    0.000000
    12  O    4.677109   0.000000
    13  H    4.068221   0.973790   0.000000
    14  H    4.238978   0.981868   1.543806   0.000000
    15  O    8.054286   3.918801   4.094110   4.860659   0.000000
    16  H    8.941512   4.671053   4.953074   5.568230   0.959474
    17  H    7.783548   3.467233   3.744561   4.380143   0.980820
    18  O    7.054964   2.734505   3.177086   3.457844   2.717093
    19  H    6.167113   1.776065   2.307182   2.479943   3.065573
    20  H    7.563452   3.274424   3.853660   3.808462   3.454474
    21  O    6.168465   2.744115   2.760037   3.504166   2.678218
    22  H    6.884141   3.083388   3.168730   3.965039   1.706027
    23  H    5.655009   1.844898   2.071205   2.564143   2.973828
    24  O    3.431596   2.725999   2.939127   1.774477   6.629955
    25  H    3.887369   3.350794   3.633115   2.406545   7.210553
    26  H    2.463120   3.015639   2.902954   2.222981   6.889558
                   16         17         18         19         20
    16  H    0.000000
    17  H    1.565498   0.000000
    18  O    3.262508   1.768740   0.000000
    19  H    3.725004   2.270242   0.980353   0.000000
    20  H    3.819852   2.488497   0.958957   1.562870   0.000000
    21  O    3.312998   3.009948   3.764257   3.318697   4.563946
    22  H    2.350474   2.173844   3.286311   3.095077   4.106137
    23  H    3.640364   2.991232   3.274244   2.646456   3.993711
    24  O    7.334716   6.147164   5.088869   4.132774   5.292136
    25  H    7.890588   6.629667   5.372303   4.474976   5.424412
    26  H    7.671059   6.454363   5.462322   4.506762   5.774819
                   21         22         23         24         25
    21  O    0.000000
    22  H    0.987748   0.000000
    23  H    0.977544   1.563590   0.000000
    24  O    5.032865   5.634432   4.139861   0.000000
    25  H    5.845154   6.367548   4.917986   0.959875   0.000000
    26  H    5.189135   5.834915   4.386021   0.978923   1.552823
                   26
    26  H    0.000000
 Stoichiometry    C2H13F3O8
 Framework group  C1[X(C2H13F3O8)]
 Deg. of freedom    72
 Full point group                 C1      NOp   1
 Largest Abelian subgroup         C1      NOp   1
 Largest concise Abelian subgroup C1      NOp   1
                         Standard orientation:                         
 ---------------------------------------------------------------------
 Center     Atomic      Atomic             Coordinates (Angstroms)
 Number     Number       Type             X           Y           Z
 ---------------------------------------------------------------------
      1          6           0        1.153140   -0.581465   -0.075972
      2          8           0        0.537543    0.374726    0.382312
      3          8           0        0.702439   -1.568238   -0.753342
      4          1           0       -0.347874   -1.502683   -0.984454
      5          6           0        2.680698   -0.685031    0.173235
      6          9           0        2.945442   -1.694090    1.012562
      7          9           0        3.147837    0.445273    0.719474
      8          9           0        3.343903   -0.897709   -0.967460
      9          8           0        0.993268    3.148876    0.423124
     10          1           0        1.027006    2.186812    0.556476
     11          1           0        1.872721    3.417025    0.146895
     12          8           0       -2.140599    1.040964   -0.203747
     13          1           0       -1.276210    0.841749    0.198013
     14          1           0       -2.059091    1.972424   -0.503420
     15          8           0       -3.449308   -2.627930    0.224619
     16          1           0       -4.179600   -3.160223   -0.097759
     17          1           0       -3.830403   -1.852210    0.688336
     18          8           0       -4.078107   -0.201319    1.272841
     19          1           0       -3.459153    0.385203    0.789127
     20          1           0       -4.897123    0.282870    1.392725
     21          8           0       -1.669494   -1.403447   -1.358338
     22          1           0       -2.295881   -1.970610   -0.846858
     23          1           0       -1.981646   -0.486585   -1.225989
     24          8           0       -1.414159    3.594354   -0.823066
     25          1           0       -1.847374    4.369208   -0.457983
     26          1           0       -0.515704    3.570840   -0.435102
 ---------------------------------------------------------------------
 Rotational constants (GHZ):           0.5882224           0.3309516           0.2392219
 Standard basis: 6-31++G(d,p) (6D, 7F)
 There are   325 symmetry adapted cartesian basis functions of A   symmetry.
 There are   325 symmetry adapted basis functions of A   symmetry.
   325 basis functions,   520 primitive gaussians,   325 cartesian basis functions
    58 alpha electrons       58 beta electrons
       nuclear repulsion energy       975.0491030887 Hartrees.
 NAtoms=   26 NActive=   26 NUniq=   26 SFac= 1.00D+00 NAtFMM=   60 NAOKFM=F Big=F
 Integral buffers will be    131072 words long.
 Raffenetti 2 integral format.
 Two-electron integral symmetry is turned on.
 Nuclear repulsion after empirical dispersion term =      975.0363181563 Hartrees.
 One-electron integrals computed using PRISM.
 NBasis=   325 RedAO= T EigKep=  3.95D-05  NBF=   325
 NBsUse=   325 1.00D-06 EigRej= -1.00D+00 NBFU=   325
 Initial guess from the checkpoint file:  "/local_scratch/slurm.5787786/Gau-551655.chk"
 B after Tr=    -0.000000    0.000000   -0.000000
         Rot=    1.000000    0.000089   -0.000744    0.000093 Ang=   0.09 deg.
 ExpMin= 3.60D-02 ExpMax= 7.00D+03 ExpMxC= 1.05D+03 IAcc=3 IRadAn=         5 AccDes= 0.00D+00
 Harris functional with IExCor= 4639 and IRadAn=       5 diagonalized for initial guess.
 HarFok:  IExCor= 4639 AccDes= 0.00D+00 IRadAn=         5 IDoV= 1 UseB2=F ITyADJ=14
 ICtDFT=  3500011 ScaDFX=  1.000000  1.000000  1.000000  1.000000
 FoFCou: FMM=F IPFlag=           0 FMFlag=      100000 FMFlg1=           0
         NFxFlg=           0 DoJE=T BraDBF=F KetDBF=T FulRan=T
         wScrn=  0.000000 ICntrl=       500 IOpCl=  0 I1Cent=   200000004 NGrid=           0
         NMat0=    1 NMatS0=      1 NMatT0=    0 NMatD0=    1 NMtDS0=    0 NMtDT0=    0
 Petite list used in FoFCou.
 Requested convergence on RMS density matrix=1.00D-10 within 128 cycles.
 Requested convergence on MAX density matrix=1.00D-08.
 Requested convergence on             energy=1.00D-08.
 No special actions if energy rises.
 SCF Done:  E(RwB97XD) =  -985.244433537     A.U. after   15 cycles
            NFock= 15  Conv=0.68D-10     -V/T= 2.0083
 Calling FoFJK, ICntrl=      2127 FMM=F ISym2X=0 I1Cent= 0 IOpClX= 0 NMat=1 NMatS=1 NMatT=0.
 ***** Axes restored to original set *****
 -------------------------------------------------------------------
 Center     Atomic                   Forces (Hartrees/Bohr)
 Number     Number              X              Y              Z
 -------------------------------------------------------------------
      1        6           0.000489874    0.001018440   -0.000169152
      2        8          -0.000349224   -0.000566367   -0.000032257
      3        8           0.000022228   -0.000184482    0.000173776
      4        1           0.000114310    0.000024537    0.000161390
      5        6           0.000041895    0.000581096   -0.000024469
      6        9           0.000054775   -0.000104922   -0.000098980
      7        9          -0.000225699   -0.000310942    0.000077149
      8        9           0.000025673   -0.000380466    0.000128032
      9        8           0.000104704    0.000142798   -0.000173644
     10        1          -0.000005415   -0.000033836    0.000104551
     11        1          -0.000111018   -0.000004489    0.000007753
     12        8           0.000224467    0.000375523    0.000497556
     13        1          -0.000287783   -0.000288067   -0.000381687
     14        1           0.000028636   -0.000117882   -0.000069519
     15        8          -0.000071997    0.000104745    0.000170984
     16        1           0.000022672    0.000006204   -0.000109917
     17        1           0.000035764   -0.000047944   -0.000060359
     18        8           0.000174951   -0.000242592   -0.000128357
     19        1           0.000006821    0.000117287    0.000194105
     20        1          -0.000152997    0.000117159   -0.000044989
     21        8          -0.000496390   -0.000510043   -0.000155854
     22        1          -0.000140501    0.000152666    0.000176105
     23        1           0.000477916    0.000140153   -0.000288790
     24        8          -0.000267931   -0.000105186   -0.000451957
     25        1          -0.000064202   -0.000023303   -0.000032767
     26        1           0.000348471    0.000139911    0.000531301
 -------------------------------------------------------------------
 Cartesian Forces:  Max     0.001018440 RMS     0.000260757

 GradGradGradGradGradGradGradGradGradGradGradGradGradGradGradGradGradGrad
 Berny optimization.
 Using GEDIIS/GDIIS optimizer.
 FormGI is forming the generalized inverse of G from B-inverse, IUseBI=4.
 Internal  Forces:  Max     0.000511394 RMS     0.000135615
 Search for a local minimum.
 Step number  14 out of a maximum of  156
 All quantities printed in internal units (Hartrees-Bohrs-Radians)
 Mixed Optimization -- En-DIIS/RFO-DIIS
 Swapping is turned off.
 Update second derivatives using D2CorX and points   12   13   14
 DE= -3.36D-05 DEPred=-2.88D-05 R= 1.16D+00
 TightC=F SS=  1.41D+00  RLast= 2.89D-01 DXNew= 1.1965D+00 8.6597D-01
 Trust test= 1.16D+00 RLast= 2.89D-01 DXMaxT set to 8.66D-01
 ITU=  1  1  1 -1  1  0  1 -1  0 -1  1  0  1  0
     Eigenvalues ---    0.00021   0.00044   0.00049   0.00051   0.00068
     Eigenvalues ---    0.00128   0.00148   0.00208   0.00307   0.00397
     Eigenvalues ---    0.00475   0.00549   0.00700   0.00796   0.00812
     Eigenvalues ---    0.00910   0.00948   0.01024   0.01187   0.01314
     Eigenvalues ---    0.01460   0.01704   0.01748   0.01799   0.01835
     Eigenvalues ---    0.01941   0.01991   0.02296   0.02424   0.02586
     Eigenvalues ---    0.02646   0.02772   0.02885   0.03135   0.03342
     Eigenvalues ---    0.03368   0.03478   0.04319   0.04548   0.04904
     Eigenvalues ---    0.05798   0.06299   0.06777   0.07104   0.07335
     Eigenvalues ---    0.08423   0.12605   0.14917   0.20053   0.22479
     Eigenvalues ---    0.23686   0.24860   0.26039   0.27386   0.37798
     Eigenvalues ---    0.39584   0.40921   0.41307   0.42602   0.45118
     Eigenvalues ---    0.48152   0.49373   0.49417   0.53802   0.55824
     Eigenvalues ---    0.58775   0.58964   0.59489   0.59884   0.60056
     Eigenvalues ---    0.65469   1.11816
 En-DIIS/RFO-DIIS/Sim-DIIS IScMMF=       -3 using points:    14   13   12   11   10    9
 RFO step:  Lambda=-3.71301427D-05.
 DidBck=F Rises=F RFO-DIIS coefs:    1.36922    0.15809   -0.46402    0.04136    0.04839
                  RFO-DIIS coefs:   -0.15304
 Iteration  1 RMS(Cart)=  0.05063005 RMS(Int)=  0.00290206
 Iteration  2 RMS(Cart)=  0.00304818 RMS(Int)=  0.00020000
 Iteration  3 RMS(Cart)=  0.00000892 RMS(Int)=  0.00019992
 Iteration  4 RMS(Cart)=  0.00000000 RMS(Int)=  0.00019992
 Variable       Old X    -DE/DX   Delta X   Delta X   Delta X     New X
                                 (Linear)    (Quad)   (Total)
    R1        2.31697  -0.00018   0.00060  -0.00029   0.00037   2.31733
    R2        2.41684   0.00028  -0.00079   0.00107   0.00032   2.41716
    R3        2.93137  -0.00004   0.00000  -0.00045  -0.00045   2.93092
    R4        3.56230   0.00001  -0.00431   0.00499   0.00073   3.56304
    R5        3.55639   0.00004  -0.00186   0.00109  -0.00077   3.55562
    R6        2.03606   0.00014   0.00483  -0.00306   0.00174   2.03780
    R7        2.60228   0.00034  -0.01319   0.00882  -0.00440   2.59788
    R8        2.53023  -0.00015   0.00329  -0.00046   0.00283   2.53305
    R9        2.53123  -0.00033   0.00137  -0.00050   0.00087   2.53210
   R10        2.52564   0.00039  -0.00372   0.00035  -0.00337   2.52227
   R11        1.83653   0.00004   0.00030  -0.00011   0.00023   1.83675
   R12        1.81418  -0.00009   0.00001  -0.00014  -0.00014   1.81405
   R13        3.37601  -0.00012   0.00188   0.00189   0.00377   3.37978
   R14        1.84020  -0.00051  -0.00028  -0.00046  -0.00071   1.83948
   R15        1.85546   0.00012  -0.00016  -0.00009  -0.00027   1.85519
   R16        3.35628  -0.00002   0.00321   0.00187   0.00510   3.36137
   R17        3.48635  -0.00011  -0.01868   0.00468  -0.01408   3.47227
   R18        3.35328  -0.00001  -0.00166   0.00411   0.00243   3.35570
   R19        1.81314  -0.00001   0.00020  -0.00009   0.00011   1.81325
   R20        1.85348   0.00007  -0.00013  -0.00004  -0.00012   1.85337
   R21        3.22392   0.00004  -0.00087   0.00273   0.00185   3.22577
   R22        3.34243   0.00002   0.00145   0.00114   0.00262   3.34505
   R23        1.85260  -0.00008  -0.00024  -0.00049  -0.00071   1.85189
   R24        1.81217   0.00010  -0.00006  -0.00001  -0.00006   1.81210
   R25        1.86657   0.00024  -0.00036   0.00022  -0.00016   1.86641
   R26        1.84729   0.00036   0.00004   0.00006  -0.00001   1.84728
   R27        1.81390   0.00001   0.00010  -0.00005   0.00005   1.81395
   R28        1.84990   0.00051  -0.00014  -0.00006  -0.00020   1.84969
    A1        2.24304  -0.00006   0.00041  -0.00072  -0.00035   2.24269
    A2        2.07881   0.00040   0.00104   0.00116   0.00204   2.08085
    A3        1.96124  -0.00033  -0.00131  -0.00039  -0.00187   1.95938
    A4        2.28344  -0.00004  -0.01094   0.00719  -0.00394   2.27950
    A5        2.26635   0.00017  -0.00273   0.00514   0.00212   2.26847
    A6        1.59154  -0.00004   0.00144  -0.00195  -0.00073   1.59080
    A7        1.99346   0.00003   0.00228  -0.00179   0.00053   1.99399
    A8        1.92382   0.00010  -0.01034   0.00118  -0.00917   1.91465
    A9        1.93115  -0.00002   0.00084  -0.00056   0.00017   1.93132
   A10        1.94138  -0.00020   0.00867  -0.00030   0.00837   1.94975
   A11        1.88741   0.00010  -0.00102   0.00037  -0.00075   1.88666
   A12        1.89334   0.00005   0.00035  -0.00025   0.00019   1.89353
   A13        1.88523  -0.00003   0.00168  -0.00046   0.00112   1.88635
   A14        1.85895  -0.00002  -0.00154  -0.00023  -0.00236   1.85659
   A15        1.90610  -0.00005   0.00428  -0.00089   0.00313   1.90923
   A16        2.17677   0.00001   0.01508  -0.00171   0.01327   2.19004
   A17        2.76495   0.00011  -0.00297  -0.00113  -0.00398   2.76097
[truncated: 820,751 more chars]
