# Supplementary material for: The Hydration of Trifluoroacetic Acid from 0 to 298 K
Source: J Phys Chem A. 2026 Jan 20;130(4):927–35. doi: 10.1021/acs.jpca.5c08151 (PMC12862820; doi:10.1021/acs.jpca.5c08151)
Supplement: Supplementary file 1 [file jp5c08151_si_001.zip › TFA_SI/within1kcal-hightemps/6-H2O/20K-467-12118-wb97xd.log]

 Entering Gaussian System, Link 0=g16
 Initial command:
 /software/commercial/MERCURY/GAUSSIAN/AVX2/g16/l1.exe "/local_scratch/slurm.5787710/Gau-2778637.inp" -scrdir="/local_scratch/slurm.5787710/"
 Entering Link 1 = /software/commercial/MERCURY/GAUSSIAN/AVX2/g16/l1.exe PID=   2778638.
  
 Copyright (c) 1988-2019, Gaussian, Inc.  All Rights Reserved.
  
 This is part of the Gaussian(R) 16 program.  It is based on
 the Gaussian(R) 09 system (copyright 2009, Gaussian, Inc.),
 the Gaussian(R) 03 system (copyright 2003, Gaussian, Inc.),
 the Gaussian(R) 98 system (copyright 1998, Gaussian, Inc.),
 the Gaussian(R) 94 system (copyright 1995, Gaussian, Inc.),
 the Gaussian 92(TM) system (copyright 1992, Gaussian, Inc.),
 the Gaussian 90(TM) system (copyright 1990, Gaussian, Inc.),
 the Gaussian 88(TM) system (copyright 1988, Gaussian, Inc.),
 the Gaussian 86(TM) system (copyright 1986, Carnegie Mellon
 University), and the Gaussian 82(TM) system (copyright 1983,
 Carnegie Mellon University). Gaussian is a federally registered
 trademark of Gaussian, Inc.
  
 This software contains proprietary and confidential information,
 including trade secrets, belonging to Gaussian, Inc.
  
 This software is provided under written license and may be
 used, copied, transmitted, or stored only in accord with that
 written license.
  
 The following legend is applicable only to US Government
 contracts under FAR:
  
                    RESTRICTED RIGHTS LEGEND
  
 Use, reproduction and disclosure by the US Government is
 subject to restrictions as set forth in subparagraphs (a)
 and (c) of the Commercial Computer Software - Restricted
 Rights clause in FAR 52.227-19.
  
 Gaussian, Inc.
 340 Quinnipiac St., Bldg. 40, Wallingford CT 06492
  
  
 ---------------------------------------------------------------
 Warning -- This program may not be used in any manner that
 competes with the business of Gaussian, Inc. or will provide
 assistance to any competitor of Gaussian, Inc.  The licensee
 of this program is prohibited from giving any competitor of
 Gaussian, Inc. access to this program.  By using this program,
 the user acknowledges that Gaussian, Inc. is engaged in the
 business of creating and licensing software in the field of
 computational chemistry and represents and warrants to the
 licensee that it is not a competitor of Gaussian, Inc. and that
 it will not use this program in any manner prohibited above.
 ---------------------------------------------------------------
  

 Cite this work as:
 Gaussian 16, Revision C.01,
 M. J. Frisch, G. W. Trucks, H. B. Schlegel, G. E. Scuseria, 
 M. A. Robb, J. R. Cheeseman, G. Scalmani, V. Barone, 
 G. A. Petersson, H. Nakatsuji, X. Li, M. Caricato, A. V. Marenich, 
 J. Bloino, B. G. Janesko, R. Gomperts, B. Mennucci, H. P. Hratchian, 
 J. V. Ortiz, A. F. Izmaylov, J. L. Sonnenberg, D. Williams-Young, 
 F. Ding, F. Lipparini, F. Egidi, J. Goings, B. Peng, A. Petrone, 
 T. Henderson, D. Ranasinghe, V. G. Zakrzewski, J. Gao, N. Rega, 
 G. Zheng, W. Liang, M. Hada, M. Ehara, K. Toyota, R. Fukuda, 
 J. Hasegawa, M. Ishida, T. Nakajima, Y. Honda, O. Kitao, H. Nakai, 
 T. Vreven, K. Throssell, J. A. Montgomery, Jr., J. E. Peralta, 
 F. Ogliaro, M. J. Bearpark, J. J. Heyd, E. N. Brothers, K. N. Kudin, 
 V. N. Staroverov, T. A. Keith, R. Kobayashi, J. Normand, 
 K. Raghavachari, A. P. Rendell, J. C. Burant, S. S. Iyengar, 
 J. Tomasi, M. Cossi, J. M. Millam, M. Klene, C. Adamo, R. Cammi, 
 J. W. Ochterski, R. L. Martin, K. Morokuma, O. Farkas, 
 J. B. Foresman, and D. J. Fox, Gaussian, Inc., Wallingford CT, 2019.
 
 ******************************************
 Gaussian 16:  ES64L-G16RevC.01  3-Jul-2019
                30-Sep-2025 
 ******************************************
 %nproc=20
 Will use up to   20 processors via shared memory.
 %mem=18gb
 ----------------------------------------------------------------------
 # wb97xd/6-31++g** scf(conver=10) opt(tight,maxcycles=300,calcfc) freq
 ----------------------------------------------------------------------
 1/6=300,7=10,10=4,18=20,19=15,26=3,38=1/1,3;
 2/9=110,12=2,17=6,18=5,40=1/2;
 3/5=1,6=6,7=1111,11=2,25=1,30=1,71=2,74=-58,140=1/1,2,3;
 4//1;
 5/5=2,6=10,38=5/2;
 8/6=4,10=90,11=11/1;
 11/6=1,8=1,9=11,15=111,16=1/1,2,10;
 10/6=1,13=1/2;
 6/7=2,8=2,9=2,10=2,28=1/1;
 7/10=1,25=1/1,2,3,16;
 1/6=300,7=10,10=4,18=20,19=15,26=3/3(2);
 2/9=110/2;
 99//99;
 2/9=110/2;
 3/5=1,6=6,7=1111,11=2,25=1,30=1,71=1,74=-58/1,2,3;
 4/5=5,16=3,69=1/1;
 5/5=2,6=10,38=5/2;
 7//1,2,3,16;
 1/6=300,7=10,18=20,19=15,26=3/3(-5);
 2/9=110/2;
 6/7=2,8=2,9=2,10=2,19=2,28=1/1;
 99/9=1/99;
 -------------
 20K-467-12118
 -------------
 Symbolic Z-matrix:
 Charge =  0 Multiplicity = 1
 C                     0.49787   1.0695   -1.13362 
 O                    -0.43535   1.83091  -1.11081 
 O                     0.48426  -0.21298  -1.0711 
 H                    -0.47869  -0.61599  -0.81699 
 C                     1.95624   1.6036   -1.27829 
 F                     2.52925   1.17272  -2.41014 
 F                     2.727     1.17671  -0.26417 
 F                     2.00771   2.93428  -1.2816 
 O                    -2.48827   1.3086    0.64441 
 H                    -1.85644   1.7015    0.01456 
 H                    -3.34063   1.70687   0.46131 
 O                     0.25377  -1.8334    1.59612 
 H                     0.85632  -2.09339   0.89417 
 H                     0.78598  -1.90133   2.42432 
 O                     0.28138   0.89601   1.56751 
 H                    -0.58219   1.23981   1.81157 
 H                     0.21083  -0.08132   1.60006 
 O                     2.64734   0.79801   2.91331 
 H                     3.33235   0.88677   2.24774 
 H                     1.81306   1.02506   2.45972 
 O                     1.922    -1.67748   3.65083 
 H                     2.29238  -0.79011   3.43376 
 H                     1.68682  -1.64787   4.57905 
 O                    -1.70381  -1.12675  -0.20692 
 H                    -2.13624  -0.32355   0.15826 
 H                    -1.32981  -1.60601   0.54916 
 
 Add virtual bond connecting atoms O24        and H4         Dist= 2.76D+00.
 Add virtual bond connecting atoms O21        and H14        Dist= 3.19D+00.
 Add virtual bond connecting atoms H22        and O18        Dist= 3.23D+00.
 Add virtual bond connecting atoms O2         and H10        Dist= 3.43D+00.
 Add virtual bond connecting atoms H25        and O9         Dist= 3.29D+00.
 Add virtual bond connecting atoms O15        and H20        Dist= 3.36D+00.
 Add virtual bond connecting atoms H17        and O12        Dist= 3.31D+00.
 Add virtual bond connecting atoms H26        and O12        Dist= 3.61D+00.

 GradGradGradGradGradGradGradGradGradGradGradGradGradGradGradGradGradGrad
 Berny optimization.
 Initialization pass.
                           ----------------------------
                           !    Initial Parameters    !
                           ! (Angstroms and Degrees)  !
 --------------------------                            --------------------------
 ! Name  Definition              Value          Derivative Info.                !
 --------------------------------------------------------------------------------
 ! R1    R(1,2)                  1.2046         calculate D2E/DX2 analytically  !
 ! R2    R(1,3)                  1.2841         calculate D2E/DX2 analytically  !
 ! R3    R(1,5)                  1.5598         calculate D2E/DX2 analytically  !
 ! R4    R(2,10)                 1.8173         calculate D2E/DX2 analytically  !
 ! R5    R(3,4)                  1.0744         calculate D2E/DX2 analytically  !
 ! R6    R(4,24)                 1.4608         calculate D2E/DX2 analytically  !
 ! R7    R(5,6)                  1.3398         calculate D2E/DX2 analytically  !
 ! R8    R(5,7)                  1.3434         calculate D2E/DX2 analytically  !
 ! R9    R(5,8)                  1.3317         calculate D2E/DX2 analytically  !
 ! R10   R(9,10)                 0.9748         calculate D2E/DX2 analytically  !
 ! R11   R(9,11)                 0.9585         calculate D2E/DX2 analytically  !
 ! R12   R(9,25)                 1.739          calculate D2E/DX2 analytically  !
 ! R13   R(12,13)                0.9609         calculate D2E/DX2 analytically  !
 ! R14   R(12,14)                0.9868         calculate D2E/DX2 analytically  !
 ! R15   R(12,17)                1.7526         calculate D2E/DX2 analytically  !
 ! R16   R(12,26)                1.9119         calculate D2E/DX2 analytically  !
 ! R17   R(14,21)                1.6867         calculate D2E/DX2 analytically  !
 ! R18   R(15,16)                0.961          calculate D2E/DX2 analytically  !
 ! R19   R(15,17)                0.9804         calculate D2E/DX2 analytically  !
 ! R20   R(15,20)                1.7773         calculate D2E/DX2 analytically  !
 ! R21   R(18,19)                0.9592         calculate D2E/DX2 analytically  !
 ! R22   R(18,20)                0.9764         calculate D2E/DX2 analytically  !
 ! R23   R(18,22)                1.7085         calculate D2E/DX2 analytically  !
 ! R24   R(21,22)                0.9858         calculate D2E/DX2 analytically  !
 ! R25   R(21,23)                0.958          calculate D2E/DX2 analytically  !
 ! R26   R(24,25)                0.9826         calculate D2E/DX2 analytically  !
 ! R27   R(24,26)                0.9702         calculate D2E/DX2 analytically  !
 ! A1    A(2,1,3)              128.473          calculate D2E/DX2 analytically  !
 ! A2    A(2,1,5)              120.6392         calculate D2E/DX2 analytically  !
 ! A3    A(3,1,5)              110.8801         calculate D2E/DX2 analytically  !
 ! A4    A(1,2,10)             124.9244         calculate D2E/DX2 analytically  !
 ! A5    A(1,3,4)              113.3074         calculate D2E/DX2 analytically  !
 ! A6    A(1,5,6)              111.5983         calculate D2E/DX2 analytically  !
 ! A7    A(1,5,7)              110.9532         calculate D2E/DX2 analytically  !
 ! A8    A(1,5,8)              112.2423         calculate D2E/DX2 analytically  !
 ! A9    A(6,5,7)              106.8666         calculate D2E/DX2 analytically  !
 ! A10   A(6,5,8)              107.6213         calculate D2E/DX2 analytically  !
 ! A11   A(7,5,8)              107.2912         calculate D2E/DX2 analytically  !
 ! A12   A(10,9,11)            106.588          calculate D2E/DX2 analytically  !
 ! A13   A(10,9,25)             93.8098         calculate D2E/DX2 analytically  !
 ! A14   A(11,9,25)            121.1048         calculate D2E/DX2 analytically  !
 ! A15   A(2,10,9)             159.3298         calculate D2E/DX2 analytically  !
 ! A16   A(13,12,14)           104.8493         calculate D2E/DX2 analytically  !
 ! A17   A(13,12,17)           106.7074         calculate D2E/DX2 analytically  !
 ! A18   A(13,12,26)            98.7155         calculate D2E/DX2 analytically  !
 ! A19   A(14,12,17)            94.5963         calculate D2E/DX2 analytically  !
 ! A20   A(14,12,26)           156.1295         calculate D2E/DX2 analytically  !
 ! A21   A(17,12,26)            82.0704         calculate D2E/DX2 analytically  !
 ! A22   A(12,14,21)           164.666          calculate D2E/DX2 analytically  !
 ! A23   A(16,15,17)           106.4705         calculate D2E/DX2 analytically  !
 ! A24   A(16,15,20)           128.3872         calculate D2E/DX2 analytically  !
 ! A25   A(17,15,20)            96.7614         calculate D2E/DX2 analytically  !
 ! A26   A(19,18,20)           105.4465         calculate D2E/DX2 analytically  !
 ! A27   A(19,18,22)           116.472          calculate D2E/DX2 analytically  !
 ! A28   A(20,18,22)           100.3792         calculate D2E/DX2 analytically  !
 ! A29   A(15,20,18)           162.3089         calculate D2E/DX2 analytically  !
 ! A30   A(14,21,22)           102.2632         calculate D2E/DX2 analytically  !
 ! A31   A(14,21,23)           122.9094         calculate D2E/DX2 analytically  !
 ! A32   A(22,21,23)           106.1275         calculate D2E/DX2 analytically  !
 ! A33   A(4,24,25)            103.7976         calculate D2E/DX2 analytically  !
 ! A34   A(4,24,26)            100.0722         calculate D2E/DX2 analytically  !
 ! A35   A(25,24,26)           106.489          calculate D2E/DX2 analytically  !
 ! A36   A(9,25,24)            163.777          calculate D2E/DX2 analytically  !
 ! A37   A(12,26,24)           143.5902         calculate D2E/DX2 analytically  !
 ! A38   L(3,4,24,10,-1)       177.2876         calculate D2E/DX2 analytically  !
 ! A39   L(12,17,15,3,-1)      177.41           calculate D2E/DX2 analytically  !
 ! A40   L(18,22,21,3,-1)      171.5235         calculate D2E/DX2 analytically  !
 ! A41   L(3,4,24,10,-2)       190.9401         calculate D2E/DX2 analytically  !
 ! A42   L(12,17,15,3,-2)      185.2967         calculate D2E/DX2 analytically  !
 ! A43   L(18,22,21,3,-2)      187.1015         calculate D2E/DX2 analytically  !
 ! D1    D(3,1,2,10)            43.4851         calculate D2E/DX2 analytically  !
 ! D2    D(5,1,2,10)          -137.6267         calculate D2E/DX2 analytically  !
 ! D3    D(2,1,3,4)            -10.0902         calculate D2E/DX2 analytically  !
 ! D4    D(5,1,3,4)            170.9336         calculate D2E/DX2 analytically  !
 ! D5    D(2,1,5,6)           -116.985          calculate D2E/DX2 analytically  !
 ! D6    D(2,1,5,7)            123.9534         calculate D2E/DX2 analytically  !
 ! D7    D(2,1,5,8)              3.923          calculate D2E/DX2 analytically  !
 ! D8    D(3,1,5,6)             62.0835         calculate D2E/DX2 analytically  !
 ! D9    D(3,1,5,7)            -56.9782         calculate D2E/DX2 analytically  !
 ! D10   D(3,1,5,8)           -177.0086         calculate D2E/DX2 analytically  !
 ! D11   D(1,2,10,9)           -17.4831         calculate D2E/DX2 analytically  !
 ! D12   D(1,3,24,25)          -13.4283         calculate D2E/DX2 analytically  !
 ! D13   D(1,3,24,26)         -121.8949         calculate D2E/DX2 analytically  !
 ! D14   D(11,9,10,2)         -145.9825         calculate D2E/DX2 analytically  !
 ! D15   D(25,9,10,2)          -21.9219         calculate D2E/DX2 analytically  !
 ! D16   D(10,9,25,24)          21.3012         calculate D2E/DX2 analytically  !
 ! D17   D(11,9,25,24)         133.2849         calculate D2E/DX2 analytically  !
 ! D18   D(13,12,14,21)         66.3858         calculate D2E/DX2 analytically  !
 ! D19   D(17,12,14,21)        -42.2585         calculate D2E/DX2 analytically  !
 ! D20   D(26,12,14,21)       -123.032          calculate D2E/DX2 analytically  !
 ! D21   D(13,12,15,16)        146.5946         calculate D2E/DX2 analytically  !
 ! D22   D(13,12,15,20)        -79.6254         calculate D2E/DX2 analytically  !
 ! D23   D(14,12,15,16)       -106.8438         calculate D2E/DX2 analytically  !
 ! D24   D(14,12,15,20)         26.9362         calculate D2E/DX2 analytically  !
 ! D25   D(26,12,15,16)         49.3115         calculate D2E/DX2 analytically  !
 ! D26   D(26,12,15,20)       -176.9085         calculate D2E/DX2 analytically  !
 ! D27   D(13,12,26,24)        -57.428          calculate D2E/DX2 analytically  !
 ! D28   D(14,12,26,24)        131.7797         calculate D2E/DX2 analytically  !
 ! D29   D(17,12,26,24)         48.373          calculate D2E/DX2 analytically  !
 ! D30   D(12,14,21,22)         15.5305         calculate D2E/DX2 analytically  !
 ! D31   D(12,14,21,23)        134.168          calculate D2E/DX2 analytically  !
 ! D32   D(16,15,20,18)        126.4287         calculate D2E/DX2 analytically  !
 ! D33   D(17,15,20,18)          9.1595         calculate D2E/DX2 analytically  !
 ! D34   D(19,18,20,15)         93.9351         calculate D2E/DX2 analytically  !
 ! D35   D(22,18,20,15)        -27.4487         calculate D2E/DX2 analytically  !
 ! D36   D(19,18,21,14)        -86.0574         calculate D2E/DX2 analytically  !
 ! D37   D(19,18,21,23)        146.5629         calculate D2E/DX2 analytically  !
 ! D38   D(20,18,21,14)         25.2254         calculate D2E/DX2 analytically  !
 ! D39   D(20,18,21,23)       -102.1542         calculate D2E/DX2 analytically  !
 ! D40   D(4,24,25,9)           -4.0633         calculate D2E/DX2 analytically  !
 ! D41   D(26,24,25,9)         101.0365         calculate D2E/DX2 analytically  !
 ! D42   D(4,24,26,12)          14.7688         calculate D2E/DX2 analytically  !
 ! D43   D(25,24,26,12)        -93.001          calculate D2E/DX2 analytically  !
 --------------------------------------------------------------------------------
 Trust Radius=3.00D-01 FncErr=1.00D-07 GrdErr=1.00D-06 EigMax=2.50D+02 EigMin=1.00D-04
 Number of steps in this run=    156 maximum allowed number of steps=    156.
 GradGradGradGradGradGradGradGradGradGradGradGradGradGradGradGradGradGrad

                          Input orientation:                          
 ---------------------------------------------------------------------
 Center     Atomic      Atomic             Coordinates (Angstroms)
 Number     Number       Type             X           Y           Z
 ---------------------------------------------------------------------
      1          6           0        0.497871    1.069500   -1.133624
      2          8           0       -0.435350    1.830914   -1.110810
      3          8           0        0.484260   -0.212979   -1.071096
      4          1           0       -0.478691   -0.615987   -0.816989
      5          6           0        1.956236    1.603598   -1.278285
      6          9           0        2.529252    1.172715   -2.410136
      7          9           0        2.726998    1.176714   -0.264166
      8          9           0        2.007708    2.934283   -1.281601
      9          8           0       -2.488275    1.308605    0.644412
     10          1           0       -1.856441    1.701505    0.014555
     11          1           0       -3.340628    1.706869    0.461314
     12          8           0        0.253768   -1.833403    1.596117
     13          1           0        0.856320   -2.093394    0.894166
     14          1           0        0.785977   -1.901326    2.424323
     15          8           0        0.281383    0.896012    1.567510
     16          1           0       -0.582194    1.239809    1.811569
     17          1           0        0.210829   -0.081316    1.600063
     18          8           0        2.647340    0.798006    2.913306
     19          1           0        3.332348    0.886774    2.247745
     20          1           0        1.813065    1.025065    2.459721
     21          8           0        1.922002   -1.677478    3.650831
     22          1           0        2.292385   -0.790105    3.433760
     23          1           0        1.686825   -1.647872    4.579045
     24          8           0       -1.703808   -1.126745   -0.206921
     25          1           0       -2.136245   -0.323545    0.158257
     26          1           0       -1.329809   -1.606011    0.549161
 ---------------------------------------------------------------------
                    Distance matrix (angstroms):
                    1          2          3          4          5
     1  C    0.000000
     2  O    1.204647   0.000000
     3  O    1.284074   2.241598   0.000000
     4  H    1.973524   2.464860   1.074365   0.000000
     5  C    1.559813   2.408195   2.347252   3.326894   0.000000
     6  F    2.401384   3.303080   2.809834   3.845165   1.339811
     7  F    2.395091   3.338447   2.759032   3.714274   1.343407
     8  F    2.403938   2.686098   3.502922   4.359181   1.331684
     9  O    3.483626   2.751020   3.754218   3.142956   4.851542
    10  H    2.694537   1.817331   3.212907   2.821423   4.027099
    11  H    4.205251   3.305692   4.545753   3.901333   5.576167
    12  O    3.992232   4.607555   3.129365   2.800300   4.793074
    13  H    3.774164   4.592225   2.745295   2.625459   4.426862
    14  H    4.644114   5.283789   3.893521   3.709122   5.230995
    15  O    2.715343   2.925944   2.869367   2.923985   3.377035
    16  H    3.141609   2.985175   3.399658   3.219318   4.015366
    17  H    2.979901   3.379793   2.688343   2.569718   3.764342
    18  O    4.590378   5.173334   4.645048   5.068190   4.323892
    19  H    4.416028   5.134865   4.509520   5.116142   3.852325
    20  H    3.826727   4.295748   3.970535   4.322271   3.785220
    21  O    5.697810   6.367036   5.148636   5.181843   5.921386
    22  H    5.247800   5.912985   4.888365   5.077208   5.295864
    23  H    6.436793   6.998573   5.952241   5.905204   6.704697
    24  O    3.244943   3.342716   2.523768   1.460810   4.690257
    25  H    3.247783   3.024115   2.896650   1.945279   4.746149
    26  H    3.651100   3.920206   2.802966   1.889687   4.943606
                    6          7          8          9         10
     6  F    0.000000
     7  F    2.155066   0.000000
     8  F    2.156089   2.154438   0.000000
     9  O    5.875739   5.295468   5.154242   0.000000
    10  H    5.039152   4.621796   4.258099   0.974835   0.000000
    11  H    6.556374   6.133797   5.757516   0.958460   1.549978
    12  O    5.501331   4.317212   5.838527   4.277470   4.410203
    13  H    4.938074   3.941417   5.597963   4.777268   4.747003
    14  H    5.988383   4.524364   6.213664   4.918584   5.076391
    15  O    4.577243   3.068365   3.905404   2.948448   2.762386
    16  H    5.244844   3.906840   4.375675   2.236098   2.250806
    17  H    4.798893   3.374773   4.541651   3.182814   3.156879
    18  O    5.337920   3.200952   4.750795   5.637653   5.431676
    19  H    4.735248   2.600040   4.289900   6.052129   5.707403
    20  H    4.924452   2.877122   4.204817   4.677314   4.461130
    21  O    6.725152   4.911377   6.753115   6.116027   6.238321
    22  H    6.169269   4.210928   6.015541   5.919438   5.925524
    23  H    7.583802   5.702362   7.446226   6.453956   6.678894
    24  O    5.297213   4.994120   5.605553   2.696495   2.841011
    25  H    5.531935   5.106892   5.464337   1.739018   2.049333
    26  H    5.600992   4.986255   5.924945   3.137849   3.391578
                   11         12         13         14         15
    11  H    0.000000
    12  O    5.171168   0.000000
    13  H    5.678356   0.960937   0.000000
    14  H    5.822486   0.986806   1.543768   0.000000
    15  O    3.872999   2.729705   3.117771   2.968812   0.000000
    16  H    3.106492   3.192159   3.744488   3.480530   0.961002
    17  H    4.136085   1.752618   2.227870   2.079096   0.980412
    18  O    6.534069   3.793216   3.955359   3.315143   2.723697
    19  H    6.956472   4.159524   4.104180   3.780039   3.125891
    20  H    5.569474   3.368688   3.618163   3.101601   1.777286
    21  O    7.022969   2.651257   2.984604   1.686707   3.695227
    22  H    6.841136   2.936215   3.195368   2.126744   3.220250
    23  H    7.313363   3.314504   3.803493   2.349169   4.185207
    24  O    3.339923   2.753618   2.949755   3.704382   3.343820
    25  H    2.380118   3.171635   3.553783   4.020426   3.052579
    26  H    3.876374   1.911946   2.266215   2.842533   3.145329
                   16         17         18         19         20
    16  H    0.000000
    17  H    1.555310   0.000000
    18  O    3.440771   2.904204   0.000000
    19  H    3.954557   3.331752   0.959212   0.000000
    20  H    2.490678   2.128439   0.976376   1.540221   0.000000
    21  O    4.261976   3.111510   2.682923   3.245476   2.955393
    22  H    3.874952   2.863163   1.708496   2.302190   2.115027
    23  H    4.598485   3.675187   3.111204   3.816692   3.413512
    24  O    3.306493   2.832657   5.689725   5.953361   4.910158
    25  H    2.755465   2.765182   5.633015   5.977988   4.765766
    26  H    3.201764   2.408869   5.214038   5.552915   4.522218
                   21         22         23         24         25
    21  O    0.000000
    22  H    0.985766   0.000000
    23  H    0.958002   1.553752   0.000000
    24  O    5.322786   5.416404   5.888415   0.000000
    25  H    5.522732   5.528052   5.992751   0.982592   0.000000
    26  H    4.494411   4.701797   5.034063   0.970171   1.564564
                   26
    26  H    0.000000
 Stoichiometry    C2H13F3O8
 Framework group  C1[X(C2H13F3O8)]
 Deg. of freedom    72
 Full point group                 C1      NOp   1
 Largest Abelian subgroup         C1      NOp   1
 Largest concise Abelian subgroup C1      NOp   1
                         Standard orientation:                         
 ---------------------------------------------------------------------
 Center     Atomic      Atomic             Coordinates (Angstroms)
 Number     Number       Type             X           Y           Z
 ---------------------------------------------------------------------
      1          6           0        1.453038    0.476305   -0.237650
      2          8           0        1.761798    1.283244    0.601809
      3          8           0        0.693787    0.638240   -1.260470
      4          1           0        0.166801    1.574464   -1.254723
      5          6           0        2.010056   -0.979661   -0.183704
      6          9           0        2.767351   -1.257926   -1.253361
      7          9           0        1.009908   -1.876471   -0.170262
      8          9           0        2.750473   -1.196204    0.901778
      9          8           0       -0.182221    2.996074    1.526532
     10          1           0        0.618224    2.457537    1.386645
     11          1           0        0.105238    3.810888    1.941371
     12          8           0       -2.432117    0.536595   -1.154080
     13          1           0       -1.934231    0.122846   -1.864236
     14          1           0       -3.103908   -0.136537   -0.890688
     15          8           0       -0.902989    0.172544    1.077628
     16          1           0       -1.000737    0.920348    1.673245
     17          1           0       -1.474972    0.357443    0.303125
     18          8           0       -1.840576   -2.381974    1.195498
     19          1           0       -1.172757   -2.926907    0.774600
     20          1           0       -1.421364   -1.509553    1.323765
     21          8           0       -3.886036   -1.512287   -0.307104
     22          1           0       -3.181203   -1.940714    0.232705
     23          1           0       -4.662306   -1.471593    0.252822
     24          8           0       -0.740317    2.708422   -1.095847
     25          1           0       -0.643260    2.955399   -0.149766
     26          1           0       -1.594302    2.255062   -1.175879
 ---------------------------------------------------------------------
 Rotational constants (GHZ):           0.6054075           0.4496538           0.3315663
 Standard basis: 6-31++G(d,p) (6D, 7F)
 There are   325 symmetry adapted cartesian basis functions of A   symmetry.
 There are   325 symmetry adapted basis functions of A   symmetry.
   325 basis functions,   520 primitive gaussians,   325 cartesian basis functions
    58 alpha electrons       58 beta electrons
       nuclear repulsion energy      1042.1741413215 Hartrees.
 NAtoms=   26 NActive=   26 NUniq=   26 SFac= 1.00D+00 NAtFMM=   60 NAOKFM=F Big=F
 Integral buffers will be    131072 words long.
 Raffenetti 2 integral format.
 Two-electron integral symmetry is turned on.
 Nuclear repulsion after empirical dispersion term =     1042.1575434936 Hartrees.
 One-electron integrals computed using PRISM.
 NBasis=   325 RedAO= T EigKep=  4.65D-05  NBF=   325
 NBsUse=   325 1.00D-06 EigRej= -1.00D+00 NBFU=   325
 ExpMin= 3.60D-02 ExpMax= 7.00D+03 ExpMxC= 1.05D+03 IAcc=3 IRadAn=         5 AccDes= 0.00D+00
 Harris functional with IExCor= 4639 and IRadAn=       5 diagonalized for initial guess.
 HarFok:  IExCor= 4639 AccDes= 0.00D+00 IRadAn=         5 IDoV= 1 UseB2=F ITyADJ=14
 ICtDFT=  3500011 ScaDFX=  1.000000  1.000000  1.000000  1.000000
 FoFCou: FMM=F IPFlag=           0 FMFlag=      100000 FMFlg1=           0
         NFxFlg=           0 DoJE=T BraDBF=F KetDBF=T FulRan=T
         wScrn=  0.000000 ICntrl=       500 IOpCl=  0 I1Cent=   200000004 NGrid=           0
         NMat0=    1 NMatS0=      1 NMatT0=    0 NMatD0=    1 NMtDS0=    0 NMtDT0=    0
 Petite list used in FoFCou.
 Requested convergence on RMS density matrix=1.00D-10 within 128 cycles.
 Requested convergence on MAX density matrix=1.00D-08.
 Requested convergence on             energy=1.00D-08.
 No special actions if energy rises.
 SCF Done:  E(RwB97XD) =  -985.236380216     A.U. after   18 cycles
            NFock= 18  Conv=0.77D-10     -V/T= 2.0081
 DoSCS=F DFT=T ScalE2(SS,OS)=  1.000000  1.000000
 Range of M.O.s used for correlation:     1   325
 NBasis=   325 NAE=    58 NBE=    58 NFC=     0 NFV=     0
 NROrb=    325 NOA=    58 NOB=    58 NVA=   267 NVB=   267

 **** Warning!!: The largest alpha MO coefficient is  0.33856175D+02

 Symmetrizing basis deriv contribution to polar:
 IMax=3 JMax=2 DiffMx= 0.00D+00
 G2DrvN: will do    27 centers at a time, making    1 passes.
 Calling FoFCou, ICntrl=  3107 FMM=F I1Cent=   0 AccDes= 0.00D+00.
 End of G2Drv F.D. properties file   721 does not exist.
 End of G2Drv F.D. properties file   722 does not exist.
 End of G2Drv F.D. properties file   788 does not exist.
          IDoAtm=11111111111111111111111111
          Differentiating once with respect to nuclear coordinates.
 CalDSu exits because no D1Ps are significant.
          There are    81 degrees of freedom in the 1st order CPHF.  IDoFFX=6 NUNeed=     0.
     75 vectors produced by pass  0 Test12= 1.91D-14 1.23D-09 XBig12= 1.32D-01 5.72D-02.
 AX will form    75 AO Fock derivatives at one time.
     75 vectors produced by pass  1 Test12= 1.91D-14 1.23D-09 XBig12= 1.63D-02 3.61D-02.
     75 vectors produced by pass  2 Test12= 1.91D-14 1.23D-09 XBig12= 6.13D-04 3.50D-03.
     75 vectors produced by pass  3 Test12= 1.91D-14 1.23D-09 XBig12= 5.61D-06 3.31D-04.
     75 vectors produced by pass  4 Test12= 1.91D-14 1.23D-09 XBig12= 4.71D-08 2.43D-05.
     75 vectors produced by pass  5 Test12= 1.91D-14 1.23D-09 XBig12= 2.70D-10 1.52D-06.
     67 vectors produced by pass  6 Test12= 1.91D-14 1.23D-09 XBig12= 1.35D-12 9.81D-08.
     15 vectors produced by pass  7 Test12= 1.91D-14 1.23D-09 XBig12= 6.52D-15 7.96D-09.
 InvSVY:  IOpt=1 It=  1 EMax= 3.33D-16
 Solved reduced A of dimension   532 with    81 vectors.
 End of Minotr F.D. properties file   721 does not exist.
 End of Minotr F.D. properties file   722 does not exist.
 End of Minotr F.D. properties file   788 does not exist.

 **********************************************************************

            Population analysis using the SCF Density.

 **********************************************************************

 Orbital symmetries:
       Occupied  (A) (A) (A) (A) (A) (A) (A) (A) (A) (A) (A) (A)
                 (A) (A) (A) (A) (A) (A) (A) (A) (A) (A) (A) (A)
                 (A) (A) (A) (A) (A) (A) (A) (A) (A) (A) (A) (A)
                 (A) (A) (A) (A) (A) (A) (A) (A) (A) (A) (A) (A)
                 (A) (A) (A) (A) (A) (A) (A) (A) (A) (A)
       Virtual   (A) (A) (A) (A) (A) (A) (A) (A) (A) (A) (A) (A)
                 (A) (A) (A) (A) (A) (A) (A) (A) (A) (A) (A) (A)
                 (A) (A) (A) (A) (A) (A) (A) (A) (A) (A) (A) (A)
                 (A) (A) (A) (A) (A) (A) (A) (A) (A) (A) (A) (A)
                 (A) (A) (A) (A) (A) (A) (A) (A) (A) (A) (A) (A)
                 (A) (A) (A) (A) (A) (A) (A) (A) (A) (A) (A) (A)
                 (A) (A) (A) (A) (A) (A) (A) (A) (A) (A) (A) (A)
                 (A) (A) (A) (A) (A) (A) (A) (A) (A) (A) (A) (A)
                 (A) (A) (A) (A) (A) (A) (A) (A) (A) (A) (A) (A)
                 (A) (A) (A) (A) (A) (A) (A) (A) (A) (A) (A) (A)
                 (A) (A) (A) (A) (A) (A) (A) (A) (A) (A) (A) (A)
                 (A) (A) (A) (A) (A) (A) (A) (A) (A) (A) (A) (A)
                 (A) (A) (A) (A) (A) (A) (A) (A) (A) (A) (A) (A)
                 (A) (A) (A) (A) (A) (A) (A) (A) (A) (A) (A) (A)
                 (A) (A) (A) (A) (A) (A) (A) (A) (A) (A) (A) (A)
                 (A) (A) (A) (A) (A) (A) (A) (A) (A) (A) (A) (A)
                 (A) (A) (A) (A) (A) (A) (A) (A) (A) (A) (A) (A)
                 (A) (A) (A) (A) (A) (A) (A) (A) (A) (A) (A) (A)
                 (A) (A) (A) (A) (A) (A) (A) (A) (A) (A) (A) (A)
                 (A) (A) (A) (A) (A) (A) (A) (A) (A) (A) (A) (A)
                 (A) (A) (A) (A) (A) (A) (A) (A) (A) (A) (A) (A)
                 (A) (A) (A) (A) (A) (A) (A) (A) (A) (A) (A) (A)
                 (A) (A) (A)
 The electronic state is 1-A.
 Alpha  occ. eigenvalues --  -24.88773 -24.88513 -24.88397 -19.33084 -19.31896
 Alpha  occ. eigenvalues --  -19.31016 -19.30976 -19.29831 -19.29475 -19.29261
 Alpha  occ. eigenvalues --  -19.29145 -10.57145 -10.47288  -1.44292  -1.35020
 Alpha  occ. eigenvalues --   -1.34910  -1.23962  -1.16079  -1.15624  -1.15004
 Alpha  occ. eigenvalues --   -1.13753  -1.13208  -1.12810  -1.11455  -0.85866
 Alpha  occ. eigenvalues --   -0.76298  -0.70701  -0.70424  -0.68255  -0.67372
 Alpha  occ. eigenvalues --   -0.66272  -0.64806  -0.64209  -0.63857  -0.62750
 Alpha  occ. eigenvalues --   -0.60526  -0.58393  -0.57874  -0.56653  -0.55989
 Alpha  occ. eigenvalues --   -0.55171  -0.53667  -0.53258  -0.52842  -0.51498
 Alpha  occ. eigenvalues --   -0.51119  -0.50452  -0.49735  -0.48069  -0.46825
 Alpha  occ. eigenvalues --   -0.44308  -0.43645  -0.42819  -0.42526  -0.42203
 Alpha  occ. eigenvalues --   -0.41664  -0.41332  -0.39642
 Alpha virt. eigenvalues --    0.03023   0.04077   0.04522   0.06196   0.06598
 Alpha virt. eigenvalues --    0.08076   0.08347   0.09007   0.10120   0.10735
 Alpha virt. eigenvalues --    0.11466   0.12299   0.12571   0.13122   0.13661
 Alpha virt. eigenvalues --    0.14372   0.15077   0.16633   0.17029   0.18272
 Alpha virt. eigenvalues --    0.19209   0.19990   0.20553   0.20966   0.21901
 Alpha virt. eigenvalues --    0.22752   0.23123   0.24163   0.25114   0.25657
 Alpha virt. eigenvalues --    0.26110   0.26693   0.27551   0.28103   0.29140
 Alpha virt. eigenvalues --    0.29342   0.29610   0.30060   0.30225   0.30683
 Alpha virt. eigenvalues --    0.31098   0.31719   0.32371   0.32748   0.32901
 Alpha virt. eigenvalues --    0.33098   0.33432   0.34342   0.35000   0.35455
 Alpha virt. eigenvalues --    0.35598   0.36072   0.36791   0.37255   0.37946
 Alpha virt. eigenvalues --    0.38040   0.38593   0.38604   0.39295   0.39651
 Alpha virt. eigenvalues --    0.40818   0.41668   0.41908   0.42931   0.44060
 Alpha virt. eigenvalues --    0.44754   0.45127   0.45698   0.46002   0.46688
 Alpha virt. eigenvalues --    0.46817   0.48021   0.48965   0.49730   0.50496
 Alpha virt. eigenvalues --    0.51592   0.52086   0.53567   0.54295   0.55766
 Alpha virt. eigenvalues --    0.57680   0.59677   0.61004   0.62626   0.63778
 Alpha virt. eigenvalues --    0.83552   0.85268   0.90138   0.90746   0.92690
 Alpha virt. eigenvalues --    0.93397   1.05887   1.07372   1.09659   1.11174
 Alpha virt. eigenvalues --    1.11582   1.15965   1.17503   1.18903   1.20347
 Alpha virt. eigenvalues --    1.20712   1.21939   1.22442   1.23450   1.23926
 Alpha virt. eigenvalues --    1.25113   1.25854   1.26258   1.26895   1.27741
 Alpha virt. eigenvalues --    1.28372   1.29336   1.30098   1.30243   1.31903
 Alpha virt. eigenvalues --    1.32985   1.33581   1.33763   1.34992   1.35780
 Alpha virt. eigenvalues --    1.36408   1.37101   1.37766   1.38407   1.39879
 Alpha virt. eigenvalues --    1.41213   1.43149   1.43951   1.46104   1.46697
 Alpha virt. eigenvalues --    1.47736   1.49740   1.53001   1.53942   1.55651
 Alpha virt. eigenvalues --    1.56222   1.57762   1.59248   1.59784   1.61107
 Alpha virt. eigenvalues --    1.61743   1.62957   1.63227   1.63803   1.64664
 Alpha virt. eigenvalues --    1.65762   1.66178   1.66515   1.68565   1.68930
 Alpha virt. eigenvalues --    1.69515   1.70086   1.71562   1.72633   1.73086
 Alpha virt. eigenvalues --    1.74530   1.75645   1.77251   1.78689   1.79516
 Alpha virt. eigenvalues --    1.79633   1.82318   1.83379   1.84656   1.85685
 Alpha virt. eigenvalues --    1.86100   1.87130   1.88344   1.89939   1.91093
 Alpha virt. eigenvalues --    1.91777   1.93054   1.95084   1.95391   1.96536
 Alpha virt. eigenvalues --    1.99118   2.01954   2.03779   2.09564   2.14550
 Alpha virt. eigenvalues --    2.15295   2.16400   2.16991   2.18892   2.20611
 Alpha virt. eigenvalues --    2.26466   2.30712   2.31596   2.31993   2.34047
 Alpha virt. eigenvalues --    2.35829   2.36351   2.37912   2.39289   2.40958
 Alpha virt. eigenvalues --    2.41792   2.42639   2.43731   2.46165   2.48150
 Alpha virt. eigenvalues --    2.50689   2.52462   2.55132   2.58369   2.60825
 Alpha virt. eigenvalues --    2.62061   2.63687   2.64956   2.65154   2.66275
 Alpha virt. eigenvalues --    2.68796   2.69476   2.71474   2.72781   2.73627
 Alpha virt. eigenvalues --    2.73746   2.74807   2.77173   2.80097   2.80619
 Alpha virt. eigenvalues --    2.81606   2.83003   2.85694   2.88579   2.89044
 Alpha virt. eigenvalues --    2.93214   2.98237   3.00155   3.07105   3.10706
 Alpha virt. eigenvalues --    3.12016   3.13474   3.14700   3.15938   3.18049
 Alpha virt. eigenvalues --    3.18363   3.24691   3.26276   3.28412   3.38473
 Alpha virt. eigenvalues --    3.40905   3.47189   3.50210   3.54995   3.55716
 Alpha virt. eigenvalues --    3.56900   3.63253   3.74691   3.75184   3.78277
 Alpha virt. eigenvalues --    3.79721   3.80178   3.81009   3.84196   4.35807
 Alpha virt. eigenvalues --    4.40487   4.43384   4.45002   4.46940   4.51921
 Alpha virt. eigenvalues --    4.58363   4.78744   4.81747   4.91685   5.72188
 Alpha virt. eigenvalues --    6.12693   6.76909
          Condensed to atoms (all electrons):
               1          2          3          4          5          6
     1  C    5.176306   0.554717   0.403232  -0.055584  -0.143538  -0.047012
     2  O    0.554717   8.183416  -0.180051   0.001163  -0.094295   0.002109
     3  O    0.403232  -0.180051   8.352595   0.168745  -0.242001   0.021838
     4  H   -0.055584   0.001163   0.168745   0.294717   0.010745   0.001791
     5  C   -0.143538  -0.094295  -0.242001   0.010745   5.012169   0.157235
     6  F   -0.047012   0.002109   0.021838   0.001791   0.157235   9.227464
     7  F   -0.039451   0.001697   0.004748  -0.000328   0.138402  -0.041596
     8  F   -0.025537  -0.002457   0.010593   0.000845   0.169673  -0.036912
     9  O   -0.015457  -0.021419   0.004258   0.006197  -0.003781   0.000017
    10  H   -0.016872   0.040346  -0.001121  -0.005498   0.003288   0.000476
    11  H    0.002248  -0.000403  -0.000253   0.001293   0.001599  -0.000042
    12  O    0.011512  -0.000348   0.006838  -0.005796   0.004426   0.000183
    13  H   -0.003252   0.000243  -0.001324  -0.003165   0.000788  -0.000281
    14  H   -0.001338  -0.000184   0.001671   0.003148  -0.001527   0.000096
    15  O   -0.000632  -0.032189   0.021257  -0.004720  -0.027362   0.002127
    16  H   -0.000046  -0.002992  -0.001630   0.000492   0.007956  -0.000046
    17  H   -0.002512  -0.001848  -0.014779   0.000123   0.004790  -0.000739
    18  O   -0.002894  -0.000314  -0.001000   0.000021  -0.004309   0.000202
    19  H   -0.001635   0.000283  -0.000141  -0.000273   0.001338  -0.000339
    20  H   -0.005531  -0.000197   0.001924  -0.000083   0.001613   0.000248
    21  O    0.000018   0.000040  -0.000465   0.000017   0.000544  -0.000002
    22  H   -0.000141  -0.000100   0.000149   0.000189   0.000510   0.000063
    23  H    0.000038   0.000014  -0.000107  -0.000142   0.000087  -0.000005
    24  O   -0.023746  -0.005026  -0.036552   0.112391  -0.009256  -0.000023
    25  H    0.007107  -0.003388   0.007751  -0.016500  -0.009961   0.000087
    26  H    0.002854   0.002818  -0.004895  -0.016831   0.006730  -0.000062
               7          8          9         10         11         12
     1  C   -0.039451  -0.025537  -0.015457  -0.016872   0.002248   0.011512
     2  O    0.001697  -0.002457  -0.021419   0.040346  -0.000403  -0.000348
     3  O    0.004748   0.010593   0.004258  -0.001121  -0.000253   0.006838
     4  H   -0.000328   0.000845   0.006197  -0.005498   0.001293  -0.005796
     5  C    0.138402   0.169673  -0.003781   0.003288   0.001599   0.004426
     6  F   -0.041596  -0.036912   0.000017   0.000476  -0.000042   0.000183
     7  F    9.281264  -0.041641  -0.000014   0.000256  -0.000112  -0.002360
     8  F   -0.041641   9.225934   0.000126  -0.001095   0.000072  -0.000016
     9  O   -0.000014   0.000126   8.374349   0.236254   0.254343   0.002324
    10  H    0.000256  -0.001095   0.236254   0.322509  -0.015566  -0.000393
    11  H   -0.000112   0.000072   0.254343  -0.015566   0.339881   0.000226
    12  O   -0.002360  -0.000016   0.002324  -0.000393   0.000226   8.472019
    13  H    0.000616   0.000007  -0.000031   0.000059  -0.000142   0.275490
    14  H   -0.000368   0.000045   0.000172  -0.000322   0.000098   0.233840
    15  O   -0.007495  -0.000397   0.005327  -0.006716   0.002324  -0.046649
    16  H   -0.000221  -0.000210   0.014191  -0.008283   0.001110   0.002728
    17  H    0.004925  -0.000023  -0.004979   0.004939  -0.000413   0.029817
    18  O    0.001183   0.000168   0.000078  -0.000488   0.000079  -0.002912
    19  H    0.005098  -0.000522  -0.000066   0.000101  -0.000027   0.000891
    20  H    0.000850   0.000024   0.001036   0.000355  -0.000108   0.001373
    21  O   -0.000108  -0.000003   0.000162  -0.000184   0.000030  -0.070949
    22  H    0.000011   0.000017   0.000009  -0.000037   0.000025   0.003128
    23  H    0.000003  -0.000001  -0.000015  -0.000001  -0.000005   0.004804
    24  O   -0.000514   0.000308  -0.051251  -0.003752   0.005683  -0.022009
    25  H    0.000435   0.000030   0.041846  -0.007183  -0.007525  -0.003048
    26  H   -0.000415  -0.000200  -0.000024   0.002544  -0.000576   0.017290
              13         14         15         16         17         18
     1  C   -0.003252  -0.001338  -0.000632  -0.000046  -0.002512  -0.002894
     2  O    0.000243  -0.000184  -0.032189  -0.002992  -0.001848  -0.000314
     3  O   -0.001324   0.001671   0.021257  -0.001630  -0.014779  -0.001000
     4  H   -0.003165   0.003148  -0.004720   0.000492   0.000123   0.000021
     5  C    0.000788  -0.001527  -0.027362   0.007956   0.004790  -0.004309
     6  F   -0.000281   0.000096   0.002127  -0.000046  -0.000739   0.000202
     7  F    0.000616  -0.000368  -0.007495  -0.000221   0.004925   0.001183
     8  F    0.000007   0.000045  -0.000397  -0.000210  -0.000023   0.000168
     9  O   -0.000031   0.000172   0.005327   0.014191  -0.004979   0.000078
    10  H    0.000059  -0.000322  -0.006716  -0.008283   0.004939  -0.000488
    11  H   -0.000142   0.000098   0.002324   0.001110  -0.000413   0.000079
    12  O    0.275490   0.233840  -0.046649   0.002728   0.029817  -0.002912
    13  H    0.341908  -0.022053   0.001685   0.000958  -0.001925   0.001677
    14  H   -0.022053   0.261918   0.006685  -0.000447  -0.010277   0.000691
    15  O    0.001685   0.006685   8.527308   0.265116   0.201932  -0.011079
    16  H    0.000958  -0.000447   0.265116   0.333321  -0.026934   0.002952
    17  H   -0.001925  -0.010277   0.201932  -0.026934   0.338653  -0.014222
    18  O    0.001677   0.000691  -0.011079   0.002952  -0.014222   8.332316
    19  H    0.000350  -0.000914   0.000753   0.000371   0.002884   0.271562
    20  H   -0.001023   0.002245   0.029884  -0.003119  -0.011296   0.246451
    21  O    0.000865   0.061309   0.001786   0.003600  -0.011837  -0.057177
    22  H   -0.001253  -0.005591   0.000499  -0.000875   0.000685   0.042792
    23  H    0.001233  -0.008034  -0.000005   0.000451   0.000898   0.001527
    24  O   -0.004713   0.008039   0.042410  -0.002470  -0.025634   0.000327
    25  H    0.002679  -0.002001  -0.007176  -0.000240   0.002176   0.000007
    26  H   -0.002456  -0.001311  -0.000970  -0.000693   0.002704   0.000137
              19         20         21         22         23         24
     1  C   -0.001635  -0.005531   0.000018  -0.000141   0.000038  -0.023746
     2  O    0.000283  -0.000197   0.000040  -0.000100   0.000014  -0.005026
     3  O   -0.000141   0.001924  -0.000465   0.000149  -0.000107  -0.036552
     4  H   -0.000273  -0.000083   0.000017   0.000189  -0.000142   0.112391
     5  C    0.001338   0.001613   0.000544   0.000510   0.000087  -0.009256
     6  F   -0.000339   0.000248  -0.000002   0.000063  -0.000005  -0.000023
     7  F    0.005098   0.000850  -0.000108   0.000011   0.000003  -0.000514
     8  F   -0.000522   0.000024  -0.000003   0.000017  -0.000001   0.000308
     9  O   -0.000066   0.001036   0.000162   0.000009  -0.000015  -0.051251
    10  H    0.000101   0.000355  -0.000184  -0.000037  -0.000001  -0.003752
    11  H   -0.000027  -0.000108   0.000030   0.000025  -0.000005   0.005683
    12  O    0.000891   0.001373  -0.070949   0.003128   0.004804  -0.022009
    13  H    0.000350  -0.001023   0.000865  -0.001253   0.001233  -0.004713
    14  H   -0.000914   0.002245   0.061309  -0.005591  -0.008034   0.008039
    15  O    0.000753   0.029884   0.001786   0.000499  -0.000005   0.042410
    16  H    0.000371  -0.003119   0.003600  -0.000875   0.000451  -0.002470
    17  H    0.002884  -0.011296  -0.011837   0.000685   0.000898  -0.025634
    18  O    0.271562   0.246451  -0.057177   0.042792   0.001527   0.000327
    19  H    0.355342  -0.023547   0.004608  -0.007493   0.000816  -0.000374
    20  H   -0.023547   0.310329   0.001996  -0.004158  -0.001483   0.002184
    21  O    0.004608   0.001996   8.387739   0.237601   0.267775  -0.001072
    22  H   -0.007493  -0.004158   0.237601   0.302776  -0.021165   0.000408
    23  H    0.000816  -0.001483   0.267775  -0.021165   0.366133  -0.000106
    24  O   -0.000374   0.002184  -0.001072   0.000408  -0.000106   8.382714
    25  H    0.000058   0.000113   0.000524  -0.000227   0.000060   0.242194
    26  H    0.000007  -0.000231  -0.001435   0.000333   0.000020   0.252097
              25         26
     1  C    0.007107   0.002854
     2  O   -0.003388   0.002818
     3  O    0.007751  -0.004895
     4  H   -0.016500  -0.016831
     5  C   -0.009961   0.006730
     6  F    0.000087  -0.000062
     7  F    0.000435  -0.000415
     8  F    0.000030  -0.000200
     9  O    0.041846  -0.000024
    10  H   -0.007183   0.002544
    11  H   -0.007525  -0.000576
    12  O   -0.003048   0.017290
    13  H    0.002679  -0.002456
    14  H   -0.002001  -0.001311
    15  O   -0.007176  -0.000970
    16  H   -0.000240  -0.000693
    17  H    0.002176   0.002704
    18  O    0.000007   0.000137
    19  H    0.000058   0.000007
    20  H    0.000113  -0.000231
    21  O    0.000524  -0.001435
    22  H   -0.000227   0.000333
    23  H    0.000060   0.000020
    24  O    0.242194   0.252097
    25  H    0.296544  -0.022077
    26  H   -0.022077   0.309958
 Mulliken charges:
               1
     1  C    0.227144
     2  O   -0.441634
     3  O   -0.521281
     4  H    0.507044
     5  C    1.014138
     6  F   -0.286876
     7  F   -0.304866
     8  F   -0.298828
     9  O   -0.843653
    10  H    0.456382
    11  H    0.416161
    12  O   -0.912412
    13  H    0.413059
    14  H    0.474407
    15  O   -0.963704
    16  H    0.414961
    17  H    0.532891
    18  O   -0.807774
    19  H    0.390869
    20  H    0.450152
    21  O   -0.825380
    22  H    0.451844
    23  H    0.387212
    24  O   -0.862256
    25  H    0.477715
    26  H    0.454685
 Sum of Mulliken charges =  -0.00000
 Mulliken charges with hydrogens summed into heavy atoms:
               1
     1  C    0.227144
     2  O   -0.441634
     3  O   -0.014238
     5  C    1.014138
     6  F   -0.286876
     7  F   -0.304866
     8  F   -0.298828
     9  O    0.028891
    12  O   -0.024946
    15  O   -0.015852
    18  O    0.033247
    21  O    0.013676
    24  O    0.070144
 APT charges:
               1
     1  C   -0.121877
     2  O   -0.207277
     3  O   -0.500457
     4  H    0.518455
     5  C    0.452967
     6  F   -0.032648
     7  F   -0.266839
     8  F   -0.032037
     9  O   -1.285539
    10  H    0.171647
    11  H    1.136909
    12  O   -0.991273
    13  H    0.359527
    14  H    0.641551
    15  O   -1.208420
    16  H    0.685416
    17  H    0.501342
    18  O   -0.421724
    19  H    0.436667
    20  H    0.062992
    21  O   -1.158720
    22  H    0.069614
    23  H    1.048582
    24  O   -0.616917
    25  H    0.402856
    26  H    0.355204
 Sum of APT charges =  -0.00000
 APT charges with hydrogens summed into heavy atoms:
               1
     1  C   -0.121877
     2  O   -0.207277
     3  O    0.017998
     5  C    0.452967
     6  F   -0.032648
     7  F   -0.266839
     8  F   -0.032037
     9  O    0.023017
    12  O    0.009805
    15  O   -0.021662
    18  O    0.077935
    21  O   -0.040525
    24  O    0.141143
 Electronic spatial extent (au):  <R**2>=           3468.0105
 Charge=             -0.0000 electrons
 Dipole moment (field-independent basis, Debye):
    X=             -2.2602    Y=              1.8571    Z=              1.0603  Tot=              3.1115
 Quadrupole moment (field-independent basis, Debye-Ang):
   XX=            -77.5329   YY=            -71.8957   ZZ=            -78.6587
   XY=              0.8074   XZ=             -1.9584   YZ=              8.7207
 Traceless Quadrupole moment (field-independent basis, Debye-Ang):
   XX=             -1.5038   YY=              4.1334   ZZ=             -2.6296
   XY=              0.8074   XZ=             -1.9584   YZ=              8.7207
 Octapole moment (field-independent basis, Debye-Ang**2):
  XXX=            -47.6648  YYY=             19.2586  ZZZ=              0.7384  XYY=             15.7719
  XXY=             -1.1946  XXZ=             16.0920  XZZ=              2.5564  YZZ=             12.5694
  YYZ=             33.4200  XYZ=              0.9515
 Hexadecapole moment (field-independent basis, Debye-Ang**3):
 XXXX=          -1686.0337 YYYY=          -1180.4243 ZZZZ=           -504.4498 XXXY=             20.0236
 XXXZ=           -119.3954 YYYX=            -10.3094 YYYZ=            169.5739 ZZZX=             24.7838
 ZZZY=             55.6172 XXYY=           -587.4289 XXZZ=           -433.7052 YYZZ=           -304.5075
 XXYZ=            -25.7432 YYXZ=             12.6590 ZZXY=            -10.4024
 N-N= 1.042157543494D+03 E-N=-4.411885850334D+03  KE= 9.772843089908D+02
  Exact polarizability:       0.000       0.000       0.000       0.000       0.000       0.000
 Approx polarizability:      81.576      -0.091      84.355       5.451       6.236      86.008
 Calling FoFJK, ICntrl=    100127 FMM=F ISym2X=0 I1Cent= 0 IOpClX= 0 NMat=1 NMatS=1 NMatT=0.
 ***** Axes restored to original set *****
 -------------------------------------------------------------------
 Center     Atomic                   Forces (Hartrees/Bohr)
 Number     Number              X              Y              Z
 -------------------------------------------------------------------
      1        6           0.015402783    0.001279813   -0.002153341
      2        8          -0.013005099    0.013437695   -0.000911626
      3        8          -0.012070993   -0.021805891    0.001265257
      4        1           0.012592707    0.010374193   -0.004405879
      5        6           0.002995527    0.003474497   -0.000584977
      6        9          -0.002773646   -0.002559659   -0.003284640
      7        9           0.000071039   -0.003099434    0.003926196
      8        9          -0.004540501    0.000239639    0.000322512
      9        8           0.001898149    0.000156831    0.001446041
     10        1           0.001455880    0.001076648   -0.003830929
     11        1          -0.002581508    0.000671590    0.000928204
     12        8           0.000196597   -0.000383032   -0.000943807
     13        1           0.002054927   -0.000937900   -0.002010341
     14        1          -0.000150302   -0.002824287    0.003953491
     15        8           0.002564553   -0.001547689    0.005234258
     16        1          -0.002047530    0.001619134    0.001384490
     17        1          -0.001671008    0.001988531   -0.001775957
     18        8           0.000807318   -0.001841741    0.001484330
     19        1           0.001981661    0.000947314   -0.000582467
     20        1          -0.002620443    0.003201098   -0.001431994
     21        8          -0.000252793    0.000322213   -0.002101232
     22        1           0.001855414    0.000573066    0.001397094
     23        1          -0.000613380   -0.001309790    0.002236397
     24        8           0.003301470    0.000064005   -0.002909666
     25        1          -0.002602558   -0.001921687    0.000220167
     26        1          -0.002248263   -0.001195159    0.003128419
 -------------------------------------------------------------------
 Cartesian Forces:  Max     0.021805891 RMS     0.004816277
 FormGI is forming the generalized inverse of G from B-inverse, IUseBI=4.

 GradGradGradGradGradGradGradGradGradGradGradGradGradGradGradGradGradGrad
 Berny optimization.
 Internal  Forces:  Max     0.023961716 RMS     0.005324296
 Search for a local minimum.
 Step number   1 out of a maximum of  156
 All quantities printed in internal units (Hartrees-Bohrs-Radians)
 Mixed Optimization -- RFO/linear search
 Second derivative matrix not updated -- analytic derivatives used.
 ITU=  0
     Eigenvalues ---   -0.00285  -0.00054  -0.00001   0.00019   0.00023
     Eigenvalues ---    0.00039   0.00085   0.00229   0.00422   0.00593
     Eigenvalues ---    0.00662   0.00742   0.00844   0.00938   0.01083
     Eigenvalues ---    0.01176   0.01263   0.01306   0.01382   0.01422
     Eigenvalues ---    0.01693   0.01797   0.01848   0.01898   0.02023
     Eigenvalues ---    0.02295   0.02480   0.02543   0.02762   0.02985
     Eigenvalues ---    0.03120   0.03173   0.03290   0.03511   0.03787
     Eigenvalues ---    0.04573   0.05136   0.05604   0.06478   0.07008
     Eigenvalues ---    0.08128   0.08559   0.08957   0.11717   0.12475
     Eigenvalues ---    0.13765   0.19532   0.20485   0.21809   0.23312
     Eigenvalues ---    0.25877   0.26670   0.32325   0.36058   0.37351
     Eigenvalues ---    0.38823   0.45109   0.45391   0.47169   0.48642
     Eigenvalues ---    0.49196   0.49411   0.52144   0.55737   0.55877
     Eigenvalues ---    0.56301   0.57121   0.57387   0.57554   0.59540
     Eigenvalues ---    0.90882   1.19197
 RFO step:  Lambda=-7.83327651D-03 EMin=-2.85464358D-03
 Linear search not attempted -- first point.
 Maximum step size (   0.300) exceeded in Quadratic search.
    -- Step size scaled by   0.557
 Iteration  1 RMS(Cart)=  0.08346993 RMS(Int)=  0.02017092
 Iteration  2 RMS(Cart)=  0.06814606 RMS(Int)=  0.00393287
 Iteration  3 RMS(Cart)=  0.00333920 RMS(Int)=  0.00383342
 Iteration  4 RMS(Cart)=  0.00005171 RMS(Int)=  0.00383340
 Iteration  5 RMS(Cart)=  0.00000113 RMS(Int)=  0.00383340
 Iteration  6 RMS(Cart)=  0.00000002 RMS(Int)=  0.00383340
 Variable       Old X    -DE/DX   Delta X   Delta X   Delta X     New X
                                 (Linear)    (Quad)   (Total)
    R1        2.27645   0.01692   0.00000   0.00778   0.00756   2.28401
    R2        2.42655   0.01129   0.00000   0.01754   0.01739   2.44394
    R3        2.94762  -0.00467   0.00000  -0.01167  -0.01167   2.93595
    R4        3.43426  -0.00076   0.00000   0.00809   0.00796   3.44222
    R5        2.03026  -0.01529   0.00000  -0.06414  -0.06389   1.96636
    R6        2.76053   0.00223   0.00000   0.09520   0.09542   2.85595
    R7        2.53188   0.00241   0.00000   0.00256   0.00256   2.53444
    R8        2.53867   0.00399   0.00000   0.00013   0.00013   2.53880
    R9        2.51652   0.00006   0.00000  -0.00295  -0.00295   2.51357
   R10        1.84217   0.00359   0.00000   0.00211   0.00205   1.84422
   R11        1.81123   0.00240   0.00000   0.00189   0.00189   1.81312
   R12        3.28627   0.00302   0.00000   0.07450   0.07468   3.36095
   R13        1.81591   0.00301   0.00000   0.00166   0.00166   1.81756
   R14        1.86479   0.00507   0.00000  -0.00139  -0.00321   1.86158
   R15        3.31197   0.00406   0.00000   0.02181   0.01995   3.33192
   R16        3.61306   0.00541   0.00000   0.01439   0.01425   3.62730
   R17        3.18742   0.00165   0.00000   0.04418   0.04262   3.23004
   R18        1.81603   0.00277   0.00000   0.00349   0.00349   1.81952
   R19        1.85271   0.00184   0.00000  -0.00066  -0.00230   1.85041
   R20        3.35858   0.00006   0.00000  -0.00944  -0.00759   3.35099
   R21        1.81265   0.00191   0.00000   0.00157   0.00157   1.81422
   R22        1.84508   0.00312   0.00000   0.00455   0.00689   1.85197
   R23        3.22859   0.00044   0.00000   0.04064   0.04216   3.27075
   R24        1.86283   0.00135   0.00000  -0.00097   0.00017   1.86300
   R25        1.81036   0.00228   0.00000   0.00155   0.00155   1.81191
   R26        1.85683   0.00217   0.00000  -0.00581  -0.00561   1.85122
   R27        1.83336   0.00834   0.00000   0.00336   0.00329   1.83664
    A1        2.24228  -0.00128   0.00000  -0.00441  -0.00488   2.23740
    A2        2.10555   0.00003   0.00000   0.00485   0.00509   2.11064
    A3        1.93522   0.00125   0.00000  -0.00043  -0.00020   1.93502
    A4        2.18034  -0.00253   0.00000  -0.02393  -0.02464   2.15571
    A5        1.97759  -0.00345   0.00000  -0.00761  -0.00803   1.96956
    A6        1.94776  -0.00564   0.00000  -0.01198  -0.01203   1.93572
    A7        1.93650  -0.00244   0.00000  -0.00290  -0.00291   1.93359
    A8        1.95900  -0.00584   0.00000  -0.01058  -0.01063   1.94837
    A9        1.86517   0.00458   0.00000   0.00911   0.00910   1.87427
   A10        1.87835   0.00543   0.00000   0.00811   0.00802   1.88637
   A11        1.87258   0.00499   0.00000   0.01024   0.01023   1.88282
   A12        1.86031  -0.00215   0.00000   0.00672   0.00649   1.86680
   A13        1.63729   0.00012   0.00000   0.02181   0.02167   1.65896
   A14        2.11368   0.00071   0.00000   0.00414   0.00401   2.11769
   A15        2.78083   0.00087   0.00000   0.00748   0.00725   2.78808
   A16        1.82997   0.00028   0.00000   0.01921   0.01432   1.84429
   A17        1.86240   0.00537   0.00000  -0.01986  -0.02193   1.84046
   A18        1.72291   0.00028   0.00000   0.11946   0.11183   1.83474
   A19        1.65102  -0.00596   0.00000   0.06247   0.07622   1.72723
   A20        2.72497  -0.00062   0.00000  -0.15823  -0.16990   2.55507
   A21        1.43240   0.00414   0.00000   0.03302   0.05934   1.49174
   A22        2.87396   0.00398   0.00000  -0.06364  -0.06847   2.80549
   A23        1.85826   0.00002   0.00000   0.00110   0.00116   1.85942
   A24        2.24078  -0.00170   0.00000  -0.00381  -0.00043   2.24035
   A25        1.68880   0.00394   0.00000   0.00174  -0.00177   1.68703
   A26        1.84039   0.00167   0.00000   0.00515   0.00183   1.84222
   A27        2.03282   0.00139   0.00000   0.02162   0.02004   2.05286
   A28        1.75195  -0.00152   0.00000   0.02988   0.03496   1.78691
   A29        2.83283  -0.00106   0.00000  -0.01046  -0.00948   2.82335
   A30        1.78483   0.00265   0.00000   0.00346   0.00016   1.78499
   A31        2.14517   0.00006   0.00000   0.02309   0.02242   2.16759
   A32        1.85228  -0.00065   0.00000   0.01006   0.00999   1.86226
   A33        1.81161   0.00274   0.00000   0.00650   0.00684   1.81845
   A34        1.74659   0.01424   0.00000  -0.00193  -0.00239   1.74419
   A35        1.85858   0.00145   0.00000   0.00599   0.00611   1.86470
   A36        2.85845  -0.00326   0.00000  -0.05905  -0.05868   2.79977
   A37        2.50612   0.02396   0.00000  -0.04029  -0.04094   2.46518
   A38        3.09425   0.00792   0.00000   0.02973   0.02975   3.12400
   A39        3.09639   0.00813   0.00000   0.01884   0.02432   3.12071
   A40        2.99365  -0.00026   0.00000  -0.03456  -0.03473   2.95892
   A41        3.33253  -0.00572   0.00000   0.03773   0.03795   3.37049
   A42        3.23404  -0.00064   0.00000   0.03747   0.04283   3.27686
   A43        3.26554   0.00268   0.00000  -0.02362  -0.02354   3.24199
    D1        0.75896  -0.00282   0.00000   0.03782   0.03755   0.79651
    D2       -2.40204  -0.00356   0.00000   0.03858   0.03840  -2.36363
    D3       -0.17611  -0.00231   0.00000  -0.01007  -0.01007  -0.18618
    D4        2.98335  -0.00162   0.00000  -0.01082  -0.01091   2.97245
    D5       -2.04177   0.00116   0.00000   0.00816   0.00809  -2.03368
    D6        2.16339   0.00073   0.00000   0.00648   0.00644   2.16983
    D7        0.06847   0.00002   0.00000   0.00260   0.00259   0.07106
    D8        1.08356   0.00052   0.00000   0.00873   0.00875   1.09231
    D9       -0.99446   0.00009   0.00000   0.00706   0.00709  -0.98737
   D10       -3.08938  -0.00062   0.00000   0.00318   0.00325  -3.08614
   D11       -0.30514   0.00005   0.00000   0.00481   0.00476  -0.30037
   D12       -0.23437   0.00046   0.00000   0.00362   0.00373  -0.23064
   D13       -2.12747  -0.00648   0.00000  -0.00128  -0.00110  -2.12857
   D14       -2.54788   0.00089   0.00000  -0.05016  -0.05023  -2.59811
   D15       -0.38261   0.00110   0.00000  -0.03497  -0.03484  -0.41745
   D16        0.37178   0.00657   0.00000   0.00877   0.00897   0.38075
   D17        2.32626   0.00428   0.00000   0.03298   0.03315   2.35941
   D18        1.15865   0.00252   0.00000   0.02300   0.02214   1.18079
   D19       -0.73755  -0.00133   0.00000   0.02131   0.01721  -0.72034
   D20       -2.14731   0.00176   0.00000  -0.24822  -0.23685  -2.38417
   D21        2.55856   0.00050   0.00000   0.02721   0.02814   2.58670
   D22       -1.38973  -0.00040   0.00000   0.01919   0.02087  -1.36886
   D23       -1.86478  -0.00016   0.00000   0.05975   0.05779  -1.80699
   D24        0.47013  -0.00106   0.00000   0.05172   0.05052   0.52064
   D25        0.86065  -0.00027   0.00000  -0.11112  -0.10672   0.75393
   D26       -3.08764  -0.00118   0.00000  -0.11915  -0.11399   3.08156
   D27       -1.00231   0.00763   0.00000   0.05049   0.04882  -0.95349
   D28        2.29999   0.00837   0.00000   0.31770   0.31029   2.61028
   D29        0.84427   0.01355   0.00000   0.02215   0.03132   0.87559
   D30        0.27106   0.00137   0.00000  -0.04373  -0.04126   0.22980
   D31        2.34167   0.00280   0.00000  -0.01347  -0.01363   2.32805
   D32        2.20660   0.00044   0.00000  -0.01054  -0.00951   2.19709
   D33        0.15986  -0.00241   0.00000  -0.01166  -0.00919   0.15067
   D34        1.63948   0.00046   0.00000   0.01045   0.01098   1.65045
   D35       -0.47907  -0.00106   0.00000  -0.02844  -0.02817  -0.50724
   D36       -1.50199   0.00016   0.00000   0.00427   0.00189  -1.50010
   D37        2.55801  -0.00028   0.00000  -0.02847  -0.02858   2.52943
   D38        0.44027   0.00151   0.00000   0.03025   0.02742   0.46769
   D39       -1.78293   0.00107   0.00000  -0.00250  -0.00304  -1.78597
   D40       -0.07092  -0.00317   0.00000  -0.01074  -0.01039  -0.08131
   D41        1.76342   0.01394   0.00000  -0.00842  -0.00836   1.75506
   D42        0.25776   0.01637   0.00000   0.02162   0.02173   0.27950
   D43       -1.62317   0.00777   0.00000   0.01362   0.01350  -1.60967
         Item               Value     Threshold  Converged?
 Maximum Force            0.023962     0.000015     NO 
 RMS     Force            0.005324     0.000010     NO 
 Maximum Displacement     0.403855     0.000060     NO 
 RMS     Displacement     0.111996     0.000040     NO 
 Predicted change in Energy=-4.011069D-03
 GradGradGradGradGradGradGradGradGradGradGradGradGradGradGradGradGradGrad

                          Input orientation:                          
 ---------------------------------------------------------------------
 Center     Atomic      Atomic             Coordinates (Angstroms)
 Number     Number       Type             X           Y           Z
 ---------------------------------------------------------------------
      1          6           0        0.455289    1.050777   -1.220709
      2          8           0       -0.482056    1.813729   -1.209796
      3          8           0        0.437069   -0.239615   -1.136313
      4          1           0       -0.497611   -0.614187   -0.873971
      5          6           0        1.909904    1.574987   -1.372647
      6          9           0        2.465312    1.123624   -2.506896
      7          9           0        2.677604    1.152998   -0.354076
      8          9           0        1.952525    2.904279   -1.392626
      9          8           0       -2.462810    1.321469    0.644991
     10          1           0       -1.859616    1.697559   -0.023689
     11          1           0       -3.320134    1.730605    0.510206
     12          8           0        0.363405   -1.737143    1.507012
     13          1           0        1.022879   -1.924898    0.832529
     14          1           0        0.807728   -1.910151    2.369030
     15          8           0        0.348303    0.996572    1.631426
     16          1           0       -0.524796    1.334505    1.856324
     17          1           0        0.268748    0.021300    1.594797
     18          8           0        2.639546    0.767722    3.081917
     19          1           0        3.361745    0.890781    2.461456
     20          1           0        1.831147    1.045619    2.602637
     21          8           0        1.874484   -1.751364    3.695076
     22          1           0        2.253411   -0.852444    3.552709
     23          1           0        1.602441   -1.793398    4.613535
     24          8           0       -1.723808   -1.163604   -0.182142
     25          1           0       -2.164357   -0.371881    0.190358
     26          1           0       -1.303228   -1.627633    0.561091
 ---------------------------------------------------------------------
                    Distance matrix (angstroms):
                    1          2          3          4          5
     1  C    0.000000
     2  O    1.208648   0.000000
     3  O    1.293277   2.250869   0.000000
     4  H    1.949448   2.451080   1.040554   0.000000
     5  C    1.553637   2.409355   2.349017   3.292004   0.000000
     6  F    2.387420   3.293280   2.801909   3.803333   1.341167
     7  F    2.387506   3.339502   2.751594   3.670862   1.343474
     8  F    2.388879   2.673931   3.499482   4.318769   1.330125
     9  O    3.474106   2.757887   3.744239   3.148971   4.822423
    10  H    2.685139   1.821542   3.203956   2.814641   4.005495
    11  H    4.208569   3.319640   4.550755   3.921815   5.560814
    12  O    3.901461   4.550224   3.038944   2.769740   4.653418
    13  H    3.659588   4.518102   2.657008   2.634767   4.230698
    14  H    4.666640   5.323422   3.900706   3.728336   5.230786
    15  O    2.854656   3.070795   3.032560   3.096309   3.434766
    16  H    3.241790   3.103639   3.515525   3.354497   4.051154
    17  H    3.003613   3.412074   2.748704   2.661948   3.730021
    18  O    4.833600   5.409004   4.864062   5.234547   4.585541
    19  H    4.693764   5.394880   4.772365   5.318330   4.156479
    20  H    4.063372   4.524991   4.192259   4.501653   4.011149
    21  O    5.833614   6.505454   5.262497   5.272210   6.061986
    22  H    5.444356   6.105138   5.065727   5.217316   5.501777
    23  H    6.591182   7.160144   6.069027   5.992786   6.875676
    24  O    3.275754   3.385636   2.536451   1.511306   4.703302
    25  H    3.298122   3.093130   2.923177   1.992373   4.778376
    26  H    3.666207   3.956430   2.799358   1.932743   4.931565
                    6          7          8          9         10
     6  F    0.000000
     7  F    2.163460   0.000000
     8  F    2.162239   2.161321   0.000000
     9  O    5.853198   5.239311   5.113937   0.000000
    10  H    5.020032   4.581710   4.226414   0.975920   0.000000
    11  H    6.553070   6.087157   5.727060   0.959460   1.555394
    12  O    5.358494   4.143921   5.698771   4.252725   4.368299
    13  H    4.746141   3.690473   5.397824   4.766980   4.707874
    14  H    5.977125   4.504956   6.216056   4.910407   5.084820
    15  O    4.650116   3.064691   3.918898   2.996826   2.847050
    16  H    5.293666   3.895405   4.376869   2.285474   2.334095
    17  H    4.781621   3.298702   4.480108   3.170801   3.155831
    18  O    5.602843   3.457736   5.005837   5.681485   5.545434
    19  H    5.053941   2.909300   4.570998   6.116410   5.838616
    20  H    5.149328   3.077365   4.408115   4.727213   4.576499
    21  O    6.861420   5.047371   6.896797   6.128413   6.298237
    22  H    6.377190   4.411883   6.217704   5.951761   6.017485
    23  H    7.743003   5.874895   7.633131   6.479043   6.758436
    24  O    5.308919   4.976810   5.615012   2.721371   2.868763
    25  H    5.562872   5.105512   5.494340   1.778539   2.102680
    26  H    5.584251   4.941302   5.912289   3.169996   3.421759
                   11         12         13         14         15
    11  H    0.000000
    12  O    5.156293   0.000000
    13  H    5.685803   0.961814   0.000000
    14  H    5.809439   0.985104   1.551561   0.000000
    15  O    3.905556   2.736586   3.102947   3.033838   0.000000
    16  H    3.127754   3.216510   3.750621   3.544895   0.962850
    17  H    4.120454   1.763175   2.222038   2.149521   0.979197
    18  O    6.561907   3.733027   3.863103   3.321862   2.721413
    19  H    7.011433   4.099633   4.006463   3.791671   3.127455
    20  H    5.602069   3.331430   3.551134   3.136644   1.773269
    21  O    7.017946   2.659171   2.991575   1.709263   3.760191
    22  H    6.855171   2.922275   3.172341   2.147054   3.277137
    23  H    7.313525   3.344975   3.827426   2.383905   4.271975
    24  O    3.376988   2.745659   3.025461   3.670761   3.499862
    25  H    2.420449   3.160237   3.603154   3.993266   3.203561
    26  H    3.917686   1.919485   2.360682   2.793670   3.280187
                   16         17         18         19         20
    16  H    0.000000
    17  H    1.556475   0.000000
    18  O    3.440404   2.896438   0.000000
    19  H    3.958318   3.327720   0.960046   0.000000
    20  H    2.488154   2.122749   0.980022   1.544874   0.000000
    21  O    4.319739   3.183064   2.703161   3.273331   3.003068
    22  H    3.921595   2.921598   1.730804   2.336251   2.164160
    23  H    4.680932   3.766250   3.159236   3.864118   3.486550
    24  O    3.439988   2.920923   5.781259   6.088675   5.027263
    25  H    2.894020   2.836731   5.721651   6.106554   4.877751
    26  H    3.325334   2.501727   5.257162   5.631675   4.597662
                   21         22         23         24         25
    21  O    0.000000
    22  H    0.985856   0.000000
    23  H    0.958823   1.560291   0.000000
    24  O    5.322217   5.464815   5.870187   0.000000
    25  H    5.522523   5.572524   5.981134   0.979625   0.000000
    26  H    4.464865   4.711727   4.989257   0.971909   1.567131
                   26
    26  H    0.000000
 Stoichiometry    C2H13F3O8
 Framework group  C1[X(C2H13F3O8)]
 Deg. of freedom    72
 Full point group                 C1      NOp   1
 Largest Abelian subgroup         C1      NOp   1
 Largest concise Abelian subgroup C1      NOp   1
                         Standard orientation:                         
 ---------------------------------------------------------------------
 Center     Atomic      Atomic             Coordinates (Angstroms)
 Number     Number       Type             X           Y           Z
 ---------------------------------------------------------------------
      1          6           0        1.537033    0.405004   -0.228391
      2          8           0        1.892046    1.190874    0.618489
      3          8           0        0.798718    0.627520   -1.266631
      4          1           0        0.351892    1.567120   -1.250777
      5          6           0        1.982656   -1.082383   -0.174660
      6          9           0        2.738262   -1.394369   -1.237888
      7          9           0        0.916784   -1.900134   -0.185755
      8          9           0        2.686638   -1.344026    0.923149
      9          8           0       -0.011406    2.954414    1.552693
     10          1           0        0.773808    2.393626    1.406491
     11          1           0        0.288366    3.741311    2.012578
     12          8           0       -2.239073    0.589938   -1.191833
     13          1           0       -1.737932    0.069475   -1.826705
     14          1           0       -3.052547    0.067552   -1.002613
     15          8           0       -0.936214    0.129621    1.170278
     16          1           0       -0.981610    0.894804    1.752956
     17          1           0       -1.410298    0.375721    0.349605
     18          8           0       -2.224957   -2.266955    1.210969
     19          1           0       -1.607826   -2.908111    0.850756
     20          1           0       -1.696396   -1.458860    1.378451
     21          8           0       -4.072865   -1.181443   -0.436447
     22          1           0       -3.475603   -1.682642    0.166868
     23          1           0       -4.889368   -1.034024    0.044105
     24          8           0       -0.561885    2.762086   -1.105472
     25          1           0       -0.486188    3.008764   -0.160441
     26          1           0       -1.424482    2.327848   -1.214888
 ---------------------------------------------------------------------
 Rotational constants (GHZ):           0.6055996           0.4324841           0.3263926
 Standard basis: 6-31++G(d,p) (6D, 7F)
 There are   325 symmetry adapted cartesian basis functions of A   symmetry.
 There are   325 symmetry adapted basis functions of A   symmetry.
   325 basis functions,   520 primitive gaussians,   325 cartesian basis functions
    58 alpha electrons       58 beta electrons
       nuclear repulsion energy      1034.7757233421 Hartrees.
 NAtoms=   26 NActive=   26 NUniq=   26 SFac= 1.00D+00 NAtFMM=   60 NAOKFM=F Big=F
 Integral buffers will be    131072 words long.
 Raffenetti 2 integral format.
 Two-electron integral symmetry is turned on.
 Nuclear repulsion after empirical dispersion term =     1034.7595067917 Hartrees.
 One-electron integrals computed using PRISM.
 NBasis=   325 RedAO= T EigKep=  4.68D-05  NBF=   325
 NBsUse=   325 1.00D-06 EigRej= -1.00D+00 NBFU=   325
 Initial guess from the checkpoint file:  "/local_scratch/slurm.5787710/Gau-2778638.chk"
 B after Tr=     0.000000    0.000000   -0.000000
         Rot=    0.999359   -0.003935    0.010538    0.033973 Ang=  -4.10 deg.
 ExpMin= 3.60D-02 ExpMax= 7.00D+03 ExpMxC= 1.05D+03 IAcc=3 IRadAn=         5 AccDes= 0.00D+00
 Harris functional with IExCor= 4639 and IRadAn=       5 diagonalized for initial guess.
 HarFok:  IExCor= 4639 AccDes= 0.00D+00 IRadAn=         5 IDoV= 1 UseB2=F ITyADJ=14
 ICtDFT=  3500011 ScaDFX=  1.000000  1.000000  1.000000  1.000000
 FoFCou: FMM=F IPFlag=           0 FMFlag=      100000 FMFlg1=           0
         NFxFlg=           0 DoJE=T BraDBF=F KetDBF=T FulRan=T
         wScrn=  0.000000 ICntrl=       500 IOpCl=  0 I1Cent=   200000004 NGrid=           0
         NMat0=    1 NMatS0=      1 NMatT0=    0 NMatD0=    1 NMtDS0=    0 NMtDT0=    0
 Petite list used in FoFCou.
 Requested convergence on RMS density matrix=1.00D-10 within 128 cycles.
 Requested convergence on MAX density matrix=1.00D-08.
 Requested convergence on             energy=1.00D-08.
 No special actions if energy rises.
 SCF Done:  E(RwB97XD) =  -985.239916237     A.U. after   16 cycles
            NFock= 16  Conv=0.67D-10     -V/T= 2.0082
 Calling FoFJK, ICntrl=      2127 FMM=F ISym2X=0 I1Cent= 0 IOpClX= 0 NMat=1 NMatS=1 NMatT=0.
 ***** Axes restored to original set *****
 -------------------------------------------------------------------
 Center     Atomic                   Forces (Hartrees/Bohr)
 Number     Number              X              Y              Z
 -------------------------------------------------------------------
      1        6           0.007505721    0.000437755   -0.000798975
      2        8          -0.005752571    0.006403029    0.000160137
      3        8          -0.003610985   -0.009370768    0.000340489
      4        1           0.004122268    0.004155650   -0.001580070
      5        6           0.001616536    0.001732286   -0.000047530
      6        9          -0.001321963   -0.001145670   -0.001586577
      7        9           0.000006606   -0.001432192    0.001280365
      8        9          -0.002049234    0.000080704    0.000168487
      9        8           0.001966667    0.000590962    0.001107742
     10        1          -0.000533490    0.000131654   -0.002244148
     11        1          -0.000996473    0.000514369    0.000624160
     12        8          -0.000636015   -0.001222579    0.000331205
     13        1           0.000857495   -0.000404680   -0.001358127
     14        1           0.000990370   -0.000993717    0.001878981
     15        8           0.000541321    0.000102496    0.002179942
     16        1          -0.000829322    0.000552638   -0.000022865
     17        1          -0.001373143    0.000432346   -0.001192935
     18        8          -0.000849372   -0.000740567   -0.000467664
     19        1           0.001202002    0.000523564    0.000218560
     20        1          -0.000282462    0.001459969    0.000144743
     21        8           0.000232281    0.000969017   -0.001011738
     22        1           0.000554038   -0.000429586    0.001095595
     23        1          -0.000095595   -0.000771104    0.001042135
     24        8           0.001456848   -0.000471994   -0.001743921
     25        1          -0.001481123   -0.001524828    0.000556337
     26        1          -0.001240405    0.000421247    0.000925675
 -------------------------------------------------------------------
 Cartesian Forces:  Max     0.009370768 RMS     0.002100139

 GradGradGradGradGradGradGradGradGradGradGradGradGradGradGradGradGradGrad
 Berny optimization.
 Using GEDIIS/GDIIS optimizer.
 FormGI is forming the generalized inverse of G from B-inverse, IUseBI=4.
 Internal  Forces:  Max     0.008032075 RMS     0.002190343
 Search for a local minimum.
 Step number   2 out of a maximum of  156
 All quantities printed in internal units (Hartrees-Bohrs-Radians)
 Mixed Optimization -- RFO/linear search
 Update second derivatives using D2CorX and points    1    2
 DE= -3.54D-03 DEPred=-4.01D-03 R= 8.82D-01
 TightC=F SS=  1.41D+00  RLast= 5.45D-01 DXNew= 5.0454D-01 1.6360D+00
 Trust test= 8.82D-01 RLast= 5.45D-01 DXMaxT set to 5.05D-01
 ITU=  1  0
 Use linear search instead of GDIIS.
     Eigenvalues ---   -0.00903  -0.00062  -0.00001   0.00019   0.00023
     Eigenvalues ---    0.00039   0.00086   0.00231   0.00423   0.00592
     Eigenvalues ---    0.00662   0.00749   0.00843   0.00942   0.01088
     Eigenvalues ---    0.01169   0.01268   0.01309   0.01387   0.01422
     Eigenvalues ---    0.01666   0.01794   0.01846   0.01884   0.01967
     Eigenvalues ---    0.02294   0.02380   0.02510   0.02777   0.03020
     Eigenvalues ---    0.03121   0.03159   0.03172   0.03496   0.03782
     Eigenvalues ---    0.04604   0.05100   0.05547   0.06458   0.06958
     Eigenvalues ---    0.08115   0.08564   0.08941   0.11719   0.12476
     Eigenvalues ---    0.13774   0.19326   0.19562   0.20763   0.21838
     Eigenvalues ---    0.23476   0.25900   0.30428   0.36189   0.37837
     Eigenvalues ---    0.38919   0.45052   0.45350   0.47165   0.48344
     Eigenvalues ---    0.49143   0.49275   0.51741   0.55466   0.55880
     Eigenvalues ---    0.56245   0.57102   0.57366   0.57525   0.59513
     Eigenvalues ---    0.84771   1.10925
 RFO step:  Lambda=-1.12444542D-02 EMin=-9.03168539D-03
 Quartic linear search produced a step of  0.29788.
 Maximum step size (   0.505) exceeded in Quadratic search.
    -- Step size scaled by   0.737
 Iteration  1 RMS(Cart)=  0.16683869 RMS(Int)=  0.01488490
 Iteration  2 RMS(Cart)=  0.02212639 RMS(Int)=  0.00608980
 Iteration  3 RMS(Cart)=  0.00099376 RMS(Int)=  0.00608448
 Iteration  4 RMS(Cart)=  0.00002127 RMS(Int)=  0.00608448
 Iteration  5 RMS(Cart)=  0.00000059 RMS(Int)=  0.00608448
 Variable       Old X    -DE/DX   Delta X   Delta X   Delta X     New X
                                 (Linear)    (Quad)   (Total)
    R1        2.28401   0.00803   0.00225   0.02623   0.02777   2.31179
    R2        2.44394   0.00515   0.00518   0.03788   0.04262   2.48656
    R3        2.93595  -0.00187  -0.00348  -0.03154  -0.03502   2.90093
    R4        3.44222  -0.00013   0.00237  -0.00408  -0.00229   3.43992
    R5        1.96636  -0.00466  -0.01903  -0.11956  -0.13804   1.82832
    R6        2.85595   0.00151   0.02842   0.12392   0.15284   3.00879
    R7        2.53444   0.00118   0.00076   0.00344   0.00420   2.53864
    R8        2.53880   0.00143   0.00004   0.00722   0.00726   2.54605
    R9        2.51357   0.00001  -0.00088  -0.00763  -0.00851   2.50507
   R10        1.84422   0.00131   0.00061   0.00816   0.00841   1.85263
   R11        1.81312   0.00102   0.00056   0.00574   0.00631   1.81942
   R12        3.36095   0.00203   0.02225   0.10016   0.12303   3.48398
   R13        1.81756   0.00162   0.00049   0.00954   0.01003   1.82760
   R14        1.86158   0.00294  -0.00096   0.02282   0.01865   1.88023
   R15        3.33192   0.00182   0.00594   0.11759   0.12089   3.45280
   R16        3.62730   0.00163   0.00424   0.13359   0.13771   3.76501
   R17        3.23004   0.00082   0.01270   0.01488   0.02479   3.25483
   R18        1.81952   0.00094   0.00104   0.00783   0.00887   1.82839
   R19        1.85041   0.00133  -0.00068   0.00345   0.00068   1.85109
   R20        3.35099   0.00047  -0.00226   0.01064   0.01135   3.36234
   R21        1.81422   0.00083   0.00047   0.00494   0.00541   1.81964
   R22        1.85197   0.00084   0.00205   0.00071   0.00647   1.85845
   R23        3.27075   0.00071   0.01256   0.03203   0.04703   3.31778
   R24        1.86300   0.00029   0.00005  -0.00382  -0.00210   1.86090
   R25        1.81191   0.00106   0.00046   0.00609   0.00656   1.81847
   R26        1.85122   0.00118  -0.00167  -0.00197  -0.00287   1.84835
   R27        1.83664   0.00248   0.00098   0.00225   0.00317   1.83981
    A1        2.23740  -0.00088  -0.00145  -0.00211  -0.00506   2.23234
    A2        2.11064   0.00010   0.00151  -0.00268  -0.00043   2.11021
    A3        1.93502   0.00077  -0.00006   0.00478   0.00548   1.94050
    A4        2.15571  -0.00067  -0.00734  -0.00489  -0.01400   2.14170
    A5        1.96956  -0.00195  -0.00239  -0.02609  -0.02916   1.94040
    A6        1.93572  -0.00282  -0.00358  -0.02765  -0.03162   1.90410
    A7        1.93359  -0.00079  -0.00087  -0.01350  -0.01457   1.91902
    A8        1.94837  -0.00266  -0.00317  -0.02501  -0.02855   1.91982
    A9        1.87427   0.00192   0.00271   0.02405   0.02653   1.90081
   A10        1.88637   0.00243   0.00239   0.02278   0.02461   1.91098
   A11        1.88282   0.00228   0.00305   0.02329   0.02615   1.90897
   A12        1.86680  -0.00110   0.00193   0.01298   0.01402   1.88082
   A13        1.65896   0.00049   0.00645   0.03287   0.03936   1.69832
   A14        2.11769   0.00028   0.00119   0.00754   0.00821   2.12589
   A15        2.78808   0.00062   0.00216   0.01834   0.02010   2.80818
   A16        1.84429  -0.00004   0.00427  -0.01664  -0.01770   1.82659
   A17        1.84046   0.00237  -0.00653   0.04623   0.03318   1.87364
   A18        1.83474   0.00027   0.03331  -0.12323  -0.09835   1.73639
   A19        1.72723  -0.00114   0.02270  -0.07402  -0.03054   1.69670
   A20        2.55507  -0.00006  -0.05061   0.24170   0.16157   2.71665
   A21        1.49174  -0.00064   0.01768  -0.18345  -0.12533   1.36641
   A22        2.80549   0.00066  -0.02040   0.06914   0.04093   2.84642
   A23        1.85942   0.00008   0.00034  -0.00585  -0.00612   1.85330
   A24        2.24035  -0.00031  -0.00013  -0.00280   0.00109   2.24144
   A25        1.68703   0.00111  -0.00053   0.09362   0.08747   1.77450
   A26        1.84222   0.00037   0.00055   0.01518   0.00985   1.85207
   A27        2.05286   0.00058   0.00597   0.02035   0.02450   2.07735
   A28        1.78691   0.00041   0.01041   0.01112   0.02896   1.81587
   A29        2.82335  -0.00047  -0.00282  -0.03481  -0.03648   2.78687
   A30        1.78499   0.00076   0.00005   0.06640   0.06058   1.84557
   A31        2.16759  -0.00011   0.00668  -0.05518  -0.05036   2.11723
   A32        1.86226  -0.00034   0.00298   0.00669   0.01149   1.87375
   A33        1.81845   0.00144   0.00204   0.01177   0.01553   1.83398
   A34        1.74419   0.00565  -0.00071   0.05763   0.05623   1.80043
   A35        1.86470  -0.00250   0.00182  -0.02409  -0.02362   1.84108
   A36        2.79977  -0.00259  -0.01748  -0.09034  -0.10578   2.69398
   A37        2.46518   0.00681  -0.01220   0.08091   0.06810   2.53328
   A38        3.12400   0.00410   0.00886   0.08511   0.09419   3.21819
   A39        3.12071   0.00341   0.00724   0.04077   0.05501   3.17572
   A40        2.95892  -0.00020  -0.01035  -0.03435  -0.04590   2.91302
   A41        3.37049  -0.00305   0.01130   0.00005   0.01228   3.38276
   A42        3.27686  -0.00042   0.01276   0.01103   0.03320   3.31007
   A43        3.24199   0.00129  -0.00701   0.02310   0.01652   3.25851
    D1        0.79651  -0.00180   0.01119  -0.04913  -0.03857   0.75794
    D2       -2.36363  -0.00220   0.01144  -0.05028  -0.03943  -2.40306
    D3       -0.18618  -0.00039  -0.00300   0.02049   0.01691  -0.16927
    D4        2.97245  -0.00001  -0.00325   0.02160   0.01774   2.99018
    D5       -2.03368   0.00072   0.00241   0.02046   0.02273  -2.01095
    D6        2.16983   0.00065   0.00192   0.01704   0.01894   2.18877
    D7        0.07106   0.00008   0.00077   0.01348   0.01440   0.08546
    D8        1.09231   0.00037   0.00261   0.01944   0.02191   1.11422
    D9       -0.98737   0.00030   0.00211   0.01602   0.01812  -0.96925
   D10       -3.08614  -0.00028   0.00097   0.01246   0.01358  -3.07256
   D11       -0.30037  -0.00029   0.00142   0.02409   0.02601  -0.27437
   D12       -0.23064  -0.00046   0.00111   0.00457   0.00612  -0.22453
   D13       -2.12857  -0.00020  -0.00033   0.00736   0.00580  -2.12277
   D14       -2.59811  -0.00000  -0.01496  -0.02761  -0.04278  -2.64089
   D15       -0.41745   0.00017  -0.01038  -0.00094  -0.01037  -0.42782
   D16        0.38075   0.00287   0.00267  -0.01701  -0.01418   0.36657
   D17        2.35941   0.00197   0.00988   0.02464   0.03515   2.39456
   D18        1.18079   0.00129   0.00659   0.01054   0.01623   1.19702
   D19       -0.72034  -0.00084   0.00513  -0.00866  -0.00442  -0.72476
   D20       -2.38417   0.00208  -0.07055   0.36803   0.30688  -2.07728
   D21        2.58670  -0.00018   0.00838  -0.07894  -0.06934   2.51735
   D22       -1.36886  -0.00043   0.00622  -0.04447  -0.03547  -1.40433
   D23       -1.80699  -0.00001   0.01721  -0.11142  -0.09663  -1.90362
   D24        0.52064  -0.00027   0.01505  -0.07696  -0.06276   0.45788
   D25        0.75393  -0.00041  -0.03179   0.08750   0.06141   0.81534
   D26        3.08156  -0.00066  -0.03396   0.12196   0.09528  -3.10634
   D27       -0.95349   0.00337   0.01454  -0.07040  -0.06327  -1.01676
   D28        2.61028   0.00262   0.09243  -0.43962  -0.35529   2.25499
   D29        0.87559   0.00566   0.00933  -0.06864  -0.04384   0.83175
   D30        0.22980   0.00117  -0.01229   0.07928   0.07078   0.30058
   D31        2.32805   0.00132  -0.00406   0.11335   0.10696   2.43500
   D32        2.19709   0.00018  -0.00283   0.07565   0.07493   2.27202
   D33        0.15067  -0.00081  -0.00274  -0.00372  -0.00477   0.14590
   D34        1.65045   0.00033   0.00327   0.05766   0.06065   1.71110
   D35       -0.50724  -0.00068  -0.00839   0.02250   0.01298  -0.49427
   D36       -1.50010  -0.00064   0.00056  -0.06408  -0.06751  -1.56761
   D37        2.52943  -0.00049  -0.00851  -0.03044  -0.03964   2.48979
   D38        0.46769   0.00022   0.00817  -0.03799  -0.03526   0.43243
   D39       -1.78597   0.00037  -0.00091  -0.00435  -0.00739  -1.79336
   D40       -0.08131  -0.00095  -0.00310   0.00392   0.00142  -0.07989
   D41        1.75506   0.00496  -0.00249   0.06353   0.06081   1.81586
   D42        0.27950   0.00801   0.00647   0.06013   0.06685   0.34635
   D43       -1.60967   0.00503   0.00402   0.03254   0.03618  -1.57350
         Item               Value     Threshold  Converged?
 Maximum Force            0.008032     0.000015     NO 
 RMS     Force            0.002190     0.000010     NO 
 Maximum Displacement     0.464491     0.000060     NO 
 RMS     Displacement     0.173387     0.000040     NO 
 Predicted change in Energy=-6.508167D-03
 GradGradGradGradGradGradGradGradGradGradGradGradGradGradGradGradGradGrad

                          Input orientation:                          
 ---------------------------------------------------------------------
 Center     Atomic      Atomic             Coordinates (Angstroms)
 Number     Number       Type             X           Y           Z
 ---------------------------------------------------------------------
      1          6           0        0.512087    1.097393   -1.315386
      2          8           0       -0.395048    1.912329   -1.217612
      3          8           0        0.428704   -0.214855   -1.265742
      4          1           0       -0.452838   -0.498710   -0.985787
      5          6           0        1.959407    1.552813   -1.548647
      6          9           0        2.368737    1.117248   -2.751740
      7          9           0        2.763161    1.034099   -0.599874
      8          9           0        2.030169    2.875974   -1.509721
      9          8           0       -2.307886    1.389896    0.709943
     10          1           0       -1.716120    1.769210    0.026526
     11          1           0       -3.148952    1.856010    0.661735
     12          8           0        0.347474   -1.895339    1.586125
     13          1           0        0.985766   -2.073901    0.881832
     14          1           0        0.867958   -1.993487    2.428406
     15          8           0        0.154895    0.889922    1.761497
     16          1           0       -0.745734    1.174616    1.971155
     17          1           0        0.118401   -0.084446    1.667675
     18          8           0        2.473904    0.882339    3.188694
     19          1           0        3.184184    1.132487    2.588590
     20          1           0        1.634855    1.103501    2.725818
     21          8           0        1.989817   -1.742628    3.711020
     22          1           0        2.285437   -0.806959    3.628244
     23          1           0        1.739410   -1.884426    4.629277
     24          8           0       -1.704625   -1.131148   -0.232061
     25          1           0       -2.145548   -0.376260    0.206595
     26          1           0       -1.294487   -1.645470    0.485666
 ---------------------------------------------------------------------
                    Distance matrix (angstroms):
                    1          2          3          4          5
     1  C    0.000000
     2  O    1.223345   0.000000
     3  O    1.315831   2.281621   0.000000
     4  H    1.894006   2.422848   0.967505   0.000000
     5  C    1.535107   2.404640   2.355363   3.216285   0.000000
     6  F    2.347479   3.259480   2.783238   3.700162   1.343391
     7  F    2.362900   3.335741   2.730010   3.583445   1.347314
     8  F    2.346421   2.625951   3.489619   4.222360   1.325623
     9  O    3.484216   2.765385   3.737309   3.143809   4.830896
    10  H    2.686442   1.820328   3.194799   2.786417   4.004684
    11  H    4.229387   3.334532   4.561061   3.940567   5.574321
    12  O    4.171607   4.786503   3.311159   3.034106   4.931012
    13  H    3.887061   4.712148   2.894555   2.835279   4.473059
    14  H    4.867870   5.490358   4.123495   3.954184   5.439160
    15  O    3.104487   3.197318   3.234143   3.137707   3.827890
    16  H    3.519862   3.291722   3.713144   3.410178   4.455315
    17  H    3.232705   3.546212   2.952665   2.745685   4.051499
    18  O    4.917491   5.357919   5.022816   5.281989   4.812135
    19  H    4.731000   5.282634   4.925837   5.353961   4.335145
    20  H    4.194279   4.508364   4.373262   4.549896   4.310252
    21  O    5.959376   6.583138   5.435010   5.438188   6.206848
    22  H    5.586663   6.169428   5.267746   5.374239   5.698685
    23  H    6.762883   7.290910   6.265514   6.185071   7.073172
    24  O    3.324725   3.456740   2.541493   1.592185   4.728867
    25  H    3.398691   3.214072   2.969950   2.074135   4.863420
    26  H    3.745770   4.045748   2.843146   2.046608   4.995526
                    6          7          8          9         10
     6  F    0.000000
     7  F    2.189294   0.000000
     8  F    2.179531   2.181193   0.000000
     9  O    5.824808   5.249546   5.094512   0.000000
    10  H    4.982958   4.582218   4.197578   0.980370   0.000000
    11  H    6.530120   6.100842   5.707788   0.962797   1.569724
    12  O    5.654932   4.381295   5.931371   4.314093   4.485498
    13  H    5.029800   3.874822   5.595674   4.782842   4.775064
    14  H    6.225988   4.682794   6.369556   4.948371   5.157943
    15  O    5.032105   3.521351   4.261681   2.724156   2.698882
    16  H    5.657646   4.352273   4.766210   2.019237   2.253169
    17  H    5.102872   3.658918   4.744975   2.996298   3.081375
    18  O    5.946007   3.802625   5.123143   5.409930   5.323735
    19  H    5.402250   3.217646   4.600832   5.810198   5.566198
    20  H    5.526519   3.512567   4.608441   4.437452   4.354122
    21  O    7.077411   5.185758   6.970600   6.106506   6.296227
    22  H    6.664360   4.636237   6.326756   5.868669   5.968373
    23  H    7.992841   6.075350   7.773883   6.516361   6.817262
    24  O    5.291157   4.978423   5.624778   2.758071   2.911885
    25  H    5.600097   5.170583   5.564116   1.843643   2.195421
    26  H    5.615391   4.982268   5.956372   3.207916   3.471113
                   11         12         13         14         15
    11  H    0.000000
    12  O    5.210769   0.000000
    13  H    5.708637   0.967124   0.000000
    14  H    5.837407   0.994974   1.553137   0.000000
    15  O    3.613614   2.797414   3.201312   3.044220   0.000000
    16  H    2.820343   3.281459   3.838955   3.584684   0.967543
    17  H    3.931015   1.827145   2.308203   2.187461   0.979555
    18  O    6.240999   3.847783   4.034293   3.380456   2.723005
    19  H    6.659194   4.268441   4.245819   3.893877   3.149526
    20  H    5.264173   3.456775   3.730614   3.204360   1.779273
    21  O    6.975334   2.689942   3.020292   1.722381   3.754717
    22  H    6.739745   3.018364   3.291969   2.203794   3.302024
    23  H    7.323137   3.346398   3.827169   2.369632   4.293234
    24  O    3.436286   2.846208   3.060677   3.799986   3.393642
    25  H    2.489378   3.228911   3.625335   4.078368   3.051716
    26  H    3.966157   1.992356   2.353732   2.927717   3.186953
                   16         17         18         19         20
    16  H    0.000000
    17  H    1.556941   0.000000
    18  O    3.454548   2.965902   0.000000
    19  H    3.978348   3.424622   0.962910   0.000000
    20  H    2.498355   2.197844   0.983449   1.555665   0.000000
    21  O    4.361271   3.229091   2.719857   3.309479   3.032668
    22  H    3.982535   3.010300   1.755691   2.376989   2.210766
    23  H    4.753871   3.826054   3.204645   3.918359   3.544262
    24  O    3.330192   2.833373   5.763315   6.081165   4.989472
    25  H    2.734660   2.710235   5.640597   6.029615   4.777826
    26  H    3.234299   2.414580   5.281758   5.674313   4.599584
                   21         22         23         24         25
    21  O    0.000000
    22  H    0.984744   0.000000
    23  H    0.962292   1.568805   0.000000
    24  O    5.437894   5.561263   6.005115   0.000000
    25  H    5.590098   5.614874   6.076807   0.978104   0.000000
    26  H    4.604238   4.836813   5.141123   0.973587   1.553409
                   26
    26  H    0.000000
 Stoichiometry    C2H13F3O8
 Framework group  C1[X(C2H13F3O8)]
 Deg. of freedom    72
 Full point group                 C1      NOp   1
 Largest Abelian subgroup         C1      NOp   1
 Largest concise Abelian subgroup C1      NOp   1
                         Standard orientation:                         
 ---------------------------------------------------------------------
 Center     Atomic      Atomic             Coordinates (Angstroms)
 Number     Number       Type             X           Y           Z
 ---------------------------------------------------------------------
      1          6           0        1.607199    0.400107   -0.169584
      2          8           0        1.859214    1.161594    0.754105
      3          8           0        0.917480    0.653721   -1.261086
      4          1           0        0.476043    1.512748   -1.203883
      5          6           0        2.129821   -1.043295   -0.166508
      6          9           0        2.991299   -1.200982   -1.185180
      7          9           0        1.105025   -1.903631   -0.324212
      8          9           0        2.746966   -1.299548    0.978369
      9          8           0       -0.201483    2.811588    1.577755
     10          1           0        0.618127    2.284623    1.469718
     11          1           0        0.011607    3.578388    2.119594
     12          8           0       -2.389936    0.528532   -1.356479
     13          1           0       -1.821515    0.035547   -1.964090
     14          1           0       -3.135703   -0.095858   -1.146853
     15          8           0       -1.195078    0.309171    1.163386
     16          1           0       -1.298948    1.119794    1.681305
     17          1           0       -1.591803    0.492521    0.286733
     18          8           0       -2.284658   -2.177154    1.377313
     19          1           0       -1.592656   -2.815142    1.174090
     20          1           0       -1.830303   -1.315610    1.513234
     21          8           0       -4.053700   -1.423742   -0.546350
     22          1           0       -3.504822   -1.828514    0.164011
     23          1           0       -4.938682   -1.299191   -0.189559
     24          8           0       -0.572715    2.709662   -1.153317
     25          1           0       -0.615277    2.971084   -0.211758
     26          1           0       -1.420798    2.269210   -1.339405
 ---------------------------------------------------------------------
 Rotational constants (GHZ):           0.6087249           0.3980503           0.3163760
 Standard basis: 6-31++G(d,p) (6D, 7F)
 There are   325 symmetry adapted cartesian basis functions of A   symmetry.
 There are   325 symmetry adapted basis functions of A   symmetry.
   325 basis functions,   520 primitive gaussians,   325 cartesian basis functions
    58 alpha electrons       58 beta electrons
       nuclear repulsion energy      1019.5663722276 Hartrees.
 NAtoms=   26 NActive=   26 NUniq=   26 SFac= 1.00D+00 NAtFMM=   60 NAOKFM=F Big=F
 Integral buffers will be    131072 words long.
 Raffenetti 2 integral format.
 Two-electron integral symmetry is turned on.
 Nuclear repulsion after empirical dispersion term =     1019.5510081827 Hartrees.
 One-electron integrals computed using PRISM.
 NBasis=   325 RedAO= T EigKep=  4.75D-05  NBF=   325
 NBsUse=   325 1.00D-06 EigRej= -1.00D+00 NBFU=   325
 Initial guess from the checkpoint file:  "/local_scratch/slurm.5787710/Gau-2778638.chk"
 B after Tr=    -0.000000   -0.000000    0.000000
         Rot=    0.999742    0.002912    0.015011   -0.016812 Ang=   2.60 deg.
 ExpMin= 3.60D-02 ExpMax= 7.00D+03 ExpMxC= 1.05D+03 IAcc=3 IRadAn=         5 AccDes= 0.00D+00
 Harris functional with IExCor= 4639 and IRadAn=       5 diagonalized for initial guess.
 HarFok:  IExCor= 4639 AccDes= 0.00D+00 IRadAn=         5 IDoV= 1 UseB2=F ITyADJ=14
 ICtDFT=  3500011 ScaDFX=  1.000000  1.000000  1.000000  1.000000
 FoFCou: FMM=F IPFlag=           0 FMFlag=      100000 FMFlg1=           0
         NFxFlg=           0 DoJE=T BraDBF=F KetDBF=T FulRan=T
         wScrn=  0.000000 ICntrl=       500 IOpCl=  0 I1Cent=   200000004 NGrid=           0
         NMat0=    1 NMatS0=      1 NMatT0=    0 NMatD0=    1 NMtDS0=    0 NMtDT0=    0
 Petite list used in FoFCou.
 Requested convergence on RMS density matrix=1.00D-10 within 128 cycles.
 Requested convergence on MAX density matrix=1.00D-08.
 Requested convergence on             energy=1.00D-08.
 No special actions if energy rises.
 SCF Done:  E(RwB97XD) =  -985.237513820     A.U. after   17 cycles
            NFock= 17  Conv=0.33D-10     -V/T= 2.0083
 Calling FoFJK, ICntrl=      2127 FMM=F ISym2X=0 I1Cent= 0 IOpClX= 0 NMat=1 NMatS=1 NMatT=0.
 ***** Axes restored to original set *****
 -------------------------------------------------------------------
 Center     Atomic                   Forces (Hartrees/Bohr)
 Number     Number              X              Y              Z
 -------------------------------------------------------------------
      1        6          -0.018846397   -0.001585209    0.003452684
      2        8           0.014069065   -0.014140693   -0.000790744
      3        8           0.035016624    0.027640550   -0.011170418
      4        1          -0.032951009   -0.013589498    0.009883739
      5        6          -0.004533649   -0.004232423    0.000265529
      6        9           0.004259593    0.002785461    0.003127805
      7        9           0.000676677    0.003848021   -0.005075741
      8        9           0.006119870    0.000477633   -0.000644398
      9        8          -0.003689670    0.003426619   -0.001030640
     10        1          -0.003422493   -0.001853755    0.001173201
     11        1           0.002610188   -0.000709040   -0.000465161
     12        8           0.007348760   -0.001164824    0.001003404
     13        1          -0.002860700    0.000651285    0.002884281
     14        1          -0.003823179    0.001097110   -0.004905182
     15        8           0.001019003   -0.003052309    0.003038730
     16        1           0.002421392    0.000204198   -0.003320922
     17        1           0.001062322    0.002624711    0.000691496
     18        8          -0.000190176    0.001476736   -0.002384194
     19        1          -0.001790787   -0.000529872    0.001956973
     20        1           0.001850865   -0.001971609    0.000719546
     21        8          -0.000897552   -0.000336651    0.001967980
     22        1          -0.001141159   -0.000268445   -0.000072085
     23        1           0.001340079    0.000736890   -0.002459861
     24        8          -0.001906968   -0.001145864    0.006438841
     25        1           0.000314439   -0.001271341   -0.002397030
     26        1          -0.002055138    0.000882318   -0.001887835
 -------------------------------------------------------------------
 Cartesian Forces:  Max     0.035016624 RMS     0.007773461

 GradGradGradGradGradGradGradGradGradGradGradGradGradGradGradGradGradGrad
 Berny optimization.
 Using GEDIIS/GDIIS optimizer.
 FormGI is forming the generalized inverse of G from B-inverse, IUseBI=4.
 Internal  Forces:  Max     0.038484358 RMS     0.005305629
 Search for a local minimum.
 Step number   3 out of a maximum of  156
 All quantities printed in internal units (Hartrees-Bohrs-Radians)
 Mixed Optimization -- RFO/linear search
 Update second derivatives using D2CorX and points    1    3    2
 DE=  2.40D-03 DEPred=-6.51D-03 R=-3.69D-01
 Trust test=-3.69D-01 RLast= 7.25D-01 DXMaxT set to 2.52D-01
 ITU= -1  1  0
 Use linear search instead of GDIIS.
     Eigenvalues ---   -0.00068  -0.00001   0.00019   0.00024   0.00039
     Eigenvalues ---    0.00085   0.00233   0.00423   0.00591   0.00656
     Eigenvalues ---    0.00745   0.00842   0.00945   0.01026   0.01157
     Eigenvalues ---    0.01263   0.01307   0.01387   0.01429   0.01603
     Eigenvalues ---    0.01721   0.01836   0.01884   0.01937   0.02097
     Eigenvalues ---    0.02294   0.02477   0.02563   0.02782   0.03068
     Eigenvalues ---    0.03126   0.03218   0.03291   0.03530   0.03855
     Eigenvalues ---    0.04610   0.05175   0.05690   0.06512   0.06991
     Eigenvalues ---    0.08134   0.08572   0.08977   0.11712   0.12519
     Eigenvalues ---    0.13769   0.19537   0.20541   0.21815   0.23318
     Eigenvalues ---    0.25884   0.31090   0.36181   0.37827   0.38875
     Eigenvalues ---    0.43337   0.45325   0.46271   0.47326   0.48967
     Eigenvalues ---    0.49217   0.50615   0.52287   0.55862   0.56127
     Eigenvalues ---    0.56818   0.57222   0.57469   0.58149   0.60424
     Eigenvalues ---    0.95883   1.16242
 RFO step:  Lambda=-1.72042881D-03 EMin=-6.83081491D-04
 Quartic linear search produced a step of -0.64508.
 Maximum step size (   0.252) exceeded in Quadratic search.
    -- Step size scaled by   0.980
 Iteration  1 RMS(Cart)=  0.10733011 RMS(Int)=  0.03479601
 Iteration  2 RMS(Cart)=  0.11248945 RMS(Int)=  0.00366835
 Iteration  3 RMS(Cart)=  0.01393681 RMS(Int)=  0.00151472
 Iteration  4 RMS(Cart)=  0.00004732 RMS(Int)=  0.00151457
 Iteration  5 RMS(Cart)=  0.00000007 RMS(Int)=  0.00151457
 Variable       Old X    -DE/DX   Delta X   Delta X   Delta X     New X
                                 (Linear)    (Quad)   (Total)
    R1        2.31179  -0.01697  -0.01792   0.00944  -0.00826   2.30353
    R2        2.48656  -0.01184  -0.02749   0.00226  -0.02516   2.46140
    R3        2.90093   0.00735   0.02259  -0.00350   0.01909   2.92002
    R4        3.43992   0.00231   0.00148  -0.03379  -0.03206   3.40787
    R5        1.82832   0.03848   0.08905   0.04736   0.13623   1.96455
    R6        3.00879   0.00184  -0.09859  -0.08654  -0.18532   2.82347
    R7        2.53864  -0.00241  -0.00271   0.00175  -0.00096   2.53768
    R8        2.54605  -0.00465  -0.00468   0.00073  -0.00395   2.54211
    R9        2.50507   0.00078   0.00549   0.00067   0.00615   2.51122
   R10        1.85263  -0.00186  -0.00542   0.00354  -0.00167   1.85096
   R11        1.81942  -0.00260  -0.00407   0.00060  -0.00347   1.81596
   R12        3.48398  -0.00027  -0.07936   0.03333  -0.04620   3.43778
   R13        1.82760  -0.00411  -0.00647   0.00147  -0.00500   1.82260
   R14        1.88023  -0.00590  -0.01203  -0.00096  -0.01214   1.86809
   R15        3.45280  -0.00008  -0.07798   0.07920   0.00175   3.45455
   R16        3.76501   0.00317  -0.08883   0.04470  -0.04414   3.72087
   R17        3.25483   0.00003  -0.01599   0.03106   0.01587   3.27070
   R18        1.82839  -0.00291  -0.00572   0.00084  -0.00488   1.82351
   R19        1.85109  -0.00228  -0.00044  -0.00357  -0.00366   1.84743
   R20        3.36234  -0.00107  -0.00732  -0.00188  -0.01008   3.35226
   R21        1.81964  -0.00268  -0.00349   0.00062  -0.00288   1.81676
   R22        1.85845  -0.00363  -0.00418   0.00042  -0.00477   1.85368
   R23        3.31778  -0.00156  -0.03034   0.02282  -0.00793   3.30984
   R24        1.86090  -0.00188   0.00135  -0.00233  -0.00121   1.85969
   R25        1.81847  -0.00281  -0.00423   0.00074  -0.00349   1.81498
   R26        1.84835  -0.00200   0.00185   0.00114   0.00275   1.85110
   R27        1.83981  -0.00125  -0.00205   0.00334   0.00129   1.84110
    A1        2.23234   0.00085   0.00326   0.00178   0.00483   2.23717
    A2        2.11021   0.00000   0.00028  -0.00629  -0.00591   2.10430
    A3        1.94050  -0.00086  -0.00353   0.00454   0.00111   1.94161
    A4        2.14170   0.00763   0.00903   0.01862   0.02744   2.16914
    A5        1.94040   0.00134   0.01881   0.00051   0.01827   1.95867
    A6        1.90410   0.00716   0.02040  -0.00486   0.01569   1.91979
    A7        1.91902   0.00451   0.00940  -0.00378   0.00571   1.92472
    A8        1.91982   0.00834   0.01841  -0.00189   0.01666   1.93649
    A9        1.90081  -0.00640  -0.01712   0.00510  -0.01192   1.88889
   A10        1.91098  -0.00687  -0.01587   0.00236  -0.01331   1.89767
   A11        1.90897  -0.00690  -0.01687   0.00315  -0.01365   1.89532
   A12        1.88082   0.00072  -0.00905   0.00527  -0.00323   1.87759
   A13        1.69832  -0.00080  -0.02539   0.01505  -0.01085   1.68747
   A14        2.12589   0.00014  -0.00530   0.04273   0.03798   2.16387
   A15        2.80818   0.00189  -0.01296   0.01933   0.00581   2.81399
   A16        1.82659   0.00032   0.01142   0.00148   0.01449   1.84108
   A17        1.87364  -0.00239  -0.02140   0.00186  -0.01734   1.85630
   A18        1.73639   0.00044   0.06344   0.02100   0.08622   1.82261
   A19        1.69670  -0.00321   0.01970   0.03631   0.05138   1.74808
   A20        2.71665  -0.00097  -0.10423  -0.02019  -0.11667   2.59998
   A21        1.36641   0.00573   0.08085  -0.06056   0.01279   1.37920
   A22        2.84642   0.00313  -0.02640  -0.00981  -0.03543   2.81099
   A23        1.85330  -0.00020   0.00395   0.00816   0.01289   1.86619
   A24        2.24144  -0.00105  -0.00070   0.04968   0.04795   2.28939
   A25        1.77450   0.00170  -0.05643   0.03015  -0.02584   1.74866
   A26        1.85207   0.00103  -0.00635   0.00430   0.00009   1.85216
   A27        2.07735  -0.00018  -0.01580   0.00399  -0.01138   2.06598
   A28        1.81587  -0.00233  -0.01868   0.03998   0.01937   1.83525
   A29        2.78687   0.00103   0.02353  -0.00879   0.01391   2.80078
   A30        1.84557   0.00073  -0.03908   0.01335  -0.02429   1.82128
   A31        2.11723   0.00029   0.03249   0.00603   0.03944   2.15667
   A32        1.87375   0.00046  -0.00741   0.00610  -0.00161   1.87214
   A33        1.83398  -0.00353  -0.01002   0.02298   0.01139   1.84537
   A34        1.80043   0.00212  -0.03628   0.06687   0.03058   1.83101
   A35        1.84108   0.00849   0.01524  -0.00822   0.00752   1.84860
   A36        2.69398   0.00207   0.06824  -0.06396   0.00267   2.69666
   A37        2.53328   0.01161  -0.04393  -0.07524  -0.11921   2.41408
   A38        3.21819  -0.00762  -0.06076   0.05318  -0.00884   3.20934
   A39        3.17572  -0.00164  -0.03549   0.00064  -0.03513   3.14059
   A40        2.91302  -0.00114   0.02961  -0.01549   0.01401   2.92703
   A41        3.38276  -0.00063  -0.00792  -0.03482  -0.04304   3.33972
   A42        3.31007   0.00186  -0.02142   0.04784   0.02466   3.33473
   A43        3.25851  -0.00281  -0.01065  -0.01814  -0.02979   3.22872
    D1        0.75794   0.00110   0.02488  -0.09561  -0.07078   0.68716
    D2       -2.40306   0.00020   0.02544  -0.09354  -0.06806  -2.47112
    D3       -0.16927  -0.00072  -0.01091  -0.01125  -0.02191  -0.19118
    D4        2.99018   0.00010  -0.01144  -0.01306  -0.02435   2.96583
    D5       -2.01095  -0.00026  -0.01466   0.00191  -0.01275  -2.02370
    D6        2.18877   0.00046  -0.01222   0.00092  -0.01133   2.17744
    D7        0.08546   0.00085  -0.00929   0.00063  -0.00875   0.07672
    D8        1.11422  -0.00101  -0.01413   0.00365  -0.01040   1.10381
    D9       -0.96925  -0.00028  -0.01169   0.00266  -0.00898  -0.97822
   D10       -3.07256   0.00010  -0.00876   0.00238  -0.00640  -3.07895
   D11       -0.27437  -0.00029  -0.01678   0.13731   0.12050  -0.15386
   D12       -0.22453   0.00284  -0.00395   0.07447   0.07070  -0.15382
   D13       -2.12277  -0.00559  -0.00374   0.04756   0.04429  -2.07848
   D14       -2.64089  -0.00085   0.02760  -0.11534  -0.08738  -2.72827
   D15       -0.42782  -0.00081   0.00669  -0.05776  -0.05140  -0.47922
   D16        0.36657  -0.00241   0.00914   0.04098   0.05036   0.41693
   D17        2.39456  -0.00205  -0.02268   0.07810   0.05511   2.44967
   D18        1.19702  -0.00152  -0.01047   0.02843   0.01830   1.21532
   D19       -0.72476   0.00198   0.00285   0.01433   0.01540  -0.70936
   D20       -2.07728  -0.00523  -0.19796   0.07438  -0.12532  -2.20261
   D21        2.51735  -0.00036   0.04473  -0.16523  -0.12040   2.39695
   D22       -1.40433   0.00023   0.02288  -0.08049  -0.05813  -1.46246
   D23       -1.90362  -0.00159   0.06234  -0.15620  -0.09314  -1.99676
   D24        0.45788  -0.00101   0.04049  -0.07145  -0.03087   0.42701
   D25        0.81534  -0.00285  -0.03962  -0.17524  -0.21716   0.59818
   D26       -3.10634  -0.00226  -0.06147  -0.09050  -0.15488   3.02196
   D27       -1.01676  -0.00410   0.04081   0.26588   0.30896  -0.70781
   D28        2.25499  -0.00046   0.22919   0.22124   0.45374   2.70873
   D29        0.83175  -0.00598   0.02828   0.25732   0.28013   1.11188
   D30        0.30058  -0.00249  -0.04566   0.06901   0.02149   0.32207
   D31        2.43500  -0.00100  -0.06900   0.09369   0.02531   2.46031
   D32        2.27202   0.00133  -0.04833   0.12576   0.07632   2.34834
   D33        0.14590   0.00060   0.00308   0.04521   0.04907   0.19497
   D34        1.71110   0.00085  -0.03912   0.05405   0.01533   1.72643
   D35       -0.49427   0.00179  -0.00837   0.02544   0.01795  -0.47632
   D36       -1.56761   0.00094   0.04355  -0.11071  -0.06586  -1.63347
   D37        2.48979  -0.00037   0.02557  -0.13574  -0.10963   2.38016
   D38        0.43243   0.00043   0.02275  -0.07682  -0.05276   0.37967
   D39       -1.79336  -0.00088   0.00477  -0.10185  -0.09653  -1.88989
   D40       -0.07989  -0.00254  -0.00092  -0.07686  -0.07777  -0.15766
   D41        1.81586   0.00166  -0.03923   0.00269  -0.03629   1.77957
   D42        0.34635  -0.00883  -0.04312  -0.22148  -0.26477   0.08157
   D43       -1.57350  -0.00873  -0.02334  -0.26918  -0.29226  -1.86576
         Item               Value     Threshold  Converged?
 Maximum Force            0.038484     0.000015     NO 
 RMS     Force            0.005306     0.000010     NO 
 Maximum Displacement     0.418053     0.000060     NO 
 RMS     Displacement     0.120128     0.000040     NO 
 Predicted change in Energy=-2.361640D-03
 GradGradGradGradGradGradGradGradGradGradGradGradGradGradGradGradGradGrad

                          Input orientation:                          
 ---------------------------------------------------------------------
 Center     Atomic      Atomic             Coordinates (Angstroms)
 Number     Number       Type             X           Y           Z
 ---------------------------------------------------------------------
      1          6           0        0.486341    1.057052   -1.282444
      2          8           0       -0.425600    1.864724   -1.238491
      3          8           0        0.420093   -0.238980   -1.170809
      4          1           0       -0.515364   -0.558609   -0.849079
      5          6           0        1.940299    1.525407   -1.515525
      6          9           0        2.399173    1.036811   -2.679157
      7          9           0        2.737745    1.079361   -0.528230
      8          9           0        2.012243    2.851845   -1.551708
      9          8           0       -2.453953    1.409714    0.560155
     10          1           0       -1.826304    1.754750   -0.107978
     11          1           0       -3.288109    1.871578    0.440511
     12          8           0        0.399810   -1.806793    1.525676
     13          1           0        1.022423   -1.937606    0.800792
     14          1           0        0.912852   -1.989957    2.350584
     15          8           0        0.227698    0.969996    1.785225
     16          1           0       -0.670971    1.295120    1.918767
     17          1           0        0.167256   -0.000591    1.685016
     18          8           0        2.494832    0.836599    3.279017
     19          1           0        3.226754    1.121327    2.724501
     20          1           0        1.676492    1.090967    2.801700
     21          8           0        2.059523   -1.823235    3.636255
     22          1           0        2.318382   -0.874130    3.610685
     23          1           0        1.866699   -2.041568    4.551464
     24          8           0       -1.705613   -1.125509   -0.146006
     25          1           0       -2.206641   -0.354560    0.191844
     26          1           0       -1.342933   -1.573506    0.639461
 ---------------------------------------------------------------------
                    Distance matrix (angstroms):
                    1          2          3          4          5
     1  C    0.000000
     2  O    1.218977   0.000000
     3  O    1.302517   2.268336   0.000000
     4  H    1.949764   2.456063   1.039593   0.000000
     5  C    1.545211   2.406110   2.354340   3.289005   0.000000
     6  F    2.368574   3.277240   2.796339   3.793294   1.342881
     7  F    2.374480   3.335869   2.742707   3.656311   1.345224
     8  F    2.371110   2.648697   3.497602   4.302753   1.328880
     9  O    3.487818   2.748886   3.738258   3.101348   4.861202
    10  H    2.685979   1.803365   3.186043   2.760330   4.027540
    11  H    4.228298   3.318592   4.560874   3.906017   5.593046
    12  O    4.011811   4.669257   3.119211   2.834601   4.767133
    13  H    3.687172   4.551172   2.671207   2.643577   4.266179
    14  H    4.760785   5.434288   3.963451   3.785023   5.325433
    15  O    3.079785   3.220279   3.199497   3.135017   3.759845
    16  H    3.412301   3.217597   3.617923   3.334891   4.320431
    17  H    3.166424   3.518206   2.876889   2.683093   3.964317
    18  O    4.988944   5.476664   5.026168   5.296136   4.875408
    19  H    4.854854   5.440371   4.990112   5.440230   4.449277
    20  H    4.254156   4.619592   4.373571   4.566565   4.347040
    21  O    5.913084   6.598487   5.320288   5.324241   6.145605
    22  H    5.570328   6.208484   5.183590   5.293313   5.672632
    23  H    6.748431   7.351009   6.171418   6.085988   7.038258
    24  O    3.295410   3.431246   2.520869   1.494115   4.711222
    25  H    3.379102   3.184837   2.961404   1.996390   4.862766
    26  H    3.736281   4.023634   2.857674   1.982583   5.002683
                    6          7          8          9         10
     6  F    0.000000
     7  F    2.177826   0.000000
     8  F    2.171452   2.171533   0.000000
     9  O    5.846797   5.314833   5.146515   0.000000
    10  H    4.998105   4.632851   4.245282   0.979487   0.000000
    11  H    6.540210   6.154428   5.746616   0.960963   1.565683
    12  O    5.455653   4.244332   5.811465   4.407053   4.506550
    13  H    4.780444   3.716278   5.427047   4.831941   4.751274
    14  H    6.055475   4.586777   6.315029   5.108696   5.250746
    15  O    4.964925   3.415315   4.226237   2.980839   2.901548
    16  H    5.534746   4.201630   4.654806   2.244546   2.377762
    17  H    5.010355   3.559799   4.692200   3.181982   3.204736
    18  O    5.962304   3.822705   5.256426   5.675487   5.566593
    19  H    5.467317   3.289552   4.770292   6.085885   5.827311
    20  H    5.528561   3.494971   4.708033   4.710276   4.601784
    21  O    6.941157   5.121327   6.983807   6.347111   6.474636
    22  H    6.574218   4.595935   6.373924   6.107116   6.157750
    23  H    7.876663   6.025132   7.824025   6.819819   7.054127
    24  O    5.285995   4.975036   5.622970   2.736061   2.883037
    25  H    5.602864   5.198230   5.578529   1.819197   2.164195
    26  H    5.641838   5.005311   5.970105   3.184377   3.445229
                   11         12         13         14         15
    11  H    0.000000
    12  O    5.320596   0.000000
    13  H    5.763712   0.964476   0.000000
    14  H    6.017301   0.988552   1.554542   0.000000
    15  O    3.870660   2.794199   3.170938   3.090371   0.000000
    16  H    3.060549   3.304990   3.816801   3.672423   0.964958
    17  H    4.122300   1.828069   2.294600   2.226314   0.977617
    18  O    6.524623   3.801426   4.000725   3.369580   2.718291
    19  H    6.944273   4.242956   4.232824   3.895388   3.146343
    20  H    5.552642   3.413966   3.688319   3.206049   1.773939
    21  O    7.243038   2.685044   3.021342   1.730781   3.818905
    22  H    7.001547   2.982958   3.272001   2.192815   3.332276
    23  H    7.667118   3.370798   3.845926   2.399242   4.405442
    24  O    3.439597   2.773351   2.999685   3.719757   3.443616
    25  H    2.487388   3.268284   3.647425   4.131092   3.196767
    26  H    3.961300   1.968998   2.398647   2.861807   3.201415
                   16         17         18         19         20
    16  H    0.000000
    17  H    1.560811   0.000000
    18  O    3.476036   2.942675   0.000000
    19  H    3.983926   3.420490   0.961389   0.000000
    20  H    2.516313   2.171699   0.980926   1.552479   0.000000
    21  O    4.486591   3.272620   2.718792   3.296084   3.055449
    22  H    4.062568   3.016391   1.751494   2.364807   2.219930
    23  H    4.950187   3.907713   3.208974   3.897621   3.593137
    24  O    3.345627   2.850565   5.764060   6.133215   5.004036
    25  H    2.839365   2.826703   5.749204   6.173684   4.896900
    26  H    3.212035   2.418247   5.244454   5.700136   4.570735
                   21         22         23         24         25
    21  O    0.000000
    22  H    0.984104   0.000000
    23  H    0.960446   1.565884   0.000000
    24  O    5.382246   5.510758   5.972169   0.000000
    25  H    5.676367   5.695109   6.200354   0.979558   0.000000
    26  H    4.540908   4.766815   5.081790   0.974267   1.559545
                   26
    26  H    0.000000
 Stoichiometry    C2H13F3O8
 Framework group  C1[X(C2H13F3O8)]
 Deg. of freedom    72
 Full point group                 C1      NOp   1
 Largest Abelian subgroup         C1      NOp   1
 Largest concise Abelian subgroup C1      NOp   1
                         Standard orientation:                         
 ---------------------------------------------------------------------
 Center     Atomic      Atomic             Coordinates (Angstroms)
 Number     Number       Type             X           Y           Z
 ---------------------------------------------------------------------
      1          6           0        1.588479    0.329571   -0.207671
      2          8           0        1.937511    1.107115    0.663825
      3          8           0        0.856348    0.572361   -1.257236
      4          1           0        0.411301    1.511039   -1.217603
      5          6           0        2.033473   -1.149572   -0.165340
      6          9           0        2.813082   -1.425028   -1.223482
      7          9           0        0.961118   -1.960531   -0.210373
      8          9           0        2.714735   -1.409246    0.945684
      9          8           0        0.128844    3.007773    1.483946
     10          1           0        0.885746    2.400215    1.352162
     11          1           0        0.451991    3.773644    1.966094
     12          8           0       -2.262492    0.573970   -1.305361
     13          1           0       -1.688999    0.045448   -1.872797
     14          1           0       -3.067053    0.019937   -1.153828
     15          8           0       -1.131505    0.317817    1.236843
     16          1           0       -1.096617    1.144009    1.734170
     17          1           0       -1.519592    0.527039    0.364290
     18          8           0       -2.479872   -2.032545    1.453201
     19          1           0       -1.850660   -2.744446    1.306379
     20          1           0       -1.946217   -1.219658    1.582205
     21          8           0       -4.096737   -1.250992   -0.588061
     22          1           0       -3.607764   -1.641149    0.171639
     23          1           0       -5.003347   -1.112687   -0.302774
     24          8           0       -0.489494    2.701855   -1.163714
     25          1           0       -0.411179    3.053111   -0.252660
     26          1           0       -1.390554    2.337907   -1.233215
 ---------------------------------------------------------------------
 Rotational constants (GHZ):           0.5952259           0.4060356           0.3165251
 Standard basis: 6-31++G(d,p) (6D, 7F)
 There are   325 symmetry adapted cartesian basis functions of A   symmetry.
 There are   325 symmetry adapted basis functions of A   symmetry.
   325 basis functions,   520 primitive gaussians,   325 cartesian basis functions
    58 alpha electrons       58 beta electrons
       nuclear repulsion energy      1020.3618224092 Hartrees.
 NAtoms=   26 NActive=   26 NUniq=   26 SFac= 1.00D+00 NAtFMM=   60 NAOKFM=F Big=F
 Integral buffers will be    131072 words long.
 Raffenetti 2 integral format.
 Two-electron integral symmetry is turned on.
 Nuclear repulsion after empirical dispersion term =     1020.3463813122 Hartrees.
 One-electron integrals computed using PRISM.
 NBasis=   325 RedAO= T EigKep=  4.78D-05  NBF=   325
 NBsUse=   325 1.00D-06 EigRej= -1.00D+00 NBFU=   325
 Lowest energy guess from the checkpoint file:  "/local_scratch/slurm.5787710/Gau-2778638.chk"
 B after Tr=    -0.000000   -0.000000   -0.000000
         Rot=    0.999763    0.016382    0.007822    0.011978 Ang=   2.49 deg.
 B after Tr=    -0.000000   -0.000000   -0.000000
         Rot=    0.999483    0.012896   -0.006797    0.028643 Ang=   3.68 deg.
 Requested convergence on RMS density matrix=1.00D-10 within 128 cycles.
 Requested convergence on MAX density matrix=1.00D-08.
 Requested convergence on             energy=1.00D-08.
 No special actions if energy rises.
 SCF Done:  E(RwB97XD) =  -985.241284866     A.U. after   16 cycles
            NFock= 16  Conv=0.71D-10     -V/T= 2.0084
 Calling FoFJK, ICntrl=      2127 FMM=F ISym2X=0 I1Cent= 0 IOpClX= 0 NMat=1 NMatS=1 NMatT=0.
 ***** Axes restored to original set *****
 -------------------------------------------------------------------
 Center     Atomic                   Forces (Hartrees/Bohr)
 Number     Number              X              Y              Z
 -------------------------------------------------------------------
      1        6          -0.006903802   -0.000081633    0.001010148
      2        8           0.006011762   -0.005481925    0.000651164
      3        8          -0.003871921    0.004815876    0.001294102
      4        1           0.005252235   -0.000028013   -0.001907776
      5        6          -0.001356219   -0.001415528   -0.000076393
      6        9           0.001222607    0.001115869    0.001310238
      7        9           0.000054015    0.001225022   -0.002146959
      8        9           0.001796533   -0.000385503   -0.000130965
      9        8           0.001166694    0.000651388    0.000320216
     10        1          -0.002225651   -0.000814515   -0.000099710
     11        1           0.001083877   -0.000090013    0.000241194
     12        8           0.001876034   -0.000799361    0.001589730
     13        1          -0.001126126    0.000362888    0.000867712
     14        1          -0.000831070    0.001239560   -0.001835922
     15        8          -0.001273441   -0.000611509    0.000476199
     16        1           0.000685163   -0.000050079   -0.001296328
     17        1           0.000598751    0.000594769   -0.000129573
     18        8          -0.000027730    0.000577052   -0.000713392
     19        1          -0.000668229   -0.000232193    0.000816519
     20        1           0.000790651   -0.000687160    0.000403546
     21        8          -0.000759379   -0.000236169    0.000635068
     22        1          -0.000200514    0.000091672   -0.000093151
     23        1           0.000573407    0.000269851   -0.000797694
     24        8          -0.002701934    0.000682471    0.005265457
     25        1          -0.000278357   -0.000299769   -0.001870124
     26        1           0.001112646   -0.000413049   -0.003783305
 -------------------------------------------------------------------
 Cartesian Forces:  Max     0.006903802 RMS     0.001937414

 GradGradGradGradGradGradGradGradGradGradGradGradGradGradGradGradGradGrad
 Berny optimization.
 Using GEDIIS/GDIIS optimizer.
 FormGI is forming the generalized inverse of G from B-inverse, IUseBI=4.
 Internal  Forces:  Max     0.007582894 RMS     0.001281588
 Search for a local minimum.
 Step number   4 out of a maximum of  156
 All quantities printed in internal units (Hartrees-Bohrs-Radians)
 Mixed Optimization -- RFO/linear search
 Update second derivatives using D2CorX and points    2    4
 DE= -1.37D-03 DEPred=-2.36D-03 R= 5.80D-01
 TightC=F SS=  1.41D+00  RLast= 8.32D-01 DXNew= 4.2426D-01 2.4952D+00
 Trust test= 5.80D-01 RLast= 8.32D-01 DXMaxT set to 4.24D-01
 ITU=  1 -1  1  0
 Use linear search instead of GDIIS.
     Eigenvalues ---   -0.00116  -0.00001   0.00019   0.00024   0.00039
     Eigenvalues ---    0.00097   0.00207   0.00410   0.00591   0.00651
     Eigenvalues ---    0.00745   0.00832   0.00939   0.01087   0.01138
     Eigenvalues ---    0.01246   0.01307   0.01331   0.01387   0.01475
     Eigenvalues ---    0.01771   0.01837   0.01871   0.01945   0.02097
     Eigenvalues ---    0.02307   0.02476   0.02536   0.02786   0.03065
     Eigenvalues ---    0.03124   0.03226   0.03275   0.03529   0.03864
     Eigenvalues ---    0.04616   0.05255   0.05692   0.06505   0.07033
     Eigenvalues ---    0.08136   0.08568   0.08990   0.11717   0.12557
     Eigenvalues ---    0.13775   0.19541   0.20548   0.21819   0.23325
     Eigenvalues ---    0.25891   0.32060   0.36216   0.37679   0.38763
     Eigenvalues ---    0.42192   0.45337   0.46142   0.47304   0.48878
     Eigenvalues ---    0.49270   0.50359   0.51767   0.55863   0.56134
     Eigenvalues ---    0.56776   0.57218   0.57478   0.58064   0.61480
     Eigenvalues ---    1.00722   1.14617
 RFO step:  Lambda=-2.67837587D-03 EMin=-1.15897003D-03
 Quartic linear search produced a step of -0.20139.
 Maximum step size (   0.424) exceeded in Quadratic search.
    -- Step size scaled by   1.000
 Iteration  1 RMS(Cart)=  0.10020190 RMS(Int)=  0.04700915
 Iteration  2 RMS(Cart)=  0.08447170 RMS(Int)=  0.00523400
 Iteration  3 RMS(Cart)=  0.02026878 RMS(Int)=  0.00088556
 Iteration  4 RMS(Cart)=  0.00029607 RMS(Int)=  0.00087847
 Iteration  5 RMS(Cart)=  0.00000030 RMS(Int)=  0.00087847
 Variable       Old X    -DE/DX   Delta X   Delta X   Delta X     New X
                                 (Linear)    (Quad)   (Total)
    R1        2.30353  -0.00758  -0.00393  -0.00048  -0.00486   2.29867
    R2        2.46140  -0.00492  -0.00352   0.01365   0.01010   2.47150
    R3        2.92002   0.00194   0.00321  -0.00266   0.00054   2.92057
    R4        3.40787   0.00021   0.00692   0.03012   0.03630   3.44417
    R5        1.96455  -0.00382   0.00037  -0.06876  -0.06777   1.89678
    R6        2.82347   0.00140   0.00654   0.18805   0.19534   3.01881
    R7        2.53768  -0.00112  -0.00065   0.00233   0.00168   2.53936
    R8        2.54211  -0.00195  -0.00067  -0.00629  -0.00696   2.53515
    R9        2.51122  -0.00028   0.00047   0.00033   0.00080   2.51202
   R10        1.85096  -0.00157  -0.00136  -0.00332  -0.00532   1.84564
   R11        1.81596  -0.00101  -0.00057   0.00005  -0.00052   1.81543
   R12        3.43778  -0.00023  -0.01547   0.17770   0.16248   3.60027
   R13        1.82260  -0.00143  -0.00101   0.00106   0.00004   1.82264
   R14        1.86809  -0.00252  -0.00131   0.00101  -0.00024   1.86786
   R15        3.45455  -0.00040  -0.02470   0.05187   0.02743   3.48198
   R16        3.72087  -0.00042  -0.01884   0.08370   0.06476   3.78563
   R17        3.27070  -0.00034  -0.00819   0.01245   0.00428   3.27498
   R18        1.82351  -0.00083  -0.00080   0.00385   0.00305   1.82655
   R19        1.84743  -0.00101   0.00060  -0.00353  -0.00271   1.84472
   R20        3.35226   0.00026  -0.00025  -0.04041  -0.04074   3.31152
   R21        1.81676  -0.00105  -0.00051  -0.00064  -0.00115   1.81561
   R22        1.85368  -0.00071  -0.00034   0.00209   0.00159   1.85527
   R23        3.30984  -0.00008  -0.00787   0.02899   0.02094   3.33078
   R24        1.85969  -0.00002   0.00067  -0.00316  -0.00269   1.85700
   R25        1.81498  -0.00094  -0.00062   0.00018  -0.00044   1.81454
   R26        1.85110  -0.00103   0.00003  -0.01373  -0.01315   1.83794
   R27        1.84110  -0.00288  -0.00090  -0.00714  -0.00810   1.83300
    A1        2.23717  -0.00007   0.00005  -0.00895  -0.01068   2.22650
    A2        2.10430   0.00029   0.00128   0.01031   0.01245   2.11675
    A3        1.94161  -0.00022  -0.00133  -0.00144  -0.00188   1.93974
    A4        2.16914   0.00124  -0.00271  -0.00684  -0.01121   2.15794
    A5        1.95867   0.00123   0.00219  -0.02142  -0.01981   1.93886
    A6        1.91979   0.00228   0.00321  -0.00897  -0.00575   1.91404
    A7        1.92472   0.00163   0.00179   0.00332   0.00512   1.92984
    A8        1.93649   0.00234   0.00239  -0.00715  -0.00476   1.93173
    A9        1.88889  -0.00218  -0.00294   0.00604   0.00311   1.89200
   A10        1.89767  -0.00216  -0.00227   0.00158  -0.00070   1.89696
   A11        1.89532  -0.00213  -0.00252   0.00567   0.00316   1.89848
   A12        1.87759  -0.00014  -0.00217   0.00562   0.00304   1.88063
   A13        1.68747  -0.00049  -0.00574   0.02201   0.01447   1.70194
   A14        2.16387   0.00036  -0.00930   0.05478   0.04626   2.21014
   A15        2.81399  -0.00020  -0.00522  -0.00572  -0.01261   2.80138
   A16        1.84108   0.00018   0.00065  -0.00485  -0.00449   1.83659
   A17        1.85630  -0.00042  -0.00319  -0.02048  -0.02279   1.83351
   A18        1.82261   0.00062   0.00244  -0.03402  -0.03171   1.79090
   A19        1.74808   0.00060  -0.00420  -0.04469  -0.04903   1.69905
   A20        2.59998  -0.00072  -0.00904   0.05068   0.04276   2.64273
   A21        1.37920  -0.00078   0.02266   0.02055   0.04219   1.42139
   A22        2.81099  -0.00012  -0.00111   0.03250   0.03224   2.84323
   A23        1.86619   0.00025  -0.00136  -0.01553  -0.01761   1.84858
   A24        2.28939   0.00027  -0.00988   0.00137  -0.00839   2.28101
   A25        1.74866  -0.00064  -0.01241   0.08046   0.06914   1.81781
   A26        1.85216  -0.00005  -0.00200   0.01266   0.01071   1.86287
   A27        2.06598   0.00000  -0.00264   0.05105   0.04783   2.11380
   A28        1.83525  -0.00015  -0.00973  -0.01395  -0.02284   1.81240
   A29        2.80078   0.00017   0.00455  -0.01186  -0.00672   2.79406
   A30        1.82128  -0.00018  -0.00731   0.06668   0.05934   1.88061
   A31        2.15667   0.00013   0.00220  -0.00776  -0.00693   2.14974
   A32        1.87214  -0.00007  -0.00199   0.00957   0.00776   1.87991
   A33        1.84537   0.00021  -0.00542   0.03791   0.03353   1.87890
   A34        1.83101  -0.00073  -0.01748  -0.06935  -0.08692   1.74409
   A35        1.84860  -0.00123   0.00324   0.02412   0.02758   1.87618
   A36        2.69666  -0.00127   0.02077  -0.10763  -0.08700   2.60965
   A37        2.41408   0.00083   0.01029   0.16113   0.17096   2.58504
   A38        3.20934  -0.00069  -0.01719   0.02702   0.00939   3.21873
   A39        3.14059  -0.00009  -0.00400   0.07337   0.07030   3.21089
   A40        2.92703   0.00004   0.00642  -0.04858  -0.04281   2.88422
   A41        3.33972  -0.00094   0.00620   0.07201   0.07961   3.41934
   A42        3.33473  -0.00028  -0.01165   0.00468  -0.00984   3.32489
   A43        3.22872  -0.00011   0.00267  -0.01218  -0.01196   3.21676
    D1        0.68716  -0.00021   0.02202   0.05927   0.08056   0.76772
    D2       -2.47112  -0.00043   0.02165   0.05313   0.07383  -2.39729
    D3       -0.19118   0.00050   0.00101   0.01445   0.01396  -0.17722
    D4        2.96583   0.00070   0.00133   0.02002   0.01999   2.98583
    D5       -2.02370  -0.00004  -0.00201   0.05628   0.05438  -1.96932
    D6        2.17744   0.00020  -0.00153   0.05238   0.05097   2.22841
    D7        0.07672   0.00027  -0.00114   0.04775   0.04674   0.12346
    D8        1.10381  -0.00023  -0.00232   0.05101   0.04856   1.15237
    D9       -0.97822   0.00001  -0.00184   0.04711   0.04514  -0.93308
   D10       -3.07895   0.00008  -0.00145   0.04248   0.04092  -3.03804
   D11       -0.15386  -0.00028  -0.02951   0.11256   0.08473  -0.06914
   D12       -0.15382  -0.00052  -0.01547  -0.03582  -0.05385  -0.20767
   D13       -2.07848   0.00091  -0.01009  -0.03853  -0.04853  -2.12701
   D14       -2.72827  -0.00043   0.02621  -0.25331  -0.22610  -2.95437
   D15       -0.47922  -0.00032   0.01244  -0.17839  -0.16454  -0.64376
   D16        0.41693   0.00032  -0.00729  -0.01046  -0.01751   0.39942
   D17        2.44967  -0.00009  -0.01818   0.04022   0.02268   2.47235
   D18        1.21532  -0.00017  -0.00696   0.02015   0.01268   1.22800
   D19       -0.70936   0.00001  -0.00221   0.05982   0.05505  -0.65430
   D20       -2.20261   0.00056  -0.03656   0.09127   0.05457  -2.14803
   D21        2.39695  -0.00053   0.03821  -0.05987  -0.02178   2.37518
   D22       -1.46246  -0.00041   0.01885  -0.02388  -0.00520  -1.46766
   D23       -1.99676  -0.00020   0.03822  -0.08576  -0.04664  -2.04340
   D24        0.42701  -0.00008   0.01886  -0.04977  -0.03006   0.39695
   D25        0.59818  -0.00099   0.03137  -0.03159  -0.00042   0.59776
   D26        3.02196  -0.00087   0.01200   0.00440   0.01615   3.03811
   D27       -0.70781  -0.00027  -0.04948  -0.38130  -0.43040  -1.13820
   D28        2.70873  -0.00096  -0.01983  -0.45413  -0.47359   2.23514
   D29        1.11188  -0.00095  -0.04759  -0.39360  -0.44161   0.67027
   D30        0.32207   0.00010  -0.01858   0.00556  -0.01541   0.30666
   D31        2.46031  -0.00007  -0.02664   0.07670   0.04927   2.50958
   D32        2.34834   0.00011  -0.03046   0.05135   0.02159   2.36992
   D33        0.19497   0.00026  -0.00892  -0.01953  -0.02668   0.16829
   D34        1.72643   0.00013  -0.01530   0.07209   0.05740   1.78383
   D35       -0.47632   0.00024  -0.00623   0.01288   0.00806  -0.46825
   D36       -1.63347  -0.00018   0.02686  -0.04460  -0.01708  -1.65055
   D37        2.38016  -0.00021   0.03006  -0.07941  -0.04971   2.33044
   D38        0.37967  -0.00032   0.01773  -0.02347  -0.00587   0.37380
   D39       -1.88989  -0.00035   0.02093  -0.05828  -0.03851  -1.92840
   D40       -0.15766  -0.00005   0.01538   0.04866   0.06382  -0.09384
   D41        1.77957  -0.00128  -0.00494  -0.00329  -0.00834   1.77124
   D42        0.08157   0.00103   0.03986   0.38978   0.42948   0.51106
   D43       -1.86576   0.00159   0.05157   0.36650   0.41840  -1.44736
         Item               Value     Threshold  Converged?
 Maximum Force            0.007583     0.000015     NO 
 RMS     Force            0.001282     0.000010     NO 
 Maximum Displacement     0.698744     0.000060     NO 
 RMS     Displacement     0.170205     0.000040     NO 
 Predicted change in Energy=-2.977644D-03
 GradGradGradGradGradGradGradGradGradGradGradGradGradGradGradGradGradGrad

                          Input orientation:                          
 ---------------------------------------------------------------------
 Center     Atomic      Atomic             Coordinates (Angstroms)
 Number     Number       Type             X           Y           Z
 ---------------------------------------------------------------------
      1          6           0        0.450771    1.075720   -1.397374
      2          8           0       -0.452019    1.880762   -1.268862
      3          8           0        0.366385   -0.229011   -1.364774
      4          1           0       -0.540455   -0.524565   -1.052103
      5          6           0        1.902962    1.533884   -1.661552
      6          9           0        2.276890    1.161593   -2.897390
      7          9           0        2.742335    0.972945   -0.778071
      8          9           0        2.002712    2.856031   -1.566533
      9          8           0       -2.285006    1.391918    0.739348
     10          1           0       -1.751474    1.746252    0.002003
     11          1           0       -3.079133    1.927875    0.810270
     12          8           0        0.431628   -1.861007    1.524945
     13          1           0        1.106661   -2.006185    0.851512
     14          1           0        0.895223   -1.987304    2.388725
     15          8           0        0.313890    0.934075    1.752530
     16          1           0       -0.593327    1.265221    1.792000
     17          1           0        0.241280   -0.031013    1.624990
     18          8           0        2.423621    0.891899    3.430951
     19          1           0        3.201115    1.209288    2.964192
     20          1           0        1.647441    1.118890    2.874277
     21          8           0        1.927991   -1.764654    3.762505
     22          1           0        2.206546   -0.822413    3.778340
     23          1           0        1.674236   -2.009291    4.655687
     24          8           0       -1.742791   -1.168292   -0.220264
     25          1           0       -2.194778   -0.447339    0.250775
     26          1           0       -1.239578   -1.675074    0.436099
 ---------------------------------------------------------------------
                    Distance matrix (angstroms):
                    1          2          3          4          5
     1  C    0.000000
     2  O    1.216404   0.000000
     3  O    1.307864   2.264979   0.000000
     4  H    1.913806   2.416693   1.003730   0.000000
     5  C    1.545497   2.412563   2.357317   3.252526   0.000000
     6  F    2.364769   3.258259   2.816509   3.766384   1.343770
     7  F    2.375997   3.356918   2.726546   3.618610   1.341543
     8  F    2.367835   2.658093   3.497965   4.261545   1.329305
     9  O    3.485691   2.762557   3.752948   3.150502   4.829446
    10  H    2.694022   1.822574   3.202354   2.781064   4.020873
    11  H    4.249716   3.350633   4.610267   3.990962   5.575518
    12  O    4.143028   4.752581   3.319359   3.061405   4.883019
    13  H    3.871152   4.694021   2.935690   2.920949   4.413805
    14  H    4.890215   5.491352   4.178519   4.005007   5.460682
    15  O    3.156057   3.257552   3.327628   3.274676   3.813250
    16  H    3.361273   3.125338   3.622016   3.360811   4.269738
    17  H    3.225435   3.536938   2.998923   2.832231   4.001431
    18  O    5.219066   5.597803   5.337381   5.557868   5.159149
    19  H    5.158051   5.631608   5.370693   5.756407   4.815399
    20  H    4.436314   4.706780   4.628984   4.785843   4.561935
    21  O    6.072417   6.653432   5.575464   5.550811   6.348336
    22  H    5.785643   6.312636   5.494537   5.564882   5.936053
    23  H    6.903166   7.399578   6.412941   6.299852   7.246648
    24  O    3.351551   3.473095   2.576970   1.597483   4.761363
    25  H    3.469155   3.281245   3.035988   2.107188   4.936974
    26  H    3.712920   4.021333   2.813069   2.006786   4.957127
                    6          7          8          9         10
     6  F    0.000000
     7  F    2.178013   0.000000
     8  F    2.171975   2.171343   0.000000
     9  O    5.838648   5.268041   5.083822   0.000000
    10  H    4.997602   4.626104   4.217325   0.976672   0.000000
    11  H    6.559033   6.109354   5.686459   0.960686   1.564915
    12  O    5.665524   4.321404   5.854570   4.310311   4.483036
    13  H    5.045644   3.769109   5.503726   4.802405   4.792848
    14  H    6.306154   4.712058   6.350472   4.924778   5.161482
    15  O    5.052415   3.507534   4.190730   2.826733   2.826608
    16  H    5.499024   4.221058   4.533193   1.996473   2.185586
    17  H    5.100779   3.610805   4.650107   3.031701   3.124713
    18  O    6.335784   4.221849   5.386077   5.446642   5.469829
    19  H    5.934190   3.777680   4.967434   5.922905   5.795777
    20  H    5.806046   3.815722   4.781701   4.482924   4.494015
    21  O    7.282778   5.364180   7.053719   6.070648   6.325054
    22  H    6.964668   4.926587   6.491546   5.857710   6.043566
    23  H    8.213810   6.289697   7.905395   6.525452   6.891761
    24  O    5.362202   5.001239   5.660072   2.787387   2.923020
    25  H    5.700476   5.239353   5.642144   1.905180   2.251721
    26  H    5.614658   4.933745   5.920633   3.254431   3.486539
                   11         12         13         14         15
    11  H    0.000000
    12  O    5.214578   0.000000
    13  H    5.744510   0.964499   0.000000
    14  H    5.797900   0.988427   1.551802   0.000000
    15  O    3.658975   2.806802   3.175759   3.045840   0.000000
    16  H    2.753567   3.300781   3.804810   3.626401   0.966571
    17  H    3.940323   1.842585   2.290951   2.199547   0.976183
    18  O    6.182355   3.896073   4.097167   3.422286   2.696264
    19  H    6.678117   4.378151   4.380573   3.983277   3.143236
    20  H    5.220640   3.489798   3.761664   3.232651   1.752378
    21  O    6.886345   2.693522   3.034271   1.733047   3.732085
    22  H    6.656720   3.050705   3.343259   2.237759   3.281966
    23  H    7.272071   3.371588   3.846283   2.397177   4.352271
    24  O    3.526196   2.872926   3.157553   3.799569   3.541440
    25  H    2.595526   3.243451   3.700053   4.060841   3.233727
    26  H    4.062660   2.003269   2.405627   2.909917   3.309670
                   16         17         18         19         20
    16  H    0.000000
    17  H    1.550705   0.000000
    18  O    3.453622   2.979241   0.000000
    19  H    3.971770   3.477418   0.960779   0.000000
    20  H    2.492745   2.204606   0.981767   1.558897   0.000000
    21  O    4.406822   3.227921   2.722655   3.332038   3.030261
    22  H    4.017842   3.020845   1.762574   2.404125   2.213276
    23  H    4.905606   3.892566   3.237045   3.943573   3.599953
    24  O    3.360425   2.938520   5.910562   6.343173   5.128456
    25  H    2.805866   2.827750   5.765127   6.262803   4.909021
    26  H    3.301734   2.511840   5.383077   5.867756   4.699557
                   21         22         23         24         25
    21  O    0.000000
    22  H    0.982680   0.000000
    23  H    0.960215   1.569003   0.000000
    24  O    5.449104   5.630784   6.013172   0.000000
    25  H    5.573580   5.652968   6.067307   0.972597   0.000000
    26  H    4.594181   4.875795   5.138768   0.969981   1.566553
                   26
    26  H    0.000000
 Stoichiometry    C2H13F3O8
 Framework group  C1[X(C2H13F3O8)]
 Deg. of freedom    72
 Full point group                 C1      NOp   1
 Largest Abelian subgroup         C1      NOp   1
 Largest concise Abelian subgroup C1      NOp   1
                         Standard orientation:                         
 ---------------------------------------------------------------------
 Center     Atomic      Atomic             Coordinates (Angstroms)
 Number     Number       Type             X           Y           Z
 ---------------------------------------------------------------------
      1          6           0        1.665499    0.394566   -0.136621
      2          8           0        1.885292    1.116366    0.817494
      3          8           0        1.040711    0.703732   -1.243221
      4          1           0        0.596372    1.600654   -1.168596
      5          6           0        2.159641   -1.069512   -0.165935
      6          9           0        3.103631   -1.209346   -1.112005
      7          9           0        1.147733   -1.902941   -0.450849
      8          9           0        2.679282   -1.413184    1.008337
      9          8           0       -0.188534    2.732906    1.664704
     10          1           0        0.647466    2.244504    1.536429
     11          1           0       -0.035936    3.403739    2.335237
     12          8           0       -2.270747    0.557016   -1.418910
     13          1           0       -1.713643    0.010762   -1.985921
     14          1           0       -3.080785    0.015825   -1.251765
     15          8           0       -1.207477    0.147683    1.146250
     16          1           0       -1.123898    0.969177    1.648665
     17          1           0       -1.534987    0.405837    0.263624
     18          8           0       -2.646825   -2.119486    1.387207
     19          1           0       -2.059932   -2.874227    1.292240
     20          1           0       -2.075339   -1.330659    1.509773
     21          8           0       -4.166325   -1.208178   -0.680035
     22          1           0       -3.742557   -1.648853    0.089307
     23          1           0       -5.081407   -1.032250   -0.448329
     24          8           0       -0.478633    2.780713   -1.107134
     25          1           0       -0.586165    3.033438   -0.174122
     26          1           0       -1.275533    2.294940   -1.371402
 ---------------------------------------------------------------------
 Rotational constants (GHZ):           0.6085516           0.3786827           0.3078249
 Standard basis: 6-31++G(d,p) (6D, 7F)
 There are   325 symmetry adapted cartesian basis functions of A   symmetry.
 There are   325 symmetry adapted basis functions of A   symmetry.
   325 basis functions,   520 primitive gaussians,   325 cartesian basis functions
    58 alpha electrons       58 beta electrons
       nuclear repulsion energy      1011.3823532365 Hartrees.
 NAtoms=   26 NActive=   26 NUniq=   26 SFac= 1.00D+00 NAtFMM=   60 NAOKFM=F Big=F
 Integral buffers will be    131072 words long.
 Raffenetti 2 integral format.
 Two-electron integral symmetry is turned on.
 Nuclear repulsion after empirical dispersion term =     1011.3674472059 Hartrees.
 One-electron integrals computed using PRISM.
 NBasis=   325 RedAO= T EigKep=  5.05D-05  NBF=   325
 NBsUse=   325 1.00D-06 EigRej= -1.00D+00 NBFU=   325
 Initial guess from the checkpoint file:  "/local_scratch/slurm.5787710/Gau-2778638.chk"
 B after Tr=     0.000000    0.000000    0.000000
         Rot=    0.999295   -0.027533    0.021739   -0.013406 Ang=  -4.30 deg.
 ExpMin= 3.60D-02 ExpMax= 7.00D+03 ExpMxC= 1.05D+03 IAcc=3 IRadAn=         5 AccDes= 0.00D+00
 Harris functional with IExCor= 4639 and IRadAn=       5 diagonalized for initial guess.
 HarFok:  IExCor= 4639 AccDes= 0.00D+00 IRadAn=         5 IDoV= 1 UseB2=F ITyADJ=14
 ICtDFT=  3500011 ScaDFX=  1.000000  1.000000  1.000000  1.000000
 FoFCou: FMM=F IPFlag=           0 FMFlag=      100000 FMFlg1=           0
         NFxFlg=           0 DoJE=T BraDBF=F KetDBF=T FulRan=T
         wScrn=  0.000000 ICntrl=       500 IOpCl=  0 I1Cent=   200000004 NGrid=           0
         NMat0=    1 NMatS0=      1 NMatT0=    0 NMatD0=    1 NMtDS0=    0 NMtDT0=    0
 Petite list used in FoFCou.
 Requested convergence on RMS density matrix=1.00D-10 within 128 cycles.
 Requested convergence on MAX density matrix=1.00D-08.
 Requested convergence on             energy=1.00D-08.
 No special actions if energy rises.
 SCF Done:  E(RwB97XD) =  -985.241193624     A.U. after   16 cycles
            NFock= 16  Conv=0.86D-10     -V/T= 2.0083
 Calling FoFJK, ICntrl=      2127 FMM=F ISym2X=0 I1Cent= 0 IOpClX= 0 NMat=1 NMatS=1 NMatT=0.
 ***** Axes restored to original set *****
 -------------------------------------------------------------------
 Center     Atomic                   Forces (Hartrees/Bohr)
 Number     Number              X              Y              Z
 -------------------------------------------------------------------
      1        6          -0.006564425   -0.001851267    0.000911406
      2        8           0.006033802   -0.004232043    0.000458595
      3        8           0.006625167    0.009571520   -0.001467058
      4        1          -0.006595421   -0.004314609    0.002381003
      5        6          -0.002211379   -0.000455382   -0.000940876
      6        9           0.001278020    0.000843711    0.001713289
      7        9           0.000159555    0.001205332   -0.001722833
      8        9           0.001765735   -0.000684370   -0.000159561
      9        8          -0.000202431    0.000542892    0.000937578
     10        1          -0.002204452   -0.000376272   -0.001691218
     11        1           0.000754792   -0.000050641   -0.000174118
     12        8           0.002291646    0.000265696   -0.001930296
     13        1          -0.001137877   -0.000199218    0.001310277
     14        1          -0.001200838    0.001045760   -0.001192700
     15        8          -0.000532392   -0.000450824   -0.000966182
     16        1          -0.000094695    0.000228889   -0.000085687
     17        1           0.001327778   -0.000102398    0.000892793
     18        8           0.000160665    0.000481385    0.000939434
     19        1          -0.000893139   -0.000387049    0.000437609
     20        1           0.000812486   -0.001380223   -0.000281430
     21        8          -0.000565391   -0.001510238    0.000434425
     22        1          -0.000394912    0.000830613   -0.000931487
     23        1           0.000583440    0.000729519   -0.000629222
     24        8           0.001860040   -0.000888253   -0.003211154
     25        1           0.000845241    0.000634448    0.000814403
     26        1          -0.001901016    0.000503021    0.004153010
 -------------------------------------------------------------------
 Cartesian Forces:  Max     0.009571520 RMS     0.002277503

 GradGradGradGradGradGradGradGradGradGradGradGradGradGradGradGradGradGrad
 Berny optimization.
 Using GEDIIS/GDIIS optimizer.
 FormGI is forming the generalized inverse of G from B-inverse, IUseBI=4.
 Internal  Forces:  Max     0.007439224 RMS     0.001446657
 Search for a local minimum.
 Step number   5 out of a maximum of  156
 All quantities printed in internal units (Hartrees-Bohrs-Radians)
 Mixed Optimization -- RFO/linear search
 Update second derivatives using D2CorX and points    5    4
 DE=  9.12D-05 DEPred=-2.98D-03 R=-3.06D-02
 Trust test=-3.06D-02 RLast= 1.13D+00 DXMaxT set to 2.12D-01
 ITU= -1  1 -1  1  0
 Use linear search instead of GDIIS.
     Eigenvalues ---   -0.00001   0.00019   0.00024   0.00039   0.00096
     Eigenvalues ---    0.00216   0.00266   0.00441   0.00595   0.00658
     Eigenvalues ---    0.00754   0.00845   0.00946   0.01111   0.01151
     Eigenvalues ---    0.01268   0.01338   0.01378   0.01461   0.01606
     Eigenvalues ---    0.01798   0.01852   0.01933   0.02008   0.02187
     Eigenvalues ---    0.02403   0.02474   0.02584   0.02830   0.03077
     Eigenvalues ---    0.03126   0.03296   0.03374   0.03551   0.04190
     Eigenvalues ---    0.04650   0.05578   0.05837   0.06508   0.07156
     Eigenvalues ---    0.08138   0.08554   0.09018   0.11717   0.12997
     Eigenvalues ---    0.13899   0.19572   0.20592   0.21846   0.23336
     Eigenvalues ---    0.25899   0.33225   0.36474   0.38485   0.40676
     Eigenvalues ---    0.44998   0.45896   0.46402   0.47305   0.48960
     Eigenvalues ---    0.49759   0.50506   0.53260   0.55896   0.56153
     Eigenvalues ---    0.56812   0.57229   0.57494   0.58140   0.65794
     Eigenvalues ---    1.14830   1.26771
 RFO step:  Lambda=-6.51587044D-04 EMin=-1.20292054D-05
 Quartic linear search produced a step of -0.56349.
 Iteration  1 RMS(Cart)=  0.08007921 RMS(Int)=  0.01477734
 Iteration  2 RMS(Cart)=  0.04647329 RMS(Int)=  0.00067113
 Iteration  3 RMS(Cart)=  0.00174610 RMS(Int)=  0.00052829
 Iteration  4 RMS(Cart)=  0.00000103 RMS(Int)=  0.00052829
 Iteration  5 RMS(Cart)=  0.00000000 RMS(Int)=  0.00052829
 Variable       Old X    -DE/DX   Delta X   Delta X   Delta X     New X
                                 (Linear)    (Quad)   (Total)
    R1        2.29867  -0.00646   0.00274  -0.00468  -0.00172   2.29695
    R2        2.47150  -0.00502  -0.00569  -0.00561  -0.01128   2.46023
    R3        2.92057   0.00139  -0.00031   0.00431   0.00401   2.92458
    R4        3.44417   0.00016  -0.02046  -0.03725  -0.05752   3.38664
    R5        1.89678   0.00744   0.03819  -0.00036   0.03762   1.93439
    R6        3.01881  -0.00047  -0.11007   0.02130  -0.08895   2.92985
    R7        2.53936  -0.00145  -0.00095  -0.00097  -0.00192   2.53744
    R8        2.53515  -0.00154   0.00392  -0.00259   0.00133   2.53648
    R9        2.51202  -0.00056  -0.00045   0.00081   0.00036   2.51238
   R10        1.84564  -0.00013   0.00300  -0.00109   0.00201   1.84766
   R11        1.81543  -0.00067   0.00029  -0.00126  -0.00096   1.81447
   R12        3.60027  -0.00007  -0.09156   0.01866  -0.07297   3.52730
   R13        1.82264  -0.00168  -0.00002  -0.00220  -0.00222   1.82042
   R14        1.86786  -0.00215   0.00013  -0.00231  -0.00227   1.86559
   R15        3.48198  -0.00076  -0.01546  -0.00916  -0.02485   3.45713
   R16        3.78563  -0.00076  -0.03649  -0.03350  -0.06998   3.71565
   R17        3.27498  -0.00061  -0.00241  -0.01450  -0.01692   3.25806
   R18        1.82655   0.00016  -0.00172   0.00094  -0.00078   1.82578
   R19        1.84472  -0.00075   0.00153  -0.00060   0.00070   1.84541
   R20        3.31152   0.00018   0.02296  -0.02022   0.00273   3.31425
   R21        1.81561  -0.00106   0.00065  -0.00094  -0.00029   1.81532
   R22        1.85527  -0.00052  -0.00090   0.00059  -0.00025   1.85502
   R23        3.33078  -0.00097  -0.01180  -0.01811  -0.02965   3.30113
   R24        1.85700  -0.00014   0.00152   0.00120   0.00297   1.85997
   R25        1.81454  -0.00092   0.00025  -0.00109  -0.00084   1.81370
   R26        1.83794   0.00065   0.00741  -0.00202   0.00525   1.84319
   R27        1.83300   0.00062   0.00456   0.00051   0.00508   1.83808
    A1        2.22650   0.00095   0.00602   0.00212   0.00842   2.23492
    A2        2.11675  -0.00081  -0.00702  -0.00062  -0.00777   2.10898
    A3        1.93974  -0.00015   0.00106  -0.00149  -0.00058   1.93916
    A4        2.15794   0.00211   0.00631  -0.00765  -0.00182   2.15612
    A5        1.93886   0.00152   0.01116   0.01304   0.02388   1.96273
    A6        1.91404   0.00229   0.00324   0.00458   0.00781   1.92185
    A7        1.92984   0.00141  -0.00288   0.00189  -0.00100   1.92884
    A8        1.93173   0.00241   0.00268   0.00326   0.00593   1.93765
    A9        1.89200  -0.00222  -0.00176  -0.00321  -0.00496   1.88704
   A10        1.89696  -0.00197   0.00039  -0.00347  -0.00310   1.89387
   A11        1.89848  -0.00211  -0.00178  -0.00332  -0.00510   1.89338
   A12        1.88063  -0.00023  -0.00171   0.00598   0.00546   1.88609
   A13        1.70194  -0.00041  -0.00815  -0.02974  -0.03716   1.66478
   A14        2.21014   0.00021  -0.02607   0.03756   0.01112   2.22125
   A15        2.80138  -0.00056   0.00710   0.01281   0.01860   2.81998
   A16        1.83659   0.00008   0.00253   0.00259   0.00442   1.84102
   A17        1.83351   0.00021   0.01284   0.01679   0.02941   1.86292
   A18        1.79090   0.00071   0.01787   0.01823   0.03578   1.82668
   A19        1.69905  -0.00069   0.02763  -0.00110   0.02651   1.72556
   A20        2.64273  -0.00091  -0.02409  -0.02657  -0.05110   2.59163
   A21        1.42139   0.00102  -0.02377   0.01420  -0.00822   1.41317
   A22        2.84323   0.00107  -0.01817   0.00030  -0.01872   2.82451
   A23        1.84858   0.00039   0.00992   0.00093   0.01174   1.86032
   A24        2.28101  -0.00039   0.00473   0.01000   0.01494   2.29594
   A25        1.81781  -0.00072  -0.03896  -0.00908  -0.04884   1.76897
   A26        1.86287   0.00009  -0.00603   0.00029  -0.00596   1.85691
   A27        2.11380  -0.00006  -0.02695  -0.00540  -0.03207   2.08173
   A28        1.81240  -0.00093   0.01287  -0.00896   0.00356   1.81596
   A29        2.79406   0.00082   0.00379   0.01504   0.01816   2.81222
   A30        1.88061  -0.00040  -0.03343  -0.00369  -0.03696   1.84365
   A31        2.14974   0.00045   0.00391   0.01592   0.02042   2.17016
   A32        1.87991  -0.00023  -0.00437  -0.00324  -0.00735   1.87256
   A33        1.87890  -0.00148  -0.01890   0.00248  -0.01672   1.86218
   A34        1.74409   0.00230   0.04898  -0.00720   0.04243   1.78652
   A35        1.87618   0.00090  -0.01554  -0.00224  -0.01757   1.85861
   A36        2.60965   0.00124   0.04902  -0.01457   0.03442   2.64407
   A37        2.58504   0.00295  -0.09634   0.00106  -0.09521   2.48983
   A38        3.21873  -0.00298  -0.00529  -0.01312  -0.01860   3.20013
   A39        3.21089  -0.00010  -0.03962   0.00672  -0.03261   3.17828
   A40        2.88422   0.00048   0.02412   0.01778   0.04208   2.92631
   A41        3.41934  -0.00138  -0.04486  -0.00028  -0.04706   3.37228
   A42        3.32489  -0.00060   0.00554  -0.02190  -0.01467   3.31022
   A43        3.21676  -0.00021   0.00674  -0.00174   0.00563   3.22239
    D1        0.76772  -0.00002  -0.04539  -0.02840  -0.07339   0.69432
    D2       -2.39729  -0.00048  -0.04160  -0.02770  -0.06873  -2.46602
    D3       -0.17722   0.00007  -0.00786  -0.00373  -0.01060  -0.18783
    D4        2.98583   0.00051  -0.01127  -0.00438  -0.01480   2.97103
    D5       -1.96932  -0.00010  -0.03064  -0.00016  -0.03089  -2.00021
    D6        2.22841   0.00031  -0.02872  -0.00027  -0.02907   2.19934
    D7        0.12346   0.00045  -0.02634   0.00051  -0.02590   0.09756
    D8        1.15237  -0.00048  -0.02736   0.00047  -0.02682   1.12555
    D9       -0.93308  -0.00006  -0.02544   0.00036  -0.02500  -0.95808
   D10       -3.03804   0.00007  -0.02306   0.00114  -0.02183  -3.05986
   D11       -0.06914   0.00019  -0.04774   0.29656   0.24792   0.17878
   D12       -0.20767  -0.00006   0.03034  -0.00771   0.02336  -0.18431
   D13       -2.12701  -0.00168   0.02735  -0.00260   0.02477  -2.10224
   D14       -2.95437  -0.00031   0.12740  -0.31319  -0.18663  -3.14101
   D15       -0.64376  -0.00041   0.09272  -0.28363  -0.19154  -0.83530
   D16        0.39942   0.00030   0.00987   0.02750   0.03597   0.43538
   D17        2.47235  -0.00027  -0.01278   0.02926   0.01534   2.48769
   D18        1.22800  -0.00007  -0.00714   0.01866   0.01140   1.23940
   D19       -0.65430  -0.00008  -0.03102   0.00064  -0.03003  -0.68434
   D20       -2.14803  -0.00096  -0.03075  -0.02735  -0.05759  -2.20562
   D21        2.37518   0.00009   0.01227  -0.05150  -0.03942   2.33576
   D22       -1.46766  -0.00046   0.00293  -0.04394  -0.04117  -1.50883
   D23       -2.04340   0.00007   0.02628  -0.04493  -0.01875  -2.06215
   D24        0.39695  -0.00048   0.01694  -0.03737  -0.02050   0.37645
   D25        0.59776  -0.00082   0.00024  -0.07160  -0.07135   0.52641
   D26        3.03811  -0.00137  -0.00910  -0.06404  -0.07311   2.96500
   D27       -1.13820  -0.00066   0.24252  -0.03447   0.20785  -0.93035
   D28        2.23514   0.00025   0.26686   0.01179   0.27833   2.51347
   D29        0.67027  -0.00032   0.24884  -0.01626   0.23302   0.90329
   D30        0.30666  -0.00020   0.00868   0.04008   0.04937   0.35603
   D31        2.50958  -0.00056  -0.02776   0.04538   0.01762   2.52720
   D32        2.36992  -0.00025  -0.01216   0.02160   0.00875   2.37868
   D33        0.16829   0.00039   0.01503   0.02204   0.03667   0.20497
   D34        1.78383   0.00003  -0.03234   0.00507  -0.02764   1.75619
   D35       -0.46825   0.00059  -0.00454   0.01656   0.01136  -0.45689
   D36       -1.65055   0.00017   0.00962  -0.04202  -0.03288  -1.68342
   D37        2.33044   0.00005   0.02801  -0.06198  -0.03381   2.29663
   D38        0.37380  -0.00033   0.00331  -0.04646  -0.04347   0.33032
   D39       -1.92840  -0.00045   0.02170  -0.06642  -0.04441  -1.97281
   D40       -0.09384  -0.00047  -0.03596   0.02253  -0.01482  -0.10867
   D41        1.77124   0.00189   0.00470   0.01447   0.01858   1.78982
   D42        0.51106  -0.00210  -0.24201   0.00795  -0.23394   0.27712
   D43       -1.44736  -0.00172  -0.23576   0.00891  -0.22703  -1.67439
         Item               Value     Threshold  Converged?
 Maximum Force            0.007439     0.000015     NO 
 RMS     Force            0.001447     0.000010     NO 
 Maximum Displacement     0.230879     0.000060     NO 
 RMS     Displacement     0.077365     0.000040     NO 
 Predicted change in Energy=-8.274929D-04
 GradGradGradGradGradGradGradGradGradGradGradGradGradGradGradGradGradGrad

                          Input orientation:                          
 ---------------------------------------------------------------------
 Center     Atomic      Atomic             Coordinates (Angstroms)
 Number     Number       Type             X           Y           Z
 ---------------------------------------------------------------------
      1          6           0        0.464771    1.060776   -1.331856
      2          8           0       -0.435227    1.872020   -1.235359
      3          8           0        0.385845   -0.237019   -1.265288
      4          1           0       -0.530436   -0.556841   -0.939755
      5          6           0        1.920863    1.518112   -1.588300
      6          9           0        2.334170    1.089838   -2.791938
      7          9           0        2.744430    1.009025   -0.658679
      8          9           0        2.017022    2.843733   -1.556088
      9          8           0       -2.335399    1.407675    0.679381
     10          1           0       -1.784549    1.719425   -0.065835
     11          1           0       -3.134122    1.940076    0.702348
     12          8           0        0.424849   -1.824530    1.498628
     13          1           0        1.068522   -1.988557    0.800936
     14          1           0        0.908279   -1.980443    2.345152
     15          8           0        0.281583    0.959425    1.724397
     16          1           0       -0.627508    1.283798    1.766842
     17          1           0        0.227090   -0.009666    1.616953
     18          8           0        2.404720    0.880151    3.392827
     19          1           0        3.173560    1.204301    2.916788
     20          1           0        1.623041    1.107761    2.844392
     21          8           0        1.992785   -1.788443    3.671605
     22          1           0        2.237390   -0.835093    3.678376
     23          1           0        1.791140   -2.037622    4.576265
     24          8           0       -1.730996   -1.154126   -0.161499
     25          1           0       -2.196725   -0.404397    0.253658
     26          1           0       -1.291973   -1.639173    0.558275
 ---------------------------------------------------------------------
                    Distance matrix (angstroms):
                    1          2          3          4          5
     1  C    0.000000
     2  O    1.215493   0.000000
     3  O    1.301895   2.263426   0.000000
     4  H    1.939295   2.448634   1.023635   0.000000
     5  C    1.547619   2.408521   2.353954   3.276417   0.000000
     6  F    2.372201   3.271743   2.808412   3.787889   1.342754
     7  F    2.377538   3.344777   2.735602   3.640835   1.342247
     8  F    2.374594   2.657182   3.498047   4.293403   1.329494
     9  O    3.465020   2.737243   3.727188   3.120708   4.823934
    10  H    2.663844   1.792133   3.158634   2.741883   4.011047
    11  H    4.226487   3.323158   4.582740   3.963619   5.565788
    12  O    4.042057   4.677488   3.187624   2.909521   4.789617
    13  H    3.769848   4.616472   2.793424   2.763419   4.328009
    14  H    4.792296   5.428309   4.043234   3.858388   5.360714
    15  O    3.063415   3.179120   3.221889   3.171142   3.738092
    16  H    3.293136   3.065321   3.540280   3.274606   4.219724
    17  H    3.146079   3.480674   2.895549   2.722131   3.934033
    18  O    5.110641   5.519892   5.198265   5.426910   5.045070
    19  H    5.040745   5.541617   5.228625   5.629754   4.686528
    20  H    4.334148   4.633026   4.497617   4.661344   4.461596
    21  O    5.957138   6.585782   5.418679   5.398900   6.213298
    22  H    5.642599   6.214188   5.312789   5.391235   5.777165
    23  H    6.801854   7.349625   6.272222   6.165136   7.117719
    24  O    3.331203   3.462622   2.557431   1.550411   4.744753
    25  H    3.426974   3.240698   3.000814   2.055236   4.903405
    26  H    3.734764   4.034800   2.847190   1.998868   4.989844
                    6          7          8          9         10
     6  F    0.000000
     7  F    2.173854   0.000000
     8  F    2.168883   2.168091   0.000000
     9  O    5.827174   5.268205   5.099328   0.000000
    10  H    4.979143   4.622529   4.235193   0.977738   0.000000
    11  H    6.544858   6.105459   5.696614   0.960175   1.568484
    12  O    5.527025   4.250112   5.801636   4.328659   4.459664
    13  H    4.897666   3.731573   5.459509   4.809974   4.758197
    14  H    6.152194   4.618589   6.302512   4.977508   5.172350
    15  O    4.962601   3.427408   4.162204   2.853346   2.837505
    16  H    5.439819   4.162765   4.524245   2.028500   2.210706
    17  H    5.008694   3.543054   4.627519   3.074776   3.141373
    18  O    6.188721   4.067764   5.338325   5.487240   5.496972
    19  H    5.771242   3.606418   4.902238   5.949452   5.808979
    20  H    5.681043   3.679506   4.746898   4.521777   4.522745
    21  O    7.083674   5.209813   6.984727   6.156440   6.367248
    22  H    6.751273   4.740032   6.401713   5.910531   6.059759
    23  H    8.022861   6.131513   7.841198   6.639586   6.960607
    24  O    5.336681   4.995582   5.654678   2.763188   2.875641
    25  H    5.660160   5.219687   5.619715   1.866568   2.186913
    26  H    5.640952   4.978601   5.959565   3.222839   3.451424
                   11         12         13         14         15
    11  H    0.000000
    12  O    5.241430   0.000000
    13  H    5.753790   0.963324   0.000000
    14  H    5.866028   0.987227   1.552529   0.000000
    15  O    3.697743   2.796766   3.187892   3.069350   0.000000
    16  H    2.801243   3.292582   3.810223   3.653540   0.966160
    17  H    3.991960   1.829437   2.299979   2.208677   0.976551
    18  O    6.248271   3.850088   4.090575   3.394106   2.701417
    19  H    6.725472   4.329019   4.370624   3.949793   3.137721
    20  H    5.283152   3.441667   3.751051   3.208914   1.753824
    21  O    7.000251   2.679842   3.022423   1.724092   3.777646
    22  H    6.738802   3.002598   3.313064   2.203600   3.295984
    23  H    7.422097   3.374020   3.844176   2.400120   4.403885
    24  O    3.505578   2.802343   3.075688   3.732542   3.474791
    25  H    2.564486   3.231002   3.670275   4.061935   3.188275
    26  H    4.028063   1.966240   2.398519   2.854909   3.254018
                   16         17         18         19         20
    16  H    0.000000
    17  H    1.557515   0.000000
    18  O    3.464269   2.947469   0.000000
    19  H    3.972003   3.441653   0.960625   0.000000
    20  H    2.501414   2.168854   0.981636   1.555208   0.000000
    21  O    4.464607   3.240883   2.714553   3.304617   3.034631
    22  H    4.043674   2.995347   1.746882   2.369717   2.201734
    23  H    4.977403   3.913615   3.207866   3.895512   3.594589
    24  O    3.298432   2.882148   5.820279   6.252415   5.039947
    25  H    2.757204   2.808783   5.716445   6.206459   4.856864
    26  H    3.232013   2.466504   5.295962   5.795594   4.611863
                   21         22         23         24         25
    21  O    0.000000
    22  H    0.984253   0.000000
    23  H    0.959771   1.565701   0.000000
    24  O    5.381596   5.531230   5.969289   0.000000
    25  H    5.581213   5.619214   6.103722   0.975373   0.000000
    26  H    4.528216   4.778910   5.080216   0.972669   1.560781
                   26
    26  H    0.000000
 Stoichiometry    C2H13F3O8
 Framework group  C1[X(C2H13F3O8)]
 Deg. of freedom    72
 Full point group                 C1      NOp   1
 Largest Abelian subgroup         C1      NOp   1
 Largest concise Abelian subgroup C1      NOp   1
                         Standard orientation:                         
 ---------------------------------------------------------------------
 Center     Atomic      Atomic             Coordinates (Angstroms)
 Number     Number       Type             X           Y           Z
 ---------------------------------------------------------------------
      1          6           0        1.615631    0.381747   -0.167185
      2          8           0        1.882355    1.128219    0.754261
      3          8           0        0.944626    0.651245   -1.249800
      4          1           0        0.477388    1.560870   -1.203977
      5          6           0        2.104086   -1.086766   -0.165331
      6          9           0        2.978138   -1.283926   -1.165405
      7          9           0        1.071621   -1.926124   -0.341746
      8          9           0        2.701584   -1.389133    0.983200
      9          8           0       -0.086737    2.837391    1.587273
     10          1           0        0.735052    2.337099    1.413083
     11          1           0        0.117144    3.536169    2.213434
     12          8           0       -2.238171    0.530805   -1.377230
     13          1           0       -1.678811    0.007139   -1.961083
     14          1           0       -3.042472   -0.019479   -1.219418
     15          8           0       -1.134077    0.215744    1.172988
     16          1           0       -1.048701    1.052536    1.648337
     17          1           0       -1.496351    0.431205    0.292088
     18          8           0       -2.574090   -2.052007    1.458157
     19          1           0       -1.976844   -2.799871    1.375716
     20          1           0       -2.008774   -1.255437    1.555650
     21          8           0       -4.087145   -1.269736   -0.655494
     22          1           0       -3.637270   -1.657363    0.129435
     23          1           0       -5.008834   -1.140492   -0.421089
     24          8           0       -0.528830    2.738587   -1.138529
     25          1           0       -0.557992    3.030863   -0.208435
     26          1           0       -1.377388    2.297557   -1.316085
 ---------------------------------------------------------------------
 Rotational constants (GHZ):           0.6052528           0.3935060           0.3153210
 Standard basis: 6-31++G(d,p) (6D, 7F)
 There are   325 symmetry adapted cartesian basis functions of A   symmetry.
 There are   325 symmetry adapted basis functions of A   symmetry.
   325 basis functions,   520 primitive gaussians,   325 cartesian basis functions
    58 alpha electrons       58 beta electrons
       nuclear repulsion energy      1018.6420937087 Hartrees.
 NAtoms=   26 NActive=   26 NUniq=   26 SFac= 1.00D+00 NAtFMM=   60 NAOKFM=F Big=F
 Integral buffers will be    131072 words long.
 Raffenetti 2 integral format.
 Two-electron integral symmetry is turned on.
 Nuclear repulsion after empirical dispersion term =     1018.6267572242 Hartrees.
 One-electron integrals computed using PRISM.
 NBasis=   325 RedAO= T EigKep=  4.91D-05  NBF=   325
 NBsUse=   325 1.00D-06 EigRej= -1.00D+00 NBFU=   325
 Lowest energy guess from the checkpoint file:  "/local_scratch/slurm.5787710/Gau-2778638.chk"
 B after Tr=     0.000000    0.000000    0.000000
         Rot=    0.999761   -0.013442    0.012586   -0.011766 Ang=  -2.50 deg.
 B after Tr=     0.000000    0.000000   -0.000000
         Rot=    0.999856    0.014248   -0.009072    0.001699 Ang=   1.95 deg.
 Requested convergence on RMS density matrix=1.00D-10 within 128 cycles.
 Requested convergence on MAX density matrix=1.00D-08.
 Requested convergence on             energy=1.00D-08.
 No special actions if energy rises.
 SCF Done:  E(RwB97XD) =  -985.242367509     A.U. after   16 cycles
            NFock= 16  Conv=0.30D-10     -V/T= 2.0083
 Calling FoFJK, ICntrl=      2127 FMM=F ISym2X=0 I1Cent= 0 IOpClX= 0 NMat=1 NMatS=1 NMatT=0.
 ***** Axes restored to original set *****
 -------------------------------------------------------------------
 Center     Atomic                   Forces (Hartrees/Bohr)
 Number     Number              X              Y              Z
 -------------------------------------------------------------------
      1        6          -0.003021975   -0.000215132    0.000348858
      2        8           0.002785049   -0.002472905    0.000141127
      3        8          -0.000653825    0.002201360    0.000789569
      4        1           0.001133201   -0.000066238   -0.000436035
      5        6          -0.000641700   -0.000235273   -0.000402807
      6        9           0.000414515    0.000308458    0.000615814
      7        9          -0.000072030    0.000427259   -0.000867506
      8        9           0.000566446   -0.000319086   -0.000049760
      9        8           0.000086662   -0.000901654    0.001011345
     10        1          -0.001565702    0.001272254   -0.001187715
     11        1           0.000529802    0.000183534   -0.000232884
     12        8           0.000643035   -0.000505513   -0.000296019
     13        1          -0.000396102    0.000168381    0.000281155
     14        1          -0.000316394    0.000697331   -0.000394358
     15        8           0.000436360   -0.000726919    0.000172962
     16        1          -0.000165917    0.000124574   -0.000154178
     17        1           0.000479802    0.000199451    0.000057998
     18        8          -0.000028670    0.000076157    0.000271681
     19        1          -0.000375031   -0.000162383    0.000365880
     20        1           0.000406905   -0.000309445    0.000025231
     21        8          -0.000356138   -0.000290505    0.000234267
     22        1          -0.000013189    0.000278552   -0.000268234
     23        1           0.000220859    0.000116098   -0.000237242
     24        8           0.000443332   -0.000350221    0.001013772
     25        1          -0.000315929    0.000067866   -0.000598013
     26        1          -0.000223367    0.000434001   -0.000204907
 -------------------------------------------------------------------
 Cartesian Forces:  Max     0.003021975 RMS     0.000776414

 GradGradGradGradGradGradGradGradGradGradGradGradGradGradGradGradGradGrad
 Berny optimization.
 Using GEDIIS/GDIIS optimizer.
 FormGI is forming the generalized inverse of G from B-inverse, IUseBI=4.
 Internal  Forces:  Max     0.004705443 RMS     0.000817674
 Search for a local minimum.
 Step number   6 out of a maximum of  156
 All quantities printed in internal units (Hartrees-Bohrs-Radians)
 Mixed Optimization -- En-DIIS/RFO-DIIS
 Update second derivatives using D2CorX and points    4    6
 DE= -1.08D-03 DEPred=-8.27D-04 R= 1.31D+00
 TightC=F SS=  1.41D+00  RLast= 8.46D-01 DXNew= 3.5676D-01 2.5389D+00
 Trust test= 1.31D+00 RLast= 8.46D-01 DXMaxT set to 3.57D-01
 ITU=  1 -1  1 -1  1  0
 Use linear search instead of GDIIS.
     Eigenvalues ---   -0.00001   0.00020   0.00027   0.00040   0.00094
     Eigenvalues ---    0.00213   0.00271   0.00425   0.00598   0.00660
     Eigenvalues ---    0.00763   0.00850   0.00956   0.01109   0.01160
     Eigenvalues ---    0.01270   0.01339   0.01380   0.01469   0.01641
     Eigenvalues ---    0.01802   0.01861   0.01944   0.02023   0.02174
     Eigenvalues ---    0.02396   0.02497   0.02565   0.02818   0.03077
     Eigenvalues ---    0.03127   0.03293   0.03407   0.03555   0.04304
     Eigenvalues ---    0.04647   0.05526   0.05767   0.06522   0.07189
     Eigenvalues ---    0.08144   0.08561   0.08995   0.11726   0.12910
     Eigenvalues ---    0.13861   0.19578   0.20585   0.21852   0.23339
     Eigenvalues ---    0.25901   0.33214   0.36469   0.38494   0.40645
     Eigenvalues ---    0.45010   0.45738   0.46426   0.47346   0.48986
     Eigenvalues ---    0.49862   0.50518   0.53047   0.55919   0.56152
     Eigenvalues ---    0.56812   0.57229   0.57491   0.58138   0.64841
     Eigenvalues ---    1.13734   1.24706
 RFO step:  Lambda=-5.82683695D-04 EMin=-1.20645891D-05
 Quartic linear search produced a step of  0.24025.
 Iteration  1 RMS(Cart)=  0.07271991 RMS(Int)=  0.00600915
 Iteration  2 RMS(Cart)=  0.00508058 RMS(Int)=  0.00094345
 Iteration  3 RMS(Cart)=  0.00010729 RMS(Int)=  0.00094279
 Iteration  4 RMS(Cart)=  0.00000010 RMS(Int)=  0.00094279
 Variable       Old X    -DE/DX   Delta X   Delta X   Delta X     New X
                                 (Linear)    (Quad)   (Total)
    R1        2.29695  -0.00299  -0.00158  -0.00476  -0.00670   2.29024
    R2        2.46023  -0.00205  -0.00028   0.00138   0.00171   2.46193
    R3        2.92458   0.00042   0.00109   0.00019   0.00129   2.92586
    R4        3.38664   0.00017  -0.00510   0.05089   0.04477   3.43141
    R5        1.93439  -0.00110  -0.00724  -0.01397  -0.02005   1.91434
    R6        2.92985   0.00013   0.02556   0.03938   0.06606   2.99591
    R7        2.53744  -0.00052  -0.00006   0.00075   0.00069   2.53813
    R8        2.53648  -0.00081  -0.00135  -0.00295  -0.00430   2.53218
    R9        2.51238  -0.00028   0.00028   0.00052   0.00080   2.51318
   R10        1.84766   0.00034  -0.00079  -0.00367  -0.00542   1.84223
   R11        1.81447  -0.00034  -0.00036  -0.00027  -0.00063   1.81384
   R12        3.52730   0.00010   0.02151   0.02682   0.04797   3.57527
   R13        1.82042  -0.00050  -0.00052  -0.00062  -0.00114   1.81928
   R14        1.86559  -0.00054  -0.00060   0.00021  -0.00063   1.86496
   R15        3.45713  -0.00028   0.00062  -0.00689  -0.00612   3.45101
   R16        3.71565   0.00050  -0.00125   0.01252   0.01126   3.72691
   R17        3.25806  -0.00006  -0.00304  -0.01254  -0.01588   3.24218
   R18        1.82578   0.00019   0.00055   0.00155   0.00209   1.82787
   R19        1.84541  -0.00039  -0.00048   0.00088   0.00059   1.84600
   R20        3.31425   0.00017  -0.00913  -0.01665  -0.02547   3.28878
   R21        1.81532  -0.00054  -0.00035  -0.00039  -0.00073   1.81459
   R22        1.85502  -0.00032   0.00032   0.00145   0.00203   1.85706
   R23        3.30113  -0.00058  -0.00209  -0.01155  -0.01380   3.28733
   R24        1.85997  -0.00024   0.00007   0.00056   0.00040   1.86037
   R25        1.81370  -0.00030  -0.00031  -0.00026  -0.00056   1.81314
   R26        1.84319   0.00017  -0.00190  -0.00131  -0.00301   1.84018
   R27        1.83808  -0.00003  -0.00073  -0.00113  -0.00186   1.83622
    A1        2.23492   0.00032  -0.00054  -0.00478  -0.00632   2.22860
    A2        2.10898  -0.00016   0.00112   0.00443   0.00604   2.11502
    A3        1.93916  -0.00016  -0.00059   0.00032   0.00024   1.93940
    A4        2.15612   0.00118  -0.00313   0.03891   0.03243   2.18854
    A5        1.96273   0.00041   0.00098  -0.00672  -0.00534   1.95740
    A6        1.92185   0.00074   0.00049  -0.00141  -0.00091   1.92093
    A7        1.92884   0.00054   0.00099   0.00232   0.00331   1.93215
    A8        1.93765   0.00078   0.00028  -0.00093  -0.00065   1.93700
    A9        1.88704  -0.00082  -0.00044   0.00032  -0.00013   1.88691
   A10        1.89387  -0.00066  -0.00091  -0.00090  -0.00182   1.89205
   A11        1.89338  -0.00067  -0.00047   0.00060   0.00013   1.89351
   A12        1.88609  -0.00073   0.00204  -0.00556  -0.00311   1.88298
   A13        1.66478  -0.00032  -0.00545   0.02513   0.01380   1.67858
   A14        2.22125   0.00044   0.01379   0.02429   0.03971   2.26096
   A15        2.81998  -0.00129   0.00144  -0.10242  -0.10371   2.71627
   A16        1.84102   0.00022  -0.00002   0.00447   0.00480   1.84582
   A17        1.86292   0.00014   0.00159   0.00496   0.00644   1.86936
   A18        1.82668   0.00034   0.00098   0.01586   0.01630   1.84297
   A19        1.72556  -0.00127  -0.00541  -0.00204  -0.00744   1.71812
   A20        2.59163  -0.00067  -0.00201  -0.02552  -0.02791   2.56372
   A21        1.41317   0.00153   0.00816   0.01347   0.02215   1.43532
   A22        2.82451   0.00124   0.00325   0.02364   0.02648   2.85099
   A23        1.86032  -0.00011  -0.00141  -0.00121  -0.00307   1.85725
   A24        2.29594  -0.00057   0.00157  -0.01882  -0.01674   2.27920
   A25        1.76897   0.00037   0.00488   0.01100   0.01645   1.78542
   A26        1.85691   0.00027   0.00114   0.00267   0.00368   1.86058
   A27        2.08173   0.00000   0.00379  -0.00173   0.00190   2.08364
   A28        1.81596  -0.00068  -0.00463  -0.00352  -0.00807   1.80789
   A29        2.81222   0.00028   0.00275   0.01122   0.01404   2.82625
   A30        1.84365   0.00017   0.00538   0.00923   0.01330   1.85696
   A31        2.17016   0.00012   0.00324   0.00075   0.00391   2.17407
   A32        1.87256   0.00001   0.00010   0.00211   0.00247   1.87503
   A33        1.86218  -0.00021   0.00404   0.00392   0.00734   1.86953
   A34        1.78652   0.00162  -0.01069  -0.01094  -0.02219   1.76433
   A35        1.85861   0.00137   0.00241   0.00714   0.00974   1.86836
   A36        2.64407   0.00040  -0.01263   0.01170  -0.00400   2.64008
   A37        2.48983   0.00471   0.01820  -0.01747   0.00066   2.49050
   A38        3.20013  -0.00054  -0.00221  -0.01091  -0.01338   3.18675
   A39        3.17828   0.00075   0.00906   0.02986   0.03894   3.21723
   A40        2.92631  -0.00005  -0.00017  -0.00283  -0.00404   2.92226
   A41        3.37228  -0.00092   0.00782   0.02522   0.03475   3.40702
   A42        3.31022  -0.00018  -0.00589  -0.01524  -0.02168   3.28854
   A43        3.22239  -0.00015  -0.00152  -0.00645  -0.00798   3.21440
    D1        0.69432  -0.00019   0.00172   0.03128   0.03147   0.72580
    D2       -2.46602  -0.00065   0.00123   0.02896   0.02896  -2.43706
    D3       -0.18783  -0.00012   0.00081  -0.00343  -0.00336  -0.19118
    D4        2.97103   0.00031   0.00125  -0.00134  -0.00111   2.96991
    D5       -2.00021   0.00010   0.00564   0.02073   0.02626  -1.97395
    D6        2.19934   0.00030   0.00526   0.01976   0.02491   2.22426
    D7        0.09756   0.00027   0.00501   0.01808   0.02297   0.12053
    D8        1.12555  -0.00029   0.00522   0.01872   0.02405   1.14961
    D9       -0.95808  -0.00009   0.00484   0.01775   0.02270  -0.93537
   D10       -3.05986  -0.00012   0.00459   0.01606   0.02076  -3.03910
   D11        0.17878   0.00005   0.07992   0.02941   0.10944   0.28822
   D12       -0.18431   0.00008  -0.00732  -0.02647  -0.03343  -0.21773
   D13       -2.10224  -0.00210  -0.00571  -0.02691  -0.03230  -2.13454
   D14       -3.14101   0.00005  -0.09916  -0.08314  -0.18077   2.96141
   D15       -0.83530   0.00007  -0.08555  -0.04477  -0.12926  -0.96456
   D16        0.43538   0.00113   0.00443  -0.00518   0.00117   0.43655
   D17        2.48769   0.00007   0.00913   0.02234   0.03169   2.51938
   D18        1.23940  -0.00012   0.00579   0.08407   0.08986   1.32926
   D19       -0.68434   0.00012   0.00601   0.07828   0.08432  -0.60002
   D20       -2.20562  -0.00070  -0.00072   0.05774   0.05721  -2.14842
   D21        2.33576   0.00004  -0.01470  -0.05173  -0.06600   2.26976
   D22       -1.50883  -0.00037  -0.01114  -0.07388  -0.08460  -1.59343
   D23       -2.06215  -0.00011  -0.01571  -0.04610  -0.06142  -2.12357
   D24        0.37645  -0.00052  -0.01215  -0.06824  -0.08002   0.29643
   D25        0.52641  -0.00070  -0.01724  -0.07101  -0.08827   0.43814
   D26        2.96500  -0.00110  -0.01368  -0.09315  -0.10686   2.85814
   D27       -0.93035   0.00013  -0.05347  -0.02146  -0.07509  -1.00544
   D28        2.51347   0.00072  -0.04691   0.00567  -0.04151   2.47196
   D29        0.90329   0.00059  -0.05011  -0.01473  -0.06437   0.83892
   D30        0.35603  -0.00035   0.00816  -0.01628  -0.00811   0.34793
   D31        2.52720  -0.00006   0.01607  -0.00321   0.01259   2.53979
   D32        2.37868  -0.00008   0.00729  -0.00744   0.00046   2.37914
   D33        0.20497   0.00015   0.00240  -0.00281  -0.00018   0.20479
   D34        1.75619   0.00013   0.00715   0.03599   0.04324   1.79944
   D35       -0.45689   0.00036   0.00467   0.03855   0.04354  -0.41335
   D36       -1.68342   0.00013  -0.01200  -0.05368  -0.06588  -1.74930
   D37        2.29663  -0.00004  -0.02007  -0.06394  -0.08388   2.21275
   D38        0.33032   0.00001  -0.01186  -0.05334  -0.06587   0.26445
   D39       -1.97281  -0.00016  -0.01992  -0.06360  -0.08388  -2.05669
   D40       -0.10867  -0.00044   0.01177   0.06596   0.07932  -0.02934
   D41        1.78982   0.00187   0.00246   0.05828   0.06150   1.85131
   D42        0.27712   0.00021   0.04698   0.01866   0.06514   0.34226
   D43       -1.67439  -0.00071   0.04598   0.01626   0.06276  -1.61163
         Item               Value     Threshold  Converged?
 Maximum Force            0.004705     0.000015     NO 
 RMS     Force            0.000818     0.000010     NO 
 Maximum Displacement     0.390274     0.000060     NO 
 RMS     Displacement     0.071701     0.000040     NO 
 Predicted change in Energy=-3.521367D-04
 GradGradGradGradGradGradGradGradGradGradGradGradGradGradGradGradGradGrad

                          Input orientation:                          
 ---------------------------------------------------------------------
 Center     Atomic      Atomic             Coordinates (Angstroms)
 Number     Number       Type             X           Y           Z
 ---------------------------------------------------------------------
      1          6           0        0.441478    1.034236   -1.366957
      2          8           0       -0.465830    1.834050   -1.290126
      3          8           0        0.367753   -0.264013   -1.286979
      4          1           0       -0.542235   -0.576073   -0.969553
      5          6           0        1.898601    1.496142   -1.613256
      6          9           0        2.315352    1.081807   -2.820987
      7          9           0        2.721361    0.981222   -0.689432
      8          9           0        1.991786    2.822051   -1.568976
      9          8           0       -2.311276    1.447114    0.689049
     10          1           0       -1.844014    1.751013   -0.110749
     11          1           0       -3.089267    1.997599    0.803027
     12          8           0        0.465778   -1.813767    1.458106
     13          1           0        1.098879   -2.002168    0.757736
     14          1           0        0.949992   -1.964440    2.304743
     15          8           0        0.356315    0.968788    1.693274
     16          1           0       -0.553934    1.295839    1.683805
     17          1           0        0.303731    0.002285    1.561497
     18          8           0        2.337429    0.893777    3.514246
     19          1           0        3.132838    1.263307    3.123312
     20          1           0        1.597946    1.110726    2.904476
     21          8           0        1.991466   -1.787543    3.656642
     22          1           0        2.207317   -0.828970    3.717589
     23          1           0        1.789321   -2.093576    4.543248
     24          8           0       -1.754769   -1.156607   -0.129235
     25          1           0       -2.189430   -0.401612    0.305849
     26          1           0       -1.283459   -1.650978    0.561876
 ---------------------------------------------------------------------
                    Distance matrix (angstroms):
                    1          2          3          4          5
     1  C    0.000000
     2  O    1.211945   0.000000
     3  O    1.302798   2.257595   0.000000
     4  H    1.928398   2.432549   1.013025   0.000000
     5  C    1.548299   2.410213   2.355440   3.265902   0.000000
     6  F    2.372314   3.262572   2.820914   3.787107   1.343120
     7  F    2.379016   3.353555   2.728945   3.626940   1.339973
     8  F    2.374984   2.663415   3.498685   4.281100   1.329917
     9  O    3.460533   2.733592   3.742971   3.158124   4.798550
    10  H    2.704681   1.815824   3.214927   2.801339   4.040997
    11  H    4.254769   3.360128   4.629686   4.031525   5.564954
    12  O    4.011570   4.661249   3.153861   2.905427   4.737273
    13  H    3.763808   4.621539   2.781472   2.776784   4.301085
    14  H    4.767811   5.418132   4.016332   3.856853   5.312834
    15  O    3.062116   3.213297   3.225188   3.206967   3.686447
    16  H    3.219694   3.023525   3.479684   3.247230   4.114081
    17  H    3.108013   3.475535   2.861613   2.730636   3.854125
    18  O    5.238369   5.641309   5.317129   5.527873   5.181380
    19  H    5.240077   5.723163   5.424856   5.800089   4.900269
    20  H    4.425879   4.730439   4.579473   4.736429   4.544099
    21  O    5.966695   6.604903   5.421898   5.411929   6.209915
    22  H    5.695816   6.270135   5.361797   5.439971   5.824032
    23  H    6.821320   7.385133   6.273731   6.174945   7.127451
    24  O    3.339948   3.457320   2.577246   1.585368   4.752527
    25  H    3.432436   3.242857   3.015828   2.090535   4.898616
    26  H    3.729100   4.030366   2.840500   2.012488   4.976050
                    6          7          8          9         10
     6  F    0.000000
     7  F    2.172208   0.000000
     8  F    2.168105   2.166686   0.000000
     9  O    5.818891   5.238770   5.050294   0.000000
    10  H    5.009347   4.665845   4.241098   0.974867   0.000000
    11  H    6.571306   6.084723   5.667735   0.959841   1.564112
    12  O    5.487797   4.184680   5.743060   4.351646   4.528145
    13  H    4.878316   3.691525   5.429914   4.850920   4.847809
    14  H    6.116939   4.558482   6.245120   4.988490   5.238861
    15  O    4.922312   3.357215   4.092875   2.890209   2.950902
    16  H    5.345257   4.056945   4.403476   2.025012   2.256527
    17  H    4.941473   3.445278   4.538774   3.112388   3.235315
    18  O    6.338062   4.222081   5.447647   5.467941   5.599992
    19  H    6.002993   3.845245   5.074372   5.966389   5.955340
    20  H    5.770306   3.767626   4.805779   4.505917   4.620459
    21  O    7.092091   5.204534   6.968173   6.146804   6.436266
    22  H    6.812908   4.791959   6.428388   5.896633   6.142130
    23  H    8.036898   6.140360   7.846251   6.648776   7.045685
    24  O    5.368605   4.991981   5.651482   2.785436   2.909048
    25  H    5.680731   5.197950   5.602637   1.891951   2.219608
    26  H    5.644761   4.953064   5.939340   3.266612   3.512861
                   11         12         13         14         15
    11  H    0.000000
    12  O    5.252997   0.000000
    13  H    5.791438   0.962721   0.000000
    14  H    5.853931   0.986894   1.554613   0.000000
    15  O    3.704460   2.794620   3.202064   3.054533   0.000000
    16  H    2.774193   3.280305   3.803452   3.643731   0.967267
    17  H    4.008614   1.826197   2.301331   2.199562   0.976861
    18  O    6.165887   3.880926   4.185553   3.399600   2.691910
    19  H    6.681130   4.399376   4.516223   3.981610   3.137010
    20  H    5.212734   3.453469   3.814140   3.199401   1.740345
    21  O    6.948688   2.676186   3.040794   1.715690   3.758443
    22  H    6.673676   3.017954   3.371314   2.205967   3.279632
    23  H    7.384279   3.368703   3.849047   2.394170   4.421982
    24  O    3.549509   2.807551   3.105640   3.727275   3.506497
    25  H    2.610193   3.220560   3.684964   4.036580   3.206831
    26  H    4.078138   1.972196   2.416037   2.850289   3.291215
                   16         17         18         19         20
    16  H    0.000000
    17  H    1.556866   0.000000
    18  O    3.445599   2.957011   0.000000
    19  H    3.957971   3.468903   0.960238   0.000000
    20  H    2.480905   2.169614   0.982712   1.557904   0.000000
    21  O    4.458519   3.231341   2.707294   3.300736   3.020029
    22  H    4.034302   2.993886   1.739578   2.363763   2.189726
    23  H    5.015515   3.935790   3.206796   3.884574   3.604129
    24  O    3.277745   2.905001   5.850224   6.350099   5.058152
    25  H    2.730376   2.820574   5.697746   6.247928   4.835726
    26  H    3.236459   2.500339   5.320066   5.878580   4.627881
                   21         22         23         24         25
    21  O    0.000000
    22  H    0.984464   0.000000
    23  H    0.959473   1.567055   0.000000
    24  O    5.363322   5.532045   5.938904   0.000000
    25  H    5.534303   5.581576   6.053821   0.973779   0.000000
    26  H    4.507922   4.777001   5.048682   0.971684   1.564368
                   26
    26  H    0.000000
 Stoichiometry    C2H13F3O8
 Framework group  C1[X(C2H13F3O8)]
 Deg. of freedom    72
 Full point group                 C1      NOp   1
 Largest Abelian subgroup         C1      NOp   1
 Largest concise Abelian subgroup C1      NOp   1
                         Standard orientation:                         
 ---------------------------------------------------------------------
 Center     Atomic      Atomic             Coordinates (Angstroms)
 Number     Number       Type             X           Y           Z
 ---------------------------------------------------------------------
      1          6           0        1.640229    0.370582   -0.171199
      2          8           0        1.921765    1.121104    0.737792
      3          8           0        0.978191    0.649144   -1.258117
      4          1           0        0.540321    1.561647   -1.215367
      5          6           0        2.090846   -1.110620   -0.156605
      6          9           0        2.984561   -1.329963   -1.134937
      7          9           0        1.046134   -1.925608   -0.356351
      8          9           0        2.655050   -1.425307    1.005860
      9          8           0       -0.044079    2.797069    1.631730
     10          1           0        0.813256    2.368704    1.453278
     11          1           0        0.093014    3.458128    2.314006
     12          8           0       -2.169536    0.533279   -1.416960
     13          1           0       -1.621951    0.013464   -2.014267
     14          1           0       -2.985012   -0.001905   -1.266838
     15          8           0       -1.116682    0.157879    1.144382
     16          1           0       -0.973062    0.997967    1.601801
     17          1           0       -1.439094    0.382197    0.249961
     18          8           0       -2.743695   -1.956270    1.504354
     19          1           0       -2.215925   -2.758460    1.501398
     20          1           0       -2.112854   -1.205329    1.566407
     21          8           0       -4.093574   -1.188612   -0.713296
     22          1           0       -3.709271   -1.564707    0.111345
     23          1           0       -5.025308   -1.028730   -0.549290
     24          8           0       -0.489716    2.762838   -1.117613
     25          1           0       -0.540710    3.021062   -0.180082
     26          1           0       -1.322966    2.312642   -1.334840
 ---------------------------------------------------------------------
 Rotational constants (GHZ):           0.6063615           0.3887401           0.3151459
 Standard basis: 6-31++G(d,p) (6D, 7F)
 There are   325 symmetry adapted cartesian basis functions of A   symmetry.
 There are   325 symmetry adapted basis functions of A   symmetry.
   325 basis functions,   520 primitive gaussians,   325 cartesian basis functions
    58 alpha electrons       58 beta electrons
       nuclear repulsion energy      1017.6835833432 Hartrees.
 NAtoms=   26 NActive=   26 NUniq=   26 SFac= 1.00D+00 NAtFMM=   60 NAOKFM=F Big=F
 Integral buffers will be    131072 words long.
 Raffenetti 2 integral format.
 Two-electron integral symmetry is turned on.
 Nuclear repulsion after empirical dispersion term =     1017.6682902488 Hartrees.
 One-electron integrals computed using PRISM.
 NBasis=   325 RedAO= T EigKep=  4.94D-05  NBF=   325
 NBsUse=   325 1.00D-06 EigRej= -1.00D+00 NBFU=   325
 Initial guess from the checkpoint file:  "/local_scratch/slurm.5787710/Gau-2778638.chk"
 B after Tr=    -0.000000    0.000000    0.000000
         Rot=    0.999941   -0.001422    0.005208    0.009380 Ang=  -1.24 deg.
 ExpMin= 3.60D-02 ExpMax= 7.00D+03 ExpMxC= 1.05D+03 IAcc=3 IRadAn=         5 AccDes= 0.00D+00
 Harris functional with IExCor= 4639 and IRadAn=       5 diagonalized for initial guess.
 HarFok:  IExCor= 4639 AccDes= 0.00D+00 IRadAn=         5 IDoV= 1 UseB2=F ITyADJ=14
 ICtDFT=  3500011 ScaDFX=  1.000000  1.000000  1.000000  1.000000
 FoFCou: FMM=F IPFlag=           0 FMFlag=      100000 FMFlg1=           0
         NFxFlg=           0 DoJE=T BraDBF=F KetDBF=T FulRan=T
         wScrn=  0.000000 ICntrl=       500 IOpCl=  0 I1Cent=   200000004 NGrid=           0
         NMat0=    1 NMatS0=      1 NMatT0=    0 NMatD0=    1 NMtDS0=    0 NMtDT0=    0
 Petite list used in FoFCou.
 Requested convergence on RMS density matrix=1.00D-10 within 128 cycles.
 Requested convergence on MAX density matrix=1.00D-08.
 Requested convergence on             energy=1.00D-08.
 No special actions if energy rises.
 SCF Done:  E(RwB97XD) =  -985.242650894     A.U. after   16 cycles
            NFock= 16  Conv=0.43D-10     -V/T= 2.0083
 Calling FoFJK, ICntrl=      2127 FMM=F ISym2X=0 I1Cent= 0 IOpClX= 0 NMat=1 NMatS=1 NMatT=0.
 ***** Axes restored to original set *****
 -------------------------------------------------------------------
 Center     Atomic                   Forces (Hartrees/Bohr)
 Number     Number              X              Y              Z
 -------------------------------------------------------------------
      1        6          -0.000625513   -0.002119912    0.000020170
      2        8           0.000118109    0.001290876    0.000108648
      3        8           0.002826301    0.001420725   -0.000707721
      4        1          -0.002281642   -0.000622018    0.001251800
      5        6          -0.000564732    0.000369108   -0.000520274
      6        9           0.000124198    0.000019393    0.000307202
      7        9           0.000229549   -0.000050334   -0.000433291
      8        9           0.000133212   -0.000307914    0.000010028
      9        8          -0.000196753   -0.001089683    0.001326877
     10        1           0.000392336    0.000797461   -0.001174774
     11        1          -0.000049902    0.000007225    0.000155182
     12        8           0.000117449   -0.000381176   -0.000586999
     13        1          -0.000019473    0.000214472    0.000028060
     14        1          -0.000254387    0.000251316    0.000199964
     15        8          -0.001004916   -0.000389796   -0.000924851
     16        1           0.000069477    0.000199996    0.000188462
     17        1           0.000510533    0.000138038    0.000216968
     18        8          -0.000324680    0.000006643    0.000586134
     19        1          -0.000290300   -0.000083706    0.000038459
     20        1           0.000717612   -0.000188698    0.000139040
     21        8          -0.000063196   -0.000536690    0.000057030
     22        1           0.000056051    0.000369844   -0.000243428
     23        1           0.000026295    0.000165056   -0.000019467
     24        8           0.001017961   -0.000503216   -0.001086853
     25        1          -0.000258787   -0.000047673   -0.000125299
     26        1          -0.000404802    0.001070661    0.001188934
 -------------------------------------------------------------------
 Cartesian Forces:  Max     0.002826301 RMS     0.000722147

 GradGradGradGradGradGradGradGradGradGradGradGradGradGradGradGradGradGrad
 Berny optimization.
 Using GEDIIS/GDIIS optimizer.
 FormGI is forming the generalized inverse of G from B-inverse, IUseBI=4.
 Internal  Forces:  Max     0.002342167 RMS     0.000598947
 Search for a local minimum.
 Step number   7 out of a maximum of  156
 All quantities printed in internal units (Hartrees-Bohrs-Radians)
 Mixed Optimization -- En-DIIS/RFO-DIIS
 Swapping is turned off.
 Update second derivatives using D2CorX and points    6    7
 DE= -2.83D-04 DEPred=-3.52D-04 R= 8.05D-01
 TightC=F SS=  1.41D+00  RLast= 4.66D-01 DXNew= 6.0000D-01 1.3983D+00
 Trust test= 8.05D-01 RLast= 4.66D-01 DXMaxT set to 6.00D-01
 ITU=  1  1 -1  1 -1  1  0
     Eigenvalues ---   -0.00001   0.00020   0.00025   0.00038   0.00125
     Eigenvalues ---    0.00199   0.00276   0.00444   0.00599   0.00659
     Eigenvalues ---    0.00764   0.00857   0.00967   0.01088   0.01192
     Eigenvalues ---    0.01262   0.01333   0.01369   0.01503   0.01612
     Eigenvalues ---    0.01792   0.01828   0.01928   0.02015   0.02192
     Eigenvalues ---    0.02388   0.02487   0.02597   0.02817   0.03097
     Eigenvalues ---    0.03142   0.03281   0.03375   0.03545   0.04190
     Eigenvalues ---    0.04623   0.05424   0.05796   0.06547   0.07176
     Eigenvalues ---    0.08139   0.08561   0.08984   0.11688   0.12873
     Eigenvalues ---    0.13840   0.19575   0.20621   0.21851   0.23468
     Eigenvalues ---    0.26001   0.36460   0.37472   0.38514   0.40764
     Eigenvalues ---    0.44987   0.45709   0.46415   0.47500   0.48955
     Eigenvalues ---    0.50033   0.50596   0.53029   0.55900   0.56158
     Eigenvalues ---    0.56818   0.57224   0.57488   0.58163   0.64363
     Eigenvalues ---    1.09035   1.24293
 Eigenvalue     1 is  -1.24D-05 should be greater than     0.000000 Eigenvector:
                          D31       D30       D19       D18       D20
   1                   -0.47210  -0.46554   0.40087   0.38958   0.37123
                          D37       D39       D36       D38       D6
   1                    0.12070   0.11931   0.09789   0.09650   0.07926
 Use linear search instead of GDIIS.
 RFO step:  Lambda=-4.35144997D-04 EMin=-1.00000000D-04
 Quartic linear search produced a step of -0.11712.
 Iteration  1 RMS(Cart)=  0.07428715 RMS(Int)=  0.00210497
 Iteration  2 RMS(Cart)=  0.00320422 RMS(Int)=  0.00050215
 Iteration  3 RMS(Cart)=  0.00001363 RMS(Int)=  0.00050212
 Iteration  4 RMS(Cart)=  0.00000002 RMS(Int)=  0.00050212
 Variable       Old X    -DE/DX   Delta X   Delta X   Delta X     New X
                                 (Linear)    (Quad)   (Total)
    R1        2.29024   0.00083   0.00079   0.00202   0.00308   2.29333
    R2        2.46193  -0.00097  -0.00020  -0.00219  -0.00200   2.45993
    R3        2.92586   0.00004  -0.00015  -0.00066  -0.00081   2.92505
    R4        3.43141   0.00015  -0.00524   0.00178  -0.00341   3.42800
    R5        1.91434   0.00234   0.00235   0.00912   0.01160   1.92594
    R6        2.99591  -0.00021  -0.00774  -0.02763  -0.03530   2.96061
    R7        2.53813  -0.00024  -0.00008   0.00028   0.00020   2.53833
    R8        2.53218  -0.00014   0.00050  -0.00076  -0.00026   2.53192
    R9        2.51318  -0.00030  -0.00009   0.00014   0.00005   2.51323
   R10        1.84223   0.00149   0.00064   0.00329   0.00391   1.84614
   R11        1.81384   0.00006   0.00007   0.00026   0.00033   1.81417
   R12        3.57527  -0.00009  -0.00562   0.01523   0.00919   3.58446
   R13        1.81928  -0.00008   0.00013  -0.00028  -0.00015   1.81913
   R14        1.86496  -0.00006   0.00007   0.00113   0.00124   1.86620
   R15        3.45101  -0.00016   0.00072   0.00851   0.00946   3.46047
   R16        3.72691  -0.00055  -0.00132  -0.03140  -0.03272   3.69419
   R17        3.24218  -0.00011   0.00186  -0.01418  -0.01233   3.22985
   R18        1.82787   0.00000  -0.00025   0.00174   0.00149   1.82936
   R19        1.84600  -0.00037  -0.00007  -0.00067  -0.00053   1.84547
   R20        3.28878   0.00057   0.00298  -0.00613  -0.00314   3.28563
   R21        1.81459  -0.00029   0.00009  -0.00018  -0.00010   1.81449
   R22        1.85706  -0.00009  -0.00024   0.00143   0.00112   1.85818
   R23        3.28733  -0.00016   0.00162  -0.00930  -0.00790   3.27943
   R24        1.86037   0.00021  -0.00005   0.00036   0.00010   1.86047
   R25        1.81314  -0.00008   0.00007   0.00009   0.00015   1.81329
   R26        1.84018  -0.00009   0.00035  -0.00077  -0.00077   1.83940
   R27        1.83622  -0.00024   0.00022   0.00118   0.00139   1.83761
    A1        2.22860   0.00063   0.00074   0.00552   0.00658   2.23518
    A2        2.11502  -0.00038  -0.00071  -0.00375  -0.00463   2.11040
    A3        1.93940  -0.00025  -0.00003  -0.00165  -0.00185   1.93755
    A4        2.18854  -0.00010  -0.00380  -0.00312  -0.00795   2.18059
    A5        1.95740  -0.00053   0.00063   0.00235   0.00276   1.96016
    A6        1.92093   0.00009   0.00011   0.00067   0.00078   1.92171
    A7        1.93215   0.00049  -0.00039  -0.00219  -0.00258   1.92957
    A8        1.93700   0.00021   0.00008   0.00027   0.00034   1.93735
    A9        1.88691  -0.00052   0.00002   0.00076   0.00077   1.88768
   A10        1.89205  -0.00012   0.00021  -0.00014   0.00007   1.89212
   A11        1.89351  -0.00019  -0.00002   0.00069   0.00067   1.89418
   A12        1.88298  -0.00029   0.00036   0.00099   0.00243   1.88541
   A13        1.67858  -0.00024  -0.00162  -0.01193  -0.01580   1.66278
   A14        2.26096   0.00011  -0.00465   0.03697   0.03276   2.29372
   A15        2.71627   0.00046   0.01215  -0.02859  -0.01812   2.69815
   A16        1.84582   0.00016  -0.00056   0.00393   0.00341   1.84923
   A17        1.86936   0.00030  -0.00075   0.01529   0.01448   1.88385
   A18        1.84297   0.00058  -0.00191   0.02131   0.01937   1.86234
   A19        1.71812   0.00010   0.00087  -0.01501  -0.01377   1.70436
   A20        2.56372  -0.00068   0.00327  -0.02746  -0.02420   2.53953
   A21        1.43532  -0.00052  -0.00259   0.00998   0.00672   1.44204
   A22        2.85099   0.00016  -0.00310   0.01480   0.01201   2.86301
   A23        1.85725   0.00041   0.00036  -0.00159  -0.00145   1.85580
   A24        2.27920  -0.00028   0.00196  -0.01938  -0.01765   2.26154
   A25        1.78542  -0.00046  -0.00193   0.00999   0.00875   1.79417
   A26        1.86058  -0.00015  -0.00043   0.00033   0.00000   1.86059
   A27        2.08364  -0.00002  -0.00022   0.01185   0.01169   2.09532
   A28        1.80789  -0.00004   0.00095  -0.00484  -0.00414   1.80375
   A29        2.82625   0.00027  -0.00164   0.00290   0.00144   2.82769
   A30        1.85696  -0.00028  -0.00156   0.01183   0.01016   1.86712
   A31        2.17407   0.00014  -0.00046   0.00130   0.00093   2.17500
   A32        1.87503  -0.00012  -0.00029   0.00067   0.00043   1.87546
   A33        1.86953   0.00021  -0.00086   0.00612   0.00391   1.87343
   A34        1.76433   0.00178   0.00260   0.00706   0.00983   1.77416
   A35        1.86836  -0.00216  -0.00114   0.00176   0.00130   1.86966
   A36        2.64008  -0.00028   0.00047  -0.02925  -0.03105   2.60902
   A37        2.49050   0.00137  -0.00008   0.00803   0.00795   2.49844
   A38        3.18675   0.00029   0.00157   0.01236   0.01318   3.19993
   A39        3.21723   0.00031  -0.00456   0.03950   0.03424   3.25146
   A40        2.92226   0.00017   0.00047   0.00138   0.00160   2.92386
   A41        3.40702  -0.00182  -0.00407  -0.02149  -0.02624   3.38078
   A42        3.28854  -0.00055   0.00254  -0.03709  -0.03518   3.25336
   A43        3.21440   0.00032   0.00094   0.00492   0.00585   3.22026
    D1        0.72580  -0.00092  -0.00369  -0.05160  -0.05562   0.67018
    D2       -2.43706  -0.00120  -0.00339  -0.04376  -0.04710  -2.48416
    D3       -0.19118   0.00019   0.00039   0.02723   0.02843  -0.16275
    D4        2.96991   0.00045   0.00013   0.02008   0.02065   2.99056
    D5       -1.97395   0.00009  -0.00308  -0.03806  -0.04128  -2.01523
    D6        2.22426   0.00037  -0.00292  -0.03804  -0.04110   2.18316
    D7        0.12053   0.00014  -0.00269  -0.03762  -0.04046   0.08007
    D8        1.14961  -0.00013  -0.00282  -0.03132  -0.03399   1.11561
    D9       -0.93537   0.00014  -0.00266  -0.03130  -0.03382  -0.96919
   D10       -3.03910  -0.00009  -0.00243  -0.03088  -0.03317  -3.07227
   D11        0.28822  -0.00034  -0.01282   0.12273   0.10888   0.39710
   D12       -0.21773  -0.00095   0.00392   0.00599   0.01140  -0.20633
   D13       -2.13454   0.00046   0.00378  -0.00287   0.00146  -2.13308
   D14        2.96141   0.00024   0.02117  -0.17683  -0.15567   2.80574
   D15       -0.96456   0.00009   0.01514  -0.14045  -0.12566  -1.09022
   D16        0.43655   0.00109  -0.00014   0.17699   0.17693   0.61348
   D17        2.51938   0.00049  -0.00371   0.18811   0.18366   2.70304
   D18        1.32926   0.00007  -0.01052   0.02703   0.01648   1.34575
   D19       -0.60002  -0.00033  -0.00988   0.01495   0.00500  -0.59502
   D20       -2.14842   0.00055  -0.00670   0.02276   0.01584  -2.13258
   D21        2.26976   0.00003   0.00773  -0.00498   0.00280   2.27255
   D22       -1.59343  -0.00044   0.00991  -0.03419  -0.02427  -1.61769
   D23       -2.12357   0.00033   0.00719  -0.00093   0.00609  -2.11749
   D24        0.29643  -0.00013   0.00937  -0.03013  -0.02098   0.27545
   D25        0.43814  -0.00039   0.01034  -0.02839  -0.01806   0.42008
   D26        2.85814  -0.00086   0.01252  -0.05760  -0.04512   2.81302
   D27       -1.00544   0.00069   0.00879  -0.03212  -0.02341  -1.02885
   D28        2.47196   0.00025   0.00486  -0.02617  -0.02113   2.45083
   D29        0.83892   0.00084   0.00754  -0.01506  -0.00760   0.83133
   D30        0.34793   0.00027   0.00095   0.02427   0.02508   0.37301
   D31        2.53979  -0.00009  -0.00147   0.03889   0.03740   2.57720
   D32        2.37914  -0.00012  -0.00005  -0.05095  -0.05091   2.32823
   D33        0.20479   0.00003   0.00002  -0.04378  -0.04397   0.16081
   D34        1.79944   0.00002  -0.00506   0.06154   0.05645   1.85589
   D35       -0.41335   0.00013  -0.00510   0.05020   0.04509  -0.36825
   D36       -1.74930  -0.00009   0.00772  -0.04123  -0.03346  -1.78276
   D37        2.21275   0.00012   0.00982  -0.05010  -0.04026   2.17249
   D38        0.26445  -0.00026   0.00772  -0.03724  -0.02944   0.23501
   D39       -2.05669  -0.00005   0.00982  -0.04611  -0.03624  -2.09293
   D40       -0.02934  -0.00042  -0.00929  -0.12630  -0.13531  -0.16465
   D41        1.85131   0.00076  -0.00720  -0.11502  -0.12198   1.72933
   D42        0.34226   0.00136  -0.00763  -0.01998  -0.02816   0.31410
   D43       -1.61163   0.00112  -0.00735  -0.03019  -0.03698  -1.64860
         Item               Value     Threshold  Converged?
 Maximum Force            0.002342     0.000015     NO 
 RMS     Force            0.000599     0.000010     NO 
 Maximum Displacement     0.286096     0.000060     NO 
 RMS     Displacement     0.075373     0.000040     NO 
 Predicted change in Energy=-2.673813D-04
 GradGradGradGradGradGradGradGradGradGradGradGradGradGradGradGradGradGrad

                          Input orientation:                          
 ---------------------------------------------------------------------
 Center     Atomic      Atomic             Coordinates (Angstroms)
 Number     Number       Type             X           Y           Z
 ---------------------------------------------------------------------
      1          6           0        0.435810    1.052797   -1.399236
      2          8           0       -0.464782    1.857226   -1.278423
      3          8           0        0.370725   -0.244271   -1.310310
      4          1           0       -0.534020   -0.563567   -0.966538
      5          6           0        1.878911    1.515867   -1.713760
      6          9           0        2.257371    1.060859   -2.919575
      7          9           0        2.735452    1.039640   -0.800138
      8          9           0        1.962819    2.843143   -1.720371
      9          8           0       -2.238889    1.418368    0.748042
     10          1           0       -1.817575    1.729519   -0.076630
     11          1           0       -2.976247    2.001328    0.943218
     12          8           0        0.477686   -1.825199    1.448473
     13          1           0        1.120473   -2.048036    0.767410
     14          1           0        0.937564   -1.963497    2.311400
     15          8           0        0.390609    0.963994    1.679591
     16          1           0       -0.523296    1.281718    1.648574
     17          1           0        0.351375   -0.000144    1.529215
     18          8           0        2.275228    0.891832    3.599263
     19          1           0        3.086218    1.284167    3.267105
     20          1           0        1.571090    1.108252    2.947924
     21          8           0        1.933195   -1.788047    3.689508
     22          1           0        2.148816   -0.830674    3.768388
     23          1           0        1.710523   -2.106193    4.566972
     24          8           0       -1.723064   -1.163999   -0.141818
     25          1           0       -2.180821   -0.421385    0.289959
     26          1           0       -1.252044   -1.653492    0.553982
 ---------------------------------------------------------------------
                    Distance matrix (angstroms):
                    1          2          3          4          5
     1  C    0.000000
     2  O    1.213576   0.000000
     3  O    1.301741   2.261720   0.000000
     4  H    1.934019   2.441783   1.019163   0.000000
     5  C    1.547869   2.408099   2.352760   3.271791   0.000000
     6  F    2.372674   3.276842   2.802236   3.774251   1.343226
     7  F    2.376435   3.337469   2.738729   3.645189   1.339836
     8  F    2.374915   2.657178   3.497862   4.290471   1.329942
     9  O    3.449414   2.728849   3.716352   3.126409   4.798567
    10  H    2.699071   1.814019   3.194757   2.774472   4.048438
    11  H    4.246049   3.356175   4.617719   4.023721   5.555876
    12  O    4.048958   4.678083   3.181456   2.906466   4.808936
    13  H    3.844253   4.685033   2.851774   2.819144   4.408269
    14  H    4.808181   5.426908   4.048929   3.856195   5.403149
    15  O    3.080439   3.206151   3.224873   3.192238   3.746256
    16  H    3.203347   2.983613   3.447160   3.200625   4.138926
    17  H    3.113140   3.463924   2.850066   2.707425   3.892113
    18  O    5.328635   5.677276   5.387185   5.554871   5.364205
    19  H    5.371493   5.796536   5.537396   5.868900   5.130331
    20  H    4.493298   4.750552   4.626311   4.748629   4.689583
    21  O    6.017298   6.612008   5.461020   5.409739   6.333569
    22  H    5.760745   6.286971   5.412823   5.448714   5.969342
    23  H    6.870207   7.389810   6.309062   6.167447   7.252259
    24  O    3.340063   3.464527   2.568118   1.566687   4.756775
    25  H    3.445773   3.255254   3.017055   2.076284   4.924353
    26  H    3.740042   4.037652   2.845149   2.003866   4.999037
                    6          7          8          9         10
     6  F    0.000000
     7  F    2.172792   0.000000
     8  F    2.168269   2.167121   0.000000
     9  O    5.813397   5.223443   5.077145   0.000000
    10  H    5.013445   4.661486   4.270061   0.976936   0.000000
    11  H    6.572398   6.048771   5.674304   0.960017   1.567319
    12  O    5.529598   4.284980   5.834433   4.288486   4.497798
    13  H    4.954960   3.820878   5.551778   4.827178   4.859470
    14  H    6.184797   4.683257   6.356895   4.896014   5.189590
    15  O    4.964525   3.413658   4.190798   2.826394   2.923426
    16  H    5.352464   4.083409   4.468625   1.942393   2.202728
    17  H    4.954824   3.491541   4.608779   3.054812   3.205436
    18  O    6.521053   4.425876   5.674832   5.365067   5.564615
    19  H    6.245948   4.089657   5.344844   5.892407   5.951983
    20  H    5.907687   3.925354   4.995625   4.410396   4.584425
    21  O    7.204258   5.366223   7.121488   6.028234   6.373801
    22  H    6.951153   4.971282   6.607420   5.782096   6.088596
    23  H    8.147248   6.304967   8.005639   6.527221   6.980201
    24  O    5.339456   5.016749   5.668752   2.779667   2.895795
    25  H    5.674126   5.243342   5.645204   1.896814   2.211950
    26  H    5.634651   4.998672   5.977270   3.232313   3.487443
                   11         12         13         14         15
    11  H    0.000000
    12  O    5.179503   0.000000
    13  H    5.762931   0.962641   0.000000
    14  H    5.736695   0.987551   1.557083   0.000000
    15  O    3.599170   2.800106   3.230650   3.044428   0.000000
    16  H    2.651854   3.270312   3.816502   3.620065   0.968057
    17  H    3.927130   1.831201   2.316402   2.193213   0.976583
    18  O    5.988617   3.903756   4.242131   3.406000   2.691121
    19  H    6.532094   4.447473   4.606106   4.009664   3.144681
    20  H    5.049228   3.471170   3.862623   3.200338   1.738681
    21  O    6.782632   2.672476   3.044137   1.709166   3.740731
    22  H    6.501391   3.027170   3.397842   2.207540   3.267292
    23  H    7.208962   3.365097   3.845544   2.388605   4.416468
    24  O    3.573103   2.794551   3.113506   3.706268   3.509060
    25  H    2.632297   3.221880   3.711131   4.023513   3.234595
    26  H    4.059814   1.954882   2.414550   2.824713   3.288850
                   16         17         18         19         20
    16  H    0.000000
    17  H    1.556428   0.000000
    18  O    3.433502   2.963432   0.000000
    19  H    3.955786   3.485554   0.960188   0.000000
    20  H    2.470800   2.174623   0.983306   1.558344   0.000000
    21  O    4.429810   3.219568   2.703124   3.308532   3.011580
    22  H    4.011981   2.989058   1.735399   2.366972   2.183200
    23  H    4.998493   3.938362   3.200548   3.882877   3.601863
    24  O    3.259828   2.906924   5.848800   6.383062   5.055797
    25  H    2.737477   2.850476   5.703718   6.286017   4.845761
    26  H    3.216312   2.501118   5.309807   5.900118   4.618254
                   21         22         23         24         25
    21  O    0.000000
    22  H    0.984519   0.000000
    23  H    0.959553   1.567414   0.000000
    24  O    5.332610   5.512919   5.903385   0.000000
    25  H    5.509068   5.568908   6.022788   0.973369   0.000000
    26  H    4.471619   4.751345   5.008575   0.972421   1.565382
                   26
    26  H    0.000000
 Stoichiometry    C2H13F3O8
 Framework group  C1[X(C2H13F3O8)]
 Deg. of freedom    72
 Full point group                 C1      NOp   1
 Largest Abelian subgroup         C1      NOp   1
 Largest concise Abelian subgroup C1      NOp   1
                         Standard orientation:                         
 ---------------------------------------------------------------------
 Center     Atomic      Atomic             Coordinates (Angstroms)
 Number     Number       Type             X           Y           Z
 ---------------------------------------------------------------------
      1          6           0        1.650162    0.402279   -0.133265
      2          8           0        1.867168    1.133960    0.810302
      3          8           0        0.992630    0.672375   -1.223783
      4          1           0        0.511161    1.569212   -1.173156
      5          6           0        2.188253   -1.048894   -0.154578
      6          9           0        3.079433   -1.196353   -1.148716
      7          9           0        1.189064   -1.918211   -0.357230
      8          9           0        2.786148   -1.352473    0.993946
      9          8           0       -0.204812    2.696780    1.653576
     10          1           0        0.686592    2.332739    1.488412
     11          1           0       -0.146913    3.296810    2.400732
     12          8           0       -2.175501    0.497090   -1.455904
     13          1           0       -1.641842   -0.011656   -2.074824
     14          1           0       -2.993338   -0.034584   -1.301882
     15          8           0       -1.147755    0.087050    1.116294
     16          1           0       -1.011252    0.931729    1.569084
     17          1           0       -1.442347    0.305191    0.211117
     18          8           0       -2.832189   -1.978074    1.490557
     19          1           0       -2.332018   -2.796831    1.528322
     20          1           0       -2.177773   -1.246237    1.545734
     21          8           0       -4.114339   -1.205594   -0.760275
     22          1           0       -3.752500   -1.586477    0.072358
     23          1           0       -5.049105   -1.041142   -0.619170
     24          8           0       -0.535769    2.732805   -1.106083
     25          1           0       -0.609011    3.003783   -0.174067
     26          1           0       -1.359412    2.269367   -1.335080
 ---------------------------------------------------------------------
 Rotational constants (GHZ):           0.6207823           0.3741136           0.3102681
 Standard basis: 6-31++G(d,p) (6D, 7F)
 There are   325 symmetry adapted cartesian basis functions of A   symmetry.
 There are   325 symmetry adapted basis functions of A   symmetry.
   325 basis functions,   520 primitive gaussians,   325 cartesian basis functions
    58 alpha electrons       58 beta electrons
       nuclear repulsion energy      1015.0388308388 Hartrees.
 NAtoms=   26 NActive=   26 NUniq=   26 SFac= 1.00D+00 NAtFMM=   60 NAOKFM=F Big=F
 Integral buffers will be    131072 words long.
 Raffenetti 2 integral format.
 Two-electron integral symmetry is turned on.
 Nuclear repulsion after empirical dispersion term =     1015.0236550700 Hartrees.
 One-electron integrals computed using PRISM.
 NBasis=   325 RedAO= T EigKep=  4.88D-05  NBF=   325
 NBsUse=   325 1.00D-06 EigRej= -1.00D+00 NBFU=   325
 Initial guess from the checkpoint file:  "/local_scratch/slurm.5787710/Gau-2778638.chk"
 B after Tr=     0.000000    0.000000    0.000000
         Rot=    0.999885   -0.006636    0.006616   -0.011953 Ang=  -1.74 deg.
 ExpMin= 3.60D-02 ExpMax= 7.00D+03 ExpMxC= 1.05D+03 IAcc=3 IRadAn=         5 AccDes= 0.00D+00
 Harris functional with IExCor= 4639 and IRadAn=       5 diagonalized for initial guess.
 HarFok:  IExCor= 4639 AccDes= 0.00D+00 IRadAn=         5 IDoV= 1 UseB2=F ITyADJ=14
 ICtDFT=  3500011 ScaDFX=  1.000000  1.000000  1.000000  1.000000
 FoFCou: FMM=F IPFlag=           0 FMFlag=      100000 FMFlg1=           0
         NFxFlg=           0 DoJE=T BraDBF=F KetDBF=T FulRan=T
         wScrn=  0.000000 ICntrl=       500 IOpCl=  0 I1Cent=   200000004 NGrid=           0
         NMat0=    1 NMatS0=      1 NMatT0=    0 NMatD0=    1 NMtDS0=    0 NMtDT0=    0
 Petite list used in FoFCou.
 Requested convergence on RMS density matrix=1.00D-10 within 128 cycles.
 Requested convergence on MAX density matrix=1.00D-08.
 Requested convergence on             energy=1.00D-08.
 No special actions if energy rises.
 SCF Done:  E(RwB97XD) =  -985.242878582     A.U. after   15 cycles
            NFock= 15  Conv=0.99D-10     -V/T= 2.0083
 Calling FoFJK, ICntrl=      2127 FMM=F ISym2X=0 I1Cent= 0 IOpClX= 0 NMat=1 NMatS=1 NMatT=0.
 ***** Axes restored to original set *****
 -------------------------------------------------------------------
 Center     Atomic                   Forces (Hartrees/Bohr)
 Number     Number              X              Y              Z
 -------------------------------------------------------------------
      1        6          -0.000501891   -0.000712022    0.000598381
      2        8           0.000194264   -0.000810267   -0.000342853
      3        8          -0.000494499    0.001407813   -0.000247073
      4        1           0.000321048   -0.000270227    0.000390423
      5        6          -0.000705169    0.000186913   -0.000681330
      6        9           0.000282386    0.000176270    0.000390097
      7        9           0.000389225    0.000021444   -0.000487785
      8        9           0.000343457   -0.000230323   -0.000012890
      9        8          -0.001216465   -0.000284867   -0.000436903
     10        1           0.000350962    0.000996927    0.000139852
     11        1          -0.000146294   -0.000031603   -0.000204448
     12        8           0.000206891   -0.000486535   -0.000537282
     13        1          -0.000031195    0.000182179    0.000307266
     14        1          -0.000230183    0.000081480   -0.000114787
     15        8           0.000727152   -0.000572418   -0.000528251
     16        1          -0.000000969   -0.000286864    0.000353994
     17        1           0.000240649    0.000600446    0.000511146
     18        8          -0.000245619    0.000299777    0.000445892
     19        1          -0.000203598   -0.000178622    0.000083997
     20        1           0.000345389   -0.000486108    0.000069499
     21        8           0.000065269   -0.000851212    0.000183434
     22        1          -0.000049279    0.000541122   -0.000188294
     23        1          -0.000006560    0.000257044   -0.000127418
     24        8           0.000169633   -0.000584157   -0.001450616
     25        1           0.000429084   -0.000418198    0.000812959
     26        1          -0.000233685    0.001452006    0.001072989
 -------------------------------------------------------------------
 Cartesian Forces:  Max     0.001452006 RMS     0.000517440

 GradGradGradGradGradGradGradGradGradGradGradGradGradGradGradGradGradGrad
 Berny optimization.
 Using GEDIIS/GDIIS optimizer.
 FormGI is forming the generalized inverse of G from B-inverse, IUseBI=4.
 Internal  Forces:  Max     0.007631793 RMS     0.001020864
 Search for a local minimum.
 Step number   8 out of a maximum of  156
 All quantities printed in internal units (Hartrees-Bohrs-Radians)
 Mixed Optimization -- RFO/linear search
 Update second derivatives using D2CorX and points    7    8
 DE= -2.28D-04 DEPred=-2.67D-04 R= 8.52D-01
 TightC=F SS=  1.41D+00  RLast= 4.48D-01 DXNew= 1.0091D+00 1.3432D+00
 Trust test= 8.52D-01 RLast= 4.48D-01 DXMaxT set to 1.01D+00
 ITU=  1  1  1 -1  1 -1  1  0
 Use linear search instead of GDIIS.
     Eigenvalues ---   -0.00001   0.00020   0.00030   0.00050   0.00157
     Eigenvalues ---    0.00192   0.00274   0.00475   0.00606   0.00683
     Eigenvalues ---    0.00705   0.00765   0.00917   0.00998   0.01163
     Eigenvalues ---    0.01259   0.01293   0.01340   0.01468   0.01580
     Eigenvalues ---    0.01771   0.01811   0.01895   0.01988   0.02175
     Eigenvalues ---    0.02383   0.02480   0.02637   0.02821   0.02998
     Eigenvalues ---    0.03125   0.03288   0.03361   0.03530   0.04053
     Eigenvalues ---    0.04613   0.05378   0.05939   0.06566   0.07165
     Eigenvalues ---    0.08116   0.08604   0.09031   0.11161   0.12009
     Eigenvalues ---    0.13593   0.19524   0.20557   0.21859   0.23565
     Eigenvalues ---    0.25967   0.36433   0.38482   0.39262   0.40701
     Eigenvalues ---    0.45274   0.45587   0.46576   0.47574   0.48954
     Eigenvalues ---    0.49498   0.51318   0.52749   0.55914   0.56148
     Eigenvalues ---    0.56875   0.57244   0.57490   0.58266   0.63545
     Eigenvalues ---    1.16434   1.29899
 RFO step:  Lambda=-6.85698061D-04 EMin=-1.24516777D-05
 Quartic linear search produced a step of -0.06078.
 Iteration  1 RMS(Cart)=  0.11384895 RMS(Int)=  0.00263191
 Iteration  2 RMS(Cart)=  0.00494837 RMS(Int)=  0.00057132
 Iteration  3 RMS(Cart)=  0.00000807 RMS(Int)=  0.00057131
 Iteration  4 RMS(Cart)=  0.00000000 RMS(Int)=  0.00057131
 Variable       Old X    -DE/DX   Delta X   Delta X   Delta X     New X
                                 (Linear)    (Quad)   (Total)
    R1        2.29333  -0.00034  -0.00019   0.00602   0.00565   2.29897
    R2        2.45993  -0.00085   0.00012  -0.00679  -0.00658   2.45336
    R3        2.92505   0.00050   0.00005  -0.00076  -0.00071   2.92434
    R4        3.42800   0.00002   0.00021   0.01166   0.01156   3.43956
    R5        1.92594  -0.00007  -0.00071   0.00506   0.00472   1.93066
    R6        2.96061   0.00017   0.00215  -0.05214  -0.04966   2.91095
    R7        2.53833  -0.00033  -0.00001   0.00020   0.00018   2.53851
    R8        2.53192  -0.00009   0.00002   0.00084   0.00086   2.53278
    R9        2.51323  -0.00021  -0.00000  -0.00044  -0.00044   2.51279
   R10        1.84614   0.00022  -0.00024   0.01051   0.01003   1.85617
   R11        1.81417   0.00005  -0.00002   0.00077   0.00075   1.81492
   R12        3.58446   0.00009  -0.00056  -0.01147  -0.01205   3.57241
   R13        1.81913  -0.00028   0.00001  -0.00013  -0.00012   1.81901
   R14        1.86620   0.00003  -0.00008   0.00221   0.00199   1.86819
   R15        3.46047  -0.00012  -0.00057   0.00516   0.00511   3.46558
   R16        3.69419   0.00099   0.00199  -0.05421  -0.05225   3.64194
   R17        3.22985   0.00012   0.00075  -0.01595  -0.01549   3.21437
   R18        1.82936  -0.00010  -0.00009   0.00106   0.00097   1.83034
   R19        1.84547  -0.00065   0.00003  -0.00128  -0.00070   1.84477
   R20        3.28563   0.00010   0.00019   0.00998   0.01046   3.29609
   R21        1.81449  -0.00028   0.00001  -0.00004  -0.00003   1.81446
   R22        1.85818  -0.00038  -0.00007   0.00048   0.00056   1.85874
   R23        3.27943  -0.00052   0.00048  -0.00545  -0.00551   3.27392
   R24        1.86047   0.00004  -0.00001   0.00102   0.00042   1.86089
   R25        1.81329  -0.00020  -0.00001   0.00023   0.00022   1.81352
   R26        1.83940   0.00021   0.00005   0.00111   0.00130   1.84070
   R27        1.83761   0.00109  -0.00008   0.00133   0.00123   1.83883
    A1        2.23518  -0.00020  -0.00040   0.01233   0.01131   2.24649
    A2        2.11040   0.00002   0.00028  -0.00810  -0.00751   2.10288
    A3        1.93755   0.00017   0.00011  -0.00420  -0.00377   1.93378
    A4        2.18059   0.00089   0.00048   0.00170   0.00062   2.18122
    A5        1.96016   0.00040  -0.00017   0.00676   0.00631   1.96647
    A6        1.92171   0.00036  -0.00005   0.00056   0.00051   1.92222
    A7        1.92957   0.00073   0.00016  -0.00253  -0.00238   1.92719
    A8        1.93735   0.00044  -0.00002   0.00096   0.00094   1.93829
    A9        1.88768  -0.00075  -0.00005   0.00031   0.00026   1.88794
   A10        1.89212  -0.00038  -0.00000   0.00014   0.00014   1.89226
   A11        1.89418  -0.00046  -0.00004   0.00059   0.00055   1.89473
   A12        1.88541  -0.00001  -0.00015  -0.00717  -0.00708   1.87833
   A13        1.66278  -0.00090   0.00096   0.02097   0.02059   1.68337
   A14        2.29372   0.00033  -0.00199   0.01004   0.00850   2.30222
   A15        2.69815   0.00046   0.00110   0.02536   0.02537   2.72352
   A16        1.84923   0.00013  -0.00021   0.00581   0.00578   1.85501
   A17        1.88385   0.00018  -0.00088   0.01204   0.01102   1.89486
   A18        1.86234   0.00023  -0.00118   0.02335   0.02219   1.88453
   A19        1.70436  -0.00136   0.00084  -0.00947  -0.00800   1.69636
   A20        2.53953  -0.00058   0.00147  -0.03018  -0.02896   2.51057
   A21        1.44204   0.00187  -0.00041   0.00132   0.00014   1.44219
   A22        2.86301   0.00134  -0.00073   0.02180   0.02160   2.88461
   A23        1.85580  -0.00049   0.00009   0.00403   0.00119   1.85700
   A24        2.26154  -0.00074   0.00107  -0.08574  -0.08592   2.17563
   A25        1.79417   0.00058  -0.00053  -0.00432  -0.00422   1.78994
   A26        1.86059   0.00030  -0.00000  -0.00022  -0.00012   1.86046
   A27        2.09532  -0.00010  -0.00071   0.01589   0.01497   2.11030
   A28        1.80375  -0.00075   0.00025  -0.01178  -0.01161   1.79214
   A29        2.82769   0.00044  -0.00009   0.01920   0.01996   2.84765
   A30        1.86712   0.00006  -0.00062   0.01122   0.00960   1.87672
   A31        2.17500   0.00008  -0.00006  -0.00013   0.00016   2.17516
   A32        1.87546   0.00004  -0.00003  -0.00086  -0.00058   1.87488
   A33        1.87343  -0.00013  -0.00024   0.00394   0.00371   1.87715
   A34        1.77416   0.00284  -0.00060   0.01236   0.01159   1.78575
   A35        1.86966   0.00136  -0.00008  -0.00882  -0.00894   1.86072
   A36        2.60902   0.00076   0.00189  -0.01383  -0.01250   2.59652
   A37        2.49844   0.00763  -0.00048   0.03673   0.03609   2.53453
   A38        3.19993  -0.00053  -0.00080   0.02335   0.02239   3.22232
   A39        3.25146   0.00045  -0.00208   0.03873   0.03510   3.28656
   A40        2.92386  -0.00020  -0.00010  -0.00189  -0.00301   2.92085
   A41        3.38078  -0.00175   0.00159  -0.04098  -0.03938   3.34140
   A42        3.25336  -0.00037   0.00214  -0.05216  -0.05170   3.20166
   A43        3.22026  -0.00048  -0.00036   0.01333   0.01291   3.23317
    D1        0.67018  -0.00048   0.00338  -0.08901  -0.08584   0.58434
    D2       -2.48416  -0.00114   0.00286  -0.08519  -0.08241  -2.56658
    D3       -0.16275  -0.00042  -0.00173   0.03884   0.03724  -0.12551
    D4        2.99056   0.00019  -0.00126   0.03536   0.03411   3.02468
    D5       -2.01523   0.00029   0.00251  -0.01755  -0.01507  -2.03030
    D6        2.18316   0.00053   0.00250  -0.01668  -0.01422   2.16893
    D7        0.08007   0.00033   0.00246  -0.01637  -0.01395   0.06612
    D8        1.11561  -0.00028   0.00207  -0.01420  -0.01210   1.10351
    D9       -0.96919  -0.00004   0.00206  -0.01334  -0.01125  -0.98044
   D10       -3.07227  -0.00023   0.00202  -0.01303  -0.01098  -3.08325
   D11        0.39710  -0.00003  -0.00662  -0.03750  -0.04391   0.35320
   D12       -0.20633   0.00053  -0.00069   0.00902   0.00876  -0.19757
   D13       -2.13308  -0.00228  -0.00009   0.00648   0.00637  -2.12672
   D14        2.80574   0.00063   0.00946   0.06576   0.07559   2.88133
   D15       -1.09022   0.00049   0.00764   0.08596   0.09399  -0.99623
   D16        0.61348   0.00071  -0.01075   0.00844  -0.00208   0.61140
   D17        2.70304  -0.00006  -0.01116   0.02646   0.01527   2.71831
   D18        1.34575  -0.00013  -0.00100   0.06282   0.06196   1.40771
   D19       -0.59502   0.00013  -0.00030   0.05184   0.05159  -0.54343
   D20       -2.13258  -0.00115  -0.00096   0.06585   0.06474  -2.06784
   D21        2.27255   0.00038  -0.00017   0.06034   0.06012   2.33267
   D22       -1.61769  -0.00019   0.00147  -0.05937  -0.05767  -1.67536
   D23       -2.11749   0.00001  -0.00037   0.06808   0.06781  -2.04968
   D24        0.27545  -0.00056   0.00128  -0.05163  -0.04997   0.22548
   D25        0.42008  -0.00048   0.00110   0.03775   0.03896   0.45904
   D26        2.81302  -0.00106   0.00274  -0.08196  -0.07883   2.73419
   D27       -1.02885   0.00025   0.00142  -0.02686  -0.02546  -1.05431
   D28        2.45083   0.00129   0.00128  -0.02803  -0.02641   2.42441
   D29        0.83133   0.00094   0.00046  -0.01498  -0.01477   0.81656
   D30        0.37301  -0.00052  -0.00152  -0.00941  -0.01081   0.36219
   D31        2.57720  -0.00033  -0.00227   0.00131  -0.00108   2.57611
   D32        2.32823  -0.00026   0.00309  -0.07749  -0.07223   2.25600
   D33        0.16081   0.00044   0.00267  -0.00705  -0.00564   0.15518
   D34        1.85589   0.00009  -0.00343   0.03857   0.03539   1.89128
   D35       -0.36825   0.00047  -0.00274   0.02667   0.02443  -0.34383
   D36       -1.78276   0.00017   0.00203  -0.04334  -0.04130  -1.82406
   D37        2.17249   0.00010   0.00245  -0.04473  -0.04211   2.13038
   D38        0.23501  -0.00005   0.00179  -0.04310  -0.04147   0.19354
   D39       -2.09293  -0.00012   0.00220  -0.04449  -0.04228  -2.13521
   D40       -0.16465  -0.00073   0.00822  -0.04129  -0.03274  -0.19739
   D41        1.72933   0.00301   0.00741  -0.02942  -0.02192   1.70741
   D42        0.31410   0.00032   0.00171  -0.04147  -0.03981   0.27429
   D43       -1.64860  -0.00120   0.00225  -0.04790  -0.04556  -1.69417
         Item               Value     Threshold  Converged?
 Maximum Force            0.007632     0.000015     NO 
 RMS     Force            0.001021     0.000010     NO 
 Maximum Displacement     0.450074     0.000060     NO 
 RMS     Displacement     0.114194     0.000040     NO 
 Predicted change in Energy=-3.842076D-04
 GradGradGradGradGradGradGradGradGradGradGradGradGradGradGradGradGradGrad

                          Input orientation:                          
 ---------------------------------------------------------------------
 Center     Atomic      Atomic             Coordinates (Angstroms)
 Number     Number       Type             X           Y           Z
 ---------------------------------------------------------------------
      1          6           0        0.425140    1.091440   -1.451672
      2          8           0       -0.456117    1.908270   -1.261407
      3          8           0        0.370166   -0.201470   -1.347536
      4          1           0       -0.514866   -0.527625   -0.954938
      5          6           0        1.837155    1.547780   -1.890655
      6          9           0        2.118468    1.068861   -3.113772
      7          9           0        2.763412    1.087424   -1.038307
      8          9           0        1.919889    2.874340   -1.929629
      9          8           0       -2.214388    1.397921    0.786372
     10          1           0       -1.780673    1.744855   -0.023768
     11          1           0       -2.952687    1.976900    0.991545
     12          8           0        0.513187   -1.843235    1.457737
     13          1           0        1.164994   -2.113637    0.803072
     14          1           0        0.937599   -1.972360    2.341217
     15          8           0        0.480615    0.951668    1.658722
     16          1           0       -0.438062    1.258371    1.648807
     17          1           0        0.451583   -0.010811    1.498160
     18          8           0        2.195858    0.865655    3.743037
     19          1           0        3.024074    1.285198    3.498155
     20          1           0        1.552782    1.075343    3.028926
     21          8           0        1.853225   -1.811755    3.765693
     22          1           0        2.074694   -0.857919    3.869936
     23          1           0        1.584663   -2.140130    4.626515
     24          8           0       -1.660120   -1.153905   -0.136998
     25          1           0       -2.138141   -0.428010    0.302727
     26          1           0       -1.179323   -1.632962    0.560285
 ---------------------------------------------------------------------
                    Distance matrix (angstroms):
                    1          2          3          4          5
     1  C    0.000000
     2  O    1.216563   0.000000
     3  O    1.298261   2.267414   0.000000
     4  H    1.936938   2.455801   1.021662   0.000000
     5  C    1.547494   2.405203   2.346680   3.273358   0.000000
     6  F    2.372856   3.280908   2.791037   3.760821   1.343323
     7  F    2.374532   3.330005   2.735780   3.655467   1.340290
     8  F    2.375174   2.650513   3.493004   4.295512   1.329709
     9  O    3.474173   2.746883   3.713695   3.102944   4.858387
    10  H    2.707670   1.820138   3.188519   2.762881   4.075879
    11  H    4.261815   3.363535   4.610635   4.000552   5.606586
    12  O    4.133369   4.733613   3.253522   2.934063   4.946070
    13  H    3.987954   4.802688   2.985507   2.903096   4.594991
    14  H    4.902600   5.475457   4.130972   3.880921   5.577572
    15  O    3.114027   3.212430   3.221725   3.163939   3.846248
    16  H    3.222725   2.981953   3.429642   3.158350   4.217601
    17  H    3.149153   3.481666   2.853238   2.686784   3.979080
    18  O    5.492852   5.758861   5.512335   5.600020   5.686163
    19  H    5.593996   5.929028   5.721375   5.969963   5.524219
    20  H    4.620346   4.810031   4.709804   4.766115   4.950388
    21  O    6.139126   6.666587   5.562157   5.435182   6.578830
    22  H    5.902588   6.355115   5.527961   5.485830   6.247257
    23  H    6.980823   7.431147   6.397084   6.177444   7.492525
    24  O    3.334405   3.477188   2.548451   1.540410   4.754508
    25  H    3.457897   3.276266   3.011028   2.055886   4.951529
    26  H    3.747618   4.047458   2.844269   1.989767   5.022286
                    6          7          8          9         10
     6  F    0.000000
     7  F    2.173443   0.000000
     8  F    2.168268   2.167731   0.000000
     9  O    5.838925   5.310777   5.162240   0.000000
    10  H    5.020797   4.702151   4.313028   0.982241   0.000000
    11  H    6.587472   6.130682   5.751579   0.960416   1.567904
    12  O    5.652958   4.458981   5.975666   4.288996   4.508996
    13  H    5.136057   4.023980   5.737372   4.873555   4.924285
    14  H    6.356129   4.910911   6.534180   4.869431   5.176857
    15  O    5.047078   3.536037   4.317921   2.867608   2.928027
    16  H    5.408690   4.183209   4.580011   1.979546   2.199268
    17  H    5.021366   3.603379   4.714844   3.098155   3.222048
    18  O    6.860256   4.820015   6.024128   5.336239   5.547487
    19  H    6.677163   4.548246   5.762416   5.899827   5.975017
    20  H    6.168694   4.243601   5.287573   4.395984   4.569367
    21  O    7.462931   5.684373   7.375678   5.976943   6.341506
    22  H    7.244762   5.324429   6.898455   5.743989   6.066236
    23  H    8.396107   6.625463   8.260769   6.457344   6.931358
    24  O    5.299019   5.040194   5.679503   2.769773   2.903475
    25  H    5.659664   5.302841   5.688280   1.890436   2.226145
    26  H    5.627963   5.049867   6.010038   3.210721   3.480286
                   11         12         13         14         15
    11  H    0.000000
    12  O    5.179097   0.000000
    13  H    5.807178   0.962578   0.000000
    14  H    5.705488   0.988603   1.561267   0.000000
    15  O    3.644693   2.802310   3.255243   3.037198   0.000000
    16  H    2.696594   3.249822   3.828249   3.579035   0.968572
    17  H    3.974507   1.833905   2.326796   2.189664   0.976212
    18  O    5.942482   3.923272   4.310714   3.406265   2.700708
    19  H    6.517915   4.500551   4.719294   4.037767   3.156571
    20  H    5.026229   3.473830   3.908248   3.184319   1.744218
    21  O    6.719121   2.668961   3.056455   1.700970   3.736294
    22  H    6.449488   3.037739   3.436573   2.207248   3.271874
    23  H    7.123938   3.358178   3.846496   2.381056   4.425600
    24  O    3.570193   2.782377   3.128272   3.682331   3.498685
    25  H    2.630883   3.219697   3.741976   4.000079   3.255782
    26  H    4.044986   1.927233   2.405372   2.787162   3.262250
                   16         17         18         19         20
    16  H    0.000000
    17  H    1.557236   0.000000
    18  O    3.387854   2.974922   0.000000
    19  H    3.925200   3.506755   0.960170   0.000000
    20  H    2.429339   2.176147   0.983600   1.558498   0.000000
    21  O    4.376856   3.217096   2.699339   3.321683   2.994733
    22  H    3.965607   2.996232   1.732481   2.373288   2.171910
    23  H    4.950552   3.950250   3.191996   3.883037   3.590623
    24  O    3.240618   2.905116   5.831112   6.411337   5.031438
    25  H    2.747013   2.882669   5.682679   6.308273   4.828576
    26  H    3.177130   2.484117   5.269236   5.900448   4.570942
                   21         22         23         24         25
    21  O    0.000000
    22  H    0.984742   0.000000
    23  H    0.959671   1.567356   0.000000
    24  O    5.292198   5.485615   5.847419   0.000000
    25  H    5.462407   5.536947   5.956993   0.974056   0.000000
    26  H    4.416215   4.705647   4.942779   0.973069   1.561274
                   26
    26  H    0.000000
 Stoichiometry    C2H13F3O8
 Framework group  C1[X(C2H13F3O8)]
 Deg. of freedom    72
 Full point group                 C1      NOp   1
 Largest Abelian subgroup         C1      NOp   1
 Largest concise Abelian subgroup C1      NOp   1
                         Standard orientation:                         
 ---------------------------------------------------------------------
 Center     Atomic      Atomic             Coordinates (Angstroms)
 Number     Number       Type             X           Y           Z
 ---------------------------------------------------------------------
      1          6           0        1.673088    0.411677   -0.083130
      2          8           0        1.811740    1.116610    0.898640
      3          8           0        1.021817    0.662956   -1.177747
      4          1           0        0.487290    1.532163   -1.127219
      5          6           0        2.329383   -0.988461   -0.143341
      6          9           0        3.240073   -1.030250   -1.129959
      7          9           0        1.405227   -1.927985   -0.387486
      8          9           0        2.937580   -1.280665    1.002452
      9          8           0       -0.334820    2.659936    1.644157
     10          1           0        0.564679    2.281967    1.530847
     11          1           0       -0.305158    3.261868    2.391952
     12          8           0       -2.206787    0.434193   -1.508191
     13          1           0       -1.702498   -0.076298   -2.149789
     14          1           0       -3.039798   -0.072259   -1.344080
     15          8           0       -1.190215   -0.014994    1.064308
     16          1           0       -1.091600    0.835124    1.517855
     17          1           0       -1.459724    0.190678    0.148856
     18          8           0       -3.029055   -1.944006    1.501809
     19          1           0       -2.590299   -2.791611    1.606621
     20          1           0       -2.324240   -1.258260    1.523195
     21          8           0       -4.214082   -1.175276   -0.798451
     22          1           0       -3.888691   -1.560667    0.047310
     23          1           0       -5.143796   -0.968358   -0.681037
     24          8           0       -0.571607    2.650850   -1.115461
     25          1           0       -0.678601    2.944377   -0.192867
     26          1           0       -1.384243    2.169920   -1.350392
 ---------------------------------------------------------------------
 Rotational constants (GHZ):           0.6406942           0.3490593           0.2982279
 Standard basis: 6-31++G(d,p) (6D, 7F)
 There are   325 symmetry adapted cartesian basis functions of A   symmetry.
 There are   325 symmetry adapted basis functions of A   symmetry.
   325 basis functions,   520 primitive gaussians,   325 cartesian basis functions
    58 alpha electrons       58 beta electrons
       nuclear repulsion energy      1007.7755399158 Hartrees.
 NAtoms=   26 NActive=   26 NUniq=   26 SFac= 1.00D+00 NAtFMM=   60 NAOKFM=F Big=F
 Integral buffers will be    131072 words long.
 Raffenetti 2 integral format.
 Two-electron integral symmetry is turned on.
 Nuclear repulsion after empirical dispersion term =     1007.7606441262 Hartrees.
 One-electron integrals computed using PRISM.
 NBasis=   325 RedAO= T EigKep=  4.87D-05  NBF=   325
 NBsUse=   325 1.00D-06 EigRej= -1.00D+00 NBFU=   325
 Initial guess from the checkpoint file:  "/local_scratch/slurm.5787710/Gau-2778638.chk"
 B after Tr=    -0.000000   -0.000000    0.000000
         Rot=    0.999925   -0.001878    0.008075   -0.009012 Ang=  -1.40 deg.
 ExpMin= 3.60D-02 ExpMax= 7.00D+03 ExpMxC= 1.05D+03 IAcc=3 IRadAn=         5 AccDes= 0.00D+00
 Harris functional with IExCor= 4639 and IRadAn=       5 diagonalized for initial guess.
 HarFok:  IExCor= 4639 AccDes= 0.00D+00 IRadAn=         5 IDoV= 1 UseB2=F ITyADJ=14
 ICtDFT=  3500011 ScaDFX=  1.000000  1.000000  1.000000  1.000000
 FoFCou: FMM=F IPFlag=           0 FMFlag=      100000 FMFlg1=           0
         NFxFlg=           0 DoJE=T BraDBF=F KetDBF=T FulRan=T
         wScrn=  0.000000 ICntrl=       500 IOpCl=  0 I1Cent=   200000004 NGrid=           0
         NMat0=    1 NMatS0=      1 NMatT0=    0 NMatD0=    1 NMtDS0=    0 NMtDT0=    0
 Petite list used in FoFCou.
 Requested convergence on RMS density matrix=1.00D-10 within 128 cycles.
 Requested convergence on MAX density matrix=1.00D-08.
 Requested convergence on             energy=1.00D-08.
 No special actions if energy rises.
 SCF Done:  E(RwB97XD) =  -985.243332833     A.U. after   16 cycles
            NFock= 16  Conv=0.51D-10     -V/T= 2.0083
 Calling FoFJK, ICntrl=      2127 FMM=F ISym2X=0 I1Cent= 0 IOpClX= 0 NMat=1 NMatS=1 NMatT=0.
 ***** Axes restored to original set *****
 -------------------------------------------------------------------
 Center     Atomic                   Forces (Hartrees/Bohr)
 Number     Number              X              Y              Z
 -------------------------------------------------------------------
      1        6          -0.000684717    0.004042504    0.000537610
      2        8           0.001202478   -0.004503530   -0.000177241
      3        8          -0.001308836    0.000890101   -0.000348520
      4        1          -0.000025689   -0.001043025    0.000213120
      5        6          -0.000682961   -0.000059961   -0.000420851
      6        9           0.000432756    0.000302565    0.000370009
      7        9           0.000469406    0.000262525   -0.000665753
      8        9           0.000626393    0.000029478   -0.000105943
      9        8           0.001637788    0.002240956   -0.004086360
     10        1          -0.001548863   -0.001370224    0.003007648
     11        1           0.000068682   -0.000368956    0.000160683
     12        8           0.000648877   -0.000139339   -0.000553653
     13        1          -0.000088948   -0.000053504    0.000645050
     14        1          -0.000389121   -0.000248806   -0.000409550
     15        8           0.000277231    0.000356348    0.000281322
     16        1           0.000412518   -0.000931980    0.000162018
     17        1          -0.000481025    0.000559287    0.000363702
     18        8          -0.000332304    0.000213056    0.000213761
     19        1          -0.000160218   -0.000229713    0.000109633
     20        1           0.000298972   -0.000243249   -0.000206551
     21        8           0.000314852   -0.000746066    0.000202534
     22        1          -0.000260953    0.000410354   -0.000023203
     23        1          -0.000055029    0.000268170   -0.000273085
     24        8          -0.000925582   -0.000130890    0.000431879
     25        1           0.000395101   -0.000102241   -0.000071350
     26        1           0.000159194    0.000596141    0.000643090
 -------------------------------------------------------------------
 Cartesian Forces:  Max     0.004503530 RMS     0.001073476

 GradGradGradGradGradGradGradGradGradGradGradGradGradGradGradGradGradGrad
 Berny optimization.
 Using GEDIIS/GDIIS optimizer.
 FormGI is forming the generalized inverse of G from B-inverse, IUseBI=4.
 Internal  Forces:  Max     0.006193211 RMS     0.001148189
 Search for a local minimum.
 Step number   9 out of a maximum of  156
 All quantities printed in internal units (Hartrees-Bohrs-Radians)
 Mixed Optimization -- RFO/linear search
 Update second derivatives using D2CorX and points    8    9
 DE= -4.54D-04 DEPred=-3.84D-04 R= 1.18D+00
 TightC=F SS=  1.41D+00  RLast= 3.37D-01 DXNew= 1.6971D+00 1.0112D+00
 Trust test= 1.18D+00 RLast= 3.37D-01 DXMaxT set to 1.01D+00
 ITU=  1  1  1  1 -1  1 -1  1  0
 Use linear search instead of GDIIS.
     Eigenvalues ---   -0.00001   0.00020   0.00032   0.00050   0.00137
     Eigenvalues ---    0.00177   0.00278   0.00419   0.00566   0.00608
     Eigenvalues ---    0.00701   0.00792   0.00912   0.01010   0.01167
     Eigenvalues ---    0.01260   0.01314   0.01351   0.01463   0.01592
     Eigenvalues ---    0.01801   0.01878   0.01892   0.02050   0.02167
     Eigenvalues ---    0.02382   0.02491   0.02637   0.02805   0.02993
     Eigenvalues ---    0.03119   0.03269   0.03351   0.03536   0.03944
     Eigenvalues ---    0.04587   0.05242   0.05922   0.06655   0.07169
     Eigenvalues ---    0.08106   0.08480   0.08947   0.10732   0.11976
     Eigenvalues ---    0.13602   0.19590   0.20933   0.21878   0.23641
     Eigenvalues ---    0.26246   0.36464   0.38475   0.40037   0.41743
     Eigenvalues ---    0.45111   0.45567   0.46468   0.47624   0.49319
     Eigenvalues ---    0.50851   0.51194   0.55575   0.56059   0.56842
     Eigenvalues ---    0.57192   0.57339   0.57651   0.59077   0.62786
     Eigenvalues ---    1.09728   1.25023
 RFO step:  Lambda=-8.30002592D-04 EMin=-1.23460754D-05
 Quartic linear search produced a step of  0.49232.
 Iteration  1 RMS(Cart)=  0.20918119 RMS(Int)=  0.00885225
 Iteration  2 RMS(Cart)=  0.01775948 RMS(Int)=  0.00159534
 Iteration  3 RMS(Cart)=  0.00009217 RMS(Int)=  0.00159452
 Iteration  4 RMS(Cart)=  0.00000009 RMS(Int)=  0.00159452
 Variable       Old X    -DE/DX   Delta X   Delta X   Delta X     New X
                                 (Linear)    (Quad)   (Total)
    R1        2.29897  -0.00387   0.00278  -0.00038   0.00210   2.30108
    R2        2.45336   0.00057  -0.00324  -0.00163  -0.00497   2.44839
    R3        2.92434   0.00116  -0.00035   0.00138   0.00103   2.92537
    R4        3.43956  -0.00042   0.00569  -0.05463  -0.04919   3.39037
    R5        1.93066   0.00110   0.00232   0.00293   0.00569   1.93635
    R6        2.91095   0.00084  -0.02445  -0.00067  -0.02474   2.88621
    R7        2.53851  -0.00035   0.00009  -0.00045  -0.00036   2.53815
    R8        2.53278  -0.00019   0.00042  -0.00131  -0.00088   2.53190
    R9        2.51279   0.00007  -0.00022   0.00042   0.00020   2.51299
   R10        1.85617  -0.00418   0.00494  -0.00332   0.00146   1.85763
   R11        1.81492  -0.00024   0.00037  -0.00043  -0.00006   1.81486
   R12        3.57241  -0.00001  -0.00593   0.02003   0.01426   3.58666
   R13        1.81901  -0.00048  -0.00006  -0.00139  -0.00145   1.81756
   R14        1.86819  -0.00039   0.00098   0.00056   0.00093   1.86911
   R15        3.46558   0.00009   0.00252   0.02851   0.03266   3.49824
   R16        3.64194   0.00046  -0.02572  -0.06461  -0.09052   3.55142
   R17        3.21437   0.00002  -0.00763  -0.01612  -0.02475   3.18961
   R18        1.83034  -0.00069   0.00048   0.00143   0.00191   1.83224
   R19        1.84477  -0.00040  -0.00035  -0.00161  -0.00031   1.84446
   R20        3.29609  -0.00016   0.00515  -0.01304  -0.00693   3.28916
   R21        1.81446  -0.00027  -0.00002  -0.00033  -0.00035   1.81411
   R22        1.85874  -0.00029   0.00027   0.00204   0.00290   1.86164
   R23        3.27392  -0.00035  -0.00271  -0.01286  -0.01721   3.25671
   R24        1.86089   0.00003   0.00021   0.00065  -0.00098   1.85992
   R25        1.81352  -0.00032   0.00011  -0.00013  -0.00002   1.81350
   R26        1.84070  -0.00043   0.00064  -0.00138  -0.00046   1.84024
   R27        1.83883   0.00108   0.00060   0.00175   0.00226   1.84109
    A1        2.24649  -0.00208   0.00557  -0.00399   0.00033   2.24682
    A2        2.10288   0.00069  -0.00370   0.00056  -0.00251   2.10038
    A3        1.93378   0.00138  -0.00186   0.00341   0.00217   1.93595
    A4        2.18122   0.00215   0.00031   0.01464   0.01292   2.19414
    A5        1.96647   0.00107   0.00311   0.00763   0.00957   1.97604
    A6        1.92222   0.00051   0.00025   0.00015   0.00040   1.92262
    A7        1.92719   0.00111  -0.00117   0.00108  -0.00009   1.92710
    A8        1.93829   0.00077   0.00046   0.00053   0.00100   1.93929
    A9        1.88794  -0.00096   0.00013  -0.00019  -0.00006   1.88788
   A10        1.89226  -0.00067   0.00007  -0.00117  -0.00110   1.89116
   A11        1.89473  -0.00086   0.00027  -0.00047  -0.00020   1.89453
   A12        1.87833   0.00001  -0.00349   0.01226   0.00883   1.88716
   A13        1.68337  -0.00027   0.01014  -0.01445  -0.00502   1.67835
   A14        2.30222  -0.00035   0.00418   0.01475   0.01926   2.32149
   A15        2.72352   0.00106   0.01249   0.01203   0.02345   2.74697
   A16        1.85501  -0.00007   0.00285   0.00383   0.00708   1.86209
   A17        1.89486   0.00091   0.00542   0.03414   0.03907   1.93393
   A18        1.88453   0.00048   0.01093   0.04531   0.05625   1.94079
   A19        1.69636  -0.00074  -0.00394   0.00163  -0.00094   1.69542
   A20        2.51057  -0.00056  -0.01426  -0.05413  -0.06927   2.44130
   A21        1.44219   0.00058   0.00007  -0.01570  -0.01822   1.42397
   A22        2.88461   0.00096   0.01064   0.02831   0.04028   2.92488
   A23        1.85700  -0.00084   0.00059  -0.00937  -0.01681   1.84019
   A24        2.17563  -0.00028  -0.04230  -0.08181  -0.12872   2.04690
   A25        1.78994   0.00056  -0.00208  -0.01031  -0.00914   1.78080
   A26        1.86046   0.00025  -0.00006   0.00205   0.00236   1.86283
   A27        2.11030  -0.00008   0.00737  -0.00042   0.00603   2.11633
   A28        1.79214  -0.00044  -0.00571  -0.00064  -0.00664   1.78550
   A29        2.84765   0.00023   0.00983   0.02767   0.03998   2.88763
   A30        1.87672  -0.00012   0.00473  -0.00305  -0.00183   1.87489
   A31        2.17516   0.00006   0.00008  -0.01907  -0.01776   2.15740
   A32        1.87488  -0.00011  -0.00029   0.00216   0.00283   1.87772
   A33        1.87715  -0.00082   0.00183   0.00299   0.00499   1.88213
   A34        1.78575   0.00316   0.00571   0.00968   0.01500   1.80075
   A35        1.86072   0.00109  -0.00440  -0.00829  -0.01283   1.84789
   A36        2.59652  -0.00022  -0.00616  -0.01747  -0.02388   2.57264
   A37        2.53453   0.00619   0.01777   0.04136   0.05813   2.59267
   A38        3.22232  -0.00069   0.01102   0.00205   0.01249   3.23480
   A39        3.28656   0.00066   0.01728   0.04034   0.05238   3.33893
   A40        2.92085  -0.00005  -0.00148  -0.00648  -0.01132   2.90953
   A41        3.34140  -0.00217  -0.01939  -0.03703  -0.05654   3.28486
   A42        3.20166  -0.00066  -0.02545  -0.05778  -0.08785   3.11381
   A43        3.23317  -0.00022   0.00636  -0.01074  -0.00490   3.22827
    D1        0.58434  -0.00002  -0.04226  -0.07149  -0.11375   0.47059
    D2       -2.56658  -0.00069  -0.04057  -0.07485  -0.11536  -2.68194
    D3       -0.12551  -0.00022   0.01833   0.02684   0.04533  -0.08018
    D4        3.02468   0.00039   0.01679   0.02994   0.04684   3.07152
    D5       -2.03030   0.00031  -0.00742  -0.00405  -0.01149  -2.04178
    D6        2.16893   0.00047  -0.00700  -0.00459  -0.01160   2.15733
    D7        0.06612   0.00031  -0.00687  -0.00507  -0.01195   0.05417
    D8        1.10351  -0.00026  -0.00596  -0.00689  -0.01284   1.09068
    D9       -0.98044  -0.00010  -0.00554  -0.00743  -0.01295  -0.99339
   D10       -3.08325  -0.00026  -0.00540  -0.00791  -0.01330  -3.09655
   D11        0.35320  -0.00063  -0.02162   0.12741   0.10636   0.45956
   D12       -0.19757   0.00057   0.00431  -0.00880  -0.00409  -0.20166
   D13       -2.12672  -0.00204   0.00313  -0.01010  -0.00727  -2.13398
   D14        2.88133   0.00003   0.03721  -0.10762  -0.07007   2.81126
   D15       -0.99623  -0.00054   0.04627  -0.09262  -0.04577  -1.04200
   D16        0.61140   0.00088  -0.00102  -0.00150  -0.00268   0.60872
   D17        2.71831   0.00035   0.00752   0.01064   0.01824   2.73654
   D18        1.40771   0.00038   0.03051   0.11841   0.14939   1.55710
   D19       -0.54343  -0.00030   0.02540   0.08025   0.10586  -0.43757
   D20       -2.06784  -0.00023   0.03187   0.10804   0.13972  -1.92812
   D21        2.33267   0.00033   0.02960   0.01750   0.04604   2.37871
   D22       -1.67536  -0.00011  -0.02839  -0.10181  -0.12869  -1.80405
   D23       -2.04968   0.00007   0.03338   0.03117   0.06421  -1.98546
   D24        0.22548  -0.00037  -0.02460  -0.08815  -0.11051   0.11496
   D25        0.45904  -0.00045   0.01918  -0.02310  -0.00404   0.45499
   D26        2.73419  -0.00089  -0.03881  -0.14242  -0.17877   2.55542
   D27       -1.05431   0.00093  -0.01254  -0.03754  -0.05017  -1.10448
   D28        2.42441   0.00161  -0.01300  -0.02230  -0.03385   2.39056
   D29        0.81656   0.00203  -0.00727  -0.00791  -0.01630   0.80026
   D30        0.36219   0.00011  -0.00532   0.00971   0.00490   0.36710
   D31        2.57611  -0.00013  -0.00053  -0.00777  -0.00865   2.56746
   D32        2.25600  -0.00056  -0.03556  -0.06706  -0.09640   2.15960
   D33        0.15518   0.00027  -0.00278   0.00977   0.00448   0.15966
   D34        1.89128  -0.00006   0.01742   0.03331   0.05181   1.94309
   D35       -0.34383   0.00014   0.01203   0.03309   0.04724  -0.29658
   D36       -1.82406  -0.00004  -0.02033  -0.08043  -0.10073  -1.92479
   D37        2.13038   0.00013  -0.02073  -0.05506  -0.07513   2.05525
   D38        0.19354  -0.00004  -0.02042  -0.07717  -0.09817   0.09537
   D39       -2.13521   0.00012  -0.02081  -0.05179  -0.07256  -2.20777
   D40       -0.19739  -0.00072  -0.01612   0.01610   0.00019  -0.19720
   D41        1.70741   0.00298  -0.01079   0.02469   0.01360   1.72101
   D42        0.27429   0.00181  -0.01960  -0.03096  -0.05061   0.22368
   D43       -1.69417   0.00101  -0.02243  -0.03528  -0.05757  -1.75173
         Item               Value     Threshold  Converged?
 Maximum Force            0.006193     0.000015     NO 
 RMS     Force            0.001148     0.000010     NO 
 Maximum Displacement     0.788588     0.000060     NO 
 RMS     Displacement     0.207309     0.000040     NO 
 Predicted change in Energy=-5.531649D-04
 GradGradGradGradGradGradGradGradGradGradGradGradGradGradGradGradGradGrad

                          Input orientation:                          
 ---------------------------------------------------------------------
 Center     Atomic      Atomic             Coordinates (Angstroms)
 Number     Number       Type             X           Y           Z
 ---------------------------------------------------------------------
      1          6           0        0.406145    1.145098   -1.550432
      2          8           0       -0.451092    1.959180   -1.258622
      3          8           0        0.381153   -0.142996   -1.413145
      4          1           0       -0.458390   -0.481893   -0.933282
      5          6           0        1.738277    1.607177   -2.189437
      6          9           0        1.862686    1.092309   -3.423713
      7          9           0        2.778393    1.189107   -1.455609
      8          9           0        1.791021    2.932761   -2.281365
      9          8           0       -2.090302    1.423027    0.854867
     10          1           0       -1.691940    1.760123    0.021807
     11          1           0       -2.808386    2.010941    1.101949
     12          8           0        0.603152   -1.882349    1.475102
     13          1           0        1.256441   -2.244614    0.869248
     14          1           0        0.967943   -1.996080    2.387404
     15          8           0        0.638628    0.928179    1.621540
     16          1           0       -0.291986    1.199635    1.602668
     17          1           0        0.632892   -0.031652    1.444455
     18          8           0        1.971514    0.814444    3.973103
     19          1           0        2.806198    1.282767    3.898624
     20          1           0        1.462513    1.009762    3.152577
     21          8           0        1.739022   -1.862389    3.882889
     22          1           0        1.914693   -0.906714    4.039491
     23          1           0        1.387174   -2.229663    4.696684
     24          8           0       -1.546938   -1.126514   -0.077581
     25          1           0       -2.025311   -0.414194    0.382928
     26          1           0       -1.040375   -1.595246    0.610076
 ---------------------------------------------------------------------
                    Distance matrix (angstroms):
                    1          2          3          4          5
     1  C    0.000000
     2  O    1.217677   0.000000
     3  O    1.295631   2.266198   0.000000
     4  H    1.943037   2.462668   1.024672   0.000000
     5  C    1.548038   2.404924   2.346810   3.281385   0.000000
     6  F    2.373496   3.285217   2.786270   3.750700   1.343132
     7  F    2.374551   3.325867   2.742820   3.679923   1.339823
     8  F    2.376528   2.649704   3.493110   4.305466   1.329814
     9  O    3.477780   2.727876   3.701946   3.080476   4.894866
    10  H    2.692981   1.794108   3.158903   2.731387   4.084040
    11  H    4.256526   3.336437   4.597642   3.984829   5.627468
    12  O    4.284635   4.831358   3.378846   2.981352   5.185956
    13  H    4.250647   5.011525   3.223701   3.049090   4.942066
    14  H    5.068449   5.563385   4.268773   3.918437   5.875743
    15  O    3.187869   3.247427   3.228471   3.117510   4.024153
    16  H    3.229922   2.964659   3.369110   3.047338   4.320662
    17  H    3.225756   3.527755   2.870827   2.654665   4.136762
    18  O    5.750578   5.877958   5.697158   5.626504   6.217694
    19  H    5.955788   6.137153   6.010701   6.092526   6.189521
    20  H    4.822087   4.901219   4.831564   4.754908   5.382384
    21  O    6.351576   6.770238   5.731326   5.470822   6.993642
    22  H    6.142710   6.471498   5.715440   5.526343   6.719398
    23  H    7.167836   7.509413   6.534238   6.177161   7.890708
    24  O    3.338269   3.480983   2.543340   1.527317   4.767142
    25  H    3.475810   3.287212   3.015046   2.047495   4.986743
    26  H    3.777526   4.058723   2.867612   1.990029   5.080718
                    6          7          8          9         10
     6  F    0.000000
     7  F    2.172860   0.000000
     8  F    2.167339   2.167281   0.000000
     9  O    5.834530   5.394184   5.213436   0.000000
    10  H    4.995293   4.742646   4.337130   0.983013   0.000000
    11  H    6.568441   6.199083   5.783694   0.960384   1.573553
    12  O    5.867998   4.770176   6.221523   4.308700   4.543909
    13  H    5.471023   4.417209   6.084189   4.965127   5.044703
    14  H    6.641370   5.309605   6.838738   4.836510   5.174948
    15  O    5.194211   3.757063   4.536411   2.877451   2.946663
    16  H    5.469793   4.333636   4.735858   1.960370   2.184751
    17  H    5.145361   3.808385   4.900075   3.143165   3.261782
    18  O    7.402833   5.501122   6.605923   5.156755   5.470644
    19  H    7.385330   5.355124   6.476521   5.767135   5.957417
    20  H    6.588971   4.795736   5.773523   4.251206   4.507253
    21  O    7.882383   6.236304   7.809878   5.884437   6.308886
    22  H    7.726461   5.944289   7.396626   5.622233   6.021760
    23  H    8.786492   7.174551   8.689469   6.339916   6.874140
    24  O    5.267382   5.096033   5.698802   2.768549   2.891985
    25  H    5.645936   5.387613   5.732797   1.897981   2.229171
    26  H    5.649971   5.157778   6.072898   3.205033   3.468299
                   11         12         13         14         15
    11  H    0.000000
    12  O    5.189946   0.000000
    13  H    5.889544   0.961812   0.000000
    14  H    5.654138   0.989092   1.565184   0.000000
    15  O    3.650241   2.814564   3.318773   3.040771   0.000000
    16  H    2.690949   3.211879   3.846867   3.523610   0.969581
    17  H    4.016452   1.851190   2.369996   2.204630   0.976047
    18  O    5.702857   3.922387   4.416230   3.379444   2.705433
    19  H    6.314680   4.554649   4.901151   4.051395   3.163732
    20  H    4.842315   3.452062   3.980832   3.140888   1.740551
    21  O    6.589024   2.662337   3.075876   1.687872   3.756572
    22  H    6.280871   3.041068   3.503386   2.193728   3.292668
    23  H    6.964737   3.333753   3.829697   2.358620   4.470883
    24  O    3.581363   2.757716   3.163158   3.627248   3.447532
    25  H    2.647919   3.202677   3.789043   3.934445   3.229969
    26  H    4.046280   1.879330   2.400878   2.711624   3.195276
                   16         17         18         19         20
    16  H    0.000000
    17  H    1.548062   0.000000
    18  O    3.300117   2.983597   0.000000
    19  H    3.857080   3.531841   0.959985   0.000000
    20  H    2.348731   2.165756   0.985137   1.560963   0.000000
    21  O    4.324395   3.243622   2.688425   3.321312   2.976418
    22  H    3.904388   3.023733   1.723375   2.368217   2.159621
    23  H    4.914529   3.997147   3.183019   3.871394   3.589403
    24  O    3.131949   2.875235   5.705687   6.369037   4.904528
    25  H    2.663949   2.887771   5.511218   6.211544   4.675845
    26  H    3.058869   2.437383   5.117425   5.821823   4.417559
                   21         22         23         24         25
    21  O    0.000000
    22  H    0.984225   0.000000
    23  H    0.959661   1.568557   0.000000
    24  O    5.198497   5.383445   5.711353   0.000000
    25  H    5.340150   5.397838   5.792190   0.973811   0.000000
    26  H    4.302060   4.579016   4.795398   0.974263   1.554535
                   26
    26  H    0.000000
 Stoichiometry    C2H13F3O8
 Framework group  C1[X(C2H13F3O8)]
 Deg. of freedom    72
 Full point group                 C1      NOp   1
 Largest Abelian subgroup         C1      NOp   1
 Largest concise Abelian subgroup C1      NOp   1
                         Standard orientation:                         
 ---------------------------------------------------------------------
 Center     Atomic      Atomic             Coordinates (Angstroms)
 Number     Number       Type             X           Y           Z
 ---------------------------------------------------------------------
      1          6           0        1.716751    0.410971   -0.033986
      2          8           0        1.740331    1.097608    0.971356
      3          8           0        1.062160    0.607434   -1.134700
      4          1           0        0.442559    1.422644   -1.096222
      5          6           0        2.557403   -0.886409   -0.114798
      6          9           0        3.476573   -0.782454   -1.088617
      7          9           0        1.771866   -1.935775   -0.392092
      8          9           0        3.187512   -1.121144    1.032489
      9          8           0       -0.489255    2.527301    1.624217
     10          1           0        0.428257    2.188554    1.525543
     11          1           0       -0.510468    3.115929    2.382771
     12          8           0       -2.269523    0.291749   -1.600352
     13          1           0       -1.832459   -0.222534   -2.285604
     14          1           0       -3.127881   -0.161048   -1.409305
     15          8           0       -1.248335   -0.172656    0.980979
     16          1           0       -1.168230    0.703424    1.388602
     17          1           0       -1.481045   -0.004806    0.048059
     18          8           0       -3.366841   -1.751468    1.562918
     19          1           0       -3.063530   -2.630349    1.801959
     20          1           0       -2.566090   -1.180260    1.508019
     21          8           0       -4.394641   -1.120109   -0.839714
     22          1           0       -4.136144   -1.451666    0.050201
     23          1           0       -5.304568   -0.820252   -0.784348
     24          8           0       -0.657598    2.481198   -1.138824
     25          1           0       -0.809653    2.790238   -0.227955
     26          1           0       -1.449628    1.968654   -1.382082
 ---------------------------------------------------------------------
 Rotational constants (GHZ):           0.6905717           0.3107152           0.2803441
 Standard basis: 6-31++G(d,p) (6D, 7F)
 There are   325 symmetry adapted cartesian basis functions of A   symmetry.
 There are   325 symmetry adapted basis functions of A   symmetry.
   325 basis functions,   520 primitive gaussians,   325 cartesian basis functions
    58 alpha electrons       58 beta electrons
       nuclear repulsion energy       997.9171699834 Hartrees.
 NAtoms=   26 NActive=   26 NUniq=   26 SFac= 1.00D+00 NAtFMM=   60 NAOKFM=F Big=F
 Integral buffers will be    131072 words long.
 Raffenetti 2 integral format.
 Two-electron integral symmetry is turned on.
 Nuclear repulsion after empirical dispersion term =      997.9025404222 Hartrees.
 One-electron integrals computed using PRISM.
 NBasis=   325 RedAO= T EigKep=  4.75D-05  NBF=   325
 NBsUse=   325 1.00D-06 EigRej= -1.00D+00 NBFU=   325
 Initial guess from the checkpoint file:  "/local_scratch/slurm.5787710/Gau-2778638.chk"
 B after Tr=     0.000000   -0.000000   -0.000000
         Rot=    0.999877    0.004990    0.009497   -0.011478 Ang=   1.80 deg.
 ExpMin= 3.60D-02 ExpMax= 7.00D+03 ExpMxC= 1.05D+03 IAcc=3 IRadAn=         5 AccDes= 0.00D+00
 Harris functional with IExCor= 4639 and IRadAn=       5 diagonalized for initial guess.
 HarFok:  IExCor= 4639 AccDes= 0.00D+00 IRadAn=         5 IDoV= 1 UseB2=F ITyADJ=14
 ICtDFT=  3500011 ScaDFX=  1.000000  1.000000  1.000000  1.000000
 FoFCou: FMM=F IPFlag=           0 FMFlag=      100000 FMFlg1=           0
         NFxFlg=           0 DoJE=T BraDBF=F KetDBF=T FulRan=T
         wScrn=  0.000000 ICntrl=       500 IOpCl=  0 I1Cent=   200000004 NGrid=           0
         NMat0=    1 NMatS0=      1 NMatT0=    0 NMatD0=    1 NMtDS0=    0 NMtDT0=    0
 Petite list used in FoFCou.
 Requested convergence on RMS density matrix=1.00D-10 within 128 cycles.
 Requested convergence on MAX density matrix=1.00D-08.
 Requested convergence on             energy=1.00D-08.
 No special actions if energy rises.
 SCF Done:  E(RwB97XD) =  -985.243932996     A.U. after   16 cycles
            NFock= 16  Conv=0.80D-10     -V/T= 2.0083
 Calling FoFJK, ICntrl=      2127 FMM=F ISym2X=0 I1Cent= 0 IOpClX= 0 NMat=1 NMatS=1 NMatT=0.
 ***** Axes restored to original set *****
 -------------------------------------------------------------------
 Center     Atomic                   Forces (Hartrees/Bohr)
 Number     Number              X              Y              Z
 -------------------------------------------------------------------
      1        6          -0.001312075    0.005037984    0.000438023
      2        8           0.001614095   -0.004456356   -0.000903383
      3        8          -0.001128086   -0.000551033   -0.000055176
      4        1           0.000189300   -0.000709657   -0.000615890
      5        6          -0.000475571   -0.000162571   -0.000236175
      6        9           0.000269782    0.000178927    0.000222768
      7        9           0.000378402    0.000199298   -0.000394289
      8        9           0.000376741    0.000152637   -0.000059518
      9        8           0.001515218    0.000646103   -0.003617022
     10        1          -0.001655954   -0.000369617    0.003218609
     11        1           0.000575200   -0.000199246   -0.000123087
     12        8           0.000654586    0.000240299   -0.000641115
     13        1           0.000017407   -0.000199600    0.000493589
     14        1          -0.000295546   -0.000801711    0.000178232
     15        8          -0.001151642   -0.001435252    0.000944698
     16        1           0.000180568    0.000975358    0.000178824
     17        1           0.000651106    0.000943360    0.000325907
     18        8          -0.000759532    0.000016335   -0.000005014
     19        1          -0.000107699   -0.000098929   -0.000113313
     20        1           0.001091406    0.000289367   -0.000160485
     21        8           0.000185810   -0.001758623   -0.000280350
     22        1          -0.000178250    0.001138651    0.000462785
     23        1          -0.000059390    0.000470088   -0.000167903
     24        8          -0.001012490    0.000668529    0.002329067
     25        1          -0.000387319    0.000578317   -0.001179260
     26        1           0.000823931   -0.000792658   -0.000240523
 -------------------------------------------------------------------
 Cartesian Forces:  Max     0.005037984 RMS     0.001183057

 GradGradGradGradGradGradGradGradGradGradGradGradGradGradGradGradGradGrad
 Berny optimization.
 Using GEDIIS/GDIIS optimizer.
 FormGI is forming the generalized inverse of G from B-inverse, IUseBI=4.
 Internal  Forces:  Max     0.006119025 RMS     0.001175637
 Search for a local minimum.
 Step number  10 out of a maximum of  156
 All quantities printed in internal units (Hartrees-Bohrs-Radians)
 Mixed Optimization -- RFO/linear search
 Update second derivatives using D2CorX and points    9   10
 DE= -6.00D-04 DEPred=-5.53D-04 R= 1.08D+00
 TightC=F SS=  1.41D+00  RLast= 5.37D-01 DXNew= 1.7006D+00 1.6122D+00
 Trust test= 1.08D+00 RLast= 5.37D-01 DXMaxT set to 1.61D+00
 ITU=  1  1  1  1  1 -1  1 -1  1  0
 Use linear search instead of GDIIS.
     Eigenvalues ---   -0.00001   0.00021   0.00032   0.00056   0.00136
     Eigenvalues ---    0.00175   0.00279   0.00450   0.00539   0.00605
     Eigenvalues ---    0.00698   0.00793   0.00914   0.01017   0.01161
     Eigenvalues ---    0.01238   0.01304   0.01356   0.01452   0.01604
     Eigenvalues ---    0.01793   0.01870   0.01893   0.02052   0.02156
     Eigenvalues ---    0.02350   0.02453   0.02536   0.02789   0.03059
     Eigenvalues ---    0.03119   0.03224   0.03297   0.03564   0.03849
     Eigenvalues ---    0.04479   0.05108   0.05905   0.06612   0.07172
     Eigenvalues ---    0.08081   0.08809   0.09080   0.10603   0.11977
     Eigenvalues ---    0.13605   0.19581   0.20746   0.21876   0.23484
     Eigenvalues ---    0.26076   0.36402   0.38461   0.39996   0.40896
     Eigenvalues ---    0.44864   0.45477   0.46364   0.47620   0.49324
     Eigenvalues ---    0.50610   0.50852   0.54117   0.56048   0.56176
     Eigenvalues ---    0.56867   0.57236   0.57518   0.58085   0.62718
     Eigenvalues ---    0.99429   1.24698
 RFO step:  Lambda=-5.62798039D-04 EMin=-1.22180148D-05
 Quartic linear search produced a step of  0.19383.
 Iteration  1 RMS(Cart)=  0.12424695 RMS(Int)=  0.00293576
 Iteration  2 RMS(Cart)=  0.00495874 RMS(Int)=  0.00038127
 Iteration  3 RMS(Cart)=  0.00000847 RMS(Int)=  0.00038122
 Iteration  4 RMS(Cart)=  0.00000000 RMS(Int)=  0.00038122
 Variable       Old X    -DE/DX   Delta X   Delta X   Delta X     New X
                                 (Linear)    (Quad)   (Total)
    R1        2.30108  -0.00421   0.00041  -0.00311  -0.00270   2.29838
    R2        2.44839   0.00146  -0.00096   0.00137   0.00036   2.44875
    R3        2.92537   0.00077   0.00020   0.00096   0.00116   2.92653
    R4        3.39037  -0.00020  -0.00953  -0.01840  -0.02791   3.36247
    R5        1.93635   0.00070   0.00110   0.00261   0.00372   1.94007
    R6        2.88621   0.00107  -0.00480   0.00937   0.00458   2.89079
    R7        2.53815  -0.00025  -0.00007  -0.00041  -0.00048   2.53767
    R8        2.53190   0.00001  -0.00017  -0.00084  -0.00101   2.53089
    R9        2.51299   0.00017   0.00004   0.00077   0.00081   2.51379
   R10        1.85763  -0.00379   0.00028  -0.00580  -0.00549   1.85213
   R11        1.81486  -0.00058  -0.00001  -0.00086  -0.00087   1.81399
   R12        3.58666  -0.00043   0.00276   0.00470   0.00751   3.59418
   R13        1.81756  -0.00022  -0.00028  -0.00075  -0.00103   1.81653
   R14        1.86911   0.00025   0.00018   0.00050   0.00048   1.86960
   R15        3.49824   0.00096   0.00633   0.04432   0.05087   3.54912
   R16        3.55142   0.00077  -0.01755  -0.02981  -0.04740   3.50402
   R17        3.18961   0.00001  -0.00480  -0.00334  -0.00840   3.18121
   R18        1.83224   0.00010   0.00037   0.00057   0.00094   1.83318
   R19        1.84446   0.00016  -0.00006  -0.00526  -0.00510   1.83937
   R20        3.28916  -0.00017  -0.00134  -0.00071  -0.00180   3.28737
   R21        1.81411  -0.00013  -0.00007  -0.00012  -0.00019   1.81392
   R22        1.86164  -0.00064   0.00056  -0.00020   0.00057   1.86221
   R23        3.25671  -0.00029  -0.00334   0.00006  -0.00350   3.25321
   R24        1.85992   0.00087  -0.00019   0.00453   0.00406   1.86397
   R25        1.81350  -0.00030  -0.00000  -0.00007  -0.00007   1.81342
   R26        1.84024  -0.00052  -0.00009  -0.00124  -0.00132   1.83892
   R27        1.84109   0.00171   0.00044   0.00140   0.00181   1.84290
    A1        2.24682  -0.00156   0.00006  -0.00610  -0.00620   2.24062
    A2        2.10038   0.00046  -0.00049   0.00192   0.00151   2.10188
    A3        1.93595   0.00109   0.00042   0.00412   0.00461   1.94056
    A4        2.19414   0.00158   0.00250   0.03220   0.03454   2.22868
    A5        1.97604   0.00067   0.00185  -0.00201  -0.00045   1.97558
    A6        1.92262   0.00026   0.00008  -0.00193  -0.00186   1.92077
    A7        1.92710   0.00084  -0.00002   0.00431   0.00429   1.93139
    A8        1.93929   0.00040   0.00019  -0.00125  -0.00106   1.93823
    A9        1.88788  -0.00060  -0.00001  -0.00015  -0.00016   1.88772
   A10        1.89116  -0.00035  -0.00021  -0.00029  -0.00051   1.89066
   A11        1.89453  -0.00061  -0.00004  -0.00072  -0.00076   1.89377
   A12        1.88716  -0.00070   0.00171  -0.00271  -0.00115   1.88600
   A13        1.67835   0.00029  -0.00097   0.01489   0.01400   1.69235
   A14        2.32149  -0.00005   0.00373   0.00907   0.01262   2.33411
   A15        2.74697   0.00087   0.00455  -0.01952  -0.01524   2.73173
   A16        1.86209  -0.00001   0.00137  -0.00140   0.00015   1.86224
   A17        1.93393   0.00106   0.00757   0.02426   0.03160   1.96553
   A18        1.94079   0.00013   0.01090   0.01898   0.02946   1.97025
   A19        1.69542  -0.00083  -0.00018   0.00543   0.00523   1.70065
   A20        2.44130  -0.00040  -0.01343  -0.02608  -0.04011   2.40119
   A21        1.42397   0.00084  -0.00353  -0.00184  -0.00564   1.41833
   A22        2.92488   0.00097   0.00781   0.00701   0.01495   2.93983
   A23        1.84019   0.00077  -0.00326   0.00981   0.00466   1.84485
   A24        2.04690  -0.00047  -0.02495  -0.03463  -0.06008   1.98682
   A25        1.78080   0.00087  -0.00177   0.00095  -0.00043   1.78037
   A26        1.86283   0.00021   0.00046   0.00026   0.00086   1.86369
   A27        2.11633  -0.00026   0.00117  -0.00789  -0.00713   2.10920
   A28        1.78550  -0.00025  -0.00129   0.01495   0.01381   1.79931
   A29        2.88763   0.00021   0.00775  -0.00579   0.00234   2.88997
   A30        1.87489  -0.00005  -0.00035  -0.00752  -0.00896   1.86592
   A31        2.15740   0.00019  -0.00344  -0.02092  -0.02422   2.13318
   A32        1.87772  -0.00028   0.00055  -0.00156  -0.00113   1.87658
   A33        1.88213  -0.00061   0.00097   0.00182   0.00277   1.88490
   A34        1.80075   0.00323   0.00291   0.00140   0.00434   1.80509
   A35        1.84789   0.00129  -0.00249   0.01046   0.00792   1.85581
   A36        2.57264  -0.00066  -0.00463   0.00695   0.00238   2.57503
   A37        2.59267   0.00612   0.01127   0.03241   0.04343   2.63610
   A38        3.23480  -0.00046   0.00242  -0.01501  -0.01275   3.22205
   A39        3.33893   0.00035   0.01015   0.00064   0.01007   3.34901
   A40        2.90953  -0.00028  -0.00219  -0.00059  -0.00344   2.90610
   A41        3.28486  -0.00160  -0.01096   0.00001  -0.01124   3.27361
   A42        3.11381  -0.00067  -0.01703  -0.00117  -0.01928   3.09453
   A43        3.22827  -0.00067  -0.00095  -0.03203  -0.03326   3.19501
    D1        0.47059   0.00002  -0.02205   0.00517  -0.01678   0.45381
    D2       -2.68194  -0.00037  -0.02236  -0.00228  -0.02452  -2.70646
    D3       -0.08018  -0.00028   0.00879   0.01417   0.02306  -0.05711
    D4        3.07152   0.00007   0.00908   0.02106   0.03023   3.10175
    D5       -2.04178   0.00019  -0.00223   0.03515   0.03294  -2.00885
    D6        2.15733   0.00024  -0.00225   0.03384   0.03161   2.18894
    D7        0.05417   0.00019  -0.00232   0.03270   0.03040   0.08457
    D8        1.09068  -0.00014  -0.00249   0.02887   0.02637   1.11704
    D9       -0.99339  -0.00010  -0.00251   0.02756   0.02503  -0.96836
   D10       -3.09655  -0.00015  -0.00258   0.02642   0.02383  -3.07272
   D11        0.45956  -0.00073   0.02062  -0.08950  -0.06884   0.39072
   D12       -0.20166   0.00075  -0.00079  -0.00062  -0.00139  -0.20306
   D13       -2.13398  -0.00218  -0.00141  -0.01277  -0.01432  -2.14831
   D14        2.81126  -0.00012  -0.01358   0.06026   0.04656   2.85781
   D15       -1.04200  -0.00037  -0.00887   0.07886   0.07000  -0.97200
   D16        0.60872   0.00118  -0.00052   0.01634   0.01526   0.62399
   D17        2.73654   0.00042   0.00353   0.03596   0.03954   2.77609
   D18        1.55710   0.00052   0.02896   0.10050   0.12951   1.68661
   D19       -0.43757  -0.00030   0.02052   0.07261   0.09323  -0.34434
   D20       -1.92812  -0.00061   0.02708   0.06984   0.09723  -1.83089
   D21        2.37871   0.00030   0.00892   0.00263   0.01148   2.39019
   D22       -1.80405   0.00029  -0.02494  -0.03238  -0.05669  -1.86074
   D23       -1.98546  -0.00002   0.01245   0.00827   0.02104  -1.96442
   D24        0.11496  -0.00003  -0.02142  -0.02674  -0.04713   0.06783
   D25        0.45499  -0.00035  -0.00078  -0.01847  -0.01932   0.43567
   D26        2.55542  -0.00036  -0.03465  -0.05348  -0.08749   2.46793
   D27       -1.10448   0.00100  -0.00972  -0.04685  -0.05676  -1.16124
   D28        2.39056   0.00219  -0.00656  -0.01236  -0.01859   2.37197
   D29        0.80026   0.00244  -0.00316  -0.02190  -0.02515   0.77511
   D30        0.36710   0.00002   0.00095  -0.03809  -0.03716   0.32994
   D31        2.56746  -0.00028  -0.00168  -0.06656  -0.06807   2.49940
   D32        2.15960   0.00087  -0.01869  -0.06363  -0.08066   2.07895
   D33        0.15966  -0.00043   0.00087  -0.05994  -0.05918   0.10048
   D34        1.94309   0.00025   0.01004   0.08055   0.09107   2.03415
   D35       -0.29658   0.00058   0.00916   0.08130   0.09119  -0.20539
   D36       -1.92479   0.00025  -0.01953  -0.03734  -0.05696  -1.98176
   D37        2.05525   0.00020  -0.01456  -0.01143  -0.02559   2.02966
   D38        0.09537   0.00017  -0.01903  -0.02903  -0.04874   0.04663
   D39       -2.20777   0.00011  -0.01407  -0.00312  -0.01737  -2.22513
   D40       -0.19720  -0.00115   0.00004  -0.01455  -0.01482  -0.21202
   D41        1.72101   0.00282   0.00264  -0.00755  -0.00515   1.71586
   D42        0.22368   0.00288  -0.00981   0.03008   0.02030   0.24398
   D43       -1.75173   0.00175  -0.01116   0.02356   0.01240  -1.73934
         Item               Value     Threshold  Converged?
 Maximum Force            0.006119     0.000015     NO 
 RMS     Force            0.001176     0.000010     NO 
 Maximum Displacement     0.491051     0.000060     NO 
 RMS     Displacement     0.124654     0.000040     NO 
 Predicted change in Energy=-3.546918D-04
 GradGradGradGradGradGradGradGradGradGradGradGradGradGradGradGradGradGrad

                          Input orientation:                          
 ---------------------------------------------------------------------
 Center     Atomic      Atomic             Coordinates (Angstroms)
 Number     Number       Type             X           Y           Z
 ---------------------------------------------------------------------
      1          6           0        0.389992    1.159784   -1.616995
      2          8           0       -0.465050    1.955037   -1.276792
      3          8           0        0.398258   -0.126996   -1.464416
      4          1           0       -0.414912   -0.477797   -0.945109
      5          6           0        1.662581    1.644091   -2.354755
      6          9           0        1.690363    1.144851   -3.601071
      7          9           0        2.765003    1.232188   -1.715462
      8          9           0        1.692280    2.971568   -2.435165
      9          8           0       -2.008800    1.437782    0.885373
     10          1           0       -1.644846    1.785299    0.044315
     11          1           0       -2.711986    2.025607    1.170751
     12          8           0        0.666663   -1.902774    1.493202
     13          1           0        1.321697   -2.313916    0.922302
     14          1           0        0.987272   -2.017230    2.422137
     15          8           0        0.753556    0.930134    1.618102
     16          1           0       -0.171157    1.220000    1.574167
     17          1           0        0.738382   -0.026770    1.440579
     18          8           0        1.846373    0.781783    4.088243
     19          1           0        2.684314    1.249113    4.117214
     20          1           0        1.434031    0.990683    3.217943
     21          8           0        1.654749   -1.898103    3.962983
     22          1           0        1.792464   -0.938041    4.142548
     23          1           0        1.230575   -2.278487    4.735161
     24          8           0       -1.472228   -1.118670   -0.044296
     25          1           0       -1.943201   -0.405422    0.420907
     26          1           0       -0.943246   -1.583505    0.630359
 ---------------------------------------------------------------------
                    Distance matrix (angstroms):
                    1          2          3          4          5
     1  C    0.000000
     2  O    1.216249   0.000000
     3  O    1.295820   2.261717   0.000000
     4  H    1.944472   2.455852   1.026639   0.000000
     5  C    1.548653   2.405307   2.351163   3.287171   0.000000
     6  F    2.372287   3.271770   2.802217   3.757566   1.342876
     7  F    2.378154   3.338889   2.740782   3.691795   1.339288
     8  F    2.376535   2.651270   3.495417   4.307974   1.330241
     9  O    3.477547   2.706598   3.709982   3.092020   4.901023
    10  H    2.700331   1.779341   3.179217   2.759221   4.088344
    11  H    4.259512   3.323277   4.609927   4.002555   5.631304
    12  O    4.373686   4.882248   3.460193   3.024189   5.327183
    13  H    4.402578   5.123713   3.366271   3.142350   5.149866
    14  H    5.173466   5.618738   4.361791   3.959080   6.056402
    15  O    3.263551   3.303912   3.278060   3.149228   4.137590
    16  H    3.240683   2.958820   3.372183   3.047733   4.356475
    17  H    3.298188   3.572102   2.926556   2.687939   4.248586
    18  O    5.900311   5.958422   5.809900   5.659910   6.503043
    19  H    6.176816   6.285867   6.186625   6.181790   6.564018
    20  H    4.949267   4.973844   4.924076   4.786024   5.615527
    21  O    6.487406   6.840722   5.845704   5.512724   7.242998
    22  H    6.288095   6.544884   5.834351   5.564942   6.992798
    23  H    7.271738   7.545956   6.614864   6.181875   8.114195
    24  O    3.336554   3.461376   2.549290   1.529738   4.774735
    25  H    3.470836   3.261730   3.019006   2.051074   4.990638
    26  H    3.788635   4.048107   2.882557   1.995952   5.110637
                    6          7          8          9         10
     6  F    0.000000
     7  F    2.172095   0.000000
     8  F    2.167080   2.166598   0.000000
     9  O    5.822182   5.440203   5.203505   0.000000
    10  H    4.982232   4.780117   4.323363   0.980106   0.000000
    11  H    6.551847   6.241566   5.770184   0.959921   1.570157
    12  O    6.023919   4.952428   6.343750   4.322831   4.587399
    13  H    5.706127   4.649278   6.272659   5.016853   5.135641
    14  H    6.839015   5.553267   6.998465   4.824438   5.200126
    15  O    5.306927   3.905100   4.634395   2.902621   2.993400
    16  H    5.500363   4.409404   4.755537   1.974537   2.198128
    17  H    5.262813   3.956358   4.992128   3.162305   3.303471
    18  O    7.699461   5.893194   6.882859   5.054806   5.435900
    19  H    7.782720   5.833259   6.847237   5.701378   5.968051
    20  H    6.825572   5.115497   5.995684   4.182566   4.492528
    21  O    8.153266   6.578460   8.040610   5.832787   6.309575
    22  H    8.019507   6.322342   7.652541   5.541058   6.002265
    23  H    9.023492   7.502657   8.898867   6.255004   6.840061
    24  O    5.270309   5.125764   5.697404   2.772659   2.910444
    25  H    5.637592   5.423378   5.725201   1.901956   2.242788
    26  H    5.681973   5.213647   6.090330   3.213816   3.490635
                   11         12         13         14         15
    11  H    0.000000
    12  O    5.191475   0.000000
    13  H    5.929906   0.961268   0.000000
    14  H    5.620944   0.989348   1.565046   0.000000
    15  O    3.661989   2.836991   3.366123   3.063993   0.000000
    16  H    2.695841   3.234225   3.891286   3.541281   0.970076
    17  H    4.023692   1.878111   2.416590   2.233234   0.973350
    18  O    5.553152   3.915712   4.458904   3.368744   2.705153
    19  H    6.197148   4.570640   4.975879   4.052436   3.174136
    20  H    4.738303   3.454805   4.025291   3.143317   1.739599
    21  O    6.500802   2.660104   3.087000   1.683426   3.782796
    22  H    6.156692   3.035980   3.533362   2.184674   3.307905
    23  H    6.839154   3.312017   3.814113   2.340413   4.498762
    24  O    3.591631   2.748377   3.188878   3.597200   3.451852
    25  H    2.657668   3.194255   3.814880   3.897502   3.238748
    26  H    4.055386   1.854248   2.397644   2.669361   3.189539
                   16         17         18         19         20
    16  H    0.000000
    17  H    1.549046   0.000000
    18  O    3.253159   2.981866   0.000000
    19  H    3.823827   3.546676   0.959886   0.000000
    20  H    2.308942   2.162906   0.985437   1.561629   0.000000
    21  O    4.331621   3.271718   2.689647   3.314931   2.991469
    22  H    3.887098   3.040089   1.721525   2.362135   2.168719
    23  H    4.918958   4.020790   3.187941   3.865124   3.609823
    24  O    3.127552   2.878176   5.630516   6.340458   4.851589
    25  H    2.666860   2.893785   5.405523   6.149315   4.601979
    26  H    3.057210   2.430587   5.033242   5.774173   4.355856
                   21         22         23         24         25
    21  O    0.000000
    22  H    0.986372   0.000000
    23  H    0.959622   1.569620   0.000000
    24  O    5.142352   5.312298   5.611910   0.000000
    25  H    5.264945   5.299952   5.673977   0.973114   0.000000
    26  H    4.237326   4.498467   4.696584   0.975220   1.559378
                   26
    26  H    0.000000
 Stoichiometry    C2H13F3O8
 Framework group  C1[X(C2H13F3O8)]
 Deg. of freedom    72
 Full point group                 C1      NOp   1
 Largest Abelian subgroup         C1      NOp   1
 Largest concise Abelian subgroup C1      NOp   1
                         Standard orientation:                         
 ---------------------------------------------------------------------
 Center     Atomic      Atomic             Coordinates (Angstroms)
 Number     Number       Type             X           Y           Z
 ---------------------------------------------------------------------
      1          6           0        1.747302    0.404939   -0.024576
      2          8           0        1.713285    1.090057    0.979774
      3          8           0        1.092111    0.566022   -1.130888
      4          1           0        0.436710    1.355683   -1.101334
      5          6           0        2.678490   -0.830162   -0.100338
      6          9           0        3.619735   -0.640260   -1.039120
      7          9           0        1.982293   -1.927738   -0.423341
      8          9           0        3.285836   -1.042838    1.063897
      9          8           0       -0.547349    2.431022    1.625543
     10          1           0        0.379143    2.120571    1.549125
     11          1           0       -0.606987    3.003429    2.393816
     12          8           0       -2.312452    0.216909   -1.640798
     13          1           0       -1.923124   -0.300706   -2.351104
     14          1           0       -3.192470   -0.189320   -1.442411
     15          8           0       -1.286423   -0.294476    0.954249
     16          1           0       -1.175110    0.577104    1.365350
     17          1           0       -1.508506   -0.119958    0.022781
     18          8           0       -3.552206   -1.633434    1.579767
     19          1           0       -3.350416   -2.528009    1.863315
     20          1           0       -2.692428   -1.157598    1.505951
     21          8           0       -4.521651   -1.041331   -0.858222
     22          1           0       -4.294191   -1.336948    0.054906
     23          1           0       -5.401254   -0.658940   -0.827378
     24          8           0       -0.695915    2.383081   -1.142718
     25          1           0       -0.858425    2.688229   -0.233088
     26          1           0       -1.473666    1.852527   -1.397021
 ---------------------------------------------------------------------
 Rotational constants (GHZ):           0.7240137           0.2912365           0.2701432
 Standard basis: 6-31++G(d,p) (6D, 7F)
 There are   325 symmetry adapted cartesian basis functions of A   symmetry.
 There are   325 symmetry adapted basis functions of A   symmetry.
   325 basis functions,   520 primitive gaussians,   325 cartesian basis functions
    58 alpha electrons       58 beta electrons
       nuclear repulsion energy       991.7742330733 Hartrees.
 NAtoms=   26 NActive=   26 NUniq=   26 SFac= 1.00D+00 NAtFMM=   60 NAOKFM=F Big=F
 Integral buffers will be    131072 words long.
 Raffenetti 2 integral format.
 Two-electron integral symmetry is turned on.
 Nuclear repulsion after empirical dispersion term =      991.7598334921 Hartrees.
 One-electron integrals computed using PRISM.
 NBasis=   325 RedAO= T EigKep=  4.67D-05  NBF=   325
 NBsUse=   325 1.00D-06 EigRej= -1.00D+00 NBFU=   325
 Initial guess from the checkpoint file:  "/local_scratch/slurm.5787710/Gau-2778638.chk"
 B after Tr=    -0.000000   -0.000000    0.000000
         Rot=    0.999981    0.000713    0.004534   -0.004001 Ang=   0.70 deg.
 ExpMin= 3.60D-02 ExpMax= 7.00D+03 ExpMxC= 1.05D+03 IAcc=3 IRadAn=         5 AccDes= 0.00D+00
 Harris functional with IExCor= 4639 and IRadAn=       5 diagonalized for initial guess.
 HarFok:  IExCor= 4639 AccDes= 0.00D+00 IRadAn=         5 IDoV= 1 UseB2=F ITyADJ=14
 ICtDFT=  3500011 ScaDFX=  1.000000  1.000000  1.000000  1.000000
 FoFCou: FMM=F IPFlag=           0 FMFlag=      100000 FMFlg1=           0
         NFxFlg=           0 DoJE=T BraDBF=F KetDBF=T FulRan=T
         wScrn=  0.000000 ICntrl=       500 IOpCl=  0 I1Cent=   200000004 NGrid=           0
         NMat0=    1 NMatS0=      1 NMatT0=    0 NMatD0=    1 NMtDS0=    0 NMtDT0=    0
 Petite list used in FoFCou.
 Requested convergence on RMS density matrix=1.00D-10 within 128 cycles.
 Requested convergence on MAX density matrix=1.00D-08.
 Requested convergence on             energy=1.00D-08.
 No special actions if energy rises.
 SCF Done:  E(RwB97XD) =  -985.244355205     A.U. after   16 cycles
            NFock= 16  Conv=0.45D-10     -V/T= 2.0083
 Calling FoFJK, ICntrl=      2127 FMM=F ISym2X=0 I1Cent= 0 IOpClX= 0 NMat=1 NMatS=1 NMatT=0.
 ***** Axes restored to original set *****
 -------------------------------------------------------------------
 Center     Atomic                   Forces (Hartrees/Bohr)
 Number     Number              X              Y              Z
 -------------------------------------------------------------------
      1        6          -0.001141593    0.001977344    0.000278863
      2        8           0.001046222   -0.001255443   -0.001071957
      3        8          -0.001025641   -0.000998104    0.000022505
      4        1           0.000786829    0.000159084   -0.000689344
      5        6          -0.000220799    0.000012256    0.000023908
      6        9           0.000095296    0.000024011    0.000018127
      7        9           0.000156560    0.000051413   -0.000176204
      8        9           0.000191751    0.000050789   -0.000007224
      9        8           0.000943064    0.000175688   -0.001180421
     10        1          -0.000676593   -0.000579148    0.001136641
     11        1           0.000148842   -0.000109433    0.000245053
     12        8           0.000711793    0.000436739   -0.000329266
     13        1           0.000124692   -0.000093728    0.000050197
     14        1          -0.000522480   -0.000624144    0.000427837
     15        8          -0.001663053    0.000967694    0.001550298
     16        1           0.000129806    0.000033512   -0.000125917
     17        1           0.000492403   -0.000883228   -0.000483811
     18        8          -0.000856735    0.000136402    0.000066530
     19        1           0.000028368   -0.000062991   -0.000112402
     20        1           0.001276480   -0.000152255   -0.000083027
     21        8           0.000138293    0.000108791   -0.000028343
     22        1          -0.000049869   -0.000461209   -0.000023153
     23        1          -0.000053483    0.000372153    0.000062676
     24        8          -0.000093668    0.000333991    0.001102329
     25        1          -0.000265932    0.000763036   -0.000629365
     26        1           0.000299448   -0.000383220   -0.000044528
 -------------------------------------------------------------------
 Cartesian Forces:  Max     0.001977344 RMS     0.000635014

 GradGradGradGradGradGradGradGradGradGradGradGradGradGradGradGradGradGrad
 Berny optimization.
 Using GEDIIS/GDIIS optimizer.
 FormGI is forming the generalized inverse of G from B-inverse, IUseBI=4.
 Internal  Forces:  Max     0.003507786 RMS     0.000843092
 Search for a local minimum.
 Step number  11 out of a maximum of  156
 All quantities printed in internal units (Hartrees-Bohrs-Radians)
 Mixed Optimization -- En-DIIS/RFO-DIIS
 Update second derivatives using D2CorX and points   10   11
 DE= -4.22D-04 DEPred=-3.55D-04 R= 1.19D+00
 TightC=F SS=  1.41D+00  RLast= 3.66D-01 DXNew= 2.7114D+00 1.0987D+00
 Trust test= 1.19D+00 RLast= 3.66D-01 DXMaxT set to 1.61D+00
 ITU=  1  1  1  1  1  1 -1  1 -1  1  0
 Use linear search instead of GDIIS.
     Eigenvalues ---   -0.00001   0.00020   0.00031   0.00056   0.00124
     Eigenvalues ---    0.00192   0.00276   0.00438   0.00501   0.00615
     Eigenvalues ---    0.00695   0.00790   0.00912   0.01016   0.01175
     Eigenvalues ---    0.01235   0.01285   0.01347   0.01427   0.01603
     Eigenvalues ---    0.01784   0.01868   0.01918   0.02045   0.02137
     Eigenvalues ---    0.02268   0.02473   0.02702   0.02786   0.03040
     Eigenvalues ---    0.03167   0.03207   0.03264   0.03458   0.03822
     Eigenvalues ---    0.04364   0.05003   0.06048   0.06605   0.07225
     Eigenvalues ---    0.08002   0.08803   0.09098   0.10338   0.11927
     Eigenvalues ---    0.13608   0.19552   0.20806   0.21879   0.23555
     Eigenvalues ---    0.26071   0.35729   0.37359   0.38496   0.40114
     Eigenvalues ---    0.44831   0.46020   0.46818   0.47289   0.47749
     Eigenvalues ---    0.49419   0.50854   0.53250   0.56098   0.56118
     Eigenvalues ---    0.56941   0.57253   0.57491   0.59245   0.62721
     Eigenvalues ---    0.90276   1.24481
 RFO step:  Lambda=-4.90570585D-04 EMin=-1.25890171D-05
 Quartic linear search produced a step of  0.55614.
 Iteration  1 RMS(Cart)=  0.18095540 RMS(Int)=  0.00527317
 Iteration  2 RMS(Cart)=  0.01247375 RMS(Int)=  0.00094677
 Iteration  3 RMS(Cart)=  0.00003315 RMS(Int)=  0.00094661
 Iteration  4 RMS(Cart)=  0.00000006 RMS(Int)=  0.00094661
 Variable       Old X    -DE/DX   Delta X   Delta X   Delta X     New X
                                 (Linear)    (Quad)   (Total)
    R1        2.29838  -0.00187  -0.00150  -0.00184  -0.00320   2.29518
    R2        2.44875   0.00068   0.00020   0.00127   0.00153   2.45028
    R3        2.92653   0.00029   0.00065   0.00118   0.00183   2.92836
    R4        3.36247   0.00032  -0.01552   0.01088  -0.00455   3.35791
    R5        1.94007  -0.00058   0.00207  -0.00555  -0.00336   1.93671
    R6        2.89079   0.00057   0.00254   0.01087   0.01354   2.90433
    R7        2.53767  -0.00002  -0.00027  -0.00041  -0.00068   2.53699
    R8        2.53089   0.00003  -0.00056  -0.00004  -0.00060   2.53029
    R9        2.51379   0.00005   0.00045   0.00025   0.00070   2.51449
   R10        1.85213  -0.00105  -0.00306  -0.00244  -0.00546   1.84667
   R11        1.81399  -0.00010  -0.00049  -0.00030  -0.00079   1.81320
   R12        3.59418  -0.00032   0.00418   0.00545   0.00956   3.60373
   R13        1.81653   0.00009  -0.00057  -0.00090  -0.00147   1.81506
   R14        1.86960   0.00042   0.00027   0.00216   0.00238   1.87197
   R15        3.54912   0.00017   0.02829   0.02438   0.05382   3.60294
   R16        3.50402   0.00025  -0.02636  -0.02677  -0.05333   3.45069
   R17        3.18121   0.00008  -0.00467  -0.00390  -0.00883   3.17238
   R18        1.83318  -0.00011   0.00052   0.00100   0.00152   1.83470
   R19        1.83937   0.00127  -0.00283   0.00651   0.00478   1.84415
   R20        3.28737  -0.00001  -0.00100   0.00133   0.00054   3.28791
   R21        1.81392  -0.00001  -0.00010  -0.00019  -0.00030   1.81363
   R22        1.86221  -0.00050   0.00032  -0.00204  -0.00178   1.86043
   R23        3.25321  -0.00018  -0.00194  -0.00251  -0.00560   3.24761
   R24        1.86397  -0.00062   0.00226  -0.00556  -0.00450   1.85948
   R25        1.81342  -0.00007  -0.00004   0.00019   0.00015   1.81357
   R26        1.83892  -0.00011  -0.00073  -0.00138  -0.00223   1.83669
   R27        1.84290   0.00094   0.00101   0.00148   0.00237   1.84527
    A1        2.24062  -0.00046  -0.00345   0.00117  -0.00234   2.23828
    A2        2.10188   0.00020   0.00084  -0.00044   0.00042   2.10230
    A3        1.94056   0.00026   0.00256  -0.00073   0.00186   1.94242
    A4        2.22868  -0.00009   0.01921   0.00926   0.02834   2.25702
    A5        1.97558   0.00012  -0.00025   0.00248   0.00185   1.97744
    A6        1.92077   0.00004  -0.00103   0.00030  -0.00073   1.92003
    A7        1.93139   0.00033   0.00238   0.00007   0.00246   1.93384
    A8        1.93823   0.00023  -0.00059   0.00032  -0.00027   1.93796
    A9        1.88772  -0.00024  -0.00009   0.00008  -0.00001   1.88771
   A10        1.89066  -0.00011  -0.00028  -0.00006  -0.00034   1.89032
   A11        1.89377  -0.00027  -0.00042  -0.00073  -0.00116   1.89262
   A12        1.88600  -0.00031  -0.00064   0.00153   0.00075   1.88675
   A13        1.69235  -0.00000   0.00779   0.00304   0.01044   1.70279
   A14        2.33411  -0.00013   0.00702   0.01392   0.02073   2.35484
   A15        2.73173   0.00095  -0.00847  -0.00270  -0.01179   2.71995
   A16        1.86224   0.00007   0.00008  -0.00118  -0.00254   1.85970
   A17        1.96553   0.00125   0.01757   0.05626   0.07331   2.03884
   A18        1.97025   0.00030   0.01639   0.03450   0.05024   2.02049
   A19        1.70065  -0.00033   0.00291   0.00895   0.01341   1.71406
   A20        2.40119  -0.00043  -0.02231  -0.04459  -0.06746   2.33373
   A21        1.41833  -0.00050  -0.00313  -0.02818  -0.03376   1.38457
   A22        2.93983   0.00034   0.00831   0.01290   0.02331   2.96314
   A23        1.84485   0.00016   0.00259  -0.00208  -0.00122   1.84363
   A24        1.98682   0.00017  -0.03341   0.00001  -0.03440   1.95242
   A25        1.78037   0.00046  -0.00024   0.01382   0.01792   1.79830
   A26        1.86369   0.00008   0.00048   0.00337   0.00453   1.86822
   A27        2.10920  -0.00001  -0.00397   0.00965   0.00501   2.11421
   A28        1.79931  -0.00014   0.00768   0.00429   0.01136   1.81067
   A29        2.88997   0.00034   0.00130   0.00798   0.01063   2.90060
   A30        1.86592   0.00007  -0.00498  -0.00534  -0.01174   1.85418
   A31        2.13318   0.00030  -0.01347  -0.00946  -0.02273   2.11046
   A32        1.87658  -0.00049  -0.00063  -0.00528  -0.00601   1.87057
   A33        1.88490  -0.00012   0.00154   0.00123   0.00229   1.88719
   A34        1.80509   0.00269   0.00241   0.01874   0.02091   1.82600
   A35        1.85581  -0.00052   0.00440   0.00348   0.00800   1.86381
   A36        2.57503  -0.00095   0.00133  -0.00503  -0.00427   2.57075
   A37        2.63610   0.00326   0.02415   0.04772   0.07072   2.70682
   A38        3.22205   0.00052  -0.00709  -0.00598  -0.01342   3.20863
   A39        3.34901   0.00095   0.00560   0.05360   0.05430   3.40331
   A40        2.90610   0.00015  -0.00191  -0.00193  -0.00525   2.90085
   A41        3.27361  -0.00153  -0.00625  -0.01665  -0.02317   3.25044
   A42        3.09453  -0.00145  -0.01072  -0.09314  -0.10601   2.98852
   A43        3.19501   0.00044  -0.01850   0.00329  -0.01626   3.17875
    D1        0.45381  -0.00022  -0.00933  -0.02228  -0.03148   0.42232
    D2       -2.70646  -0.00028  -0.01364  -0.02201  -0.03550  -2.74196
    D3       -0.05711  -0.00022   0.01283   0.01954   0.03251  -0.02460
    D4        3.10175  -0.00016   0.01681   0.01929   0.03624   3.13799
    D5       -2.00885   0.00004   0.01832  -0.00871   0.00961  -1.99924
    D6        2.18894   0.00011   0.01758  -0.00905   0.00854   2.19748
    D7        0.08457   0.00008   0.01691  -0.00838   0.00854   0.09311
    D8        1.11704  -0.00002   0.01466  -0.00847   0.00619   1.12323
    D9       -0.96836   0.00004   0.01392  -0.00880   0.00512  -0.96324
   D10       -3.07272   0.00001   0.01325  -0.00813   0.00511  -3.06761
   D11        0.39072  -0.00051  -0.03828  -0.04099  -0.07928   0.31144
   D12       -0.20306  -0.00000  -0.00077   0.01516   0.01440  -0.18866
   D13       -2.14831  -0.00089  -0.00797  -0.00066  -0.00877  -2.15708
   D14        2.85781  -0.00003   0.02589   0.01472   0.04046   2.89827
   D15       -0.97200  -0.00037   0.03893   0.03442   0.07334  -0.89866
   D16        0.62399   0.00116   0.00849   0.07080   0.07834   0.70232
   D17        2.77609   0.00056   0.02199   0.08774   0.10975   2.88584
   D18        1.68661   0.00053   0.07203   0.10725   0.17901   1.86562
   D19       -0.34434  -0.00071   0.05185   0.04300   0.09418  -0.25015
   D20       -1.83089   0.00041   0.05408   0.07677   0.13112  -1.69977
   D21        2.39019  -0.00000   0.00638   0.00087   0.00646   2.39665
   D22       -1.86074   0.00012  -0.03153  -0.01254  -0.04397  -1.90471
   D23       -1.96442   0.00012   0.01170   0.01910   0.03079  -1.93363
   D24        0.06783   0.00024  -0.02621   0.00569  -0.01964   0.04820
   D25        0.43567  -0.00021  -0.01075  -0.02363  -0.03394   0.40173
   D26        2.46793  -0.00009  -0.04866  -0.03704  -0.08437   2.38355
   D27       -1.16124   0.00154  -0.03157  -0.08612  -0.11803  -1.27926
   D28        2.37197   0.00171  -0.01034  -0.04806  -0.05661   2.31536
   D29        0.77511   0.00270  -0.01399  -0.03623  -0.05143   0.72368
   D30        0.32994   0.00033  -0.02067  -0.02737  -0.04875   0.28118
   D31        2.49940  -0.00005  -0.03786  -0.04764  -0.08532   2.41407
   D32        2.07895   0.00000  -0.04486  -0.12031  -0.16373   1.91522
   D33        0.10048  -0.00052  -0.03291  -0.12579  -0.15771  -0.05723
   D34        2.03415  -0.00009   0.05065   0.08348   0.13509   2.16925
   D35       -0.20539  -0.00004   0.05071   0.06792   0.12008  -0.08531
   D36       -1.98176   0.00008  -0.03168  -0.01843  -0.04956  -2.03131
   D37        2.02966   0.00012  -0.01423   0.00482  -0.00906   2.02060
   D38        0.04663   0.00020  -0.02711  -0.00368  -0.03068   0.01595
   D39       -2.22513   0.00024  -0.00966   0.01957   0.00982  -2.21531
   D40       -0.21202  -0.00088  -0.00824  -0.07154  -0.08010  -0.29212
   D41        1.71586   0.00189  -0.00286  -0.04811  -0.05146   1.66440
   D42        0.24398   0.00351   0.01129   0.00234   0.01362   0.25761
   D43       -1.73934   0.00271   0.00689  -0.00833  -0.00134  -1.74068
         Item               Value     Threshold  Converged?
 Maximum Force            0.003508     0.000015     NO 
 RMS     Force            0.000843     0.000010     NO 
 Maximum Displacement     0.657022     0.000060     NO 
 RMS     Displacement     0.178469     0.000040     NO 
 Predicted change in Energy=-3.665339D-04
 GradGradGradGradGradGradGradGradGradGradGradGradGradGradGradGradGradGrad

                          Input orientation:                          
 ---------------------------------------------------------------------
 Center     Atomic      Atomic             Coordinates (Angstroms)
 Number     Number       Type             X           Y           Z
 ---------------------------------------------------------------------
      1          6           0        0.375903    1.203675   -1.702376
      2          8           0       -0.456479    1.980298   -1.279126
      3          8           0        0.427841   -0.082200   -1.543998
      4          1           0       -0.334863   -0.450699   -0.967080
      5          6           0        1.551086    1.710980   -2.575826
      6          9           0        1.450845    1.209340   -3.817062
      7          9           0        2.726043    1.324356   -2.063144
      8          9           0        1.545147    3.038915   -2.659960
      9          8           0       -1.847494    1.446980    0.970723
     10          1           0       -1.537496    1.818916    0.121888
     11          1           0       -2.513070    2.037583    1.329671
     12          8           0        0.760686   -1.957133    1.532012
     13          1           0        1.401439   -2.474258    1.037487
     14          1           0        1.000805   -2.050163    2.488563
     15          8           0        0.865831    0.892940    1.605976
     16          1           0       -0.064974    1.149472    1.503979
     17          1           0        0.900030   -0.060256    1.399602
     18          8           0        1.668140    0.751553    4.186587
     19          1           0        2.486790    1.230586    4.332945
     20          1           0        1.376137    0.953117    3.268253
     21          8           0        1.503800   -1.925517    4.085330
     22          1           0        1.616711   -0.964493    4.264004
     23          1           0        0.973147   -2.286050    4.799090
     24          8           0       -1.342598   -1.100918   -0.005954
     25          1           0       -1.809350   -0.392116    0.467756
     26          1           0       -0.790929   -1.564703    0.652886
 ---------------------------------------------------------------------
                    Distance matrix (angstroms):
                    1          2          3          4          5
     1  C    0.000000
     2  O    1.214555   0.000000
     3  O    1.296632   2.259662   0.000000
     4  H    1.944942   2.453958   1.024862   0.000000
     5  C    1.549623   2.405053   2.354112   3.289031   0.000000
     6  F    2.372221   3.267014   2.807389   3.750584   1.342519
     7  F    2.380730   3.342662   2.744020   3.704230   1.338972
     8  F    2.377437   2.652146   3.497871   4.310184   1.330611
     9  O    3.485419   2.698364   3.720128   3.105530   4.919151
    10  H    2.714324   1.776931   3.201869   2.789862   4.102274
    11  H    4.270231   3.322450   4.626058   4.026314   5.645967
    12  O    4.538725   4.988722   3.617734   3.116894   5.563643
    13  H    4.699549   5.353655   3.651561   3.335839   5.531243
    14  H    5.342465   5.706468   4.523573   4.035314   6.332223
    15  O    3.358835   3.354797   3.326419   3.141281   4.315812
    16  H    3.236977   2.930738   3.324160   2.956267   4.423997
    17  H    3.390354   3.630367   2.981313   2.697886   4.400589
    18  O    6.046005   5.991481   5.922254   5.658420   6.831138
    19  H    6.393877   6.381242   6.364050   6.235279   6.988379
    20  H    5.076456   5.009216   5.012874   4.778731   5.895611
    21  O    6.675442   6.919211   6.020369   5.575178   7.589292
    22  H    6.468249   6.610310   5.993725   5.606858   7.344776
    23  H    7.402968   7.562425   6.737142   6.190971   8.408309
    24  O    3.338000   3.449648   2.556916   1.536906   4.783767
    25  H    3.468624   3.241945   3.024604   2.058228   4.997894
    26  H    3.817416   4.051118   2.917107   2.018239   5.161368
                    6          7          8          9         10
     6  F    0.000000
     7  F    2.171540   0.000000
     8  F    2.166823   2.165737   0.000000
     9  O    5.818797   5.489683   5.217866   0.000000
    10  H    4.981676   4.816297   4.327790   0.977218   0.000000
    11  H    6.548853   6.282371   5.778317   0.959504   1.567897
    12  O    6.254235   5.249376   6.568752   4.325001   4.639896
    13  H    6.094093   5.079169   6.639792   5.092753   5.282708
    14  H    7.112510   5.922994   7.259636   4.758850   5.197489
    15  O    5.463670   4.136296   4.823369   2.841238   2.972529
    16  H    5.533061   4.532629   4.847770   1.884210   2.127593
    17  H    5.397116   4.152359   5.147921   3.163003   3.332473
    18  O    8.019675   6.364464   7.219582   4.815089   5.285560
    19  H    8.215610   6.401249   7.284056   5.489752   5.854401
    20  H    7.090340   5.512155   6.286719   3.989279   4.374755
    21  O    8.501643   7.061111   8.375335   5.683809   6.243327
    22  H    8.369987   6.819255   7.998355   5.353655   5.903686
    23  H    9.310425   7.949712   9.182585   6.045488   6.710462
    24  O    5.259768   5.164090   5.702722   2.774996   2.929123
    25  H    5.617224   5.470057   5.727760   1.907014   2.254371
    26  H    5.718505   5.300243   6.133963   3.207426   3.505452
                   11         12         13         14         15
    11  H    0.000000
    12  O    5.168770   0.000000
    13  H    5.980424   0.960489   0.000000
    14  H    5.513622   0.990606   1.563965   0.000000
    15  O    3.578201   2.852971   3.456600   3.075554   0.000000
    16  H    2.610038   3.214575   3.936928   3.513254   0.970881
    17  H    4.006879   1.906591   2.491976   2.270621   0.975881
    18  O    5.224784   3.899644   4.515952   3.343387   2.706150
    19  H    5.888081   4.581071   5.075815   4.046382   3.190278
    20  H    4.478851   3.444252   4.089482   3.125458   1.739885
    21  O    6.279734   2.659446   3.098539   1.678751   3.807611
    22  H    5.888792   3.030164   3.568774   2.170302   3.328512
    23  H    6.548617   3.290460   3.790582   2.322702   4.507047
    24  O    3.606119   2.742671   3.241076   3.551791   3.383925
    25  H    2.672369   3.191709   3.868989   3.837936   3.178601
    26  H    4.049725   1.826027   2.404514   2.610689   3.113397
                   16         17         18         19         20
    16  H    0.000000
    17  H    1.550990   0.000000
    18  O    3.218449   3.002717   0.000000
    19  H    3.810660   3.576112   0.959730   0.000000
    20  H    2.286487   2.178408   0.984495   1.563364   0.000000
    21  O    4.310450   3.325187   2.684020   3.314901   2.995070
    22  H    3.861949   3.088053   1.718561   2.362236   2.174080
    23  H    4.872193   4.063990   3.175721   3.856829   3.605283
    24  O    2.996077   2.843932   5.483940   6.239084   4.725571
    25  H    2.548155   2.884304   5.218297   6.002471   4.449693
    26  H    2.935662   2.383336   4.888672   5.665679   4.227972
                   21         22         23         24         25
    21  O    0.000000
    22  H    0.983992   0.000000
    23  H    0.959703   1.564290   0.000000
    24  O    5.051787   5.196986   5.464033   0.000000
    25  H    5.139564   5.145581   5.485411   0.971936   0.000000
    26  H    4.144592   4.381456   4.563257   0.976475   1.564102
                   26
    26  H    0.000000
 Stoichiometry    C2H13F3O8
 Framework group  C1[X(C2H13F3O8)]
 Deg. of freedom    72
 Full point group                 C1      NOp   1
 Largest Abelian subgroup         C1      NOp   1
 Largest concise Abelian subgroup C1      NOp   1
                         Standard orientation:                         
 ---------------------------------------------------------------------
 Center     Atomic      Atomic             Coordinates (Angstroms)
 Number     Number       Type             X           Y           Z
 ---------------------------------------------------------------------
      1          6           0        1.791140    0.395342   -0.001878
      2          8           0        1.668110    1.049655    1.013937
      3          8           0        1.141261    0.515224   -1.117468
      4          1           0        0.429053    1.251823   -1.094563
      5          6           0        2.850469   -0.732510   -0.086152
      6          9           0        3.786725   -0.416407   -0.994921
      7          9           0        2.285285   -1.889168   -0.454327
      8          9           0        3.451066   -0.912368    1.087501
      9          8           0       -0.675124    2.233881    1.636859
     10          1           0        0.265712    1.972974    1.595527
     11          1           0       -0.804310    2.759169    2.429344
     12          8           0       -2.404452    0.107837   -1.709033
     13          1           0       -2.123099   -0.388174   -2.481919
     14          1           0       -3.307109   -0.225165   -1.473190
     15          8           0       -1.343204   -0.423479    0.885365
     16          1           0       -1.194186    0.464914    1.247526
     17          1           0       -1.528048   -0.292876   -0.063908
     18          8           0       -3.727607   -1.489762    1.593113
     19          1           0       -3.632767   -2.381382    1.935312
     20          1           0       -2.819768   -1.126197    1.479626
     21          8           0       -4.698494   -0.922599   -0.844031
     22          1           0       -4.477914   -1.195652    0.075222
     23          1           0       -5.521728   -0.430971   -0.803823
     24          8           0       -0.758861    2.226066   -1.136862
     25          1           0       -0.936972    2.525356   -0.229469
     26          1           0       -1.519225    1.676087   -1.406813
 ---------------------------------------------------------------------
 Rotational constants (GHZ):           0.7846846           0.2677666           0.2576082
 Standard basis: 6-31++G(d,p) (6D, 7F)
 There are   325 symmetry adapted cartesian basis functions of A   symmetry.
 There are   325 symmetry adapted basis functions of A   symmetry.
   325 basis functions,   520 primitive gaussians,   325 cartesian basis functions
    58 alpha electrons       58 beta electrons
       nuclear repulsion energy       985.3705467405 Hartrees.
 NAtoms=   26 NActive=   26 NUniq=   26 SFac= 1.00D+00 NAtFMM=   60 NAOKFM=F Big=F
 Integral buffers will be    131072 words long.
 Raffenetti 2 integral format.
 Two-electron integral symmetry is turned on.
 Nuclear repulsion after empirical dispersion term =      985.3562968591 Hartrees.
 One-electron integrals computed using PRISM.
 NBasis=   325 RedAO= T EigKep=  4.56D-05  NBF=   325
 NBsUse=   325 1.00D-06 EigRej= -1.00D+00 NBFU=   325
 Initial guess from the checkpoint file:  "/local_scratch/slurm.5787710/Gau-2778638.chk"
 B after Tr=    -0.000000    0.000000    0.000000
         Rot=    0.999957   -0.001728    0.004113   -0.008089 Ang=  -1.06 deg.
 ExpMin= 3.60D-02 ExpMax= 7.00D+03 ExpMxC= 1.05D+03 IAcc=3 IRadAn=         5 AccDes= 0.00D+00
 Harris functional with IExCor= 4639 and IRadAn=       5 diagonalized for initial guess.
 HarFok:  IExCor= 4639 AccDes= 0.00D+00 IRadAn=         5 IDoV= 1 UseB2=F ITyADJ=14
 ICtDFT=  3500011 ScaDFX=  1.000000  1.000000  1.000000  1.000000
 FoFCou: FMM=F IPFlag=           0 FMFlag=      100000 FMFlg1=           0
         NFxFlg=           0 DoJE=T BraDBF=F KetDBF=T FulRan=T
         wScrn=  0.000000 ICntrl=       500 IOpCl=  0 I1Cent=   200000004 NGrid=           0
         NMat0=    1 NMatS0=      1 NMatT0=    0 NMatD0=    1 NMtDS0=    0 NMtDT0=    0
 Petite list used in FoFCou.
 Requested convergence on RMS density matrix=1.00D-10 within 128 cycles.
 Requested convergence on MAX density matrix=1.00D-08.
 Requested convergence on             energy=1.00D-08.
 No special actions if energy rises.
 SCF Done:  E(RwB97XD) =  -985.244566445     A.U. after   16 cycles
            NFock= 16  Conv=0.67D-10     -V/T= 2.0083
 Calling FoFJK, ICntrl=      2127 FMM=F ISym2X=0 I1Cent= 0 IOpClX= 0 NMat=1 NMatS=1 NMatT=0.
 ***** Axes restored to original set *****
 -------------------------------------------------------------------
 Center     Atomic                   Forces (Hartrees/Bohr)
 Number     Number              X              Y              Z
 -------------------------------------------------------------------
      1        6          -0.000057803   -0.000819595   -0.000239534
      2        8          -0.000438054    0.001182876   -0.000589426
      3        8          -0.000145319   -0.000410319   -0.000848687
      4        1           0.000221395    0.000404960   -0.000171720
      5        6           0.000071357    0.000012154    0.000152937
      6        9          -0.000070519   -0.000069122   -0.000049475
      7        9           0.000036874   -0.000138215    0.000076090
      8        9          -0.000063098   -0.000051485    0.000067306
      9        8          -0.000831124   -0.000454410   -0.000123713
     10        1          -0.000185344   -0.000097142   -0.001462033
     11        1          -0.000003290    0.000108108    0.000809810
     12        8           0.001038741    0.000012788    0.000587585
     13        1           0.000220603   -0.000114657   -0.000686791
     14        1          -0.001120207   -0.000073031   -0.000001163
     15        8          -0.000044042   -0.003336035    0.000145152
     16        1           0.000181009    0.000782233    0.001538781
     17        1           0.000662867    0.002808853    0.001040365
     18        8          -0.000417963    0.000120506    0.001226548
     19        1           0.000058332    0.000024081   -0.000276073
     20        1           0.000693428   -0.000115424   -0.001128260
     21        8          -0.000445065   -0.001862032   -0.000069479
     22        1           0.000503352    0.001760490   -0.000067844
     23        1          -0.000051010   -0.000002636    0.000044438
     24        8           0.000627884    0.000152089   -0.000259081
     25        1          -0.000290835    0.000509528    0.000187086
     26        1          -0.000152172   -0.000334563    0.000097181
 -------------------------------------------------------------------
 Cartesian Forces:  Max     0.003336035 RMS     0.000768266

 GradGradGradGradGradGradGradGradGradGradGradGradGradGradGradGradGradGrad
 Berny optimization.
 Using GEDIIS/GDIIS optimizer.
 FormGI is forming the generalized inverse of G from B-inverse, IUseBI=4.
 Internal  Forces:  Max     0.008551090 RMS     0.001514828
 Search for a local minimum.
 Step number  12 out of a maximum of  156
 All quantities printed in internal units (Hartrees-Bohrs-Radians)
 Mixed Optimization -- RFO/linear search
 Update second derivatives using D2CorX and points   11   12
 DE= -2.11D-04 DEPred=-3.67D-04 R= 5.76D-01
 TightC=F SS=  1.41D+00  RLast= 5.28D-01 DXNew= 2.7114D+00 1.5827D+00
 Trust test= 5.76D-01 RLast= 5.28D-01 DXMaxT set to 1.61D+00
 ITU=  1  1  1  1  1  1  1 -1  1 -1  1  0
 Use linear search instead of GDIIS.
     Eigenvalues ---   -0.00001   0.00020   0.00038   0.00056   0.00145
     Eigenvalues ---    0.00193   0.00269   0.00472   0.00524   0.00619
     Eigenvalues ---    0.00721   0.00789   0.00910   0.01054   0.01184
     Eigenvalues ---    0.01207   0.01265   0.01344   0.01477   0.01621
     Eigenvalues ---    0.01679   0.01838   0.01888   0.02028   0.02133
     Eigenvalues ---    0.02339   0.02454   0.02692   0.02733   0.02949
     Eigenvalues ---    0.03115   0.03182   0.03334   0.03676   0.03848
     Eigenvalues ---    0.04571   0.04899   0.06078   0.06416   0.07187
     Eigenvalues ---    0.07954   0.08838   0.09666   0.10183   0.11881
     Eigenvalues ---    0.13609   0.19499   0.20819   0.21867   0.23530
     Eigenvalues ---    0.25999   0.30162   0.36590   0.38475   0.40089
     Eigenvalues ---    0.44153   0.45955   0.46205   0.47195   0.47749
     Eigenvalues ---    0.49569   0.51545   0.52449   0.56036   0.56142
     Eigenvalues ---    0.56887   0.57232   0.57492   0.58764   0.63410
     Eigenvalues ---    0.96189   1.30902
 RFO step:  Lambda=-6.98665042D-04 EMin=-1.11373858D-05
 Quartic linear search produced a step of -0.24641.
 Iteration  1 RMS(Cart)=  0.10000074 RMS(Int)=  0.00171592
 Iteration  2 RMS(Cart)=  0.00283549 RMS(Int)=  0.00037798
 Iteration  3 RMS(Cart)=  0.00000320 RMS(Int)=  0.00037796
 Iteration  4 RMS(Cart)=  0.00000000 RMS(Int)=  0.00037796
 Variable       Old X    -DE/DX   Delta X   Delta X   Delta X     New X
                                 (Linear)    (Quad)   (Total)
    R1        2.29518   0.00092   0.00079  -0.00612  -0.00532   2.28985
    R2        2.45028  -0.00015  -0.00038   0.00127   0.00086   2.45113
    R3        2.92836  -0.00024  -0.00045   0.00429   0.00384   2.93220
    R4        3.35791   0.00040   0.00112  -0.00240  -0.00123   3.35668
    R5        1.93671  -0.00027   0.00083  -0.00044   0.00027   1.93697
    R6        2.90433   0.00031  -0.00334   0.01626   0.01281   2.91714
    R7        2.53699   0.00008   0.00017  -0.00125  -0.00109   2.53591
    R8        2.53029   0.00010   0.00015  -0.00075  -0.00060   2.52969
    R9        2.51449  -0.00005  -0.00017   0.00071   0.00054   2.51503
   R10        1.84667   0.00158   0.00135  -0.00783  -0.00643   1.84025
   R11        1.81320   0.00037   0.00019  -0.00097  -0.00078   1.81242
   R12        3.60373  -0.00033  -0.00236  -0.02063  -0.02297   3.58077
   R13        1.81506   0.00056   0.00036  -0.00068  -0.00032   1.81474
   R14        1.87197   0.00020  -0.00059  -0.00166  -0.00235   1.86962
   R15        3.60294   0.00107  -0.01326   0.03366   0.01997   3.62291
   R16        3.45069   0.00219   0.01314  -0.00474   0.00846   3.45915
   R17        3.17238   0.00030   0.00218   0.00121   0.00335   3.17573
   R18        1.83470  -0.00013  -0.00037  -0.00063  -0.00101   1.83369
   R19        1.84415  -0.00144  -0.00118  -0.00296  -0.00455   1.83960
   R20        3.28791  -0.00050  -0.00013  -0.01020  -0.01028   3.27763
   R21        1.81363   0.00002   0.00007  -0.00056  -0.00049   1.81314
   R22        1.86043   0.00012   0.00044   0.00009   0.00068   1.86111
   R23        3.24761  -0.00086   0.00138   0.00239   0.00420   3.25181
   R24        1.85948   0.00100   0.00111   0.00243   0.00395   1.86342
   R25        1.81357   0.00006  -0.00004  -0.00048  -0.00051   1.81306
   R26        1.83669   0.00039   0.00055  -0.00021   0.00033   1.83703
   R27        1.84527   0.00243  -0.00058   0.00014  -0.00040   1.84487
    A1        2.23828   0.00034   0.00058  -0.00163  -0.00097   2.23731
    A2        2.10230   0.00014  -0.00010   0.00213   0.00199   2.10429
    A3        1.94242  -0.00048  -0.00046  -0.00055  -0.00105   1.94137
    A4        2.25702  -0.00052  -0.00698  -0.00919  -0.01601   2.24101
    A5        1.97744  -0.00015  -0.00046   0.01122   0.01077   1.98821
    A6        1.92003  -0.00010   0.00018   0.00197   0.00214   1.92218
    A7        1.93384  -0.00014  -0.00061   0.00198   0.00137   1.93522
    A8        1.93796  -0.00009   0.00007   0.00227   0.00233   1.94029
    A9        1.88771   0.00008   0.00000  -0.00210  -0.00210   1.88561
   A10        1.89032   0.00011   0.00008  -0.00154  -0.00146   1.88886
   A11        1.89262   0.00015   0.00029  -0.00282  -0.00254   1.89008
   A12        1.88675   0.00012  -0.00018   0.01272   0.01254   1.89929
   A13        1.70279  -0.00030  -0.00257  -0.00828  -0.01045   1.69234
   A14        2.35484   0.00023  -0.00511   0.00800   0.00280   2.35764
   A15        2.71995   0.00025   0.00290   0.02342   0.02642   2.74637
   A16        1.85970   0.00075   0.00063  -0.00007   0.00063   1.86033
   A17        2.03884   0.00042  -0.01806   0.02057   0.00259   2.04143
   A18        2.02049  -0.00224  -0.01238   0.00255  -0.01025   2.01024
   A19        1.71406  -0.00240  -0.00330   0.02317   0.01925   1.73332
   A20        2.33373   0.00059   0.01662  -0.02963  -0.01387   2.31986
   A21        1.38457   0.00414   0.00832   0.01634   0.02596   1.41053
   A22        2.96314   0.00262  -0.00574   0.00570  -0.00143   2.96170
   A23        1.84363   0.00016   0.00030   0.01005   0.01072   1.85435
   A24        1.95242  -0.00102   0.00848  -0.00523   0.00372   1.95614
   A25        1.79830   0.00254  -0.00442  -0.00526  -0.01123   1.78707
   A26        1.86822   0.00063  -0.00112  -0.00035  -0.00147   1.86675
   A27        2.11421  -0.00021  -0.00123  -0.00819  -0.00939   2.10482
   A28        1.81067  -0.00136  -0.00280   0.01388   0.01147   1.82214
   A29        2.90060   0.00038  -0.00262   0.00960   0.00662   2.90722
   A30        1.85418   0.00038   0.00289  -0.01873  -0.01600   1.83819
   A31        2.11046   0.00016   0.00560  -0.01378  -0.00816   2.10230
   A32        1.87057   0.00047   0.00148  -0.00716  -0.00595   1.86462
   A33        1.88719  -0.00013  -0.00057  -0.00221  -0.00279   1.88441
   A34        1.82600   0.00366  -0.00515   0.01974   0.01477   1.84077
   A35        1.86381   0.00273  -0.00197   0.01167   0.00965   1.87345
   A36        2.57075   0.00020   0.00105  -0.00488  -0.00358   2.56718
   A37        2.70682   0.00855  -0.01743   0.03425   0.01718   2.72400
   A38        3.20863   0.00054   0.00331  -0.01100  -0.00765   3.20098
   A39        3.40331  -0.00012  -0.01338   0.00793  -0.00356   3.39975
   A40        2.90085  -0.00042   0.00129   0.00105   0.00263   2.90348
   A41        3.25044  -0.00098   0.00571  -0.01340  -0.00805   3.24240
   A42        2.98852  -0.00023   0.02612  -0.02173   0.00489   2.99341
   A43        3.17875  -0.00124   0.00401  -0.02017  -0.01566   3.16309
    D1        0.42232  -0.00013   0.00776  -0.03092  -0.02302   0.39930
    D2       -2.74196  -0.00030   0.00875  -0.03383  -0.02494  -2.76691
    D3       -0.02460  -0.00113  -0.00801   0.01664   0.00879  -0.01581
    D4        3.13799  -0.00098  -0.00893   0.01930   0.01054  -3.13466
    D5       -1.99924   0.00008  -0.00237  -0.00265  -0.00502  -2.00426
    D6        2.19748   0.00013  -0.00210  -0.00255  -0.00466   2.19282
    D7        0.09311   0.00010  -0.00210  -0.00184  -0.00394   0.08917
    D8        1.12323  -0.00006  -0.00152  -0.00513  -0.00665   1.11658
    D9       -0.96324  -0.00001  -0.00126  -0.00503  -0.00629  -0.96953
   D10       -3.06761  -0.00004  -0.00126  -0.00431  -0.00557  -3.07318
   D11        0.31144   0.00028   0.01954   0.03247   0.05198   0.36342
   D12       -0.18866   0.00098  -0.00355   0.00669   0.00323  -0.18543
   D13       -2.15708  -0.00397   0.00216  -0.01675  -0.01459  -2.17167
   D14        2.89827   0.00003  -0.00997  -0.03914  -0.04922   2.84906
   D15       -0.89866   0.00017  -0.01807  -0.02697  -0.04514  -0.94379
   D16        0.70232   0.00087  -0.01930   0.03255   0.01309   0.71541
   D17        2.88584   0.00087  -0.02704   0.04965   0.02255   2.90839
   D18        1.86562   0.00017  -0.04411   0.19266   0.14868   2.01430
   D19       -0.25015   0.00049  -0.02321   0.15997   0.13704  -0.11311
   D20       -1.69977  -0.00299  -0.03231   0.11630   0.08427  -1.61550
   D21        2.39665   0.00115  -0.00159  -0.01747  -0.01866   2.37799
   D22       -1.90471   0.00080   0.01083  -0.02614  -0.01524  -1.91995
   D23       -1.93363   0.00001  -0.00759   0.00156  -0.00623  -1.93986
   D24        0.04820  -0.00033   0.00484  -0.00711  -0.00281   0.04539
   D25        0.40173   0.00071   0.00836  -0.03313  -0.02463   0.37710
   D26        2.38355   0.00036   0.02079  -0.04180  -0.02121   2.36234
   D27       -1.27926   0.00085   0.02908  -0.07407  -0.04476  -1.32402
   D28        2.31536   0.00362   0.01395   0.00894   0.02202   2.33738
   D29        0.72368   0.00312   0.01267  -0.04391  -0.03067   0.69301
   D30        0.28118  -0.00151   0.01201  -0.16252  -0.15009   0.13109
   D31        2.41407  -0.00041   0.02102  -0.19897  -0.17769   2.23639
   D32        1.91522   0.00121   0.04034  -0.07351  -0.03343   1.88179
   D33       -0.05723   0.00010   0.03886  -0.08013  -0.04137  -0.09859
   D34        2.16925   0.00049  -0.03329   0.07266   0.03932   2.20857
   D35       -0.08531   0.00119  -0.02959   0.07434   0.04450  -0.04082
   D36       -2.03131   0.00087   0.01221  -0.00380   0.00841  -2.02291
   D37        2.02060   0.00022   0.00223   0.02769   0.02990   2.05051
   D38        0.01595   0.00036   0.00756   0.00318   0.01092   0.02687
   D39       -2.21531  -0.00029  -0.00242   0.03466   0.03242  -2.18289
   D40       -0.29212  -0.00108   0.01974  -0.03702  -0.01748  -0.30960
   D41        1.66440   0.00436   0.01268  -0.00982   0.00287   1.66727
   D42        0.25761   0.00332  -0.00336   0.06453   0.06127   0.31887
   D43       -1.74068   0.00066   0.00033   0.05318   0.05339  -1.68729
         Item               Value     Threshold  Converged?
 Maximum Force            0.008551     0.000015     NO 
 RMS     Force            0.001515     0.000010     NO 
 Maximum Displacement     0.315154     0.000060     NO 
 RMS     Displacement     0.101112     0.000040     NO 
 Predicted change in Energy=-4.232771D-04
 GradGradGradGradGradGradGradGradGradGradGradGradGradGradGradGradGradGrad

                          Input orientation:                          
 ---------------------------------------------------------------------
 Center     Atomic      Atomic             Coordinates (Angstroms)
 Number     Number       Type             X           Y           Z
 ---------------------------------------------------------------------
      1          6           0        0.346609    1.222721   -1.779467
      2          8           0       -0.481322    1.991586   -1.341646
      3          8           0        0.425431   -0.059261   -1.598534
      4          1           0       -0.310571   -0.439775   -0.995093
      5          6           0        1.481674    1.730036   -2.707848
      6          9           0        1.349825    1.197002   -3.932310
      7          9           0        2.681768    1.378826   -2.229916
      8          9           0        1.450319    3.055369   -2.825278
      9          8           0       -1.806455    1.446585    0.948189
     10          1           0       -1.518489    1.799761    0.087571
     11          1           0       -2.466535    2.035322    1.319050
     12          8           0        0.816769   -1.928860    1.564109
     13          1           0        1.464007   -2.443280    1.075567
     14          1           0        1.019014   -2.058555    2.523855
     15          8           0        0.954804    0.927169    1.691992
     16          1           0        0.039937    1.220935    1.556744
     17          1           0        0.972312   -0.020366    1.469457
     18          8           0        1.636917    0.693366    4.296078
     19          1           0        2.461214    1.143528    4.492220
     20          1           0        1.397289    0.923861    3.369042
     21          8           0        1.424565   -1.983392    4.152980
     22          1           0        1.542960   -1.024068    4.348007
     23          1           0        0.827885   -2.330800    4.819153
     24          8           0       -1.289537   -1.096133    0.001791
     25          1           0       -1.759864   -0.386716    0.471390
     26          1           0       -0.727400   -1.554657    0.655123
 ---------------------------------------------------------------------
                    Distance matrix (angstroms):
                    1          2          3          4          5
     1  C    0.000000
     2  O    1.211738   0.000000
     3  O    1.297084   2.257026   0.000000
     4  H    1.952184   2.461863   1.025003   0.000000
     5  C    1.551654   2.405882   2.355379   3.294503   0.000000
     6  F    2.375255   3.270474   2.806993   3.750093   1.341944
     7  F    2.383325   3.342101   2.749144   3.712976   1.338654
     8  F    2.381280   2.657826   3.500888   4.320456   1.330895
     9  O    3.482227   2.701175   3.706033   3.093924   4.925316
    10  H    2.701369   1.776281   3.174545   2.765275   4.101244
    11  H    4.263204   3.319983   4.611187   4.016160   5.647784
    12  O    4.618768   5.049589   3.694706   3.168246   5.663854
    13  H    4.779054   5.412509   3.730013   3.383901   5.633037
    14  H    5.453208   5.796270   4.619914   4.095271   6.475971
    15  O    3.536704   3.521136   3.475750   3.269577   4.503419
    16  H    3.350277   3.044056   3.426848   3.064749   4.530402
    17  H    3.534441   3.750106   3.116594   2.809929   4.557766
    18  O    6.233566   6.160863   6.064700   5.750930   7.081932
    19  H    6.619054   6.588756   6.533635   6.348247   7.290026
    20  H    5.263116   5.182644   5.156340   4.880775   6.130713
    21  O    6.828987   7.044414   6.146581   5.647663   7.801523
    22  H    6.635153   6.750114   6.127077   5.685569   7.574559
    23  H    7.510054   7.638880   6.819718   6.219125   8.577504
    24  O    3.350662   3.462952   2.564616   1.543683   4.796768
    25  H    3.477625   3.252397   3.027759   2.062483   5.009567
    26  H    3.846369   4.077191   2.940102   2.034680   5.194111
                    6          7          8          9         10
     6  F    0.000000
     7  F    2.169165   0.000000
     8  F    2.165443   2.163728   0.000000
     9  O    5.817530   5.499916   5.237730   0.000000
    10  H    4.974935   4.815609   4.344544   0.973817   0.000000
    11  H    6.545545   6.287382   5.792901   0.959091   1.571885
    12  O    6.345532   5.367833   6.671630   4.319061   4.640712
    13  H    6.192214   5.197851   6.741804   5.083619   5.279660
    14  H    7.238104   6.097433   7.412926   4.769906   5.221207
    15  O    5.644610   4.309032   5.018018   2.906473   3.074534
    16  H    5.643234   4.619848   4.955446   1.957145   2.218603
    17  H    5.550097   4.308751   5.304091   3.185155   3.380319
    18  O    8.248783   6.644559   7.505171   4.861327   5.375148
    19  H    8.497691   6.729868   7.630389   5.555627   5.972404
    20  H    7.306613   5.762396   6.551011   4.049413   4.476272
    21  O    8.688636   7.323006   8.607314   5.698677   6.285011
    22  H    8.575202   7.095058   8.252661   5.374148   5.958002
    23  H    9.450180   8.178483   9.372063   6.016041   6.704839
    24  O    5.263254   5.184322   5.721372   2.761935   2.906196
    25  H    5.618799   5.490199   5.746411   1.894861   2.232993
    26  H    5.738557   5.343333   6.173168   3.202765   3.492858
                   11         12         13         14         15
    11  H    0.000000
    12  O    5.153143   0.000000
    13  H    5.963750   0.960321   0.000000
    14  H    5.510031   0.989362   1.563192   0.000000
    15  O    3.615612   2.862221   3.463985   3.100108   0.000000
    16  H    2.646153   3.244185   3.960552   3.556536   0.970347
    17  H    4.009258   1.917161   2.503483   2.295246   0.973473
    18  O    5.244221   3.874580   4.498903   3.331013   2.702074
    19  H    5.928492   4.551660   5.053032   4.025884   3.187061
    20  H    4.512975   3.425319   4.074570   3.122858   1.734446
    21  O    6.270716   2.659820   3.111836   1.680526   3.840378
    22  H    5.883069   3.015973   3.567809   2.161530   3.347786
    23  H    6.493608   3.279785   3.798913   2.319275   4.517699
    24  O    3.595345   2.751508   3.248046   3.551967   3.462311
    25  H    2.661612   3.195510   3.871411   3.837945   3.253550
    26  H    4.043927   1.830503   2.401808   2.606920   3.172439
                   16         17         18         19         20
    16  H    0.000000
    17  H    1.554918   0.000000
    18  O    3.214440   2.990133   0.000000
    19  H    3.805994   3.564909   0.959470   0.000000
    20  H    2.283655   2.163468   0.984857   1.562600   0.000000
    21  O    4.350327   3.355488   2.688978   3.311699   3.011216
    22  H    3.884619   3.101469   1.720786   2.358487   2.184953
    23  H    4.886614   4.071785   3.173913   3.852999   3.608305
    24  O    3.090984   2.902978   5.496120   6.264836   4.757919
    25  H    2.646094   2.931746   5.228090   6.027123   4.481251
    26  H    3.017555   2.430270   4.888778   5.671928   4.245316
                   21         22         23         24         25
    21  O    0.000000
    22  H    0.986080   0.000000
    23  H    0.959431   1.562325   0.000000
    24  O    5.038447   5.188239   5.405077   0.000000
    25  H    5.122896   5.132545   5.420235   0.972113   0.000000
    26  H    4.129136   4.367316   4.512255   0.976262   1.569658
                   26
    26  H    0.000000
 Stoichiometry    C2H13F3O8
 Framework group  C1[X(C2H13F3O8)]
 Deg. of freedom    72
 Full point group                 C1      NOp   1
 Largest Abelian subgroup         C1      NOp   1
 Largest concise Abelian subgroup C1      NOp   1
                         Standard orientation:                         
 ---------------------------------------------------------------------
 Center     Atomic      Atomic             Coordinates (Angstroms)
 Number     Number       Type             X           Y           Z
 ---------------------------------------------------------------------
      1          6           0        1.844361    0.389521    0.009615
      2          8           0        1.706734    1.036313    1.025011
      3          8           0        1.185164    0.493060   -1.102665
      4          1           0        0.454193    1.211442   -1.087154
      5          6           0        2.938866   -0.706196   -0.085746
      6          9           0        3.856257   -0.364041   -1.003426
      7          9           0        2.408080   -1.880497   -0.448069
      8          9           0        3.558091   -0.869832    1.080900
      9          8           0       -0.664139    2.180607    1.629906
     10          1           0        0.276323    1.933690    1.576202
     11          1           0       -0.803328    2.697752    2.425547
     12          8           0       -2.437042    0.066097   -1.692736
     13          1           0       -2.161171   -0.437589   -2.462420
     14          1           0       -3.363952   -0.213767   -1.489386
     15          8           0       -1.445913   -0.528728    0.925690
     16          1           0       -1.242337    0.338189    1.311158
     17          1           0       -1.606368   -0.374508   -0.022002
     18          8           0       -3.910219   -1.437486    1.560163
     19          1           0       -3.885833   -2.338001    1.890408
     20          1           0       -2.975911   -1.140100    1.467567
     21          8           0       -4.820855   -0.796048   -0.887265
     22          1           0       -4.625356   -1.082665    0.035766
     23          1           0       -5.591573   -0.226290   -0.843953
     24          8           0       -0.755136    2.169877   -1.130509
     25          1           0       -0.931502    2.471395   -0.223323
     26          1           0       -1.513152    1.620296   -1.407022
 ---------------------------------------------------------------------
 Rotational constants (GHZ):           0.8085407           0.2543533           0.2471764
 Standard basis: 6-31++G(d,p) (6D, 7F)
 There are   325 symmetry adapted cartesian basis functions of A   symmetry.
 There are   325 symmetry adapted basis functions of A   symmetry.
   325 basis functions,   520 primitive gaussians,   325 cartesian basis functions
    58 alpha electrons       58 beta electrons
       nuclear repulsion energy       977.6782625601 Hartrees.
 NAtoms=   26 NActive=   26 NUniq=   26 SFac= 1.00D+00 NAtFMM=   60 NAOKFM=F Big=F
 Integral buffers will be    131072 words long.
 Raffenetti 2 integral format.
 Two-electron integral symmetry is turned on.
 Nuclear repulsion after empirical dispersion term =      977.6644151296 Hartrees.
 One-electron integrals computed using PRISM.
 NBasis=   325 RedAO= T EigKep=  4.60D-05  NBF=   325
 NBsUse=   325 1.00D-06 EigRej= -1.00D+00 NBFU=   325
 Initial guess from the checkpoint file:  "/local_scratch/slurm.5787710/Gau-2778638.chk"
 B after Tr=     0.000000   -0.000000   -0.000000
         Rot=    0.999993   -0.002462    0.002370    0.001661 Ang=  -0.44 deg.
 ExpMin= 3.60D-02 ExpMax= 7.00D+03 ExpMxC= 1.05D+03 IAcc=3 IRadAn=         5 AccDes= 0.00D+00
 Harris functional with IExCor= 4639 and IRadAn=       5 diagonalized for initial guess.
 HarFok:  IExCor= 4639 AccDes= 0.00D+00 IRadAn=         5 IDoV= 1 UseB2=F ITyADJ=14
 ICtDFT=  3500011 ScaDFX=  1.000000  1.000000  1.000000  1.000000
 FoFCou: FMM=F IPFlag=           0 FMFlag=      100000 FMFlg1=           0
         NFxFlg=           0 DoJE=T BraDBF=F KetDBF=T FulRan=T
         wScrn=  0.000000 ICntrl=       500 IOpCl=  0 I1Cent=   200000004 NGrid=           0
         NMat0=    1 NMatS0=      1 NMatT0=    0 NMatD0=    1 NMtDS0=    0 NMtDT0=    0
 Petite list used in FoFCou.
 Requested convergence on RMS density matrix=1.00D-10 within 128 cycles.
 Requested convergence on MAX density matrix=1.00D-08.
 Requested convergence on             energy=1.00D-08.
 No special actions if energy rises.
 SCF Done:  E(RwB97XD) =  -985.244907714     A.U. after   16 cycles
            NFock= 16  Conv=0.29D-10     -V/T= 2.0083
 Calling FoFJK, ICntrl=      2127 FMM=F ISym2X=0 I1Cent= 0 IOpClX= 0 NMat=1 NMatS=1 NMatT=0.
 ***** Axes restored to original set *****
 -------------------------------------------------------------------
 Center     Atomic                   Forces (Hartrees/Bohr)
 Number     Number              X              Y              Z
 -------------------------------------------------------------------
      1        6           0.002516246   -0.004062473   -0.002149327
      2        8          -0.003138800    0.004253012    0.001278724
      3        8           0.000531163   -0.001166343   -0.000851255
      4        1           0.000105184    0.001244053    0.000167170
      5        6           0.000657017    0.000237643   -0.000222342
      6        9          -0.000706893   -0.000404486   -0.000165661
      7        9           0.000185092   -0.000532333    0.000823850
      8        9          -0.000791978   -0.000051973    0.000502114
      9        8           0.000185492   -0.002857603    0.003963079
     10        1           0.000323908    0.002206236   -0.003387775
     11        1          -0.000217848    0.000725818   -0.000290178
     12        8           0.000810608    0.000305960   -0.000659244
     13        1           0.000409473   -0.000176700   -0.000766442
     14        1          -0.001373688    0.000026997    0.000986143
     15        8          -0.000349015   -0.000050707    0.000509749
     16        1          -0.000451719   -0.001028006    0.000281455
     17        1          -0.000497107    0.000569308    0.000050870
     18        8          -0.000532673   -0.000130765    0.000899930
     19        1           0.000345852    0.000181896   -0.000035328
     20        1           0.000493241   -0.000086782   -0.000659902
     21        8          -0.000135144    0.000599093    0.000213485
     22        1           0.000625208    0.000102499   -0.000560763
     23        1          -0.000291620   -0.000542370    0.000252667
     24        8           0.001014556   -0.000157912   -0.002068817
     25        1           0.000573834    0.000219907    0.001085899
     26        1          -0.000290390    0.000576032    0.000801899
 -------------------------------------------------------------------
 Cartesian Forces:  Max     0.004253012 RMS     0.001259414

 GradGradGradGradGradGradGradGradGradGradGradGradGradGradGradGradGradGrad
 Berny optimization.
 Using GEDIIS/GDIIS optimizer.
 FormGI is forming the generalized inverse of G from B-inverse, IUseBI=4.
 Internal  Forces:  Max     0.005200361 RMS     0.001130274
 Search for a local minimum.
 Step number  13 out of a maximum of  156
 All quantities printed in internal units (Hartrees-Bohrs-Radians)
 Mixed Optimization -- RFO/linear search
 Update second derivatives using D2CorX and points   12   13
 DE= -3.41D-04 DEPred=-4.23D-04 R= 8.06D-01
 TightC=F SS=  1.41D+00  RLast= 3.72D-01 DXNew= 2.7114D+00 1.1155D+00
 Trust test= 8.06D-01 RLast= 3.72D-01 DXMaxT set to 1.61D+00
 ITU=  1  1  1  1  1  1  1  1 -1  1 -1  1  0
 Use linear search instead of GDIIS.
     Eigenvalues ---   -0.00001   0.00020   0.00038   0.00058   0.00143
     Eigenvalues ---    0.00193   0.00273   0.00482   0.00530   0.00624
     Eigenvalues ---    0.00741   0.00797   0.00909   0.01067   0.01161
     Eigenvalues ---    0.01208   0.01252   0.01309   0.01470   0.01614
     Eigenvalues ---    0.01684   0.01809   0.01881   0.02029   0.02133
     Eigenvalues ---    0.02242   0.02444   0.02675   0.02721   0.02945
     Eigenvalues ---    0.03129   0.03176   0.03335   0.03825   0.03947
     Eigenvalues ---    0.04548   0.04836   0.06125   0.06374   0.07172
     Eigenvalues ---    0.07984   0.08809   0.09732   0.10193   0.11950
     Eigenvalues ---    0.13606   0.19454   0.20775   0.21843   0.23623
     Eigenvalues ---    0.24763   0.26176   0.36466   0.38488   0.40281
     Eigenvalues ---    0.43207   0.45931   0.46420   0.47363   0.48236
     Eigenvalues ---    0.49417   0.50835   0.53474   0.55987   0.56231
     Eigenvalues ---    0.56910   0.57291   0.57492   0.58968   0.63290
     Eigenvalues ---    1.08156   1.21211
 RFO step:  Lambda=-4.17686603D-04 EMin=-1.25538329D-05
 Quartic linear search produced a step of -0.07347.
 Iteration  1 RMS(Cart)=  0.05888112 RMS(Int)=  0.00093181
 Iteration  2 RMS(Cart)=  0.00124253 RMS(Int)=  0.00011683
 Iteration  3 RMS(Cart)=  0.00000150 RMS(Int)=  0.00011682
 Iteration  4 RMS(Cart)=  0.00000000 RMS(Int)=  0.00011682
 Variable       Old X    -DE/DX   Delta X   Delta X   Delta X     New X
                                 (Linear)    (Quad)   (Total)
    R1        2.28985   0.00520   0.00039   0.00146   0.00185   2.29171
    R2        2.45113  -0.00070  -0.00006  -0.00245  -0.00245   2.44869
    R3        2.93220  -0.00129  -0.00028  -0.00022  -0.00050   2.93170
    R4        3.35668   0.00012   0.00009   0.02504   0.02506   3.38175
    R5        1.93697  -0.00082  -0.00002   0.00589   0.00594   1.94291
    R6        2.91714  -0.00032  -0.00094  -0.02538  -0.02625   2.89089
    R7        2.53591   0.00038   0.00008  -0.00103  -0.00095   2.53496
    R8        2.52969   0.00060   0.00004   0.00112   0.00116   2.53085
    R9        2.51503  -0.00008  -0.00004   0.00008   0.00004   2.51507
   R10        1.84025   0.00406   0.00047   0.00368   0.00406   1.84431
   R11        1.81242   0.00048   0.00006   0.00058   0.00063   1.81305
   R12        3.58077   0.00029   0.00169  -0.00723  -0.00557   3.57520
   R13        1.81474   0.00076   0.00002   0.00061   0.00063   1.81538
   R14        1.86962   0.00089   0.00017  -0.00078  -0.00064   1.86898
   R15        3.62291  -0.00049  -0.00147   0.01005   0.00862   3.63153
   R16        3.45915  -0.00052  -0.00062  -0.01216  -0.01279   3.44636
   R17        3.17573   0.00022  -0.00025  -0.00004  -0.00033   3.17541
   R18        1.83369   0.00008   0.00007  -0.00027  -0.00020   1.83349
   R19        1.83960  -0.00074   0.00033  -0.00492  -0.00454   1.83506
   R20        3.27763   0.00001   0.00076  -0.01080  -0.01001   3.26761
   R21        1.81314   0.00037   0.00004  -0.00002   0.00002   1.81315
   R22        1.86111   0.00046  -0.00005   0.00154   0.00152   1.86263
   R23        3.25181  -0.00019  -0.00031  -0.00129  -0.00164   3.25018
   R24        1.86342  -0.00006  -0.00029   0.00300   0.00267   1.86609
   R25        1.81306   0.00055   0.00004  -0.00011  -0.00007   1.81299
   R26        1.83703   0.00055  -0.00002   0.00117   0.00115   1.83818
   R27        1.84487  -0.00001   0.00003  -0.00017  -0.00015   1.84472
    A1        2.23731   0.00076   0.00007   0.00199   0.00197   2.23928
    A2        2.10429  -0.00006  -0.00015   0.00013   0.00001   2.10430
    A3        1.94137  -0.00070   0.00008  -0.00194  -0.00184   1.93953
    A4        2.24101  -0.00150   0.00118   0.00135   0.00214   2.24315
    A5        1.98821  -0.00122  -0.00079  -0.00200  -0.00280   1.98541
    A6        1.92218  -0.00082  -0.00016   0.00370   0.00355   1.92573
    A7        1.93522  -0.00089  -0.00010  -0.00488  -0.00498   1.93023
    A8        1.94029  -0.00125  -0.00017   0.00041   0.00024   1.94053
    A9        1.88561   0.00101   0.00015   0.00060   0.00076   1.88637
   A10        1.88886   0.00094   0.00011   0.00025   0.00036   1.88922
   A11        1.89008   0.00114   0.00019  -0.00003   0.00015   1.89023
   A12        1.89929  -0.00095  -0.00092  -0.00626  -0.00694   1.89236
   A13        1.69234  -0.00014   0.00077   0.01207   0.01262   1.70496
   A14        2.35764   0.00040  -0.00021   0.00163   0.00147   2.35911
   A15        2.74637  -0.00036  -0.00194  -0.00392  -0.00651   2.73986
   A16        1.86033   0.00022  -0.00005   0.00957   0.00959   1.86992
   A17        2.04143   0.00145  -0.00019  -0.00372  -0.00388   2.03756
   A18        2.01024   0.00028   0.00075   0.00367   0.00445   2.01469
   A19        1.73332  -0.00039  -0.00141  -0.01133  -0.01281   1.72050
   A20        2.31986  -0.00024   0.00102  -0.01051  -0.00947   2.31039
   A21        1.41053  -0.00136  -0.00191   0.00566   0.00367   1.41420
   A22        2.96170   0.00019   0.00011   0.00253   0.00252   2.96422
   A23        1.85435  -0.00097  -0.00079  -0.00310  -0.00403   1.85032
   A24        1.95614  -0.00001  -0.00027  -0.02757  -0.02790   1.92824
   A25        1.78707   0.00080   0.00083  -0.00184  -0.00094   1.78612
   A26        1.86675   0.00018   0.00011  -0.00116  -0.00105   1.86570
   A27        2.10482   0.00041   0.00069   0.00832   0.00903   2.11385
   A28        1.82214  -0.00054  -0.00084  -0.00418  -0.00509   1.81705
   A29        2.90722  -0.00006  -0.00049   0.00150   0.00102   2.90824
   A30        1.83819   0.00004   0.00118   0.00831   0.00926   1.84745
   A31        2.10230   0.00019   0.00060   0.00460   0.00519   2.10749
   A32        1.86462   0.00008   0.00044   0.00405   0.00451   1.86913
   A33        1.88441   0.00091   0.00020  -0.00015   0.00003   1.88443
   A34        1.84077   0.00190  -0.00109   0.00514   0.00421   1.84498
   A35        1.87345  -0.00249  -0.00071  -0.00148  -0.00220   1.87126
   A36        2.56718  -0.00101   0.00026   0.00708   0.00723   2.57440
   A37        2.72400   0.00036  -0.00126   0.01943   0.01814   2.74215
   A38        3.20098   0.00208   0.00056   0.00305   0.00359   3.20457
   A39        3.39975   0.00039   0.00026  -0.01468  -0.01450   3.38525
   A40        2.90348   0.00025  -0.00019  -0.00399  -0.00438   2.89910
   A41        3.24240  -0.00122   0.00059  -0.00820  -0.00794   3.23445
   A42        2.99341  -0.00165  -0.00036  -0.01404  -0.01443   2.97898
   A43        3.16309   0.00144   0.00115   0.00649   0.00760   3.17069
    D1        0.39930  -0.00056   0.00169   0.01073   0.01246   0.41176
    D2       -2.76691  -0.00022   0.00183   0.02097   0.02288  -2.74403
    D3       -0.01581  -0.00022  -0.00065   0.00835   0.00783  -0.00798
    D4       -3.13466  -0.00055  -0.00077  -0.00113  -0.00181  -3.13647
    D5       -2.00426  -0.00002   0.00037  -0.05275  -0.05239  -2.05664
    D6        2.19282  -0.00018   0.00034  -0.05278  -0.05244   2.14038
    D7        0.08917  -0.00019   0.00029  -0.04972  -0.04944   0.03973
    D8        1.11658   0.00029   0.00049  -0.04406  -0.04357   1.07301
    D9       -0.96953   0.00013   0.00046  -0.04409  -0.04362  -1.01316
   D10       -3.07318   0.00013   0.00041  -0.04104  -0.04062  -3.11380
   D11        0.36342  -0.00033  -0.00382  -0.11230  -0.11619   0.24723
   D12       -0.18543  -0.00082  -0.00024  -0.01849  -0.01866  -0.20410
   D13       -2.17167   0.00035   0.00107  -0.02077  -0.01978  -2.19145
   D14        2.84906   0.00017   0.00362   0.09109   0.09461   2.94366
   D15       -0.94379  -0.00004   0.00332   0.09777   0.10107  -0.84273
   D16        0.71541   0.00140  -0.00096  -0.00526  -0.00665   0.70876
   D17        2.90839  -0.00001  -0.00166   0.00171  -0.00013   2.90826
   D18        2.01430   0.00051  -0.01092   0.07890   0.06794   2.08224
   D19       -0.11311  -0.00101  -0.01007   0.08454   0.07448  -0.03862
   D20       -1.61550   0.00125  -0.00619   0.08828   0.08204  -1.53346
   D21        2.37799  -0.00012   0.00137   0.03004   0.03140   2.40939
   D22       -1.91995  -0.00027   0.00112   0.00004   0.00119  -1.91876
   D23       -1.93986   0.00048   0.00046   0.03522   0.03568  -1.90417
   D24        0.04539   0.00033   0.00021   0.00522   0.00548   0.05086
   D25        0.37710   0.00034   0.00181   0.02550   0.02731   0.40440
   D26        2.36234   0.00019   0.00156  -0.00449  -0.00290   2.35944
   D27       -1.32402   0.00211   0.00329  -0.01774  -0.01447  -1.33850
   D28        2.33738   0.00135  -0.00162  -0.02849  -0.03010   2.30728
   D29        0.69301   0.00313   0.00225  -0.01917  -0.01691   0.67610
   D30        0.13109   0.00034   0.01103  -0.10398  -0.09302   0.03807
   D31        2.23639   0.00062   0.01305  -0.08846  -0.07544   2.16095
   D32        1.88179  -0.00099   0.00246  -0.05496  -0.05238   1.82941
   D33       -0.09859  -0.00029   0.00304  -0.03893  -0.03601  -0.13461
   D34        2.20857  -0.00035  -0.00289   0.03374   0.03083   2.23940
   D35       -0.04082  -0.00062  -0.00327   0.02699   0.02371  -0.01711
   D36       -2.02291   0.00008  -0.00062   0.01535   0.01470  -2.00821
   D37        2.05051   0.00008  -0.00220   0.00655   0.00438   2.05489
   D38        0.02687   0.00035  -0.00080   0.01549   0.01456   0.04144
   D39       -2.18289   0.00035  -0.00238   0.00668   0.00425  -2.17865
   D40       -0.30960  -0.00029   0.00128   0.00302   0.00396  -0.30564
   D41        1.66727   0.00113  -0.00021   0.00817   0.00777   1.67504
   D42        0.31887   0.00394  -0.00450   0.05194   0.04745   0.36633
   D43       -1.68729   0.00313  -0.00392   0.05035   0.04642  -1.64086
         Item               Value     Threshold  Converged?
 Maximum Force            0.005200     0.000015     NO 
 RMS     Force            0.001130     0.000010     NO 
 Maximum Displacement     0.250584     0.000060     NO 
 RMS     Displacement     0.059421     0.000040     NO 
 Predicted change in Energy=-2.352429D-04
 GradGradGradGradGradGradGradGradGradGradGradGradGradGradGradGradGradGrad

                          Input orientation:                          
 ---------------------------------------------------------------------
 Center     Atomic      Atomic             Coordinates (Angstroms)
 Number     Number       Type             X           Y           Z
 ---------------------------------------------------------------------
      1          6           0        0.331039    1.225591   -1.827335
      2          8           0       -0.488629    1.996757   -1.375521
      3          8           0        0.424244   -0.052154   -1.633039
      4          1           0       -0.298538   -0.429678   -1.006824
      5          6           0        1.443680    1.728284   -2.784486
      6          9           0        1.327530    1.139639   -3.984267
      7          9           0        2.654940    1.435910   -2.293564
      8          9           0        1.369864    3.045791   -2.957882
      9          8           0       -1.752278    1.458962    0.966255
     10          1           0       -1.478872    1.829214    0.105632
     11          1           0       -2.405790    2.044432    1.354386
     12          8           0        0.847419   -1.926525    1.561432
     13          1           0        1.507596   -2.426371    1.074419
     14          1           0        1.029399   -2.063740    2.523837
     15          8           0        0.968823    0.930428    1.743962
     16          1           0        0.045507    1.203765    1.625042
     17          1           0        1.001496   -0.011661    1.510766
     18          8           0        1.601606    0.671003    4.353574
     19          1           0        2.418168    1.124537    4.572962
     20          1           0        1.382294    0.910027    3.422823
     21          8           0        1.377162   -2.001818    4.166644
     22          1           0        1.503882   -1.045940    4.379674
     23          1           0        0.761595   -2.355365    4.812025
     24          8           0       -1.250434   -1.079307   -0.000769
     25          1           0       -1.708629   -0.369050    0.480664
     26          1           0       -0.679949   -1.542521    0.641815
 ---------------------------------------------------------------------
                    Distance matrix (angstroms):
                    1          2          3          4          5
     1  C    0.000000
     2  O    1.212719   0.000000
     3  O    1.295790   2.257806   0.000000
     4  H    1.951799   2.461638   1.028145   0.000000
     5  C    1.551389   2.406466   2.352666   3.294268   0.000000
     6  F    2.377549   3.292209   2.786498   3.737917   1.341442
     7  F    2.379521   3.322556   2.761636   3.722788   1.339268
     8  F    2.381265   2.656753   3.499524   4.320773   1.330917
     9  O    3.492681   2.714765   3.711745   3.094085   4.935052
    10  H    2.715971   1.789543   3.191296   2.780888   4.111481
    11  H    4.275989   3.336191   4.618384   4.017094   5.661150
    12  O    4.656847   5.079651   3.727866   3.185861   5.709655
    13  H    4.810540   5.436100   3.760437   3.403010   5.670661
    14  H    5.499100   5.830698   4.657500   4.110857   6.536770
    15  O    3.639788   3.604496   3.558956   3.320078   4.622651
    16  H    3.464234   3.149209   3.512246   3.116605   4.655529
    17  H    3.622599   3.819013   3.196618   2.864103   4.655333
    18  O    6.334473   6.240931   6.143994   5.792746   7.217664
    19  H    6.732765   6.677925   6.623804   6.397663   7.446219
    20  H    5.363663   5.263595   5.235016   4.923594   6.261310
    21  O    6.887550   7.084164   6.192380   5.660775   7.888999
    22  H    6.712852   6.808111   6.189180   5.713393   7.682782
    23  H    7.555774   7.667447   6.852549   6.220221   8.651497
    24  O    3.339155   3.454339   2.554191   1.529794   4.784339
    25  H    3.468427   3.245130   3.019489   2.050525   4.999706
    26  H    3.844638   4.078325   2.935200   2.025316   5.191099
                    6          7          8          9         10
     6  F    0.000000
     7  F    2.169854   0.000000
     8  F    2.165334   2.164360   0.000000
     9  O    5.839080   5.481836   5.259719   0.000000
    10  H    5.007862   4.795751   4.356659   0.975966   0.000000
    11  H    6.577046   6.268080   5.818413   0.959426   1.569994
    12  O    6.355049   5.425320   6.739516   4.309777   4.651511
    13  H    6.191863   5.251374   6.798748   5.072898   5.288435
    14  H    7.259886   6.172300   7.501497   4.751128   5.224388
    15  O    5.743261   4.404557   5.171357   2.878987   3.079473
    16  H    5.754307   4.713652   5.113724   1.931620   2.241322
    17  H    5.623804   4.393434   5.427017   3.168990   3.393442
    18  O    8.355496   6.773407   7.690949   4.831495   5.373621
    19  H    8.626464   6.877659   7.842434   5.523839   5.969969
    20  H    7.410851   5.879904   6.728673   4.020149   4.476040
    21  O    8.735478   7.428660   8.731397   5.657993   6.271010
    22  H    8.646581   7.212255   8.402378   5.341212   5.952376
    23  H    9.482093   8.273325   9.482295   5.971482   6.684350
    24  O    5.238118   5.180267   5.711997   2.762208   2.919417
    25  H    5.606248   5.476765   5.741242   1.891912   2.241830
    26  H    5.711794   5.348737   6.181599   3.203756   3.506332
                   11         12         13         14         15
    11  H    0.000000
    12  O    5.137580   0.000000
    13  H    5.948197   0.960657   0.000000
    14  H    5.481352   0.989024   1.568752   0.000000
    15  O    3.575022   2.865350   3.465063   3.094659   0.000000
    16  H    2.605538   3.232000   3.952060   3.528805   0.970241
    17  H    3.982659   1.921721   2.505466   2.288694   0.971071
    18  O    5.190438   3.887416   4.511698   3.339787   2.697738
    19  H    5.871628   4.565692   5.067335   4.036422   3.184576
    20  H    4.462610   3.434660   4.081942   3.126660   1.729147
    21  O    6.212219   2.659592   3.123958   1.680354   3.825467
    22  H    5.829949   3.024708   3.581943   2.169143   3.337559
    23  H    6.430071   3.279881   3.811988   2.322190   4.500265
    24  O    3.595697   2.749407   3.252283   3.541241   3.465288
    25  H    2.659759   3.182321   3.863835   3.813571   3.233158
    26  H    4.043824   1.823735   2.398685   2.595293   3.169961
                   16         17         18         19         20
    16  H    0.000000
    17  H    1.550560   0.000000
    18  O    3.185932   2.984580   0.000000
    19  H    3.784974   3.560190   0.959478   0.000000
    20  H    2.259491   2.156497   0.985660   1.562648   0.000000
    21  O    4.302187   3.339991   2.688734   3.320073   3.005352
    22  H    3.843960   3.090754   1.719920   2.363102   2.180861
    23  H    4.830843   4.055713   3.174067   3.861490   3.602490
    24  O    3.087903   2.914755   5.491631   6.263752   4.754965
    25  H    2.619225   2.921235   5.199883   6.000680   4.454901
    26  H    3.005846   2.434310   4.886955   5.671459   4.242858
                   21         22         23         24         25
    21  O    0.000000
    22  H    0.987493   0.000000
    23  H    0.959393   1.566049   0.000000
    24  O    5.012248   5.174520   5.370249   0.000000
    25  H    5.076858   5.097125   5.367321   0.972721   0.000000
    26  H    4.106955   4.357442   4.486581   0.976184   1.568817
                   26
    26  H    0.000000
 Stoichiometry    C2H13F3O8
 Framework group  C1[X(C2H13F3O8)]
 Deg. of freedom    72
 Full point group                 C1      NOp   1
 Largest Abelian subgroup         C1      NOp   1
 Largest concise Abelian subgroup C1      NOp   1
                         Standard orientation:                         
 ---------------------------------------------------------------------
 Center     Atomic      Atomic             Coordinates (Angstroms)
 Number     Number       Type             X           Y           Z
 ---------------------------------------------------------------------
      1          6           0        1.874224    0.390722    0.004672
      2          8           0        1.720612    1.057843    1.005693
      3          8           0        1.213201    0.448625   -1.108327
      4          1           0        0.466034    1.154898   -1.110028
      5          6           0        2.988325   -0.686838   -0.062048
      6          9           0        3.870446   -0.386235   -1.026915
      7          9           0        2.465343   -1.888778   -0.336759
      8          9           0        3.645772   -0.770991    1.092084
      9          8           0       -0.692309    2.163568    1.575896
     10          1           0        0.253327    1.923127    1.554164
     11          1           0       -0.851723    2.696777    2.357416
     12          8           0       -2.436806   -0.012960   -1.709470
     13          1           0       -2.153258   -0.555013   -2.450173
     14          1           0       -3.372447   -0.261864   -1.507504
     15          8           0       -1.517888   -0.523942    0.955998
     16          1           0       -1.336152    0.362510    1.306058
     17          1           0       -1.658423   -0.411539    0.001747
     18          8           0       -4.007396   -1.351179    1.585134
     19          1           0       -4.010051   -2.236653    1.954630
     20          1           0       -3.063703   -1.081639    1.493937
     21          8           0       -4.855974   -0.762219   -0.897271
     22          1           0       -4.686058   -1.031958    0.037348
     23          1           0       -5.608066   -0.166670   -0.886606
     24          8           0       -0.743460    2.088601   -1.184820
     25          1           0       -0.935075    2.404172   -0.284884
     26          1           0       -1.493597    1.527894   -1.460204
 ---------------------------------------------------------------------
 Rotational constants (GHZ):           0.8260249           0.2478559           0.2430446
 Standard basis: 6-31++G(d,p) (6D, 7F)
 There are   325 symmetry adapted cartesian basis functions of A   symmetry.
 There are   325 symmetry adapted basis functions of A   symmetry.
   325 basis functions,   520 primitive gaussians,   325 cartesian basis functions
    58 alpha electrons       58 beta electrons
       nuclear repulsion energy       974.9318053279 Hartrees.
 NAtoms=   26 NActive=   26 NUniq=   26 SFac= 1.00D+00 NAtFMM=   60 NAOKFM=F Big=F
 Integral buffers will be    131072 words long.
 Raffenetti 2 integral format.
 Two-electron integral symmetry is turned on.
 Nuclear repulsion after empirical dispersion term =      974.9181047356 Hartrees.
 One-electron integrals computed using PRISM.
 NBasis=   325 RedAO= T EigKep=  4.64D-05  NBF=   325
 NBsUse=   325 1.00D-06 EigRej= -1.00D+00 NBFU=   325
 Initial guess from the checkpoint file:  "/local_scratch/slurm.5787710/Gau-2778638.chk"
 B after Tr=     0.000000   -0.000000   -0.000000
         Rot=    0.999883    0.015147    0.002172    0.000027 Ang=   1.75 deg.
 ExpMin= 3.60D-02 ExpMax= 7.00D+03 ExpMxC= 1.05D+03 IAcc=3 IRadAn=         5 AccDes= 0.00D+00
 Harris functional with IExCor= 4639 and IRadAn=       5 diagonalized for initial guess.
 HarFok:  IExCor= 4639 AccDes= 0.00D+00 IRadAn=         5 IDoV= 1 UseB2=F ITyADJ=14
 ICtDFT=  3500011 ScaDFX=  1.000000  1.000000  1.000000  1.000000
 FoFCou: FMM=F IPFlag=           0 FMFlag=      100000 FMFlg1=           0
         NFxFlg=           0 DoJE=T BraDBF=F KetDBF=T FulRan=T
         wScrn=  0.000000 ICntrl=       500 IOpCl=  0 I1Cent=   200000004 NGrid=           0
         NMat0=    1 NMatS0=      1 NMatT0=    0 NMatD0=    1 NMtDS0=    0 NMtDT0=    0
 Petite list used in FoFCou.
 Requested convergence on RMS density matrix=1.00D-10 within 128 cycles.
 Requested convergence on MAX density matrix=1.00D-08.
 Requested convergence on             energy=1.00D-08.
 No special actions if energy rises.
 SCF Done:  E(RwB97XD) =  -985.245179289     A.U. after   15 cycles
            NFock= 15  Conv=0.83D-10     -V/T= 2.0083
 Calling FoFJK, ICntrl=      2127 FMM=F ISym2X=0 I1Cent= 0 IOpClX= 0 NMat=1 NMatS=1 NMatT=0.
 ***** Axes restored to original set *****
 -------------------------------------------------------------------
 Center     Atomic                   Forces (Hartrees/Bohr)
 Number     Number              X              Y              Z
 -------------------------------------------------------------------
      1        6           0.002143954   -0.002304188   -0.001724254
      2        8          -0.002603032    0.003309748    0.001288216
      3        8          -0.000449414   -0.001909078   -0.000123272
      4        1           0.000772430    0.001184891   -0.000432100
      5        6           0.000244321    0.000366653   -0.000136036
      6        9          -0.000538098   -0.000369871   -0.000180397
      7        9           0.000421857   -0.000428446    0.000629241
      8        9          -0.000611592    0.000015195    0.000380376
      9        8           0.000106169   -0.000978023    0.002265741
     10        1           0.000470277    0.000468212   -0.001930338
     11        1          -0.000341578    0.000353021   -0.000056188
     12        8           0.000736399    0.000734518   -0.001368653
     13        1           0.000218415   -0.000103059    0.000054771
     14        1          -0.001144849   -0.000530801    0.001090323
     15        8          -0.000210431    0.001313605    0.001884217
     16        1          -0.000753667   -0.000111151   -0.001119977
     17        1          -0.000165197   -0.001510912   -0.000755110
     18        8          -0.000530433    0.000004944    0.000596502
     19        1           0.000379272    0.000105741    0.000109982
     20        1           0.000707182   -0.000242112   -0.000342448
     21        8           0.000506596    0.001562116    0.000123741
     22        1           0.000043347   -0.001145529   -0.000581181
     23        1          -0.000277200   -0.000211412    0.000276963
     24        8           0.000277077    0.000313632   -0.001471541
     25        1           0.000612896   -0.000088689    0.000438695
     26        1          -0.000014701    0.000200994    0.001082728
 -------------------------------------------------------------------
 Cartesian Forces:  Max     0.003309748 RMS     0.000992167

 GradGradGradGradGradGradGradGradGradGradGradGradGradGradGradGradGradGrad
 Berny optimization.
 Using GEDIIS/GDIIS optimizer.
 FormGI is forming the generalized inverse of G from B-inverse, IUseBI=4.
 Internal  Forces:  Max     0.004030336 RMS     0.000757255
 Search for a local minimum.
 Step number  14 out of a maximum of  156
 All quantities printed in internal units (Hartrees-Bohrs-Radians)
 Mixed Optimization -- En-DIIS/RFO-DIIS
 Update second derivatives using D2CorX and points   12   13   14
 DE= -2.72D-04 DEPred=-2.35D-04 R= 1.15D+00
 TightC=F SS=  1.41D+00  RLast= 3.13D-01 DXNew= 2.7114D+00 9.4046D-01
 Trust test= 1.15D+00 RLast= 3.13D-01 DXMaxT set to 1.61D+00
 ITU=  1  1  1  1  1  1  1  1  1 -1  1 -1  1  0
 Use linear search instead of GDIIS.
     Eigenvalues ---   -0.00001   0.00020   0.00039   0.00076   0.00143
     Eigenvalues ---    0.00193   0.00272   0.00474   0.00557   0.00625
     Eigenvalues ---    0.00726   0.00797   0.00866   0.00984   0.01067
     Eigenvalues ---    0.01212   0.01242   0.01316   0.01482   0.01580
     Eigenvalues ---    0.01706   0.01817   0.01901   0.01989   0.02061
     Eigenvalues ---    0.02243   0.02444   0.02655   0.02787   0.02977
     Eigenvalues ---    0.03116   0.03175   0.03400   0.03854   0.03954
     Eigenvalues ---    0.04606   0.05027   0.05936   0.06339   0.07112
     Eigenvalues ---    0.07756   0.08262   0.09331   0.10787   0.11865
     Eigenvalues ---    0.13596   0.18704   0.19576   0.21247   0.22033
     Eigenvalues ---    0.23722   0.26096   0.36353   0.38368   0.40029
     Eigenvalues ---    0.41986   0.45902   0.47285   0.47717   0.48152
     Eigenvalues ---    0.48921   0.49891   0.52682   0.55923   0.56556
     Eigenvalues ---    0.56619   0.57169   0.57492   0.57658   0.63600
     Eigenvalues ---    1.11548   1.14488
 RFO step:  Lambda=-6.96437612D-04 EMin=-1.34160664D-05
 Quartic linear search produced a step of  0.36428.
 Iteration  1 RMS(Cart)=  0.19860859 RMS(Int)=  0.00579740
 Iteration  2 RMS(Cart)=  0.01078690 RMS(Int)=  0.00033155
 Iteration  3 RMS(Cart)=  0.00004945 RMS(Int)=  0.00032929
 Iteration  4 RMS(Cart)=  0.00000006 RMS(Int)=  0.00032929
 Variable       Old X    -DE/DX   Delta X   Delta X   Delta X     New X
                                 (Linear)    (Quad)   (Total)
    R1        2.29171   0.00403   0.00068   0.00261   0.00331   2.29502
    R2        2.44869   0.00042  -0.00089  -0.00437  -0.00520   2.44348
    R3        2.93170  -0.00091  -0.00018   0.00024   0.00006   2.93176
    R4        3.38175  -0.00018   0.00913  -0.03788  -0.02877   3.35298
    R5        1.94291  -0.00139   0.00216   0.00519   0.00736   1.95028
    R6        2.89089  -0.00011  -0.00956  -0.02968  -0.03923   2.85166
    R7        2.53496   0.00037  -0.00035  -0.00230  -0.00265   2.53231
    R8        2.53085   0.00071   0.00042   0.00156   0.00198   2.53283
    R9        2.51507   0.00000   0.00002   0.00001   0.00003   2.51510
   R10        1.84431   0.00193   0.00148   0.00382   0.00527   1.84958
   R11        1.81305   0.00042   0.00023   0.00046   0.00070   1.81375
   R12        3.57520   0.00013  -0.00203  -0.02929  -0.03137   3.54383
   R13        1.81538   0.00018   0.00023   0.00025   0.00048   1.81586
   R14        1.86898   0.00097  -0.00023   0.00185   0.00165   1.87063
   R15        3.63153  -0.00041   0.00314   0.04125   0.04465   3.67618
   R16        3.44636  -0.00041  -0.00466  -0.05817  -0.06281   3.38355
   R17        3.17541   0.00007  -0.00012   0.01413   0.01399   3.18940
   R18        1.83349   0.00082  -0.00007   0.00088   0.00081   1.83430
   R19        1.83506   0.00135  -0.00165  -0.01073  -0.01213   1.82292
   R20        3.26761   0.00030  -0.00365  -0.01809  -0.02173   3.24588
   R21        1.81315   0.00040   0.00001   0.00020   0.00021   1.81336
   R22        1.86263   0.00041   0.00055  -0.00364  -0.00315   1.85948
   R23        3.25018  -0.00009  -0.00060  -0.00268  -0.00353   3.24665
   R24        1.86609  -0.00127   0.00097   0.00793   0.00866   1.87475
   R25        1.81299   0.00044  -0.00003  -0.00010  -0.00012   1.81287
   R26        1.83818   0.00007   0.00042   0.00113   0.00151   1.83969
   R27        1.84472   0.00036  -0.00005   0.00152   0.00148   1.84620
    A1        2.23928   0.00044   0.00072   0.00125   0.00184   2.24112
    A2        2.10430  -0.00024   0.00000  -0.00091  -0.00089   2.10341
    A3        1.93953  -0.00020  -0.00067  -0.00023  -0.00088   1.93865
    A4        2.24315  -0.00085   0.00078  -0.01952  -0.01908   2.22407
    A5        1.98541  -0.00104  -0.00102   0.00424   0.00310   1.98851
    A6        1.92573  -0.00067   0.00129   0.00474   0.00603   1.93176
    A7        1.93023  -0.00048  -0.00182  -0.00521  -0.00703   1.92321
    A8        1.94053  -0.00099   0.00009   0.00048   0.00055   1.94108
    A9        1.88637   0.00069   0.00028   0.00039   0.00068   1.88705
   A10        1.88922   0.00073   0.00013   0.00024   0.00035   1.88957
   A11        1.89023   0.00083   0.00005  -0.00061  -0.00057   1.88966
   A12        1.89236  -0.00022  -0.00253   0.00722   0.00505   1.89741
   A13        1.70496  -0.00070   0.00460  -0.03243  -0.02808   1.67688
   A14        2.35911   0.00025   0.00054   0.03029   0.03091   2.39003
   A15        2.73986   0.00023  -0.00237   0.06419   0.06133   2.80119
   A16        1.86992  -0.00002   0.00349   0.00121   0.00413   1.87405
   A17        2.03756   0.00074  -0.00141   0.02434   0.02253   2.06009
   A18        2.01469   0.00062   0.00162   0.01445   0.01587   2.03056
   A19        1.72050   0.00007  -0.00467  -0.00334  -0.00765   1.71285
   A20        2.31039  -0.00056  -0.00345  -0.02995  -0.03322   2.27717
   A21        1.41420  -0.00086   0.00134   0.00693   0.00821   1.42241
   A22        2.96422  -0.00023   0.00092  -0.04376  -0.04256   2.92166
   A23        1.85032  -0.00039  -0.00147   0.02278   0.02085   1.87117
   A24        1.92824   0.00057  -0.01016   0.05926   0.04814   1.97638
   A25        1.78612   0.00033  -0.00034   0.00685   0.00679   1.79291
   A26        1.86570   0.00015  -0.00038   0.00603   0.00611   1.87181
   A27        2.11385   0.00004   0.00329  -0.00570  -0.00215   2.11170
   A28        1.81705  -0.00025  -0.00185  -0.01735  -0.01957   1.79748
   A29        2.90824   0.00017   0.00037  -0.01122  -0.01108   2.89715
   A30        1.84745   0.00020   0.00337   0.01406   0.01689   1.86434
   A31        2.10749   0.00008   0.00189   0.00468   0.00710   2.11459
   A32        1.86913  -0.00009   0.00164  -0.00327  -0.00199   1.86714
   A33        1.88443   0.00075   0.00001   0.00700   0.00667   1.89110
   A34        1.84498   0.00165   0.00153   0.04728   0.04886   1.89384
   A35        1.87126  -0.00214  -0.00080  -0.01041  -0.01161   1.85965
   A36        2.57440  -0.00005   0.00263  -0.01371  -0.01134   2.56306
   A37        2.74215   0.00099   0.00661   0.06779   0.07452   2.81667
   A38        3.20457   0.00102   0.00131   0.00108   0.00216   3.20673
   A39        3.38525   0.00048  -0.00528  -0.03701  -0.04285   3.34240
   A40        2.89910   0.00038  -0.00159   0.02924   0.02718   2.92628
   A41        3.23445  -0.00104  -0.00289  -0.03886  -0.04190   3.19256
   A42        2.97898  -0.00089  -0.00526  -0.02698  -0.03127   2.94771
   A43        3.17069   0.00048   0.00277  -0.00182   0.00180   3.17249
    D1        0.41176  -0.00038   0.00454  -0.04562  -0.04112   0.37064
    D2       -2.74403  -0.00020   0.00833  -0.03506  -0.02668  -2.77071
    D3       -0.00798  -0.00017   0.00285   0.00653   0.00954   0.00157
    D4       -3.13647  -0.00033  -0.00066  -0.00322  -0.00379  -3.14025
    D5       -2.05664   0.00006  -0.01908  -0.03250  -0.05160  -2.10825
    D6        2.14038  -0.00005  -0.01910  -0.03269  -0.05180   2.08858
    D7        0.03973  -0.00012  -0.01801  -0.02875  -0.04677  -0.00704
    D8        1.07301   0.00021  -0.01587  -0.02359  -0.03946   1.03355
    D9       -1.01316   0.00010  -0.01589  -0.02379  -0.03965  -1.05281
   D10       -3.11380   0.00003  -0.01480  -0.01984  -0.03462   3.13476
   D11        0.24723  -0.00001  -0.04232   0.04484   0.00236   0.24959
   D12       -0.20410  -0.00049  -0.00680   0.02008   0.01403  -0.19007
   D13       -2.19145   0.00056  -0.00721  -0.00126  -0.00892  -2.20037
   D14        2.94366   0.00033   0.03446  -0.04341  -0.00906   2.93461
   D15       -0.84273  -0.00001   0.03682  -0.02459   0.01222  -0.83050
   D16        0.70876   0.00102  -0.00242   0.02745   0.02497   0.73373
   D17        2.90826  -0.00006  -0.00005   0.02327   0.02298   2.93124
   D18        2.08224   0.00021   0.02475   0.02915   0.05398   2.13622
   D19       -0.03862  -0.00063   0.02713   0.00324   0.03095  -0.00767
   D20       -1.53346   0.00052   0.02988  -0.00068   0.02935  -1.50411
   D21        2.40939  -0.00034   0.01144  -0.05941  -0.04807   2.36132
   D22       -1.91876   0.00017   0.00043   0.01293   0.01321  -1.90555
   D23       -1.90417  -0.00018   0.01300  -0.04794  -0.03538  -1.93956
   D24        0.05086   0.00033   0.00199   0.02440   0.02590   0.07676
   D25        0.40440  -0.00068   0.00995  -0.07874  -0.06901   0.33539
   D26        2.35944  -0.00017  -0.00106  -0.00640  -0.00773   2.35171
   D27       -1.33850   0.00082  -0.00527  -0.03792  -0.04331  -1.38181
   D28        2.30728   0.00065  -0.01096  -0.00225  -0.01302   2.29426
   D29        0.67610   0.00128  -0.00616  -0.00707  -0.01331   0.66279
   D30        0.03807   0.00010  -0.03388  -0.03040  -0.06368  -0.02561
   D31        2.16095   0.00020  -0.02748  -0.01928  -0.04621   2.11474
   D32        1.82941  -0.00028  -0.01908  -0.00020  -0.01904   1.81037
   D33       -0.13461  -0.00023  -0.01312  -0.05270  -0.06708  -0.20169
   D34        2.23940  -0.00015   0.01123   0.02132   0.03247   2.27187
   D35       -0.01711  -0.00013   0.00864   0.03503   0.04316   0.02605
   D36       -2.00821   0.00006   0.00535   0.01742   0.02298  -1.98523
   D37        2.05489  -0.00002   0.00160   0.00105   0.00275   2.05764
   D38        0.04144   0.00028   0.00530   0.01556   0.02161   0.06305
   D39       -2.17865   0.00019   0.00155  -0.00081   0.00138  -2.17727
   D40       -0.30564  -0.00035   0.00144  -0.05098  -0.04948  -0.35511
   D41        1.67504   0.00087   0.00283   0.00191   0.00462   1.67965
   D42        0.36633   0.00203   0.01729   0.07862   0.09579   0.46211
   D43       -1.64086   0.00137   0.01691   0.05300   0.07004  -1.57083
         Item               Value     Threshold  Converged?
 Maximum Force            0.004030     0.000015     NO 
 RMS     Force            0.000757     0.000010     NO 
 Maximum Displacement     0.672449     0.000060     NO 
 RMS     Displacement     0.203434     0.000040     NO 
 Predicted change in Energy=-3.979887D-04
 GradGradGradGradGradGradGradGradGradGradGradGradGradGradGradGradGradGrad

                          Input orientation:                          
 ---------------------------------------------------------------------
 Center     Atomic      Atomic             Coordinates (Angstroms)
 Number     Number       Type             X           Y           Z
 ---------------------------------------------------------------------
      1          6           0        0.280651    1.257744   -1.982287
      2          8           0       -0.503073    2.024285   -1.459667
      3          8           0        0.426574   -0.009591   -1.771316
      4          1           0       -0.219598   -0.393409   -1.064028
      5          6           0        1.280538    1.763476   -3.055303
      6          9           0        1.101431    1.112947   -4.213077
      7          9           0        2.540438    1.552880   -2.649409
      8          9           0        1.127045    3.066166   -3.280729
      9          8           0       -1.571029    1.470356    0.976055
     10          1           0       -1.339991    1.819671    0.091431
     11          1           0       -2.191433    2.072698    1.392573
     12          8           0        0.937882   -1.933154    1.608027
     13          1           0        1.625521   -2.432482    1.159502
     14          1           0        1.022618   -2.117838    2.576844
     15          8           0        1.058044    0.930517    1.939327
     16          1           0        0.165803    1.239065    1.713715
     17          1           0        1.113262    0.002924    1.680347
     18          8           0        1.481871    0.597510    4.567610
     19          1           0        2.290283    1.016314    4.870728
     20          1           0        1.346057    0.868716    3.631528
     21          8           0        1.204449   -2.065029    4.253945
     22          1           0        1.344478   -1.113611    4.497682
     23          1           0        0.524340   -2.406659    4.837940
     24          8           0       -1.079965   -1.042198   -0.007608
     25          1           0       -1.535904   -0.340494    0.489861
     26          1           0       -0.497167   -1.500599    0.628535
 ---------------------------------------------------------------------
                    Distance matrix (angstroms):
                    1          2          3          4          5
     1  C    0.000000
     2  O    1.214470   0.000000
     3  O    1.293036   2.257879   0.000000
     4  H    1.954419   2.466197   1.032042   0.000000
     5  C    1.551420   2.407352   2.349818   3.296625   0.000000
     6  F    2.381401   3.314549   2.770870   3.732390   1.340040
     7  F    2.374615   3.301615   2.771423   3.730854   1.340316
     8  F    2.381748   2.656890   3.497037   4.323872   1.330932
     9  O    3.496528   2.716635   3.705227   3.076024   4.946635
    10  H    2.691198   1.774318   3.152265   2.736437   4.095396
    11  H    4.262044   3.314842   4.604354   4.000588   5.651000
    12  O    4.848106   5.210414   3.921924   3.294002   5.960631
    13  H    5.029641   5.590504   3.987176   3.536435   5.957320
    14  H    5.721079   5.981499   4.868929   4.215769   6.844866
    15  O    4.011293   3.896995   3.879617   3.522115   5.068496
    16  H    3.697833   3.336813   3.711143   3.244898   4.925563
    17  H    3.960139   4.069168   3.519329   3.076555   5.055087
    18  O    6.691785   6.504134   6.454781   5.965925   7.714195
    19  H    7.145679   6.992335   6.974428   6.596071   8.024949
    20  H    5.727246   5.538492   5.550459   5.108080   6.746747
    21  O    7.126347   7.230732   6.413555   5.753527   8.251566
    22  H    6.981765   6.982109   6.431309   5.822168   8.082654
    23  H    7.746143   7.768442   7.031199   6.280115   8.959082
    24  O    3.322705   3.441598   2.539016   1.509034   4.767832
    25  H    3.459155   3.234127   3.012264   2.037163   4.992717
    26  H    3.876835   4.097002   2.972488   2.041491   5.233076
                    6          7          8          9         10
     6  F    0.000000
     7  F    2.170101   0.000000
     8  F    2.164484   2.164781   0.000000
     9  O    5.847809   5.482240   5.286437   0.000000
    10  H    4.998879   4.758268   4.360216   0.978753   0.000000
    11  H    6.571711   6.244872   5.817131   0.959794   1.575419
    12  O    6.571965   5.731176   6.994920   4.275266   4.644616
    13  H    6.458277   5.588201   7.085144   5.048141   5.292999
    14  H    7.519788   6.564424   7.822784   4.707936   5.221414
    15  O    6.155261   4.862235   5.640455   2.851551   3.155295
    16  H    6.001514   4.977371   5.404327   1.901112   2.288301
    17  H    5.997061   4.815183   5.830602   3.139236   3.441463
    18  O    8.804026   7.356538   8.235082   4.793884   5.430723
    19  H    9.161780   7.543404   8.485356   5.503124   6.055242
    20  H    7.852217   6.429992   7.256448   3.990351   4.544387
    21  O    9.044369   7.907619   9.116275   5.562984   6.236312
    22  H    8.994106   7.721490   8.832977   5.251564   5.935113
    23  H    9.728390   8.706492   9.809579   5.859691   6.623212
    24  O    5.204720   5.178886   5.697620   2.742566   2.875364
    25  H    5.584412   5.482376   5.737070   1.875312   2.205321
    26  H    5.729515   5.412550   6.227018   3.178132   3.467423
                   11         12         13         14         15
    11  H    0.000000
    12  O    5.087816   0.000000
    13  H    5.909324   0.960911   0.000000
    14  H    5.412320   0.989897   1.572053   0.000000
    15  O    3.487494   2.885275   3.498560   3.114507   0.000000
    16  H    2.520841   3.266535   3.989760   3.570423   0.970668
    17  H    3.909960   1.945350   2.542615   2.304247   0.964650
    18  O    5.074465   3.931834   4.562531   3.398114   2.682982
    19  H    5.770554   4.601475   5.109726   4.085558   3.181020
    20  H    4.356183   3.480178   4.133633   3.183783   1.717648
    21  O    6.069617   2.662581   3.144503   1.687756   3.788428
    22  H    5.683039   3.031019   3.600256   2.191274   3.287200
    23  H    6.269818   3.290527   3.839814   2.333293   4.452364
    24  O    3.591441   2.734188   3.258020   3.501036   3.500464
    25  H    2.658590   3.147455   3.849603   3.749731   3.231871
    26  H    4.027746   1.790495   2.378264   2.546888   3.169729
                   16         17         18         19         20
    16  H    0.000000
    17  H    1.557831   0.000000
    18  O    3.207545   2.970806   0.000000
    19  H    3.811793   3.548361   0.959587   0.000000
    20  H    2.282140   2.147300   0.983995   1.564917   0.000000
    21  O    4.295183   3.302749   2.695267   3.324775   3.002385
    22  H    3.830774   3.039323   1.718053   2.360147   2.163295
    23  H    4.814627   4.015384   3.164645   3.851802   3.585907
    24  O    3.117540   2.958331   5.494021   6.276481   4.772892
    25  H    2.624621   2.924598   5.158958   5.972657   4.431474
    26  H    3.020415   2.441387   4.882107   5.665769   4.246068
                   21         22         23         24         25
    21  O    0.000000
    22  H    0.992074   0.000000
    23  H    0.959328   1.568558   0.000000
    24  O    4.942224   5.116705   5.283454   0.000000
    25  H    4.965067   4.995692   5.236357   0.973522   0.000000
    26  H    4.044463   4.302524   4.425326   0.976966   1.563345
                   26
    26  H    0.000000
 Stoichiometry    C2H13F3O8
 Framework group  C1[X(C2H13F3O8)]
 Deg. of freedom    72
 Full point group                 C1      NOp   1
 Largest Abelian subgroup         C1      NOp   1
 Largest concise Abelian subgroup C1      NOp   1
                         Standard orientation:                         
 ---------------------------------------------------------------------
 Center     Atomic      Atomic             Coordinates (Angstroms)
 Number     Number       Type             X           Y           Z
 ---------------------------------------------------------------------
      1          6           0        1.976340   -0.010335    0.373547
      2          8           0        1.753311   -1.001557    1.038884
      3          8           0        1.322711    1.105081    0.349915
      4          1           0        0.512840    1.129379    0.989155
      5          6           0        3.177570    0.026040   -0.607588
      6          9           0        4.017099    1.021420   -0.291175
      7          9           0        2.745729    0.227316   -1.860364
      8          9           0        3.857355   -1.117845   -0.579307
      9          8           0       -0.736292   -1.489516    2.010421
     10          1           0        0.218804   -1.468328    1.797579
     11          1           0       -0.917077   -2.271054    2.537411
     12          8           0       -2.514396    1.737401   -0.158277
[truncated: 1,869,513 more chars]
