# Supplementary material for: The Hydration of Trifluoroacetic Acid from 0 to 298 K
Source: J Phys Chem A. 2026 Jan 20;130(4):927–35. doi: 10.1021/acs.jpca.5c08151 (PMC12862820; doi:10.1021/acs.jpca.5c08151)
Supplement: Supplementary file 1 [file jp5c08151_si_001.zip › TFA_SI/within1kcal-hightemps/6-H2O/20K-Charged-1-640-19775-wb97xd.xyz]

26
20K-Charged-1-640-19775-wb97xd.log	Energy: -618250.7233786
C          1.29232       -0.12052       -0.21497
O          0.73139        0.69383        0.51241
O          0.80979       -0.74317       -1.22076
C          2.75753       -0.51391        0.10957
F          2.75187       -1.50868        1.01450
F          3.41662        0.52277        0.63479
F          3.42380       -0.93251       -0.96703
O         -1.50386       -0.20654       -1.78500
H         -2.15558       -0.90492       -1.52293
H         -1.84120        0.65462       -1.46700
H         -0.22311       -0.48511       -1.43797
O         -2.36881        2.18754       -0.68280
H         -3.03372        2.72380       -1.12095
H         -1.59820        2.76463       -0.47406
O         -3.22431       -1.77607        1.69376
H         -2.75133       -0.91709        1.77982
H         -2.91252       -2.34627        2.39907
O         -1.94455        0.60692        1.64069
H         -2.37583        1.17399        0.98243
H         -1.02460        0.55164        1.34039
O         -3.24778       -2.04124       -0.97954
H         -3.28227       -2.09347        0.00259
H         -3.27990       -2.93561       -1.32440
O         -0.06867        3.33866        0.09057
H          0.39928        2.51446        0.30648
H         -0.01641        3.89234        0.87385
