# Supplementary material for: The Hydration of Trifluoroacetic Acid from 0 to 298 K
Source: J Phys Chem A. 2026 Jan 20;130(4):927–35. doi: 10.1021/acs.jpca.5c08151 (PMC12862820; doi:10.1021/acs.jpca.5c08151)
Supplement: Supplementary file 1 [file jp5c08151_si_001.zip › TFA_SI/within1kcal-hightemps/6-H2O/20K-Charged-1-740-1482-wb97xd.xyz]

26
20K-Charged-1-740-1482-wb97xd.log	Energy: -618250.1695344
C          1.26991       -0.19183       -0.15088
O          0.74662       -0.78263       -1.15534
O          0.76023        0.64086        0.59299
C          2.74703       -0.58398        0.11577
F          2.90243       -0.94535        1.39491
F          3.52999        0.48551       -0.11410
F          3.17083       -1.58281       -0.65674
O         -1.52937       -0.13962       -1.74898
H         -1.85441        0.71723       -1.40822
H         -2.20483       -0.83261       -1.53365
H         -0.27395       -0.47060       -1.37435
O         -3.32146       -1.97994       -1.07186
H         -3.40491       -2.01150       -0.09184
H         -3.25372       -2.88334       -1.38752
O         -2.28420        2.25347       -0.57709
H         -1.48028        2.80565       -0.44495
H         -3.00023        2.82908       -0.85531
O         -1.93047        0.59665        1.71144
H         -2.27947        1.22809        1.06211
H         -0.99360        0.51537        1.48077
O         -3.39637       -1.66011        1.58858
H         -2.84795       -0.85426        1.72997
H         -3.31109       -2.21249        2.36737
O          0.09457        3.31410        0.05617
H          0.74796        3.77842       -0.47216
H          0.50915        2.48743        0.35474
