# Supplementary material for: The Hydration of Trifluoroacetic Acid from 0 to 298 K
Source: J Phys Chem A. 2026 Jan 20;130(4):927–35. doi: 10.1021/acs.jpca.5c08151 (PMC12862820; doi:10.1021/acs.jpca.5c08151)
Supplement: Supplementary file 1 [file jp5c08151_si_001.zip › TFA_SI/within1kcal-hightemps/6-H2O/20K-Charged-678-2661-wb97xd.xyz]

26
20K-Charged-678-2661-wb97xd.log	Energy: -618250.9304028
C          1.19247       -0.51128       -0.12662
O          0.76801       -1.52327       -0.78496
O          0.55499        0.45805        0.26961
C          2.70986       -0.60267        0.18053
F          2.95452       -1.63910        0.99387
F          3.14052        0.51021        0.78173
F          3.41512       -0.77107       -0.94292
O         -1.60153       -1.42286       -1.42836
H         -2.19205       -2.04310       -0.93574
H         -0.27725       -1.47544       -1.04569
H         -1.95952       -0.52993       -1.25053
O         -2.17658        0.95322       -0.18793
H         -2.21011        1.90043       -0.44579
H         -1.27024        0.82543        0.14284
O         -3.33475       -2.76629        0.12571
H         -3.65897       -2.01255        0.66662
H         -3.08481       -3.46535        0.73390
O         -1.75815        3.59424       -0.66500
H         -0.84589        3.62229       -0.30988
H         -1.72627        3.99284       -1.53764
O          0.77768        3.25661        0.33490
H          1.13147        3.66111        1.13025
H          0.91261        2.29851        0.42266
O         -3.93448       -0.43990        1.37591
H         -3.37043        0.19132        0.88057
H         -4.81537       -0.06060        1.41177
