# Supplementary material for: The Hydration of Trifluoroacetic Acid from 0 to 298 K
Source: J Phys Chem A. 2026 Jan 20;130(4):927–35. doi: 10.1021/acs.jpca.5c08151 (PMC12862820; doi:10.1021/acs.jpca.5c08151)
Supplement: Supplementary file 1 [file jp5c08151_si_001.zip › TFA_SI/within1kcal-hightemps/6-H2O/20K-Charged-1-525-12793-wb97xd.log]

 Entering Gaussian System, Link 0=g16
 Initial command:
 /software/commercial/MERCURY/GAUSSIAN/AVX2/g16/l1.exe "/local_scratch/slurm.5787566/Gau-2252549.inp" -scrdir="/local_scratch/slurm.5787566/"
 Entering Link 1 = /software/commercial/MERCURY/GAUSSIAN/AVX2/g16/l1.exe PID=   2252555.
  
 Copyright (c) 1988-2019, Gaussian, Inc.  All Rights Reserved.
  
 This is part of the Gaussian(R) 16 program.  It is based on
 the Gaussian(R) 09 system (copyright 2009, Gaussian, Inc.),
 the Gaussian(R) 03 system (copyright 2003, Gaussian, Inc.),
 the Gaussian(R) 98 system (copyright 1998, Gaussian, Inc.),
 the Gaussian(R) 94 system (copyright 1995, Gaussian, Inc.),
 the Gaussian 92(TM) system (copyright 1992, Gaussian, Inc.),
 the Gaussian 90(TM) system (copyright 1990, Gaussian, Inc.),
 the Gaussian 88(TM) system (copyright 1988, Gaussian, Inc.),
 the Gaussian 86(TM) system (copyright 1986, Carnegie Mellon
 University), and the Gaussian 82(TM) system (copyright 1983,
 Carnegie Mellon University). Gaussian is a federally registered
 trademark of Gaussian, Inc.
  
 This software contains proprietary and confidential information,
 including trade secrets, belonging to Gaussian, Inc.
  
 This software is provided under written license and may be
 used, copied, transmitted, or stored only in accord with that
 written license.
  
 The following legend is applicable only to US Government
 contracts under FAR:
  
                    RESTRICTED RIGHTS LEGEND
  
 Use, reproduction and disclosure by the US Government is
 subject to restrictions as set forth in subparagraphs (a)
 and (c) of the Commercial Computer Software - Restricted
 Rights clause in FAR 52.227-19.
  
 Gaussian, Inc.
 340 Quinnipiac St., Bldg. 40, Wallingford CT 06492
  
  
 ---------------------------------------------------------------
 Warning -- This program may not be used in any manner that
 competes with the business of Gaussian, Inc. or will provide
 assistance to any competitor of Gaussian, Inc.  The licensee
 of this program is prohibited from giving any competitor of
 Gaussian, Inc. access to this program.  By using this program,
 the user acknowledges that Gaussian, Inc. is engaged in the
 business of creating and licensing software in the field of
 computational chemistry and represents and warrants to the
 licensee that it is not a competitor of Gaussian, Inc. and that
 it will not use this program in any manner prohibited above.
 ---------------------------------------------------------------
  

 Cite this work as:
 Gaussian 16, Revision C.01,
 M. J. Frisch, G. W. Trucks, H. B. Schlegel, G. E. Scuseria, 
 M. A. Robb, J. R. Cheeseman, G. Scalmani, V. Barone, 
 G. A. Petersson, H. Nakatsuji, X. Li, M. Caricato, A. V. Marenich, 
 J. Bloino, B. G. Janesko, R. Gomperts, B. Mennucci, H. P. Hratchian, 
 J. V. Ortiz, A. F. Izmaylov, J. L. Sonnenberg, D. Williams-Young, 
 F. Ding, F. Lipparini, F. Egidi, J. Goings, B. Peng, A. Petrone, 
 T. Henderson, D. Ranasinghe, V. G. Zakrzewski, J. Gao, N. Rega, 
 G. Zheng, W. Liang, M. Hada, M. Ehara, K. Toyota, R. Fukuda, 
 J. Hasegawa, M. Ishida, T. Nakajima, Y. Honda, O. Kitao, H. Nakai, 
 T. Vreven, K. Throssell, J. A. Montgomery, Jr., J. E. Peralta, 
 F. Ogliaro, M. J. Bearpark, J. J. Heyd, E. N. Brothers, K. N. Kudin, 
 V. N. Staroverov, T. A. Keith, R. Kobayashi, J. Normand, 
 K. Raghavachari, A. P. Rendell, J. C. Burant, S. S. Iyengar, 
 J. Tomasi, M. Cossi, J. M. Millam, M. Klene, C. Adamo, R. Cammi, 
 J. W. Ochterski, R. L. Martin, K. Morokuma, O. Farkas, 
 J. B. Foresman, and D. J. Fox, Gaussian, Inc., Wallingford CT, 2019.
 
 ******************************************
 Gaussian 16:  ES64L-G16RevC.01  3-Jul-2019
                29-Sep-2025 
 ******************************************
 %nproc=20
 Will use up to   20 processors via shared memory.
 %mem=18gb
 ----------------------------------------------------------------------
 # wb97xd/6-31++g** scf(conver=10) opt(tight,maxcycles=300,calcfc) freq
 ----------------------------------------------------------------------
 1/6=300,7=10,10=4,18=20,19=15,26=3,38=1/1,3;
 2/9=110,12=2,17=6,18=5,40=1/2;
 3/5=1,6=6,7=1111,11=2,25=1,30=1,71=2,74=-58,140=1/1,2,3;
 4//1;
 5/5=2,6=10,38=5/2;
 8/6=4,10=90,11=11/1;
 11/6=1,8=1,9=11,15=111,16=1/1,2,10;
 10/6=1,13=1/2;
 6/7=2,8=2,9=2,10=2,28=1/1;
 7/10=1,25=1/1,2,3,16;
 1/6=300,7=10,10=4,18=20,19=15,26=3/3(2);
 2/9=110/2;
 99//99;
 2/9=110/2;
 3/5=1,6=6,7=1111,11=2,25=1,30=1,71=1,74=-58/1,2,3;
 4/5=5,16=3,69=1/1;
 5/5=2,6=10,38=5/2;
 7//1,2,3,16;
 1/6=300,7=10,18=20,19=15,26=3/3(-5);
 2/9=110/2;
 6/7=2,8=2,9=2,10=2,19=2,28=1/1;
 99/9=1/99;
 -----------------------
 20K-Charged-1-525-12793
 -----------------------
 Symbolic Z-matrix:
 Charge =  0 Multiplicity = 1
 C                     1.00119  -0.13055   0.17827 
 O                     1.0794    0.60949   1.16679 
 O                     0.03139  -0.3461   -0.54972 
 C                     2.32321  -0.88923  -0.19478 
 F                     2.21424  -1.49601  -1.39262 
 F                     2.61938  -1.84441   0.69739 
 F                     3.37717  -0.0675   -0.27032 
 O                    -0.97191   1.90326   1.77909 
 H                    -1.69091   1.22355   2.02605 
 H                    -0.07726   1.35106   1.55929 
 H                    -1.29074   2.31375   0.89423 
 O                    -3.17056  -1.32008  -2.80063 
 H                    -3.72299  -2.1028   -2.77516 
 H                    -2.24859  -1.64225  -2.86553 
 O                    -2.6433    0.09026  -0.60298 
 H                    -1.69872  -0.16082  -0.57636 
 H                    -2.99456  -0.36922  -1.39843 
 O                    -1.89135   2.6183   -0.495 
 H                    -1.25234   2.76356  -1.19535 
 H                    -2.32063   1.74537  -0.67775 
 O                    -0.60836  -2.16542  -2.57454 
 H                     0.15412  -2.34213  -3.12824 
 H                    -0.28971  -1.59357  -1.85692 
 O                    -2.88945   0.21863   2.04274 
 H                    -3.74265   0.55585   2.32247 
 H                    -2.95741   0.01821   1.08247 
 
 Add virtual bond connecting atoms H10        and O2         Dist= 2.70D+00.
 Add virtual bond connecting atoms O18        and H11        Dist= 2.92D+00.
 Add virtual bond connecting atoms O24        and H9         Dist= 2.96D+00.
 Add virtual bond connecting atoms O3         and H16        Dist= 3.29D+00.
 Add virtual bond connecting atoms H20        and O15        Dist= 3.19D+00.
 Add virtual bond connecting atoms H26        and O15        Dist= 3.24D+00.
 Add virtual bond connecting atoms H17        and O12        Dist= 3.22D+00.
 Add virtual bond connecting atoms O21        and H14        Dist= 3.30D+00.
 Add virtual bond connecting atoms H23        and O3         Dist= 3.47D+00.

 GradGradGradGradGradGradGradGradGradGradGradGradGradGradGradGradGradGrad
 Berny optimization.
 Initialization pass.
                           ----------------------------
                           !    Initial Parameters    !
                           ! (Angstroms and Degrees)  !
 --------------------------                            --------------------------
 ! Name  Definition              Value          Derivative Info.                !
 --------------------------------------------------------------------------------
 ! R1    R(1,2)                  1.2373         calculate D2E/DX2 analytically  !
 ! R2    R(1,3)                  1.2316         calculate D2E/DX2 analytically  !
 ! R3    R(1,4)                  1.5692         calculate D2E/DX2 analytically  !
 ! R4    R(2,10)                 1.4289         calculate D2E/DX2 analytically  !
 ! R5    R(3,16)                 1.7402         calculate D2E/DX2 analytically  !
 ! R6    R(3,23)                 1.8352         calculate D2E/DX2 analytically  !
 ! R7    R(4,5)                  1.3472         calculate D2E/DX2 analytically  !
 ! R8    R(4,6)                  1.3402         calculate D2E/DX2 analytically  !
 ! R9    R(4,7)                  1.3386         calculate D2E/DX2 analytically  !
 ! R10   R(8,9)                  1.0198         calculate D2E/DX2 analytically  !
 ! R11   R(8,10)                 1.0741         calculate D2E/DX2 analytically  !
 ! R12   R(8,11)                 1.0262         calculate D2E/DX2 analytically  !
 ! R13   R(9,24)                 1.5642         calculate D2E/DX2 analytically  !
 ! R14   R(11,18)                1.5438         calculate D2E/DX2 analytically  !
 ! R15   R(12,13)                0.9584         calculate D2E/DX2 analytically  !
 ! R16   R(12,14)                0.9788         calculate D2E/DX2 analytically  !
 ! R17   R(12,17)                1.7033         calculate D2E/DX2 analytically  !
 ! R18   R(14,21)                1.7461         calculate D2E/DX2 analytically  !
 ! R19   R(15,16)                0.9777         calculate D2E/DX2 analytically  !
 ! R20   R(15,17)                0.9835         calculate D2E/DX2 analytically  !
 ! R21   R(15,20)                1.6879         calculate D2E/DX2 analytically  !
 ! R22   R(15,26)                1.716          calculate D2E/DX2 analytically  !
 ! R23   R(18,19)                0.9591         calculate D2E/DX2 analytically  !
 ! R24   R(18,20)                0.9898         calculate D2E/DX2 analytically  !
 ! R25   R(21,22)                0.9587         calculate D2E/DX2 analytically  !
 ! R26   R(21,23)                0.9713         calculate D2E/DX2 analytically  !
 ! R27   R(24,25)                0.9591         calculate D2E/DX2 analytically  !
 ! R28   R(24,26)                0.9833         calculate D2E/DX2 analytically  !
 ! A1    A(2,1,3)              128.8049         calculate D2E/DX2 analytically  !
 ! A2    A(2,1,4)              115.2039         calculate D2E/DX2 analytically  !
 ! A3    A(3,1,4)              115.9907         calculate D2E/DX2 analytically  !
 ! A4    A(1,2,10)             118.5992         calculate D2E/DX2 analytically  !
 ! A5    A(1,3,16)             140.6462         calculate D2E/DX2 analytically  !
 ! A6    A(1,3,23)             132.6673         calculate D2E/DX2 analytically  !
 ! A7    A(16,3,23)             83.5418         calculate D2E/DX2 analytically  !
 ! A8    A(1,4,5)              111.1609         calculate D2E/DX2 analytically  !
 ! A9    A(1,4,6)              111.8701         calculate D2E/DX2 analytically  !
 ! A10   A(1,4,7)              112.3306         calculate D2E/DX2 analytically  !
 ! A11   A(5,4,6)              106.785          calculate D2E/DX2 analytically  !
 ! A12   A(5,4,7)              106.8592         calculate D2E/DX2 analytically  !
 ! A13   A(6,4,7)              107.5232         calculate D2E/DX2 analytically  !
 ! A14   A(9,8,10)             107.1073         calculate D2E/DX2 analytically  !
 ! A15   A(9,8,11)             104.8552         calculate D2E/DX2 analytically  !
 ! A16   A(10,8,11)            106.7367         calculate D2E/DX2 analytically  !
 ! A17   A(13,12,14)           106.0155         calculate D2E/DX2 analytically  !
 ! A18   A(13,12,17)           119.5783         calculate D2E/DX2 analytically  !
 ! A19   A(14,12,17)            98.1062         calculate D2E/DX2 analytically  !
 ! A20   A(16,15,17)           104.3059         calculate D2E/DX2 analytically  !
 ! A21   A(16,15,20)            93.9181         calculate D2E/DX2 analytically  !
 ! A22   A(16,15,26)            98.008          calculate D2E/DX2 analytically  !
 ! A23   A(17,15,20)           119.3775         calculate D2E/DX2 analytically  !
 ! A24   A(17,15,26)           135.1876         calculate D2E/DX2 analytically  !
 ! A25   A(20,15,26)            96.8731         calculate D2E/DX2 analytically  !
 ! A26   A(12,17,15)           164.4796         calculate D2E/DX2 analytically  !
 ! A27   A(11,18,19)           115.3249         calculate D2E/DX2 analytically  !
 ! A28   A(11,18,20)            99.2588         calculate D2E/DX2 analytically  !
 ! A29   A(19,18,20)           106.7202         calculate D2E/DX2 analytically  !
 ! A30   A(15,20,18)           159.9709         calculate D2E/DX2 analytically  !
 ! A31   A(14,21,22)           134.9157         calculate D2E/DX2 analytically  !
 ! A32   A(14,21,23)           104.7674         calculate D2E/DX2 analytically  !
 ! A33   A(22,21,23)           105.9191         calculate D2E/DX2 analytically  !
 ! A34   A(9,24,25)            117.3136         calculate D2E/DX2 analytically  !
 ! A35   A(9,24,26)             99.9904         calculate D2E/DX2 analytically  !
 ! A36   A(25,24,26)           107.1579         calculate D2E/DX2 analytically  !
 ! A37   A(15,26,24)           159.715          calculate D2E/DX2 analytically  !
 ! A38   L(8,9,24,3,-1)        172.4187         calculate D2E/DX2 analytically  !
 ! A39   L(2,10,8,12,-1)       176.2498         calculate D2E/DX2 analytically  !
 ! A40   L(8,11,18,1,-1)       174.0542         calculate D2E/DX2 analytically  !
 ! A41   L(12,14,21,8,-1)      168.6278         calculate D2E/DX2 analytically  !
 ! A42   L(3,16,15,8,-1)       174.5651         calculate D2E/DX2 analytically  !
 ! A43   L(3,23,21,17,-1)      170.0948         calculate D2E/DX2 analytically  !
 ! A44   L(8,9,24,3,-2)        191.7241         calculate D2E/DX2 analytically  !
 ! A45   L(2,10,8,12,-2)       181.9852         calculate D2E/DX2 analytically  !
 ! A46   L(8,11,18,1,-2)       168.4019         calculate D2E/DX2 analytically  !
 ! A47   L(12,14,21,8,-2)      172.7272         calculate D2E/DX2 analytically  !
 ! A48   L(3,16,15,8,-2)       173.0278         calculate D2E/DX2 analytically  !
 ! A49   L(3,23,21,17,-2)      177.0304         calculate D2E/DX2 analytically  !
 ! D1    D(3,1,2,10)            -0.6505         calculate D2E/DX2 analytically  !
 ! D2    D(4,1,2,10)           179.082          calculate D2E/DX2 analytically  !
 ! D3    D(2,1,3,16)           -16.7522         calculate D2E/DX2 analytically  !
 ! D4    D(2,1,3,23)          -168.7253         calculate D2E/DX2 analytically  !
 ! D5    D(4,1,3,16)           163.5171         calculate D2E/DX2 analytically  !
 ! D6    D(4,1,3,23)            11.544          calculate D2E/DX2 analytically  !
 ! D7    D(2,1,4,5)           -170.0683         calculate D2E/DX2 analytically  !
 ! D8    D(2,1,4,6)             70.6536         calculate D2E/DX2 analytically  !
 ! D9    D(2,1,4,7)            -50.3852         calculate D2E/DX2 analytically  !
 ! D10   D(3,1,4,5)              9.6998         calculate D2E/DX2 analytically  !
 ! D11   D(3,1,4,6)           -109.5784         calculate D2E/DX2 analytically  !
 ! D12   D(3,1,4,7)            129.3829         calculate D2E/DX2 analytically  !
 ! D13   D(1,2,8,9)             63.3468         calculate D2E/DX2 analytically  !
 ! D14   D(1,2,8,11)           -47.5209         calculate D2E/DX2 analytically  !
 ! D15   D(1,3,15,17)         -174.6142         calculate D2E/DX2 analytically  !
 ! D16   D(1,3,15,20)           65.1106         calculate D2E/DX2 analytically  !
 ! D17   D(1,3,15,26)          -31.5796         calculate D2E/DX2 analytically  !
 ! D18   D(23,3,15,17)         -11.6687         calculate D2E/DX2 analytically  !
 ! D19   D(23,3,15,20)        -131.9439         calculate D2E/DX2 analytically  !
 ! D20   D(23,3,15,26)         131.366          calculate D2E/DX2 analytically  !
 ! D21   D(1,3,21,14)          177.2228         calculate D2E/DX2 analytically  !
 ! D22   D(1,3,21,22)          -37.9565         calculate D2E/DX2 analytically  !
 ! D23   D(16,3,21,14)          14.526          calculate D2E/DX2 analytically  !
 ! D24   D(16,3,21,22)         159.3467         calculate D2E/DX2 analytically  !
 ! D25   D(9,8,18,19)         -140.4893         calculate D2E/DX2 analytically  !
 ! D26   D(9,8,18,20)          -29.3308         calculate D2E/DX2 analytically  !
 ! D27   D(10,8,18,19)         -30.0745         calculate D2E/DX2 analytically  !
 ! D28   D(10,8,18,20)          81.084          calculate D2E/DX2 analytically  !
 ! D29   D(10,8,24,25)         174.4643         calculate D2E/DX2 analytically  !
 ! D30   D(10,8,24,26)         -73.2667         calculate D2E/DX2 analytically  !
 ! D31   D(11,8,24,25)         -75.4655         calculate D2E/DX2 analytically  !
 ! D32   D(11,8,24,26)          36.8035         calculate D2E/DX2 analytically  !
 ! D33   D(13,12,21,22)         99.6159         calculate D2E/DX2 analytically  !
 ! D34   D(13,12,21,23)       -129.3274         calculate D2E/DX2 analytically  !
 ! D35   D(17,12,21,22)       -139.1959         calculate D2E/DX2 analytically  !
 ! D36   D(17,12,21,23)         -8.1391         calculate D2E/DX2 analytically  !
 ! D37   D(13,12,17,15)        112.8428         calculate D2E/DX2 analytically  !
 ! D38   D(14,12,17,15)         -0.8154         calculate D2E/DX2 analytically  !
 ! D39   D(16,15,17,12)          1.4314         calculate D2E/DX2 analytically  !
 ! D40   D(20,15,17,12)        104.4038         calculate D2E/DX2 analytically  !
 ! D41   D(26,15,17,12)       -115.999          calculate D2E/DX2 analytically  !
 ! D42   D(16,15,20,18)        -40.0035         calculate D2E/DX2 analytically  !
 ! D43   D(17,15,20,18)       -148.8349         calculate D2E/DX2 analytically  !
 ! D44   D(26,15,20,18)         58.5599         calculate D2E/DX2 analytically  !
 ! D45   D(16,15,26,24)         59.9935         calculate D2E/DX2 analytically  !
 ! D46   D(17,15,26,24)        179.7067         calculate D2E/DX2 analytically  !
 ! D47   D(20,15,26,24)        -34.9666         calculate D2E/DX2 analytically  !
 ! D48   D(11,18,20,15)        -23.4624         calculate D2E/DX2 analytically  !
 ! D49   D(19,18,20,15)         96.6369         calculate D2E/DX2 analytically  !
 ! D50   D(9,24,26,15)          -4.3669         calculate D2E/DX2 analytically  !
 ! D51   D(25,24,26,15)        118.4539         calculate D2E/DX2 analytically  !
 --------------------------------------------------------------------------------
 Trust Radius=3.00D-01 FncErr=1.00D-07 GrdErr=1.00D-06 EigMax=2.50D+02 EigMin=1.00D-04
 Number of steps in this run=    156 maximum allowed number of steps=    156.
 GradGradGradGradGradGradGradGradGradGradGradGradGradGradGradGradGradGrad

                          Input orientation:                          
 ---------------------------------------------------------------------
 Center     Atomic      Atomic             Coordinates (Angstroms)
 Number     Number       Type             X           Y           Z
 ---------------------------------------------------------------------
      1          6           0        1.001189   -0.130549    0.178271
      2          8           0        1.079400    0.609494    1.166787
      3          8           0        0.031391   -0.346099   -0.549725
      4          6           0        2.323211   -0.889231   -0.194784
      5          9           0        2.214235   -1.496009   -1.392617
      6          9           0        2.619384   -1.844407    0.697393
      7          9           0        3.377172   -0.067497   -0.270318
      8          8           0       -0.971912    1.903258    1.779093
      9          1           0       -1.690907    1.223551    2.026050
     10          1           0       -0.077260    1.351061    1.559291
     11          1           0       -1.290736    2.313747    0.894235
     12          8           0       -3.170559   -1.320079   -2.800626
     13          1           0       -3.722989   -2.102800   -2.775161
     14          1           0       -2.248585   -1.642254   -2.865531
     15          8           0       -2.643297    0.090258   -0.602981
     16          1           0       -1.698723   -0.160823   -0.576355
     17          1           0       -2.994562   -0.369224   -1.398434
     18          8           0       -1.891350    2.618300   -0.494996
     19          1           0       -1.252338    2.763559   -1.195348
     20          1           0       -2.320626    1.745368   -0.677748
     21          8           0       -0.608358   -2.165417   -2.574538
     22          1           0        0.154125   -2.342127   -3.128238
     23          1           0       -0.289708   -1.593572   -1.856921
     24          8           0       -2.889452    0.218634    2.042741
     25          1           0       -3.742653    0.555846    2.322474
     26          1           0       -2.957408    0.018208    1.082465
 ---------------------------------------------------------------------
                    Distance matrix (angstroms):
                    1          2          3          4          5
     1  C    0.000000
     2  O    1.237313   0.000000
     3  O    1.231644   2.226632   0.000000
     4  C    1.569239   2.376366   2.381893   0.000000
     5  F    2.409077   3.503075   2.607215   1.347167   0.000000
     6  F    2.413577   2.934878   3.240052   1.340171   2.157236
     7  F    2.418781   2.793446   3.368967   1.338576   2.156994
     8  O    3.254555   2.501325   3.389633   4.748897   5.636159
     9  H    3.534863   2.964794   3.473432   5.050653   5.859473
    10  H    2.294654   1.428932   2.709262   3.722627   4.697927
    11  H    3.426384   2.931947   3.302698   4.950318   5.659395
    12  O    5.262346   6.125828   4.033321   6.095699   5.568613
    13  H    5.910194   6.779265   4.704672   6.684880   6.126194
    14  H    4.702235   5.692578   3.498753   5.348014   4.701875
    15  O    3.733817   4.154535   2.710572   5.078605   5.170627
    16  H    2.803551   3.368961   1.740210   4.105134   4.214291
    17  H    4.302208   4.912781   3.142807   5.477033   5.329282
    18  O    4.046756   3.952490   3.533777   5.491395   5.881249
    19  H    3.916767   3.956852   3.425603   5.208508   5.495449
    20  H    3.909768   4.031464   3.150017   5.360932   5.619834
    21  O    3.782762   4.954409   2.796260   3.985721   3.132423
    22  H    4.067136   5.292962   3.263116   3.926958   2.823536
    23  H    2.819371   3.983813   1.835226   3.175868   2.548495
    24  O    4.328425   4.083118   3.946026   5.779769   6.386650
    25  H    5.250979   4.958900   4.827674   6.724547   7.314132
    26  H    4.063273   4.080754   3.424862   5.508152   5.929989
                    6          7          8          9         10
     6  F    0.000000
     7  F    2.160582   0.000000
     8  O    5.302119   5.196007   0.000000
     9  H    5.454934   5.711877   1.019776   0.000000
    10  H    4.269165   4.158470   1.074075   1.684630   0.000000
    11  H    5.711220   5.368041   1.026218   1.621626   1.685701
    12  O    6.784872   7.130512   6.016459   5.652984   5.975982
    13  H    7.235405   7.799294   6.660192   6.184302   6.633850
    14  H    6.035927   6.392506   5.981060   5.696614   5.766597
    15  O    5.755842   6.031716   3.428524   3.017152   3.584633
    16  H    4.806551   5.085969   3.215092   2.947722   3.078298
    17  H    6.171308   6.477861   4.399087   3.995440   4.496461
    18  O    6.456335   5.917880   2.555021   2.888109   3.019422
    19  H    6.309203   5.504808   3.109027   3.597411   3.311192
    20  H    6.259488   5.993111   2.807139   2.824777   3.192572
    21  O    4.607266   5.059165   5.969957   5.815705   5.453093
    22  H    4.578284   4.871313   6.585830   6.533368   5.972111
    23  H    3.879465   4.276940   5.090562   4.997700   4.515141
    24  O    6.034349   6.686006   2.566014   1.564176   3.069941
    25  H    6.991252   7.602830   3.128544   2.177925   3.827521
    26  H    5.892217   6.477983   2.825048   1.986763   3.209222
                   11         12         13         14         15
    11  H    0.000000
    12  O    5.512751   0.000000
    13  H    6.235881   0.958373   0.000000
    14  H    5.541052   0.978798   1.547299   0.000000
    15  O    3.002496   2.663963   3.270107   2.876895   0.000000
    16  H    2.907333   2.908188   3.564222   2.781603   0.977738
    17  H    3.918888   1.703304   2.330508   2.080736   0.983491
    18  O    1.543843   4.739529   5.553633   4.888699   2.639713
    19  H    2.137793   4.788799   5.681670   4.815933   3.071189
    20  H    1.963380   3.824391   4.601538   4.033307   1.687927
    21  O    5.706219   2.707505   3.121714   1.746059   3.621613
    22  H    6.320212   3.493627   3.900506   2.516317   4.485419
    23  H    4.882423   3.043794   3.590251   2.203830   3.153891
    24  O    2.874797   5.089682   5.412580   5.288171   2.660248
    25  H    3.337961   5.485667   5.749319   5.829175   3.159691
    26  H    2.843013   4.112766   4.468341   4.341226   1.715980
                   16         17         18         19         20
    16  H    0.000000
    17  H    1.548691   0.000000
    18  O    2.786978   3.310374   0.000000
    19  H    3.022320   3.590392   0.959129   0.000000
    20  H    2.007637   2.333469   0.989791   1.563925   0.000000
    21  O    3.033155   3.209907   5.371639   5.158651   4.671607
    22  H    3.834480   4.098634   5.976936   5.637573   5.370001
    23  H    2.382843   3.004243   4.707436   4.510978   4.082107
    24  O    2.901980   3.492608   3.632453   4.431930   3.171048
    25  H    3.618629   3.906475   3.952111   4.842596   3.526820
    26  H    2.089982   2.511243   3.222630   3.953814   2.546944
                   21         22         23         24         25
    21  O    0.000000
    22  H    0.958744   0.000000
    23  H    0.971349   1.540639   0.000000
    24  O    5.675064   6.523793   5.024950   0.000000
    25  H    6.419486   7.300232   5.831824   0.959122   0.000000
    26  H    4.864147   5.743069   4.284209   0.983320   1.563101
                   26
    26  H    0.000000
 Stoichiometry    C2H13F3O8
 Framework group  C1[X(C2H13F3O8)]
 Deg. of freedom    72
 Full point group                 C1      NOp   1
 Largest Abelian subgroup         C1      NOp   1
 Largest concise Abelian subgroup C1      NOp   1
                         Standard orientation:                         
 ---------------------------------------------------------------------
 Center     Atomic      Atomic             Coordinates (Angstroms)
 Number     Number       Type             X           Y           Z
 ---------------------------------------------------------------------
      1          6           0        1.095615   -0.599880    0.012737
      2          8           0        0.954559   -1.828220   -0.034470
      3          8           0        0.231477    0.273524    0.098623
      4          6           0        2.580633   -0.095308   -0.038642
      5          9           0        2.656320    1.222036    0.232896
      6          9           0        3.126585   -0.272838   -1.249624
      7          9           0        3.361287   -0.720540    0.850993
      8          8           0       -1.382734   -2.707041    0.111689
      9          1           0       -1.883302   -2.361555   -0.706855
     10          1           0       -0.367124   -2.367822    0.027409
     11          1           0       -1.797183   -2.204844    0.904882
     12          8           0       -2.549006    3.195257    0.089956
     13          1           0       -2.859001    3.744828   -0.631399
     14          1           0       -1.573143    3.270937    0.087024
     15          8           0       -2.457397    0.540787   -0.115222
     16          1           0       -1.480581    0.498394   -0.117301
     17          1           0       -2.658838    1.500258   -0.037168
     18          8           0       -2.448214   -1.194571    1.873881
     19          1           0       -1.870389   -0.851822    2.558402
     20          1           0       -2.613000   -0.451029    1.241681
     21          8           0        0.145666    3.058673   -0.135151
     22          1           0        0.931420    3.457428    0.242704
     23          1           0        0.284805    2.098535   -0.087246
     24          8           0       -2.750670   -1.554387   -1.728031
     25          1           0       -3.666475   -1.819120   -1.833538
     26          1           0       -2.751866   -0.673149   -1.291756
 ---------------------------------------------------------------------
 Rotational constants (GHZ):           0.6131691           0.3851582           0.2796044
 Standard basis: 6-31++G(d,p) (6D, 7F)
 There are   325 symmetry adapted cartesian basis functions of A   symmetry.
 There are   325 symmetry adapted basis functions of A   symmetry.
   325 basis functions,   520 primitive gaussians,   325 cartesian basis functions
    58 alpha electrons       58 beta electrons
       nuclear repulsion energy      1008.9904471974 Hartrees.
 NAtoms=   26 NActive=   26 NUniq=   26 SFac= 1.00D+00 NAtFMM=   60 NAOKFM=F Big=F
 Integral buffers will be    131072 words long.
 Raffenetti 2 integral format.
 Two-electron integral symmetry is turned on.
 Nuclear repulsion after empirical dispersion term =     1008.9757767979 Hartrees.
 One-electron integrals computed using PRISM.
 NBasis=   325 RedAO= T EigKep=  3.04D-05  NBF=   325
 NBsUse=   325 1.00D-06 EigRej= -1.00D+00 NBFU=   325
 ExpMin= 3.60D-02 ExpMax= 7.00D+03 ExpMxC= 1.05D+03 IAcc=3 IRadAn=         5 AccDes= 0.00D+00
 Harris functional with IExCor= 4639 and IRadAn=       5 diagonalized for initial guess.
 HarFok:  IExCor= 4639 AccDes= 0.00D+00 IRadAn=         5 IDoV= 1 UseB2=F ITyADJ=14
 ICtDFT=  3500011 ScaDFX=  1.000000  1.000000  1.000000  1.000000
 FoFCou: FMM=F IPFlag=           0 FMFlag=      100000 FMFlg1=           0
         NFxFlg=           0 DoJE=T BraDBF=F KetDBF=T FulRan=T
         wScrn=  0.000000 ICntrl=       500 IOpCl=  0 I1Cent=   200000004 NGrid=           0
         NMat0=    1 NMatS0=      1 NMatT0=    0 NMatD0=    1 NMtDS0=    0 NMtDT0=    0
 Petite list used in FoFCou.
 Requested convergence on RMS density matrix=1.00D-10 within 128 cycles.
 Requested convergence on MAX density matrix=1.00D-08.
 Requested convergence on             energy=1.00D-08.
 No special actions if energy rises.
 SCF Done:  E(RwB97XD) =  -985.241741612     A.U. after   17 cycles
            NFock= 17  Conv=0.75D-10     -V/T= 2.0081
 DoSCS=F DFT=T ScalE2(SS,OS)=  1.000000  1.000000
 Range of M.O.s used for correlation:     1   325
 NBasis=   325 NAE=    58 NBE=    58 NFC=     0 NFV=     0
 NROrb=    325 NOA=    58 NOB=    58 NVA=   267 NVB=   267

 **** Warning!!: The largest alpha MO coefficient is  0.35894543D+02

 Symmetrizing basis deriv contribution to polar:
 IMax=3 JMax=2 DiffMx= 0.00D+00
 G2DrvN: will do    27 centers at a time, making    1 passes.
 Calling FoFCou, ICntrl=  3107 FMM=F I1Cent=   0 AccDes= 0.00D+00.
 End of G2Drv F.D. properties file   721 does not exist.
 End of G2Drv F.D. properties file   722 does not exist.
 End of G2Drv F.D. properties file   788 does not exist.
          IDoAtm=11111111111111111111111111
          Differentiating once with respect to nuclear coordinates.
 CalDSu exits because no D1Ps are significant.
          There are    81 degrees of freedom in the 1st order CPHF.  IDoFFX=6 NUNeed=     0.
     75 vectors produced by pass  0 Test12= 1.91D-14 1.23D-09 XBig12= 1.79D-01 9.12D-02.
 AX will form    75 AO Fock derivatives at one time.
     75 vectors produced by pass  1 Test12= 1.91D-14 1.23D-09 XBig12= 4.83D-02 6.47D-02.
     75 vectors produced by pass  2 Test12= 1.91D-14 1.23D-09 XBig12= 1.46D-03 5.18D-03.
     75 vectors produced by pass  3 Test12= 1.91D-14 1.23D-09 XBig12= 1.17D-05 3.44D-04.
     75 vectors produced by pass  4 Test12= 1.91D-14 1.23D-09 XBig12= 8.31D-08 3.34D-05.
     75 vectors produced by pass  5 Test12= 1.91D-14 1.23D-09 XBig12= 4.81D-10 2.48D-06.
     65 vectors produced by pass  6 Test12= 1.91D-14 1.23D-09 XBig12= 2.52D-12 1.55D-07.
     15 vectors produced by pass  7 Test12= 1.91D-14 1.23D-09 XBig12= 1.16D-14 1.11D-08.
 InvSVY:  IOpt=1 It=  1 EMax= 3.33D-16
 Solved reduced A of dimension   530 with    81 vectors.
 End of Minotr F.D. properties file   721 does not exist.
 End of Minotr F.D. properties file   722 does not exist.
 End of Minotr F.D. properties file   788 does not exist.

 **********************************************************************

            Population analysis using the SCF Density.

 **********************************************************************

 Orbital symmetries:
       Occupied  (A) (A) (A) (A) (A) (A) (A) (A) (A) (A) (A) (A)
                 (A) (A) (A) (A) (A) (A) (A) (A) (A) (A) (A) (A)
                 (A) (A) (A) (A) (A) (A) (A) (A) (A) (A) (A) (A)
                 (A) (A) (A) (A) (A) (A) (A) (A) (A) (A) (A) (A)
                 (A) (A) (A) (A) (A) (A) (A) (A) (A) (A)
       Virtual   (A) (A) (A) (A) (A) (A) (A) (A) (A) (A) (A) (A)
                 (A) (A) (A) (A) (A) (A) (A) (A) (A) (A) (A) (A)
                 (A) (A) (A) (A) (A) (A) (A) (A) (A) (A) (A) (A)
                 (A) (A) (A) (A) (A) (A) (A) (A) (A) (A) (A) (A)
                 (A) (A) (A) (A) (A) (A) (A) (A) (A) (A) (A) (A)
                 (A) (A) (A) (A) (A) (A) (A) (A) (A) (A) (A) (A)
                 (A) (A) (A) (A) (A) (A) (A) (A) (A) (A) (A) (A)
                 (A) (A) (A) (A) (A) (A) (A) (A) (A) (A) (A) (A)
                 (A) (A) (A) (A) (A) (A) (A) (A) (A) (A) (A) (A)
                 (A) (A) (A) (A) (A) (A) (A) (A) (A) (A) (A) (A)
                 (A) (A) (A) (A) (A) (A) (A) (A) (A) (A) (A) (A)
                 (A) (A) (A) (A) (A) (A) (A) (A) (A) (A) (A) (A)
                 (A) (A) (A) (A) (A) (A) (A) (A) (A) (A) (A) (A)
                 (A) (A) (A) (A) (A) (A) (A) (A) (A) (A) (A) (A)
                 (A) (A) (A) (A) (A) (A) (A) (A) (A) (A) (A) (A)
                 (A) (A) (A) (A) (A) (A) (A) (A) (A) (A) (A) (A)
                 (A) (A) (A) (A) (A) (A) (A) (A) (A) (A) (A) (A)
                 (A) (A) (A) (A) (A) (A) (A) (A) (A) (A) (A) (A)
                 (A) (A) (A) (A) (A) (A) (A) (A) (A) (A) (A) (A)
                 (A) (A) (A) (A) (A) (A) (A) (A) (A) (A) (A) (A)
                 (A) (A) (A) (A) (A) (A) (A) (A) (A) (A) (A) (A)
                 (A) (A) (A) (A) (A) (A) (A) (A) (A) (A) (A) (A)
                 (A) (A) (A)
 The electronic state is 1-A.
 Alpha  occ. eigenvalues --  -24.87881 -24.87760 -24.87675 -19.34788 -19.31961
 Alpha  occ. eigenvalues --  -19.31683 -19.30473 -19.29651 -19.29525 -19.28810
 Alpha  occ. eigenvalues --  -19.28681 -10.55989 -10.45396  -1.43282  -1.34071
 Alpha  occ. eigenvalues --   -1.34052  -1.21466  -1.19398  -1.15838  -1.15381
 Alpha  occ. eigenvalues --   -1.14070  -1.13067  -1.12396  -1.11689  -0.83948
 Alpha  occ. eigenvalues --   -0.73933  -0.69608  -0.69410  -0.68429  -0.68153
 Alpha  occ. eigenvalues --   -0.67303  -0.66111  -0.65817  -0.64785  -0.63182
 Alpha  occ. eigenvalues --   -0.60550  -0.57284  -0.57217  -0.56383  -0.55265
 Alpha  occ. eigenvalues --   -0.55068  -0.53568  -0.53136  -0.52247  -0.51833
 Alpha  occ. eigenvalues --   -0.51568  -0.51247  -0.50670  -0.49534  -0.47224
 Alpha  occ. eigenvalues --   -0.44438  -0.44276  -0.43509  -0.42077  -0.41783
 Alpha  occ. eigenvalues --   -0.40266  -0.39457  -0.39179
 Alpha virt. eigenvalues --    0.02843   0.04389   0.04817   0.05977   0.06253
 Alpha virt. eigenvalues --    0.08238   0.08919   0.09778   0.10039   0.10778
 Alpha virt. eigenvalues --    0.11190   0.12087   0.12534   0.13500   0.13888
 Alpha virt. eigenvalues --    0.15163   0.15748   0.16384   0.16979   0.19221
 Alpha virt. eigenvalues --    0.19879   0.20136   0.21155   0.22032   0.22661
 Alpha virt. eigenvalues --    0.22811   0.23641   0.24666   0.25208   0.25757
 Alpha virt. eigenvalues --    0.26738   0.26810   0.27771   0.28204   0.28394
 Alpha virt. eigenvalues --    0.28740   0.29426   0.29874   0.30184   0.30511
 Alpha virt. eigenvalues --    0.30753   0.31244   0.31743   0.31929   0.32659
 Alpha virt. eigenvalues --    0.33266   0.34128   0.34399   0.34750   0.35196
 Alpha virt. eigenvalues --    0.35333   0.36062   0.36201   0.36807   0.37197
 Alpha virt. eigenvalues --    0.37893   0.38127   0.38587   0.39088   0.40254
 Alpha virt. eigenvalues --    0.40847   0.41296   0.41662   0.43361   0.43896
 Alpha virt. eigenvalues --    0.44535   0.45232   0.45541   0.45846   0.46054
 Alpha virt. eigenvalues --    0.47129   0.48687   0.49069   0.49788   0.51216
 Alpha virt. eigenvalues --    0.51854   0.53215   0.54220   0.54818   0.57364
 Alpha virt. eigenvalues --    0.57807   0.59786   0.61270   0.62876   0.65809
 Alpha virt. eigenvalues --    0.83374   0.85864   0.88579   0.90568   0.93464
 Alpha virt. eigenvalues --    0.98985   1.05170   1.07126   1.07817   1.08888
 Alpha virt. eigenvalues --    1.14569   1.15895   1.17709   1.19193   1.19336
 Alpha virt. eigenvalues --    1.20076   1.21967   1.22629   1.22928   1.23743
 Alpha virt. eigenvalues --    1.24886   1.25215   1.25592   1.26343   1.26495
 Alpha virt. eigenvalues --    1.27107   1.28166   1.28776   1.29938   1.31029
 Alpha virt. eigenvalues --    1.31672   1.33106   1.33349   1.34209   1.35464
 Alpha virt. eigenvalues --    1.36061   1.37213   1.37741   1.38765   1.39677
 Alpha virt. eigenvalues --    1.41796   1.44376   1.45128   1.47117   1.47252
 Alpha virt. eigenvalues --    1.49974   1.50085   1.52639   1.53180   1.55408
 Alpha virt. eigenvalues --    1.55581   1.56597   1.57308   1.59067   1.60490
 Alpha virt. eigenvalues --    1.61437   1.62506   1.63011   1.63832   1.64206
 Alpha virt. eigenvalues --    1.64996   1.65275   1.65671   1.66510   1.67664
 Alpha virt. eigenvalues --    1.69496   1.71228   1.72063   1.72646   1.73888
 Alpha virt. eigenvalues --    1.74753   1.75628   1.75964   1.76713   1.77802
 Alpha virt. eigenvalues --    1.79573   1.80137   1.81021   1.82773   1.83729
 Alpha virt. eigenvalues --    1.85639   1.86081   1.86768   1.87150   1.91154
 Alpha virt. eigenvalues --    1.91561   1.92458   1.93904   1.95515   1.96725
 Alpha virt. eigenvalues --    1.97392   1.97646   2.02837   2.07574   2.13769
 Alpha virt. eigenvalues --    2.14146   2.15910   2.18163   2.19109   2.21166
 Alpha virt. eigenvalues --    2.22420   2.24528   2.29046   2.32388   2.32714
 Alpha virt. eigenvalues --    2.34039   2.34952   2.36046   2.38263   2.38532
 Alpha virt. eigenvalues --    2.39974   2.42031   2.42505   2.43282   2.46271
 Alpha virt. eigenvalues --    2.48339   2.52162   2.57584   2.58023   2.59099
 Alpha virt. eigenvalues --    2.62149   2.64287   2.65557   2.66595   2.68479
 Alpha virt. eigenvalues --    2.69249   2.69614   2.70243   2.72157   2.73355
 Alpha virt. eigenvalues --    2.76012   2.76747   2.78641   2.79388   2.82378
 Alpha virt. eigenvalues --    2.83763   2.85987   2.86638   2.89011   2.90402
 Alpha virt. eigenvalues --    2.93858   2.99432   3.02081   3.07999   3.10054
 Alpha virt. eigenvalues --    3.11357   3.12081   3.14738   3.15361   3.20494
 Alpha virt. eigenvalues --    3.22809   3.24245   3.26193   3.28466   3.37261
 Alpha virt. eigenvalues --    3.42091   3.46118   3.47705   3.49896   3.55726
 Alpha virt. eigenvalues --    3.62858   3.65098   3.73460   3.74562   3.78837
 Alpha virt. eigenvalues --    3.81543   3.82968   3.85787   3.87924   4.34613
 Alpha virt. eigenvalues --    4.38712   4.43287   4.45189   4.49453   4.54188
 Alpha virt. eigenvalues --    4.61369   4.76217   4.82011   4.93247   5.66524
 Alpha virt. eigenvalues --    5.94325   6.69048
          Condensed to atoms (all electrons):
               1          2          3          4          5          6
     1  C    5.942343   0.452771   0.207900  -0.830367  -0.029055  -0.039687
     2  O    0.452771   8.338432  -0.148020  -0.162175   0.010418   0.009209
     3  O    0.207900  -0.148020   8.591469  -0.039456   0.001991   0.005964
     4  C   -0.830367  -0.162175  -0.039456   5.663064   0.102734   0.173997
     5  F   -0.029055   0.010418   0.001991   0.102734   9.316156  -0.034430
     6  F   -0.039687   0.009209   0.005964   0.173997  -0.034430   9.219838
     7  F   -0.056035   0.010101   0.006250   0.170375  -0.033931  -0.047790
     8  O   -0.007064  -0.031263   0.015027  -0.062344   0.000227  -0.000154
     9  H    0.006027  -0.002783  -0.002861   0.008117  -0.000039   0.000077
    10  H   -0.025207   0.102294  -0.001293   0.009603  -0.000207  -0.000307
    11  H    0.005261  -0.003705  -0.003120   0.006646  -0.000069  -0.000038
    12  O    0.003718   0.000044  -0.001985  -0.001323   0.000031  -0.000004
    13  H    0.000080   0.000038   0.000404  -0.000063  -0.000038   0.000008
    14  H   -0.000180  -0.000096  -0.000369   0.002188   0.000105  -0.000049
    15  O    0.008542  -0.004142  -0.016975  -0.018549   0.000447   0.000081
    16  H   -0.052845  -0.002559   0.073340   0.024049   0.000608   0.000031
    17  H    0.006692  -0.001344  -0.002169  -0.002481  -0.000033  -0.000081
    18  O    0.033445  -0.007957  -0.006306   0.000056   0.000020   0.000010
    19  H   -0.001262   0.000166  -0.000496  -0.002374   0.000036   0.000004
    20  H   -0.008460   0.003447   0.001967  -0.001646   0.000002   0.000052
    21  O   -0.005788  -0.001382  -0.007294  -0.001788   0.004712  -0.000462
    22  H   -0.001798  -0.000155   0.000594   0.000335   0.000618  -0.000005
    23  H    0.006511   0.005082   0.030394  -0.021879   0.011635   0.000158
    24  O    0.010994   0.001453  -0.006770  -0.000925   0.000000   0.000009
    25  H   -0.001382  -0.000027   0.001026  -0.000791   0.000005  -0.000005
    26  H    0.002348   0.000681  -0.002663   0.000283   0.000009   0.000037
               7          8          9         10         11         12
     1  C   -0.056035  -0.007064   0.006027  -0.025207   0.005261   0.003718
     2  O    0.010101  -0.031263  -0.002783   0.102294  -0.003705   0.000044
     3  O    0.006250   0.015027  -0.002861  -0.001293  -0.003120  -0.001985
     4  C    0.170375  -0.062344   0.008117   0.009603   0.006646  -0.001323
     5  F   -0.033931   0.000227  -0.000039  -0.000207  -0.000069   0.000031
     6  F   -0.047790  -0.000154   0.000077  -0.000307  -0.000038  -0.000004
     7  F    9.237640  -0.000199   0.000082  -0.000786  -0.000027  -0.000000
     8  O   -0.000199   8.534885   0.201823   0.159611   0.197744   0.000009
     9  H    0.000082   0.201823   0.264128  -0.020534  -0.014060  -0.000176
    10  H   -0.000786   0.159611  -0.020534   0.245944  -0.014734   0.000047
    11  H   -0.000027   0.197744  -0.014060  -0.014734   0.255084   0.000317
    12  O   -0.000000   0.000009  -0.000176   0.000047   0.000317   8.325802
    13  H   -0.000002   0.000020  -0.000061   0.000069  -0.000018   0.278568
    14  H    0.000042  -0.000164   0.000073   0.000042  -0.000060   0.248025
    15  O    0.000091   0.007114   0.006903  -0.004369   0.003124  -0.064940
    16  H   -0.000236   0.015521  -0.004711   0.004364  -0.002820  -0.008244
    17  H   -0.000012   0.000056   0.002281  -0.002073   0.001297   0.067146
    18  O    0.000008  -0.078401   0.003591  -0.010009   0.078793  -0.000560
    19  H    0.000069   0.004626   0.000890  -0.001579  -0.009819   0.000166
    20  H   -0.000007   0.000570  -0.003902   0.006218  -0.011309  -0.002939
    21  O    0.000089   0.000024   0.000106  -0.000584   0.000150  -0.038496
    22  H   -0.000151   0.000171  -0.000060   0.000078   0.000016   0.005611
    23  H    0.000440  -0.002491   0.000333  -0.000924  -0.000018  -0.001526
    24  O    0.000004  -0.090258   0.075966  -0.002801   0.002752  -0.000840
    25  H   -0.000004   0.008190  -0.011796   0.000855  -0.001401  -0.000126
    26  H    0.000039  -0.000154  -0.010668   0.001732  -0.000287   0.000374
              13         14         15         16         17         18
     1  C    0.000080  -0.000180   0.008542  -0.052845   0.006692   0.033445
     2  O    0.000038  -0.000096  -0.004142  -0.002559  -0.001344  -0.007957
     3  O    0.000404  -0.000369  -0.016975   0.073340  -0.002169  -0.006306
     4  C   -0.000063   0.002188  -0.018549   0.024049  -0.002481   0.000056
     5  F   -0.000038   0.000105   0.000447   0.000608  -0.000033   0.000020
     6  F    0.000008  -0.000049   0.000081   0.000031  -0.000081   0.000010
     7  F   -0.000002   0.000042   0.000091  -0.000236  -0.000012   0.000008
     8  O    0.000020  -0.000164   0.007114   0.015521   0.000056  -0.078401
     9  H   -0.000061   0.000073   0.006903  -0.004711   0.002281   0.003591
    10  H    0.000069   0.000042  -0.004369   0.004364  -0.002073  -0.010009
    11  H   -0.000018  -0.000060   0.003124  -0.002820   0.001297   0.078793
    12  O    0.278568   0.248025  -0.064940  -0.008244   0.067146  -0.000560
    13  H    0.362597  -0.023232   0.002933   0.000171  -0.007362  -0.000213
    14  H   -0.023232   0.304014   0.006775  -0.002506  -0.009022   0.000384
    15  O    0.002933   0.006775   8.647854   0.177101   0.243412  -0.028220
    16  H    0.000171  -0.002506   0.177101   0.359728  -0.024303  -0.041350
    17  H   -0.007362  -0.009022   0.243412  -0.024303   0.265070   0.005463
    18  O   -0.000213   0.000384  -0.028220  -0.041350   0.005463   8.361253
    19  H   -0.000041  -0.000158   0.001336   0.003026  -0.000198   0.275863
    20  H    0.000327   0.000656   0.044011   0.006288  -0.009670   0.231230
    21  O    0.000994   0.034531  -0.001085  -0.005612   0.002052  -0.000223
    22  H   -0.000752  -0.004569  -0.000394   0.001821   0.000499  -0.000292
    23  H    0.001580  -0.003855   0.005447  -0.017154  -0.000015   0.004525
    24  O    0.000125  -0.000058  -0.026528  -0.005501   0.004390  -0.000155
    25  H    0.000035  -0.000034  -0.001601   0.002536  -0.001310  -0.001825
    26  H   -0.000243   0.000702   0.030590  -0.016560  -0.002293   0.007309
              19         20         21         22         23         24
     1  C   -0.001262  -0.008460  -0.005788  -0.001798   0.006511   0.010994
     2  O    0.000166   0.003447  -0.001382  -0.000155   0.005082   0.001453
     3  O   -0.000496   0.001967  -0.007294   0.000594   0.030394  -0.006770
     4  C   -0.002374  -0.001646  -0.001788   0.000335  -0.021879  -0.000925
     5  F    0.000036   0.000002   0.004712   0.000618   0.011635   0.000000
     6  F    0.000004   0.000052  -0.000462  -0.000005   0.000158   0.000009
     7  F    0.000069  -0.000007   0.000089  -0.000151   0.000440   0.000004
     8  O    0.004626   0.000570   0.000024   0.000171  -0.002491  -0.090258
     9  H    0.000890  -0.003902   0.000106  -0.000060   0.000333   0.075966
    10  H   -0.001579   0.006218  -0.000584   0.000078  -0.000924  -0.002801
    11  H   -0.009819  -0.011309   0.000150   0.000016  -0.000018   0.002752
    12  O    0.000166  -0.002939  -0.038496   0.005611  -0.001526  -0.000840
    13  H   -0.000041   0.000327   0.000994  -0.000752   0.001580   0.000125
    14  H   -0.000158   0.000656   0.034531  -0.004569  -0.003855  -0.000058
    15  O    0.001336   0.044011  -0.001085  -0.000394   0.005447  -0.026528
    16  H    0.003026   0.006288  -0.005612   0.001821  -0.017154  -0.005501
    17  H   -0.000198  -0.009670   0.002052   0.000499  -0.000015   0.004390
    18  O    0.275863   0.231230  -0.000223  -0.000292   0.004525  -0.000155
    19  H    0.346321  -0.019576   0.000202  -0.000025  -0.000038   0.000460
    20  H   -0.019576   0.279952  -0.000360   0.000014  -0.000562  -0.002949
    21  O    0.000202  -0.000360   8.312887   0.272115   0.239453  -0.000039
    22  H   -0.000025   0.000014   0.272115   0.352806  -0.013933  -0.000021
    23  H   -0.000038  -0.000562   0.239453  -0.013933   0.317771   0.000429
    24  O    0.000460  -0.002949  -0.000039  -0.000021   0.000429   8.346020
    25  H    0.000253   0.000682  -0.000030   0.000016  -0.000174   0.272531
    26  H   -0.000522  -0.000552   0.000647  -0.000194   0.001792   0.225502
              25         26
     1  C   -0.001382   0.002348
     2  O   -0.000027   0.000681
     3  O    0.001026  -0.002663
     4  C   -0.000791   0.000283
     5  F    0.000005   0.000009
     6  F   -0.000005   0.000037
     7  F   -0.000004   0.000039
     8  O    0.008190  -0.000154
     9  H   -0.011796  -0.010668
    10  H    0.000855   0.001732
    11  H   -0.001401  -0.000287
    12  O   -0.000126   0.000374
    13  H    0.000035  -0.000243
    14  H   -0.000034   0.000702
    15  O   -0.001601   0.030590
    16  H    0.002536  -0.016560
    17  H   -0.001310  -0.002293
    18  O   -0.001825   0.007309
    19  H    0.000253  -0.000522
    20  H    0.000682  -0.000552
    21  O   -0.000030   0.000647
    22  H    0.000016  -0.000194
    23  H   -0.000174   0.001792
    24  O    0.272531   0.225502
    25  H    0.347450  -0.018094
    26  H   -0.018094   0.307709
 Mulliken charges:
               1
     1  C    0.372497
     2  O   -0.568529
     3  O   -0.696551
     4  C    0.984713
     5  F   -0.351953
     6  F   -0.286463
     7  F   -0.286050
     8  O   -0.873127
     9  H    0.501253
    10  H    0.554551
    11  H    0.510299
    12  O   -0.808699
    13  H    0.384076
    14  H    0.446816
    15  O   -1.018961
    16  H    0.515818
    17  H    0.464008
    18  O   -0.826441
    19  H    0.402671
    20  H    0.486517
    21  O   -0.804820
    22  H    0.387652
    23  H    0.437020
    24  O   -0.803791
    25  H    0.405019
    26  H    0.472474
 Sum of Mulliken charges =  -0.00000
 Mulliken charges with hydrogens summed into heavy atoms:
               1
     1  C    0.372497
     2  O   -0.568529
     3  O   -0.696551
     4  C    0.984713
     5  F   -0.351953
     6  F   -0.286463
     7  F   -0.286050
     8  O    0.692976
    12  O    0.022193
    15  O   -0.039134
    18  O    0.062747
    21  O    0.019851
    24  O    0.073703
 APT charges:
               1
     1  C    0.138818
     2  O   -0.410034
     3  O   -0.715647
     4  C    0.374614
     5  F   -0.212836
     6  F   -0.069368
     7  F   -0.022730
     8  O   -0.278031
     9  H    0.420376
    10  H    0.297792
    11  H    0.328024
    12  O   -1.069655
    13  H    0.992779
    14  H    0.069574
    15  O   -0.872840
    16  H    0.186776
    17  H    0.700355
    18  O   -0.491082
    19  H    0.381569
    20  H    0.193268
    21  O   -0.808440
    22  H    0.813589
    23  H    0.049991
    24  O   -1.292857
    25  H    1.144918
    26  H    0.151078
 Sum of APT charges =  -0.00000
 APT charges with hydrogens summed into heavy atoms:
               1
     1  C    0.138818
     2  O   -0.410034
     3  O   -0.715647
     4  C    0.374614
     5  F   -0.212836
     6  F   -0.069368
     7  F   -0.022730
     8  O    0.768161
    12  O   -0.007302
    15  O    0.014290
    18  O    0.083756
    21  O    0.055140
    24  O    0.003138
 Electronic spatial extent (au):  <R**2>=           3886.1187
 Charge=             -0.0000 electrons
 Dipole moment (field-independent basis, Debye):
    X=             -3.8850    Y=              1.6170    Z=              0.2332  Tot=              4.2145
 Quadrupole moment (field-independent basis, Debye-Ang):
   XX=            -75.7578   YY=            -76.1259   ZZ=            -76.1296
   XY=              6.1352   XZ=              8.8749   YZ=             -1.0539
 Traceless Quadrupole moment (field-independent basis, Debye-Ang):
   XX=              0.2467   YY=             -0.1215   ZZ=             -0.1252
   XY=              6.1352   XZ=              8.8749   YZ=             -1.0539
 Octapole moment (field-independent basis, Debye-Ang**2):
  XXX=            -48.6157  YYY=             51.4372  ZZZ=             19.3161  XYY=             -6.7872
  XXY=              0.8913  XXZ=            -41.2934  XZZ=             -2.1625  YZZ=              0.4810
  YYZ=            -16.9869  XYZ=              5.8014
 Hexadecapole moment (field-independent basis, Debye-Ang**3):
 XXXX=          -2227.3601 YYYY=          -1407.3157 ZZZZ=           -378.6351 XXXY=             77.8971
 XXXZ=            177.2831 YYYX=              0.9228 YYYZ=            -29.2675 ZZZX=             -4.2150
 ZZZY=            -11.7763 XXYY=           -570.3594 XXZZ=           -456.0060 YYZZ=           -320.5692
 XXYZ=             15.3606 YYXZ=            100.0629 ZZXY=             -1.1683
 N-N= 1.008975776798D+03 E-N=-4.345693312264D+03  KE= 9.772785400656D+02
  Exact polarizability:       0.000       0.000       0.000       0.000       0.000       0.000
 Approx polarizability:      84.748      -3.732      92.726       2.047       1.189      75.053
 Calling FoFJK, ICntrl=    100127 FMM=F ISym2X=0 I1Cent= 0 IOpClX= 0 NMat=1 NMatS=1 NMatT=0.
 ***** Axes restored to original set *****
 -------------------------------------------------------------------
 Center     Atomic                   Forces (Hartrees/Bohr)
 Number     Number              X              Y              Z
 -------------------------------------------------------------------
      1        6           0.017892689   -0.008038638   -0.002809111
      2        8           0.001292797    0.012543167    0.017114624
      3        8          -0.019964253   -0.006566461   -0.014815421
      4        6           0.002255373   -0.001184158   -0.002451473
      5        9          -0.001296578    0.000329630   -0.001153668
      6        9          -0.002963877    0.000335849    0.003567094
      7        9          -0.001614705    0.003430279    0.001284523
      8        8           0.003134994   -0.008337049   -0.004832231
      9        1           0.002710247    0.006630662    0.000305281
     10        1          -0.003391614    0.002678519   -0.000679944
     11        1           0.003301150   -0.001566751    0.005860351
     12        8          -0.000124380    0.003080357    0.000684200
     13        1          -0.001490035   -0.001344740    0.000092154
     14        1           0.001974391   -0.003363320   -0.003796661
     15        8           0.001245794    0.001227577    0.000352141
     16        1           0.004886875    0.000495624    0.002236556
     17        1          -0.005386825   -0.002552007   -0.001116038
     18        8          -0.002690403    0.000014439    0.002822560
     19        1           0.001348484    0.000834545   -0.002151001
     20        1           0.000410801    0.002322076   -0.002945045
     21        8          -0.003436059   -0.000617838   -0.000297360
     22        1           0.000004462   -0.000036277   -0.001367035
     23        1           0.005377977    0.001788396    0.003213913
     24        8           0.002355576   -0.000234620    0.000432488
     25        1          -0.001684617    0.000093376    0.001246276
     26        1          -0.004148262   -0.001962635   -0.000797172
 -------------------------------------------------------------------
 Cartesian Forces:  Max     0.019964253 RMS     0.005086099
 FormGI is forming the generalized inverse of G from B-inverse, IUseBI=4.

 GradGradGradGradGradGradGradGradGradGradGradGradGradGradGradGradGradGrad
 Berny optimization.
 Internal  Forces:  Max     0.022007679 RMS     0.003251651
 Search for a local minimum.
 Step number   1 out of a maximum of  156
 All quantities printed in internal units (Hartrees-Bohrs-Radians)
 Mixed Optimization -- RFO/linear search
 Second derivative matrix not updated -- analytic derivatives used.
 ITU=  0
     Eigenvalues ---   -0.00044   0.00028   0.00033   0.00057   0.00063
     Eigenvalues ---    0.00105   0.00115   0.00322   0.00358   0.00433
     Eigenvalues ---    0.00501   0.00624   0.00695   0.00825   0.00875
     Eigenvalues ---    0.01002   0.01109   0.01179   0.01261   0.01324
     Eigenvalues ---    0.01448   0.01614   0.01779   0.01967   0.01985
     Eigenvalues ---    0.02142   0.02235   0.02328   0.02511   0.02654
     Eigenvalues ---    0.02783   0.02798   0.02981   0.03120   0.03545
     Eigenvalues ---    0.03568   0.03851   0.04116   0.04439   0.05469
     Eigenvalues ---    0.05503   0.06051   0.06531   0.07223   0.07260
     Eigenvalues ---    0.08351   0.11675   0.13365   0.17693   0.21284
     Eigenvalues ---    0.21861   0.23228   0.25788   0.26938   0.33218
     Eigenvalues ---    0.34548   0.36385   0.37113   0.37240   0.43377
     Eigenvalues ---    0.43786   0.46173   0.46815   0.49301   0.51438
     Eigenvalues ---    0.54913   0.57073   0.57102   0.57290   0.57420
     Eigenvalues ---    0.69634   0.83465
 RFO step:  Lambda=-6.18928688D-03 EMin=-4.42791153D-04
 Linear search not attempted -- first point.
 Maximum step size (   0.300) exceeded in Quadratic search.
    -- Step size scaled by   0.748
 Iteration  1 RMS(Cart)=  0.08954082 RMS(Int)=  0.00904213
 Iteration  2 RMS(Cart)=  0.01231743 RMS(Int)=  0.00054423
 Iteration  3 RMS(Cart)=  0.00021740 RMS(Int)=  0.00051774
 Iteration  4 RMS(Cart)=  0.00000007 RMS(Int)=  0.00051774
 Variable       Old X    -DE/DX   Delta X   Delta X   Delta X     New X
                                 (Linear)    (Quad)   (Total)
    R1        2.33818   0.01766   0.00000   0.02310   0.02286   2.36104
    R2        2.32747   0.02201   0.00000   0.01576   0.01563   2.34310
    R3        2.96543  -0.00475   0.00000  -0.02090  -0.02090   2.94453
    R4        2.70029  -0.00346   0.00000  -0.12913  -0.12929   2.57100
    R5        3.28852  -0.00144   0.00000   0.01298   0.01337   3.30189
    R6        3.46808  -0.00039   0.00000  -0.02095  -0.02085   3.44722
    R7        2.54578   0.00098   0.00000  -0.00652  -0.00652   2.53925
    R8        2.53256   0.00148   0.00000  -0.00288  -0.00288   2.52968
    R9        2.52954   0.00076   0.00000   0.00551   0.00551   2.53506
   R10        1.92710  -0.00335   0.00000  -0.02086  -0.02104   1.90606
   R11        2.02971  -0.00737   0.00000   0.02465   0.02451   2.05422
   R12        1.93927  -0.00382   0.00000  -0.03151  -0.03134   1.90793
   R13        2.95586   0.00314   0.00000   0.05743   0.05729   3.01315
   R14        2.91744   0.00312   0.00000   0.09100   0.09117   3.00861
   R15        1.81106   0.00196   0.00000   0.00241   0.00241   1.81347
   R16        1.84966   0.00359   0.00000   0.00448   0.00422   1.85388
   R17        3.21878   0.00160   0.00000   0.03814   0.03795   3.25673
   R18        3.29957   0.00068   0.00000   0.00728   0.00715   3.30672
   R19        1.84766   0.00344   0.00000   0.00616   0.00646   1.85411
   R20        1.85853   0.00523   0.00000   0.00335   0.00322   1.86175
   R21        3.18972   0.00305   0.00000   0.08208   0.08209   3.27181
   R22        3.24273   0.00181   0.00000   0.04355   0.04375   3.28648
   R23        1.81249   0.00260   0.00000   0.00271   0.00271   1.81520
   R24        1.87043   0.00139   0.00000  -0.00615  -0.00610   1.86434
   R25        1.81176   0.00080   0.00000   0.00085   0.00085   1.81261
   R26        1.83558   0.00465   0.00000   0.00693   0.00696   1.84255
   R27        1.81248   0.00190   0.00000   0.00159   0.00159   1.81407
   R28        1.85821   0.00299   0.00000   0.00149   0.00163   1.85983
    A1        2.24807  -0.00123   0.00000   0.00163   0.00153   2.24960
    A2        2.01069  -0.00381   0.00000  -0.02480  -0.02479   1.98590
    A3        2.02442   0.00504   0.00000   0.02312   0.02314   2.04756
    A4        2.06995  -0.00209   0.00000   0.01380   0.01358   2.08353
    A5        2.45474  -0.00425   0.00000  -0.05670  -0.05812   2.39662
    A6        2.31548   0.00172   0.00000   0.00898   0.00898   2.32446
    A7        1.45808   0.00250   0.00000   0.06244   0.06302   1.52110
    A8        1.94012   0.00034   0.00000   0.01152   0.01155   1.95168
    A9        1.95250  -0.00625   0.00000  -0.01086  -0.01101   1.94150
   A10        1.96054  -0.00538   0.00000  -0.02781  -0.02793   1.93261
   A11        1.86375   0.00400   0.00000   0.01201   0.01202   1.87577
   A12        1.86504   0.00339   0.00000   0.00859   0.00865   1.87369
   A13        1.87663   0.00489   0.00000   0.00919   0.00890   1.88554
   A14        1.86937   0.00232   0.00000   0.02660   0.02672   1.89610
   A15        1.83007  -0.00082   0.00000   0.00688   0.00583   1.83589
   A16        1.86291   0.00110   0.00000   0.01123   0.01123   1.87414
   A17        1.85032  -0.00013   0.00000   0.00256   0.00266   1.85298
   A18        2.08703  -0.00048   0.00000  -0.01174  -0.01159   2.07544
   A19        1.71228   0.00240   0.00000   0.03552   0.03514   1.74742
   A20        1.82048   0.00015   0.00000   0.00991   0.00970   1.83018
   A21        1.63918   0.00007   0.00000   0.02687   0.02647   1.66565
   A22        1.71056   0.00055   0.00000   0.01776   0.01828   1.72885
   A23        2.08353   0.00121   0.00000   0.00985   0.01016   2.09370
   A24        2.35947  -0.00026   0.00000  -0.05074  -0.05111   2.30835
   A25        1.69075  -0.00148   0.00000   0.01566   0.01440   1.70516
   A26        2.87071  -0.00092   0.00000  -0.00624  -0.00608   2.86463
   A27        2.01280  -0.00008   0.00000   0.02858   0.02888   2.04168
   A28        1.73239   0.00212   0.00000   0.00207   0.00185   1.73425
   A29        1.86262  -0.00027   0.00000  -0.00231  -0.00239   1.86023
   A30        2.79202  -0.00113   0.00000  -0.03407  -0.03436   2.75766
   A31        2.35472  -0.00102   0.00000  -0.04727  -0.04890   2.30582
   A32        1.82854   0.00216   0.00000   0.06713   0.06728   1.89582
   A33        1.84864  -0.00046   0.00000   0.00709   0.00801   1.85665
   A34        2.04751  -0.00006   0.00000   0.02640   0.02621   2.07372
   A35        1.74516   0.00262   0.00000   0.01842   0.01804   1.76320
   A36        1.87026  -0.00120   0.00000   0.00727   0.00628   1.87653
   A37        2.78755  -0.00234   0.00000  -0.05263  -0.05220   2.73535
   A38        3.00927  -0.00030   0.00000  -0.02706  -0.02736   2.98191
   A39        3.07614   0.00365   0.00000   0.04606   0.04627   3.12241
   A40        3.03782   0.00128   0.00000   0.00059   0.00077   3.03859
   A41        2.94311  -0.00252   0.00000  -0.04125  -0.04105   2.90206
   A42        3.04674   0.00082   0.00000   0.04609   0.04632   3.09305
   A43        2.96871  -0.00285   0.00000  -0.08095  -0.08121   2.88750
   A44        3.34622  -0.00095   0.00000  -0.01764  -0.01698   3.32923
   A45        3.17624  -0.00064   0.00000  -0.00512  -0.00449   3.17176
   A46        2.93917  -0.00065   0.00000  -0.02719  -0.02764   2.91153
   A47        3.01466  -0.00011   0.00000   0.01470   0.01537   3.03003
   A48        3.01990  -0.00057   0.00000   0.02030   0.02114   3.04104
   A49        3.08976   0.00023   0.00000   0.01188   0.01235   3.10212
    D1       -0.01135  -0.00005   0.00000  -0.00760  -0.00846  -0.01982
    D2        3.12557   0.00016   0.00000  -0.02014  -0.02092   3.10465
    D3       -0.29238   0.00054   0.00000   0.06824   0.06676  -0.22562
    D4       -2.94481  -0.00019   0.00000  -0.01267  -0.01236  -2.95717
    D5        2.85391   0.00035   0.00000   0.08098   0.07969   2.93361
    D6        0.20148  -0.00039   0.00000   0.00007   0.00057   0.20205
    D7       -2.96825   0.00007   0.00000  -0.21059  -0.21056   3.10438
    D8        1.23314  -0.00105   0.00000  -0.22636  -0.22623   1.00691
    D9       -0.87939   0.00097   0.00000  -0.21054  -0.21066  -1.09005
   D10        0.16929   0.00024   0.00000  -0.22151  -0.22151  -0.05221
   D11       -1.91250  -0.00087   0.00000  -0.23728  -0.23717  -2.14968
   D12        2.25816   0.00115   0.00000  -0.22146  -0.22161   2.03655
   D13        1.10561   0.00064   0.00000   0.00167   0.00182   1.10743
   D14       -0.82940  -0.00078   0.00000  -0.03405  -0.03476  -0.86416
   D15       -3.04759  -0.00052   0.00000  -0.01273  -0.01201  -3.05960
   D16        1.13639  -0.00180   0.00000  -0.03979  -0.03935   1.09704
   D17       -0.55117  -0.00033   0.00000  -0.06386  -0.06421  -0.61538
   D18       -0.20366   0.00045   0.00000   0.03055   0.03089  -0.17277
   D19       -2.30286  -0.00084   0.00000   0.00348   0.00354  -2.29931
   D20        2.29277   0.00064   0.00000  -0.02058  -0.02131   2.27146
   D21        3.09312  -0.00134   0.00000  -0.01187  -0.01041   3.08271
   D22       -0.66247  -0.00139   0.00000  -0.01603  -0.01375  -0.67622
   D23        0.25353   0.00001   0.00000  -0.03316  -0.03366   0.21986
   D24        2.78112  -0.00004   0.00000  -0.03732  -0.03700   2.74413
   D25       -2.45200  -0.00155   0.00000  -0.06989  -0.06987  -2.52187
   D26       -0.51192  -0.00046   0.00000  -0.06467  -0.06440  -0.57632
   D27       -0.52490   0.00102   0.00000  -0.04014  -0.04033  -0.56523
   D28        1.41518   0.00212   0.00000  -0.03492  -0.03486   1.38033
   D29        3.04498  -0.00179   0.00000   0.00318   0.00274   3.04771
   D30       -1.27875  -0.00140   0.00000   0.03396   0.03379  -1.24495
   D31       -1.31712  -0.00027   0.00000   0.02100   0.02060  -1.29652
   D32        0.64234   0.00012   0.00000   0.05178   0.05166   0.69400
   D33        1.73863  -0.00048   0.00000  -0.04031  -0.03973   1.69890
   D34       -2.25719   0.00033   0.00000   0.01381   0.01334  -2.24385
   D35       -2.42943  -0.00052   0.00000  -0.04428  -0.04319  -2.47262
   D36       -0.14205   0.00028   0.00000   0.00984   0.00987  -0.13218
   D37        1.96948   0.00073   0.00000   0.03614   0.03608   2.00556
   D38       -0.01423  -0.00056   0.00000   0.01354   0.01365  -0.00058
   D39        0.02498  -0.00011   0.00000  -0.01040  -0.01032   0.01466
   D40        1.82219   0.00055   0.00000   0.03235   0.03257   1.85476
   D41       -2.02456  -0.00099   0.00000  -0.01087  -0.01084  -2.03541
   D42       -0.69819  -0.00008   0.00000   0.00068   0.00012  -0.69807
   D43       -2.59766  -0.00062   0.00000  -0.03021  -0.03115  -2.62881
   D44        1.02206   0.00035   0.00000   0.02355   0.02393   1.04599
   D45        1.04708   0.00006   0.00000  -0.01222  -0.01207   1.03501
   D46        3.13647   0.00079   0.00000  -0.01174  -0.01198   3.12450
   D47       -0.61028   0.00014   0.00000  -0.04433  -0.04410  -0.65438
   D48       -0.40950   0.00024   0.00000   0.04045   0.03987  -0.36963
   D49        1.68663   0.00099   0.00000   0.07212   0.07181   1.75844
   D50       -0.07622  -0.00006   0.00000   0.00402   0.00390  -0.07231
   D51        2.06741   0.00065   0.00000   0.04552   0.04541   2.11282
         Item               Value     Threshold  Converged?
 Maximum Force            0.022008     0.000015     NO 
 RMS     Force            0.003252     0.000010     NO 
 Maximum Displacement     0.433103     0.000060     NO 
 RMS     Displacement     0.096416     0.000040     NO 
 Predicted change in Energy=-3.394411D-03
 GradGradGradGradGradGradGradGradGradGradGradGradGradGradGradGradGradGrad

                          Input orientation:                          
 ---------------------------------------------------------------------
 Center     Atomic      Atomic             Coordinates (Angstroms)
 Number     Number       Type             X           Y           Z
 ---------------------------------------------------------------------
      1          6           0        1.000619   -0.182283    0.169072
      2          8           0        1.051926    0.564690    1.169282
      3          8           0        0.041958   -0.411253   -0.583210
      4          6           0        2.350522   -0.888662   -0.157589
      5          9           0        2.239334   -1.716105   -1.210466
      6          9           0        2.781398   -1.615219    0.880889
      7          9           0        3.298275    0.012810   -0.455446
      8          8           0       -0.936377    1.851812    1.784620
      9          1           0       -1.679270    1.215714    2.031295
     10          1           0       -0.052393    1.272080    1.531336
     11          1           0       -1.249109    2.309201    0.940612
     12          8           0       -3.179494   -1.315142   -2.816279
     13          1           0       -3.757937   -2.079957   -2.779072
     14          1           0       -2.267826   -1.666243   -2.905810
     15          8           0       -2.629861    0.121251   -0.615891
     16          1           0       -1.683483   -0.135840   -0.585271
     17          1           0       -2.992284   -0.342602   -1.405893
     18          8           0       -1.905244    2.688149   -0.459615
     19          1           0       -1.304890    2.882971   -1.183703
     20          1           0       -2.334792    1.826297   -0.674112
     21          8           0       -0.620693   -2.182382   -2.618591
     22          1           0        0.103270   -2.384396   -3.214511
     23          1           0       -0.243973   -1.637587   -1.903068
     24          8           0       -2.918891    0.212871    2.038519
     25          1           0       -3.772447    0.534447    2.337785
     26          1           0       -2.999656    0.006574    1.079596
 ---------------------------------------------------------------------
                    Distance matrix (angstroms):
                    1          2          3          4          5
     1  C    0.000000
     2  O    1.249408   0.000000
     3  O    1.239914   2.245825   0.000000
     4  C    1.558177   2.357790   2.395525   0.000000
     5  F    2.406273   3.503593   2.631454   1.343716   0.000000
     6  F    2.393985   2.797543   3.331314   1.338647   2.162817
     7  F    2.388997   2.826729   3.286297   1.341494   2.163459
     8  O    3.240292   2.447176   3.418366   4.699583   5.637881
     9  H    3.550222   2.937062   3.527788   5.045675   5.870267
    10  H    2.253835   1.360516   2.704407   3.646269   4.658190
    11  H    3.444422   2.896613   3.374871   4.938594   5.744515
    12  O    5.260136   6.109286   4.022606   6.150739   5.665960
    13  H    5.910717   6.761541   4.695273   6.753120   6.209684
    14  H    4.726497   5.710008   3.507787   5.430146   4.815722
    15  O    3.726753   4.115706   2.724564   5.102370   5.238173
    16  H    2.788475   3.324404   1.747285   4.125876   4.275114
    17  H    4.295287   4.879584   3.144542   5.513803   5.412442
    18  O    4.132634   3.988387   3.662399   5.567436   6.094157
    19  H    4.067082   4.057776   3.609225   5.351651   5.806354
    20  H    3.983758   4.057045   3.265553   5.439667   5.810243
    21  O    3.794748   4.969108   2.778269   4.069196   3.221799
    22  H    4.135598   5.367933   3.289498   4.078251   3.004261
    23  H    2.821468   3.996087   1.824192   3.215430   2.579278
    24  O    4.360452   4.080041   4.003701   5.814033   6.394071
    25  H    5.291425   4.963959   4.896555   6.763349   7.334615
    26  H    4.106936   4.090825   3.491550   5.563855   5.971518
                    6          7          8          9         10
     6  F    0.000000
     7  F    2.168739   0.000000
     8  O    5.163224   5.131481   0.000000
     9  H    5.406956   5.692698   1.008643   0.000000
    10  H    4.097554   4.093903   1.087046   1.702899   0.000000
    11  H    5.625799   5.282148   1.009632   1.603228   1.690178
    12  O    7.020778   7.021287   6.019089   5.670526   5.947623
    13  H    7.508276   7.718098   6.651864   6.190470   6.599002
    14  H    6.311605   6.309119   6.012454   5.746919   5.764560
    15  O    5.876853   5.931298   3.409572   3.018122   3.546594
    16  H    4.926799   4.985665   3.182029   2.945018   3.020384
    17  H    6.339111   6.371875   4.384242   3.995824   4.458415
    18  O    6.502348   5.850988   2.583554   2.902371   3.066299
    19  H    6.418256   5.473327   3.163864   3.640896   3.396345
    20  H    6.359046   5.921824   2.828706   2.849867   3.221879
    21  O    4.913477   4.985616   5.980187   5.855687   5.429379
    22  H    4.953414   4.854595   6.634579   6.607323   5.993089
    23  H    4.111422   4.167365   5.123902   5.067605   4.505330
    24  O    6.097157   6.701719   2.584754   1.594492   3.097736
    25  H    7.049575   7.620325   3.175647   2.222487   3.877275
    26  H    6.007519   6.482309   2.856411   2.027601   3.239125
                   11         12         13         14         15
    11  H    0.000000
    12  O    5.565651   0.000000
    13  H    6.276541   0.959648   0.000000
    14  H    5.624669   0.981033   1.551661   0.000000
    15  O    3.019321   2.684591   3.285913   2.927445   0.000000
    16  H    2.914657   2.933632   3.591060   2.840509   0.981155
    17  H    3.946746   1.723389   2.343128   2.127584   0.985197
    18  O    1.592090   4.817044   5.616688   5.007600   2.671789
    19  H    2.201145   4.878892   5.761362   4.958654   3.115294
    20  H    2.004804   3.895001   4.659938   4.145214   1.731369
    21  O    5.765166   2.708994   3.143016   1.749841   3.654352
    22  H    6.412786   3.475403   3.897590   2.496625   4.527814
    23  H    4.967288   3.091150   3.648427   2.258826   3.231532
    24  O    2.896233   5.096253   5.400948   5.329291   2.671670
    25  H    3.386603   5.507898   5.746089   5.882364   3.193812
    26  H    2.895828   4.117902   4.451732   4.383760   1.739131
                   16         17         18         19         20
    16  H    0.000000
    17  H    1.558567   0.000000
    18  O    2.835468   3.355972   0.000000
    19  H    3.100754   3.647052   0.960565   0.000000
    20  H    2.069318   2.381580   0.986564   1.561071   0.000000
    21  O    3.074450   3.237262   5.480266   5.308938   4.773745
    22  H    3.893763   4.125830   6.111815   5.818268   5.488872
    23  H    2.462524   3.078536   4.853388   4.698774   4.228517
    24  O    2.920977   3.489686   3.659938   4.485214   3.209779
    25  H    3.654766   3.923391   3.993785   4.899519   3.578722
    26  H    2.127058   2.509907   3.279901   4.033413   2.613221
                   21         22         23         24         25
    21  O    0.000000
    22  H    0.959194   0.000000
    23  H    0.975034   1.548607   0.000000
    24  O    5.719058   6.593450   5.110332   0.000000
    25  H    6.471505   7.373522   5.928972   0.959963   0.000000
    26  H    4.911983   5.812422   4.381021   0.984182   1.568087
                   26
    26  H    0.000000
 Stoichiometry    C2H13F3O8
 Framework group  C1[X(C2H13F3O8)]
 Deg. of freedom    72
 Full point group                 C1      NOp   1
 Largest Abelian subgroup         C1      NOp   1
 Largest concise Abelian subgroup C1      NOp   1
                         Standard orientation:                         
 ---------------------------------------------------------------------
 Center     Atomic      Atomic             Coordinates (Angstroms)
 Number     Number       Type             X           Y           Z
 ---------------------------------------------------------------------
      1          6           0        1.113290   -0.532902   -0.006944
      2          8           0        0.967603   -1.772669   -0.059617
      3          8           0        0.246789    0.349832    0.078759
      4          6           0        2.601923   -0.073396   -0.034223
      5          9           0        2.711618    1.265781   -0.022257
      6          9           0        3.226684   -0.518085   -1.131447
      7          9           0        3.262162   -0.538555    1.036905
      8          8           0       -1.291470   -2.702868    0.081768
      9          1           0       -1.828249   -2.391025   -0.713205
     10          1           0       -0.284835   -2.300657    0.000638
     11          1           0       -1.726628   -2.267448    0.882020
     12          8           0       -2.624947    3.166653    0.081999
     13          1           0       -2.970403    3.692757   -0.642431
     14          1           0       -1.652860    3.298713    0.076223
     15          8           0       -2.468658    0.492296   -0.092404
     16          1           0       -1.487803    0.468177   -0.094987
     17          1           0       -2.697744    1.448283   -0.027418
     18          8           0       -2.476130   -1.293894    1.894535
     19          1           0       -1.960010   -0.943632    2.625030
     20          1           0       -2.654365   -0.537049    1.287306
     21          8           0        0.075585    3.115273   -0.125691
     22          1           0        0.820976    3.584047    0.254697
     23          1           0        0.295391    2.166419   -0.080376
     24          8           0       -2.744231   -1.589916   -1.743547
     25          1           0       -3.650160   -1.877620   -1.877896
     26          1           0       -2.775092   -0.703105   -1.317838
 ---------------------------------------------------------------------
 Rotational constants (GHZ):           0.6061640           0.3805268           0.2765708
 Standard basis: 6-31++G(d,p) (6D, 7F)
 There are   325 symmetry adapted cartesian basis functions of A   symmetry.
 There are   325 symmetry adapted basis functions of A   symmetry.
   325 basis functions,   520 primitive gaussians,   325 cartesian basis functions
    58 alpha electrons       58 beta electrons
       nuclear repulsion energy      1004.8471581676 Hartrees.
 NAtoms=   26 NActive=   26 NUniq=   26 SFac= 1.00D+00 NAtFMM=   60 NAOKFM=F Big=F
 Integral buffers will be    131072 words long.
 Raffenetti 2 integral format.
 Two-electron integral symmetry is turned on.
 Nuclear repulsion after empirical dispersion term =     1004.8328160073 Hartrees.
 One-electron integrals computed using PRISM.
 NBasis=   325 RedAO= T EigKep=  2.87D-05  NBF=   325
 NBsUse=   325 1.00D-06 EigRej= -1.00D+00 NBFU=   325
 Initial guess from the checkpoint file:  "/local_scratch/slurm.5787566/Gau-2252555.chk"
 B after Tr=     0.000000    0.000000    0.000000
         Rot=    0.999948    0.006734    0.003645   -0.006666 Ang=   1.16 deg.
 ExpMin= 3.60D-02 ExpMax= 7.00D+03 ExpMxC= 1.05D+03 IAcc=3 IRadAn=         5 AccDes= 0.00D+00
 Harris functional with IExCor= 4639 and IRadAn=       5 diagonalized for initial guess.
 HarFok:  IExCor= 4639 AccDes= 0.00D+00 IRadAn=         5 IDoV= 1 UseB2=F ITyADJ=14
 ICtDFT=  3500011 ScaDFX=  1.000000  1.000000  1.000000  1.000000
 FoFCou: FMM=F IPFlag=           0 FMFlag=      100000 FMFlg1=           0
         NFxFlg=           0 DoJE=T BraDBF=F KetDBF=T FulRan=T
         wScrn=  0.000000 ICntrl=       500 IOpCl=  0 I1Cent=   200000004 NGrid=           0
         NMat0=    1 NMatS0=      1 NMatT0=    0 NMatD0=    1 NMtDS0=    0 NMtDT0=    0
 Petite list used in FoFCou.
 Requested convergence on RMS density matrix=1.00D-10 within 128 cycles.
 Requested convergence on MAX density matrix=1.00D-08.
 Requested convergence on             energy=1.00D-08.
 No special actions if energy rises.
 SCF Done:  E(RwB97XD) =  -985.245047245     A.U. after   16 cycles
            NFock= 16  Conv=0.82D-10     -V/T= 2.0082
 Calling FoFJK, ICntrl=      2127 FMM=F ISym2X=0 I1Cent= 0 IOpClX= 0 NMat=1 NMatS=1 NMatT=0.
 ***** Axes restored to original set *****
 -------------------------------------------------------------------
 Center     Atomic                   Forces (Hartrees/Bohr)
 Number     Number              X              Y              Z
 -------------------------------------------------------------------
      1        6           0.005137449   -0.001936833   -0.000647675
      2        8           0.000340896    0.003823268    0.005093787
      3        8          -0.005616930   -0.002741929   -0.004322613
      4        6           0.000554649   -0.000771619   -0.000142362
      5        9          -0.000644650   -0.000059329   -0.000546575
      6        9          -0.000646278    0.000255048    0.000739128
      7        9          -0.000394714    0.001017710    0.000117405
      8        8           0.000471049   -0.002360747   -0.000738914
      9        1           0.000510882    0.002399338    0.000610828
     10        1           0.000112697   -0.000057271   -0.000594449
     11        1           0.000888169    0.000227637    0.001356873
     12        8           0.000295783    0.000978658    0.000078754
     13        1          -0.000508472   -0.000261965   -0.000025578
     14        1           0.000271609   -0.001333017   -0.001368127
     15        8           0.001591049    0.000417279   -0.000445669
     16        1           0.001174335    0.000586907    0.000605167
     17        1          -0.001960235   -0.001501426    0.000575274
     18        8          -0.001243644   -0.000213728    0.001099035
     19        1           0.000137277    0.000739205   -0.000616594
     20        1           0.000563270    0.000957618   -0.001874283
     21        8          -0.000868330    0.000187174    0.000572528
     22        1          -0.000209650    0.000062513   -0.000647456
     23        1           0.002152523    0.000331639    0.000671077
     24        8           0.001067135   -0.000542200   -0.000125249
     25        1          -0.000536977   -0.000255921    0.000434324
     26        1          -0.002638893    0.000051994    0.000141361
 -------------------------------------------------------------------
 Cartesian Forces:  Max     0.005616930 RMS     0.001558382

 GradGradGradGradGradGradGradGradGradGradGradGradGradGradGradGradGradGrad
 Berny optimization.
 Using GEDIIS/GDIIS optimizer.
 FormGI is forming the generalized inverse of G from B-inverse, IUseBI=4.
 Internal  Forces:  Max     0.006160837 RMS     0.000926620
 Search for a local minimum.
 Step number   2 out of a maximum of  156
 All quantities printed in internal units (Hartrees-Bohrs-Radians)
 Mixed Optimization -- En-DIIS/RFO-DIIS
 Update second derivatives using D2CorX and points    1    2
 DE= -3.31D-03 DEPred=-3.39D-03 R= 9.74D-01
 TightC=F SS=  1.41D+00  RLast= 6.63D-01 DXNew= 5.0454D-01 1.9883D+00
 Trust test= 9.74D-01 RLast= 6.63D-01 DXMaxT set to 5.05D-01
 ITU=  1  0
 Use linear search instead of GDIIS.
     Eigenvalues ---   -0.00050   0.00028   0.00033   0.00057   0.00063
     Eigenvalues ---    0.00105   0.00115   0.00323   0.00359   0.00434
     Eigenvalues ---    0.00501   0.00625   0.00700   0.00825   0.00875
     Eigenvalues ---    0.01010   0.01120   0.01178   0.01269   0.01323
     Eigenvalues ---    0.01447   0.01611   0.01760   0.01961   0.01967
     Eigenvalues ---    0.02139   0.02217   0.02324   0.02510   0.02655
     Eigenvalues ---    0.02727   0.02797   0.02985   0.03111   0.03533
     Eigenvalues ---    0.03568   0.03849   0.04094   0.04426   0.05450
     Eigenvalues ---    0.05494   0.06049   0.06529   0.07212   0.07259
     Eigenvalues ---    0.08348   0.11708   0.13395   0.17686   0.21303
     Eigenvalues ---    0.22024   0.23219   0.25781   0.27887   0.33396
     Eigenvalues ---    0.34633   0.36359   0.36789   0.37241   0.43370
     Eigenvalues ---    0.43787   0.46046   0.46812   0.49223   0.51378
     Eigenvalues ---    0.54824   0.57063   0.57082   0.57288   0.57415
     Eigenvalues ---    0.69633   0.80517
 RFO step:  Lambda=-1.12011437D-03 EMin=-4.97853800D-04
 Quartic linear search produced a step of  0.54943.
 Iteration  1 RMS(Cart)=  0.10712411 RMS(Int)=  0.02177562
 Iteration  2 RMS(Cart)=  0.03453999 RMS(Int)=  0.00212821
 Iteration  3 RMS(Cart)=  0.00153771 RMS(Int)=  0.00155809
 Iteration  4 RMS(Cart)=  0.00000252 RMS(Int)=  0.00155808
 Iteration  5 RMS(Cart)=  0.00000000 RMS(Int)=  0.00155808
 Variable       Old X    -DE/DX   Delta X   Delta X   Delta X     New X
                                 (Linear)    (Quad)   (Total)
    R1        2.36104   0.00538   0.01256   0.00064   0.01221   2.37325
    R2        2.34310   0.00616   0.00859  -0.00253   0.00564   2.34874
    R3        2.94453  -0.00121  -0.01148   0.00124  -0.01024   2.93429
    R4        2.57100  -0.00073  -0.07103  -0.04397  -0.11569   2.45531
    R5        3.30189  -0.00019   0.00735  -0.01800  -0.00915   3.29274
    R6        3.44722  -0.00023  -0.01146  -0.02917  -0.04064   3.40658
    R7        2.53925   0.00052  -0.00358   0.00393   0.00034   2.53960
    R8        2.52968   0.00023  -0.00158   0.00624   0.00466   2.53434
    R9        2.53506   0.00038   0.00303  -0.01022  -0.00719   2.52786
   R10        1.90606  -0.00050  -0.01156  -0.00364  -0.01532   1.89074
   R11        2.05422  -0.00045   0.01347   0.02780   0.04057   2.09479
   R12        1.90793  -0.00010  -0.01722  -0.00337  -0.01985   1.88808
   R13        3.01315   0.00135   0.03148   0.02586   0.05719   3.07034
   R14        3.00861   0.00131   0.05009   0.03304   0.08379   3.09240
   R15        1.81347   0.00051   0.00132  -0.00044   0.00089   1.81436
   R16        1.85388   0.00099   0.00232  -0.00074   0.00055   1.85443
   R17        3.25673   0.00068   0.02085   0.01863   0.03943   3.29616
   R18        3.30672   0.00029   0.00393   0.00014   0.00311   3.30983
   R19        1.85411   0.00089   0.00355   0.00111   0.00605   1.86017
   R20        1.86175   0.00151   0.00177  -0.00203  -0.00002   1.86173
   R21        3.27181   0.00143   0.04510   0.00629   0.05170   3.32351
   R22        3.28648   0.00097   0.02404   0.01988   0.04387   3.33035
   R23        1.81520   0.00070   0.00149  -0.00159  -0.00010   1.81511
   R24        1.86434   0.00059  -0.00335  -0.00006  -0.00293   1.86140
   R25        1.81261   0.00023   0.00047  -0.00004   0.00043   1.81305
   R26        1.84255   0.00114   0.00383  -0.00042   0.00312   1.84566
   R27        1.81407   0.00053   0.00087  -0.00058   0.00030   1.81437
   R28        1.85983   0.00075   0.00089  -0.00137  -0.00058   1.85926
    A1        2.24960  -0.00021   0.00084  -0.00097  -0.00097   2.24864
    A2        1.98590  -0.00017  -0.01362   0.01920   0.00586   1.99176
    A3        2.04756   0.00039   0.01272  -0.01779  -0.00481   2.04276
    A4        2.08353  -0.00085   0.00746  -0.00750  -0.00171   2.08182
    A5        2.39662  -0.00119  -0.03193  -0.01756  -0.05391   2.34271
    A6        2.32446   0.00012   0.00493  -0.00914  -0.00762   2.31684
    A7        1.52110   0.00113   0.03463   0.05448   0.08917   1.61027
    A8        1.95168  -0.00050   0.00635  -0.01550  -0.00919   1.94249
    A9        1.94150  -0.00123  -0.00605  -0.01063  -0.01681   1.92469
   A10        1.93261  -0.00143  -0.01535   0.02597   0.01059   1.94319
   A11        1.87577   0.00116   0.00661  -0.00121   0.00527   1.88104
   A12        1.87369   0.00104   0.00475   0.00161   0.00640   1.88010
   A13        1.88554   0.00117   0.00489  -0.00016   0.00461   1.89015
   A14        1.89610   0.00083   0.01468   0.01126   0.02696   1.92306
   A15        1.83589  -0.00022   0.00320  -0.00223  -0.00160   1.83429
   A16        1.87414   0.00038   0.00617   0.02532   0.03083   1.90496
   A17        1.85298  -0.00004   0.00146   0.00263   0.00430   1.85728
   A18        2.07544  -0.00016  -0.00637   0.01400   0.00724   2.08268
   A19        1.74742   0.00087   0.01931   0.01238   0.03085   1.77827
   A20        1.83018   0.00001   0.00533  -0.00123   0.00255   1.83273
   A21        1.66565   0.00031   0.01454   0.04029   0.05246   1.71811
   A22        1.72885   0.00032   0.01005   0.01433   0.02570   1.75455
   A23        2.09370   0.00035   0.00558   0.04230   0.04852   2.14221
   A24        2.30835  -0.00043  -0.02808  -0.05686  -0.08549   2.22287
   A25        1.70516  -0.00027   0.00791  -0.01021  -0.00580   1.69936
   A26        2.86463  -0.00020  -0.00334   0.00090   0.00018   2.86481
   A27        2.04168   0.00015   0.01587   0.05253   0.06985   2.11153
   A28        1.73425   0.00057   0.00102   0.01159   0.00998   1.74422
   A29        1.86023  -0.00009  -0.00131   0.01219   0.00779   1.86802
   A30        2.75766  -0.00046  -0.01888  -0.02214  -0.04365   2.71401
   A31        2.30582  -0.00057  -0.02687  -0.03820  -0.06557   2.24025
   A32        1.89582   0.00089   0.03697   0.00165   0.03788   1.93370
   A33        1.85665  -0.00008   0.00440   0.00709   0.01249   1.86914
   A34        2.07372   0.00014   0.01440   0.02306   0.03788   2.11160
   A35        1.76320   0.00087   0.00991  -0.00515   0.00302   1.76622
   A36        1.87653  -0.00028   0.00345   0.00235   0.00338   1.87991
   A37        2.73535  -0.00083  -0.02868  -0.01116  -0.04003   2.69532
   A38        2.98191  -0.00040  -0.01503  -0.01442  -0.02914   2.95277
   A39        3.12241   0.00095   0.02542   0.03461   0.05992   3.18233
   A40        3.03859   0.00026   0.00042   0.01730   0.01587   3.05446
   A41        2.90206  -0.00097  -0.02256   0.00351  -0.02005   2.88200
   A42        3.09305   0.00058   0.02545   0.04160   0.06688   3.15994
   A43        2.88750  -0.00112  -0.04462  -0.02364  -0.06834   2.81917
   A44        3.32923  -0.00032  -0.00933   0.00733   0.00056   3.32980
   A45        3.17176  -0.00019  -0.00246  -0.01575  -0.01781   3.15394
   A46        2.91153  -0.00045  -0.01518  -0.03025  -0.04726   2.86427
   A47        3.03003   0.00008   0.00845   0.02734   0.03782   3.06785
   A48        3.04104  -0.00003   0.01161   0.05174   0.06390   3.10495
   A49        3.10212   0.00020   0.00679   0.02847   0.03709   3.13920
    D1       -0.01982  -0.00005  -0.00465   0.01280   0.00607  -0.01375
    D2        3.10465  -0.00004  -0.01149   0.04498   0.03152   3.13618
    D3       -0.22562   0.00032   0.03668   0.07275   0.10550  -0.12012
    D4       -2.95717  -0.00020  -0.00679  -0.07361  -0.07879  -3.03596
    D5        2.93361   0.00032   0.04379   0.03929   0.07933   3.01293
    D6        0.20205  -0.00020   0.00031  -0.10707  -0.10496   0.09709
    D7        3.10438   0.00012  -0.11569   0.38831   0.27271  -2.90610
    D8        1.00691  -0.00017  -0.12430   0.40775   0.28346   1.29038
    D9       -1.09005   0.00013  -0.11574   0.39763   0.28183  -0.80822
   D10       -0.05221   0.00011  -0.12170   0.41663   0.29499   0.24278
   D11       -2.14968  -0.00017  -0.13031   0.43607   0.30575  -1.84393
   D12        2.03655   0.00012  -0.12176   0.42595   0.30411   2.34066
   D13        1.10743   0.00015   0.00100  -0.02037  -0.01969   1.08775
   D14       -0.86416  -0.00045  -0.01910  -0.04596  -0.06739  -0.93155
   D15       -3.05960   0.00005  -0.00660   0.00327  -0.00294  -3.06254
   D16        1.09704  -0.00044  -0.02162  -0.06716  -0.08865   1.00839
   D17       -0.61538  -0.00030  -0.03528  -0.07313  -0.10925  -0.72463
   D18       -0.17277   0.00039   0.01697   0.08147   0.09897  -0.07380
   D19       -2.29931  -0.00011   0.00195   0.01104   0.01326  -2.28605
   D20        2.27146   0.00003  -0.01171   0.00506  -0.00734   2.26412
   D21        3.08271  -0.00039  -0.00572   0.00125   0.00026   3.08296
   D22       -0.67622  -0.00045  -0.00755  -0.04488  -0.04903  -0.72524
   D23        0.21986  -0.00024  -0.01850  -0.08342  -0.10272   0.11715
   D24        2.74413  -0.00030  -0.02033  -0.12955  -0.15200   2.59213
   D25       -2.52187  -0.00083  -0.03839  -0.13807  -0.17771  -2.69958
   D26       -0.57632  -0.00053  -0.03538  -0.09766  -0.13337  -0.70968
   D27       -0.56523   0.00007  -0.02216  -0.12183  -0.14590  -0.71113
   D28        1.38033   0.00037  -0.01915  -0.08142  -0.10156   1.27877
   D29        3.04771  -0.00056   0.00150  -0.00737  -0.00668   3.04103
   D30       -1.24495  -0.00019   0.01857  -0.00105   0.01458  -1.23037
   D31       -1.29652  -0.00003   0.01132   0.01866   0.02849  -1.26803
   D32        0.69400   0.00033   0.02838   0.02497   0.04975   0.74375
   D33        1.69890  -0.00022  -0.02183   0.05794   0.03627   1.73517
   D34       -2.24385   0.00012   0.00733   0.00972   0.01642  -2.22743
   D35       -2.47262  -0.00020  -0.02373   0.08313   0.06040  -2.41222
   D36       -0.13218   0.00014   0.00542   0.03490   0.04054  -0.09164
   D37        2.00556   0.00041   0.01982   0.06098   0.08053   2.08609
   D38       -0.00058  -0.00007   0.00750   0.04282   0.04967   0.04909
   D39        0.01466  -0.00015  -0.00567  -0.04965  -0.05503  -0.04037
   D40        1.85476   0.00038   0.01789   0.01758   0.03648   1.89124
   D41       -2.03541  -0.00032  -0.00596  -0.02667  -0.03435  -2.06976
   D42       -0.69807  -0.00002   0.00007  -0.07875  -0.07959  -0.77767
   D43       -2.62881  -0.00034  -0.01712  -0.11701  -0.13842  -2.76723
   D44        1.04599   0.00031   0.01315  -0.05922  -0.04595   1.00004
   D45        1.03501   0.00003  -0.00663  -0.09412  -0.10099   0.93402
   D46        3.12450   0.00010  -0.00658  -0.11961  -0.12669   2.99780
   D47       -0.65438  -0.00029  -0.02423  -0.13581  -0.15785  -0.81223
   D48       -0.36963   0.00023   0.02191   0.14900   0.16774  -0.20189
   D49        1.75844   0.00062   0.03945   0.21721   0.25426   2.01270
   D50       -0.07231   0.00003   0.00214   0.08232   0.08390   0.01159
   D51        2.11282   0.00052   0.02495   0.10712   0.13086   2.24368
         Item               Value     Threshold  Converged?
 Maximum Force            0.006161     0.000015     NO 
 RMS     Force            0.000927     0.000010     NO 
 Maximum Displacement     0.631755     0.000060     NO 
 RMS     Displacement     0.129279     0.000040     NO 
 Predicted change in Energy=-1.560911D-03
 GradGradGradGradGradGradGradGradGradGradGradGradGradGradGradGradGradGrad

                          Input orientation:                          
 ---------------------------------------------------------------------
 Center     Atomic      Atomic             Coordinates (Angstroms)
 Number     Number       Type             X           Y           Z
 ---------------------------------------------------------------------
      1          6           0        1.015329   -0.208123    0.141226
      2          8           0        1.057050    0.580941    1.117365
      3          8           0        0.056636   -0.478254   -0.602235
      4          6           0        2.356538   -0.937014   -0.143256
      5          9           0        2.342883   -1.531560   -1.348408
      6          9           0        2.574512   -1.885971    0.778999
      7          9           0        3.387671   -0.085142   -0.121136
      8          8           0       -0.892136    1.849041    1.739902
      9          1           0       -1.643029    1.246568    2.012403
     10          1           0       -0.009541    1.248816    1.440624
     11          1           0       -1.234191    2.347812    0.944613
     12          8           0       -3.155801   -1.404404   -2.755351
     13          1           0       -3.742121   -2.161439   -2.684981
     14          1           0       -2.249460   -1.764723   -2.863562
     15          8           0       -2.590308    0.173952   -0.632139
     16          1           0       -1.637482   -0.070771   -0.597551
     17          1           0       -2.959888   -0.345064   -1.383551
     18          8           0       -2.030926    2.792281   -0.413901
     19          1           0       -1.557264    3.141523   -1.173019
     20          1           0       -2.406109    1.922261   -0.683255
     21          8           0       -0.575584   -2.222889   -2.627074
     22          1           0        0.096789   -2.385594   -3.291856
     23          1           0       -0.162819   -1.679597   -1.928239
     24          8           0       -2.914872    0.235677    2.031122
     25          1           0       -3.768364    0.521233    2.365548
     26          1           0       -3.018828    0.041637    1.072188
 ---------------------------------------------------------------------
                    Distance matrix (angstroms):
                    1          2          3          4          5
     1  C    0.000000
     2  O    1.255870   0.000000
     3  O    1.242899   2.253830   0.000000
     4  C    1.552757   2.362631   2.389701   0.000000
     5  F    2.394346   3.492286   2.625481   1.343898   0.000000
     6  F    2.377600   2.915963   3.198308   1.341114   2.169128
     7  F    2.389972   2.722012   3.388479   1.337688   2.165618
     8  O    3.228948   2.407271   3.435415   4.675710   5.606377
     9  H    3.561501   2.921400   3.563734   5.040975   5.907667
    10  H    2.204873   1.299296   2.675897   3.589549   4.587274
    11  H    3.498367   2.898527   3.470681   4.986670   5.753514
    12  O    5.217238   6.057032   3.976608   6.117791   5.677251
    13  H    5.868238   6.708989   4.647741   6.719615   6.261825
    14  H    4.702191   5.681807   3.476591   5.412983   4.841454
    15  O    3.707383   4.065664   2.726276   5.093578   5.268604
    16  H    2.757184   3.259781   1.742441   4.112050   4.305926
    17  H    4.259817   4.821603   3.118911   5.491185   5.434003
    18  O    4.311642   4.095167   3.884557   5.764610   6.220861
    19  H    4.423302   4.317068   4.004155   5.745670   6.089303
    20  H    4.113945   4.127328   3.440080   5.581205   5.909672
    21  O    3.775417   4.954572   2.746529   4.052180   3.260425
    22  H    4.167871   5.400339   3.297517   4.137454   3.090519
    23  H    2.799278   3.984196   1.802685   3.175650   2.576173
    24  O    4.383508   4.090271   4.034120   5.821588   6.495254
    25  H    5.325719   4.984591   4.943413   6.777537   7.440078
    26  H    4.147709   4.111651   3.540121   5.597287   6.089514
                    6          7          8          9         10
     6  F    0.000000
     7  F    2.171280   0.000000
     8  O    5.185682   5.051858   0.000000
     9  H    5.396456   5.624356   1.000535   0.000000
    10  H    4.116062   3.969835   1.108517   1.730670   0.000000
    11  H    5.697242   5.330731   0.999129   1.587470   1.718600
    12  O    6.749816   7.176111   5.993028   5.661061   5.877477
    13  H    7.209361   7.856096   6.617095   6.171395   6.525535
    14  H    6.045962   6.489926   6.007787   5.762870   5.711801
    15  O    5.736720   6.005371   3.363969   3.006899   3.480235
    16  H    4.788605   5.047706   3.115269   2.923571   2.923296
    17  H    6.138452   6.477094   4.341158   3.974910   4.384172
    18  O    6.672264   6.142187   2.612549   2.902868   3.147625
    19  H    6.793942   5.997517   3.255459   3.707442   3.578955
    20  H    6.437965   6.157396   2.858175   2.881913   3.272297
    21  O    4.651660   5.153355   5.979238   5.890782   5.377667
    22  H    4.791721   5.116194   6.650465   6.659934   5.967965
    23  H    3.855478   4.291141   5.141833   5.126609   4.466356
    24  O    6.016854   6.667622   2.603692   1.624757   3.133063
    25  H    6.967341   7.600008   3.229116   2.273295   3.938732
    26  H    5.923435   6.517923   2.869733   2.056377   3.263255
                   11         12         13         14         15
    11  H    0.000000
    12  O    5.609050   0.000000
    13  H    6.308487   0.960117   0.000000
    14  H    5.696132   0.981322   1.554770   0.000000
    15  O    3.008465   2.705369   3.315854   2.975549   0.000000
    16  H    2.896629   2.956344   3.627363   2.894615   0.984359
    17  H    3.956003   1.744253   2.367452   2.170386   0.985184
    18  O    1.636429   4.935574   5.711859   5.178309   2.686294
    19  H    2.284452   5.071937   5.931360   5.235296   3.188449
    20  H    2.050473   3.990278   4.740089   4.286272   1.758728
    21  O    5.837981   2.709962   3.167663   1.751486   3.712644
    22  H    6.490324   3.439463   3.893041   2.464508   4.565727
    23  H    5.061733   3.117336   3.690017   2.288262   3.317864
    24  O    2.909691   5.065396   5.354637   5.329381   2.683674
    25  H    3.431833   5.505172   5.718851   5.905612   3.239528
    26  H    2.918844   4.093880   4.415089   4.398294   1.762346
                   16         17         18         19         20
    16  H    0.000000
    17  H    1.562622   0.000000
    18  O    2.895788   3.412642   0.000000
    19  H    3.264419   3.764036   0.960514   0.000000
    20  H    2.137828   2.436770   0.985011   1.564291   0.000000
    21  O    3.142961   3.279860   5.671691   5.644013   4.930672
    22  H    3.952895   4.141094   6.294456   6.146086   5.623781
    23  H    2.556107   3.146626   5.077473   5.075237   4.422184
    24  O    2.938631   3.463997   3.646329   4.533603   3.235930
    25  H    3.697442   3.931901   3.987691   4.927102   3.621300
    26  H    2.169972   2.486697   3.278788   4.097123   2.644570
                   21         22         23         24         25
    21  O    0.000000
    22  H    0.959423   0.000000
    23  H    0.976683   1.557330   0.000000
    24  O    5.763298   6.653965   5.188314   0.000000
    25  H    6.530722   7.442799   6.023306   0.960121   0.000000
    26  H    4.978158   5.885864   4.485754   0.983877   1.569904
                   26
    26  H    0.000000
 Stoichiometry    C2H13F3O8
 Framework group  C1[X(C2H13F3O8)]
 Deg. of freedom    72
 Full point group                 C1      NOp   1
 Largest Abelian subgroup         C1      NOp   1
 Largest concise Abelian subgroup C1      NOp   1
                         Standard orientation:                         
 ---------------------------------------------------------------------
 Center     Atomic      Atomic             Coordinates (Angstroms)
 Number     Number       Type             X           Y           Z
 ---------------------------------------------------------------------
      1          6           0        1.107015   -0.546642    0.014253
      2          8           0        0.894209   -1.783654   -0.027276
      3          8           0        0.285300    0.384118    0.071435
      4          6           0        2.610372   -0.159835   -0.022532
      5          9           0        2.791291    1.128426    0.314681
      6          9           0        3.104820   -0.333243   -1.257051
      7          9           0        3.326080   -0.907048    0.825315
      8          8           0       -1.357049   -2.633170    0.044240
      9          1           0       -1.886047   -2.321052   -0.745579
     10          1           0       -0.329463   -2.219331    0.004034
     11          1           0       -1.830755   -2.257430    0.839652
     12          8           0       -2.464275    3.256672    0.030470
     13          1           0       -2.787289    3.784040   -0.703949
     14          1           0       -1.490049    3.373143    0.048144
     15          8           0       -2.433050    0.552679   -0.049951
     16          1           0       -1.451620    0.479806   -0.028825
     17          1           0       -2.617460    1.520285   -0.032085
     18          8           0       -2.715435   -1.323832    1.851402
     19          1           0       -2.367598   -1.052032    2.704467
     20          1           0       -2.800026   -0.510663    1.301994
     21          8           0        0.241470    3.127687   -0.048276
     22          1           0        0.936316    3.598233    0.416770
     23          1           0        0.459809    2.176725   -0.004577
     24          8           0       -2.781554   -1.458920   -1.791824
     25          1           0       -3.684112   -1.714022   -1.997117
     26          1           0       -2.812673   -0.584700   -1.341509
 ---------------------------------------------------------------------
 Rotational constants (GHZ):           0.6034433           0.3766136           0.2741851
 Standard basis: 6-31++G(d,p) (6D, 7F)
 There are   325 symmetry adapted cartesian basis functions of A   symmetry.
 There are   325 symmetry adapted basis functions of A   symmetry.
   325 basis functions,   520 primitive gaussians,   325 cartesian basis functions
    58 alpha electrons       58 beta electrons
       nuclear repulsion energy      1002.0307743741 Hartrees.
 NAtoms=   26 NActive=   26 NUniq=   26 SFac= 1.00D+00 NAtFMM=   60 NAOKFM=F Big=F
 Integral buffers will be    131072 words long.
 Raffenetti 2 integral format.
 Two-electron integral symmetry is turned on.
 Nuclear repulsion after empirical dispersion term =     1002.0166932441 Hartrees.
 One-electron integrals computed using PRISM.
 NBasis=   325 RedAO= T EigKep=  2.84D-05  NBF=   325
 NBsUse=   325 1.00D-06 EigRej= -1.00D+00 NBFU=   325
 Initial guess from the checkpoint file:  "/local_scratch/slurm.5787566/Gau-2252555.chk"
 B after Tr=    -0.000000   -0.000000   -0.000000
         Rot=    0.999653   -0.018270    0.003537    0.018661 Ang=  -3.02 deg.
 ExpMin= 3.60D-02 ExpMax= 7.00D+03 ExpMxC= 1.05D+03 IAcc=3 IRadAn=         5 AccDes= 0.00D+00
 Harris functional with IExCor= 4639 and IRadAn=       5 diagonalized for initial guess.
 HarFok:  IExCor= 4639 AccDes= 0.00D+00 IRadAn=         5 IDoV= 1 UseB2=F ITyADJ=14
 ICtDFT=  3500011 ScaDFX=  1.000000  1.000000  1.000000  1.000000
 FoFCou: FMM=F IPFlag=           0 FMFlag=      100000 FMFlg1=           0
         NFxFlg=           0 DoJE=T BraDBF=F KetDBF=T FulRan=T
         wScrn=  0.000000 ICntrl=       500 IOpCl=  0 I1Cent=   200000004 NGrid=           0
         NMat0=    1 NMatS0=      1 NMatT0=    0 NMatD0=    1 NMtDS0=    0 NMtDT0=    0
 Petite list used in FoFCou.
 Requested convergence on RMS density matrix=1.00D-10 within 128 cycles.
 Requested convergence on MAX density matrix=1.00D-08.
 Requested convergence on             energy=1.00D-08.
 No special actions if energy rises.
 SCF Done:  E(RwB97XD) =  -985.246275908     A.U. after   17 cycles
            NFock= 17  Conv=0.60D-10     -V/T= 2.0083
 Calling FoFJK, ICntrl=      2127 FMM=F ISym2X=0 I1Cent= 0 IOpClX= 0 NMat=1 NMatS=1 NMatT=0.
 ***** Axes restored to original set *****
 -------------------------------------------------------------------
 Center     Atomic                   Forces (Hartrees/Bohr)
 Number     Number              X              Y              Z
 -------------------------------------------------------------------
      1        6          -0.001511346   -0.000176368   -0.001858790
      2        8           0.001980248   -0.001089326   -0.000529985
      3        8           0.000489746    0.000477627    0.001811846
      4        6           0.000380255    0.000895207   -0.000288744
      5        9           0.000611427   -0.000130321    0.000518136
      6        9           0.000131258   -0.000285594    0.000108024
      7        9           0.000070859   -0.000555554   -0.000089347
      8        8          -0.002109986    0.001757117    0.000956173
      9        1          -0.000746149   -0.000312537    0.000736490
     10        1           0.001832596   -0.001196015    0.000393963
     11        1          -0.000145297    0.001214703   -0.000838967
     12        8          -0.000628556    0.000220644   -0.000059558
     13        1           0.000056164    0.000160730   -0.000040636
     14        1           0.000485512   -0.000142971    0.000120812
     15        8           0.001698557   -0.000235554   -0.000708915
     16        1          -0.001990712    0.000071678   -0.000205387
     17        1           0.000136353   -0.000429114    0.000751243
     18        8          -0.000860867   -0.000681193    0.000010210
     19        1          -0.000118734    0.000476225    0.000153981
     20        1           0.000991834    0.000394313   -0.000618612
     21        8          -0.000185516   -0.000539869   -0.000110317
     22        1           0.000086459    0.000401037    0.000232453
     23        1          -0.000003413   -0.000225768   -0.000655621
     24        8          -0.000089014   -0.000632660   -0.000356090
     25        1           0.000062819   -0.000111836    0.000279433
     26        1          -0.000624498    0.000675399    0.000288207
 -------------------------------------------------------------------
 Cartesian Forces:  Max     0.002109986 RMS     0.000787619

 GradGradGradGradGradGradGradGradGradGradGradGradGradGradGradGradGradGrad
 Berny optimization.
 Using GEDIIS/GDIIS optimizer.
 FormGI is forming the generalized inverse of G from B-inverse, IUseBI=4.
 Internal  Forces:  Max     0.003913906 RMS     0.000547707
 Search for a local minimum.
 Step number   3 out of a maximum of  156
 All quantities printed in internal units (Hartrees-Bohrs-Radians)
 Mixed Optimization -- En-DIIS/RFO-DIIS
 Swapping is turned off.
 Update second derivatives using D2CorX and points    2    3
 DE= -1.23D-03 DEPred=-1.56D-03 R= 7.87D-01
 TightC=F SS=  1.41D+00  RLast= 1.01D+00 DXNew= 8.4853D-01 3.0245D+00
 Trust test= 7.87D-01 RLast= 1.01D+00 DXMaxT set to 8.49D-01
 ITU=  1  1  0
     Eigenvalues ---   -0.00080   0.00028   0.00036   0.00057   0.00062
     Eigenvalues ---    0.00104   0.00115   0.00321   0.00361   0.00431
     Eigenvalues ---    0.00493   0.00622   0.00678   0.00818   0.00858
     Eigenvalues ---    0.01018   0.01115   0.01177   0.01293   0.01328
     Eigenvalues ---    0.01442   0.01579   0.01653   0.01901   0.01966
     Eigenvalues ---    0.02129   0.02178   0.02322   0.02508   0.02618
     Eigenvalues ---    0.02673   0.02820   0.02983   0.03084   0.03498
     Eigenvalues ---    0.03543   0.03842   0.04052   0.04383   0.05453
     Eigenvalues ---    0.05493   0.06040   0.06518   0.07199   0.07251
     Eigenvalues ---    0.08347   0.11733   0.13383   0.17631   0.21292
     Eigenvalues ---    0.21923   0.23520   0.25965   0.28588   0.33411
     Eigenvalues ---    0.35582   0.36328   0.37118   0.37251   0.43349
     Eigenvalues ---    0.43754   0.45977   0.46810   0.49143   0.51349
     Eigenvalues ---    0.54926   0.57042   0.57078   0.57293   0.57418
     Eigenvalues ---    0.69595   0.78906
 Use linear search instead of GDIIS.
 RFO step:  Lambda=-8.18304413D-04 EMin=-8.02601570D-04
 I=     1 Eig=   -8.03D-04 Dot1= -4.38D-05
 I=     1 Stepn= -6.00D-01 RXN=   6.00D-01 EDone=F
 Mixed    1 eigenvectors in step.  Raw Step.Grad=  4.38D-05.
 RFO eigenvector is Hessian eigenvector with negative curvature.
 Taking step of  6.00D-01 in eigenvector direction(s).  Step.Grad=  7.72D-05.
 Quartic linear search produced a step of  0.11783.
 Iteration  1 RMS(Cart)=  0.07675109 RMS(Int)=  0.00685378
 Iteration  2 RMS(Cart)=  0.00786817 RMS(Int)=  0.00029260
 Iteration  3 RMS(Cart)=  0.00008036 RMS(Int)=  0.00028772
 Iteration  4 RMS(Cart)=  0.00000001 RMS(Int)=  0.00028772
 Variable       Old X    -DE/DX   Delta X   Delta X   Delta X     New X
                                 (Linear)    (Quad)   (Total)
    R1        2.37325   0.00028   0.00144   0.00287   0.00413   2.37738
    R2        2.34874  -0.00059   0.00066  -0.00120  -0.00062   2.34812
    R3        2.93429   0.00102  -0.00121  -0.00031  -0.00152   2.93276
    R4        2.45531   0.00190  -0.01363  -0.02733  -0.04107   2.41424
    R5        3.29274   0.00083  -0.00108   0.00973   0.00890   3.30163
    R6        3.40658   0.00056  -0.00479   0.00986   0.00507   3.41165
    R7        2.53960  -0.00041   0.00004  -0.00230  -0.00226   2.53734
    R8        2.53434   0.00030   0.00055  -0.00495  -0.00440   2.52994
    R9        2.52786  -0.00030  -0.00085   0.00672   0.00587   2.53374
   R10        1.89074   0.00117  -0.00181  -0.00305  -0.00485   1.88589
   R11        2.09479   0.00391   0.00478   0.01335   0.01801   2.11281
   R12        1.88808   0.00142  -0.00234  -0.00334  -0.00556   1.88252
   R13        3.07034   0.00025   0.00674   0.01498   0.02172   3.09207
   R14        3.09240   0.00015   0.00987   0.01904   0.02900   3.12141
   R15        1.81436  -0.00016   0.00010   0.00004   0.00014   1.81450
   R16        1.85443   0.00036   0.00006  -0.00015  -0.00027   1.85416
   R17        3.29616  -0.00006   0.00465   0.00515   0.00979   3.30595
   R18        3.30983  -0.00014   0.00037  -0.00084  -0.00064   3.30919
   R19        1.86017  -0.00112   0.00071  -0.00006   0.00088   1.86105
   R20        1.86173  -0.00038  -0.00000  -0.00038  -0.00035   1.86138
   R21        3.32351   0.00042   0.00609   0.01217   0.01832   3.34183
   R22        3.33035   0.00042   0.00517   0.01129   0.01645   3.34680
   R23        1.81511  -0.00001  -0.00001  -0.00014  -0.00015   1.81496
   R24        1.86140  -0.00023  -0.00035  -0.00108  -0.00134   1.86006
   R25        1.81305  -0.00017   0.00005  -0.00010  -0.00005   1.81299
   R26        1.84566  -0.00010   0.00037  -0.00020   0.00011   1.84577
   R27        1.81437   0.00001   0.00004  -0.00006  -0.00003   1.81434
   R28        1.85926  -0.00005  -0.00007  -0.00049  -0.00056   1.85870
    A1        2.24864   0.00008  -0.00011   0.00060   0.00027   2.24890
    A2        1.99176  -0.00136   0.00069  -0.00880  -0.00808   1.98368
    A3        2.04276   0.00128  -0.00057   0.00834   0.00780   2.05056
    A4        2.08182  -0.00006  -0.00020   0.00406   0.00355   2.08537
    A5        2.34271   0.00058  -0.00635  -0.01442  -0.02159   2.32112
    A6        2.31684  -0.00051  -0.00090   0.00895   0.00747   2.32431
    A7        1.61027  -0.00006   0.01051   0.00814   0.01868   1.62895
    A8        1.94249   0.00108  -0.00108   0.00474   0.00362   1.94610
    A9        1.92469  -0.00017  -0.00198   0.00991   0.00791   1.93260
   A10        1.94319   0.00065   0.00125  -0.01558  -0.01433   1.92887
   A11        1.88104  -0.00059   0.00062   0.00182   0.00238   1.88343
   A12        1.88010  -0.00069   0.00075  -0.00077  -0.00002   1.88007
   A13        1.89015  -0.00037   0.00054   0.00005   0.00062   1.89077
   A14        1.92306  -0.00006   0.00318   0.00551   0.00889   1.93195
   A15        1.83429   0.00029  -0.00019   0.00033  -0.00032   1.83397
   A16        1.90496   0.00002   0.00363   0.00575   0.00927   1.91423
   A17        1.85728   0.00009   0.00051   0.00099   0.00152   1.85880
   A18        2.08268   0.00015   0.00085   0.00163   0.00245   2.08512
   A19        1.77827  -0.00023   0.00364   0.00060   0.00414   1.78241
   A20        1.83273  -0.00007   0.00030   0.00131   0.00133   1.83405
   A21        1.71811   0.00034   0.00618   0.01361   0.01936   1.73747
   A22        1.75455   0.00024   0.00303   0.00826   0.01152   1.76607
   A23        2.14221  -0.00002   0.00572   0.00759   0.01324   2.15545
   A24        2.22287  -0.00032  -0.01007  -0.01792  -0.02806   2.19481
   A25        1.69936   0.00005  -0.00068  -0.00379  -0.00513   1.69423
   A26        2.86481   0.00063   0.00002   0.00396   0.00450   2.86931
   A27        2.11153   0.00010   0.00823   0.01290   0.02143   2.13296
   A28        1.74422  -0.00004   0.00118  -0.00125  -0.00055   1.74367
   A29        1.86802   0.00021   0.00092   0.00199   0.00237   1.87039
   A30        2.71401   0.00036  -0.00514  -0.00512  -0.01069   2.70332
   A31        2.24025   0.00008  -0.00773  -0.00881  -0.01670   2.22355
   A32        1.93370  -0.00010   0.00446   0.01718   0.02155   1.95525
   A33        1.86914  -0.00012   0.00147   0.00311   0.00480   1.87394
   A34        2.11160  -0.00007   0.00446   0.00822   0.01281   2.12440
   A35        1.76622  -0.00007   0.00036  -0.00053  -0.00045   1.76578
   A36        1.87991   0.00023   0.00040   0.00090   0.00095   1.88086
   A37        2.69532   0.00025  -0.00472  -0.00700  -0.01180   2.68352
   A38        2.95277  -0.00033  -0.00343  -0.00666  -0.01007   2.94270
   A39        3.18233  -0.00111   0.00706   0.01130   0.01834   3.20067
   A40        3.05446  -0.00036   0.00187   0.00038   0.00193   3.05639
   A41        2.88200  -0.00009  -0.00236  -0.00416  -0.00662   2.87538
   A42        3.15994   0.00021   0.00788   0.00801   0.01576   3.17570
   A43        2.81917   0.00012  -0.00805  -0.01982  -0.02787   2.79130
   A44        3.32980   0.00018   0.00007   0.00027   0.00078   3.33057
   A45        3.15394   0.00030  -0.00210   0.00061  -0.00134   3.15261
   A46        2.86427  -0.00044  -0.00557  -0.01104  -0.01696   2.84730
   A47        3.06785   0.00012   0.00446   0.00869   0.01354   3.08139
   A48        3.10495  -0.00021   0.00753   0.01056   0.01823   3.12317
   A49        3.13920   0.00017   0.00437   0.00044   0.00518   3.14439
    D1       -0.01375  -0.00002   0.00072  -0.00647  -0.00619  -0.01994
    D2        3.13618   0.00020   0.00371  -0.02752  -0.02416   3.11202
    D3       -0.12012   0.00016   0.01243   0.03159   0.04330  -0.07682
    D4       -3.03596   0.00007  -0.00928   0.00831  -0.00073  -3.03669
    D5        3.01293  -0.00007   0.00935   0.05310   0.06179   3.07472
    D6        0.09709  -0.00016  -0.01237   0.02981   0.01777   0.11486
    D7       -2.90610  -0.00025   0.03213  -0.22188  -0.18973  -3.09583
    D8        1.29038  -0.00011   0.03340  -0.23374  -0.20038   1.09000
    D9       -0.80822   0.00005   0.03321  -0.23021  -0.19699  -1.00522
   D10        0.24278  -0.00006   0.03476  -0.24026  -0.20548   0.03730
   D11       -1.84393   0.00009   0.03602  -0.25212  -0.21612  -2.06005
   D12        2.34066   0.00024   0.03583  -0.24859  -0.21274   2.12792
   D13        1.08775  -0.00014  -0.00232  -0.00132  -0.00373   1.08402
   D14       -0.93155  -0.00009  -0.00794  -0.01198  -0.02033  -0.95187
   D15       -3.06254   0.00005  -0.00035  -0.00956  -0.00973  -3.07228
   D16        1.00839   0.00001  -0.01044  -0.02599  -0.03635   0.97204
   D17       -0.72463  -0.00019  -0.01287  -0.02845  -0.04137  -0.76600
   D18       -0.07380   0.00011   0.01166   0.00444   0.01616  -0.05764
   D19       -2.28605   0.00007   0.00156  -0.01199  -0.01046  -2.29650
   D20        2.26412  -0.00013  -0.00086  -0.01445  -0.01547   2.24864
   D21        3.08296   0.00012   0.00003   0.00509   0.00599   3.08896
   D22       -0.72524   0.00010  -0.00578   0.00990   0.00480  -0.72045
   D23        0.11715  -0.00002  -0.01210  -0.00870  -0.02094   0.09620
   D24        2.59213  -0.00004  -0.01791  -0.00389  -0.02214   2.56999
   D25       -2.69958  -0.00024  -0.02094  -0.02962  -0.05077  -2.75036
   D26       -0.70968  -0.00012  -0.01571  -0.02304  -0.03876  -0.74845
   D27       -0.71113  -0.00030  -0.01719  -0.02374  -0.04127  -0.75240
   D28        1.27877  -0.00018  -0.01197  -0.01716  -0.02926   1.24951
   D29        3.04103  -0.00013  -0.00079   0.00242   0.00152   3.04255
   D30       -1.23037  -0.00001   0.00172   0.00649   0.00768  -1.22269
   D31       -1.26803  -0.00008   0.00336   0.00926   0.01237  -1.25565
   D32        0.74375   0.00004   0.00586   0.01333   0.01853   0.76228
   D33        1.73517   0.00021   0.00427  -0.02110  -0.01675   1.71842
   D34       -2.22743  -0.00012   0.00193  -0.00222  -0.00040  -2.22783
   D35       -2.41222   0.00031   0.00712  -0.01818  -0.01084  -2.42306
   D36       -0.09164  -0.00003   0.00478   0.00070   0.00551  -0.08613
   D37        2.08609   0.00005   0.00949   0.01582   0.02528   2.11137
   D38        0.04909   0.00003   0.00585   0.01329   0.01902   0.06811
   D39       -0.04037  -0.00015  -0.00648  -0.00404  -0.01051  -0.05088
   D40        1.89124   0.00023   0.00430   0.01873   0.02326   1.91450
   D41       -2.06976  -0.00021  -0.00405  -0.00502  -0.00938  -2.07914
   D42       -0.77767  -0.00021  -0.00938  -0.00315  -0.01262  -0.79029
   D43       -2.76723  -0.00038  -0.01631  -0.01871  -0.03591  -2.80314
   D44        1.00004   0.00010  -0.00541   0.00685   0.00140   1.00144
   D45        0.93402   0.00015  -0.01190  -0.00842  -0.02037   0.91365
   D46        2.99780   0.00010  -0.01493  -0.00971  -0.02488   2.97292
   D47       -0.81223  -0.00025  -0.01860  -0.02300  -0.04112  -0.85335
   D48       -0.20189  -0.00001   0.01976   0.01461   0.03377  -0.16812
   D49        2.01270   0.00018   0.02996   0.02955   0.05904   2.07174
   D50        0.01159   0.00025   0.00989   0.00881   0.01855   0.03013
   D51        2.24368   0.00024   0.01542   0.01851   0.03369   2.27737
         Item               Value     Threshold  Converged?
 Maximum Force            0.003914     0.000015     NO 
 RMS     Force            0.000548     0.000010     NO 
 Maximum Displacement     0.425669     0.000060     NO 
 RMS     Displacement     0.079491     0.000040     NO 
 Predicted change in Energy=-1.988581D-04
 GradGradGradGradGradGradGradGradGradGradGradGradGradGradGradGradGradGrad

                          Input orientation:                          
 ---------------------------------------------------------------------
 Center     Atomic      Atomic             Coordinates (Angstroms)
 Number     Number       Type             X           Y           Z
 ---------------------------------------------------------------------
      1          6           0        1.015282   -0.243055    0.148817
      2          8           0        1.045212    0.545190    1.128860
      3          8           0        0.064282   -0.516727   -0.602640
      4          6           0        2.373859   -0.938415   -0.132784
      5          9           0        2.308417   -1.724817   -1.219128
      6          9           0        2.740551   -1.700041    0.905393
      7          9           0        3.333180   -0.026378   -0.346390
      8          8           0       -0.886553    1.816017    1.751014
      9          1           0       -1.648757    1.229102    2.016571
     10          1           0       -0.005366    1.202441    1.439456
     11          1           0       -1.222004    2.340412    0.973279
     12          8           0       -3.151688   -1.386167   -2.771246
     13          1           0       -3.756780   -2.128747   -2.704868
     14          1           0       -2.253414   -1.767032   -2.874963
     15          8           0       -2.571058    0.200064   -0.650655
     16          1           0       -1.620267   -0.053286   -0.609498
     17          1           0       -2.942938   -0.320799   -1.399410
     18          8           0       -2.040192    2.825298   -0.377211
     19          1           0       -1.595023    3.219025   -1.131689
     20          1           0       -2.404852    1.960504   -0.673866
     21          8           0       -0.584589   -2.240608   -2.635650
     22          1           0        0.073228   -2.418524   -3.310973
     23          1           0       -0.150551   -1.712963   -1.937635
     24          8           0       -2.942363    0.227163    2.012092
     25          1           0       -3.797751    0.505705    2.347545
     26          1           0       -3.041182    0.047836    1.050059
 ---------------------------------------------------------------------
                    Distance matrix (angstroms):
                    1          2          3          4          5
     1  C    0.000000
     2  O    1.258058   0.000000
     3  O    1.242571   2.255655   0.000000
     4  C    1.551952   2.357568   2.394312   0.000000
     5  F    2.395640   3.501666   2.622152   1.342704   0.000000
     6  F    2.381548   2.822264   3.291931   1.338786   2.168166
     7  F    2.380090   2.781699   3.315388   1.340797   2.167142
     8  O    3.228589   2.394534   3.447531   4.665391   5.618459
     9  H    3.571114   2.917745   3.583669   5.049683   5.903780
    10  H    2.190189   1.277561   2.670308   3.565938   4.581539
    11  H    3.515606   2.896083   3.507320   4.990422   5.813485
    12  O    5.215084   6.046067   3.975078   6.139514   5.686519
    13  H    5.871279   6.701233   4.649569   6.754054   6.257572
    14  H    4.706392   5.679604   3.478280   5.442225   4.853234
    15  O    3.700992   4.045144   2.731504   5.100640   5.276136
    16  H    2.749030   3.238030   1.747149   4.118707   4.312797
    17  H    4.250947   4.800773   3.117146   5.500374   5.438795
    18  O    4.362043   4.121512   3.955852   5.805956   6.350022
    19  H    4.520993   4.385238   4.121775   5.833878   6.299687
    20  H    4.150879   4.141965   3.498338   5.615388   6.007812
    21  O    3.781938   4.958674   2.743343   4.088087   3.262217
    22  H    4.194076   5.425907   3.309377   4.193389   3.138967
    23  H    2.805900   3.991552   1.805366   3.198446   2.561819
    24  O    4.399528   4.096583   4.053407   5.849895   6.466970
    25  H    5.344186   4.994100   4.966312   6.806341   7.414963
    26  H    4.165543   4.117303   3.562871   5.629784   6.075337
                    6          7          8          9         10
     6  F    0.000000
     7  F    2.172399   0.000000
     8  O    5.121877   5.059611   0.000000
     9  H    5.392645   5.655043   0.997970   0.000000
    10  H    4.031090   3.980594   1.118050   1.741984   0.000000
    11  H    5.659657   5.300276   0.996187   1.582904   1.729886
    12  O    6.952314   7.055669   5.986288   5.658765   5.859202
    13  H    7.445340   7.762081   6.607136   6.165297   6.507330
    14  H    6.263806   6.374448   6.008844   5.767975   5.699623
    15  O    5.851912   5.916407   3.349160   3.003939   3.457759
    16  H    4.901370   4.960502   3.099136   2.922596   2.895335
    17  H    6.286213   6.370650   4.326646   3.968125   4.359902
    18  O    6.706659   6.083267   2.622760   2.903662   3.174029
    19  H    6.866157   5.952858   3.283342   3.724811   3.633786
    20  H    6.509134   6.081114   2.864638   2.888785   3.286080
    21  O    4.887510   5.049004   5.982491   5.900381   5.366244
    22  H    5.040691   5.013820   6.669050   6.682300   5.973620
    23  H    4.054805   4.184854   5.157667   5.151321   4.463788
    24  O    6.102001   6.708886   2.611316   1.636251   3.147226
    25  H    7.049433   7.641372   3.247743   2.291510   3.961345
    26  H    6.041891   6.525953   2.874061   2.066006   3.271227
                   11         12         13         14         15
    11  H    0.000000
    12  O    5.624281   0.000000
    13  H    6.318800   0.960192   0.000000
    14  H    5.722226   0.981179   1.555596   0.000000
    15  O    3.006360   2.711119   3.324016   2.986287   0.000000
    16  H    2.897169   2.965633   3.641813   2.910349   0.984827
    17  H    3.958953   1.749434   2.373865   2.178139   0.985001
    18  O    1.651778   4.970237   5.736481   5.231990   2.692294
    19  H    2.311275   5.130219   5.978859   5.322898   3.209075
    20  H    2.063140   4.019574   4.761791   4.331546   1.768421
    21  O    5.866550   2.708958   3.174917   1.751149   3.720637
    22  H    6.532987   3.428870   3.888483   2.455160   4.574554
    23  H    5.104045   3.131857   3.710312   2.302942   3.342879
    24  O    2.916262   5.052423   5.335100   5.323042   2.688647
    25  H    3.448075   5.495325   5.698148   5.901263   3.253827
    26  H    2.927662   4.083007   4.398757   4.395466   1.771049
                   16         17         18         19         20
    16  H    0.000000
    17  H    1.563644   0.000000
    18  O    2.918311   3.428960   0.000000
    19  H    3.313811   3.797223   0.960434   0.000000
    20  H    2.162191   2.453629   0.984301   1.565024   0.000000
    21  O    3.156311   3.282646   5.734347   5.752431   4.981094
    22  H    3.969917   4.141471   6.369550   6.270111   5.680766
    23  H    2.584287   3.166264   5.157662   5.201976   4.491474
    24  O    2.949462   3.455229   3.643211   4.544218   3.241568
    25  H    3.714567   3.931092   3.986705   4.931448   3.631189
    26  H    2.187088   2.479000   3.279233   4.111914   2.652382
                   21         22         23         24         25
    21  O    0.000000
    22  H    0.959395   0.000000
    23  H    0.976741   1.560112   0.000000
    24  O    5.766324   6.665468   5.211396   0.000000
    25  H    6.534437   7.453483   6.048745   0.960105   0.000000
    26  H    4.985606   5.899244   4.514695   0.983581   1.570194
                   26
    26  H    0.000000
 Stoichiometry    C2H13F3O8
 Framework group  C1[X(C2H13F3O8)]
 Deg. of freedom    72
 Full point group                 C1      NOp   1
 Largest Abelian subgroup         C1      NOp   1
 Largest concise Abelian subgroup C1      NOp   1
                         Standard orientation:                         
 ---------------------------------------------------------------------
 Center     Atomic      Atomic             Coordinates (Angstroms)
 Number     Number       Type             X           Y           Z
 ---------------------------------------------------------------------
      1          6           0        1.114361   -0.525734   -0.010784
      2          8           0        0.894329   -1.763547   -0.056758
      3          8           0        0.298215    0.409431    0.047145
      4          6           0        2.622757   -0.160696   -0.017592
      5          9           0        2.808876    1.164725    0.089531
      6          9           0        3.203671   -0.567626   -1.153064
      7          9           0        3.252452   -0.745712    1.011473
      8          8           0       -1.338885   -2.624451    0.016671
      9          1           0       -1.882313   -2.317012   -0.761861
     10          1           0       -0.309566   -2.189823   -0.023757
     11          1           0       -1.817487   -2.279236    0.819264
     12          8           0       -2.480572    3.251891    0.044999
     13          1           0       -2.825555    3.775185   -0.682406
     14          1           0       -1.508051    3.381944    0.045209
     15          8           0       -2.429241    0.542038   -0.020003
     16          1           0       -1.446941    0.472708   -0.007224
     17          1           0       -2.618161    1.508674   -0.007758
     18          8           0       -2.740480   -1.373059    1.846540
     19          1           0       -2.436555   -1.123762    2.722847
     20          1           0       -2.817555   -0.545381    1.319418
     21          8           0        0.224395    3.149662   -0.060615
     22          1           0        0.907581    3.643279    0.397685
     23          1           0        0.470497    2.205276   -0.020711
     24          8           0       -2.801025   -1.442448   -1.795507
     25          1           0       -3.701925   -1.696667   -2.008939
     26          1           0       -2.835543   -0.575221   -1.332736
 ---------------------------------------------------------------------
 Rotational constants (GHZ):           0.6019474           0.3737132           0.2723434
 Standard basis: 6-31++G(d,p) (6D, 7F)
 There are   325 symmetry adapted cartesian basis functions of A   symmetry.
 There are   325 symmetry adapted basis functions of A   symmetry.
   325 basis functions,   520 primitive gaussians,   325 cartesian basis functions
    58 alpha electrons       58 beta electrons
       nuclear repulsion energy      1000.3471983224 Hartrees.
 NAtoms=   26 NActive=   26 NUniq=   26 SFac= 1.00D+00 NAtFMM=   60 NAOKFM=F Big=F
 Integral buffers will be    131072 words long.
 Raffenetti 2 integral format.
 Two-electron integral symmetry is turned on.
 Nuclear repulsion after empirical dispersion term =     1000.3332300440 Hartrees.
 One-electron integrals computed using PRISM.
 NBasis=   325 RedAO= T EigKep=  2.73D-05  NBF=   325
 NBsUse=   325 1.00D-06 EigRej= -1.00D+00 NBFU=   325
 Initial guess from the checkpoint file:  "/local_scratch/slurm.5787566/Gau-2252555.chk"
 B after Tr=     0.000000    0.000000    0.000000
         Rot=    0.999979    0.005886    0.002649   -0.000645 Ang=   0.74 deg.
 ExpMin= 3.60D-02 ExpMax= 7.00D+03 ExpMxC= 1.05D+03 IAcc=3 IRadAn=         5 AccDes= 0.00D+00
 Harris functional with IExCor= 4639 and IRadAn=       5 diagonalized for initial guess.
 HarFok:  IExCor= 4639 AccDes= 0.00D+00 IRadAn=         5 IDoV= 1 UseB2=F ITyADJ=14
 ICtDFT=  3500011 ScaDFX=  1.000000  1.000000  1.000000  1.000000
 FoFCou: FMM=F IPFlag=           0 FMFlag=      100000 FMFlg1=           0
         NFxFlg=           0 DoJE=T BraDBF=F KetDBF=T FulRan=T
         wScrn=  0.000000 ICntrl=       500 IOpCl=  0 I1Cent=   200000004 NGrid=           0
         NMat0=    1 NMatS0=      1 NMatT0=    0 NMatD0=    1 NMtDS0=    0 NMtDT0=    0
 Petite list used in FoFCou.
 Requested convergence on RMS density matrix=1.00D-10 within 128 cycles.
 Requested convergence on MAX density matrix=1.00D-08.
 Requested convergence on             energy=1.00D-08.
 No special actions if energy rises.
 SCF Done:  E(RwB97XD) =  -985.246297608     A.U. after   16 cycles
            NFock= 16  Conv=0.53D-10     -V/T= 2.0083
 Calling FoFJK, ICntrl=      2127 FMM=F ISym2X=0 I1Cent= 0 IOpClX= 0 NMat=1 NMatS=1 NMatT=0.
 ***** Axes restored to original set *****
 -------------------------------------------------------------------
 Center     Atomic                   Forces (Hartrees/Bohr)
 Number     Number              X              Y              Z
 -------------------------------------------------------------------
      1        6          -0.002589358    0.000051804   -0.001942416
      2        8           0.002687345   -0.002231590   -0.001742288
      3        8           0.001848407    0.001220868    0.002785778
      4        6           0.000033782    0.000665877   -0.000059165
      5        9           0.000705563    0.000040848    0.000542091
      6        9           0.000376998   -0.000280126   -0.000155720
      7        9           0.000139738   -0.000693073   -0.000053236
      8        8          -0.003066378    0.002960476    0.001489437
      9        1          -0.001130755   -0.000998725    0.000741805
     10        1           0.002337247   -0.001404481    0.000560962
     11        1          -0.000423676    0.001500401   -0.001367700
     12        8          -0.000944234    0.000089592   -0.000073487
     13        1           0.000182216    0.000229441   -0.000037284
     14        1           0.000617124    0.000176491    0.000483387
     15        8           0.001740591   -0.000412784   -0.000612125
     16        1          -0.002848624   -0.000068851   -0.000421597
     17        1           0.000579190   -0.000177609    0.000635943
     18        8          -0.000809850   -0.000770585   -0.000041896
     19        1          -0.000104157    0.000337789    0.000285007
     20        1           0.001158301    0.000249020   -0.000454304
     21        8          -0.000044762   -0.000762395   -0.000324373
     22        1           0.000297755    0.000471071    0.000488108
     23        1          -0.000557318   -0.000327666   -0.000902131
     24        8          -0.000326158   -0.000705349   -0.000427908
     25        1           0.000184204   -0.000040153    0.000239276
     26        1          -0.000043189    0.000879709    0.000363837
 -------------------------------------------------------------------
 Cartesian Forces:  Max     0.003066378 RMS     0.001116562

 GradGradGradGradGradGradGradGradGradGradGradGradGradGradGradGradGradGrad
 Berny optimization.
 Using GEDIIS/GDIIS optimizer.
 FormGI is forming the generalized inverse of G from B-inverse, IUseBI=4.
 Internal  Forces:  Max     0.005382055 RMS     0.000745315
 Search for a local minimum.
 Step number   4 out of a maximum of  156
 All quantities printed in internal units (Hartrees-Bohrs-Radians)
 Mixed Optimization -- En-DIIS/RFO-DIIS
 Update second derivatives using D2CorX and points    3    4
 ITU=  0  1  1  0
 Use linear search instead of GDIIS.
     Eigenvalues ---    0.00024   0.00030   0.00038   0.00058   0.00063
     Eigenvalues ---    0.00105   0.00115   0.00337   0.00401   0.00436
     Eigenvalues ---    0.00526   0.00621   0.00701   0.00832   0.00860
     Eigenvalues ---    0.01029   0.01164   0.01205   0.01314   0.01440
     Eigenvalues ---    0.01529   0.01616   0.01703   0.01919   0.01982
     Eigenvalues ---    0.02154   0.02176   0.02323   0.02507   0.02617
     Eigenvalues ---    0.02728   0.02938   0.03027   0.03083   0.03492
     Eigenvalues ---    0.03538   0.03838   0.04052   0.04376   0.05459
     Eigenvalues ---    0.05525   0.06039   0.06513   0.07197   0.07247
     Eigenvalues ---    0.08351   0.11788   0.13401   0.17608   0.21330
     Eigenvalues ---    0.21921   0.23571   0.25974   0.30084   0.33418
     Eigenvalues ---    0.36166   0.36409   0.37241   0.37873   0.43407
     Eigenvalues ---    0.43745   0.46059   0.46808   0.49275   0.51585
     Eigenvalues ---    0.55050   0.57068   0.57086   0.57295   0.57435
     Eigenvalues ---    0.69592   0.81190
 RFO step:  Lambda=-5.36300127D-04 EMin= 2.44966461D-04
 Quartic linear search produced a step of -0.35989.
 Iteration  1 RMS(Cart)=  0.02897028 RMS(Int)=  0.00099041
 Iteration  2 RMS(Cart)=  0.00109926 RMS(Int)=  0.00037854
 Iteration  3 RMS(Cart)=  0.00000121 RMS(Int)=  0.00037854
 Iteration  4 RMS(Cart)=  0.00000000 RMS(Int)=  0.00037854
 Variable       Old X    -DE/DX   Delta X   Delta X   Delta X     New X
                                 (Linear)    (Quad)   (Total)
    R1        2.37738  -0.00064  -0.00149   0.00116  -0.00010   2.37728
    R2        2.34812  -0.00196   0.00022  -0.00165  -0.00124   2.34688
    R3        2.93276   0.00117   0.00055   0.00270   0.00325   2.93601
    R4        2.41424   0.00289   0.01478   0.03003   0.04487   2.45911
    R5        3.30163   0.00103  -0.00320   0.01040   0.00712   3.30875
    R6        3.41165   0.00065  -0.00182   0.03241   0.03074   3.44239
    R7        2.53734  -0.00050   0.00081  -0.00025   0.00057   2.53791
    R8        2.52994   0.00014   0.00158   0.00170   0.00328   2.53322
    R9        2.53374  -0.00036  -0.00211  -0.00065  -0.00276   2.53098
   R10        1.88589   0.00160   0.00174   0.00173   0.00352   1.88941
   R11        2.11281   0.00538  -0.00648   0.00687   0.00045   2.11326
   R12        1.88252   0.00176   0.00200   0.00502   0.00720   1.88972
   R13        3.09207  -0.00003  -0.00782   0.00730  -0.00053   3.09153
   R14        3.12141  -0.00019  -0.01044  -0.00801  -0.01833   3.10308
   R15        1.81450  -0.00029  -0.00005  -0.00029  -0.00034   1.81416
   R16        1.85416   0.00032   0.00010   0.00133   0.00152   1.85568
   R17        3.30595  -0.00024  -0.00352  -0.00022  -0.00389   3.30207
   R18        3.30919  -0.00020   0.00023   0.00348   0.00384   3.31303
   R19        1.86105  -0.00171  -0.00032  -0.00345  -0.00385   1.85720
   R20        1.86138  -0.00072   0.00012  -0.00126  -0.00131   1.86007
   R21        3.34183   0.00016  -0.00659  -0.00255  -0.00940   3.33243
   R22        3.34680   0.00031  -0.00592   0.01123   0.00512   3.35192
   R23        1.81496  -0.00013   0.00005  -0.00066  -0.00060   1.81435
   R24        1.86006  -0.00040   0.00048  -0.00049  -0.00021   1.85985
   R25        1.81299  -0.00023   0.00002   0.00032   0.00034   1.81334
   R26        1.84577  -0.00047  -0.00004  -0.00065  -0.00052   1.84526
   R27        1.81434  -0.00009   0.00001  -0.00020  -0.00019   1.81415
   R28        1.85870  -0.00024   0.00020  -0.00200  -0.00200   1.85670
    A1        2.24890   0.00027  -0.00010   0.00183   0.00181   2.25071
    A2        1.98368  -0.00120   0.00291  -0.00569  -0.00283   1.98085
    A3        2.05056   0.00093  -0.00281   0.00391   0.00105   2.05161
    A4        2.08537  -0.00008  -0.00128  -0.00262  -0.00392   2.08145
    A5        2.32112   0.00110   0.00777   0.01075   0.01795   2.33907
    A6        2.32431  -0.00081  -0.00269   0.00572   0.00249   2.32680
    A7        1.62895  -0.00028  -0.00672  -0.00733  -0.01445   1.61450
    A8        1.94610   0.00099  -0.00130   0.00304   0.00173   1.94784
    A9        1.93260   0.00040  -0.00285  -0.00248  -0.00532   1.92728
   A10        1.92887   0.00078   0.00516   0.00311   0.00826   1.93713
   A11        1.88343  -0.00084  -0.00086  -0.00167  -0.00252   1.88091
   A12        1.88007  -0.00082   0.00001  -0.00105  -0.00105   1.87902
   A13        1.89077  -0.00062  -0.00022  -0.00113  -0.00135   1.88942
   A14        1.93195  -0.00026  -0.00320   0.00705   0.00366   1.93561
   A15        1.83397   0.00041   0.00012   0.00218   0.00257   1.83654
   A16        1.91423  -0.00006  -0.00334   0.00587   0.00238   1.91661
   A17        1.85880   0.00012  -0.00055   0.00099   0.00050   1.85930
   A18        2.08512   0.00024  -0.00088   0.01076   0.00989   2.09501
   A19        1.78241  -0.00049  -0.00149   0.00234   0.00076   1.78317
   A20        1.83405  -0.00011  -0.00048  -0.00126  -0.00170   1.83235
   A21        1.73747   0.00036  -0.00697   0.02201   0.01459   1.75206
   A22        1.76607   0.00020  -0.00415  -0.00228  -0.00655   1.75952
   A23        2.15545  -0.00009  -0.00477   0.00748   0.00310   2.15856
   A24        2.19481  -0.00022   0.01010  -0.01542  -0.00517   2.18965
   A25        1.69423   0.00005   0.00185  -0.00315  -0.00142   1.69281
   A26        2.86931   0.00079  -0.00162  -0.00249  -0.00467   2.86463
   A27        2.13296   0.00006  -0.00771   0.02364   0.01605   2.14902
   A28        1.74367  -0.00007   0.00020   0.01247   0.01129   1.75496
   A29        1.87039   0.00026  -0.00085   0.00431   0.00343   1.87382
   A30        2.70332   0.00053   0.00385  -0.00539  -0.00327   2.70005
   A31        2.22355   0.00034   0.00601  -0.01715  -0.01255   2.21101
   A32        1.95525  -0.00042  -0.00776  -0.01470  -0.02293   1.93232
   A33        1.87394  -0.00016  -0.00173  -0.01011  -0.01302   1.86093
   A34        2.12440  -0.00015  -0.00461   0.00680   0.00215   2.12655
   A35        1.76578  -0.00026   0.00016  -0.00211  -0.00251   1.76327
   A36        1.88086   0.00033  -0.00034   0.00252   0.00261   1.88347
   A37        2.68352   0.00059   0.00425  -0.00021   0.00317   2.68669
   A38        2.94270  -0.00033   0.00362   0.00397   0.00758   2.95028
   A39        3.20067  -0.00175  -0.00660  -0.01136  -0.01851   3.18216
   A40        3.05639  -0.00052  -0.00069   0.00664   0.00556   3.06194
   A41        2.87538   0.00014   0.00238   0.00749   0.01000   2.88538
   A42        3.17570   0.00011  -0.00567  -0.00643  -0.01255   3.16314
   A43        2.79130   0.00047   0.01003   0.01127   0.02175   2.81304
   A44        3.33057   0.00032  -0.00028   0.01231   0.01194   3.34251
   A45        3.15261   0.00034   0.00048   0.00884   0.00904   3.16165
   A46        2.84730  -0.00043   0.00611  -0.01015  -0.00446   2.84285
   A47        3.08139   0.00009  -0.00487   0.00630   0.00154   3.08293
   A48        3.12317  -0.00027  -0.00656  -0.00831  -0.01505   3.10812
   A49        3.14439   0.00014  -0.00187  -0.01211  -0.01454   3.12985
    D1       -0.01994   0.00002   0.00223   0.00701   0.00954  -0.01040
    D2        3.11202   0.00018   0.00870   0.01426   0.02312   3.13513
    D3       -0.07682   0.00007  -0.01558   0.05869   0.04340  -0.03342
    D4       -3.03669   0.00011   0.00026  -0.03442  -0.03458  -3.07126
    D5        3.07472  -0.00009  -0.02224   0.05125   0.02938   3.10410
    D6        0.11486  -0.00005  -0.00639  -0.04186  -0.04860   0.06626
    D7       -3.09583  -0.00017   0.06828   0.00564   0.07396  -3.02187
    D8        1.09000  -0.00004   0.07211   0.00740   0.07958   1.16958
    D9       -1.00522  -0.00003   0.07090   0.00839   0.07935  -0.92586
   D10        0.03730  -0.00002   0.07395   0.01200   0.08588   0.12318
   D11       -2.06005   0.00011   0.07778   0.01376   0.09149  -1.96856
   D12        2.12792   0.00011   0.07656   0.01475   0.09127   2.21919
   D13        1.08402  -0.00025   0.00134  -0.03749  -0.03595   1.04807
   D14       -0.95187   0.00007   0.00732  -0.04417  -0.03640  -0.98827
   D15       -3.07228   0.00004   0.00350  -0.05445  -0.05134  -3.12362
   D16        0.97204   0.00009   0.01308  -0.07086  -0.05839   0.91365
   D17       -0.76600  -0.00011   0.01489  -0.07128  -0.05649  -0.82249
   D18       -0.05764   0.00001  -0.00582   0.01780   0.01192  -0.04571
   D19       -2.29650   0.00006   0.00376   0.00139   0.00488  -2.29162
   D20        2.24864  -0.00014   0.00557   0.00097   0.00678   2.25542
   D21        3.08896   0.00022  -0.00216   0.07040   0.06712  -3.12711
   D22       -0.72045   0.00024  -0.00173   0.00864   0.00666  -0.71379
   D23        0.09620   0.00008   0.00754  -0.01314  -0.00553   0.09068
   D24        2.56999   0.00010   0.00797  -0.07490  -0.06599   2.50400
   D25       -2.75036  -0.00007   0.01827  -0.08310  -0.06476  -2.81511
   D26       -0.74845   0.00005   0.01395  -0.05270  -0.03890  -0.78735
   D27       -0.75240  -0.00034   0.01485  -0.07309  -0.05838  -0.81078
   D28        1.24951  -0.00022   0.01053  -0.04268  -0.03252   1.21699
   D29        3.04255  -0.00003  -0.00055  -0.03508  -0.03536   3.00720
   D30       -1.22269  -0.00003  -0.00276  -0.03178  -0.03430  -1.25699
   D31       -1.25565  -0.00009  -0.00445  -0.02655  -0.03088  -1.28653
   D32        0.76228  -0.00009  -0.00667  -0.02325  -0.02982   0.73247
   D33        1.71842   0.00035   0.00603   0.07355   0.07940   1.79782
   D34       -2.22783  -0.00019   0.00014   0.00303   0.00333  -2.22449
   D35       -2.42306   0.00047   0.00390   0.08993   0.09370  -2.32936
   D36       -0.08613  -0.00007  -0.00198   0.01941   0.01764  -0.06849
   D37        2.11137  -0.00004  -0.00910   0.04886   0.03971   2.15109
   D38        0.06811   0.00004  -0.00684   0.04017   0.03319   0.10130
   D39       -0.05088  -0.00015   0.00378  -0.05603  -0.05217  -0.10305
   D40        1.91450   0.00019  -0.00837  -0.02363  -0.03238   1.88212
   D41       -2.07914  -0.00018   0.00337  -0.04157  -0.03817  -2.11730
   D42       -0.79029  -0.00029   0.00454  -0.12868  -0.12406  -0.91435
   D43       -2.80314  -0.00040   0.01292  -0.14865  -0.13541  -2.93854
   D44        1.00144  -0.00002  -0.00050  -0.12803  -0.12868   0.87276
   D45        0.91365   0.00020   0.00733  -0.08157  -0.07435   0.83930
   D46        2.97292   0.00010   0.00895  -0.09475  -0.08571   2.88721
   D47       -0.85335  -0.00022   0.01480  -0.10321  -0.08800  -0.94135
   D48       -0.16812  -0.00007  -0.01215   0.15810   0.14609  -0.02203
   D49        2.07174   0.00008  -0.02125   0.19384   0.17245   2.24419
   D50        0.03013   0.00032  -0.00667   0.10111   0.09479   0.12493
   D51        2.27737   0.00016  -0.01213   0.10914   0.09720   2.37458
         Item               Value     Threshold  Converged?
 Maximum Force            0.005382     0.000015     NO 
 RMS     Force            0.000745     0.000010     NO 
 Maximum Displacement     0.105760     0.000060     NO 
 RMS     Displacement     0.028901     0.000040     NO 
 Predicted change in Energy=-3.483352D-04
 GradGradGradGradGradGradGradGradGradGradGradGradGradGradGradGradGradGrad

                          Input orientation:                          
 ---------------------------------------------------------------------
 Center     Atomic      Atomic             Coordinates (Angstroms)
 Number     Number       Type             X           Y           Z
 ---------------------------------------------------------------------
      1          6           0        1.026455   -0.241324    0.148287
      2          8           0        1.074835    0.568755    1.109540
      3          8           0        0.060237   -0.541719   -0.571811
      4          6           0        2.382526   -0.942939   -0.139293
      5          9           0        2.328471   -1.683725   -1.258209
      6          9           0        2.712734   -1.756007    0.874059
      7          9           0        3.364097   -0.044871   -0.293602
      8          8           0       -0.891012    1.825568    1.747762
      9          1           0       -1.648115    1.229317    2.014109
     10          1           0        0.001666    1.224925    1.442928
     11          1           0       -1.230896    2.348295    0.965951
     12          8           0       -3.147866   -1.391077   -2.769786
     13          1           0       -3.759766   -2.128837   -2.715824
     14          1           0       -2.250735   -1.778628   -2.865956
     15          8           0       -2.567997    0.203326   -0.659655
     16          1           0       -1.625910   -0.071013   -0.604106
     17          1           0       -2.942969   -0.322883   -1.402194
     18          8           0       -2.057236    2.824817   -0.370654
     19          1           0       -1.642580    3.271878   -1.112286
     20          1           0       -2.386703    1.957016   -0.697768
     21          8           0       -0.585105   -2.271525   -2.628546
     22          1           0        0.080816   -2.388079   -3.309539
     23          1           0       -0.168324   -1.748786   -1.916839
     24          8           0       -2.942194    0.228480    2.005297
     25          1           0       -3.792466    0.496851    2.361139
     26          1           0       -3.053280    0.073383    1.041475
 ---------------------------------------------------------------------
                    Distance matrix (angstroms):
                    1          2          3          4          5
     1  C    0.000000
     2  O    1.258005   0.000000
     3  O    1.241916   2.255992   0.000000
     4  C    1.553672   2.356875   2.396054   0.000000
     5  F    2.398749   3.500215   2.630628   1.343004   0.000000
     6  F    2.380031   2.853539   3.255883   1.340522   2.167822
     7  F    2.387139   2.754282   3.352574   1.339335   2.165371
     8  O    3.241457   2.418979   3.448093   4.684193   5.631703
     9  H    3.577345   2.944323   3.569596   5.059832   5.916681
    10  H    2.208206   1.301306   2.680231   3.587695   4.601132
    11  H    3.531336   2.916123   3.519079   5.011048   5.820066
    12  O    5.221306   6.059811   3.980506   6.140485   5.688654
    13  H    5.888441   6.729322   4.659201   6.765546   6.276097
    14  H    4.710513   5.689832   3.483337   5.440604   4.854172
    15  O    3.710871   4.066179   2.733208   5.108070   5.281537
    16  H    2.762271   3.261887   1.750914   4.128422   4.320397
    17  H    4.262272   4.821470   3.123567   5.508202   5.446164
    18  O    4.379460   4.134085   3.982176   5.827607   6.352097
    19  H    4.588614   4.430319   4.211321   5.908712   6.352050
    20  H    4.147065   4.144378   3.499579   5.609561   5.983473
    21  O    3.798637   4.979546   2.763848   4.094918   3.272958
    22  H    4.178439   5.409177   3.302215   4.175735   3.123463
    23  H    2.822177   4.009415   1.821634   3.211837   2.583024
    24  O    4.406742   4.129732   4.031041   5.858681   6.487443
    25  H    5.353841   5.026160   4.952186   6.815841   7.437773
    26  H    4.188205   4.158287   3.560201   5.654653   6.110582
                    6          7          8          9         10
     6  F    0.000000
     7  F    2.171564   0.000000
     8  O    5.155388   5.076580   0.000000
     9  H    5.406374   5.663158   0.999830   0.000000
    10  H    4.069332   3.991725   1.118289   1.745864   0.000000
    11  H    5.692623   5.331762   0.999996   1.588968   1.734554
    12  O    6.910674   7.095733   5.987356   5.656975   5.874519
    13  H    7.410770   7.807656   6.617451   6.173211   6.533858
    14  H    6.214841   6.414769   6.010446   5.764193   5.714991
    15  O    5.837584   5.948558   3.352552   3.007966   3.473858
    16  H    4.883443   4.999727   3.109401   2.923423   2.918700
    17  H    6.262759   6.409786   4.329964   3.969521   4.377363
    18  O    6.729478   6.134485   2.616536   2.898292   3.176132
    19  H    6.942186   6.061179   3.291889   3.734492   3.663697
    20  H    6.500879   6.102672   2.869666   2.903332   3.289809
    21  O    4.838362   5.099623   6.002651   5.911018   5.398738
    22  H    4.982871   5.036511   6.653988   6.664532   5.970428
    23  H    4.011192   4.244553   5.169872   5.148905   4.489976
    24  O    6.098861   6.717810   2.612348   1.635969   3.158397
    25  H    7.043040   7.652288   3.249639   2.292418   3.970975
    26  H    6.051579   6.555848   2.871305   2.063175   3.289363
                   11         12         13         14         15
    11  H    0.000000
    12  O    5.622579   0.000000
    13  H    6.324188   0.960012   0.000000
    14  H    5.723204   0.981982   1.556393   0.000000
    15  O    3.005216   2.707586   3.329734   2.982710   0.000000
    16  H    2.911041   2.957886   3.639688   2.902123   0.982789
    17  H    3.959102   1.747378   2.377867   2.177379   0.984309
    18  O    1.642079   4.971828   5.739087   5.239817   2.686376
    19  H    2.311180   5.172653   6.018432   5.380783   3.236863
    20  H    2.063237   4.010281   4.759416   4.321407   1.763448
    21  O    5.888989   2.713464   3.179064   1.753178   3.732731
    22  H    6.514110   3.421949   3.894839   2.450372   4.555598
    23  H    5.121094   3.119799   3.698820   2.288700   3.339114
    24  O    2.915887   5.046453   5.339883   5.313728   2.691213
    25  H    3.454856   5.505105   5.715843   5.905698   3.272718
    26  H    2.915820   4.084029   4.412050   4.397958   1.773761
                   16         17         18         19         20
    16  H    0.000000
    17  H    1.560457   0.000000
    18  O    2.937069   3.428792   0.000000
    19  H    3.381337   3.833714   0.960114   0.000000
    20  H    2.168058   2.450222   0.984191   1.566654   0.000000
    21  O    3.166053   3.295553   5.765237   5.843511   4.985400
    22  H    3.949820   4.128713   6.354730   6.311349   5.638248
    23  H    2.581230   3.161758   5.184257   5.294129   4.487795
    24  O    2.937905   3.451811   3.628948   4.546492   3.256220
    25  H    3.716062   3.944146   3.986621   4.938366   3.669491
    26  H    2.183156   2.478046   3.249092   4.105986   2.649030
                   21         22         23         24         25
    21  O    0.000000
    22  H    0.959576   0.000000
    23  H    0.976468   1.552540   0.000000
    24  O    5.768744   6.650748   5.194910   0.000000
    25  H    6.545841   7.448606   6.039734   0.960005   0.000000
    26  H    5.005950   5.900226   4.516070   0.982522   1.570744
                   26
    26  H    0.000000
 Stoichiometry    C2H13F3O8
 Framework group  C1[X(C2H13F3O8)]
 Deg. of freedom    72
 Full point group                 C1      NOp   1
 Largest Abelian subgroup         C1      NOp   1
 Largest concise Abelian subgroup C1      NOp   1
                         Standard orientation:                         
 ---------------------------------------------------------------------
 Center     Atomic      Atomic             Coordinates (Angstroms)
 Number     Number       Type             X           Y           Z
 ---------------------------------------------------------------------
      1          6           0        1.118032   -0.535916   -0.007607
      2          8           0        0.903544   -1.775311   -0.029309
      3          8           0        0.299565    0.397929    0.012358
      4          6           0        2.627602   -0.168392   -0.012112
      5          9           0        2.816019    1.150085    0.160447
      6          9           0        3.189392   -0.512571   -1.179559
      7          9           0        3.279027   -0.803955    0.970499
      8          8           0       -1.361466   -2.623709    0.008218
      9          1           0       -1.895144   -2.304945   -0.774878
     10          1           0       -0.323453   -2.208674   -0.020847
     11          1           0       -1.842931   -2.276512    0.812978
     12          8           0       -2.465672    3.260705    0.061431
     13          1           0       -2.815687    3.798028   -0.652990
     14          1           0       -1.491642    3.385158    0.053271
     15          8           0       -2.429090    0.554264   -0.008271
     16          1           0       -1.448885    0.484319   -0.021709
     17          1           0       -2.615186    1.520772    0.001347
     18          8           0       -2.768125   -1.376734    1.828280
     19          1           0       -2.509668   -1.170438    2.729646
     20          1           0       -2.806648   -0.527613    1.332155
     21          8           0        0.242922    3.160081   -0.066149
     22          1           0        0.916310    3.612930    0.445967
     23          1           0        0.470010    2.210549   -0.048527
     24          8           0       -2.809993   -1.417164   -1.800201
     25          1           0       -3.703878   -1.676556   -2.035348
     26          1           0       -2.860431   -0.563679   -1.316084
 ---------------------------------------------------------------------
 Rotational constants (GHZ):           0.6011741           0.3720838           0.2711078
 Standard basis: 6-31++G(d,p) (6D, 7F)
 There are   325 symmetry adapted cartesian basis functions of A   symmetry.
 There are   325 symmetry adapted basis functions of A   symmetry.
   325 basis functions,   520 primitive gaussians,   325 cartesian basis functions
    58 alpha electrons       58 beta electrons
       nuclear repulsion energy       998.9687540360 Hartrees.
 NAtoms=   26 NActive=   26 NUniq=   26 SFac= 1.00D+00 NAtFMM=   60 NAOKFM=F Big=F
 Integral buffers will be    131072 words long.
 Raffenetti 2 integral format.
 Two-electron integral symmetry is turned on.
 Nuclear repulsion after empirical dispersion term =      998.9548391109 Hartrees.
 One-electron integrals computed using PRISM.
 NBasis=   325 RedAO= T EigKep=  2.82D-05  NBF=   325
 NBsUse=   325 1.00D-06 EigRej= -1.00D+00 NBFU=   325
 Initial guess from the checkpoint file:  "/local_scratch/slurm.5787566/Gau-2252555.chk"
 B after Tr=     0.000000   -0.000000    0.000000
         Rot=    0.999991   -0.003759    0.000074    0.001930 Ang=  -0.48 deg.
 ExpMin= 3.60D-02 ExpMax= 7.00D+03 ExpMxC= 1.05D+03 IAcc=3 IRadAn=         5 AccDes= 0.00D+00
 Harris functional with IExCor= 4639 and IRadAn=       5 diagonalized for initial guess.
 HarFok:  IExCor= 4639 AccDes= 0.00D+00 IRadAn=         5 IDoV= 1 UseB2=F ITyADJ=14
 ICtDFT=  3500011 ScaDFX=  1.000000  1.000000  1.000000  1.000000
 FoFCou: FMM=F IPFlag=           0 FMFlag=      100000 FMFlg1=           0
         NFxFlg=           0 DoJE=T BraDBF=F KetDBF=T FulRan=T
         wScrn=  0.000000 ICntrl=       500 IOpCl=  0 I1Cent=   200000004 NGrid=           0
         NMat0=    1 NMatS0=      1 NMatT0=    0 NMatD0=    1 NMtDS0=    0 NMtDT0=    0
 Petite list used in FoFCou.
 Requested convergence on RMS density matrix=1.00D-10 within 128 cycles.
 Requested convergence on MAX density matrix=1.00D-08.
 Requested convergence on             energy=1.00D-08.
 No special actions if energy rises.
 SCF Done:  E(RwB97XD) =  -985.246630274     A.U. after   16 cycles
            NFock= 16  Conv=0.52D-10     -V/T= 2.0083
 Calling FoFJK, ICntrl=      2127 FMM=F ISym2X=0 I1Cent= 0 IOpClX= 0 NMat=1 NMatS=1 NMatT=0.
 ***** Axes restored to original set *****
 -------------------------------------------------------------------
 Center     Atomic                   Forces (Hartrees/Bohr)
 Number     Number              X              Y              Z
 -------------------------------------------------------------------
      1        6          -0.001133643    0.000230576   -0.000454570
      2        8          -0.000948870   -0.000130816   -0.000677851
      3        8           0.001073967    0.000504296    0.001332213
      4        6          -0.000008060    0.000179636    0.000048843
      5        9           0.000211369    0.000053771    0.000217002
      6        9           0.000130777   -0.000050406   -0.000150535
      7        9           0.000026228   -0.000263637   -0.000046687
      8        8          -0.000185961    0.000921507   -0.000348153
      9        1          -0.000302007   -0.000402323    0.000110056
     10        1           0.001010070   -0.000869129   -0.000122071
     11        1           0.000208165   -0.000026273    0.000201243
     12        8          -0.000146490   -0.000056570   -0.000103221
     13        1           0.000096758    0.000065473   -0.000006208
     14        1           0.000035835    0.000241897    0.000262859
     15        8           0.000531141   -0.000009153   -0.000258003
     16        1          -0.000950815    0.000079191   -0.000070610
     17        1           0.000189692   -0.000207378    0.000079392
     18        8          -0.000394665   -0.000562222   -0.000423392
     19        1           0.000164894    0.000537987    0.000241485
     20        1           0.000399580   -0.000195075    0.000230136
     21        8           0.000454359   -0.000060316    0.000137280
     22        1          -0.000066352    0.000031145   -0.000034033
     23        1          -0.000527748   -0.000085031   -0.000206366
     24        8          -0.000011550   -0.000060669    0.000276052
     25        1           0.000124837    0.000031567    0.000198796
     26        1           0.000018490    0.000101953   -0.000433657
 -------------------------------------------------------------------
 Cartesian Forces:  Max     0.001332213 RMS     0.000411320

 GradGradGradGradGradGradGradGradGradGradGradGradGradGradGradGradGradGrad
 Berny optimization.
 Using GEDIIS/GDIIS optimizer.
 FormGI is forming the generalized inverse of G from B-inverse, IUseBI=4.
 Internal  Forces:  Max     0.001429221 RMS     0.000238568
 Search for a local minimum.
 Step number   5 out of a maximum of  156
 All quantities printed in internal units (Hartrees-Bohrs-Radians)
 Mixed Optimization -- En-DIIS/RFO-DIIS
 Swapping is turned off.
 Update second derivatives using D2CorX and points    4    5
 DE= -3.33D-04 DEPred=-3.48D-04 R= 9.55D-01
 TightC=F SS=  1.41D+00  RLast= 5.06D-01 DXNew= 1.4270D+00 1.5183D+00
 Trust test= 9.55D-01 RLast= 5.06D-01 DXMaxT set to 1.43D+00
 ITU=  1  0  1  1  0
     Eigenvalues ---    0.00025   0.00030   0.00038   0.00061   0.00064
     Eigenvalues ---    0.00105   0.00115   0.00336   0.00401   0.00424
     Eigenvalues ---    0.00529   0.00609   0.00682   0.00832   0.00838
     Eigenvalues ---    0.01026   0.01162   0.01203   0.01313   0.01435
     Eigenvalues ---    0.01585   0.01638   0.01771   0.01911   0.01979
     Eigenvalues ---    0.02146   0.02200   0.02304   0.02490   0.02616
     Eigenvalues ---    0.02733   0.02972   0.03017   0.03064   0.03465
     Eigenvalues ---    0.03518   0.03833   0.04265   0.04328   0.05428
     Eigenvalues ---    0.05477   0.06014   0.06494   0.07228   0.07236
     Eigenvalues ---    0.08343   0.11782   0.13400   0.17521   0.21334
     Eigenvalues ---    0.21961   0.23279   0.25765   0.30085   0.33683
     Eigenvalues ---    0.35448   0.36359   0.36803   0.37242   0.43316
     Eigenvalues ---    0.43715   0.46160   0.46776   0.49209   0.51427
     Eigenvalues ---    0.54825   0.57064   0.57105   0.57295   0.57419
     Eigenvalues ---    0.69589   0.80246
 En-DIIS/RFO-DIIS/Sim-DIIS IScMMF=       -3 using points:     5    4
 RFO step:  Lambda=-2.29166257D-04.
 DidBck=F Rises=F RFO-DIIS coefs:    1.91274   -0.91274
 Iteration  1 RMS(Cart)=  0.03653689 RMS(Int)=  0.00136696
 Iteration  2 RMS(Cart)=  0.00168674 RMS(Int)=  0.00084842
 Iteration  3 RMS(Cart)=  0.00000235 RMS(Int)=  0.00084842
 Iteration  4 RMS(Cart)=  0.00000000 RMS(Int)=  0.00084842
 Variable       Old X    -DE/DX   Delta X   Delta X   Delta X     New X
                                 (Linear)    (Quad)   (Total)
    R1        2.37728  -0.00094  -0.00009   0.00068   0.00084   2.37812
    R2        2.34688  -0.00143  -0.00113  -0.00641  -0.00731   2.33957
    R3        2.93601   0.00034   0.00297  -0.00032   0.00265   2.93866
    R4        2.45911  -0.00094   0.04096  -0.11116  -0.07016   2.38896
    R5        3.30875   0.00011   0.00649   0.01365   0.02006   3.32881
    R6        3.44239   0.00005   0.02806  -0.00308   0.02537   3.46776
    R7        2.53791  -0.00022   0.00052  -0.00104  -0.00052   2.53739
    R8        2.53322  -0.00005   0.00299  -0.00184   0.00115   2.53437
    R9        2.53098  -0.00015  -0.00252   0.00018  -0.00234   2.52864
   R10        1.88941   0.00034   0.00321  -0.00377  -0.00036   1.88905
   R11        2.11326   0.00037   0.00041   0.03304   0.03352   2.14678
   R12        1.88972  -0.00031   0.00657  -0.01148  -0.00458   1.88514
   R13        3.09153  -0.00018  -0.00049   0.01389   0.01353   3.10506
   R14        3.10308  -0.00006  -0.01673   0.03720   0.02069   3.12377
   R15        1.81416  -0.00011  -0.00031  -0.00010  -0.00041   1.81375
   R16        1.85568  -0.00010   0.00139  -0.00210  -0.00061   1.85507
   R17        3.30207  -0.00015  -0.00355  -0.00236  -0.00628   3.29578
   R18        3.31303  -0.00004   0.00350   0.00035   0.00403   3.31705
   R19        1.85720  -0.00083  -0.00352  -0.00062  -0.00423   1.85298
   R20        1.86007  -0.00014  -0.00119   0.00024  -0.00136   1.85871
   R21        3.33243  -0.00007  -0.00858  -0.00784  -0.01695   3.31548
   R22        3.35192  -0.00000   0.00468   0.00611   0.01052   3.36244
   R23        1.81435   0.00013  -0.00055  -0.00056  -0.00111   1.81324
   R24        1.85985  -0.00004  -0.00019  -0.00103  -0.00166   1.85819
   R25        1.81334  -0.00003   0.00031  -0.00005   0.00026   1.81359
   R26        1.84526  -0.00035  -0.00047  -0.00167  -0.00173   1.84352
   R27        1.81415  -0.00003  -0.00017  -0.00013  -0.00031   1.81384
   R28        1.85670   0.00039  -0.00183   0.00049  -0.00158   1.85511
    A1        2.25071  -0.00006   0.00165  -0.00302  -0.00161   2.24910
    A2        1.98085  -0.00019  -0.00258   0.00035  -0.00217   1.97869
    A3        2.05161   0.00024   0.00096   0.00269   0.00372   2.05534
    A4        2.08145   0.00029  -0.00358  -0.00168  -0.00576   2.07568
    A5        2.33907   0.00034   0.01638   0.00172   0.01528   2.35436
    A6        2.32680  -0.00016   0.00227   0.00722   0.00753   2.33433
    A7        1.61450  -0.00017  -0.01319  -0.00597  -0.02014   1.59436
    A8        1.94784   0.00025   0.00158  -0.00312  -0.00156   1.94628
    A9        1.92728   0.00022  -0.00486   0.00334  -0.00152   1.92575
   A10        1.93713   0.00028   0.00754  -0.00126   0.00628   1.94340
   A11        1.88091  -0.00028  -0.00230   0.00058  -0.00173   1.87918
   A12        1.87902  -0.00029  -0.00096   0.00026  -0.00072   1.87830
   A13        1.88942  -0.00023  -0.00123   0.00027  -0.00095   1.88847
   A14        1.93561  -0.00020   0.00334  -0.00541  -0.00244   1.93317
   A15        1.83654   0.00021   0.00235  -0.00333  -0.00057   1.83597
   A16        1.91661  -0.00005   0.00217   0.00350   0.00536   1.92197
   A17        1.85930   0.00004   0.00046  -0.00157  -0.00103   1.85828
   A18        2.09501   0.00006   0.00903  -0.00241   0.00668   2.10169
   A19        1.78317  -0.00024   0.00070  -0.00655  -0.00603   1.77714
   A20        1.83235   0.00005  -0.00156  -0.00346  -0.00511   1.82724
   A21        1.75206  -0.00010   0.01331   0.00391   0.01652   1.76858
   A22        1.75952  -0.00009  -0.00598  -0.02209  -0.02820   1.73131
   A23        2.15856   0.00005   0.00283   0.00327   0.00673   2.16529
   A24        2.18965  -0.00005  -0.00471   0.01384   0.00940   2.19905
   A25        1.69281   0.00008  -0.00130  -0.00256  -0.00452   1.68828
   A26        2.86463   0.00003  -0.00427   0.00120  -0.00393   2.86070
   A27        2.14902  -0.00017   0.01465   0.00502   0.01991   2.16893
   A28        1.75496  -0.00014   0.01030  -0.00609   0.00150   1.75646
   A29        1.87382   0.00034   0.00313   0.00865   0.01203   1.88585
   A30        2.70005   0.00020  -0.00298   0.01499   0.00850   2.70855
   A31        2.21101  -0.00002  -0.01145  -0.00619  -0.02113   2.18988
   A32        1.93232  -0.00022  -0.02093  -0.01110  -0.03299   1.89933
   A33        1.86093   0.00015  -0.01188   0.00291  -0.01185   1.84908
   A34        2.12655  -0.00009   0.00196  -0.01214  -0.01022   2.11633
   A35        1.76327  -0.00019  -0.00229   0.00031  -0.00297   1.76030
   A36        1.88347   0.00022   0.00238  -0.00112   0.00194   1.88541
   A37        2.68669  -0.00004   0.00289   0.00164   0.00279   2.68948
   A38        2.95028   0.00009   0.00692   0.00519   0.01159   2.96188
   A39        3.18216  -0.00017  -0.01689   0.02305   0.00512   3.18728
   A40        3.06194  -0.00016   0.00507  -0.00991  -0.00573   3.05621
   A41        2.88538   0.00016   0.00913   0.01182   0.02123   2.90661
   A42        3.16314  -0.00012  -0.01146  -0.00163  -0.01416   3.14898
   A43        2.81304   0.00026   0.01985   0.01142   0.03250   2.84555
   A44        3.34251   0.00003   0.01090   0.00075   0.01129   3.35380
   A45        3.16165   0.00005   0.00825  -0.00886  -0.00069   3.16096
   A46        2.84285  -0.00001  -0.00407  -0.00570  -0.01059   2.83226
   A47        3.08293   0.00004   0.00141  -0.00776  -0.00605   3.07688
   A48        3.10812  -0.00012  -0.01374   0.01622   0.00224   3.11036
   A49        3.12985  -0.00001  -0.01327  -0.00706  -0.02168   3.10817
    D1       -0.01040   0.00000   0.00871   0.00533   0.01438   0.00398
    D2        3.13513   0.00001   0.02110   0.00149   0.02271  -3.12535
    D3       -0.03342  -0.00003   0.03961   0.03861   0.07893   0.04551
    D4       -3.07126  -0.00003  -0.03156  -0.01565  -0.04843  -3.11969
    D5        3.10410  -0.00003   0.02681   0.04257   0.07028  -3.10880
    D6        0.06626  -0.00004  -0.04436  -0.01169  -0.05708   0.00918
    D7       -3.02187  -0.00002   0.06751  -0.01660   0.05099  -2.97087
    D8        1.16958   0.00003   0.07263  -0.01751   0.05520   1.22478
    D9       -0.92586  -0.00002   0.07243  -0.01923   0.05330  -0.87256
   D10        0.12318  -0.00001   0.07839  -0.01996   0.05833   0.18151
   D11       -1.96856   0.00003   0.08351  -0.02086   0.06254  -1.90602
   D12        2.21919  -0.00001   0.08331  -0.02258   0.06064   2.27983
   D13        1.04807  -0.00001  -0.03282  -0.02809  -0.06046   0.98760
   D14       -0.98827  -0.00005  -0.03322  -0.03071  -0.06314  -1.05141
   D15       -3.12362  -0.00008  -0.04686  -0.04993  -0.09720   3.06236
   D16        0.91365  -0.00009  -0.05329  -0.05789  -0.11222   0.80143
   D17       -0.82249  -0.00011  -0.05156  -0.05153  -0.10270  -0.92519
   D18       -0.04571  -0.00003   0.01088  -0.01556  -0.00501  -0.05072
   D19       -2.29162  -0.00005   0.00446  -0.02352  -0.02002  -2.31164
   D20        2.25542  -0.00007   0.00619  -0.01716  -0.01051   2.24492
   D21       -3.12711   0.00009   0.06126   0.05611   0.11499  -3.01212
   D22       -0.71379   0.00001   0.00608   0.03885   0.04460  -0.66918
   D23        0.09068   0.00004  -0.00505   0.00914   0.00427   0.09495
   D24        2.50400  -0.00004  -0.06023  -0.00811  -0.06611   2.43789
   D25       -2.81511  -0.00020  -0.05911  -0.00972  -0.06848  -2.88360
   D26       -0.78735   0.00004  -0.03551  -0.00255  -0.03772  -0.82507
   D27       -0.81078  -0.00037  -0.05328  -0.01888  -0.07239  -0.88317
   D28        1.21699  -0.00013  -0.02968  -0.01172  -0.04163   1.17536
   D29        3.00720  -0.00007  -0.03227   0.00785  -0.02391   2.98329
   D30       -1.25699   0.00003  -0.03130   0.00219  -0.02855  -1.28554
   D31       -1.28653  -0.00007  -0.02818   0.00916  -0.01893  -1.30546
   D32        0.73247   0.00003  -0.02721   0.00351  -0.02358   0.70889
   D33        1.79782   0.00004   0.07247   0.00851   0.08047   1.87829
   D34       -2.22449  -0.00001   0.00304  -0.00396  -0.00039  -2.22488
   D35       -2.32936   0.00004   0.08552   0.00310   0.08817  -2.24120
   D36       -0.06849  -0.00001   0.01610  -0.00937   0.00731  -0.06118
   D37        2.15109  -0.00008   0.03625  -0.00315   0.03304   2.18413
   D38        0.10130   0.00002   0.03030   0.00517   0.03537   0.13667
   D39       -0.10305  -0.00005  -0.04762   0.01390  -0.03364  -0.13669
   D40        1.88212  -0.00011  -0.02956   0.01812  -0.01183   1.87029
   D41       -2.11730   0.00005  -0.03484   0.03883   0.00407  -2.11324
   D42       -0.91435  -0.00000  -0.11323   0.01169  -0.10132  -1.01567
   D43       -2.93854  -0.00002  -0.12359   0.01126  -0.11217  -3.05071
   D44        0.87276  -0.00009  -0.11745  -0.01097  -0.12872   0.74403
   D45        0.83930  -0.00006  -0.06786   0.00256  -0.06537   0.77394
   D46        2.88721  -0.00010  -0.07823  -0.01397  -0.09222   2.79499
   D47       -0.94135   0.00004  -0.08032   0.00276  -0.07685  -1.01821
   D48       -0.02203   0.00006   0.13334   0.00889   0.14241   0.12038
   D49        2.24419  -0.00004   0.15740   0.01565   0.17290   2.41709
   D50        0.12493   0.00008   0.08652   0.00035   0.08736   0.21229
   D51        2.37458  -0.00002   0.08872  -0.01424   0.07474   2.44931
         Item               Value     Threshold  Converged?
 Maximum Force            0.001429     0.000015     NO 
 RMS     Force            0.000239     0.000010     NO 
 Maximum Displacement     0.157532     0.000060     NO 
 RMS     Displacement     0.036732     0.000040     NO 
 Predicted change in Energy=-1.379518D-04
 GradGradGradGradGradGradGradGradGradGradGradGradGradGradGradGradGradGrad

                          Input orientation:                          
 ---------------------------------------------------------------------
 Center     Atomic      Atomic             Coordinates (Angstroms)
 Number     Number       Type             X           Y           Z
 ---------------------------------------------------------------------
      1          6           0        1.024497   -0.240844    0.152972
      2          8           0        1.087490    0.607850    1.080031
      3          8           0        0.044939   -0.581416   -0.523218
      4          6           0        2.382758   -0.940801   -0.135891
      5          9           0        2.328787   -1.676489   -1.257839
      6          9           0        2.708231   -1.761420    0.873707
      7          9           0        3.368872   -0.048486   -0.283725
      8          8           0       -0.873553    1.823953    1.737952
      9          1           0       -1.620255    1.214467    2.002994
     10          1           0        0.037484    1.227520    1.414173
     11          1           0       -1.227970    2.353056    0.970102
     12          8           0       -3.133084   -1.370226   -2.798137
     13          1           0       -3.758522   -2.097558   -2.766150
     14          1           0       -2.240525   -1.773386   -2.864910
     15          8           0       -2.573240    0.216635   -0.682949
     16          1           0       -1.641390   -0.079572   -0.609460
     17          1           0       -2.943634   -0.307640   -1.428195
     18          8           0       -2.090744    2.831493   -0.356253
     19          1           0       -1.725943    3.340267   -1.083411
     20          1           0       -2.379730    1.960218   -0.708776
     21          8           0       -0.595178   -2.322926   -2.596682
     22          1           0        0.087089   -2.386995   -3.268586
     23          1           0       -0.205369   -1.805287   -1.867437
     24          8           0       -2.916937    0.205331    1.991735
     25          1           0       -3.756218    0.468542    2.375953
     26          1           0       -3.049172    0.084909    1.026480
 ---------------------------------------------------------------------
                    Distance matrix (angstroms):
                    1          2          3          4          5
     1  C    0.000000
     2  O    1.258447   0.000000
     3  O    1.238045   2.252038   0.000000
     4  C    1.555074   2.356800   2.396785   0.000000
     5  F    2.398465   3.496378   2.637198   1.342727   0.000000
     6  F    2.380456   2.877987   3.230624   1.341132   2.166720
     7  F    2.392446   2.737757   3.374893   1.338096   2.163578
     8  O    3.221513   2.399470   3.426707   4.664624   5.610957
     9  H    3.540512   2.924333   3.518496   5.024353   5.880952
    10  H    2.172767   1.264182   2.650621   3.550300   4.563221
    11  H    3.531236   2.901583   3.530075   5.010996   5.818202
    12  O    5.222071   6.063515   3.987143   6.139745   5.683164
    13  H    5.903044   6.752494   4.668592   6.780241   6.285510
    14  H    4.702837   5.684060   3.482480   5.432816   4.844655
    15  O    3.721795   4.081922   2.741762   5.118676   5.286235
    16  H    2.777456   3.282334   1.761531   4.142432   4.328145
    17  H    4.272074   4.835213   3.134567   5.517372   5.449880
    18  O    4.404917   4.136263   4.029512   5.855850   6.377069
    19  H    4.681658   4.479061   4.339290   6.008890   6.452837
    20  H    4.144399   4.129206   3.517578   5.605836   5.974716
    21  O    3.810382   4.993900   2.782420   4.102909   3.280237
    22  H    4.146295   5.374046   3.286174   4.144316   3.094048
    23  H    2.835860   4.022721   1.835058   3.231716   2.609625
    24  O    4.372073   4.126579   3.964426   5.824704   6.451248
    25  H    5.319784   5.016007   4.894527   6.781050   7.404923
    26  H    4.178984   4.169928   3.524071   5.648809   6.102710
                    6          7          8          9         10
     6  F    0.000000
     7  F    2.170308   0.000000
     8  O    5.141109   5.058792   0.000000
     9  H    5.372801   5.631653   0.999642   0.000000
    10  H    4.044597   3.950848   1.136025   1.759255   0.000000
    11  H    5.694900   5.335770   0.997574   1.586548   1.750829
    12  O    6.910603   7.095400   5.990356   5.658635   5.877443
    13  H    7.428354   7.820542   6.632362   6.187603   6.552931
    14  H    6.202225   6.411173   5.999651   5.745302   5.701344
    15  O    5.850625   5.961406   3.366477   3.019625   3.497954
    16  H    4.893628   5.020935   3.118225   2.915459   2.936358
    17  H    6.273421   6.420647   4.342052   3.980101   4.395775
    18  O    6.755576   6.173082   2.623430   2.898651   3.199451
    19  H    7.037004   6.170922   3.314493   3.749145   3.716355
    20  H    6.499399   6.104259   2.876389   2.913184   3.299497
    21  O    4.824044   5.122162   6.005260   5.892449   5.393782
    22  H    4.941692   5.014791   6.612136   6.608715   5.915692
    23  H    4.000607   4.285988   5.159136   5.108919   4.475026
    24  O    6.063053   6.689808   2.619115   1.643127   3.179158
    25  H    7.001327   7.622867   3.248683   2.292998   3.986633
    26  H    6.048137   6.551772   2.874680   2.066709   3.314107
                   11         12         13         14         15
    11  H    0.000000
    12  O    5.629557   0.000000
    13  H    6.338078   0.959795   0.000000
    14  H    5.723645   0.981661   1.555363   0.000000
    15  O    3.017718   2.702883   3.331682   2.971841   0.000000
    16  H    2.929781   2.946395   3.633982   2.883578   0.980553
    17  H    3.971730   1.744053   2.378649   2.169545   0.983590
    18  O    1.653027   4.970283   5.734512   5.246018   2.678995
    19  H    2.332269   5.206638   6.044248   5.439484   3.261191
    20  H    2.073524   4.003103   4.753883   4.313710   1.754479
    21  O    5.914996   2.718306   3.175887   1.755309   3.744926
    22  H    6.493377   3.409495   3.889080   2.440749   4.532302
    23  H    5.137038   3.102740   3.676684   2.266679   3.331365
    24  O    2.917030   5.046977   5.352479   5.287708   2.696699
    25  H    3.452513   5.526352   5.746833   5.898323   3.289342
    26  H    2.909372   4.092940   4.432875   4.387492   1.779328
                   16         17         18         19         20
    16  H    0.000000
    17  H    1.555051   0.000000
    18  O    2.956406   3.425002   0.000000
    19  H    3.453561   3.861201   0.959525   0.000000
    20  H    2.171579   2.445144   0.983313   1.572363   0.000000
    21  O    3.174310   3.307867   5.815864   5.969956   5.009405
    22  H    3.922090   4.110479   6.360602   6.392465   5.615700
    23  H    2.573471   3.151821   5.228579   5.422506   4.499930
    24  O    2.911084   3.458291   3.618338   4.550034   3.265115
    25  H    3.699408   3.966648   3.977725   4.933155   3.692610
    26  H    2.164534   2.488105   3.220910   4.098772   2.641222
                   21         22         23         24         25
    21  O    0.000000
    22  H    0.959713   0.000000
    23  H    0.975551   1.545035   0.000000
    24  O    5.730289   6.589029   5.127221   0.000000
    25  H    6.520089   7.401751   5.982072   0.959841   0.000000
    26  H    4.994702   5.864642   4.476026   0.981684   1.571040
                   26
    26  H    0.000000
 Stoichiometry    C2H13F3O8
 Framework group  C1[X(C2H13F3O8)]
 Deg. of freedom    72
 Full point group                 C1      NOp   1
 Largest Abelian subgroup         C1      NOp   1
 Largest concise Abelian subgroup C1      NOp   1
                         Standard orientation:                         
 ---------------------------------------------------------------------
 Center     Atomic      Atomic             Coordinates (Angstroms)
 Number     Number       Type             X           Y           Z
 ---------------------------------------------------------------------
      1          6           0        1.117550   -0.535034   -0.007042
      2          8           0        0.910706   -1.776174    0.014762
      3          8           0        0.294606    0.389117   -0.045326
      4          6           0        2.626940   -0.160973    0.001529
      5          9           0        2.806754    1.156208    0.190250
      6          9           0        3.194254   -0.485581   -1.169548
      7          9           0        3.282361   -0.802884    0.975631
      8          8           0       -1.333099   -2.626078   -0.006644
      9          1           0       -1.850167   -2.297084   -0.796383
     10          1           0       -0.280808   -2.198017   -0.007539
     11          1           0       -1.836144   -2.298521    0.790103
     12          8           0       -2.474744    3.253309    0.110916
     13          1           0       -2.839707    3.807147   -0.582822
     14          1           0       -1.500703    3.370644    0.077246
     15          8           0       -2.441753    0.552574    0.008361
     16          1           0       -1.464009    0.489307   -0.030350
     17          1           0       -2.628688    1.518032    0.028238
     18          8           0       -2.805976   -1.411931    1.793040
     19          1           0       -2.619889   -1.249926    2.720303
     20          1           0       -2.806396   -0.546294    1.326587
     21          8           0        0.234061    3.170331   -0.100456
     22          1           0        0.901671    3.579869    0.454181
     23          1           0        0.441508    2.217140   -0.110046
     24          8           0       -2.763706   -1.398637   -1.825026
     25          1           0       -3.643072   -1.681050   -2.086281
     26          1           0       -2.851631   -0.564964   -1.314181
 ---------------------------------------------------------------------
 Rotational constants (GHZ):           0.6008373           0.3722223           0.2710141
 Standard basis: 6-31++G(d,p) (6D, 7F)
 There are   325 symmetry adapted cartesian basis functions of A   symmetry.
 There are   325 symmetry adapted basis functions of A   symmetry.
   325 basis functions,   520 primitive gaussians,   325 cartesian basis functions
    58 alpha electrons       58 beta electrons
       nuclear repulsion energy       998.9911506544 Hartrees.
 NAtoms=   26 NActive=   26 NUniq=   26 SFac= 1.00D+00 NAtFMM=   60 NAOKFM=F Big=F
 Integral buffers will be    131072 words long.
 Raffenetti 2 integral format.
 Two-electron integral symmetry is turned on.
 Nuclear repulsion after empirical dispersion term =      998.9772359808 Hartrees.
 One-electron integrals computed using PRISM.
 NBasis=   325 RedAO= T EigKep=  2.92D-05  NBF=   325
 NBsUse=   325 1.00D-06 EigRej= -1.00D+00 NBFU=   325
 Initial guess from the checkpoint file:  "/local_scratch/slurm.5787566/Gau-2252555.chk"
 B after Tr=    -0.000000    0.000000   -0.000000
         Rot=    0.999991   -0.002898    0.002428   -0.001953 Ang=  -0.49 deg.
 ExpMin= 3.60D-02 ExpMax= 7.00D+03 ExpMxC= 1.05D+03 IAcc=3 IRadAn=         5 AccDes= 0.00D+00
 Harris functional with IExCor= 4639 and IRadAn=       5 diagonalized for initial guess.
 HarFok:  IExCor= 4639 AccDes= 0.00D+00 IRadAn=         5 IDoV= 1 UseB2=F ITyADJ=14
 ICtDFT=  3500011 ScaDFX=  1.000000  1.000000  1.000000  1.000000
 FoFCou: FMM=F IPFlag=           0 FMFlag=      100000 FMFlg1=           0
         NFxFlg=           0 DoJE=T BraDBF=F KetDBF=T FulRan=T
         wScrn=  0.000000 ICntrl=       500 IOpCl=  0 I1Cent=   200000004 NGrid=           0
         NMat0=    1 NMatS0=      1 NMatT0=    0 NMatD0=    1 NMtDS0=    0 NMtDT0=    0
 Petite list used in FoFCou.
 Requested convergence on RMS density matrix=1.00D-10 within 128 cycles.
 Requested convergence on MAX density matrix=1.00D-08.
 Requested convergence on             energy=1.00D-08.
 No special actions if energy rises.
 SCF Done:  E(RwB97XD) =  -985.246704830     A.U. after   16 cycles
            NFock= 16  Conv=0.67D-10     -V/T= 2.0083
 Calling FoFJK, ICntrl=      2127 FMM=F ISym2X=0 I1Cent= 0 IOpClX= 0 NMat=1 NMatS=1 NMatT=0.
 ***** Axes restored to original set *****
 -------------------------------------------------------------------
 Center     Atomic                   Forces (Hartrees/Bohr)
 Number     Number              X              Y              Z
 -------------------------------------------------------------------
      1        6           0.001459710   -0.000679085   -0.000153723
      2        8           0.001409438    0.000168223    0.000613193
      3        8          -0.001163064   -0.000672406   -0.001080472
      4        6           0.000254901   -0.000351715   -0.000090313
      5        9          -0.000316435    0.000030187   -0.000211568
      6        9          -0.000283777    0.000182694    0.000142237
      7        9          -0.000198821    0.000307201    0.000083043
      8        8          -0.002485221    0.000726784    0.000637685
      9        1           0.000288341    0.000837985   -0.000144573
     10        1           0.001095791   -0.000590878   -0.000245373
     11        1          -0.000072484    0.000075838    0.000347607
     12        8          -0.000026980    0.000227004    0.000066241
     13        1          -0.000115179   -0.000092008    0.000020159
     14        1           0.000186207   -0.000355090   -0.000328137
     15        8           0.000526715   -0.000157095    0.000057515
     16        1           0.000247284    0.000378921    0.000426727
     17        1          -0.000692994   -0.000132107   -0.000441545
     18        8           0.000191020    0.000198331    0.000398080
     19        1           0.000139645    0.000198057   -0.000217926
     20        1          -0.000432584   -0.000285748   -0.000235070
     21        8           0.000422021    0.000627612    0.000413466
     22        1          -0.000246259   -0.000351418   -0.000564480
     23        1           0.000034897   -0.000055768    0.000483088
     24        8           0.000230579    0.000089410    0.000443838
     25        1          -0.000086091    0.000042605    0.000021232
     26        1          -0.000366656   -0.000367534   -0.000440931
 -------------------------------------------------------------------
 Cartesian Forces:  Max     0.002485221 RMS     0.000541454

 GradGradGradGradGradGradGradGradGradGradGradGradGradGradGradGradGradGrad
 Berny optimization.
 Using GEDIIS/GDIIS optimizer.
 FormGI is forming the generalized inverse of G from B-inverse, IUseBI=4.
 Internal  Forces:  Max     0.002742363 RMS     0.000386323
 Search for a local minimum.
 Step number   6 out of a maximum of  156
 All quantities printed in internal units (Hartrees-Bohrs-Radians)
 Mixed Optimization -- En-DIIS/RFO-DIIS
 Swapping is turned off.
 Update second derivatives using D2CorX and points    5    6
 DE= -7.46D-05 DEPred=-1.38D-04 R= 5.40D-01
 TightC=F SS=  1.41D+00  RLast= 5.17D-01 DXNew= 2.4000D+00 1.5521D+00
 Trust test= 5.40D-01 RLast= 5.17D-01 DXMaxT set to 1.55D+00
 ITU=  1  1  0  1  1  0
     Eigenvalues ---    0.00026   0.00030   0.00040   0.00061   0.00065
     Eigenvalues ---    0.00109   0.00115   0.00335   0.00400   0.00428
     Eigenvalues ---    0.00533   0.00594   0.00653   0.00828   0.00861
     Eigenvalues ---    0.01025   0.01158   0.01208   0.01311   0.01431
     Eigenvalues ---    0.01563   0.01621   0.01784   0.01910   0.01978
     Eigenvalues ---    0.02140   0.02201   0.02289   0.02468   0.02598
     Eigenvalues ---    0.02813   0.02910   0.03041   0.03057   0.03421
     Eigenvalues ---    0.03504   0.03819   0.04230   0.04388   0.05448
     Eigenvalues ---    0.05560   0.05932   0.06484   0.07165   0.07290
     Eigenvalues ---    0.08350   0.11782   0.13413   0.17328   0.21343
     Eigenvalues ---    0.22063   0.23206   0.25812   0.31338   0.34330
     Eigenvalues ---    0.35536   0.36360   0.37241   0.38175   0.43554
     Eigenvalues ---    0.43688   0.46188   0.46741   0.49384   0.51482
     Eigenvalues ---    0.54964   0.57065   0.57102   0.57315   0.57429
     Eigenvalues ---    0.69585   0.82246
 En-DIIS/RFO-DIIS/Sim-DIIS IScMMF=       -3 using points:     6    5    4
 RFO step:  Lambda=-9.77895794D-05.
 DidBck=F Rises=F RFO-DIIS coefs:    0.92392   -0.04062    0.11670
 Iteration  1 RMS(Cart)=  0.02267005 RMS(Int)=  0.00051984
 Iteration  2 RMS(Cart)=  0.00052167 RMS(Int)=  0.00016333
 Iteration  3 RMS(Cart)=  0.00000022 RMS(Int)=  0.00016333
 Variable       Old X    -DE/DX   Delta X   Delta X   Delta X     New X
                                 (Linear)    (Quad)   (Total)
    R1        2.37812   0.00132  -0.00005   0.00241   0.00231   2.38043
    R2        2.33957   0.00136   0.00070  -0.00014   0.00051   2.34008
    R3        2.93866  -0.00054  -0.00058  -0.00137  -0.00196   2.93671
    R4        2.38896   0.00149   0.00010  -0.00074  -0.00065   2.38831
    R5        3.32881   0.00017  -0.00236   0.01163   0.00927   3.33808
    R6        3.46776  -0.00018  -0.00552  -0.00268  -0.00824   3.45952
    R7        2.53739   0.00017  -0.00003  -0.00052  -0.00054   2.53684
    R8        2.53437  -0.00007  -0.00047  -0.00130  -0.00178   2.53260
    R9        2.52864   0.00005   0.00050   0.00120   0.00170   2.53033
   R10        1.88905  -0.00055  -0.00038  -0.00224  -0.00267   1.88638
   R11        2.14678   0.00274  -0.00260   0.01408   0.01146   2.15824
   R12        1.88514  -0.00013  -0.00049  -0.00115  -0.00171   1.88344
   R13        3.10506   0.00024  -0.00097   0.01114   0.01014   3.11520
   R14        3.12377   0.00010   0.00056   0.00799   0.00851   3.13228
   R15        1.81375   0.00015   0.00007   0.00013   0.00021   1.81396
   R16        1.85507   0.00028  -0.00013   0.00090   0.00075   1.85582
   R17        3.29578   0.00008   0.00093   0.00230   0.00326   3.29904
   R18        3.31705  -0.00002  -0.00075  -0.00250  -0.00326   3.31380
   R19        1.85298   0.00032   0.00077  -0.00235  -0.00158   1.85140
   R20        1.85871   0.00073   0.00026   0.00110   0.00139   1.86011
   R21        3.31548   0.00018   0.00239   0.01028   0.01278   3.32826
   R22        3.36244   0.00012  -0.00140   0.01127   0.00993   3.37238
   R23        1.81324   0.00032   0.00016   0.00038   0.00054   1.81378
   R24        1.85819   0.00064   0.00015  -0.00001   0.00023   1.85842
   R25        1.81359   0.00024  -0.00006  -0.00004  -0.00010   1.81350
   R26        1.84352   0.00012   0.00019  -0.00021  -0.00006   1.84346
   R27        1.81384   0.00010   0.00005   0.00010   0.00015   1.81398
   R28        1.85511   0.00060   0.00035   0.00026   0.00067   1.85579
    A1        2.24910   0.00001  -0.00009  -0.00138  -0.00144   2.24766
    A2        1.97869   0.00022   0.00050  -0.00229  -0.00181   1.97688
    A3        2.05534  -0.00023  -0.00041   0.00372   0.00330   2.05864
    A4        2.07568  -0.00042   0.00090  -0.00536  -0.00436   2.07132
    A5        2.35436  -0.00004  -0.00326   0.00694   0.00415   2.35851
    A6        2.33433  -0.00029  -0.00086  -0.00712  -0.00767   2.32666
    A7        1.59436   0.00033   0.00322   0.00022   0.00366   1.59802
    A8        1.94628  -0.00037  -0.00008   0.00086   0.00077   1.94705
    A9        1.92575  -0.00042   0.00074   0.00135   0.00209   1.92784
   A10        1.94340  -0.00048  -0.00144  -0.00437  -0.00582   1.93759
   A11        1.87918   0.00048   0.00043   0.00114   0.00156   1.88074
   A12        1.87830   0.00045   0.00018   0.00043   0.00060   1.87890
   A13        1.88847   0.00041   0.00023   0.00075   0.00098   1.88946
   A14        1.93317   0.00016  -0.00024   0.00517   0.00499   1.93816
   A15        1.83597  -0.00008  -0.00026  -0.00138  -0.00173   1.83425
   A16        1.92197   0.00005  -0.00069   0.00481   0.00419   1.92617
   A17        1.85828  -0.00000   0.00002   0.00123   0.00121   1.85948
   A18        2.10169  -0.00011  -0.00166  -0.00168  -0.00330   2.09839
   A19        1.77714   0.00018   0.00037  -0.00204  -0.00165   1.77549
   A20        1.82724   0.00012   0.00059   0.00312   0.00369   1.83093
   A21        1.76858   0.00001  -0.00296   0.00018  -0.00264   1.76594
   A22        1.73131   0.00006   0.00291  -0.00077   0.00221   1.73352
   A23        2.16529   0.00003  -0.00087   0.00706   0.00612   2.17141
   A24        2.19905  -0.00001  -0.00011  -0.00683  -0.00710   2.19195
   A25        1.68828  -0.00017   0.00051  -0.00272  -0.00207   1.68622
   A26        2.86070   0.00005   0.00084   0.00150   0.00245   2.86316
   A27        2.16893  -0.00001  -0.00339   0.00282  -0.00062   2.16831
   A28        1.75646   0.00022  -0.00143   0.00547   0.00464   1.76109
   A29        1.88585  -0.00006  -0.00132   0.00155   0.00019   1.88604
   A30        2.70855  -0.00009  -0.00027  -0.00522  -0.00474   2.70381
   A31        2.18988  -0.00030   0.00307  -0.00723  -0.00415   2.18573
   A32        1.89933   0.00013   0.00519   0.01766   0.02297   1.92230
   A33        1.84908   0.00039   0.00242   0.00859   0.01152   1.86060
   A34        2.11633  -0.00013   0.00053   0.00113   0.00167   2.11800
   A35        1.76030   0.00024   0.00052   0.00456   0.00530   1.76560
   A36        1.88541  -0.00013  -0.00045   0.00006  -0.00055   1.88486
   A37        2.68948  -0.00018  -0.00058  -0.00693  -0.00713   2.68234
   A38        2.96188  -0.00010  -0.00177  -0.00193  -0.00363   2.95825
   A39        3.18728  -0.00031   0.00177  -0.00023   0.00176   3.18904
   A40        3.05621  -0.00016  -0.00021  -0.00014  -0.00012   3.05610
   A41        2.90661  -0.00025  -0.00278  -0.00609  -0.00880   2.89782
   A42        3.14898   0.00057   0.00254   0.00209   0.00487   3.15385
   A43        2.84555   0.00003  -0.00501  -0.01312  -0.01835   2.82719
   A44        3.35380  -0.00025  -0.00225  -0.00053  -0.00274   3.35106
   A45        3.16096   0.00006  -0.00100   0.00230   0.00136   3.16232
   A46        2.83226   0.00002   0.00133  -0.00753  -0.00603   2.82622
   A47        3.07688   0.00008   0.00028   0.00773   0.00810   3.08498
   A48        3.11036  -0.00007   0.00159  -0.00274  -0.00104   3.10932
   A49        3.10817  -0.00005   0.00335   0.00907   0.01259   3.12076
    D1        0.00398  -0.00004  -0.00221  -0.00187  -0.00418  -0.00020
    D2       -3.12535  -0.00005  -0.00443  -0.00651  -0.01099  -3.13634
    D3        0.04551   0.00005  -0.01107   0.00646  -0.00478   0.04073
    D4       -3.11969   0.00004   0.00772   0.01007   0.01800  -3.10169
    D5       -3.10880   0.00006  -0.00878   0.01124   0.00227  -3.10653
    D6        0.00918   0.00005   0.01001   0.01486   0.02505   0.03423
    D7       -2.97087   0.00004  -0.01251  -0.04640  -0.05893  -3.02980
    D8        1.22478  -0.00004  -0.01349  -0.04929  -0.06278   1.16200
    D9       -0.87256   0.00003  -0.01332  -0.04827  -0.06160  -0.93416
   D10        0.18151   0.00003  -0.01446  -0.05046  -0.06491   0.11661
   D11       -1.90602  -0.00006  -0.01544  -0.05334  -0.06877  -1.97478
   D12        2.27983   0.00002  -0.01527  -0.05233  -0.06758   2.21225
   D13        0.98760  -0.00009   0.00880  -0.00041   0.00831   0.99591
   D14       -1.05141  -0.00002   0.00905  -0.00474   0.00415  -1.04726
   D15        3.06236  -0.00002   0.01339   0.00105   0.01472   3.07708
   D16        0.80143  -0.00005   0.01535  -0.00765   0.00803   0.80946
   D17       -0.92519   0.00001   0.01441  -0.00509   0.00937  -0.91582
   D18       -0.05072   0.00003  -0.00101  -0.00028  -0.00119  -0.05191
   D19       -2.31164   0.00000   0.00095  -0.00899  -0.00788  -2.31952
   D20        2.24492   0.00006   0.00001  -0.00643  -0.00654   2.23838
   D21       -3.01212  -0.00003  -0.01658  -0.00555  -0.02163  -3.03375
   D22       -0.66918  -0.00009  -0.00417   0.00510   0.00138  -0.66780
   D23        0.09495  -0.00005   0.00032   0.00072   0.00093   0.09588
   D24        2.43789  -0.00011   0.01273   0.01136   0.02394   2.46183
   D25       -2.88360  -0.00012   0.01277  -0.02275  -0.01004  -2.89364
   D26       -0.82507  -0.00003   0.00741  -0.01335  -0.00596  -0.83103
   D27       -0.88317   0.00001   0.01232  -0.01764  -0.00528  -0.88845
   D28        1.17536   0.00011   0.00696  -0.00824  -0.00120   1.17416
   D29        2.98329  -0.00007   0.00595  -0.00792  -0.00210   2.98119
   D30       -1.28554  -0.00004   0.00617  -0.00336   0.00273  -1.28281
   D31       -1.30546   0.00002   0.00504  -0.00178   0.00325  -1.30221
   D32        0.70889   0.00005   0.00527   0.00278   0.00808   0.71697
   D33        1.87829  -0.00025  -0.01539  -0.03237  -0.04756   1.83073
   D34       -2.22488   0.00018  -0.00036  -0.00576  -0.00626  -2.23114
   D35       -2.24120  -0.00031  -0.01764  -0.03480  -0.05221  -2.29341
   D36       -0.06118   0.00011  -0.00261  -0.00819  -0.01091  -0.07210
   D37        2.18413   0.00002  -0.00715  -0.00208  -0.00918   2.17495
   D38        0.13667  -0.00005  -0.00656  -0.00118  -0.00768   0.12899
   D39       -0.13669   0.00002   0.00865   0.00590   0.01454  -0.12215
   D40        1.87029   0.00015   0.00468   0.01312   0.01794   1.88823
   D41       -2.11324  -0.00017   0.00414   0.00823   0.01244  -2.10080
   D42       -1.01567  -0.00000   0.02219  -0.01174   0.01036  -1.00531
   D43       -3.05071  -0.00018   0.02434  -0.02003   0.00424  -3.04647
   D44        0.74403   0.00003   0.02481  -0.01313   0.01177   0.75580
   D45        0.77394   0.00005   0.01365  -0.01172   0.00195   0.77589
   D46        2.79499   0.00026   0.01702  -0.01184   0.00509   2.80008
   D47       -1.01821   0.00007   0.01612  -0.01126   0.00471  -1.01350
   D48        0.12038  -0.00015  -0.02788   0.02300  -0.00493   0.11545
   D49        2.41709  -0.00006  -0.03328   0.03048  -0.00276   2.41433
   D50        0.21229   0.00014  -0.01771   0.00869  -0.00916   0.20313
   D51        2.44931   0.00006  -0.01703   0.01261  -0.00448   2.44483
         Item               Value     Threshold  Converged?
 Maximum Force            0.002742     0.000015     NO 
 RMS     Force            0.000386     0.000010     NO 
 Maximum Displacement     0.126133     0.000060     NO 
 RMS     Displacement     0.022668     0.000040     NO 
 Predicted change in Energy=-5.044040D-05
 GradGradGradGradGradGradGradGradGradGradGradGradGradGradGradGradGradGrad

                          Input orientation:                          
 ---------------------------------------------------------------------
 Center     Atomic      Atomic             Coordinates (Angstroms)
 Number     Number       Type             X           Y           Z
 ---------------------------------------------------------------------
      1          6           0        1.029585   -0.246557    0.155725
      2          8           0        1.091692    0.591630    1.093993
      3          8           0        0.050467   -0.574513   -0.527793
      4          6           0        2.389112   -0.938884   -0.139924
      5          9           0        2.318453   -1.719419   -1.229840
      6          9           0        2.756023   -1.710673    0.892468
      7          9           0        3.353142   -0.033774   -0.350472
      8          8           0       -0.874548    1.813331    1.746664
      9          1           0       -1.626928    1.210522    2.005530
     10          1           0        0.040912    1.211462    1.424079
     11          1           0       -1.223248    2.350355    0.982879
     12          8           0       -3.134038   -1.371231   -2.806083
     13          1           0       -3.764235   -2.094361   -2.769330
     14          1           0       -2.243053   -1.779692   -2.867288
     15          8           0       -2.572099    0.221931   -0.692517
     16          1           0       -1.640647   -0.071647   -0.614722
     17          1           0       -2.941466   -0.302863   -1.438879
     18          8           0       -2.086587    2.839184   -0.344942
     19          1           0       -1.720701    3.354855   -1.067055
     20          1           0       -2.378419    1.972433   -0.706490
     21          8           0       -0.597977   -2.318158   -2.586494
     22          1           0        0.074272   -2.420469   -3.263665
     23          1           0       -0.192522   -1.798320   -1.867461
     24          8           0       -2.932682    0.204513    1.983436
     25          1           0       -3.773031    0.468448    2.365006
     26          1           0       -3.062794    0.083092    1.017655
 ---------------------------------------------------------------------
                    Distance matrix (angstroms):
                    1          2          3          4          5
     1  C    0.000000
     2  O    1.259667   0.000000
     3  O    1.238315   2.252604   0.000000
     4  C    1.554039   2.355488   2.398430   0.000000
     5  F    2.397977   3.499441   2.635800   1.342440   0.000000
     6  F    2.380549   2.848018   3.260066   1.340193   2.166965
     7  F    2.387557   2.755316   3.351343   1.338995   2.164548
     8  O    3.224895   2.405126   3.424997   4.667481   5.615617
     9  H    3.549918   2.933397   3.523879   5.035027   5.883723
    10  H    2.170718   1.263838   2.645676   3.547413   4.562954
    11  H    3.536014   2.909366   3.529778   5.012876   5.831195
    12  O    5.231917   6.076200   3.995803   6.148213   5.686426
    13  H    5.911941   6.761644   4.678288   6.790625   6.285675
    14  H    4.711610   5.695211   3.490835   5.440811   4.846876
    15  O    3.729763   4.092879   2.745781   5.125082   5.289145
    16  H    2.784658   3.290185   1.766437   4.149276   4.332204
    17  H    4.279624   4.845815   3.139353   5.523303   5.451338
    18  O    4.413955   4.150119   4.031596   5.860692   6.400648
    19  H    4.693552   4.496120   4.343705   6.015507   6.487644
    20  H    4.157141   4.146085   3.523969   5.614812   5.997022
    21  O    3.802665   4.986766   2.774713   4.100099   3.271783
    22  H    4.163021   5.394170   3.300473   4.160690   3.108740
    23  H    2.827507   4.016376   1.830699   3.223019   2.591868
    24  O    4.386748   4.139632   3.976472   5.842731   6.449890
    25  H    5.334536   5.029530   4.906647   6.799063   7.403773
    26  H    4.195135   4.186190   3.537407   5.666366   6.103941
                    6          7          8          9         10
     6  F    0.000000
     7  F    2.171046   0.000000
     8  O    5.131208   5.067853   0.000000
     9  H    5.383543   5.648018   0.998231   0.000000
    10  H    4.024091   3.958600   1.142092   1.766288   0.000000
    11  H    5.686363   5.329657   0.996671   1.583664   1.757793
    12  O    6.963284   7.064158   5.997852   5.664666   5.885990
    13  H    7.487973   7.794482   6.634346   6.187861   6.556851
    14  H    6.255501   6.379654   6.005928   5.750247   5.707831
    15  O    5.885237   5.940611   3.371029   3.024916   3.505279
    16  H    4.928360   5.000919   3.117081   2.917168   2.937809
    17  H    6.314942   6.393679   4.347195   3.985260   4.402759
    18  O    6.758939   6.151794   2.626067   2.896299   3.210166
    19  H    7.038491   6.143304   3.318024   3.748031   3.728694
    20  H    6.518008   6.082960   2.881822   2.915527   3.312335
    21  O    4.870476   5.082278   5.993492   5.881922   5.380623
    22  H    4.996903   4.993395   6.627874   6.621374   5.930176
    23  H    4.039655   4.241062   5.154714   5.109864   4.466265
    24  O    6.100779   6.709358   2.623027   1.648495   3.188901
    25  H    7.038855   7.642538   3.254575   2.299055   3.997946
    26  H    6.090311   6.561224   2.883331   2.075742   3.327370
                   11         12         13         14         15
    11  H    0.000000
    12  O    5.644250   0.000000
    13  H    6.347534   0.959904   0.000000
    14  H    5.737689   0.982060   1.556473   0.000000
    15  O    3.025978   2.705753   3.331598   2.973953   0.000000
    16  H    2.931322   2.953167   3.639139   2.890392   0.979716
    17  H    3.982054   1.745778   2.378343   2.170059   0.984325
    18  O    1.657533   4.988182   5.747349   5.265048   2.684501
    19  H    2.336388   5.230451   6.063639   5.466009   3.268084
    20  H    2.081156   4.019868   4.765985   4.331953   1.761240
    21  O    5.909857   2.715970   3.179418   1.753586   3.733143
    22  H    6.517474   3.406397   3.883922   2.436741   4.538322
    23  H    5.137932   3.117039   3.695692   2.281376   3.335310
    24  O    2.920260   5.046088   5.344631   5.286036   2.700194
    25  H    3.457346   5.525657   5.738421   5.896767   3.294154
    26  H    2.919866   4.091589   4.424317   4.385741   1.784585
                   16         17         18         19         20
    16  H    0.000000
    17  H    1.557185   0.000000
    18  O    2.957124   3.435109   0.000000
    19  H    3.457156   3.873941   0.959811   0.000000
    20  H    2.175084   2.455685   0.983433   1.572797   0.000000
    21  O    3.165731   3.297025   5.817103   5.979321   5.011343
    22  H    3.933804   4.112029   6.391574   6.434391   5.643796
    23  H    2.578337   3.158603   5.235646   5.434261   4.510497
    24  O    2.914798   3.459732   3.616450   4.549621   3.266259
    25  H    3.703720   3.969378   3.975965   4.931779   3.693372
    26  H    2.170507   2.489627   3.225785   4.105077   2.647763
                   21         22         23         24         25
    21  O    0.000000
    22  H    0.959660   0.000000
    23  H    0.975517   1.551655   0.000000
    24  O    5.718302   6.592752   5.133150   0.000000
    25  H    6.508724   7.404696   5.989329   0.959918   0.000000
    26  H    4.983093   5.868450   4.483533   0.982041   1.571080
                   26
    26  H    0.000000
 Stoichiometry    C2H13F3O8
 Framework group  C1[X(C2H13F3O8)]
 Deg. of freedom    72
 Full point group                 C1      NOp   1
 Largest Abelian subgroup         C1      NOp   1
 Largest concise Abelian subgroup C1      NOp   1
                         Standard orientation:                         
 ---------------------------------------------------------------------
 Center     Atomic      Atomic             Coordinates (Angstroms)
 Number     Number       Type             X           Y           Z
 ---------------------------------------------------------------------
      1          6           0        1.123680   -0.532485   -0.014655
      2          8           0        0.921035   -1.775722   -0.007040
      3          8           0        0.295875    0.388169   -0.038273
      4          6           0        2.631376   -0.156161    0.001847
      5          9           0        2.807809    1.168203    0.132527
      6          9           0        3.221611   -0.536495   -1.139680
      7          9           0        3.264039   -0.752528    1.020174
      8          8           0       -1.328306   -2.627167   -0.018682
      9          1           0       -1.854414   -2.297569   -0.800373
     10          1           0       -0.270710   -2.196092   -0.024899
     11          1           0       -1.827738   -2.309065    0.783024
     12          8           0       -2.480908    3.257368    0.115390
     13          1           0       -2.853436    3.805112   -0.579315
     14          1           0       -1.506913    3.375412    0.072483
     15          8           0       -2.444298    0.553538    0.020203
     16          1           0       -1.467720    0.486793   -0.020846
     17          1           0       -2.631405    1.519704    0.040466
     18          8           0       -2.801184   -1.428532    1.795189
     19          1           0       -2.615153   -1.274130    2.724054
     20          1           0       -2.807576   -0.558499    1.336778
     21          8           0        0.224162    3.161083   -0.107809
     22          1           0        0.894415    3.601516    0.419189
     23          1           0        0.447087    2.211382   -0.105272
     24          8           0       -2.780229   -1.392762   -1.821023
     25          1           0       -3.660808   -1.674743   -2.078920
     26          1           0       -2.866269   -0.558376   -1.310335
 ---------------------------------------------------------------------
 Rotational constants (GHZ):           0.6007000           0.3712461           0.2704457
 Standard basis: 6-31++G(d,p) (6D, 7F)
 There are   325 symmetry adapted cartesian basis functions of A   symmetry.
 There are   325 symmetry adapted basis functions of A   symmetry.
   325 basis functions,   520 primitive gaussians,   325 cartesian basis functions
    58 alpha electrons       58 beta electrons
       nuclear repulsion energy       998.3919976936 Hartrees.
 NAtoms=   26 NActive=   26 NUniq=   26 SFac= 1.00D+00 NAtFMM=   60 NAOKFM=F Big=F
 Integral buffers will be    131072 words long.
 Raffenetti 2 integral format.
 Two-electron integral symmetry is turned on.
 Nuclear repulsion after empirical dispersion term =      998.3781233804 Hartrees.
 One-electron integrals computed using PRISM.
 NBasis=   325 RedAO= T EigKep=  2.86D-05  NBF=   325
 NBsUse=   325 1.00D-06 EigRej= -1.00D+00 NBFU=   325
 Initial guess from the checkpoint file:  "/local_scratch/slurm.5787566/Gau-2252555.chk"
 B after Tr=     0.000000    0.000000   -0.000000
         Rot=    0.999999    0.001275    0.000078   -0.000648 Ang=   0.16 deg.
 ExpMin= 3.60D-02 ExpMax= 7.00D+03 ExpMxC= 1.05D+03 IAcc=3 IRadAn=         5 AccDes= 0.00D+00
 Harris functional with IExCor= 4639 and IRadAn=       5 diagonalized for initial guess.
 HarFok:  IExCor= 4639 AccDes= 0.00D+00 IRadAn=         5 IDoV= 1 UseB2=F ITyADJ=14
 ICtDFT=  3500011 ScaDFX=  1.000000  1.000000  1.000000  1.000000
 FoFCou: FMM=F IPFlag=           0 FMFlag=      100000 FMFlg1=           0
         NFxFlg=           0 DoJE=T BraDBF=F KetDBF=T FulRan=T
         wScrn=  0.000000 ICntrl=       500 IOpCl=  0 I1Cent=   200000004 NGrid=           0
         NMat0=    1 NMatS0=      1 NMatT0=    0 NMatD0=    1 NMtDS0=    0 NMtDT0=    0
 Petite list used in FoFCou.
 Requested convergence on RMS density matrix=1.00D-10 within 128 cycles.
 Requested convergence on MAX density matrix=1.00D-08.
 Requested convergence on             energy=1.00D-08.
 No special actions if energy rises.
 SCF Done:  E(RwB97XD) =  -985.246760031     A.U. after   15 cycles
            NFock= 15  Conv=0.87D-10     -V/T= 2.0083
 Calling FoFJK, ICntrl=      2127 FMM=F ISym2X=0 I1Cent= 0 IOpClX= 0 NMat=1 NMatS=1 NMatT=0.
 ***** Axes restored to original set *****
 -------------------------------------------------------------------
 Center     Atomic                   Forces (Hartrees/Bohr)
 Number     Number              X              Y              Z
 -------------------------------------------------------------------
      1        6           0.000109924    0.000100455    0.000152821
      2        8           0.000146010    0.000287228    0.000362871
      3        8          -0.000189807   -0.000540885   -0.000562696
      4        6           0.000019993   -0.000093563    0.000031842
      5        9          -0.000117437    0.000010628   -0.000063869
      6        9          -0.000026355    0.000028860   -0.000009820
      7        9          -0.000000726    0.000073783    0.000007545
      8        8          -0.000921104    0.000406052    0.000401476
      9        1           0.000000123    0.000090674   -0.000026654
     10        1           0.000994693   -0.000533308   -0.000291832
     11        1          -0.000069248    0.000077463   -0.000076250
     12        8           0.000070710    0.000021746    0.000011956
     13        1           0.000017874   -0.000022971    0.000014598
     14        1          -0.000068295    0.000000343    0.000002404
     15        8          -0.000429805   -0.000046903   -0.000189428
     16        1           0.000529344    0.000034721    0.000153927
     17        1          -0.000061250    0.000156906    0.000059269
     18        8           0.000168249    0.000029193    0.000092022
     19        1          -0.000012651   -0.000035407   -0.000038940
     20        1          -0.000190681   -0.000040000   -0.000042919
     21        8          -0.000194377   -0.000141053   -0.000113678
     22        1           0.000082942    0.000062132    0.000093630
     23        1           0.000130983    0.000101566    0.000044624
     24        8           0.000021641    0.000022651    0.000003419
     25        1          -0.000002449    0.000023445   -0.000010821
     26        1          -0.000008300   -0.000073759   -0.000005497
 -------------------------------------------------------------------
 Cartesian Forces:  Max     0.000994693 RMS     0.000234762

 GradGradGradGradGradGradGradGradGradGradGradGradGradGradGradGradGradGrad
 Berny optimization.
 Using GEDIIS/GDIIS optimizer.
 FormGI is forming the generalized inverse of G from B-inverse, IUseBI=4.
 Internal  Forces:  Max     0.001127350 RMS     0.000138719
 Search for a local minimum.
 Step number   7 out of a maximum of  156
 All quantities printed in internal units (Hartrees-Bohrs-Radians)
 Mixed Optimization -- En-DIIS/RFO-DIIS
 Swapping is turned off.
 Update second derivatives using D2CorX and points    5    6    7
 DE= -5.52D-05 DEPred=-5.04D-05 R= 1.09D+00
 TightC=F SS=  1.41D+00  RLast= 1.92D-01 DXNew= 2.6104D+00 5.7533D-01
 Trust test= 1.09D+00 RLast= 1.92D-01 DXMaxT set to 1.55D+00
 ITU=  1  1  1  0  1  1  0
     Eigenvalues ---    0.00027   0.00029   0.00038   0.00061   0.00068
     Eigenvalues ---    0.00112   0.00115   0.00328   0.00397   0.00430
     Eigenvalues ---    0.00537   0.00547   0.00625   0.00837   0.00901
     Eigenvalues ---    0.01024   0.01158   0.01220   0.01305   0.01436
     Eigenvalues ---    0.01516   0.01582   0.01782   0.01951   0.01974
     Eigenvalues ---    0.02116   0.02216   0.02313   0.02444   0.02608
     Eigenvalues ---    0.02775   0.02860   0.03008   0.03090   0.03425
     Eigenvalues ---    0.03585   0.03790   0.04130   0.04527   0.05477
     Eigenvalues ---    0.05523   0.05958   0.06478   0.07244   0.07569
     Eigenvalues ---    0.08351   0.11787   0.13414   0.17691   0.21333
     Eigenvalues ---    0.21945   0.23314   0.25812   0.27534   0.33760
     Eigenvalues ---    0.35546   0.36393   0.36879   0.37246   0.43232
     Eigenvalues ---    0.43708   0.46545   0.46952   0.49331   0.51469
     Eigenvalues ---    0.54888   0.57065   0.57117   0.57342   0.57434
     Eigenvalues ---    0.69560   0.81178
 En-DIIS/RFO-DIIS/Sim-DIIS IScMMF=       -3 using points:     7    6    5    4
 RFO step:  Lambda=-3.88730127D-05.
 DidBck=F Rises=F RFO-DIIS coefs:    1.35025    0.09516   -0.74198    0.29657
 Iteration  1 RMS(Cart)=  0.02393666 RMS(Int)=  0.00053031
 Iteration  2 RMS(Cart)=  0.00067862 RMS(Int)=  0.00022298
 Iteration  3 RMS(Cart)=  0.00000025 RMS(Int)=  0.00022298
 Variable       Old X    -DE/DX   Delta X   Delta X   Delta X     New X
                                 (Linear)    (Quad)   (Total)
    R1        2.38043   0.00042   0.00121   0.00275   0.00382   2.38425
    R2        2.34008   0.00046  -0.00271   0.00163  -0.00122   2.33886
    R3        2.93671  -0.00011  -0.00047  -0.00045  -0.00092   2.93579
    R4        2.38831  -0.00003  -0.04478   0.00157  -0.04323   2.34507
    R5        3.33808  -0.00001   0.01007   0.00449   0.01461   3.35269
    R6        3.45952  -0.00007  -0.00070   0.00049  -0.00024   3.45928
    R7        2.53684   0.00005  -0.00059  -0.00015  -0.00075   2.53610
    R8        2.53260  -0.00003  -0.00108  -0.00048  -0.00156   2.53104
    R9        2.53033   0.00005   0.00037   0.00051   0.00088   2.53121
   R10        1.88638  -0.00004  -0.00213  -0.00271  -0.00490   1.88149
   R11        2.15824   0.00113   0.01881   0.01476   0.03355   2.19179
   R12        1.88344   0.00011  -0.00477   0.00153  -0.00325   1.88019
   R13        3.11520   0.00003   0.00974   0.00965   0.01937   3.13457
   R14        3.13228  -0.00000   0.01763  -0.00199   0.01567   3.14795
   R15        1.81396   0.00001  -0.00001   0.00011   0.00010   1.81406
   R16        1.85582  -0.00004  -0.00046   0.00000  -0.00054   1.85529
   R17        3.29904   0.00001  -0.00050   0.00039  -0.00009   3.29896
   R18        3.31380   0.00002  -0.00048   0.00319   0.00263   3.31643
   R19        1.85140   0.00050  -0.00129   0.00184   0.00058   1.85198
   R20        1.86011  -0.00011   0.00027  -0.00098  -0.00066   1.85944
   R21        3.32826  -0.00002  -0.00029   0.00270   0.00251   3.33077
   R22        3.37238   0.00001   0.00665   0.00711   0.01386   3.38624
   R23        1.81378   0.00001  -0.00013   0.00011  -0.00002   1.81376
   R24        1.85842   0.00009  -0.00060   0.00059   0.00010   1.85851
   R25        1.81350  -0.00001  -0.00002   0.00013   0.00011   1.81361
   R26        1.84346   0.00007  -0.00064   0.00082   0.00011   1.84357
   R27        1.81398   0.00000  -0.00003   0.00009   0.00006   1.81404
   R28        1.85579   0.00004   0.00013  -0.00075  -0.00052   1.85527
    A1        2.24766   0.00023  -0.00176   0.00477   0.00279   2.25045
    A2        1.97688   0.00009  -0.00076  -0.00272  -0.00336   1.97352
    A3        2.05864  -0.00031   0.00250  -0.00205   0.00058   2.05921
    A4        2.07132  -0.00019  -0.00293   0.00509   0.00197   2.07329
    A5        2.35851  -0.00022   0.00294  -0.01643  -0.01386   2.34465
    A6        2.32666   0.00014  -0.00007   0.00762   0.00710   2.33376
    A7        1.59802   0.00008  -0.00340   0.00879   0.00522   1.60324
    A8        1.94705  -0.00020  -0.00094  -0.00054  -0.00147   1.94558
    A9        1.92784   0.00002   0.00163   0.00039   0.00203   1.92987
   A10        1.93759  -0.00006  -0.00169  -0.00143  -0.00312   1.93446
   A11        1.88074   0.00010   0.00052   0.00081   0.00133   1.88207
   A12        1.87890   0.00011   0.00020   0.00044   0.00064   1.87955
   A13        1.88946   0.00005   0.00032   0.00042   0.00074   1.89020
   A14        1.93816   0.00006  -0.00042   0.00508   0.00473   1.94290
   A15        1.83425  -0.00005  -0.00162   0.00071  -0.00099   1.83326
   A16        1.92617   0.00002   0.00315   0.00001   0.00323   1.92939
   A17        1.85948  -0.00005  -0.00018  -0.00068  -0.00090   1.85858
   A18        2.09839  -0.00002  -0.00111  -0.00187  -0.00296   2.09543
   A19        1.77549   0.00008  -0.00349   0.00495   0.00134   1.77683
   A20        1.83093   0.00002  -0.00048   0.00378   0.00333   1.83426
   A21        1.76594   0.00001   0.00211   0.00505   0.00728   1.77322
   A22        1.73352   0.00001  -0.00985   0.00393  -0.00580   1.72773
   A23        2.17141   0.00000   0.00422  -0.00890  -0.00469   2.16672
   A24        2.19195   0.00002   0.00323   0.00201   0.00494   2.19689
   A25        1.68622  -0.00006  -0.00232  -0.00197  -0.00419   1.68202
   A26        2.86316  -0.00002   0.00049   0.00046   0.00121   2.86436
   A27        2.16831   0.00002   0.00389   0.00702   0.01077   2.17908
   A28        1.76109   0.00012  -0.00106   0.00269   0.00226   1.76336
   A29        1.88604  -0.00005   0.00441  -0.00206   0.00226   1.88830
   A30        2.70381  -0.00004   0.00310  -0.00417  -0.00040   2.70342
   A31        2.18573   0.00007  -0.00714   0.00263  -0.00388   2.18186
   A32        1.92230   0.00001   0.00015  -0.00182  -0.00140   1.92090
   A33        1.86060  -0.00010   0.00262  -0.00271   0.00058   1.86118
   A34        2.11800  -0.00004  -0.00460  -0.00022  -0.00478   2.11322
   A35        1.76560   0.00008   0.00128  -0.00064   0.00090   1.76651
   A36        1.88486  -0.00006  -0.00010   0.00008  -0.00020   1.88467
   A37        2.68234   0.00003  -0.00219  -0.00223  -0.00397   2.67837
   A38        2.95825  -0.00002   0.00164  -0.00164  -0.00007   2.95818
   A39        3.18904  -0.00010   0.00838  -0.00481   0.00371   3.19275
   A40        3.05610  -0.00001  -0.00424   0.00013  -0.00393   3.05216
   A41        2.89782   0.00004   0.00341  -0.00058   0.00272   2.90054
   A42        3.15385   0.00015  -0.00088   0.01215   0.01130   3.16515
   A43        2.82719  -0.00006   0.00160  -0.00150   0.00003   2.82722
   A44        3.35106  -0.00002   0.00053   0.00153   0.00208   3.35314
   A45        3.16232  -0.00001  -0.00251   0.00891   0.00675   3.16907
   A46        2.82622  -0.00002  -0.00551  -0.00422  -0.00947   2.81675
   A47        3.08498  -0.00002  -0.00032  -0.00072  -0.00099   3.08398
   A48        3.10932   0.00004   0.00510  -0.00012   0.00502   3.11434
   A49        3.12076   0.00002  -0.00093  -0.00221  -0.00285   3.11791
    D1       -0.00020  -0.00000   0.00211  -0.01153  -0.00973  -0.00993
    D2       -3.13634  -0.00002  -0.00059  -0.01274  -0.01361   3.13324
    D3        0.04073   0.00002   0.02061   0.02965   0.04990   0.09063
    D4       -3.10169   0.00001  -0.00501  -0.02164  -0.02653  -3.12822
    D5       -3.10653   0.00004   0.02339   0.03091   0.05393  -3.05260
    D6        0.03423   0.00003  -0.00224  -0.02038  -0.02249   0.01174
    D7       -3.02980   0.00003  -0.01986  -0.00869  -0.02856  -3.05836
    D8        1.16200   0.00002  -0.02100  -0.00961  -0.03063   1.13137
    D9       -0.93416  -0.00001  -0.02137  -0.00947  -0.03085  -0.96500
   D10        0.11661   0.00001  -0.02222  -0.00978  -0.03199   0.08461
   D11       -1.97478   0.00001  -0.02336  -0.01071  -0.03406  -2.00884
   D12        2.21225  -0.00003  -0.02373  -0.01056  -0.03428   2.17797
   D13        0.99591  -0.00004  -0.01336  -0.00022  -0.01373   0.98219
   D14       -1.04726   0.00002  -0.01587  -0.00249  -0.01856  -1.06583
   D15        3.07708   0.00001  -0.02291  -0.02691  -0.04938   3.02770
   D16        0.80946  -0.00000  -0.02986  -0.01991  -0.04944   0.76002
   D17       -0.91582   0.00003  -0.02571  -0.02203  -0.04745  -0.96327
   D18       -0.05191   0.00001  -0.00618   0.01047   0.00427  -0.04764
   D19       -2.31952  -0.00000  -0.01313   0.01746   0.00421  -2.31532
   D20        2.23838   0.00003  -0.00898   0.01534   0.00620   2.24458
   D21       -3.03375   0.00001   0.02374   0.03089   0.05564  -2.97811
   D22       -0.66780   0.00003   0.01838   0.02912   0.04792  -0.61988
   D23        0.09588  -0.00000   0.00387  -0.01047  -0.00667   0.08921
   D24        2.46183   0.00002  -0.00149  -0.01224  -0.01440   2.44743
   D25       -2.89364  -0.00001  -0.01482  -0.00768  -0.02255  -2.91619
   D26       -0.83103   0.00004  -0.00735  -0.00467  -0.01187  -0.84290
   D27       -0.88845   0.00004  -0.01678  -0.00248  -0.01923  -0.90767
   D28        1.17416   0.00008  -0.00931   0.00052  -0.00854   1.16562
   D29        2.98119  -0.00002  -0.00090   0.01095   0.00994   2.99113
   D30       -1.28281  -0.00005  -0.00159   0.00988   0.00819  -1.27462
   D31       -1.30221  -0.00001   0.00186   0.01221   0.01402  -1.28820
   D32        0.71697  -0.00003   0.00117   0.01114   0.01227   0.72924
   D33        1.83073   0.00004  -0.00436   0.01853   0.01433   1.84506
   D34       -2.23114  -0.00003  -0.00335   0.01309   0.00960  -2.22154
   D35       -2.29341   0.00005  -0.00680   0.01841   0.01172  -2.28168
   D36       -0.07210  -0.00003  -0.00580   0.01297   0.00699  -0.06510
   D37        2.17495  -0.00001  -0.00028  -0.00166  -0.00190   2.17305
   D38        0.12899   0.00001   0.00322  -0.00357  -0.00019   0.12879
   D39       -0.12215   0.00001   0.00558  -0.00654  -0.00091  -0.12306
   D40        1.88823   0.00004   0.01062  -0.00182   0.00902   1.89725
   D41       -2.10080  -0.00004   0.01749  -0.01650   0.00107  -2.09973
   D42       -1.00531   0.00000  -0.00471   0.01376   0.00900  -0.99631
   D43       -3.04647  -0.00002  -0.00832   0.00938   0.00091  -3.04556
   D44        0.75580   0.00001  -0.01505   0.01816   0.00319   0.75899
   D45        0.77589   0.00001  -0.00638   0.01187   0.00552   0.78141
   D46        2.80008   0.00006  -0.01387   0.02144   0.00752   2.80760
   D47       -1.01350   0.00002  -0.00648   0.00647  -0.00025  -1.01374
   D48        0.11545  -0.00005   0.01838  -0.01110   0.00725   0.12270
   D49        2.41433   0.00001   0.02490  -0.00226   0.02274   2.43707
   D50        0.20313   0.00001   0.00759  -0.01552  -0.00813   0.19499
   D51        2.44483  -0.00002   0.00289  -0.01610  -0.01331   2.43153
         Item               Value     Threshold  Converged?
 Maximum Force            0.001127     0.000015     NO 
 RMS     Force            0.000139     0.000010     NO 
 Maximum Displacement     0.116385     0.000060     NO 
 RMS     Displacement     0.023986     0.000040     NO 
 Predicted change in Energy=-1.863977D-05
 GradGradGradGradGradGradGradGradGradGradGradGradGradGradGradGradGradGrad

                          Input orientation:                          
 ---------------------------------------------------------------------
 Center     Atomic      Atomic             Coordinates (Angstroms)
 Number     Number       Type             X           Y           Z
 ---------------------------------------------------------------------
      1          6           0        1.026397   -0.264207    0.163321
      2          8           0        1.088784    0.583703    1.095532
      3          8           0        0.045826   -0.613403   -0.506283
      4          6           0        2.394605   -0.932744   -0.144242
      5          9           0        2.314308   -1.750595   -1.205259
      6          9           0        2.809854   -1.658124    0.902324
      7          9           0        3.326795   -0.008924   -0.412060
      8          8           0       -0.869993    1.804989    1.751790
      9          1           0       -1.626459    1.211224    2.009668
     10          1           0        0.056193    1.189217    1.422778
     11          1           0       -1.215376    2.348475    0.993327
     12          8           0       -3.125362   -1.356698   -2.820573
     13          1           0       -3.762032   -2.074481   -2.789610
     14          1           0       -2.238124   -1.773390   -2.875897
     15          8           0       -2.570962    0.223255   -0.695363
     16          1           0       -1.642376   -0.076974   -0.605703
     17          1           0       -2.936530   -0.295506   -1.447330
     18          8           0       -2.087694    2.840849   -0.337688
     19          1           0       -1.737083    3.368421   -1.058766
     20          1           0       -2.377736    1.975182   -0.703387
     21          8           0       -0.599923   -2.332331   -2.586369
     22          1           0        0.076243   -2.428663   -3.260595
     23          1           0       -0.197048   -1.824523   -1.857280
     24          8           0       -2.949439    0.210976    1.984030
     25          1           0       -3.788032    0.488749    2.359672
     26          1           0       -3.076152    0.086717    1.018440
 ---------------------------------------------------------------------
                    Distance matrix (angstroms):
                    1          2          3          4          5
     1  C    0.000000
     2  O    1.261689   0.000000
     3  O    1.237670   2.255357   0.000000
     4  C    1.553554   2.354106   2.397877   0.000000
     5  F    2.396054   3.499214   2.632069   1.342045   0.000000
     6  F    2.381144   2.832878   3.273449   1.339369   2.167031
     7  F    2.384967   2.762741   3.337519   1.339458   2.165112
     8  O    3.225073   2.399796   3.433109   4.663444   5.614810
     9  H    3.552962   2.932912   3.529279   5.040325   5.885386
    10  H    2.154059   1.240960   2.640232   3.525116   4.544025
    11  H    3.541265   2.904138   3.551363   5.009233   5.839077
    12  O    5.228218   6.071248   3.995605   6.149188   5.688094
    13  H    5.909818   6.759489   4.674196   6.797478   6.287844
    14  H    4.708671   5.691788   3.489566   5.443418   4.849350
    15  O    3.730409   4.090350   2.753784   5.128052   5.293576
    16  H    2.783667   3.284802   1.774166   4.152409   4.337721
    17  H    4.277846   4.841726   3.143418   5.524953   5.454099
    18  O    4.426053   4.151968   4.063519   5.862459   6.419631
    19  H    4.725072   4.514551   4.397604   6.033839   6.529897
    20  H    4.165834   4.145972   3.551517   5.616397   6.012368
    21  O    3.805634   4.991130   2.774610   4.109748   3.276985
    22  H    4.160633   5.392164   3.298837   4.162239   3.113378
    23  H    2.830942   4.021444   1.830571   3.232094   2.595671
    24  O    4.398642   4.151578   3.981567   5.864848   6.459595
    25  H    5.345056   5.038888   4.911914   6.820207   7.413633
    26  H    4.205387   4.195191   3.544248   5.685095   6.113724
                    6          7          8          9         10
     6  F    0.000000
     7  F    2.171335   0.000000
     8  O    5.124062   5.058217   0.000000
     9  H    5.398170   5.646969   0.995640   0.000000
    10  H    3.995106   3.936879   1.159846   1.782201   0.000000
    11  H    5.680104   5.306954   0.994953   1.579645   1.773469
    12  O    7.012674   7.017675   5.999121   5.672051   5.883027
    13  H    7.549398   7.756980   6.636150   6.195934   6.555515
    14  H    6.306372   6.336573   6.007667   5.757673   5.702591
    15  O    5.919913   5.909121   3.373979   3.030736   3.510206
    16  H    4.959488   4.973408   3.113861   2.915454   2.933106
    17  H    6.355984   6.354775   4.349370   3.992162   4.404352
    18  O    6.764936   6.119104   2.630916   2.894563   3.228526
    19  H    7.055966   6.121074   3.330974   3.752469   3.758035
    20  H    6.533782   6.046753   2.886200   2.916971   3.326008
    21  O    4.924644   5.054202   6.000831   5.893565   5.376342
    22  H    5.039470   4.953320   6.628964   6.627491   5.918061
    23  H    4.084673   4.219304   5.162518   5.119791   4.461563
    24  O    6.150860   6.721661   2.630382   1.658744   3.210262
    25  H    7.089783   7.651859   3.258367   2.305834   4.018269
    26  H    6.140278   6.561495   2.890916   2.085344   3.345232
                   11         12         13         14         15
    11  H    0.000000
    12  O    5.649972   0.000000
    13  H    6.352842   0.959958   0.000000
    14  H    5.745144   0.981776   1.555762   0.000000
    15  O    3.034114   2.705574   3.329281   2.975248   0.000000
    16  H    2.936329   2.956787   3.640388   2.895950   0.980025
    17  H    3.988711   1.745733   2.376536   2.170879   0.983975
    18  O    1.665825   4.986068   5.742456   5.268429   2.685755
    19  H    2.350224   5.230491   6.059820   5.476425   3.274063
    20  H    2.090280   4.017816   4.761131   4.334869   1.762569
    21  O    5.924774   2.717453   3.179107   1.754977   3.740577
    22  H    6.525732   3.404850   3.883249   2.435912   4.541011
    23  H    5.155275   3.117983   3.693350   2.281708   3.343489
    24  O    2.925298   5.056951   5.354555   5.297411   2.706020
    25  H    3.456015   5.538930   5.752038   5.910218   3.299240
    26  H    2.928936   4.101693   4.431981   4.396379   1.791920
                   16         17         18         19         20
    16  H    0.000000
    17  H    1.559144   0.000000
    18  O    2.963753   3.433446   0.000000
    19  H    3.476347   3.874793   0.959799   0.000000
    20  H    2.182119   2.453921   0.983483   1.574117   0.000000
    21  O    3.177480   3.302393   5.833680   6.010431   5.026023
    22  H    3.941134   4.112796   6.402638   6.460835   5.652891
    23  H    2.590240   3.163972   5.258270   5.475035   4.530412
    24  O    2.915141   3.468562   3.612369   4.549492   3.265193
    25  H    3.703692   3.979117   3.962231   4.917786   3.685207
    26  H    2.172636   2.499121   3.225116   4.108220   2.649297
                   21         22         23         24         25
    21  O    0.000000
    22  H    0.959719   0.000000
    23  H    0.975576   1.552084   0.000000
    24  O    5.733863   6.605190   5.145345   0.000000
    25  H    6.525784   7.418309   6.002423   0.959949   0.000000
    26  H    4.997815   5.880040   4.495759   0.981764   1.570766
                   26
    26  H    0.000000
 Stoichiometry    C2H13F3O8
 Framework group  C1[X(C2H13F3O8)]
 Deg. of freedom    72
 Full point group                 C1      NOp   1
 Largest Abelian subgroup         C1      NOp   1
 Largest concise Abelian subgroup C1      NOp   1
                         Standard orientation:                         
 ---------------------------------------------------------------------
 Center     Atomic      Atomic             Coordinates (Angstroms)
 Number     Number       Type             X           Y           Z
 ---------------------------------------------------------------------
      1          6           0        1.124588   -0.528392   -0.034480
      2          8           0        0.917675   -1.772827   -0.013777
      3          8           0        0.303109    0.396079   -0.082980
      4          6           0        2.633595   -0.161297    0.006344
      5          9           0        2.814288    1.166088    0.086870
      6          9           0        3.253165   -0.593272   -1.099748
      7          9           0        3.230952   -0.718525    1.067857
      8          8           0       -1.325503   -2.625532   -0.021913
      9          1           0       -1.859012   -2.300407   -0.797130
     10          1           0       -0.252851   -2.184481   -0.033552
     11          1           0       -1.822294   -2.314384    0.782026
     12          8           0       -2.473938    3.260532    0.135603
     13          1           0       -2.854584    3.810155   -0.553267
     14          1           0       -1.500858    3.378702    0.080508
     15          8           0       -2.443813    0.557373    0.025342
     16          1           0       -1.468038    0.485055   -0.030177
     17          1           0       -2.627980    1.523553    0.053383
     18          8           0       -2.802876   -1.429145    1.796809
     19          1           0       -2.633581   -1.278660    2.729497
     20          1           0       -2.807483   -0.557642    1.341068
     21          8           0        0.229552    3.169411   -0.123994
     22          1           0        0.902930    3.603048    0.404760
     23          1           0        0.452614    2.219757   -0.136246
     24          8           0       -2.803314   -1.393276   -1.815382
     25          1           0       -3.687243   -1.678949   -2.057379
     26          1           0       -2.883504   -0.557143   -1.307138
 ---------------------------------------------------------------------
 Rotational constants (GHZ):           0.5997883           0.3705770           0.2698836
 Standard basis: 6-31++G(d,p) (6D, 7F)
 There are   325 symmetry adapted cartesian basis functions of A   symmetry.
 There are   325 symmetry adapted basis functions of A   symmetry.
   325 basis functions,   520 primitive gaussians,   325 cartesian basis functions
    58 alpha electrons       58 beta electrons
       nuclear repulsion energy       997.7832894670 Hartrees.
 NAtoms=   26 NActive=   26 NUniq=   26 SFac= 1.00D+00 NAtFMM=   60 NAOKFM=F Big=F
 Integral buffers will be    131072 words long.
 Raffenetti 2 integral format.
 Two-electron integral symmetry is turned on.
 Nuclear repulsion after empirical dispersion term =      997.7694498810 Hartrees.
 One-electron integrals computed using PRISM.
 NBasis=   325 RedAO= T EigKep=  2.88D-05  NBF=   325
 NBsUse=   325 1.00D-06 EigRej= -1.00D+00 NBFU=   325
 Initial guess from the checkpoint file:  "/local_scratch/slurm.5787566/Gau-2252555.chk"
 B after Tr=    -0.000000   -0.000000    0.000000
         Rot=    0.999998    0.001890    0.000387    0.000841 Ang=   0.24 deg.
 ExpMin= 3.60D-02 ExpMax= 7.00D+03 ExpMxC= 1.05D+03 IAcc=3 IRadAn=         5 AccDes= 0.00D+00
 Harris functional with IExCor= 4639 and IRadAn=       5 diagonalized for initial guess.
 HarFok:  IExCor= 4639 AccDes= 0.00D+00 IRadAn=         5 IDoV= 1 UseB2=F ITyADJ=14
 ICtDFT=  3500011 ScaDFX=  1.000000  1.000000  1.000000  1.000000
 FoFCou: FMM=F IPFlag=           0 FMFlag=      100000 FMFlg1=           0
         NFxFlg=           0 DoJE=T BraDBF=F KetDBF=T FulRan=T
         wScrn=  0.000000 ICntrl=       500 IOpCl=  0 I1Cent=   200000004 NGrid=           0
         NMat0=    1 NMatS0=      1 NMatT0=    0 NMatD0=    1 NMtDS0=    0 NMtDT0=    0
 Petite list used in FoFCou.
 Requested convergence on RMS density matrix=1.00D-10 within 128 cycles.
 Requested convergence on MAX density matrix=1.00D-08.
 Requested convergence on             energy=1.00D-08.
 No special actions if energy rises.
 SCF Done:  E(RwB97XD) =  -985.246785934     A.U. after   15 cycles
            NFock= 15  Conv=0.56D-10     -V/T= 2.0083
 Calling FoFJK, ICntrl=      2127 FMM=F ISym2X=0 I1Cent= 0 IOpClX= 0 NMat=1 NMatS=1 NMatT=0.
 ***** Axes restored to original set *****
 -------------------------------------------------------------------
 Center     Atomic                   Forces (Hartrees/Bohr)
 Number     Number              X              Y              Z
 -------------------------------------------------------------------
      1        6          -0.000159060   -0.000175668   -0.000195268
      2        8           0.000073603   -0.000213634   -0.000127175
      3        8           0.000176550    0.000572651    0.000463637
      4        6          -0.000063941    0.000045715    0.000006837
      5        9           0.000037675   -0.000006464    0.000002153
      6        9           0.000085952   -0.000071081    0.000008329
      7        9           0.000054390   -0.000040425   -0.000003709
      8        8          -0.000191979    0.000691897    0.000347644
      9        1          -0.000539811   -0.000373691    0.000163795
     10        1           0.000733725   -0.000413031   -0.000467176
     11        1          -0.000165515    0.000076041   -0.000114976
     12        8          -0.000110539   -0.000046736    0.000002041
     13        1          -0.000005561    0.000028109   -0.000006045
     14        1           0.000111430   -0.000033569   -0.000015053
     15        8           0.000245940    0.000162316    0.000381150
     16        1          -0.000364563   -0.000084604   -0.000250073
     17        1           0.000172600   -0.000090723   -0.000059084
     18        8           0.000028023    0.000029696   -0.000077097
     19        1          -0.000075799   -0.000200140   -0.000033736
     20        1           0.000014108    0.000214963    0.000054730
     21        8          -0.000154905   -0.000035267    0.000036173
     22        1           0.000081726    0.000081337    0.000170613
     23        1           0.000074967   -0.000108623   -0.000245189
     24        8          -0.000010154   -0.000134656   -0.000150760
     25        1          -0.000003678   -0.000025029   -0.000150287
     26        1          -0.000045185    0.000150616    0.000258526
 -------------------------------------------------------------------
 Cartesian Forces:  Max     0.000733725 RMS     0.000218964

 GradGradGradGradGradGradGradGradGradGradGradGradGradGradGradGradGradGrad
 Berny optimization.
 Using GEDIIS/GDIIS optimizer.
 FormGI is forming the generalized inverse of G from B-inverse, IUseBI=4.
 Internal  Forces:  Max     0.001043147 RMS     0.000146818
 Search for a local minimum.
 Step number   8 out of a maximum of  156
 All quantities printed in internal units (Hartrees-Bohrs-Radians)
 Mixed Optimization -- En-DIIS/RFO-DIIS
 Swapping is turned off.
 Update second derivatives using D2CorX and points    5    6    7    8
 DE= -2.59D-05 DEPred=-1.86D-05 R= 1.39D+00
 TightC=F SS=  1.41D+00  RLast= 1.86D-01 DXNew= 2.6104D+00 5.5834D-01
 Trust test= 1.39D+00 RLast= 1.86D-01 DXMaxT set to 1.55D+00
 ITU=  1  1  1  1  0  1  1  0
     Eigenvalues ---    0.00020   0.00031   0.00054   0.00062   0.00073
     Eigenvalues ---    0.00111   0.00115   0.00205   0.00375   0.00418
     Eigenvalues ---    0.00444   0.00541   0.00620   0.00837   0.00902
     Eigenvalues ---    0.01022   0.01156   0.01209   0.01339   0.01428
     Eigenvalues ---    0.01452   0.01586   0.01786   0.01945   0.01971
     Eigenvalues ---    0.02142   0.02261   0.02326   0.02542   0.02621
     Eigenvalues ---    0.02702   0.02852   0.03004   0.03101   0.03432
     Eigenvalues ---    0.03630   0.03815   0.04119   0.04757   0.05487
     Eigenvalues ---    0.05603   0.06011   0.06481   0.07282   0.07749
     Eigenvalues ---    0.08373   0.11786   0.13416   0.17705   0.21332
     Eigenvalues ---    0.21725   0.23327   0.24190   0.26410   0.33791
     Eigenvalues ---    0.36339   0.36586   0.37246   0.37950   0.43278
     Eigenvalues ---    0.43699   0.46950   0.47899   0.49351   0.51635
     Eigenvalues ---    0.54898   0.57067   0.57195   0.57404   0.57536
     Eigenvalues ---    0.69557   0.82640
 En-DIIS/RFO-DIIS/Sim-DIIS IScMMF=       -3 using points:     8    7    6    5    4
 RFO step:  Lambda=-1.17563817D-04.
 DidBck=T Rises=F RFO-DIIS coefs:    0.73393    1.43401   -0.58213   -0.82476    0.23895
 Iteration  1 RMS(Cart)=  0.02714692 RMS(Int)=  0.00035745
 Iteration  2 RMS(Cart)=  0.00038257 RMS(Int)=  0.00014402
 Iteration  3 RMS(Cart)=  0.00000009 RMS(Int)=  0.00014402
 Variable       Old X    -DE/DX   Delta X   Delta X   Delta X     New X
                                 (Linear)    (Quad)   (Total)
    R1        2.38425  -0.00023   0.00219   0.00300   0.00505   2.38930
    R2        2.33886  -0.00037  -0.00307  -0.00092  -0.00416   2.33470
    R3        2.93579   0.00013  -0.00126  -0.00011  -0.00138   2.93441
    R4        2.34507   0.00011  -0.04107  -0.02580  -0.06684   2.27824
    R5        3.35269   0.00012   0.01699   0.00920   0.02614   3.37882
    R6        3.45928   0.00007  -0.00204   0.01279   0.01074   3.47002
    R7        2.53610   0.00000  -0.00088  -0.00008  -0.00096   2.53514
    R8        2.53104   0.00007  -0.00177   0.00011  -0.00165   2.52939
    R9        2.53121   0.00001   0.00104  -0.00059   0.00045   2.53166
   R10        1.88149   0.00063  -0.00286  -0.00200  -0.00484   1.87665
   R11        2.19179   0.00104   0.02399   0.02746   0.05147   2.24326
   R12        1.88019   0.00020  -0.00553  -0.00048  -0.00587   1.87432
   R13        3.13457  -0.00004   0.01475   0.01445   0.02923   3.16380
   R14        3.14795   0.00000   0.02227   0.01130   0.03372   3.18167
   R15        1.81406  -0.00002   0.00005   0.00003   0.00008   1.81414
   R16        1.85529   0.00006   0.00031   0.00017   0.00044   1.85573
   R17        3.29896   0.00005   0.00108   0.00373   0.00482   3.30377
   R18        3.31643  -0.00006  -0.00306   0.00724   0.00414   3.32057
   R19        1.85198  -0.00022  -0.00356  -0.00075  -0.00438   1.84760
   R20        1.85944   0.00009   0.00132  -0.00077   0.00057   1.86001
   R21        3.33077  -0.00002   0.00657   0.00914   0.01573   3.34650
   R22        3.38624  -0.00002   0.01285   0.00581   0.01866   3.40490
   R23        1.81376  -0.00011   0.00013  -0.00012   0.00001   1.81377
   R24        1.85851  -0.00026  -0.00068  -0.00062  -0.00122   1.85729
   R25        1.81361  -0.00007  -0.00007   0.00026   0.00018   1.81379
   R26        1.84357  -0.00017  -0.00100  -0.00017  -0.00118   1.84239
   R27        1.81404  -0.00006   0.00002   0.00001   0.00002   1.81407
   R28        1.85527  -0.00034   0.00048  -0.00145  -0.00095   1.85431
    A1        2.25045  -0.00014  -0.00381   0.00115  -0.00312   2.24733
    A2        1.97352   0.00009  -0.00181  -0.00144  -0.00303   1.97049
    A3        2.05921   0.00004   0.00564   0.00029   0.00615   2.06536
    A4        2.07329  -0.00017  -0.00806  -0.00521  -0.01368   2.05961
    A5        2.34465   0.00040   0.01320  -0.00036   0.01201   2.35666
    A6        2.33376  -0.00035  -0.00703  -0.00083  -0.00801   2.32575
    A7        1.60324  -0.00004  -0.00546   0.00157  -0.00398   1.59926
    A8        1.94558   0.00002  -0.00003  -0.00159  -0.00164   1.94394
    A9        1.92987   0.00012   0.00228  -0.00055   0.00173   1.93160
   A10        1.93446   0.00009  -0.00426   0.00089  -0.00338   1.93109
   A11        1.88207  -0.00008   0.00106   0.00040   0.00146   1.88352
   A12        1.87955  -0.00007   0.00036   0.00055   0.00090   1.88045
   A13        1.89020  -0.00009   0.00072   0.00037   0.00109   1.89128
   A14        1.94290   0.00003   0.00227   0.00539   0.00771   1.95061
   A15        1.83326  -0.00007  -0.00270   0.00020  -0.00258   1.83068
   A16        1.92939  -0.00001   0.00661   0.00263   0.00926   1.93865
   A17        1.85858   0.00003   0.00093  -0.00052   0.00042   1.85900
   A18        2.09543   0.00003  -0.00152  -0.00199  -0.00349   2.09194
   A19        1.77683  -0.00006  -0.00600   0.00713   0.00110   1.77793
   A20        1.83426  -0.00009   0.00084   0.00090   0.00163   1.83590
   A21        1.77322   0.00005   0.00118  -0.00083   0.00014   1.77336
   A22        1.72773   0.00009  -0.01083   0.00136  -0.00928   1.71845
   A23        2.16672  -0.00004   0.01160   0.00100   0.01259   2.17931
   A24        2.19689  -0.00009  -0.00286   0.00015  -0.00279   2.19410
   A25        1.68202   0.00012  -0.00361  -0.00246  -0.00611   1.67592
   A26        2.86436   0.00011   0.00136   0.00066   0.00208   2.86644
   A27        2.17908   0.00008   0.00424   0.00638   0.01045   2.18953
   A28        1.76336  -0.00007   0.00299   0.00321   0.00621   1.76956
   A29        1.88830  -0.00007   0.00585  -0.00383   0.00164   1.88994
   A30        2.70342   0.00003   0.00033  -0.00615  -0.00582   2.69760
   A31        2.18186   0.00008  -0.01319   0.00211  -0.01083   2.17103
   A32        1.92090   0.00004   0.01335  -0.01249   0.00098   1.92188
   A33        1.86118  -0.00015   0.00948  -0.01040  -0.00071   1.86047
   A34        2.11322   0.00006  -0.00328  -0.00168  -0.00490   2.10832
   A35        1.76651  -0.00007   0.00481  -0.00200   0.00287   1.76938
   A36        1.88467   0.00000  -0.00007  -0.00101  -0.00125   1.88342
   A37        2.67837   0.00005  -0.00640   0.00043  -0.00577   2.67260
   A38        2.95818  -0.00010   0.00076   0.00047   0.00117   2.95935
   A39        3.19275  -0.00002   0.00849   0.00054   0.00899   3.20174
   A40        3.05216  -0.00003  -0.00377   0.00054  -0.00333   3.04883
   A41        2.90054  -0.00006  -0.00095  -0.00194  -0.00293   2.89760
   A42        3.16515  -0.00005  -0.00262   0.00722   0.00442   3.16957
   A43        2.82722   0.00005  -0.00760   0.01120   0.00358   2.83080
   A44        3.35314   0.00003   0.00000   0.00286   0.00282   3.35596
   A45        3.16907  -0.00011  -0.00277   0.00077  -0.00204   3.16703
   A46        2.81675   0.00000  -0.00967  -0.00309  -0.01263   2.80412
   A47        3.08398  -0.00005   0.00581   0.00029   0.00603   3.09001
   A48        3.11434   0.00005   0.00235   0.00091   0.00321   3.11756
   A49        3.11791   0.00004   0.00624  -0.00202   0.00420   3.12211
    D1       -0.00993  -0.00001   0.00385  -0.00395  -0.00019  -0.01012
    D2        3.13324  -0.00000  -0.00144  -0.00279  -0.00430   3.12894
    D3        0.09063  -0.00004   0.01701   0.00345   0.02034   0.11097
    D4       -3.12822   0.00000   0.00797   0.01276   0.02067  -3.10755
    D5       -3.05260  -0.00005   0.02245   0.00224   0.02463  -3.02797
    D6        0.01174  -0.00001   0.01342   0.01156   0.02496   0.03670
    D7       -3.05836   0.00001  -0.04902   0.01390  -0.03511  -3.09347
    D8        1.13137   0.00002  -0.05186   0.01482  -0.03703   1.09434
    D9       -0.96500  -0.00001  -0.05147   0.01414  -0.03732  -1.00232
   D10        0.08461   0.00001  -0.05364   0.01492  -0.03874   0.04588
   D11       -2.00884   0.00002  -0.05648   0.01583  -0.04065  -2.04949
   D12        2.17797   0.00000  -0.05609   0.01515  -0.04094   2.13703
   D13        0.98219  -0.00002  -0.01347   0.00523  -0.00818   0.97400
   D14       -1.06583   0.00006  -0.01850  -0.00012  -0.01877  -1.08459
   D15        3.02770   0.00001  -0.01435   0.00148  -0.01314   3.01456
   D16        0.76002   0.00006  -0.02926   0.00078  -0.02886   0.73116
   D17       -0.96327  -0.00009  -0.02310   0.00186  -0.02120  -0.98446
   D18       -0.04764  -0.00001  -0.00831  -0.00531  -0.01367  -0.06131
   D19       -2.31532   0.00003  -0.02322  -0.00602  -0.02938  -2.34470
   D20        2.24458  -0.00012  -0.01706  -0.00494  -0.02172   2.22286
   D21       -2.97811  -0.00007   0.01126  -0.00454   0.00654  -2.97157
   D22       -0.61988  -0.00000   0.01340  -0.01906  -0.00589  -0.62577
   D23        0.08921   0.00003   0.00669   0.00247   0.00931   0.09852
   D24        2.44743   0.00009   0.00883  -0.01205  -0.00312   2.44432
   D25       -2.91619   0.00010  -0.03037  -0.00020  -0.03068  -2.94687
   D26       -0.84290  -0.00004  -0.01660   0.00075  -0.01564  -0.85854
   D27       -0.90767   0.00009  -0.02951   0.00621  -0.02344  -0.93112
   D28        1.16562  -0.00004  -0.01574   0.00717  -0.00841   1.15721
   D29        2.99113   0.00013  -0.01065   0.00597  -0.00479   2.98634
   D30       -1.27462   0.00007  -0.00752   0.00175  -0.00603  -1.28066
   D31       -1.28820   0.00007  -0.00365   0.01029   0.00659  -1.28160
   D32        0.72924   0.00001  -0.00051   0.00607   0.00535   0.73459
   D33        1.84506   0.00007  -0.03119   0.03071  -0.00044   1.84462
   D34       -2.22154  -0.00004  -0.01089  -0.00102  -0.01194  -2.23348
   D35       -2.28168   0.00006  -0.03484   0.03136  -0.00345  -2.28513
   D36       -0.06510  -0.00005  -0.01454  -0.00037  -0.01494  -0.08005
   D37        2.17305   0.00002  -0.00035  -0.00386  -0.00421   2.16884
   D38        0.12879   0.00000   0.00386  -0.00755  -0.00372   0.12507
   D39       -0.12306   0.00002   0.00998   0.01131   0.02129  -0.10177
   D40        1.89725  -0.00001   0.01936   0.01160   0.03096   1.92821
   D41       -2.09973   0.00002   0.02574   0.00854   0.03421  -2.06552
   D42       -0.99631  -0.00004  -0.02000   0.02341   0.00337  -0.99294
   D43       -3.04556   0.00006  -0.02864   0.02234  -0.00642  -3.05198
   D44        0.75899   0.00009  -0.03177   0.02412  -0.00757   0.75142
   D45        0.78141   0.00002  -0.01972  -0.00737  -0.02707   0.75435
   D46        2.80760  -0.00006  -0.02960  -0.00489  -0.03446   2.77314
   D47       -1.01374  -0.00007  -0.01843  -0.00627  -0.02474  -1.03849
   D48        0.12270   0.00001   0.04082  -0.01862   0.02219   0.14489
   D49        2.43707   0.00003   0.05080  -0.01115   0.03966   2.47673
   D50        0.19499  -0.00000   0.01999  -0.00390   0.01595   0.21094
   D51        2.43153   0.00003   0.01886  -0.00751   0.01124   2.44276
         Item               Value     Threshold  Converged?
 Maximum Force            0.001043     0.000015     NO 
 RMS     Force            0.000147     0.000010     NO 
 Maximum Displacement     0.101078     0.000060     NO 
 RMS     Displacement     0.027129     0.000040     NO 
 Predicted change in Energy=-4.122821D-05
 GradGradGradGradGradGradGradGradGradGradGradGradGradGradGradGradGradGrad

                          Input orientation:                          
 ---------------------------------------------------------------------
 Center     Atomic      Atomic             Coordinates (Angstroms)
 Number     Number       Type             X           Y           Z
 ---------------------------------------------------------------------
      1          6           0        1.031473   -0.266089    0.166248
      2          8           0        1.099728    0.580851    1.102542
      3          8           0        0.046704   -0.608982   -0.496351
      4          6           0        2.399794   -0.928473   -0.150312
      5          9           0        2.304846   -1.776307   -1.185631
      6          9           0        2.846991   -1.617477    0.906500
      7          9           0        3.312431    0.000237   -0.465548
      8          8           0       -0.858719    1.787151    1.756849
      9          1           0       -1.617519    1.197624    2.007622
     10          1           0        0.090538    1.161456    1.415404
     11          1           0       -1.204417    2.345160    1.013291
     12          8           0       -3.115360   -1.354394   -2.840377
     13          1           0       -3.764294   -2.061235   -2.810976
     14          1           0       -2.234013   -1.785965   -2.876666
     15          8           0       -2.576106    0.238878   -0.717149
     16          1           0       -1.650797   -0.060243   -0.615942
     17          1           0       -2.934279   -0.281549   -1.471910
     18          8           0       -2.099664    2.857782   -0.317308
     19          1           0       -1.771566    3.411973   -1.028959
     20          1           0       -2.385151    1.999377   -0.701503
     21          8           0       -0.604497   -2.359840   -2.555750
     22          1           0        0.073668   -2.469057   -3.226131
     23          1           0       -0.202336   -1.841337   -1.834673
     24          8           0       -2.961004    0.199369    1.968722
     25          1           0       -3.795180    0.482845    2.349930
     26          1           0       -3.092587    0.089441    1.002557
 ---------------------------------------------------------------------
                    Distance matrix (angstroms):
                    1          2          3          4          5
     1  C    0.000000
     2  O    1.264362   0.000000
     3  O    1.235468   2.254112   0.000000
     4  C    1.552825   2.353269   2.399760   0.000000
     5  F    2.393704   3.499177   2.633811   1.341538   0.000000
     6  F    2.381246   2.814962   3.290389   1.338493   2.167063
     7  F    2.381778   2.773459   3.322208   1.339694   2.165608
     8  O    3.212262   2.391400   3.411474   4.650783   5.600408
     9  H    3.542636   2.929678   3.507613   5.031478   5.867374
    10  H    2.117459   1.205590   2.605989   3.485962   4.505440
    11  H    3.540523   2.903417   3.545600   5.006094   5.842660
    12  O    5.236452   6.087590   4.006089   6.150999   5.682854
    13  H    5.923326   6.779008   4.689374   6.808690   6.289466
    14  H    4.715161   5.705238   3.500408   5.444306   4.843648
    15  O    3.748333   4.115820   2.765276   5.142333   5.301333
    16  H    2.801565   3.305991   1.787996   4.168684   4.349314
    17  H    4.290802   4.862586   3.153599   5.533305   5.455702
    18  O    4.449316   4.175703   4.081349   5.882919   6.452014
    19  H    4.776367   4.561017   4.444981   6.083727   6.599995
    20  H    4.190303   4.172669   3.572050   5.636649   6.040384
    21  O    3.803875   4.993511   2.780412   4.106179   3.268335
    22  H    4.156765   5.393714   3.303378   4.152701   3.101886
    23  H    2.829731   4.023630   1.836253   3.231327   2.590645
    24  O    4.405160   4.169573   3.971942   5.873712   6.448443
    25  H    5.350322   5.052297   4.904434   6.827937   7.403666
    26  H    4.222994   4.222201   3.548192   5.703639   6.115674
                    6          7          8          9         10
     6  F    0.000000
     7  F    2.171669   0.000000
     8  O    5.103614   5.052782   0.000000
     9  H    5.391579   5.643998   0.993079   0.000000
    10  H    3.947086   3.907301   1.187084   1.808173   0.000000
    11  H    5.668139   5.299768   0.991846   1.573590   1.799933
    12  O    7.046839   6.985079   6.008013   5.679738   5.892279
    13  H    7.597739   7.735032   6.642097   6.200620   6.565649
    14  H    6.336982   6.306112   6.010661   5.756573   5.701990
    15  O    5.957539   5.898738   3.386329   3.043429   3.536937
    16  H    4.997291   4.965874   3.109725   2.909713   2.941286
    17  H    6.392544   6.333526   4.360315   4.003618   4.423614
    18  O    6.781965   6.121953   2.643543   2.897221   3.267537
    19  H    7.097354   6.148528   3.351725   3.761369   3.808828
    20  H    6.560687   6.042737   2.901470   2.927699   3.363397
    21  O    4.944800   5.028044   5.988378   5.874192   5.352818
    22  H    5.049272   4.920144   6.619271   6.610359   5.892772
    23  H    4.106402   4.197557   5.147406   5.099143   4.434584
    24  O    6.177544   6.732110   2.643017   1.674209   3.247103
    25  H    7.114301   7.660154   3.267378   2.317388   4.053721
    26  H    6.180727   6.571723   2.905398   2.100964   3.384072
                   11         12         13         14         15
    11  H    0.000000
    12  O    5.673549   0.000000
    13  H    6.371366   0.960002   0.000000
    14  H    5.766977   0.982010   1.556228   0.000000
    15  O    3.051618   2.708765   3.329628   2.980022   0.000000
    16  H    2.939323   2.961061   3.645409   2.903296   0.977707
    17  H    4.008522   1.748281   2.376826   2.174161   0.984275
    18  O    1.683670   5.013975   5.760738   5.304031   2.691752
    19  H    2.372875   5.273070   6.091187   5.535922   3.288319
    20  H    2.110502   4.044226   4.779171   4.368408   1.770893
    21  O    5.935906   2.719627   3.184120   1.757169   3.744467
    22  H    6.540863   3.400174   3.881832   2.431899   4.544140
    23  H    5.161571   3.119978   3.699874   2.283972   3.348274
    24  O    2.933064   5.056228   5.348002   5.286573   2.713597
    25  H    3.459316   5.547692   5.753977   5.907795   3.309476
    26  H    2.941695   4.105280   4.429406   4.393480   1.801797
                   16         17         18         19         20
    16  H    0.000000
    17  H    1.558519   0.000000
    18  O    2.967412   3.447476   0.000000
    19  H    3.498778   3.897462   0.959804   0.000000
    20  H    2.188293   2.469350   0.982837   1.574529   0.000000
    21  O    3.185239   3.304828   5.871093   6.083335   5.060804
    22  H    3.948323   4.112205   6.446693   6.543620   5.690909
    23  H    2.599162   3.166709   5.289988   5.541563   4.560684
    24  O    2.909387   3.474183   3.610402   4.552107   3.271351
    25  H    3.699962   3.991480   3.953386   4.908329   3.687721
    26  H    2.172718   2.507127   3.223609   4.112344   2.655587
                   21         22         23         24         25
    21  O    0.000000
    22  H    0.959816   0.000000
    23  H    0.974952   1.551247   0.000000
    24  O    5.707323   6.581507   5.122553   0.000000
    25  H    6.505922   7.400957   5.985086   0.959962   0.000000
    26  H    4.985090   5.869658   4.486795   0.981261   1.569655
                   26
    26  H    0.000000
 Stoichiometry    C2H13F3O8
 Framework group  C1[X(C2H13F3O8)]
 Deg. of freedom    72
 Full point group                 C1      NOp   1
 Largest Abelian subgroup         C1      NOp   1
 Largest concise Abelian subgroup C1      NOp   1
                         Standard orientation:                         
 ---------------------------------------------------------------------
 Center     Atomic      Atomic             Coordinates (Angstroms)
 Number     Number       Type             X           Y           Z
 ---------------------------------------------------------------------
      1          6           0        1.129613   -0.529103   -0.039785
      2          8           0        0.930288   -1.777578   -0.025910
      3          8           0        0.300918    0.386055   -0.085964
      4          6           0        2.636294   -0.157118    0.013169
      5          9           0        2.810555    1.172331    0.057039
      6          9           0        3.275752   -0.620817   -1.067406
      7          9           0        3.214059   -0.680755    1.102560
      8          8           0       -1.306725   -2.622624   -0.047335
      9          1           0       -1.844024   -2.292025   -0.814290
     10          1           0       -0.209661   -2.169182   -0.050577
     11          1           0       -1.808974   -2.335496    0.758309
     12          8           0       -2.470796    3.267785    0.162997
     13          1           0       -2.867090    3.816424   -0.517848
     14          1           0       -1.498830    3.383529    0.084077
     15          8           0       -2.455458    0.561436    0.049635
     16          1           0       -1.483033    0.481914   -0.013431
     17          1           0       -2.633418    1.528889    0.083721
     18          8           0       -2.819128   -1.463735    1.785133
     19          1           0       -2.679964   -1.335682    2.726121
     20          1           0       -2.822754   -0.581920    1.351132
     21          8           0        0.228314    3.164684   -0.154084
     22          1           0        0.906876    3.601887    0.365198
     23          1           0        0.448678    2.214967   -0.157177
     24          8           0       -2.809423   -1.369298   -1.824021
     25          1           0       -3.690480   -1.663906   -2.065833
     26          1           0       -2.899987   -0.542707   -1.303042
 ---------------------------------------------------------------------
 Rotational constants (GHZ):           0.5990553           0.3696314           0.2692808
 Standard basis: 6-31++G(d,p) (6D, 7F)
 There are   325 symmetry adapted cartesian basis functions of A   symmetry.
 There are   325 symmetry adapted basis functions of A   symmetry.
   325 basis functions,   520 primitive gaussians,   325 cartesian basis functions
    58 alpha electrons       58 beta electrons
       nuclear repulsion energy       997.0581223838 Hartrees.
 NAtoms=   26 NActive=   26 NUniq=   26 SFac= 1.00D+00 NAtFMM=   60 NAOKFM=F Big=F
 Integral buffers will be    131072 words long.
 Raffenetti 2 integral format.
 Two-electron integral symmetry is turned on.
 Nuclear repulsion after empirical dispersion term =      997.0443269520 Hartrees.
 One-electron integrals computed using PRISM.
 NBasis=   325 RedAO= T EigKep=  2.91D-05  NBF=   325
 NBsUse=   325 1.00D-06 EigRej= -1.00D+00 NBFU=   325
 Initial guess from the checkpoint file:  "/local_scratch/slurm.5787566/Gau-2252555.chk"
 B after Tr=     0.000000   -0.000000   -0.000000
         Rot=    0.999999   -0.000965    0.000916   -0.000533 Ang=  -0.16 deg.
 ExpMin= 3.60D-02 ExpMax= 7.00D+03 ExpMxC= 1.05D+03 IAcc=3 IRadAn=         5 AccDes= 0.00D+00
 Harris functional with IExCor= 4639 and IRadAn=       5 diagonalized for initial guess.
 HarFok:  IExCor= 4639 AccDes= 0.00D+00 IRadAn=         5 IDoV= 1 UseB2=F ITyADJ=14
 ICtDFT=  3500011 ScaDFX=  1.000000  1.000000  1.000000  1.000000
 FoFCou: FMM=F IPFlag=           0 FMFlag=      100000 FMFlg1=           0
         NFxFlg=           0 DoJE=T BraDBF=F KetDBF=T FulRan=T
         wScrn=  0.000000 ICntrl=       500 IOpCl=  0 I1Cent=   200000004 NGrid=           0
         NMat0=    1 NMatS0=      1 NMatT0=    0 NMatD0=    1 NMtDS0=    0 NMtDT0=    0
 Petite list used in FoFCou.
 Requested convergence on RMS density matrix=1.00D-10 within 128 cycles.
 Requested convergence on MAX density matrix=1.00D-08.
 Requested convergence on             energy=1.00D-08.
 No special actions if energy rises.
 SCF Done:  E(RwB97XD) =  -985.246826588     A.U. after   15 cycles
            NFock= 15  Conv=0.72D-10     -V/T= 2.0083
 Calling FoFJK, ICntrl=      2127 FMM=F ISym2X=0 I1Cent= 0 IOpClX= 0 NMat=1 NMatS=1 NMatT=0.
 ***** Axes restored to original set *****
 -------------------------------------------------------------------
 Center     Atomic                   Forces (Hartrees/Bohr)
 Number     Number              X              Y              Z
 -------------------------------------------------------------------
      1        6          -0.000506680    0.000099390    0.000017038
      2        8           0.001060751   -0.000618030   -0.000316786
      3        8           0.000327955    0.000155371    0.000096466
      4        6          -0.000177713    0.000115956    0.000003682
      5        9           0.000084951   -0.000011331    0.000044746
      6        9           0.000170682   -0.000108910   -0.000047712
      7        9           0.000112373   -0.000115925    0.000003822
      8        8          -0.001174075    0.001249616    0.000776683
      9        1          -0.000612009   -0.000476709    0.000231270
     10        1           0.001187509   -0.000541338   -0.000366669
     11        1          -0.000300824    0.000203899   -0.000296052
     12        8           0.000176526   -0.000239260    0.000010473
     13        1           0.000038320    0.000041204   -0.000019426
     14        1          -0.000230423    0.000178601    0.000088793
     15        8          -0.000946312    0.000285958    0.000096291
     16        1           0.000485139   -0.000410595   -0.000300512
     17        1           0.000477349    0.000169773    0.000301291
     18        8           0.000003774    0.000091269   -0.000286526
     19        1          -0.000162099   -0.000400494   -0.000033599
     20        1           0.000077963    0.000395401    0.000206922
     21        8          -0.000219119   -0.000126451   -0.000273032
     22        1           0.000074008    0.000059630    0.000207735
     23        1           0.000094120   -0.000011038   -0.000077398
     24        8          -0.000208729   -0.000238832   -0.000307068
     25        1           0.000011763   -0.000026121   -0.000207223
     26        1           0.000154798    0.000278964    0.000446790
 -------------------------------------------------------------------
 Cartesian Forces:  Max     0.001249616 RMS     0.000386263

 GradGradGradGradGradGradGradGradGradGradGradGradGradGradGradGradGradGrad
 Berny optimization.
 Using GEDIIS/GDIIS optimizer.
 FormGI is forming the generalized inverse of G from B-inverse, IUseBI=4.
 Internal  Forces:  Max     0.002421756 RMS     0.000291986
 Search for a local minimum.
 Step number   9 out of a maximum of  156
 All quantities printed in internal units (Hartrees-Bohrs-Radians)
 Mixed Optimization -- En-DIIS/RFO-DIIS
 Swapping is turned off.
 Update second derivatives using D2CorX and points    6    7    8    9
 DE= -4.07D-05 DEPred=-4.12D-05 R= 9.86D-01
 TightC=F SS=  1.41D+00  RLast= 1.92D-01 DXNew= 2.6104D+00 5.7602D-01
 Trust test= 9.86D-01 RLast= 1.92D-01 DXMaxT set to 1.55D+00
 ITU=  1  1  1  1  1  0  1  1  0
     Eigenvalues ---    0.00016   0.00031   0.00042   0.00062   0.00073
     Eigenvalues ---    0.00111   0.00117   0.00160   0.00369   0.00420
     Eigenvalues ---    0.00448   0.00543   0.00623   0.00837   0.00898
     Eigenvalues ---    0.01021   0.01155   0.01208   0.01335   0.01428
     Eigenvalues ---    0.01441   0.01584   0.01785   0.01959   0.01975
     Eigenvalues ---    0.02142   0.02248   0.02362   0.02534   0.02629
     Eigenvalues ---    0.02776   0.02885   0.03005   0.03109   0.03420
     Eigenvalues ---    0.03708   0.03827   0.04117   0.04755   0.05493
     Eigenvalues ---    0.05652   0.05978   0.06481   0.07291   0.07633
     Eigenvalues ---    0.08360   0.11787   0.13416   0.18103   0.21350
     Eigenvalues ---    0.22183   0.23511   0.26003   0.28949   0.34065
     Eigenvalues ---    0.36344   0.36832   0.37246   0.39250   0.43415
     Eigenvalues ---    0.44200   0.47532   0.49247   0.51594   0.54545
     Eigenvalues ---    0.56478   0.57067   0.57278   0.57414   0.68136
     Eigenvalues ---    0.69616   0.82913
 En-DIIS/RFO-DIIS/Sim-DIIS IScMMF=       -3 using points:     9    8    7    6    5    4
 RFO step:  Lambda=-1.72326079D-04.
 DidBck=F Rises=F RFO-DIIS coefs:    3.00000   -1.34192    0.11662   -0.14387   -1.06086
                  RFO-DIIS coefs:    0.43003
 Iteration  1 RMS(Cart)=  0.09356285 RMS(Int)=  0.00634152
 Iteration  2 RMS(Cart)=  0.00815842 RMS(Int)=  0.00083281
 Iteration  3 RMS(Cart)=  0.00002931 RMS(Int)=  0.00083260
 Iteration  4 RMS(Cart)=  0.00000001 RMS(Int)=  0.00083260
 Variable       Old X    -DE/DX   Delta X   Delta X   Delta X     New X
                                 (Linear)    (Quad)   (Total)
    R1        2.38930  -0.00005   0.01497   0.00515   0.01940   2.40870
    R2        2.33470  -0.00014  -0.01281  -0.00080  -0.01440   2.32029
    R3        2.93441   0.00022  -0.00460  -0.00055  -0.00514   2.92927
    R4        2.27824   0.00108  -0.22619  -0.02085  -0.24691   2.03133
    R5        3.37882   0.00017   0.07866   0.01985   0.09811   3.47693
    R6        3.47002   0.00009   0.01772   0.01308   0.03069   3.50071
    R7        2.53514  -0.00003  -0.00340  -0.00026  -0.00366   2.53148
    R8        2.52939   0.00008  -0.00639   0.00004  -0.00635   2.52303
    R9        2.53166  -0.00001   0.00249  -0.00069   0.00180   2.53346
   R10        1.87665   0.00080  -0.01670  -0.00284  -0.01952   1.85712
   R11        2.24326   0.00242   0.15486   0.04438   0.19932   2.44258
   R12        1.87432   0.00054  -0.02119  -0.00077  -0.02075   1.85357
   R13        3.16380  -0.00000   0.08782   0.02327   0.11104   3.27483
   R14        3.18167   0.00008   0.10528   0.01802   0.12452   3.30620
   R15        1.81414  -0.00006   0.00028   0.00007   0.00035   1.81450
   R16        1.85573  -0.00032   0.00008   0.00020   0.00018   1.85591
   R17        3.30377   0.00003   0.00981   0.00447   0.01439   3.31816
   R18        3.32057  -0.00005   0.00838   0.00634   0.01458   3.33515
   R19        1.84760   0.00073  -0.01061  -0.00111  -0.01219   1.83541
   R20        1.86001  -0.00045   0.00148  -0.00078   0.00084   1.86085
   R21        3.34650  -0.00004   0.03636   0.01543   0.05186   3.39836
   R22        3.40490  -0.00005   0.05858   0.01112   0.06940   3.47430
   R23        1.81377  -0.00026  -0.00002   0.00003   0.00000   1.81377
   R24        1.85729  -0.00053  -0.00316  -0.00099  -0.00346   1.85384
   R25        1.81379  -0.00010   0.00038   0.00019   0.00057   1.81436
   R26        1.84239   0.00005  -0.00321  -0.00013  -0.00345   1.83894
   R27        1.81407  -0.00010   0.00009   0.00006   0.00015   1.81421
   R28        1.85431  -0.00056  -0.00186  -0.00157  -0.00374   1.85057
    A1        2.24733   0.00015  -0.00731   0.00240  -0.00712   2.24021
    A2        1.97049   0.00001  -0.00983  -0.00342  -0.01221   1.95827
    A3        2.06536  -0.00016   0.01713   0.00102   0.01921   2.08457
    A4        2.05961  -0.00031  -0.03139  -0.00841  -0.04194   2.01768
    A5        2.35666   0.00019   0.02004   0.00171   0.01844   2.37509
    A6        2.32575  -0.00010  -0.01361  -0.00373  -0.01702   2.30872
    A7        1.59926  -0.00008  -0.00817   0.00190  -0.00623   1.59303
    A8        1.94394   0.00005  -0.00537  -0.00167  -0.00710   1.93684
    A9        1.93160   0.00027   0.00774  -0.00098   0.00678   1.93839
   A10        1.93109   0.00022  -0.01291   0.00038  -0.01257   1.91852
   A11        1.88352  -0.00020   0.00499   0.00080   0.00579   1.88932
   A12        1.88045  -0.00014   0.00270   0.00093   0.00351   1.88396
   A13        1.89128  -0.00022   0.00340   0.00066   0.00409   1.89538
   A14        1.95061   0.00005   0.01929   0.01022   0.02987   1.98048
   A15        1.83068  -0.00008  -0.00861   0.00008  -0.00912   1.82156
   A16        1.93865   0.00002   0.02625   0.00587   0.03189   1.97054
   A17        1.85900  -0.00002   0.00031  -0.00013   0.00033   1.85933
   A18        2.09194   0.00001  -0.01152  -0.00185  -0.01343   2.07851
   A19        1.77793   0.00005  -0.00233   0.00628   0.00392   1.78185
   A20        1.83590  -0.00025   0.00583   0.00259   0.00757   1.84347
   A21        1.77336   0.00019   0.00718   0.00105   0.00618   1.77954
   A22        1.71845   0.00020  -0.03564   0.00361  -0.03069   1.68776
   A23        2.17931  -0.00005   0.02975   0.00319   0.03383   2.21314
   A24        2.19410  -0.00005   0.00032  -0.00331  -0.00354   2.19056
   A25        1.67592   0.00007  -0.01881  -0.00555  -0.02490   1.65102
   A26        2.86644   0.00022   0.00639   0.00154   0.00825   2.87469
   A27        2.18953   0.00018   0.03317   0.01032   0.04294   2.23248
   A28        1.76956  -0.00008   0.01358   0.00506   0.01812   1.78768
   A29        1.88994  -0.00012   0.01103  -0.00348   0.00427   1.89421
   A30        2.69760   0.00015  -0.00880  -0.00767  -0.01689   2.68071
   A31        2.17103   0.00013  -0.03536   0.00217  -0.03196   2.13906
   A32        1.92188  -0.00001   0.00787  -0.00185   0.00612   1.92799
   A33        1.86047  -0.00014   0.00601  -0.00440   0.00224   1.86271
   A34        2.10832   0.00007  -0.01902  -0.00208  -0.02079   2.08753
   A35        1.76938  -0.00012   0.00965  -0.00154   0.00780   1.77718
   A36        1.88342  -0.00002  -0.00295  -0.00093  -0.00464   1.87878
   A37        2.67260   0.00028  -0.01928  -0.00174  -0.02021   2.65239
   A38        2.95935  -0.00016   0.00354  -0.00049   0.00352   2.96287
   A39        3.20174  -0.00035   0.03297  -0.00373   0.02859   3.23033
   A40        3.04883  -0.00003  -0.01535   0.00027  -0.01565   3.03318
   A41        2.89760   0.00011  -0.00180  -0.00410  -0.00627   2.89133
   A42        3.16957   0.00003   0.01651   0.00868   0.02437   3.19394
   A43        2.83080  -0.00001   0.00412   0.00289   0.00660   2.83740
   A44        3.35596   0.00013   0.00687   0.00307   0.00989   3.36585
   A45        3.16703  -0.00008  -0.00291   0.00404   0.00105   3.16808
   A46        2.80412  -0.00004  -0.04093  -0.00860  -0.04917   2.75495
   A47        3.09001  -0.00007   0.01320   0.00342   0.01679   3.10680
   A48        3.11756   0.00010   0.01681  -0.00188   0.01419   3.13174
   A49        3.12211  -0.00001   0.00886   0.00206   0.01060   3.13271
    D1       -0.01012   0.00002  -0.00506  -0.00537  -0.01109  -0.02121
    D2        3.12894   0.00002  -0.02168  -0.00402  -0.02639   3.10255
    D3        0.11097  -0.00005   0.10094   0.00815   0.10749   0.21846
    D4       -3.10755  -0.00002   0.02215   0.00535   0.02710  -3.08045
    D5       -3.02797  -0.00005   0.11821   0.00674   0.12379  -2.90418
    D6        0.03670  -0.00003   0.03942   0.00394   0.04340   0.08010
    D7       -3.09347  -0.00000  -0.13431   0.01068  -0.12349   3.06622
    D8        1.09434   0.00004  -0.14225   0.01144  -0.13062   0.96372
    D9       -1.00232  -0.00000  -0.14315   0.01100  -0.13191  -1.13423
   D10        0.04588   0.00000  -0.14895   0.01189  -0.13730  -0.09142
   D11       -2.04949   0.00004  -0.15688   0.01265  -0.14443  -2.19392
   D12        2.13703  -0.00000  -0.15779   0.01221  -0.14572   1.99131
   D13        0.97400  -0.00004  -0.04164   0.00554  -0.03518   0.93882
   D14       -1.08459   0.00015  -0.07071  -0.00360  -0.07499  -1.15959
   D15        3.01456   0.00004  -0.08662   0.00024  -0.08820   2.92635
   D16        0.73116   0.00010  -0.12971  -0.00394  -0.13608   0.59508
   D17       -0.98446  -0.00006  -0.10685  -0.00087  -0.10821  -1.09268
   D18       -0.06131  -0.00000  -0.03374   0.00353  -0.03027  -0.09158
   D19       -2.34470   0.00005  -0.07683  -0.00065  -0.07816  -2.42286
   D20        2.22286  -0.00010  -0.05397   0.00242  -0.05029   2.17258
   D21       -2.97157  -0.00004   0.07662  -0.00363   0.07254  -2.89903
   D22       -0.62577   0.00002   0.04611  -0.00468   0.04032  -0.58545
   D23        0.09852  -0.00001   0.02002  -0.00463   0.01630   0.11482
   D24        2.44432   0.00006  -0.01049  -0.00568  -0.01593   2.42839
   D25       -2.94687   0.00017  -0.09933  -0.01117  -0.11162  -3.05848
   D26       -0.85854  -0.00000  -0.05078  -0.00521  -0.05519  -0.91374
   D27       -0.93112   0.00018  -0.08419   0.00047  -0.08504  -1.01616
   D28        1.15721   0.00002  -0.03564   0.00643  -0.02862   1.12859
   D29        2.98634   0.00015  -0.00455   0.00339  -0.00177   2.98457
   D30       -1.28066   0.00001  -0.00782  -0.00044  -0.00993  -1.29059
   D31       -1.28160   0.00011   0.02626   0.01278   0.03884  -1.24276
   D32        0.73459  -0.00004   0.02299   0.00895   0.03068   0.76527
   D33        1.84462   0.00003  -0.01168   0.01333   0.00168   1.84630
   D34       -2.23348  -0.00004  -0.02409   0.00405  -0.02019  -2.25367
   D35       -2.28513   0.00007  -0.02430   0.01389  -0.01043  -2.29557
   D36       -0.08005  -0.00000  -0.03671   0.00461  -0.03231  -0.11235
   D37        2.16884   0.00003  -0.01302  -0.00685  -0.02003   2.14881
   D38        0.12507   0.00001  -0.00549  -0.01043  -0.01630   0.10877
   D39       -0.10177   0.00002   0.05445   0.00688   0.06160  -0.04018
   D40        1.92821   0.00003   0.08822   0.01276   0.10075   2.02896
   D41       -2.06552  -0.00000   0.09773   0.00160   0.09869  -1.96683
   D42       -0.99294  -0.00014   0.01013   0.02254   0.03174  -0.96119
   D43       -3.05198   0.00005  -0.02149   0.01614  -0.00626  -3.05824
   D44        0.75142   0.00011  -0.02980   0.02515  -0.00468   0.74673
   D45        0.75435   0.00013  -0.05825  -0.01474  -0.07303   0.68132
   D46        2.77314  -0.00005  -0.08135  -0.00983  -0.09093   2.68220
   D47       -1.03849  -0.00011  -0.05664  -0.01535  -0.07156  -1.11004
   D48        0.14489  -0.00005   0.07235  -0.01330   0.05813   0.20302
   D49        2.47673   0.00004   0.12706   0.00039   0.12636   2.60310
   D50        0.21094   0.00002   0.03380   0.00177   0.03519   0.24614
   D51        2.44276   0.00002   0.01559  -0.00200   0.01304   2.45580
         Item               Value     Threshold  Converged?
 Maximum Force            0.002422     0.000015     NO 
 RMS     Force            0.000292     0.000010     NO 
 Maximum Displacement     0.380859     0.000060     NO 
 RMS     Displacement     0.093840     0.000040     NO 
 Predicted change in Energy=-6.364259D-05
 GradGradGradGradGradGradGradGradGradGradGradGradGradGradGradGradGradGrad

                          Input orientation:                          
 ---------------------------------------------------------------------
 Center     Atomic      Atomic             Coordinates (Angstroms)
 Number     Number       Type             X           Y           Z
 ---------------------------------------------------------------------
      1          6           0        1.045008   -0.289810    0.182885
      2          8           0        1.131832    0.564132    1.125182
      3          8           0        0.046998   -0.633327   -0.444475
      4          6           0        2.419527   -0.912517   -0.171732
      5          9           0        2.286933   -1.871457   -1.097680
      6          9           0        2.995648   -1.449232    0.906507
      7          9           0        3.233981    0.030149   -0.667090
      8          8           0       -0.821965    1.728225    1.773774
      9          1           0       -1.591085    1.161497    2.004135
     10          1           0        0.214730    1.058211    1.390303
     11          1           0       -1.163741    2.332441    1.080802
     12          8           0       -3.075376   -1.338376   -2.907563
     13          1           0       -3.761657   -2.009636   -2.887766
     14          1           0       -2.217179   -1.815386   -2.885549
     15          8           0       -2.587538    0.284630   -0.782383
     16          1           0       -1.675590   -0.015907   -0.636209
     17          1           0       -2.919015   -0.237030   -1.548976
     18          8           0       -2.138742    2.906751   -0.253558
     19          1           0       -1.895712    3.541600   -0.931150
     20          1           0       -2.410031    2.071872   -0.691455
     21          8           0       -0.620635   -2.442135   -2.469555
     22          1           0        0.063935   -2.589327   -3.126458
     23          1           0       -0.219397   -1.908352   -1.761698
     24          8           0       -3.014741    0.176647    1.923811
     25          1           0       -3.833155    0.493360    2.313127
     26          1           0       -3.154352    0.104173    0.957248
 ---------------------------------------------------------------------
                    Distance matrix (angstroms):
                    1          2          3          4          5
     1  C    0.000000
     2  O    1.274629   0.000000
     3  O    1.227847   2.252686   0.000000
     4  C    1.550103   2.349603   2.404418   0.000000
     5  F    2.384079   3.493918   2.641392   1.339600   0.000000
     6  F    2.381782   2.752320   3.344457   1.335132   2.167330
     7  F    2.369902   2.813611   3.262916   1.340647   2.167582
     8  O    3.176316   2.364975   3.354498   4.611484   5.555916
     9  H    3.517419   2.922958   3.449696   5.012080   5.818857
    10  H    1.991076   1.074933   2.501169   3.344376   4.366582
    11  H    3.544154   2.898024   3.547977   4.993836   5.858813
    12  O    5.256228   6.130512   4.038951   6.153056   5.684559
    13  H    5.957410   6.831857   4.729668   6.840143   6.309433
    14  H    4.731230   5.741424   3.533073   5.447846   4.846302
    15  O    3.802251   4.189348   2.810268   5.184279   5.339343
    16  H    2.854398   3.364604   1.839913   4.217775   4.399728
    17  H    4.326154   4.919588   3.189704   5.554558   5.475117
    18  O    4.532631   4.252698   4.164860   5.947379   6.567375
    19  H    4.956673   4.718034   4.630442   6.247972   6.842765
    20  H    4.275430   4.256553   3.662798   5.700992   6.146245
    21  O    3.800304   5.003091   2.796153   4.106374   3.265221
    22  H    4.147534   5.400107   3.319527   4.134116   3.094026
    23  H    2.828392   4.033990   1.852494   3.237839   2.593062
    24  O    4.441843   4.240521   3.954628   5.925271   6.436760
    25  H    5.380313   5.105617   4.891767   6.873649   7.394690
    26  H    4.288296   4.314063   3.571747   5.777229   6.142753
                    6          7          8          9         10
     6  F    0.000000
     7  F    2.172919   0.000000
     8  O    5.042079   5.029114   0.000000
     9  H    5.390623   5.629979   0.982748   0.000000
    10  H    3.775558   3.795479   1.292558   1.910086   0.000000
    11  H    5.624229   5.262665   0.980866   1.551218   1.902534
    12  O    7.170549   6.833782   6.032978   5.707650   5.919467
    13  H    7.769925   7.617814   6.659081   6.220785   6.597365
    14  H    6.456573   6.167877   6.017732   5.758719   5.696899
    15  O    6.085277   5.828219   3.425661   3.086503   3.629284
    16  H    5.123950   4.909884   3.094947   2.892204   2.972170
    17  H    6.517827   6.221613   4.393235   4.042756   4.487468
    18  O    6.832445   6.108355   2.689405   2.905687   3.414412
    19  H    7.225704   6.222039   3.428976   3.791252   4.001291
    20  H    6.646279   6.002008   2.952524   2.960686   3.500085
    21  O    5.045905   4.921294   5.953006   5.825963   5.277193
    22  H    5.114643   4.791590   6.590778   6.567402   5.807617
    23  H    4.203169   4.108744   5.107577   5.048465   4.350181
    24  O    6.308975   6.766148   2.690385   1.732968   3.389878
    25  H    7.237735   7.683793   3.298949   2.359822   4.189993
    26  H    6.343354   6.592022   2.957074   2.158173   3.528235
                   11         12         13         14         15
    11  H    0.000000
    12  O    5.747722   0.000000
    13  H    6.430579   0.960190   0.000000
    14  H    5.834908   0.982103   1.556647   0.000000
    15  O    3.113229   2.718184   3.327890   2.995086   0.000000
    16  H    2.953787   2.977814   3.660074   2.931036   0.971256
    17  H    4.074175   1.755896   2.375824   2.184081   0.984718
    18  O    1.749565   5.093342   5.808939   5.406672   2.712304
    19  H    2.458821   5.395551   6.174651   5.711419   3.332958
    20  H    2.182208   4.121117   4.827979   4.467886   1.798336
    21  O    5.974662   2.726883   3.198121   1.764885   3.761715
    22  H    6.590299   3.386454   3.876619   2.420848   4.559016
    23  H    5.191909   3.129616   3.718318   2.294083   3.372879
    24  O    2.963835   5.063709   5.337508   5.266331   2.741833
    25  H    3.467942   5.584361   5.772295   5.913368   3.343248
    26  H    2.990481   4.126009   4.429576   4.396600   1.838520
                   16         17         18         19         20
    16  H    0.000000
    17  H    1.558250   0.000000
    18  O    2.983767   3.488595   0.000000
    19  H    3.576493   3.963193   0.959806   0.000000
    20  H    2.213882   2.515041   0.981007   1.575461   0.000000
    21  O    3.218799   3.315495   5.985472   6.308533   5.171057
    22  H    3.981178   4.113362   6.581202   6.800578   5.811757
    23  H    2.639805   3.182217   5.398480   5.762101   4.667598
    24  O    2.895532   3.498648   3.600247   4.552575   3.285905
    25  H    3.689583   4.035463   3.909395   4.854975   3.680285
    26  H    2.177214   2.540268   3.217446   4.118995   2.672840
                   21         22         23         24         25
    21  O    0.000000
    22  H    0.960117   0.000000
    23  H    0.973128   1.551314   0.000000
    24  O    5.647249   6.529478   5.073869   0.000000
    25  H    6.466178   7.367453   5.952450   0.960040   0.000000
    26  H    4.964512   5.855678   4.478491   0.979280   1.565455
                   26
    26  H    0.000000
 Stoichiometry    C2H13F3O8
 Framework group  C1[X(C2H13F3O8)]
 Deg. of freedom    72
 Full point group                 C1      NOp   1
 Largest Abelian subgroup         C1      NOp   1
 Largest concise Abelian subgroup C1      NOp   1
                         Standard orientation:                         
 ---------------------------------------------------------------------
 Center     Atomic      Atomic             Coordinates (Angstroms)
 Number     Number       Type             X           Y           Z
 ---------------------------------------------------------------------
      1          6           0        1.146861   -0.528920   -0.074067
      2          8           0        0.964952   -1.790476   -0.065987
      3          8           0        0.304377    0.361954   -0.138651
      4          6           0        2.646514   -0.152667    0.036807
      5          9           0        2.817540    1.171851   -0.067731
      6          9           0        3.361719   -0.743667   -0.923287
      7          9           0        3.127520   -0.538541    1.227214
      8          8           0       -1.253233   -2.608929   -0.119812
      9          1           0       -1.808120   -2.269150   -0.856320
     10          1           0       -0.060029   -2.112265   -0.102667
     11          1           0       -1.766329   -2.397630    0.689004
     12          8           0       -2.446642    3.293044    0.253436
     13          1           0       -2.890494    3.839682   -0.399363
     14          1           0       -1.482719    3.400442    0.099024
     15          8           0       -2.485249    0.578233    0.123683
     16          1           0       -1.524939    0.470623    0.025891
     17          1           0       -2.638948    1.549270    0.179667
     18          8           0       -2.872574   -1.556277    1.751701
     19          1           0       -2.839285   -1.495283    2.708988
     20          1           0       -2.871515   -0.647926    1.381198
     21          8           0        0.229867    3.154909   -0.249662
     22          1           0        0.925761    3.600876    0.238876
     23          1           0        0.446064    2.206133   -0.241912
     24          8           0       -2.855572   -1.299791   -1.839359
     25          1           0       -3.731559   -1.623751   -2.061560
     26          1           0       -2.966562   -0.499619   -1.285831
 ---------------------------------------------------------------------
 Rotational constants (GHZ):           0.5961985           0.3660772           0.2670472
 Standard basis: 6-31++G(d,p) (6D, 7F)
 There are   325 symmetry adapted cartesian basis functions of A   symmetry.
 There are   325 symmetry adapted basis functions of A   symmetry.
   325 basis functions,   520 primitive gaussians,   325 cartesian basis functions
    58 alpha electrons       58 beta electrons
       nuclear repulsion energy       994.4118710566 Hartrees.
 NAtoms=   26 NActive=   26 NUniq=   26 SFac= 1.00D+00 NAtFMM=   60 NAOKFM=F Big=F
 Integral buffers will be    131072 words long.
 Raffenetti 2 integral format.
 Two-electron integral symmetry is turned on.
 Nuclear repulsion after empirical dispersion term =      994.3982326554 Hartrees.
 One-electron integrals computed using PRISM.
 NBasis=   325 RedAO= T EigKep=  3.15D-05  NBF=   325
 NBsUse=   325 1.00D-06 EigRej= -1.00D+00 NBFU=   325
 Initial guess from the checkpoint file:  "/local_scratch/slurm.5787566/Gau-2252555.chk"
 B after Tr=     0.000000    0.000000    0.000000
         Rot=    0.999995   -0.000833    0.002967   -0.000119 Ang=  -0.35 deg.
 ExpMin= 3.60D-02 ExpMax= 7.00D+03 ExpMxC= 1.05D+03 IAcc=3 IRadAn=         5 AccDes= 0.00D+00
 Harris functional with IExCor= 4639 and IRadAn=       5 diagonalized for initial guess.
 HarFok:  IExCor= 4639 AccDes= 0.00D+00 IRadAn=         5 IDoV= 1 UseB2=F ITyADJ=14
 ICtDFT=  3500011 ScaDFX=  1.000000  1.000000  1.000000  1.000000
 FoFCou: FMM=F IPFlag=           0 FMFlag=      100000 FMFlg1=           0
         NFxFlg=           0 DoJE=T BraDBF=F KetDBF=T FulRan=T
         wScrn=  0.000000 ICntrl=       500 IOpCl=  0 I1Cent=   200000004 NGrid=           0
         NMat0=    1 NMatS0=      1 NMatT0=    0 NMatD0=    1 NMtDS0=    0 NMtDT0=    0
 Petite list used in FoFCou.
 Requested convergence on RMS density matrix=1.00D-10 within 128 cycles.
 Requested convergence on MAX density matrix=1.00D-08.
 Requested convergence on             energy=1.00D-08.
 No special actions if energy rises.
 SCF Done:  E(RwB97XD) =  -985.246029751     A.U. after   16 cycles
            NFock= 16  Conv=0.56D-10     -V/T= 2.0082
 Calling FoFJK, ICntrl=      2127 FMM=F ISym2X=0 I1Cent= 0 IOpClX= 0 NMat=1 NMatS=1 NMatT=0.
 ***** Axes restored to original set *****
 -------------------------------------------------------------------
 Center     Atomic                   Forces (Hartrees/Bohr)
 Number     Number              X              Y              Z
 -------------------------------------------------------------------
      1        6          -0.000350388    0.000391721    0.000374021
      2        8           0.016350861   -0.009359823   -0.005509071
      3        8           0.000593728   -0.000182211   -0.000372890
      4        6          -0.000751653    0.000276574   -0.000228858
      5        9           0.000376153   -0.000120619    0.000015774
      6        9           0.000586940   -0.000324372   -0.000152371
      7        9           0.000348988   -0.000462973    0.000089250
      8        8          -0.006688552    0.005503999    0.003688503
      9        1          -0.002502795   -0.001615871    0.001066663
     10        1          -0.006069194    0.004028245    0.002972240
     11        1          -0.001566107    0.001776275   -0.001727879
     12        8           0.000618985   -0.000799921    0.000058716
     13        1           0.000146184    0.000120978   -0.000059853
     14        1          -0.000872752    0.000741370    0.000311854
     15        8          -0.004155848    0.000999030   -0.000468519
     16        1           0.002726258   -0.001502770   -0.000397498
     17        1           0.001437996    0.000673190    0.001262380
     18        8          -0.000122020    0.000118254   -0.000821098
     19        1          -0.000351219   -0.001034659   -0.000083125
     20        1           0.000402174    0.001005216    0.000773798
     21        8          -0.000519875   -0.000535735   -0.001086169
     22        1           0.000147986    0.000153938    0.000560897
     23        1           0.000193803    0.000075403   -0.000029263
     24        8          -0.000780147   -0.000632997   -0.000641851
     25        1           0.000092681   -0.000018919   -0.000427735
     26        1           0.000707812    0.000726676    0.000832084
 -------------------------------------------------------------------
 Cartesian Forces:  Max     0.016350861 RMS     0.002776112

 GradGradGradGradGradGradGradGradGradGradGradGradGradGradGradGradGradGrad
 Berny optimization.
 Using GEDIIS/GDIIS optimizer.
 FormGI is forming the generalized inverse of G from B-inverse, IUseBI=4.
 Internal  Forces:  Max     0.019406245 RMS     0.002163518
 Search for a local minimum.
 Step number  10 out of a maximum of  156
 All quantities printed in internal units (Hartrees-Bohrs-Radians)
 Mixed Optimization -- RFO/linear search
 Update second derivatives using D2CorX and points    6    7    8   10    9
 DE=  7.97D-04 DEPred=-6.36D-05 R=-1.25D+01
 Trust test=-1.25D+01 RLast= 6.80D-01 DXMaxT set to 7.76D-01
 ITU= -1  1  1  1  1  1  0  1  1  0
 Use linear search instead of GDIIS.
     Eigenvalues ---    0.00029   0.00031   0.00062   0.00066   0.00071
     Eigenvalues ---    0.00111   0.00120   0.00326   0.00397   0.00437
     Eigenvalues ---    0.00541   0.00614   0.00751   0.00875   0.00957
     Eigenvalues ---    0.01070   0.01163   0.01237   0.01338   0.01422
     Eigenvalues ---    0.01559   0.01605   0.01778   0.01950   0.02059
     Eigenvalues ---    0.02135   0.02247   0.02373   0.02452   0.02603
     Eigenvalues ---    0.02670   0.02890   0.03017   0.03100   0.03384
     Eigenvalues ---    0.03688   0.03838   0.04425   0.04952   0.05458
     Eigenvalues ---    0.05561   0.06097   0.06438   0.07294   0.07485
     Eigenvalues ---    0.08336   0.11782   0.13402   0.17939   0.21347
     Eigenvalues ---    0.22210   0.23510   0.26259   0.32432   0.34363
     Eigenvalues ---    0.36343   0.36653   0.37245   0.40340   0.43365
     Eigenvalues ---    0.44636   0.47410   0.48977   0.51460   0.54763
     Eigenvalues ---    0.56869   0.57066   0.57298   0.57417   0.67844
     Eigenvalues ---    0.69575   0.82374
 RFO step:  Lambda=-5.16515274D-04 EMin= 2.90208273D-04
 Quartic linear search produced a step of -0.77326.
 Iteration  1 RMS(Cart)=  0.04700723 RMS(Int)=  0.00141757
 Iteration  2 RMS(Cart)=  0.00135496 RMS(Int)=  0.00044690
 Iteration  3 RMS(Cart)=  0.00000198 RMS(Int)=  0.00044689
 Iteration  4 RMS(Cart)=  0.00000000 RMS(Int)=  0.00044689
 Variable       Old X    -DE/DX   Delta X   Delta X   Delta X     New X
                                 (Linear)    (Quad)   (Total)
    R1        2.40870   0.00039  -0.01500   0.00112  -0.01376   2.39494
    R2        2.32029   0.00074   0.01114  -0.00287   0.00844   2.32874
    R3        2.92927   0.00081   0.00398  -0.00015   0.00383   2.93310
    R4        2.03133   0.01941   0.19092   0.00177   0.19261   2.22394
    R5        3.47693   0.00147  -0.07586  -0.00550  -0.08108   3.39585
    R6        3.50071   0.00030  -0.02373   0.01093  -0.01273   3.48798
    R7        2.53148   0.00004   0.00283  -0.00122   0.00161   2.53309
    R8        2.52303   0.00026   0.00491  -0.00392   0.00099   2.52403
    R9        2.53346  -0.00015  -0.00139   0.00518   0.00379   2.53725
   R10        1.85712   0.00281   0.01510   0.00055   0.01570   1.87282
   R11        2.44258   0.01160  -0.15412   0.02523  -0.12898   2.31360
   R12        1.85357   0.00270   0.01605   0.00090   0.01628   1.86984
   R13        3.27483  -0.00031  -0.08586   0.01103  -0.07469   3.20015
   R14        3.30620  -0.00022  -0.09629   0.02584  -0.07108   3.23511
   R15        1.81450  -0.00019  -0.00027   0.00004  -0.00023   1.81426
   R16        1.85591  -0.00138  -0.00014  -0.00132  -0.00154   1.85437
   R17        3.31816   0.00006  -0.01113   0.00534  -0.00587   3.31229
   R18        3.33515  -0.00034  -0.01127  -0.00077  -0.01210   3.32305
   R19        1.83541   0.00441   0.00943   0.00265   0.01236   1.84777
   R20        1.86085  -0.00166  -0.00065   0.00025  -0.00047   1.86038
   R21        3.39836   0.00004  -0.04010   0.00146  -0.03858   3.35978
   R22        3.47430   0.00001  -0.05366   0.01024  -0.04312   3.43118
   R23        1.81377  -0.00071  -0.00000  -0.00069  -0.00069   1.81308
   R24        1.85384  -0.00142   0.00267  -0.00021   0.00219   1.85602
   R25        1.81436  -0.00030  -0.00044   0.00019  -0.00025   1.81411
   R26        1.83894   0.00033   0.00267  -0.00047   0.00222   1.84116
   R27        1.81421  -0.00026  -0.00011   0.00006  -0.00006   1.81415
   R28        1.85057  -0.00115   0.00290  -0.00190   0.00134   1.85191
    A1        2.24021   0.00056   0.00551  -0.00633  -0.00025   2.23996
    A2        1.95827   0.00040   0.00944  -0.00224   0.00696   1.96524
    A3        2.08457  -0.00096  -0.01485   0.00832  -0.00679   2.07778
    A4        2.01768  -0.00088   0.03243  -0.01273   0.02017   2.03784
    A5        2.37509   0.00098  -0.01426  -0.01571  -0.02875   2.34635
    A6        2.30872  -0.00098   0.01316  -0.00752   0.00525   2.31397
    A7        1.59303   0.00001   0.00482   0.01778   0.02299   1.61602
    A8        1.93684   0.00035   0.00549   0.00243   0.00793   1.94478
    A9        1.93839   0.00084  -0.00525   0.00953   0.00426   1.94264
   A10        1.91852   0.00074   0.00972  -0.01240  -0.00265   1.91587
   A11        1.88932  -0.00070  -0.00448   0.00112  -0.00340   1.88592
   A12        1.88396  -0.00053  -0.00271  -0.00084  -0.00349   1.88047
   A13        1.89538  -0.00077  -0.00317   0.00005  -0.00313   1.89225
   A14        1.98048  -0.00023  -0.02310   0.00958  -0.01359   1.96689
   A15        1.82156   0.00027   0.00706  -0.00079   0.00648   1.82803
   A16        1.97054  -0.00019  -0.02466   0.00974  -0.01472   1.95582
   A17        1.85933  -0.00010  -0.00026   0.00166   0.00132   1.86065
   A18        2.07851   0.00000   0.01038  -0.00645   0.00398   2.08249
   A19        1.78185   0.00030  -0.00303   0.00509   0.00186   1.78371
   A20        1.84347  -0.00101  -0.00586  -0.00534  -0.01072   1.83275
   A21        1.77954   0.00110  -0.00478   0.01770   0.01417   1.79371
   A22        1.68776   0.00120   0.02373  -0.00627   0.01661   1.70437
   A23        2.21314  -0.00030  -0.02616   0.02943   0.00282   2.21596
   A24        2.19056  -0.00031   0.00274  -0.02862  -0.02580   2.16476
   A25        1.65102   0.00003   0.01925  -0.00649   0.01292   1.66394
   A26        2.87469   0.00165  -0.00638   0.02140   0.01509   2.88978
   A27        2.23248   0.00071  -0.03321   0.03668   0.00348   2.23596
   A28        1.78768  -0.00019  -0.01401  -0.00013  -0.01325   1.77443
   A29        1.89421  -0.00026  -0.00330  -0.00322  -0.00472   1.88949
   A30        2.68071   0.00096   0.01306  -0.01953  -0.00572   2.67499
   A31        2.13906   0.00039   0.02472  -0.02175   0.00253   2.14159
   A32        1.92799  -0.00021  -0.00473  -0.00814  -0.01280   1.91519
   A33        1.86271  -0.00030  -0.00174  -0.01003  -0.01166   1.85105
   A34        2.08753  -0.00012   0.01607   0.00135   0.01717   2.10470
   A35        1.77718  -0.00056  -0.00604  -0.00586  -0.01129   1.76590
   A36        1.87878   0.00026   0.00359  -0.00250   0.00142   1.88020
   A37        2.65239   0.00136   0.01563  -0.01191   0.00366   2.65605
   A38        2.96287  -0.00105  -0.00272   0.00426   0.00123   2.96410
   A39        3.23033  -0.00346  -0.02211   0.00333  -0.01857   3.21176
   A40        3.03318  -0.00071   0.01210  -0.00208   0.01057   3.04375
   A41        2.89133   0.00045   0.00485  -0.00765  -0.00278   2.88855
   A42        3.19394   0.00150  -0.01884   0.02776   0.00920   3.20314
   A43        2.83740   0.00029  -0.00510   0.00063  -0.00415   2.83325
   A44        3.36585   0.00035  -0.00765   0.00876   0.00118   3.36703
   A45        3.16808  -0.00008  -0.00081  -0.00587  -0.00637   3.16171
   A46        2.75495  -0.00031   0.03802  -0.02041   0.01760   2.77255
   A47        3.10680  -0.00015  -0.01298   0.01776   0.00478   3.11158
   A48        3.13174   0.00027  -0.01097   0.04324   0.03295   3.16470
   A49        3.13271  -0.00013  -0.00820   0.00681  -0.00134   3.13137
    D1       -0.02121   0.00011   0.00858   0.00108   0.00987  -0.01135
    D2        3.10255   0.00010   0.02040  -0.01534   0.00531   3.10787
    D3        0.21846  -0.00025  -0.08311   0.10930   0.02687   0.24532
    D4       -3.08045  -0.00011  -0.02095   0.04336   0.02280  -3.05765
    D5       -2.90418  -0.00025  -0.09572   0.12686   0.03155  -2.87264
    D6        0.08010  -0.00012  -0.03356   0.06092   0.02748   0.10758
    D7        3.06622   0.00000   0.09549  -0.16527  -0.06986   2.99636
    D8        0.96372   0.00009   0.10100  -0.17471  -0.07383   0.88989
    D9       -1.13423   0.00003   0.10200  -0.17276  -0.07091  -1.20514
   D10       -0.09142   0.00001   0.10617  -0.18021  -0.07389  -0.16531
   D11       -2.19392   0.00010   0.11168  -0.18965  -0.07786  -2.27178
   D12        1.99131   0.00003   0.11268  -0.18770  -0.07494   1.91638
   D13        0.93882  -0.00023   0.02721  -0.05278  -0.02623   0.91259
   D14       -1.15959   0.00088   0.05799  -0.06738  -0.00909  -1.16867
   D15        2.92635  -0.00012   0.06820  -0.07760  -0.00816   2.91819
   D16        0.59508   0.00027   0.10523  -0.12741  -0.02069   0.57439
   D17       -1.09268  -0.00051   0.08368  -0.12531  -0.04111  -1.13379
   D18       -0.09158  -0.00006   0.02341  -0.03946  -0.01586  -0.10744
   D19       -2.42286   0.00033   0.06044  -0.08927  -0.02838  -2.45124
   D20        2.17258  -0.00045   0.03888  -0.08717  -0.04881   2.12377
   D21       -2.89903  -0.00019  -0.05609   0.05868   0.00338  -2.89565
   D22       -0.58545  -0.00001  -0.03117   0.01746  -0.01283  -0.59828
   D23        0.11482   0.00005  -0.01260   0.00891  -0.00418   0.11063
   D24        2.42839   0.00022   0.01232  -0.03231  -0.02038   2.40801
   D25       -3.05848   0.00052   0.08631  -0.06936   0.01760  -3.04088
   D26       -0.91374   0.00010   0.04268  -0.04154   0.00102  -0.91272
   D27       -1.01616   0.00018   0.06576  -0.05959   0.00696  -1.00919
   D28        1.12859  -0.00025   0.02213  -0.03177  -0.00962   1.11897
   D29        2.98457   0.00062   0.00137  -0.00326  -0.00163   2.98294
   D30       -1.29059   0.00028   0.00768  -0.01098  -0.00250  -1.29309
   D31       -1.24276   0.00023  -0.03003   0.01010  -0.01981  -1.26257
   D32        0.76527  -0.00012  -0.02372   0.00238  -0.02068   0.74458
   D33        1.84630   0.00007  -0.00130   0.02704   0.02591   1.87221
   D34       -2.25367  -0.00013   0.01561  -0.02080  -0.00529  -2.25896
   D35       -2.29557   0.00023   0.00807   0.02340   0.03157  -2.26400
   D36       -0.11235   0.00004   0.02498  -0.02444   0.00037  -0.11198
   D37        2.14881   0.00008   0.01549  -0.05593  -0.04036   2.10844
   D38        0.10877  -0.00002   0.01260  -0.05838  -0.04550   0.06327
   D39       -0.04018   0.00009  -0.04763   0.12185   0.07409   0.03392
   D40        2.02896   0.00045  -0.07791   0.16340   0.08583   2.11479
   D41       -1.96683  -0.00047  -0.07632   0.15108   0.07511  -1.89172
   D42       -0.96119  -0.00097  -0.02455  -0.01483  -0.03891  -1.00010
   D43       -3.05824  -0.00042   0.00484  -0.04473  -0.03965  -3.09789
   D44        0.74673   0.00039   0.00362  -0.02078  -0.01704   0.72969
   D45        0.68132   0.00082   0.05647  -0.05694  -0.00011   0.68120
   D46        2.68220   0.00035   0.07032  -0.08226  -0.01208   2.67012
   D47       -1.11004  -0.00043   0.05533  -0.07328  -0.01840  -1.12844
   D48        0.20302  -0.00071  -0.04495   0.05857   0.01405   0.21707
   D49        2.60310  -0.00013  -0.09771   0.10251   0.00566   2.60876
   D50        0.24614   0.00064  -0.02721   0.04824   0.02121   0.26735
   D51        2.45580   0.00031  -0.01008   0.04533   0.03560   2.49140
         Item               Value     Threshold  Converged?
 Maximum Force            0.019406     0.000015     NO 
 RMS     Force            0.002164     0.000010     NO 
 Maximum Displacement     0.196169     0.000060     NO 
 RMS     Displacement     0.047363     0.000040     NO 
 Predicted change in Energy=-5.083407D-04
 GradGradGradGradGradGradGradGradGradGradGradGradGradGradGradGradGradGrad

                          Input orientation:                          
 ---------------------------------------------------------------------
 Center     Atomic      Atomic             Coordinates (Angstroms)
 Number     Number       Type             X           Y           Z
 ---------------------------------------------------------------------
      1          6           0        1.041434   -0.293291    0.172602
      2          8           0        1.122864    0.559556    1.106511
      3          8           0        0.042442   -0.642419   -0.458842
      4          6           0        2.416535   -0.916596   -0.187523
      5          9           0        2.281789   -1.937440   -1.045737
      6          9           0        3.043469   -1.370793    0.900888
      7          9           0        3.195628    0.008285   -0.770898
      8          8           0       -0.860763    1.727033    1.784844
      9          1           0       -1.626781    1.136340    2.000448
     10          1           0        0.126359    1.104408    1.414907
     11          1           0       -1.201532    2.334901    1.082390
     12          8           0       -3.058491   -1.316595   -2.891069
     13          1           0       -3.763985   -1.967252   -2.865554
     14          1           0       -2.214617   -1.816766   -2.865913
     15          8           0       -2.538536    0.319090   -0.784428
     16          1           0       -1.619482    0.014431   -0.648019
     17          1           0       -2.869099   -0.203001   -1.550805
     18          8           0       -2.135477    2.921322   -0.227047
     19          1           0       -1.882872    3.563159   -0.893951
     20          1           0       -2.385768    2.087450   -0.681649
     21          8           0       -0.639861   -2.477377   -2.446384
     22          1           0        0.048542   -2.630652   -3.097672
     23          1           0       -0.232398   -1.936737   -1.745711
     24          8           0       -2.997873    0.148340    1.892216
     25          1           0       -3.831427    0.425281    2.279654
     26          1           0       -3.121417    0.100517    0.921222
 ---------------------------------------------------------------------
                    Distance matrix (angstroms):
                    1          2          3          4          5
     1  C    0.000000
     2  O    1.267346   0.000000
     3  O    1.232314   2.249975   0.000000
     4  C    1.552128   2.350986   2.405224   0.000000
     5  F    2.392918   3.494320   2.652584   1.340452   0.000000
     6  F    2.387374   2.730797   3.374249   1.335657   2.165778
     7  F    2.371011   2.850425   3.234715   1.342654   2.167138
     8  O    3.209266   2.399565   3.385884   4.649697   5.596087
     9  H    3.536133   2.948278   3.463870   5.034894   5.831319
    10  H    2.081886   1.176857   2.563081   3.449224   4.466933
    11  H    3.572955   2.924935   3.575934   5.027456   5.908921
    12  O    5.219446   6.081473   3.998253   6.119237   5.684126
    13  H    5.926600   6.785525   4.694287   6.817224   6.313795
    14  H    4.706954   5.706648   3.502484   5.425094   4.852347
    15  O    3.755942   4.127872   2.773437   5.141589   5.328766
    16  H    2.801533   3.300909   1.797007   4.167529   4.380399
    17  H    4.274406   4.855779   3.140468   5.505059   5.458481
    18  O    4.537204   4.239470   4.182979   5.954158   6.617406
    19  H    4.955937   4.696587   4.645755   6.249171   6.901017
    20  H    4.259505   4.224035   3.660333   5.685997   6.174009
    21  O    3.802115   4.995321   2.789791   4.108534   3.284720
    22  H    4.140505   5.385792   3.304017   4.124845   3.111008
    23  H    2.829043   4.025343   1.845759   3.238130   2.609809
    24  O    4.412268   4.215080   3.923810   5.897051   6.391938
    25  H    5.357312   5.093063   4.862737   6.850155   7.349292
    26  H    4.247922   4.273051   3.530798   5.738705   6.100560
                    6          7          8          9         10
     6  F    0.000000
     7  F    2.172528   0.000000
     8  O    5.061712   5.093155   0.000000
     9  H    5.413499   5.675253   0.991054   0.000000
    10  H    3.860099   3.924238   1.224306   1.848614   0.000000
    11  H    5.637831   5.308751   0.989479   1.568507   1.840645
    12  O    7.184413   6.735313   5.996486   5.656290   5.877581
    13  H    7.802774   7.531703   6.610798   6.154502   6.549215
    14  H    6.483452   6.081994   6.001748   5.722573   5.686725
    15  O    6.070813   5.742597   3.376150   3.042159   3.543370
    16  H    5.105005   4.816682   3.070421   2.876301   2.914048
    17  H    6.506381   6.118318   4.345688   3.993568   4.413336
    18  O    6.820262   6.099364   2.664382   2.899425   3.333631
    19  H    7.199595   6.200277   3.404704   3.785839   3.925977
    20  H    6.628762   5.956751   2.922179   2.945219   3.416534
    21  O    5.098596   4.867931   5.969017   5.814402   5.322204
    22  H    5.152214   4.720383   6.607210   6.556505   5.858336
    23  H    4.249245   4.060140   5.126683   5.042004   4.400770
    24  O    6.307797   6.743237   2.659143   1.693444   3.301926
    25  H    7.238168   7.671979   3.280891   2.333244   4.107685
    26  H    6.338058   6.540400   2.915811   2.114614   3.435050
                   11         12         13         14         15
    11  H    0.000000
    12  O    5.707022   0.000000
    13  H    6.376593   0.960066   0.000000
    14  H    5.818228   0.981288   1.556659   0.000000
    15  O    3.055501   2.717306   3.325683   2.999896   0.000000
    16  H    2.924650   2.978867   3.666527   2.937094   0.977795
    17  H    4.019384   1.752788   2.375282   2.182221   0.984471
    18  O    1.711949   5.090079   5.788947   5.423961   2.691606
    19  H    2.424617   5.402088   6.165326   5.739536   3.311476
    20  H    2.139037   4.113589   4.807238   4.476964   1.777921
    21  O    5.993809   2.719362   3.193130   1.758484   3.766602
    22  H    6.610017   3.379806   3.876769   2.416198   4.554673
    23  H    5.213853   3.111787   3.705008   2.280008   3.366168
    24  O    2.943418   5.002951   5.262986   5.207198   2.721134
    25  H    3.463588   5.510712   5.674674   5.841036   3.327378
    26  H    2.950323   4.067644   4.362136   4.340581   1.815700
                   16         17         18         19         20
    16  H    0.000000
    17  H    1.556869   0.000000
    18  O    2.982194   3.471589   0.000000
    19  H    3.566977   3.948172   0.959440   0.000000
    20  H    2.210369   2.497040   0.982166   1.573433   0.000000
    21  O    3.225350   3.308224   6.025635   6.359497   5.196165
    22  H    3.972351   4.098648   6.620789   6.852010   5.832969
    23  H    2.633626   3.161648   5.434039   5.805033   4.686503
    24  O    2.893214   3.463296   3.595057   4.546091   3.280183
    25  H    3.692258   3.999154   3.923012   4.869797   3.690807
    26  H    2.173876   2.503339   3.201178   4.101065   2.656742
                   21         22         23         24         25
    21  O    0.000000
    22  H    0.959984   0.000000
    23  H    0.974301   1.545394   0.000000
    24  O    5.592679   6.473208   5.022938   0.000000
    25  H    6.398981   7.301269   5.893700   0.960009   0.000000
    26  H    4.913698   5.801675   4.428246   0.979989   1.566820
                   26
    26  H    0.000000
 Stoichiometry    C2H13F3O8
 Framework group  C1[X(C2H13F3O8)]
 Deg. of freedom    72
 Full point group                 C1      NOp   1
 Largest Abelian subgroup         C1      NOp   1
 Largest concise Abelian subgroup C1      NOp   1
                         Standard orientation:                         
 ---------------------------------------------------------------------
 Center     Atomic      Atomic             Coordinates (Angstroms)
 Number     Number       Type             X           Y           Z
 ---------------------------------------------------------------------
      1          6           0        1.134750   -0.540130   -0.075838
      2          8           0        0.927914   -1.790481   -0.073219
      3          8           0        0.307652    0.371397   -0.136040
      4          6           0        2.640992   -0.184473    0.041821
      5          9           0        2.850455    1.126585   -0.142742
      6          9           0        3.368711   -0.850722   -0.858467
      7          9           0        3.088178   -0.501734    1.267418
      8          8           0       -1.332766   -2.590486   -0.158274
      9          1           0       -1.870872   -2.211269   -0.899100
     10          1           0       -0.194050   -2.142074   -0.123952
     11          1           0       -1.843013   -2.372113    0.660890
     12          8           0       -2.386075    3.296346    0.281732
     13          1           0       -2.845551    3.841699   -0.361073
     14          1           0       -1.426617    3.404675    0.106711
     15          8           0       -2.441694    0.582267    0.161583
     16          1           0       -1.475020    0.468225    0.068742
     17          1           0       -2.578797    1.555138    0.224115
     18          8           0       -2.901524   -1.555894    1.730522
     19          1           0       -2.861139   -1.516684    2.688309
     20          1           0       -2.865891   -0.637893    1.383167
     21          8           0        0.272215    3.157535   -0.274285
     22          1           0        0.980408    3.587572    0.210584
     23          1           0        0.476899    2.205056   -0.262039
     24          8           0       -2.850909   -1.207100   -1.847217
     25          1           0       -3.733401   -1.485648   -2.102632
     26          1           0       -2.942014   -0.424890   -1.263928
 ---------------------------------------------------------------------
 Rotational constants (GHZ):           0.5992342           0.3672203           0.2683059
 Standard basis: 6-31++G(d,p) (6D, 7F)
 There are   325 symmetry adapted cartesian basis functions of A   symmetry.
 There are   325 symmetry adapted basis functions of A   symmetry.
   325 basis functions,   520 primitive gaussians,   325 cartesian basis functions
    58 alpha electrons       58 beta electrons
       nuclear repulsion energy       995.6758301903 Hartrees.
 NAtoms=   26 NActive=   26 NUniq=   26 SFac= 1.00D+00 NAtFMM=   60 NAOKFM=F Big=F
 Integral buffers will be    131072 words long.
 Raffenetti 2 integral format.
 Two-electron integral symmetry is turned on.
 Nuclear repulsion after empirical dispersion term =      995.6620911007 Hartrees.
 One-electron integrals computed using PRISM.
 NBasis=   325 RedAO= T EigKep=  3.20D-05  NBF=   325
 NBsUse=   325 1.00D-06 EigRej= -1.00D+00 NBFU=   325
 Lowest energy guess from the checkpoint file:  "/local_scratch/slurm.5787566/Gau-2252555.chk"
 B after Tr=    -0.000000    0.000000   -0.000000
         Rot=    0.999964   -0.001915    0.004207    0.007143 Ang=  -0.97 deg.
 B after Tr=    -0.000000   -0.000000   -0.000000
         Rot=    0.999972   -0.001154    0.001190    0.007290 Ang=  -0.86 deg.
 Requested convergence on RMS density matrix=1.00D-10 within 128 cycles.
 Requested convergence on MAX density matrix=1.00D-08.
 Requested convergence on             energy=1.00D-08.
 No special actions if energy rises.
 SCF Done:  E(RwB97XD) =  -985.246697810     A.U. after   16 cycles
            NFock= 16  Conv=0.68D-10     -V/T= 2.0083
 Calling FoFJK, ICntrl=      2127 FMM=F ISym2X=0 I1Cent= 0 IOpClX= 0 NMat=1 NMatS=1 NMatT=0.
 ***** Axes restored to original set *****
 -------------------------------------------------------------------
 Center     Atomic                   Forces (Hartrees/Bohr)
 Number     Number              X              Y              Z
 -------------------------------------------------------------------
      1        6          -0.000206169    0.001067382    0.001565949
      2        8          -0.000704872    0.001166185    0.000553512
      3        8           0.000515989   -0.001120141   -0.001779176
      4        6          -0.000272462    0.000109782    0.000149321
      5        9          -0.000284548   -0.000074420   -0.000198051
      6        9           0.000197737   -0.000112997   -0.000396870
      7        9           0.000042179   -0.000304102    0.000147051
      8        8          -0.001157449    0.001492586   -0.000224438
      9        1          -0.000167452   -0.000567895   -0.000033876
     10        1           0.002304445   -0.001065504   -0.000172092
     11        1           0.000005074   -0.000360061    0.000209697
     12        8          -0.000423783    0.000069882    0.000020710
     13        1           0.000158322    0.000053935   -0.000026065
     14        1           0.000228192    0.000120222    0.000316594
     15        8          -0.000053848   -0.000259942   -0.000485316
     16        1          -0.000748814   -0.000493692   -0.000306256
     17        1           0.000187968    0.000424200    0.000671610
     18        8          -0.000060040   -0.000328302   -0.000704633
     19        1           0.000205234   -0.000157524    0.000029716
     20        1          -0.000030610    0.000424193    0.000937389
     21        8           0.000654513    0.000042529   -0.000632289
     22        1          -0.000105804   -0.000381073   -0.000215070
     23        1          -0.000563814    0.000180568    0.000581563
     24        8          -0.000659759   -0.000015307    0.000109035
     25        1           0.000120383    0.000044805   -0.000065134
     26        1           0.000819387    0.000044691   -0.000052879
 -------------------------------------------------------------------
 Cartesian Forces:  Max     0.002304445 RMS     0.000604616

 GradGradGradGradGradGradGradGradGradGradGradGradGradGradGradGradGradGrad
 Berny optimization.
 Using GEDIIS/GDIIS optimizer.
 FormGI is forming the generalized inverse of G from B-inverse, IUseBI=4.
 Internal  Forces:  Max     0.002126949 RMS     0.000392583
 Search for a local minimum.
 Step number  11 out of a maximum of  156
 All quantities printed in internal units (Hartrees-Bohrs-Radians)
 Mixed Optimization -- En-DIIS/RFO-DIIS
 Update second derivatives using D2CorX and points    6    7    8   11    9
 DE=  1.29D-04 DEPred=-5.08D-04 R=-2.53D-01
 Trust test=-2.53D-01 RLast= 7.80D-01 DXMaxT set to 3.88D-01
 ITU= -1 -1  1  1  1  1  1  0  1  1  0
 Use linear search instead of GDIIS.
 Energy rises -- skip Quadratic/GDIIS search.
 Quartic linear search produced a step of -0.82839.
 Iteration  1 RMS(Cart)=  0.09978650 RMS(Int)=  0.00669497
 Iteration  2 RMS(Cart)=  0.00724512 RMS(Int)=  0.00010678
 Iteration  3 RMS(Cart)=  0.00003787 RMS(Int)=  0.00010309
 Iteration  4 RMS(Cart)=  0.00000000 RMS(Int)=  0.00010309
 Variable       Old X    -DE/DX   Delta X   Delta X   Delta X     New X
                                 (Linear)    (Quad)   (Total)
    R1        2.39494   0.00070  -0.00467   0.00000  -0.00464   2.39030
    R2        2.32874   0.00100   0.00494   0.00000   0.00499   2.33372
    R3        2.93310  -0.00006   0.00109   0.00000   0.00109   2.93419
    R4        2.22394  -0.00113   0.04498   0.00000   0.04496   2.26890
    R5        3.39585   0.00005  -0.01411   0.00000  -0.01406   3.38179
    R6        3.48798   0.00004  -0.01488   0.00000  -0.01490   3.47308
    R7        2.53309   0.00021   0.00170   0.00000   0.00170   2.53479
    R8        2.52403  -0.00019   0.00444   0.00000   0.00444   2.52847
    R9        2.53725  -0.00025  -0.00463   0.00000  -0.00463   2.53262
   R10        1.87282   0.00059   0.00317   0.00000   0.00319   1.87601
   R11        2.31360   0.00133  -0.05827   0.00000  -0.05829   2.25532
   R12        1.86984  -0.00043   0.00371   0.00000   0.00358   1.87342
   R13        3.20015   0.00013  -0.03011   0.00000  -0.03008   3.17007
   R14        3.23511  -0.00005  -0.04427   0.00000  -0.04440   3.19072
   R15        1.81426  -0.00015  -0.00010   0.00000  -0.00010   1.81416
   R16        1.85437   0.00032   0.00113   0.00000   0.00113   1.85549
   R17        3.31229  -0.00012  -0.00706   0.00000  -0.00704   3.30525
   R18        3.32305   0.00010  -0.00206   0.00000  -0.00207   3.32098
   R19        1.84777  -0.00054  -0.00014   0.00000  -0.00009   1.84768
   R20        1.86038  -0.00094  -0.00031   0.00000  -0.00029   1.86009
   R21        3.35978  -0.00004  -0.01100   0.00000  -0.01100   3.34878
   R22        3.43118  -0.00019  -0.02176   0.00000  -0.02171   3.40946
   R23        1.81308  -0.00007   0.00057   0.00000   0.00057   1.81365
   R24        1.85602  -0.00072   0.00105   0.00000   0.00099   1.85701
   R25        1.81411   0.00013  -0.00026   0.00000  -0.00026   1.81384
   R26        1.84116   0.00036   0.00102   0.00000   0.00101   1.84217
   R27        1.81415  -0.00012  -0.00007   0.00000  -0.00007   1.81408
   R28        1.85191  -0.00004   0.00199   0.00000   0.00205   1.85396
    A1        2.23996   0.00107   0.00611   0.00000   0.00634   2.24630
    A2        1.96524   0.00106   0.00435   0.00000   0.00424   1.96948
    A3        2.07778  -0.00213  -0.01029   0.00000  -0.01039   2.06739
    A4        2.03784  -0.00045   0.01803   0.00000   0.01829   2.05613
    A5        2.34635  -0.00044   0.00854   0.00000   0.00889   2.35523
    A6        2.31397   0.00045   0.00975   0.00000   0.00974   2.32371
    A7        1.61602   0.00001  -0.01389   0.00000  -0.01395   1.60207
    A8        1.94478  -0.00073  -0.00069   0.00000  -0.00068   1.94409
    A9        1.94264   0.00079  -0.00915   0.00000  -0.00915   1.93350
   A10        1.91587   0.00037   0.01261   0.00000   0.01261   1.92848
   A11        1.88592  -0.00008  -0.00199   0.00000  -0.00198   1.88394
   A12        1.88047   0.00001  -0.00002   0.00000  -0.00001   1.88046
   A13        1.89225  -0.00038  -0.00080   0.00000  -0.00080   1.89144
   A14        1.96689  -0.00001  -0.01349   0.00000  -0.01351   1.95338
   A15        1.82803   0.00001   0.00219   0.00000   0.00220   1.83023
   A16        1.95582   0.00004  -0.01422   0.00000  -0.01416   1.94166
   A17        1.86065  -0.00004  -0.00137   0.00000  -0.00140   1.85925
   A18        2.08249  -0.00000   0.00783   0.00000   0.00785   2.09034
   A19        1.78371   0.00008  -0.00479   0.00000  -0.00476   1.77895
   A20        1.83275  -0.00020   0.00261   0.00000   0.00271   1.83546
   A21        1.79371   0.00015  -0.01686   0.00000  -0.01659   1.77712
   A22        1.70437   0.00005   0.01166   0.00000   0.01158   1.71595
   A23        2.21596   0.00008  -0.03036   0.00000  -0.03055   2.18541
   A24        2.16476   0.00022   0.02430   0.00000   0.02448   2.18924
   A25        1.66394  -0.00029   0.00992   0.00000   0.00989   1.67383
   A26        2.88978  -0.00013  -0.01933   0.00000  -0.01931   2.87047
   A27        2.23596  -0.00017  -0.03846   0.00000  -0.03851   2.19745
   A28        1.77443   0.00018  -0.00403   0.00000  -0.00392   1.77051
   A29        1.88949   0.00012   0.00037   0.00000   0.00061   1.89010
   A30        2.67499   0.00041   0.01873   0.00000   0.01893   2.69392
   A31        2.14159   0.00016   0.02438   0.00000   0.02450   2.16609
   A32        1.91519  -0.00056   0.00554   0.00000   0.00560   1.92079
   A33        1.85105   0.00050   0.00780   0.00000   0.00790   1.85895
   A34        2.10470  -0.00007   0.00300   0.00000   0.00292   2.10763
   A35        1.76590  -0.00021   0.00288   0.00000   0.00299   1.76889
   A36        1.88020   0.00000   0.00267   0.00000   0.00269   1.88289
   A37        2.65605   0.00060   0.01371   0.00000   0.01375   2.66980
   A38        2.96410   0.00010  -0.00394   0.00000  -0.00397   2.96013
   A39        3.21176  -0.00057  -0.00830   0.00000  -0.00814   3.20362
   A40        3.04375  -0.00002   0.00421   0.00000   0.00432   3.04807
   A41        2.88855   0.00033   0.00750   0.00000   0.00752   2.89607
   A42        3.20314  -0.00051  -0.02781   0.00000  -0.02757   3.17557
   A43        2.83325  -0.00003  -0.00203   0.00000  -0.00206   2.83119
   A44        3.36703   0.00022  -0.00917   0.00000  -0.00914   3.35789
   A45        3.16171   0.00016   0.00440   0.00000   0.00432   3.16603
   A46        2.77255   0.00013   0.02616   0.00000   0.02621   2.79876
   A47        3.11158   0.00004  -0.01787   0.00000  -0.01805   3.09354
   A48        3.16470  -0.00027  -0.03905   0.00000  -0.03909   3.12561
   A49        3.13137  -0.00021  -0.00767   0.00000  -0.00750   3.12387
    D1       -0.01135   0.00010   0.00101   0.00000   0.00112  -0.01023
    D2        3.10787   0.00003   0.01746   0.00000   0.01760   3.12547
    D3        0.24532  -0.00017  -0.11130   0.00000  -0.11100   0.13432
    D4       -3.05765  -0.00003  -0.04134   0.00000  -0.04126  -3.09891
    D5       -2.87264  -0.00014  -0.12868   0.00000  -0.12845  -3.00109
    D6        0.10758  -0.00000  -0.05872   0.00000  -0.05871   0.04886
    D7        2.99636   0.00014   0.16017   0.00000   0.16013  -3.12669
    D8        0.88989   0.00020   0.16937   0.00000   0.16934   1.05922
    D9       -1.20514  -0.00007   0.16801   0.00000   0.16797  -1.03717
   D10       -0.16531   0.00012   0.17494   0.00000   0.17498   0.00967
   D11       -2.27178   0.00019   0.18414   0.00000   0.18418  -2.08760
   D12        1.91638  -0.00009   0.18279   0.00000   0.18282   2.09919
   D13        0.91259  -0.00002   0.05087   0.00000   0.05078   0.96338
   D14       -1.16867   0.00017   0.06965   0.00000   0.06959  -1.09908
   D15        2.91819   0.00006   0.07983   0.00000   0.07993   2.99812
   D16        0.57439  -0.00000   0.12987   0.00000   0.13014   0.70453
   D17       -1.13379   0.00034   0.12370   0.00000   0.12373  -1.01006
   D18       -0.10744  -0.00005   0.03821   0.00000   0.03814  -0.06930
   D19       -2.45124  -0.00011   0.08826   0.00000   0.08834  -2.36289
   D20        2.12377   0.00024   0.08209   0.00000   0.08193   2.20570
   D21       -2.89565   0.00001  -0.06289   0.00000  -0.06303  -2.95869
   D22       -0.59828   0.00003  -0.02277   0.00000  -0.02279  -0.62107
   D23        0.11063  -0.00004  -0.01004   0.00000  -0.01020   0.10043
   D24        2.40801  -0.00002   0.03008   0.00000   0.03004   2.43805
   D25       -3.04088   0.00011   0.07788   0.00000   0.07798  -2.96290
   D26       -0.91272   0.00041   0.04488   0.00000   0.04489  -0.86782
   D27       -1.00919   0.00013   0.06468   0.00000   0.06479  -0.94440
   D28        1.11897   0.00043   0.03168   0.00000   0.03170   1.15067
   D29        2.98294   0.00001   0.00282   0.00000   0.00283   2.98577
   D30       -1.29309  -0.00025   0.01030   0.00000   0.01039  -1.28270
   D31       -1.26257   0.00004  -0.01576   0.00000  -0.01572  -1.27830
   D32        0.74458  -0.00022  -0.00828   0.00000  -0.00817   0.73642
   D33        1.87221  -0.00020  -0.02286   0.00000  -0.02284   1.84937
   D34       -2.25896   0.00012   0.02111   0.00000   0.02112  -2.23783
   D35       -2.26400  -0.00009  -0.01751   0.00000  -0.01748  -2.28148
   D36       -0.11198   0.00023   0.02646   0.00000   0.02648  -0.08550
   D37        2.10844  -0.00007   0.05003   0.00000   0.05006   2.15850
   D38        0.06327  -0.00009   0.05119   0.00000   0.05122   0.11449
   D39        0.03392  -0.00009  -0.11240   0.00000  -0.11246  -0.07854
   D40        2.11479  -0.00001  -0.15456   0.00000  -0.15455   1.96024
   D41       -1.89172  -0.00011  -0.14398   0.00000  -0.14395  -2.03567
   D42       -1.00010  -0.00015   0.00594   0.00000   0.00597  -0.99413
   D43       -3.09789  -0.00007   0.03803   0.00000   0.03818  -3.05971
   D44        0.72969  -0.00015   0.01800   0.00000   0.01802   0.74771
   D45        0.68120   0.00025   0.06059   0.00000   0.06072   0.74192
   D46        2.67012   0.00014   0.08534   0.00000   0.08542   2.75554
   D47       -1.12844   0.00014   0.07452   0.00000   0.07441  -1.05403
   D48        0.21707  -0.00015  -0.05979   0.00000  -0.05967   0.15740
   D49        2.60876  -0.00015  -0.10937   0.00000  -0.10921   2.49954
   D50        0.26735   0.00012  -0.04673   0.00000  -0.04662   0.22073
   D51        2.49140  -0.00007  -0.04029   0.00000  -0.04021   2.45119
         Item               Value     Threshold  Converged?
 Maximum Force            0.002127     0.000015     NO 
 RMS     Force            0.000393     0.000010     NO 
 Maximum Displacement     0.475029     0.000060     NO 
 RMS     Displacement     0.100099     0.000040     NO 
 Predicted change in Energy=-1.612793D-05
 GradGradGradGradGradGradGradGradGradGradGradGradGradGradGradGradGradGrad

                          Input orientation:                          
 ---------------------------------------------------------------------
 Center     Atomic      Atomic             Coordinates (Angstroms)
 Number     Number       Type             X           Y           Z
 ---------------------------------------------------------------------
      1          6           0        1.033260   -0.270647    0.166970
      2          8           0        1.103735    0.577464    1.102754
      3          8           0        0.046126   -0.615036   -0.490351
      4          6           0        2.403056   -0.926152   -0.156859
      5          9           0        2.298492   -1.805767   -1.164117
      6          9           0        2.882303   -1.576181    0.909934
      7          9           0        3.295201    0.005886   -0.519524
      8          8           0       -0.858840    1.777218    1.761764
      9          1           0       -1.618842    1.187367    2.006727
     10          1           0        0.096734    1.151879    1.415093
     11          1           0       -1.203909    2.343966    1.025191
     12          8           0       -3.106403   -1.348402   -2.848962
     13          1           0       -3.765189   -2.046079   -2.819428
     14          1           0       -2.230796   -1.791952   -2.874906
     15          8           0       -2.570362    0.252559   -0.728773
     16          1           0       -1.645968   -0.047495   -0.621730
     17          1           0       -2.924036   -0.267989   -1.485627
     18          8           0       -2.106234    2.869396   -0.301689
     19          1           0       -1.791026    3.439488   -1.006489
     20          1           0       -2.385911    2.014765   -0.698002
     21          8           0       -0.609896   -2.381137   -2.537320
     22          1           0        0.070079   -2.498195   -3.204577
     23          1           0       -0.206933   -1.858489   -1.819853
     24          8           0       -2.967153    0.190562    1.956331
     25          1           0       -3.801086    0.473018    2.338846
     26          1           0       -3.097720    0.091147    0.989078
 ---------------------------------------------------------------------
                    Distance matrix (angstroms):
                    1          2          3          4          5
     1  C    0.000000
     2  O    1.264892   0.000000
     3  O    1.234952   2.253570   0.000000
     4  C    1.552706   2.352811   2.400652   0.000000
     5  F    2.393574   3.499419   2.635327   1.341352   0.000000
     6  F    2.382305   2.799763   3.305827   1.338007   2.166848
     7  F    2.379942   2.785859   3.308003   1.340202   2.165875
     8  O    3.212034   2.392782   3.407912   4.650730   5.600652
     9  H    3.541773   2.932844   3.500882   5.032269   5.861621
    10  H    2.111509   1.200649   2.599090   3.479708   4.499747
    11  H    3.546501   2.907192   3.551781   5.010101   5.854926
    12  O    5.233947   6.086893   4.004910   6.146531   5.679856
    13  H    5.924174   6.780332   4.690267   6.811076   6.290154
    14  H    4.713961   5.705699   3.500800   5.441504   4.841636
    15  O    3.749958   4.118136   2.766871   5.143086   5.303957
    16  H    2.801804   3.305342   1.789566   4.169261   4.352524
    17  H    4.288504   4.861835   3.151647   5.529621   5.453707
    18  O    4.464967   4.186802   4.099941   5.895834   6.480937
    19  H    4.808191   4.584728   4.481149   6.113184   6.652947
    20  H    4.202619   4.181648   3.588005   5.645886   6.062784
    21  O    3.803592   4.993995   2.782006   4.106271   3.267332
    22  H    4.154156   5.392701   3.303617   4.147612   3.099800
    23  H    2.829626   4.024096   1.837876   3.232158   2.590352
    24  O    4.406567   4.177370   3.964227   5.878076   6.438132
    25  H    5.351727   5.059259   4.897883   6.832101   7.393812
    26  H    4.227499   4.231034   3.545585   5.710219   6.111762
                    6          7          8          9         10
     6  F    0.000000
     7  F    2.171812   0.000000
     8  O    5.095787   5.059441   0.000000
     9  H    5.394484   5.650280   0.992741   0.000000
    10  H    3.931525   3.909761   1.193462   1.815074   0.000000
    11  H    5.663741   5.300448   0.991371   1.572674   1.806867
    12  O    7.074303   6.945567   6.006649   5.676325   5.890132
    13  H    7.636628   7.703845   6.637152   6.193040   6.562969
    14  H    6.365166   6.270301   6.009987   5.751622   5.699791
    15  O    5.980067   5.874475   3.384770   3.043389   3.538127
    16  H    5.018776   4.942514   3.103255   2.904204   2.936691
    17  H    6.415890   6.299783   4.358148   4.002265   4.422132
    18  O    6.790927   6.117405   2.647014   2.897509   3.278762
    19  H    7.118260   6.156011   3.360854   3.765789   3.828950
    20  H    6.575289   6.028473   2.904965   2.930621   3.372428
    21  O    4.972622   5.001916   5.986319   5.865198   5.348186
    22  H    5.068324   4.886854   6.618655   6.602538   5.887708
    23  H    4.132168   4.175127   5.145030   5.090525   4.429380
    24  O    6.199392   6.736545   2.645812   1.677529   3.256452
    25  H    7.135033   7.664580   3.269675   2.320083   4.062902
    26  H    6.208616   6.569063   2.907312   2.103422   3.392813
                   11         12         13         14         15
    11  H    0.000000
    12  O    5.679975   0.000000
    13  H    6.372891   0.960013   0.000000
    14  H    5.776769   0.981884   1.556284   0.000000
    15  O    3.052469   2.710279   3.328991   2.983490   0.000000
    16  H    2.937150   2.964083   3.649015   2.908944   0.977750
    17  H    4.010655   1.749065   2.376587   2.175578   0.984318
    18  O    1.688454   5.027798   5.766544   5.325892   2.691775
    19  H    2.381722   5.296113   6.105367   5.572463   3.292569
    20  H    2.115394   4.056677   4.784695   4.387945   1.772100
    21  O    5.947347   2.719597   3.185549   1.757389   3.748415
    22  H    6.554426   3.396840   3.880983   2.429298   4.546227
    23  H    5.171930   3.118682   3.700747   2.283327   3.351533
    24  O    2.934826   5.047636   5.333600   5.273843   2.714972
    25  H    3.459981   5.541977   5.740639   5.897381   3.312639
    26  H    2.943300   4.099136   4.417914   4.384972   1.804210
                   16         17         18         19         20
    16  H    0.000000
    17  H    1.558330   0.000000
    18  O    2.970274   3.451622   0.000000
    19  H    3.511144   3.906235   0.959741   0.000000
    20  H    2.192316   2.474045   0.982689   1.574449   0.000000
    21  O    3.191992   3.305555   5.899591   6.133367   5.085398
    22  H    3.952449   4.110150   6.478744   6.599347   5.716783
    23  H    2.604999   3.166077   5.316490   5.589229   4.583513
    24  O    2.906647   3.472636   3.607768   4.551604   3.272772
    25  H    3.698713   3.993107   3.948111   4.902199   3.688109
    26  H    2.172902   2.506653   3.219906   4.111098   2.655789
                   21         22         23         24         25
    21  O    0.000000
    22  H    0.959844   0.000000
    23  H    0.974833   1.550297   0.000000
    24  O    5.688866   6.564234   5.106564   0.000000
    25  H    6.488982   7.385362   5.970649   0.959970   0.000000
    26  H    4.973624   5.858872   4.477480   0.981076   1.569212
                   26
    26  H    0.000000
 Stoichiometry    C2H13F3O8
 Framework group  C1[X(C2H13F3O8)]
 Deg. of freedom    72
 Full point group                 C1      NOp   1
 Largest Abelian subgroup         C1      NOp   1
 Largest concise Abelian subgroup C1      NOp   1
                         Standard orientation:                         
 ---------------------------------------------------------------------
 Center     Atomic      Atomic             Coordinates (Angstroms)
 Number     Number       Type             X           Y           Z
 ---------------------------------------------------------------------
      1          6           0        1.130432   -0.530817   -0.045912
      2          8           0        0.929706   -1.779624   -0.034018
      3          8           0        0.302255    0.383991   -0.094471
      4          6           0        2.637307   -0.161880    0.018163
      5          9           0        2.815680    1.167552    0.022486
      6          9           0        3.293793   -0.662408   -1.034814
      7          9           0        3.193357   -0.652190    1.134651
      8          8           0       -1.311308   -2.617593   -0.066652
      9          1           0       -1.848807   -2.278544   -0.829328
     10          1           0       -0.207208   -2.164489   -0.063407
     11          1           0       -1.814982   -2.342417    0.741684
     12          8           0       -2.456877    3.273497    0.183472
     13          1           0       -2.864021    3.821375   -0.491575
     14          1           0       -1.486344    3.387849    0.088151
     15          8           0       -2.453809    0.565643    0.068887
     16          1           0       -1.482177    0.480218    0.000862
     17          1           0       -2.625017    1.534161    0.108172
     18          8           0       -2.833671   -1.480456    1.776177
     19          1           0       -2.711415   -1.367927    2.721425
     20          1           0       -2.830718   -0.591756    1.356795
     21          8           0        0.236820    3.164072   -0.174621
     22          1           0        0.920654    3.600174    0.338689
     23          1           0        0.454262    2.213800   -0.174986
     24          8           0       -2.816900   -1.341636   -1.828880
     25          1           0       -3.698150   -1.633715   -2.073079
     26          1           0       -2.907703   -0.522287   -1.296968
 ---------------------------------------------------------------------
 Rotational constants (GHZ):           0.5990103           0.3691593           0.2690466
 Standard basis: 6-31++G(d,p) (6D, 7F)
 There are   325 symmetry adapted cartesian basis functions of A   symmetry.
 There are   325 symmetry adapted basis functions of A   symmetry.
   325 basis functions,   520 primitive gaussians,   325 cartesian basis functions
    58 alpha electrons       58 beta electrons
       nuclear repulsion energy       996.7791856692 Hartrees.
 NAtoms=   26 NActive=   26 NUniq=   26 SFac= 1.00D+00 NAtFMM=   60 NAOKFM=F Big=F
 Integral buffers will be    131072 words long.
 Raffenetti 2 integral format.
 Two-electron integral symmetry is turned on.
 Nuclear repulsion after empirical dispersion term =      996.7654022710 Hartrees.
 One-electron integrals computed using PRISM.
 NBasis=   325 RedAO= T EigKep=  2.93D-05  NBF=   325
 NBsUse=   325 1.00D-06 EigRej= -1.00D+00 NBFU=   325
 Lowest energy guess from the checkpoint file:  "/local_scratch/slurm.5787566/Gau-2252555.chk"
 B after Tr=    -0.000000    0.000000   -0.000000
         Rot=    0.999999   -0.000350    0.000748    0.001242 Ang=  -0.17 deg.
 B after Tr=     0.000000    0.000000   -0.000000
         Rot=    0.999975    0.001539   -0.003466   -0.005901 Ang=   0.80 deg.
 Requested convergence on RMS density matrix=1.00D-10 within 128 cycles.
 Requested convergence on MAX density matrix=1.00D-08.
 Requested convergence on             energy=1.00D-08.
 No special actions if energy rises.
 SCF Done:  E(RwB97XD) =  -985.246832158     A.U. after   14 cycles
            NFock= 14  Conv=0.35D-10     -V/T= 2.0083
 Calling FoFJK, ICntrl=      2127 FMM=F ISym2X=0 I1Cent= 0 IOpClX= 0 NMat=1 NMatS=1 NMatT=0.
 ***** Axes restored to original set *****
 -------------------------------------------------------------------
 Center     Atomic                   Forces (Hartrees/Bohr)
 Number     Number              X              Y              Z
 -------------------------------------------------------------------
      1        6          -0.000526038    0.000209925    0.000216553
      2        8           0.000732828   -0.000303349   -0.000178421
      3        8           0.000365206    0.000017653   -0.000159471
      4        6          -0.000201023    0.000097043    0.000053782
      5        9           0.000053289   -0.000003059    0.000027279
      6        9           0.000185321   -0.000103380   -0.000096483
      7        9           0.000100161   -0.000133342    0.000007962
      8        8          -0.001087260    0.001201891    0.000610869
      9        1          -0.000519562   -0.000490101    0.000177245
     10        1           0.001339575   -0.000621725   -0.000331964
     11        1          -0.000254935    0.000122598   -0.000233698
     12        8           0.000070261   -0.000191662    0.000017629
     13        1           0.000058409    0.000047362   -0.000020760
     14        1          -0.000145667    0.000170893    0.000124444
     15        8          -0.000782340    0.000202754    0.000002345
     16        1           0.000257803   -0.000430939   -0.000308414
     17        1           0.000444091    0.000204413    0.000377013
     18        8          -0.000009193    0.000052797   -0.000340402
     19        1          -0.000103336   -0.000379472   -0.000024636
     20        1           0.000059449    0.000390130    0.000306619
     21        8          -0.000093144   -0.000097265   -0.000342616
     22        1           0.000046295   -0.000006253    0.000141730
     23        1          -0.000006990    0.000013666    0.000034024
     24        8          -0.000284582   -0.000196464   -0.000266781
     25        1           0.000029258   -0.000013762   -0.000186394
     26        1           0.000272126    0.000239646    0.000392547
 -------------------------------------------------------------------
 Cartesian Forces:  Max     0.001339575 RMS     0.000357773

 GradGradGradGradGradGradGradGradGradGradGradGradGradGradGradGradGradGrad
 Berny optimization.
 Using GEDIIS/GDIIS optimizer.
 FormGI is forming the generalized inverse of G from B-inverse, IUseBI=4.
 Internal  Forces:  Max     0.002124082 RMS     0.000255550
 Search for a local minimum.
 Step number  12 out of a maximum of  156
 All quantities printed in internal units (Hartrees-Bohrs-Radians)
 Mixed Optimization -- En-DIIS/RFO-DIIS
 Swapping is turned off.
 Update second derivatives using D2CorX and points    6    7    8   10    9
                                                     11   12
 ITU=  0 -1 -1  1  1  1  1  1  0  1  1  0
     Eigenvalues ---    0.00030   0.00036   0.00056   0.00064   0.00072
     Eigenvalues ---    0.00118   0.00122   0.00316   0.00398   0.00442
     Eigenvalues ---    0.00540   0.00614   0.00724   0.00884   0.00990
     Eigenvalues ---    0.01081   0.01208   0.01256   0.01339   0.01437
     Eigenvalues ---    0.01520   0.01584   0.01789   0.01965   0.02122
     Eigenvalues ---    0.02146   0.02336   0.02391   0.02509   0.02654
     Eigenvalues ---    0.02706   0.02922   0.03009   0.03122   0.03407
     Eigenvalues ---    0.03771   0.03877   0.04753   0.04926   0.05513
     Eigenvalues ---    0.05917   0.06357   0.06460   0.07388   0.07710
     Eigenvalues ---    0.08348   0.11816   0.13416   0.18608   0.21349
     Eigenvalues ---    0.22353   0.23879   0.27686   0.32554   0.34686
     Eigenvalues ---    0.36335   0.37199   0.37359   0.39341   0.43595
     Eigenvalues ---    0.45241   0.47600   0.49037   0.51424   0.54806
     Eigenvalues ---    0.56884   0.57065   0.57322   0.57424   0.69554
     Eigenvalues ---    0.72107   0.83091
 En-DIIS/RFO-DIIS/Sim-DIIS IScMMF=       -3 using points:    12   11
 RFO step:  Lambda=-4.92013462D-05.
 DidBck=F Rises=F RFO-DIIS coefs:    0.98137    0.01863
 Iteration  1 RMS(Cart)=  0.01787637 RMS(Int)=  0.00016779
 Iteration  2 RMS(Cart)=  0.00020682 RMS(Int)=  0.00002187
 Iteration  3 RMS(Cart)=  0.00000003 RMS(Int)=  0.00002187
 Variable       Old X    -DE/DX   Delta X   Delta X   Delta X     New X
                                 (Linear)    (Quad)   (Total)
    R1        2.39030   0.00003   0.00009   0.00171   0.00180   2.39210
    R2        2.33372   0.00001  -0.00009  -0.00239  -0.00248   2.33124
    R3        2.93419   0.00018  -0.00002   0.00025   0.00023   2.93441
    R4        2.26890   0.00063  -0.00084  -0.02395  -0.02478   2.24412
    R5        3.38179   0.00015   0.00026   0.01096   0.01121   3.39300
    R6        3.47308   0.00008   0.00028   0.00768   0.00797   3.48105
    R7        2.53479  -0.00002  -0.00003   0.00012   0.00009   2.53488
    R8        2.52847   0.00004  -0.00008   0.00051   0.00043   2.52890
    R9        2.53262  -0.00003   0.00009  -0.00142  -0.00133   2.53128
   R10        1.87601   0.00074  -0.00006   0.00029   0.00022   1.87623
   R11        2.25532   0.00212   0.00109   0.02903   0.03012   2.28543
   R12        1.87342   0.00040  -0.00007  -0.00242  -0.00247   1.87094
   R13        3.17007   0.00001   0.00056   0.01014   0.01069   3.18076
   R14        3.19072   0.00006   0.00083   0.01671   0.01755   3.20827
   R15        1.81416  -0.00008   0.00000  -0.00005  -0.00005   1.81411
   R16        1.85549  -0.00021  -0.00002  -0.00008  -0.00009   1.85541
   R17        3.30525   0.00000   0.00013   0.00145   0.00157   3.30682
   R18        3.32098  -0.00003   0.00004   0.00289   0.00295   3.32393
   R19        1.84768   0.00049   0.00000  -0.00159  -0.00160   1.84608
   R20        1.86009  -0.00055   0.00001  -0.00014  -0.00015   1.85994
   R21        3.34878  -0.00005   0.00020   0.00347   0.00367   3.35245
   R22        3.40946  -0.00008   0.00040   0.00391   0.00431   3.41377
   R23        1.81365  -0.00024  -0.00001  -0.00019  -0.00020   1.81345
   R24        1.85701  -0.00055  -0.00002  -0.00103  -0.00104   1.85597
   R25        1.81384  -0.00007   0.00000   0.00012   0.00013   1.81397
   R26        1.84217   0.00011  -0.00002  -0.00064  -0.00065   1.84152
   R27        1.81408  -0.00010   0.00000  -0.00001  -0.00001   1.81407
   R28        1.85396  -0.00051  -0.00004  -0.00036  -0.00041   1.85355
    A1        2.24630   0.00029  -0.00012  -0.00131  -0.00142   2.24488
    A2        1.96948   0.00008  -0.00008   0.00083   0.00075   1.97023
    A3        2.06739  -0.00037   0.00019   0.00049   0.00068   2.06807
    A4        2.05613  -0.00031  -0.00034  -0.00925  -0.00959   2.04655
    A5        2.35523   0.00008  -0.00017   0.00929   0.00913   2.36436
    A6        2.32371  -0.00001  -0.00018  -0.00620  -0.00636   2.31735
    A7        1.60207  -0.00008   0.00026  -0.00315  -0.00288   1.59919
    A8        1.94409  -0.00003   0.00001  -0.00222  -0.00221   1.94189
    A9        1.93350   0.00035   0.00017  -0.00090  -0.00073   1.93276
   A10        1.92848   0.00022  -0.00023   0.00276   0.00252   1.93100
   A11        1.88394  -0.00020   0.00004  -0.00009  -0.00005   1.88389
   A12        1.88046  -0.00013   0.00000   0.00036   0.00037   1.88083
   A13        1.89144  -0.00024   0.00001   0.00011   0.00012   1.89157
   A14        1.95338   0.00004   0.00025   0.00317   0.00342   1.95679
   A15        1.83023  -0.00007  -0.00004  -0.00095  -0.00099   1.82925
   A16        1.94166   0.00002   0.00026   0.00379   0.00405   1.94571
   A17        1.85925  -0.00002   0.00003  -0.00052  -0.00049   1.85876
   A18        2.09034   0.00001  -0.00015  -0.00143  -0.00157   2.08876
   A19        1.77895   0.00005   0.00009   0.00167   0.00175   1.78070
   A20        1.83546  -0.00024  -0.00005  -0.00121  -0.00127   1.83419
   A21        1.77712   0.00019   0.00031   0.00035   0.00062   1.77774
   A22        1.71595   0.00018  -0.00022  -0.00608  -0.00627   1.70969
   A23        2.18541  -0.00004   0.00057   0.00722   0.00782   2.19322
   A24        2.18924  -0.00001  -0.00046   0.00133   0.00084   2.19009
   A25        1.67383   0.00002  -0.00018  -0.00450  -0.00468   1.66915
   A26        2.87047   0.00017   0.00036   0.00090   0.00121   2.87169
   A27        2.19745   0.00013   0.00072   0.00561   0.00632   2.20377
   A28        1.77051  -0.00005   0.00007   0.00145   0.00151   1.77202
   A29        1.89010  -0.00008  -0.00001   0.00141   0.00138   1.89148
   A30        2.69392   0.00018  -0.00035   0.00089   0.00052   2.69444
   A31        2.16609   0.00014  -0.00046  -0.00293  -0.00352   2.16257
   A32        1.92079  -0.00010  -0.00010  -0.01035  -0.01050   1.91029
   A33        1.85895  -0.00004  -0.00015  -0.00517  -0.00542   1.85354
   A34        2.10763   0.00005  -0.00005  -0.00640  -0.00645   2.10117
   A35        1.76889  -0.00013  -0.00006  -0.00067  -0.00075   1.76814
   A36        1.88289  -0.00001  -0.00005  -0.00092  -0.00098   1.88192
   A37        2.66980   0.00033  -0.00026   0.00019  -0.00007   2.66973
   A38        2.96013  -0.00012   0.00007   0.00343   0.00351   2.96365
   A39        3.20362  -0.00037   0.00015   0.00127   0.00140   3.20502
   A40        3.04807  -0.00002  -0.00008  -0.00310  -0.00318   3.04489
   A41        2.89607   0.00014  -0.00014   0.00175   0.00162   2.89769
   A42        3.17557  -0.00008   0.00051   0.00168   0.00219   3.17777
   A43        2.83119  -0.00002   0.00004   0.01078   0.01082   2.84202
   A44        3.35789   0.00014   0.00017   0.00202   0.00216   3.36005
   A45        3.16603  -0.00003  -0.00008  -0.00211  -0.00220   3.16383
   A46        2.79876  -0.00001  -0.00049  -0.00514  -0.00564   2.79313
   A47        3.09354  -0.00005   0.00034  -0.00016   0.00019   3.09373
   A48        3.12561   0.00004   0.00073   0.00359   0.00429   3.12990
   A49        3.12387  -0.00004   0.00014  -0.00020  -0.00007   3.12379
    D1       -0.01023   0.00004  -0.00002   0.00380   0.00380  -0.00643
    D2        3.12547   0.00003  -0.00033   0.00713   0.00680   3.13227
    D3        0.13432  -0.00007   0.00207   0.01180   0.01385   0.14817
    D4       -3.09891  -0.00003   0.00077   0.01052   0.01125  -3.08766
    D5       -3.00109  -0.00006   0.00239   0.00831   0.01070  -2.99039
    D6        0.04886  -0.00002   0.00109   0.00703   0.00810   0.05697
    D7       -3.12669   0.00002  -0.00298   0.03318   0.03020  -3.09649
    D8        1.05922   0.00006  -0.00316   0.03538   0.03223   1.09145
    D9       -1.03717  -0.00002  -0.00313   0.03402   0.03090  -1.00627
   D10        0.00967   0.00001  -0.00326   0.03613   0.03287   0.04253
   D11       -2.08760   0.00005  -0.00343   0.03833   0.03489  -2.05271
   D12        2.09919  -0.00002  -0.00341   0.03697   0.03356   2.13275
   D13        0.96338  -0.00003  -0.00095  -0.01063  -0.01153   0.95185
   D14       -1.09908   0.00015  -0.00130  -0.01434  -0.01560  -1.11468
   D15        2.99812   0.00003  -0.00149  -0.01212  -0.01362   2.98450
   D16        0.70453   0.00008  -0.00243  -0.02079  -0.02322   0.68130
   D17       -1.01006  -0.00000  -0.00231  -0.01495  -0.01727  -1.02733
   D18       -0.06930  -0.00001  -0.00071  -0.01175  -0.01247  -0.08178
   D19       -2.36289   0.00003  -0.00165  -0.02041  -0.02207  -2.38497
   D20        2.20570  -0.00005  -0.00153  -0.01458  -0.01612   2.18959
   D21       -2.95869  -0.00003   0.00117   0.00808   0.00923  -2.94945
   D22       -0.62107   0.00002   0.00042  -0.00621  -0.00575  -0.62682
   D23        0.10043  -0.00001   0.00019   0.00814   0.00833   0.10876
   D24        2.43805   0.00005  -0.00056  -0.00615  -0.00666   2.43139
   D25       -2.96290   0.00016  -0.00145  -0.00605  -0.00750  -2.97040
   D26       -0.86782   0.00006  -0.00084   0.00039  -0.00044  -0.86827
   D27       -0.94440   0.00018  -0.00121  -0.00319  -0.00441  -0.94881
   D28        1.15067   0.00008  -0.00059   0.00325   0.00265   1.15332
   D29        2.98577   0.00013  -0.00005  -0.00047  -0.00052   2.98524
   D30       -1.28270  -0.00004  -0.00019  -0.00493  -0.00510  -1.28781
   D31       -1.27830   0.00009   0.00029   0.00469   0.00499  -1.27331
   D32        0.73642  -0.00007   0.00015   0.00023   0.00041   0.73683
   D33        1.84937   0.00000   0.00043   0.01501   0.01542   1.86479
   D34       -2.23783  -0.00002  -0.00039  -0.00766  -0.00803  -2.24586
   D35       -2.28148   0.00005   0.00033   0.01427   0.01459  -2.26690
   D36       -0.08550   0.00003  -0.00049  -0.00840  -0.00886  -0.09437
   D37        2.15850   0.00001  -0.00093  -0.00790  -0.00882   2.14968
   D38        0.11449  -0.00001  -0.00095  -0.00774  -0.00868   0.10582
   D39       -0.07854   0.00000   0.00210   0.01895   0.02106  -0.05748
   D40        1.96024   0.00002   0.00288   0.02307   0.02594   1.98617
   D41       -2.03567  -0.00002   0.00268   0.02749   0.03019  -2.00547
   D42       -0.99413  -0.00014  -0.00011   0.01443   0.01430  -0.97983
   D43       -3.05971   0.00003  -0.00071   0.01130   0.01060  -3.04912
   D44        0.74771   0.00007  -0.00034   0.00717   0.00685   0.75456
   D45        0.74192   0.00014  -0.00113  -0.01691  -0.01804   0.72388
   D46        2.75554  -0.00003  -0.00159  -0.02305  -0.02467   2.73087
   D47       -1.05403  -0.00008  -0.00139  -0.01563  -0.01703  -1.07106
   D48        0.15740  -0.00007   0.00111  -0.00319  -0.00209   0.15531
   D49        2.49954   0.00001   0.00204   0.00542   0.00745   2.50700
   D50        0.22073   0.00003   0.00087   0.01148   0.01234   0.23307
   D51        2.45119   0.00000   0.00075   0.00318   0.00392   2.45512
         Item               Value     Threshold  Converged?
 Maximum Force            0.002124     0.000015     NO 
 RMS     Force            0.000256     0.000010     NO 
 Maximum Displacement     0.062787     0.000060     NO 
 RMS     Displacement     0.017909     0.000040     NO 
 Predicted change in Energy=-2.503267D-05
 GradGradGradGradGradGradGradGradGradGradGradGradGradGradGradGradGradGrad

                          Input orientation:                          
 ---------------------------------------------------------------------
 Center     Atomic      Atomic             Coordinates (Angstroms)
 Number     Number       Type             X           Y           Z
 ---------------------------------------------------------------------
      1          6           0        1.037676   -0.264541    0.164228
      2          8           0        1.116063    0.586174    1.098306
      3          8           0        0.045493   -0.607394   -0.483765
      4          6           0        2.402973   -0.926628   -0.165726
      5          9           0        2.293736   -1.779749   -1.195097
      6          9           0        2.865545   -1.609406    0.888177
      7          9           0        3.309593    0.001523   -0.498629
      8          8           0       -0.855466    1.773914    1.762505
      9          1           0       -1.614447    1.180975    2.003631
     10          1           0        0.116548    1.147847    1.407715
     11          1           0       -1.203499    2.346822    1.033896
     12          8           0       -3.095904   -1.350671   -2.854906
     13          1           0       -3.760019   -2.043262   -2.825903
     14          1           0       -2.223634   -1.801175   -2.869082
     15          8           0       -2.574055    0.262336   -0.739092
     16          1           0       -1.650247   -0.034881   -0.626955
     17          1           0       -2.921196   -0.260449   -1.497324
     18          8           0       -2.119308    2.879198   -0.292829
     19          1           0       -1.817368    3.459841   -0.994673
     20          1           0       -2.397236    2.026973   -0.694152
     21          8           0       -0.609763   -2.403310   -2.513054
     22          1           0        0.076569   -2.518851   -3.174135
     23          1           0       -0.213896   -1.869043   -1.800679
     24          8           0       -2.968416    0.182587    1.947944
     25          1           0       -3.799368    0.469283    2.333764
     26          1           0       -3.101692    0.093083    0.980314
 ---------------------------------------------------------------------
                    Distance matrix (angstroms):
                    1          2          3          4          5
     1  C    0.000000
     2  O    1.265844   0.000000
     3  O    1.233641   2.252482   0.000000
     4  C    1.552825   2.354249   2.400161   0.000000
     5  F    2.391926   3.499172   2.633440   1.341399   0.000000
     6  F    2.381989   2.815212   3.292255   1.338234   2.167029
     7  F    2.381549   2.775535   3.320444   1.339496   2.165633
     8  O    3.208391   2.395582   3.395304   4.650638   5.594051
     9  H    3.536478   2.937530   3.484366   5.028694   5.854199
    10  H    2.095132   1.187535   2.581399   3.465098   4.481696
    11  H    3.549423   2.912799   3.548333   5.016095   5.850440
    12  O    5.232718   6.092612   4.005389   6.135890   5.655731
    13  H    5.926434   6.788927   4.693533   6.804843   6.275104
    14  H    4.711514   5.709043   3.501969   5.429407   4.817606
    15  O    3.760079   4.134957   2.771941   5.149097   5.298439
    16  H    2.811342   3.318841   1.795497   4.175708   4.349983
    17  H    4.293419   4.873759   3.154191   5.528447   5.440141
    18  O    4.478677   4.202480   4.108424   5.911979   6.480343
    19  H    4.833772   4.609071   4.502631   6.143252   6.662931
    20  H    4.217401   4.199057   3.598761   5.660831   6.061955
    21  O    3.802135   4.995739   2.787954   4.094767   3.249022
    22  H    4.141293   5.382888   3.300412   4.122845   3.062465
    23  H    2.828732   4.025046   1.842092   3.226333   2.581264
    24  O    4.407986   4.191388   3.952332   5.877907   6.435816
    25  H    5.351858   5.069663   4.886785   6.831183   7.391680
    26  H    4.234178   4.248119   3.541041   5.714417   6.111511
                    6          7          8          9         10
     6  F    0.000000
     7  F    2.171521   0.000000
     8  O    5.104628   5.059823   0.000000
     9  H    5.394515   5.647883   0.992860   0.000000
    10  H    3.928021   3.891496   1.209400   1.830999   0.000000
    11  H    5.677155   5.311973   0.990061   1.571135   1.822034
    12  O    7.043897   6.957792   6.008584   5.675326   5.893419
    13  H    7.607939   7.718600   6.637828   6.190605   6.567685
    14  H    6.328785   6.283739   6.008722   5.745229   5.697735
    15  O    5.978351   5.894334   3.390635   3.047503   3.554189
    16  H    5.016685   4.961633   3.100474   2.898201   2.942838
    17  H    6.402865   6.315755   4.362609   4.005244   4.432882
    18  O    6.811102   6.147872   2.653931   2.900445   3.299770
    19  H    7.153465   6.204172   3.371889   3.771503   3.854454
    20  H    6.589680   6.058761   2.911401   2.933684   3.392613
    21  O    4.927111   5.020208   5.982472   5.852942   5.339539
    22  H    5.010774   4.895209   6.608096   6.584641   5.868528
    23  H    4.096379   4.196347   5.136052   5.073158   4.416403
    24  O    6.194308   6.740319   2.651654   1.683185   3.277282
    25  H    7.129638   7.666719   3.270315   2.321503   4.080737
    26  H    6.206036   6.580291   2.912482   2.107744   3.413542
                   11         12         13         14         15
    11  H    0.000000
    12  O    5.689941   0.000000
    13  H    6.380179   0.959986   0.000000
    14  H    5.786172   0.981839   1.555940   0.000000
    15  O    3.060554   2.711234   3.328224   2.986257   0.000000
    16  H    2.937775   2.963949   3.649672   2.911305   0.976901
    17  H    4.019380   1.749896   2.376378   2.177647   0.984239
    18  O    1.697743   5.040811   5.773995   5.343580   2.693309
    19  H    2.393896   5.313769   6.116489   5.599709   3.295745
    20  H    2.124491   4.070070   4.792531   4.406265   1.774042
    21  O    5.957946   2.721361   3.186161   1.758949   3.756468
    22  H    6.559030   3.395752   3.881605   2.428797   4.548653
    23  H    5.175678   3.112246   3.695460   2.277090   3.352626
    24  O    2.938422   5.043263   5.326412   5.262485   2.716992
    25  H    3.457361   5.543410   5.739041   5.891309   3.314613
    26  H    2.947091   4.097972   4.414143   4.379160   1.806489
                   16         17         18         19         20
    16  H    0.000000
    17  H    1.556835   0.000000
    18  O    2.970441   3.457053   0.000000
    19  H    3.517986   3.913010   0.959634   0.000000
    20  H    2.194026   2.480306   0.982137   1.574697   0.000000
    21  O    3.201473   3.311538   5.925623   6.175785   5.111836
    22  H    3.954760   4.110799   6.500979   6.639413   5.738862
    23  H    2.608617   3.163712   5.333854   5.622968   4.601121
    24  O    2.900857   3.473958   3.607459   4.552395   3.272411
    25  H    3.693069   3.997615   3.940722   4.893900   3.682478
    26  H    2.169420   2.509234   3.216895   4.109151   2.653304
                   21         22         23         24         25
    21  O    0.000000
    22  H    0.959911   0.000000
    23  H    0.974489   1.546933   0.000000
    24  O    5.670151   6.542583   5.084166   0.000000
    25  H    6.474335   7.368092   5.951218   0.959965   0.000000
    26  H    4.964404   5.846622   4.463545   0.980858   1.568472
                   26
    26  H    0.000000
 Stoichiometry    C2H13F3O8
 Framework group  C1[X(C2H13F3O8)]
 Deg. of freedom    72
 Full point group                 C1      NOp   1
 Largest Abelian subgroup         C1      NOp   1
 Largest concise Abelian subgroup C1      NOp   1
                         Standard orientation:                         
 ---------------------------------------------------------------------
 Center     Atomic      Atomic             Coordinates (Angstroms)
 Number     Number       Type             X           Y           Z
 ---------------------------------------------------------------------
      1          6           0        1.130119   -0.539920   -0.041627
      2          8           0        0.930758   -1.789919   -0.030602
      3          8           0        0.300546    0.371715   -0.092619
      4          6           0        2.636370   -0.168036    0.022980
      5          9           0        2.807708    1.161687    0.065779
      6          9           0        3.285754   -0.632947   -1.050812
      7          9           0        3.204674   -0.688775    1.118477
      8          8           0       -1.318516   -2.612680   -0.082005
      9          1           0       -1.852284   -2.263311   -0.842797
     10          1           0       -0.196628   -2.161230   -0.067594
     11          1           0       -1.826147   -2.348211    0.725824
     12          8           0       -2.432602    3.284928    0.201047
     13          1           0       -2.843789    3.835930   -0.468948
     14          1           0       -1.462578    3.391762    0.093120
     15          8           0       -2.458280    0.576412    0.082415
     16          1           0       -1.488470    0.481677    0.012922
     17          1           0       -2.618462    1.546513    0.126841
     18          8           0       -2.856569   -1.488179    1.765490
     19          1           0       -2.750164   -1.386427    2.713764
     20          1           0       -2.848732   -0.595720    1.355552
     21          8           0        0.257058    3.157520   -0.193034
     22          1           0        0.948052    3.581445    0.321014
     23          1           0        0.460068    2.204427   -0.187606
     24          8           0       -2.820802   -1.311621   -1.837468
     25          1           0       -3.701717   -1.604597   -2.081776
     26          1           0       -2.914035   -0.499622   -1.295207
 ---------------------------------------------------------------------
 Rotational constants (GHZ):           0.5990313           0.3688204           0.2689137
 Standard basis: 6-31++G(d,p) (6D, 7F)
 There are   325 symmetry adapted cartesian basis functions of A   symmetry.
 There are   325 symmetry adapted basis functions of A   symmetry.
   325 basis functions,   520 primitive gaussians,   325 cartesian basis functions
    58 alpha electrons       58 beta electrons
       nuclear repulsion energy       996.5368893675 Hartrees.
 NAtoms=   26 NActive=   26 NUniq=   26 SFac= 1.00D+00 NAtFMM=   60 NAOKFM=F Big=F
 Integral buffers will be    131072 words long.
 Raffenetti 2 integral format.
 Two-electron integral symmetry is turned on.
 Nuclear repulsion after empirical dispersion term =      996.5231082603 Hartrees.
 One-electron integrals computed using PRISM.
 NBasis=   325 RedAO= T EigKep=  2.97D-05  NBF=   325
 NBsUse=   325 1.00D-06 EigRej= -1.00D+00 NBFU=   325
 Initial guess from the checkpoint file:  "/local_scratch/slurm.5787566/Gau-2252555.chk"
 B after Tr=     0.000000    0.000000    0.000000
         Rot=    0.999994   -0.002878    0.000265    0.001845 Ang=  -0.39 deg.
 ExpMin= 3.60D-02 ExpMax= 7.00D+03 ExpMxC= 1.05D+03 IAcc=3 IRadAn=         5 AccDes= 0.00D+00
 Harris functional with IExCor= 4639 and IRadAn=       5 diagonalized for initial guess.
 HarFok:  IExCor= 4639 AccDes= 0.00D+00 IRadAn=         5 IDoV= 1 UseB2=F ITyADJ=14
 ICtDFT=  3500011 ScaDFX=  1.000000  1.000000  1.000000  1.000000
 FoFCou: FMM=F IPFlag=           0 FMFlag=      100000 FMFlg1=           0
         NFxFlg=           0 DoJE=T BraDBF=F KetDBF=T FulRan=T
         wScrn=  0.000000 ICntrl=       500 IOpCl=  0 I1Cent=   200000004 NGrid=           0
         NMat0=    1 NMatS0=      1 NMatT0=    0 NMatD0=    1 NMtDS0=    0 NMtDT0=    0
 Petite list used in FoFCou.
 Requested convergence on RMS density matrix=1.00D-10 within 128 cycles.
 Requested convergence on MAX density matrix=1.00D-08.
 Requested convergence on             energy=1.00D-08.
 No special actions if energy rises.
 SCF Done:  E(RwB97XD) =  -985.246871041     A.U. after   15 cycles
            NFock= 15  Conv=0.63D-10     -V/T= 2.0083
 Calling FoFJK, ICntrl=      2127 FMM=F ISym2X=0 I1Cent= 0 IOpClX= 0 NMat=1 NMatS=1 NMatT=0.
 ***** Axes restored to original set *****
 -------------------------------------------------------------------
 Center     Atomic                   Forces (Hartrees/Bohr)
 Number     Number              X              Y              Z
 -------------------------------------------------------------------
      1        6          -0.000220465    0.000073097    0.000121040
      2        8           0.000395360    0.000223224    0.000281199
      3        8          -0.000139161   -0.000305150   -0.000580564
      4        6          -0.000121319    0.000147814    0.000034103
      5        9           0.000113820   -0.000017793    0.000068467
      6        9           0.000059434   -0.000046744   -0.000040894
      7        9           0.000054909   -0.000080127    0.000028794
      8        8          -0.001277174    0.000455331    0.000695135
      9        1           0.000120126   -0.000008327   -0.000015258
     10        1           0.001493415   -0.000649447   -0.000235973
     11        1          -0.000264294    0.000129019   -0.000296805
     12        8           0.000169280   -0.000175608    0.000048680
     13        1           0.000009816    0.000027960   -0.000023026
     14        1          -0.000191011    0.000121503    0.000046633
     15        8          -0.000957351    0.000175572   -0.000092219
     16        1           0.000582537   -0.000421200   -0.000185678
     17        1           0.000283855    0.000230765    0.000401887
     18        8          -0.000028747    0.000257313   -0.000067858
     19        1          -0.000115621   -0.000459789   -0.000115841
     20        1           0.000098470    0.000327347    0.000103205
     21        8           0.000105275    0.000133950   -0.000364485
     22        1          -0.000101003   -0.000195906   -0.000119953
     23        1          -0.000050464    0.000049543    0.000351653
     24        8          -0.000305812   -0.000139300   -0.000297977
     25        1          -0.000005269   -0.000018634   -0.000168741
     26        1           0.000291393    0.000165587    0.000424475
 -------------------------------------------------------------------
 Cartesian Forces:  Max     0.001493415 RMS     0.000345827

 GradGradGradGradGradGradGradGradGradGradGradGradGradGradGradGradGradGrad
 Berny optimization.
 Using GEDIIS/GDIIS optimizer.
 FormGI is forming the generalized inverse of G from B-inverse, IUseBI=4.
 Internal  Forces:  Max     0.001662339 RMS     0.000223743
 Search for a local minimum.
 Step number  13 out of a maximum of  156
 All quantities printed in internal units (Hartrees-Bohrs-Radians)
 Mixed Optimization -- En-DIIS/RFO-DIIS
 Swapping is turned off.
 Update second derivatives using D2CorX and points    6    7    8   10    9
                                                     12   13
 DE= -3.89D-05 DEPred=-2.50D-05 R= 1.55D+00
 TightC=F SS=  1.41D+00  RLast= 1.31D-01 DXNew= 6.5260D-01 3.9337D-01
 Trust test= 1.55D+00 RLast= 1.31D-01 DXMaxT set to 3.93D-01
 ITU=  1  0 -1 -1  1  1  1  1  1  0  1  1  0
     Eigenvalues ---    0.00029   0.00035   0.00054   0.00064   0.00073
     Eigenvalues ---    0.00099   0.00121   0.00287   0.00385   0.00449
     Eigenvalues ---    0.00539   0.00545   0.00647   0.00889   0.00946
     Eigenvalues ---    0.01032   0.01205   0.01267   0.01325   0.01441
     Eigenvalues ---    0.01524   0.01657   0.01790   0.01978   0.02125
     Eigenvalues ---    0.02240   0.02257   0.02440   0.02503   0.02619
     Eigenvalues ---    0.02735   0.02912   0.03087   0.03121   0.03403
     Eigenvalues ---    0.03823   0.04025   0.04623   0.05150   0.05487
     Eigenvalues ---    0.05866   0.06460   0.06853   0.07379   0.08353
     Eigenvalues ---    0.09026   0.11930   0.13446   0.18990   0.21342
     Eigenvalues ---    0.22411   0.24164   0.25357   0.29293   0.34739
     Eigenvalues ---    0.36405   0.36494   0.37268   0.39393   0.43803
     Eigenvalues ---    0.45094   0.47944   0.49117   0.50602   0.54482
     Eigenvalues ---    0.56386   0.57071   0.57404   0.57437   0.58456
     Eigenvalues ---    0.69689   0.91511
 En-DIIS/RFO-DIIS/Sim-DIIS IScMMF=       -3 using points:    13   12   11
 RFO step:  Lambda=-1.16082326D-04.
 DidBck=F Rises=F RFO-DIIS coefs:    2.82389   -2.00000    0.17611
 Iteration  1 RMS(Cart)=  0.05294601 RMS(Int)=  0.00104388
 Iteration  2 RMS(Cart)=  0.00147059 RMS(Int)=  0.00025905
 Iteration  3 RMS(Cart)=  0.00000107 RMS(Int)=  0.00025905
 Iteration  4 RMS(Cart)=  0.00000000 RMS(Int)=  0.00025905
 Variable       Old X    -DE/DX   Delta X   Delta X   Delta X     New X
                                 (Linear)    (Quad)   (Total)
    R1        2.39210   0.00046   0.00410   0.00552   0.00959   2.40169
    R2        2.33124   0.00060  -0.00540  -0.00305  -0.00849   2.32275
    R3        2.93441   0.00007   0.00022  -0.00162  -0.00140   2.93302
    R4        2.24412   0.00005  -0.05312  -0.06192  -0.11502   2.12910
    R5        3.39300   0.00005   0.02292   0.02477   0.04754   3.44054
    R6        3.48105   0.00008   0.01715   0.00477   0.02198   3.50303
    R7        2.53488  -0.00005  -0.00013  -0.00060  -0.00074   2.53414
    R8        2.52890   0.00001   0.00000  -0.00061  -0.00061   2.52829
    R9        2.53128  -0.00003  -0.00162  -0.00109  -0.00271   2.52857
   R10        1.87623   0.00003  -0.00015  -0.00534  -0.00562   1.87062
   R11        2.28543   0.00166   0.06520   0.05585   0.12106   2.40649
   R12        1.87094   0.00048  -0.00514  -0.00507  -0.00985   1.86110
   R13        3.18076   0.00014   0.02479   0.02888   0.05347   3.23423
   R14        3.20827   0.00008   0.03983   0.02976   0.06997   3.27824
   R15        1.81411  -0.00003  -0.00008   0.00013   0.00006   1.81417
   R16        1.85541  -0.00021  -0.00035   0.00031   0.00005   1.85546
   R17        3.30682  -0.00000   0.00410   0.00363   0.00766   3.31449
   R18        3.32393  -0.00000   0.00574   0.00366   0.00952   3.33345
   R19        1.84608   0.00070  -0.00291  -0.00319  -0.00625   1.83982
   R20        1.85994  -0.00054  -0.00022   0.00057   0.00026   1.86020
   R21        3.35245  -0.00003   0.00863   0.01427   0.02290   3.37535
   R22        3.41377  -0.00007   0.01168   0.01673   0.02826   3.44203
   R23        1.81345  -0.00023  -0.00047   0.00015  -0.00032   1.81312
   R24        1.85597  -0.00041  -0.00208  -0.00056  -0.00246   1.85351
   R25        1.81397   0.00003   0.00028   0.00014   0.00041   1.81438
   R26        1.84152   0.00036  -0.00136  -0.00096  -0.00225   1.83926
   R27        1.81407  -0.00007  -0.00001   0.00006   0.00006   1.81413
   R28        1.85355  -0.00049  -0.00111  -0.00069  -0.00204   1.85151
    A1        2.24488   0.00030  -0.00372  -0.00104  -0.00498   2.23990
    A2        1.97023  -0.00036   0.00062  -0.00232  -0.00158   1.96865
    A3        2.06807   0.00006   0.00308   0.00336   0.00656   2.07463
    A4        2.04655  -0.00018  -0.02071  -0.01107  -0.03205   2.01449
    A5        2.36436  -0.00025   0.01508   0.00734   0.02217   2.38653
    A6        2.31735   0.00029  -0.01332  -0.00637  -0.01939   2.29797
    A7        1.59919  -0.00004  -0.00280  -0.00075  -0.00341   1.59577
    A8        1.94189   0.00017  -0.00390  -0.00280  -0.00670   1.93519
    A9        1.93276   0.00007   0.00027  -0.00112  -0.00086   1.93191
   A10        1.93100   0.00012   0.00238   0.00008   0.00246   1.93346
   A11        1.88389  -0.00015   0.00025   0.00141   0.00165   1.88554
   A12        1.88083  -0.00010   0.00067   0.00140   0.00208   1.88291
   A13        1.89157  -0.00012   0.00037   0.00123   0.00159   1.89316
   A14        1.95679   0.00008   0.00862   0.00733   0.01591   1.97270
   A15        1.82925  -0.00009  -0.00219  -0.00256  -0.00474   1.82451
   A16        1.94571   0.00005   0.00988   0.00796   0.01769   1.96340
   A17        1.85876  -0.00002  -0.00065   0.00009  -0.00053   1.85823
   A18        2.08876  -0.00004  -0.00425  -0.00504  -0.00931   2.07945
   A19        1.78070   0.00013   0.00403   0.00153   0.00551   1.78621
   A20        1.83419  -0.00021  -0.00280   0.00292  -0.00019   1.83400
   A21        1.77774   0.00022   0.00406  -0.00372  -0.00038   1.77736
   A22        1.70969   0.00012  -0.01347  -0.00708  -0.02009   1.68960
   A23        2.19322  -0.00004   0.01964   0.00897   0.02924   2.22247
   A24        2.19009   0.00006  -0.00278  -0.00062  -0.00398   2.18611
   A25        1.66915  -0.00007  -0.01028  -0.00467  -0.01506   1.65409
   A26        2.87169   0.00013   0.00561   0.00233   0.00757   2.87925
   A27        2.20377   0.00017   0.01831   0.00801   0.02624   2.23001
   A28        1.77202  -0.00000   0.00345   0.00649   0.00977   1.78179
   A29        1.89148  -0.00015   0.00241   0.00055   0.00221   1.89369
   A30        2.69444   0.00010  -0.00239  -0.00491  -0.00763   2.68681
   A31        2.16257   0.00001  -0.01074  -0.00473  -0.01632   2.14625
   A32        1.91029  -0.00007  -0.02014   0.00169  -0.01894   1.89135
   A33        1.85354   0.00017  -0.01127   0.00190  -0.01016   1.84338
   A34        2.10117   0.00006  -0.01228  -0.00722  -0.01941   2.08176
   A35        1.76814  -0.00004  -0.00189   0.00238   0.00018   1.76832
   A36        1.88192  -0.00009  -0.00226  -0.00141  -0.00377   1.87814
   A37        2.66973   0.00032  -0.00255  -0.00376  -0.00631   2.66342
   A38        2.96365  -0.00006   0.00711   0.00050   0.00769   2.97133
   A39        3.20502  -0.00031   0.00399   0.00528   0.00903   3.21405
   A40        3.04489   0.00005  -0.00655  -0.00384  -0.01045   3.03444
   A41        2.89769   0.00012   0.00164  -0.00304  -0.00138   2.89631
   A42        3.17777  -0.00006   0.00886   0.00837   0.01717   3.19494
   A43        2.84202  -0.00010   0.02010   0.00246   0.02255   2.86457
   A44        3.36005   0.00012   0.00555   0.00111   0.00629   3.36634
   A45        3.16383   0.00005  -0.00478  -0.00082  -0.00567   3.15816
   A46        2.79313  -0.00001  -0.01490  -0.01060  -0.02556   2.76757
   A47        3.09373  -0.00001   0.00353   0.00425   0.00819   3.10192
   A48        3.12990   0.00004   0.01471   0.00165   0.01605   3.14595
   A49        3.12379  -0.00010   0.00119   0.00544   0.00626   3.13006
    D1       -0.00643   0.00004   0.00673  -0.00194   0.00489  -0.00153
    D2        3.13227   0.00007   0.00931  -0.00103   0.00808   3.14035
    D3        0.14817  -0.00002   0.04481   0.00953   0.05381   0.20198
    D4       -3.08766  -0.00000   0.02779   0.01392   0.04125  -3.04640
    D5       -2.99039  -0.00005   0.04214   0.00859   0.05047  -2.93992
    D6        0.05697  -0.00003   0.02512   0.01298   0.03791   0.09488
    D7       -3.09649  -0.00003   0.02689   0.01180   0.03879  -3.05770
    D8        1.09145   0.00000   0.02896   0.01263   0.04169   1.13314
    D9       -1.00627   0.00003   0.02677   0.01177   0.03864  -0.96763
   D10        0.04253  -0.00001   0.02913   0.01260   0.04163   0.08416
   D11       -2.05271   0.00003   0.03120   0.01343   0.04453  -2.00819
   D12        2.13275   0.00005   0.02901   0.01257   0.04147   2.17422
   D13        0.95185  -0.00002  -0.02997  -0.00105  -0.03029   0.92156
   D14       -1.11468   0.00013  -0.04072  -0.00961  -0.05006  -1.16474
   D15        2.98450   0.00007  -0.03893  -0.00438  -0.04366   2.94084
   D16        0.68130   0.00009  -0.06528  -0.01387  -0.07969   0.60162
   D17       -1.02733   0.00010  -0.05328  -0.00811  -0.06157  -1.08890
   D18       -0.08178   0.00002  -0.02947  -0.00718  -0.03667  -0.11845
   D19       -2.38497   0.00004  -0.05582  -0.01667  -0.07270  -2.45767
   D20        2.18959   0.00005  -0.04382  -0.01091  -0.05459   2.13500
   D21       -2.94945  -0.00001   0.02794  -0.00132   0.02667  -2.92278
   D22       -0.62682   0.00001  -0.00648  -0.00265  -0.00907  -0.63589
   D23        0.10876  -0.00007   0.01699   0.00480   0.02214   0.13090
   D24        2.43139  -0.00005  -0.01743   0.00347  -0.01359   2.41780
   D25       -2.97040   0.00018  -0.02742  -0.02122  -0.04886  -3.01926
   D26       -0.86827   0.00007  -0.00871  -0.00873  -0.01725  -0.88552
   D27       -0.94881   0.00026  -0.01945  -0.01456  -0.03436  -0.98317
   D28        1.15332   0.00014  -0.00074  -0.00207  -0.00275   1.15057
   D29        2.98524   0.00007  -0.00146   0.00213   0.00056   2.98581
   D30       -1.28781  -0.00008  -0.01114  -0.00059  -0.01177  -1.29958
   D31       -1.27331   0.00007   0.01187   0.01221   0.02406  -1.24925
   D32        0.73683  -0.00008   0.00219   0.00949   0.01172   0.74855
   D33        1.86479  -0.00014   0.03215  -0.00433   0.02761   1.89240
   D34       -2.24586   0.00009  -0.01837  -0.00437  -0.02256  -2.26843
   D35       -2.26690  -0.00011   0.02969  -0.00935   0.02020  -2.24669
   D36       -0.09437   0.00012  -0.02083  -0.00938  -0.02997  -0.12434
   D37        2.14968   0.00003  -0.02491  -0.00994  -0.03488   2.11480
   D38        0.10582  -0.00002  -0.02485  -0.00854  -0.03336   0.07245
   D39       -0.05748  -0.00002   0.05822   0.01838   0.07680   0.01932
   D40        1.98617   0.00007   0.07453   0.02192   0.09632   2.08249
   D41       -2.00547  -0.00004   0.08042   0.02577   0.10624  -1.89924
   D42       -0.97983  -0.00013   0.02503   0.01463   0.03927  -0.94056
   D43       -3.04912  -0.00003   0.01261   0.00841   0.02083  -3.02828
   D44        0.75456   0.00001   0.00931   0.00576   0.01514   0.76970
   D45        0.72388   0.00016  -0.04360  -0.01208  -0.05581   0.66807
   D46        2.73087   0.00002  -0.06003  -0.01455  -0.07475   2.65612
   D47       -1.07106  -0.00007  -0.04416  -0.00657  -0.05066  -1.12172
   D48        0.15531  -0.00008   0.00670   0.00393   0.01031   0.16562
   D49        2.50700   0.00003   0.03283   0.01840   0.05095   2.55795
   D50        0.23307   0.00000   0.03072  -0.00182   0.02873   0.26180
   D51        2.45512   0.00000   0.01424  -0.00959   0.00453   2.45964
         Item               Value     Threshold  Converged?
 Maximum Force            0.001662     0.000015     NO 
 RMS     Force            0.000224     0.000010     NO 
 Maximum Displacement     0.183108     0.000060     NO 
 RMS     Displacement     0.053271     0.000040     NO 
 Predicted change in Energy=-6.258737D-05
 GradGradGradGradGradGradGradGradGradGradGradGradGradGradGradGradGradGrad

                          Input orientation:                          
 ---------------------------------------------------------------------
 Center     Atomic      Atomic             Coordinates (Angstroms)
 Number     Number       Type             X           Y           Z
 ---------------------------------------------------------------------
      1          6           0        1.052625   -0.255828    0.159051
      2          8           0        1.152652    0.598531    1.094625
      3          8           0        0.047016   -0.590591   -0.463434
      4          6           0        2.408605   -0.924203   -0.192460
      5          9           0        2.279875   -1.739200   -1.249586
      6          9           0        2.859031   -1.649740    0.837455
      7          9           0        3.328601   -0.000930   -0.495083
      8          8           0       -0.840369    1.750273    1.768472
      9          1           0       -1.599943    1.157050    1.994328
     10          1           0        0.192959    1.112406    1.384982
     11          1           0       -1.193552    2.349540    1.071284
     12          8           0       -3.061912   -1.356140   -2.881073
     13          1           0       -3.748716   -2.026226   -2.850795
     14          1           0       -2.204899   -1.834529   -2.853983
     15          8           0       -2.581760    0.299022   -0.781030
     16          1           0       -1.661260    0.012138   -0.645903
     17          1           0       -2.906052   -0.231717   -1.544015
     18          8           0       -2.159562    2.915142   -0.253986
     19          1           0       -1.911015    3.541256   -0.937195
     20          1           0       -2.429630    2.076050   -0.684131
     21          8           0       -0.615296   -2.472240   -2.431925
     22          1           0        0.083576   -2.602612   -3.077239
     23          1           0       -0.231051   -1.905151   -1.740499
     24          8           0       -2.987072    0.157767    1.913831
     25          1           0       -3.808287    0.461999    2.307075
     26          1           0       -3.125880    0.099130    0.945712
 ---------------------------------------------------------------------
                    Distance matrix (angstroms):
                    1          2          3          4          5
     1  C    0.000000
     2  O    1.270918   0.000000
     3  O    1.229148   2.250331   0.000000
     4  C    1.552085   2.356422   2.400380   0.000000
     5  F    2.385538   3.497276   2.631158   1.341009   0.000000
     6  F    2.380404   2.834183   3.274376   1.337913   2.167755
     7  F    2.381792   2.760666   3.334292   1.338061   2.165799
     8  O    3.193447   2.398481   3.353879   4.642619   5.569651
     9  H    3.521446   2.949269   3.436178   5.018178   5.827883
    10  H    2.028298   1.126669   2.517566   3.397821   4.407700
    11  H    3.558852   2.927670   3.541009   5.028915   5.845420
    12  O    5.232825   6.114692   4.012041   6.110791   5.598497
    13  H    5.936864   6.817558   4.708303   6.796602   6.244210
    14  H    4.709791   5.725769   3.511869   5.403408   4.764071
    15  O    3.794781   4.189703   2.793339   5.171696   5.292389
    16  H    2.843401   3.360266   1.820655   4.200731   4.354786
    17  H    4.309540   4.911701   3.164973   5.527370   5.408607
    18  O    4.532527   4.261009   4.147653   5.967622   6.508665
    19  H    4.939915   4.708925   4.596792   6.257322   6.748656
    20  H    4.274893   4.263775   3.646020   5.714173   6.087307
    21  O    3.795735   4.999183   2.802538   4.068857   3.212054
    22  H    4.113396   5.366068   3.298718   4.067526   2.984883
    23  H    2.824249   4.027528   1.853721   3.213482   2.563842
    24  O    4.423738   4.242957   3.926464   5.892406   6.430118
    25  H    5.362625   5.108775   4.862821   6.842439   7.386530
    26  H    4.266700   4.310152   3.539587   5.742227   6.117268
                    6          7          8          9         10
     6  F    0.000000
     7  F    2.171343   0.000000
     8  O    5.110033   5.056748   0.000000
     9  H    5.394338   5.641687   0.989888   0.000000
    10  H    3.877780   3.821833   1.273462   1.894148   0.000000
    11  H    5.698452   5.331799   0.984851   1.561793   1.884495
    12  O    6.997943   6.954725   6.016920   5.676531   5.906533
    13  H    7.576757   7.729141   6.637624   6.182692   6.582524
    14  H    6.269309   6.288570   6.006649   5.729017   5.692361
    15  O    6.001614   5.924871   3.411529   3.066396   3.612792
    16  H    5.039367   4.992156   3.086127   2.878438   2.961961
    17  H    6.396747   6.326485   4.378116   4.019261   4.470968
    18  O    6.871366   6.219448   2.680957   2.908432   3.386803
    19  H    7.269743   6.340040   3.416803   3.791442   3.964660
    20  H    6.645801   6.124280   2.940602   2.950776   3.476753
    21  O    4.841105   5.041136   5.960169   5.808011   5.298277
    22  H    4.892437   4.895556   6.578920   6.533765   5.807300
    23  H    4.032330   4.224718   5.103554   5.019947   4.365096
    24  O    6.213098   6.761344   2.676852   1.711482   3.362085
    25  H    7.146492   7.681247   3.279982   2.336169   4.157313
    26  H    6.236138   6.614093   2.937136   2.132433   3.497768
                   11         12         13         14         15
    11  H    0.000000
    12  O    5.730965   0.000000
    13  H    6.407722   0.960016   0.000000
    14  H    5.825546   0.981867   1.555677   0.000000
    15  O    3.092380   2.716668   3.324529   2.998533   0.000000
    16  H    2.937845   2.971531   3.657041   2.929392   0.973592
    17  H    4.054051   1.753951   2.374451   2.185553   0.984375
    18  O    1.734768   5.095064   5.803960   5.414926   2.701872
    19  H    2.443140   5.393303   6.167322   5.714850   3.314569
    20  H    2.164294   4.123865   4.823182   4.477878   1.786159
    21  O    5.988023   2.726416   3.192601   1.763985   3.777874
    22  H    6.585219   3.389140   3.882004   2.424234   4.560271
    23  H    5.189887   3.100983   3.690715   2.267357   3.362259
    24  O    2.954736   5.028779   5.296375   5.226193   2.728829
    25  H    3.453524   5.547934   5.726991   5.872087   3.326758
    26  H    2.968839   4.094653   4.395285   4.361757   1.821444
                   16         17         18         19         20
    16  H    0.000000
    17  H    1.554213   0.000000
    18  O    2.971420   3.481974   0.000000
    19  H    3.549916   3.948880   0.959463   0.000000
    20  H    2.202632   2.508419   0.980835   1.574748   0.000000
    21  O    3.233582   3.325040   6.012659   6.330501   5.199379
    22  H    3.974011   4.112152   6.591513   6.804799   5.825208
    23  H    2.630519   3.161426   5.400380   5.755947   4.669006
    24  O    2.886386   3.480655   3.603792   4.553488   3.277187
    25  H    3.678611   4.015739   3.910913   4.858679   3.667856
    26  H    2.164698   2.521214   3.209824   4.107246   2.655064
                   21         22         23         24         25
    21  O    0.000000
    22  H    0.960129   0.000000
    23  H    0.973296   1.540233   0.000000
    24  O    5.606055   6.477603   5.020498   0.000000
    25  H    6.423633   7.316370   5.897699   0.959996   0.000000
    26  H    4.931876   5.812413   4.428645   0.979776   1.565459
                   26
    26  H    0.000000
 Stoichiometry    C2H13F3O8
 Framework group  C1[X(C2H13F3O8)]
 Deg. of freedom    72
 Full point group                 C1      NOp   1
 Largest Abelian subgroup         C1      NOp   1
 Largest concise Abelian subgroup C1      NOp   1
                         Standard orientation:                         
 ---------------------------------------------------------------------
 Center     Atomic      Atomic             Coordinates (Angstroms)
 Number     Number       Type             X           Y           Z
 ---------------------------------------------------------------------
      1          6           0        1.134278   -0.559883   -0.038721
      2          8           0        0.942097   -1.816186   -0.037878
      3          8           0        0.297994    0.339303   -0.092552
      4          6           0        2.637479   -0.181437    0.039603
      5          9           0        2.791231    1.146850    0.141180
      6          9           0        3.285738   -0.590776   -1.056852
      7          9           0        3.213751   -0.744640    1.107836
      8          8           0       -1.323836   -2.596009   -0.138535
      9          1           0       -1.853904   -2.219716   -0.885066
     10          1           0       -0.135463   -2.140668   -0.092283
     11          1           0       -1.843252   -2.376229    0.668827
     12          8           0       -2.368563    3.316026    0.261099
     13          1           0       -2.802634    3.869822   -0.391989
     14          1           0       -1.403394    3.405199    0.104382
     15          8           0       -2.473265    0.604215    0.136988
     16          1           0       -1.511104    0.478155    0.058006
     17          1           0       -2.599829    1.578567    0.197111
     18          8           0       -2.924340   -1.530935    1.730029
     19          1           0       -2.883106   -1.473395    2.686878
     20          1           0       -2.904004   -0.621828    1.362405
     21          8           0        0.301842    3.136908   -0.258704
     22          1           0        1.012985    3.542042    0.243282
     23          1           0        0.474261    2.179396   -0.231363
     24          8           0       -2.843198   -1.219074   -1.859327
     25          1           0       -3.723256   -1.518969   -2.098394
     26          1           0       -2.944167   -0.431353   -1.285513
 ---------------------------------------------------------------------
 Rotational constants (GHZ):           0.5987206           0.3670029           0.2680478
 Standard basis: 6-31++G(d,p) (6D, 7F)
 There are   325 symmetry adapted cartesian basis functions of A   symmetry.
 There are   325 symmetry adapted basis functions of A   symmetry.
   325 basis functions,   520 primitive gaussians,   325 cartesian basis functions
    58 alpha electrons       58 beta electrons
       nuclear repulsion energy       995.3271399724 Hartrees.
 NAtoms=   26 NActive=   26 NUniq=   26 SFac= 1.00D+00 NAtFMM=   60 NAOKFM=F Big=F
 Integral buffers will be    131072 words long.
 Raffenetti 2 integral format.
 Two-electron integral symmetry is turned on.
 Nuclear repulsion after empirical dispersion term =      995.3134038303 Hartrees.
 One-electron integrals computed using PRISM.
 NBasis=   325 RedAO= T EigKep=  3.12D-05  NBF=   325
 NBsUse=   325 1.00D-06 EigRej= -1.00D+00 NBFU=   325
 Initial guess from the checkpoint file:  "/local_scratch/slurm.5787566/Gau-2252555.chk"
 B after Tr=    -0.000000    0.000000   -0.000000
         Rot=    0.999962   -0.007399    0.001223    0.004339 Ang=  -0.99 deg.
 ExpMin= 3.60D-02 ExpMax= 7.00D+03 ExpMxC= 1.05D+03 IAcc=3 IRadAn=         5 AccDes= 0.00D+00
 Harris functional with IExCor= 4639 and IRadAn=       5 diagonalized for initial guess.
 HarFok:  IExCor= 4639 AccDes= 0.00D+00 IRadAn=         5 IDoV= 1 UseB2=F ITyADJ=14
 ICtDFT=  3500011 ScaDFX=  1.000000  1.000000  1.000000  1.000000
 FoFCou: FMM=F IPFlag=           0 FMFlag=      100000 FMFlg1=           0
         NFxFlg=           0 DoJE=T BraDBF=F KetDBF=T FulRan=T
         wScrn=  0.000000 ICntrl=       500 IOpCl=  0 I1Cent=   200000004 NGrid=           0
         NMat0=    1 NMatS0=      1 NMatT0=    0 NMatD0=    1 NMtDS0=    0 NMtDT0=    0
 Petite list used in FoFCou.
 Requested convergence on RMS density matrix=1.00D-10 within 128 cycles.
 Requested convergence on MAX density matrix=1.00D-08.
 Requested convergence on             energy=1.00D-08.
 No special actions if energy rises.
 SCF Done:  E(RwB97XD) =  -985.246909285     A.U. after   16 cycles
            NFock= 16  Conv=0.31D-10     -V/T= 2.0083
 Calling FoFJK, ICntrl=      2127 FMM=F ISym2X=0 I1Cent= 0 IOpClX= 0 NMat=1 NMatS=1 NMatT=0.
 ***** Axes restored to original set *****
 -------------------------------------------------------------------
 Center     Atomic                   Forces (Hartrees/Bohr)
 Number     Number              X              Y              Z
 -------------------------------------------------------------------
      1        6           0.000261432   -0.000079304    0.000013842
      2        8           0.002738208   -0.000826203   -0.000333283
      3        8          -0.000821696   -0.000903575   -0.001260769
      4        6          -0.000179948    0.000332428   -0.000013056
      5        9           0.000401580   -0.000079614    0.000196340
      6        9          -0.000025269   -0.000027903   -0.000004505
      7        9           0.000090688   -0.000090776    0.000040428
      8        8          -0.003308256    0.000548025    0.001476743
      9        1           0.000774257    0.000475620   -0.000083737
     10        1           0.001008474    0.000011023    0.000701051
     11        1          -0.000614300    0.000485733   -0.000734405
     12        8           0.000506268   -0.000336433    0.000128476
     13        1          -0.000015591    0.000020117   -0.000049653
     14        1          -0.000528358    0.000256635    0.000001113
     15        8          -0.002197323    0.000249307   -0.000549268
     16        1           0.001785775   -0.000771549   -0.000041148
     17        1           0.000277306    0.000488969    0.000827135
     18        8          -0.000118758    0.000363457    0.000099335
     19        1          -0.000160973   -0.000675923   -0.000239735
     20        1           0.000307727    0.000523509    0.000124808
     21        8           0.000484942    0.000415663   -0.000729645
     22        1          -0.000375799   -0.000597263   -0.000546303
     23        1          -0.000221119    0.000217966    0.001026609
     24        8          -0.000577986   -0.000152611   -0.000357311
     25        1          -0.000026361   -0.000031249   -0.000163219
     26        1           0.000535081    0.000183950    0.000470156
 -------------------------------------------------------------------
 Cartesian Forces:  Max     0.003308256 RMS     0.000755072

 GradGradGradGradGradGradGradGradGradGradGradGradGradGradGradGradGradGrad
 Berny optimization.
 Using GEDIIS/GDIIS optimizer.
 FormGI is forming the generalized inverse of G from B-inverse, IUseBI=4.
 Internal  Forces:  Max     0.003482677 RMS     0.000580543
 Search for a local minimum.
 Step number  14 out of a maximum of  156
 All quantities printed in internal units (Hartrees-Bohrs-Radians)
 Mixed Optimization -- En-DIIS/RFO-DIIS
 Swapping is turned off.
 Update second derivatives using D2CorX and points   10    9   12   13   14
 DE= -3.82D-05 DEPred=-6.26D-05 R= 6.11D-01
 TightC=F SS=  1.41D+00  RLast= 3.84D-01 DXNew= 6.6156D-01 1.1509D+00
 Trust test= 6.11D-01 RLast= 3.84D-01 DXMaxT set to 6.62D-01
 ITU=  1  1  0 -1 -1  1  1  1  1  1  0  1  1  0
     Eigenvalues ---    0.00028   0.00031   0.00057   0.00064   0.00072
     Eigenvalues ---    0.00109   0.00141   0.00292   0.00382   0.00451
     Eigenvalues ---    0.00539   0.00589   0.00653   0.00889   0.00949
     Eigenvalues ---    0.01037   0.01201   0.01250   0.01325   0.01433
     Eigenvalues ---    0.01506   0.01597   0.01794   0.01966   0.02121
     Eigenvalues ---    0.02177   0.02248   0.02434   0.02489   0.02622
     Eigenvalues ---    0.02737   0.02910   0.03060   0.03118   0.03401
     Eigenvalues ---    0.03819   0.03981   0.04480   0.04896   0.05482
     Eigenvalues ---    0.05855   0.06441   0.06515   0.07348   0.07651
     Eigenvalues ---    0.08352   0.11853   0.13405   0.18641   0.21286
     Eigenvalues ---    0.21837   0.23740   0.26733   0.27217   0.34639
     Eigenvalues ---    0.36111   0.36409   0.37253   0.39300   0.43628
     Eigenvalues ---    0.45278   0.47427   0.49044   0.50801   0.54821
     Eigenvalues ---    0.56846   0.57079   0.57411   0.57453   0.59291
     Eigenvalues ---    0.69622   0.92160
 En-DIIS/RFO-DIIS/Sim-DIIS IScMMF=       -3 using points:    14   13   12   11
 RFO step:  Lambda=-1.22097660D-04.
 DidBck=T Rises=F RFO-DIIS coefs:    0.64301    0.26325    0.04870    0.04504
 Iteration  1 RMS(Cart)=  0.01979210 RMS(Int)=  0.00017775
 Iteration  2 RMS(Cart)=  0.00025618 RMS(Int)=  0.00006660
 Iteration  3 RMS(Cart)=  0.00000006 RMS(Int)=  0.00006660
 Variable       Old X    -DE/DX   Delta X   Delta X   Delta X     New X
                                 (Linear)    (Quad)   (Total)
    R1        2.40169   0.00120  -0.00338   0.00099  -0.00237   2.39931
    R2        2.32275   0.00172   0.00304  -0.00010   0.00295   2.32570
    R3        2.93302   0.00014   0.00043   0.00020   0.00062   2.93364
    R4        2.12910   0.00285   0.04136  -0.00093   0.04043   2.16952
    R5        3.44054   0.00020  -0.01739   0.00325  -0.01413   3.42641
    R6        3.50303   0.00017  -0.00792   0.00550  -0.00243   3.50060
    R7        2.53414  -0.00015   0.00018  -0.00012   0.00006   2.53420
    R8        2.52829   0.00000  -0.00002   0.00022   0.00019   2.52848
    R9        2.52857  -0.00001   0.00130  -0.00008   0.00123   2.52979
   R10        1.87062  -0.00063   0.00184  -0.00004   0.00182   1.87244
   R11        2.40649   0.00348  -0.04342   0.01122  -0.03219   2.37430
   R12        1.86110   0.00103   0.00359   0.00076   0.00425   1.86535
   R13        3.23423   0.00030  -0.01874   0.00508  -0.01362   3.22061
   R14        3.27824  -0.00005  -0.02462  -0.00024  -0.02495   3.25328
   R15        1.81417  -0.00000  -0.00001  -0.00004  -0.00006   1.81411
   R16        1.85546  -0.00057  -0.00006  -0.00044  -0.00050   1.85496
   R17        3.31449  -0.00002  -0.00257   0.00153  -0.00103   3.31346
   R18        3.33345  -0.00001  -0.00358   0.00205  -0.00154   3.33191
   R19        1.83982   0.00209   0.00239   0.00069   0.00308   1.84290
   R20        1.86020  -0.00101  -0.00006  -0.00044  -0.00050   1.85970
   R21        3.37535   0.00005  -0.00802   0.00141  -0.00660   3.36875
   R22        3.44203  -0.00006  -0.00951  -0.00210  -0.01158   3.43045
   R23        1.81312  -0.00031   0.00011  -0.00014  -0.00003   1.81309
   R24        1.85351  -0.00059   0.00093  -0.00098  -0.00009   1.85342
   R25        1.81438   0.00017  -0.00015  -0.00010  -0.00025   1.81414
   R26        1.83926   0.00099   0.00082  -0.00026   0.00056   1.83982
   R27        1.81413  -0.00005  -0.00002  -0.00005  -0.00007   1.81406
   R28        1.85151  -0.00052   0.00068  -0.00054   0.00019   1.85170
    A1        2.23990   0.00031   0.00162   0.00059   0.00228   2.24218
    A2        1.96865  -0.00113   0.00030  -0.00155  -0.00128   1.96738
    A3        2.07463   0.00083  -0.00194   0.00096  -0.00100   2.07362
    A4        2.01449   0.00021   0.01152   0.00125   0.01285   2.02734
    A5        2.38653  -0.00075  -0.00917  -0.00094  -0.01006   2.37647
    A6        2.29797   0.00076   0.00708   0.00142   0.00850   2.30646
    A7        1.59577  -0.00000   0.00212   0.00012   0.00220   1.59797
    A8        1.93519   0.00076   0.00263   0.00033   0.00296   1.93815
    A9        1.93191  -0.00024   0.00079  -0.00039   0.00040   1.93230
   A10        1.93346   0.00012  -0.00168   0.00056  -0.00113   1.93234
   A11        1.88554  -0.00031  -0.00050  -0.00033  -0.00082   1.88472
   A12        1.88291  -0.00027  -0.00078  -0.00003  -0.00081   1.88209
   A13        1.89316  -0.00009  -0.00054  -0.00016  -0.00070   1.89246
   A14        1.97270   0.00006  -0.00539   0.00085  -0.00453   1.96817
   A15        1.82451   0.00001   0.00169   0.00066   0.00235   1.82685
   A16        1.96340   0.00003  -0.00606  -0.00000  -0.00602   1.95738
   A17        1.85823  -0.00005   0.00030  -0.00019   0.00009   1.85832
   A18        2.07945  -0.00013   0.00312   0.00014   0.00325   2.08270
   A19        1.78621   0.00035  -0.00192   0.00134  -0.00053   1.78568
   A20        1.83400  -0.00038   0.00006  -0.00075  -0.00061   1.83339
   A21        1.77736   0.00053   0.00082   0.00155   0.00256   1.77992
   A22        1.68960   0.00029   0.00724   0.00395   0.01109   1.70070
[truncated: 868,948 more chars]
