# Supplementary material for: The Hydration of Trifluoroacetic Acid from 0 to 298 K
Source: J Phys Chem A. 2026 Jan 20;130(4):927–35. doi: 10.1021/acs.jpca.5c08151 (PMC12862820; doi:10.1021/acs.jpca.5c08151)
Supplement: Supplementary file 1 [file jp5c08151_si_001.zip › TFA_SI/within1kcal-hightemps/6-H2O/20K-1-249-19677-wb97xd.log]

 Entering Gaussian System, Link 0=g16
 Initial command:
 /software/commercial/MERCURY/GAUSSIAN/AVX2/g16/l1.exe "/local_scratch/slurm.5787627/Gau-2442569.inp" -scrdir="/local_scratch/slurm.5787627/"
 Entering Link 1 = /software/commercial/MERCURY/GAUSSIAN/AVX2/g16/l1.exe PID=   2442570.
  
 Copyright (c) 1988-2019, Gaussian, Inc.  All Rights Reserved.
  
 This is part of the Gaussian(R) 16 program.  It is based on
 the Gaussian(R) 09 system (copyright 2009, Gaussian, Inc.),
 the Gaussian(R) 03 system (copyright 2003, Gaussian, Inc.),
 the Gaussian(R) 98 system (copyright 1998, Gaussian, Inc.),
 the Gaussian(R) 94 system (copyright 1995, Gaussian, Inc.),
 the Gaussian 92(TM) system (copyright 1992, Gaussian, Inc.),
 the Gaussian 90(TM) system (copyright 1990, Gaussian, Inc.),
 the Gaussian 88(TM) system (copyright 1988, Gaussian, Inc.),
 the Gaussian 86(TM) system (copyright 1986, Carnegie Mellon
 University), and the Gaussian 82(TM) system (copyright 1983,
 Carnegie Mellon University). Gaussian is a federally registered
 trademark of Gaussian, Inc.
  
 This software contains proprietary and confidential information,
 including trade secrets, belonging to Gaussian, Inc.
  
 This software is provided under written license and may be
 used, copied, transmitted, or stored only in accord with that
 written license.
  
 The following legend is applicable only to US Government
 contracts under FAR:
  
                    RESTRICTED RIGHTS LEGEND
  
 Use, reproduction and disclosure by the US Government is
 subject to restrictions as set forth in subparagraphs (a)
 and (c) of the Commercial Computer Software - Restricted
 Rights clause in FAR 52.227-19.
  
 Gaussian, Inc.
 340 Quinnipiac St., Bldg. 40, Wallingford CT 06492
  
  
 ---------------------------------------------------------------
 Warning -- This program may not be used in any manner that
 competes with the business of Gaussian, Inc. or will provide
 assistance to any competitor of Gaussian, Inc.  The licensee
 of this program is prohibited from giving any competitor of
 Gaussian, Inc. access to this program.  By using this program,
 the user acknowledges that Gaussian, Inc. is engaged in the
 business of creating and licensing software in the field of
 computational chemistry and represents and warrants to the
 licensee that it is not a competitor of Gaussian, Inc. and that
 it will not use this program in any manner prohibited above.
 ---------------------------------------------------------------
  

 Cite this work as:
 Gaussian 16, Revision C.01,
 M. J. Frisch, G. W. Trucks, H. B. Schlegel, G. E. Scuseria, 
 M. A. Robb, J. R. Cheeseman, G. Scalmani, V. Barone, 
 G. A. Petersson, H. Nakatsuji, X. Li, M. Caricato, A. V. Marenich, 
 J. Bloino, B. G. Janesko, R. Gomperts, B. Mennucci, H. P. Hratchian, 
 J. V. Ortiz, A. F. Izmaylov, J. L. Sonnenberg, D. Williams-Young, 
 F. Ding, F. Lipparini, F. Egidi, J. Goings, B. Peng, A. Petrone, 
 T. Henderson, D. Ranasinghe, V. G. Zakrzewski, J. Gao, N. Rega, 
 G. Zheng, W. Liang, M. Hada, M. Ehara, K. Toyota, R. Fukuda, 
 J. Hasegawa, M. Ishida, T. Nakajima, Y. Honda, O. Kitao, H. Nakai, 
 T. Vreven, K. Throssell, J. A. Montgomery, Jr., J. E. Peralta, 
 F. Ogliaro, M. J. Bearpark, J. J. Heyd, E. N. Brothers, K. N. Kudin, 
 V. N. Staroverov, T. A. Keith, R. Kobayashi, J. Normand, 
 K. Raghavachari, A. P. Rendell, J. C. Burant, S. S. Iyengar, 
 J. Tomasi, M. Cossi, J. M. Millam, M. Klene, C. Adamo, R. Cammi, 
 J. W. Ochterski, R. L. Martin, K. Morokuma, O. Farkas, 
 J. B. Foresman, and D. J. Fox, Gaussian, Inc., Wallingford CT, 2019.
 
 ******************************************
 Gaussian 16:  ES64L-G16RevC.01  3-Jul-2019
                30-Sep-2025 
 ******************************************
 %nproc=20
 Will use up to   20 processors via shared memory.
 %mem=18gb
 ----------------------------------------------------------------------
 # wb97xd/6-31++g** scf(conver=10) opt(tight,maxcycles=300,calcfc) freq
 ----------------------------------------------------------------------
 1/6=300,7=10,10=4,18=20,19=15,26=3,38=1/1,3;
 2/9=110,12=2,17=6,18=5,40=1/2;
 3/5=1,6=6,7=1111,11=2,25=1,30=1,71=2,74=-58,140=1/1,2,3;
 4//1;
 5/5=2,6=10,38=5/2;
 8/6=4,10=90,11=11/1;
 11/6=1,8=1,9=11,15=111,16=1/1,2,10;
 10/6=1,13=1/2;
 6/7=2,8=2,9=2,10=2,28=1/1;
 7/10=1,25=1/1,2,3,16;
 1/6=300,7=10,10=4,18=20,19=15,26=3/3(2);
 2/9=110/2;
 99//99;
 2/9=110/2;
 3/5=1,6=6,7=1111,11=2,25=1,30=1,71=1,74=-58/1,2,3;
 4/5=5,16=3,69=1/1;
 5/5=2,6=10,38=5/2;
 7//1,2,3,16;
 1/6=300,7=10,18=20,19=15,26=3/3(-5);
 2/9=110/2;
 6/7=2,8=2,9=2,10=2,19=2,28=1/1;
 99/9=1/99;
 ---------------
 20K-1-249-19677
 ---------------
 Symbolic Z-matrix:
 Charge =  0 Multiplicity = 1
 C                     1.89065   0.93933  -0.16421 
 O                     1.4896    0.96649   0.97022 
 O                     1.83821  -0.03006  -1.0025 
 H                     1.38054  -0.91504  -0.6 
 C                     2.57508   2.19365  -0.79524 
 F                     2.57264   3.23289   0.0416 
 F                     1.94999   2.58028  -1.91497 
 F                     3.8504    1.94255  -1.11881 
 O                    -0.85251   0.40717   2.42896 
 H                    -0.04143   0.84492   2.14164 
 H                    -0.59881  -0.51774   2.58715 
 O                    -0.07174  -2.25127   2.55089 
 H                     0.27231  -2.65063   3.35038 
 H                    -0.84095  -2.79339   2.25977 
 O                     0.71659  -2.07881  -0.063 
 H                     0.64096  -2.03831   0.90886 
 H                    -0.20595  -2.07309  -0.39702 
 O                    -1.90011  -1.98716  -0.74529 
 H                    -2.15574  -1.94903  -1.66777 
 H                    -2.12796  -1.09768  -0.35577 
 O                    -2.01868  -3.68919   1.40543 
 H                    -1.76096  -4.55552   1.08541 
 H                    -2.13315  -3.12782   0.61754 
 O                    -2.43507   0.33099   0.32364 
 H                    -1.84334   0.4185    1.11697 
 H                    -3.32002   0.52087   0.63754 
 
 Add virtual bond connecting atoms O15        and H4         Dist= 2.73D+00.
 Add virtual bond connecting atoms O24        and H20        Dist= 3.05D+00.
 Add virtual bond connecting atoms H25        and O9         Dist= 3.11D+00.
 Add virtual bond connecting atoms O21        and H14        Dist= 3.23D+00.
 Add virtual bond connecting atoms O18        and H17        Dist= 3.27D+00.
 Add virtual bond connecting atoms O12        and H11        Dist= 3.42D+00.
 Add virtual bond connecting atoms O12        and H16        Dist= 3.41D+00.
 Add virtual bond connecting atoms H23        and O18        Dist= 3.39D+00.

 GradGradGradGradGradGradGradGradGradGradGradGradGradGradGradGradGradGrad
 Berny optimization.
 Initialization pass.
                           ----------------------------
                           !    Initial Parameters    !
                           ! (Angstroms and Degrees)  !
 --------------------------                            --------------------------
 ! Name  Definition              Value          Derivative Info.                !
 --------------------------------------------------------------------------------
 ! R1    R(1,2)                  1.2035         calculate D2E/DX2 analytically  !
 ! R2    R(1,3)                  1.2827         calculate D2E/DX2 analytically  !
 ! R3    R(1,5)                  1.562          calculate D2E/DX2 analytically  !
 ! R4    R(3,4)                  1.0745         calculate D2E/DX2 analytically  !
 ! R5    R(4,15)                 1.4435         calculate D2E/DX2 analytically  !
 ! R6    R(5,6)                  1.3343         calculate D2E/DX2 analytically  !
 ! R7    R(5,7)                  1.3394         calculate D2E/DX2 analytically  !
 ! R8    R(5,8)                  1.3395         calculate D2E/DX2 analytically  !
 ! R9    R(9,10)                 0.9654         calculate D2E/DX2 analytically  !
 ! R10   R(9,11)                 0.972          calculate D2E/DX2 analytically  !
 ! R11   R(9,25)                 1.6441         calculate D2E/DX2 analytically  !
 ! R12   R(11,12)                1.8123         calculate D2E/DX2 analytically  !
 ! R13   R(12,13)                0.9576         calculate D2E/DX2 analytically  !
 ! R14   R(12,14)                0.985          calculate D2E/DX2 analytically  !
 ! R15   R(12,16)                1.8026         calculate D2E/DX2 analytically  !
 ! R16   R(14,21)                1.7086         calculate D2E/DX2 analytically  !
 ! R17   R(15,16)                0.9756         calculate D2E/DX2 analytically  !
 ! R18   R(15,17)                0.9812         calculate D2E/DX2 analytically  !
 ! R19   R(17,18)                1.7317         calculate D2E/DX2 analytically  !
 ! R20   R(18,19)                0.958          calculate D2E/DX2 analytically  !
 ! R21   R(18,20)                0.9974         calculate D2E/DX2 analytically  !
 ! R22   R(18,23)                1.7924         calculate D2E/DX2 analytically  !
 ! R23   R(20,24)                1.6115         calculate D2E/DX2 analytically  !
 ! R24   R(21,22)                0.9588         calculate D2E/DX2 analytically  !
 ! R25   R(21,23)                0.9742         calculate D2E/DX2 analytically  !
 ! R26   R(24,25)                0.9936         calculate D2E/DX2 analytically  !
 ! R27   R(24,26)                0.958          calculate D2E/DX2 analytically  !
 ! A1    A(2,1,3)              128.2766         calculate D2E/DX2 analytically  !
 ! A2    A(2,1,5)              120.5749         calculate D2E/DX2 analytically  !
 ! A3    A(3,1,5)              111.1483         calculate D2E/DX2 analytically  !
 ! A4    A(1,3,4)              113.2687         calculate D2E/DX2 analytically  !
 ! A5    A(1,5,6)              111.7941         calculate D2E/DX2 analytically  !
 ! A6    A(1,5,7)              111.4085         calculate D2E/DX2 analytically  !
 ! A7    A(1,5,8)              111.3606         calculate D2E/DX2 analytically  !
 ! A8    A(6,5,7)              107.3756         calculate D2E/DX2 analytically  !
 ! A9    A(6,5,8)              107.4131         calculate D2E/DX2 analytically  !
 ! A10   A(7,5,8)              107.2479         calculate D2E/DX2 analytically  !
 ! A11   A(10,9,11)            105.1065         calculate D2E/DX2 analytically  !
 ! A12   A(10,9,25)            105.4079         calculate D2E/DX2 analytically  !
 ! A13   A(11,9,25)            107.0803         calculate D2E/DX2 analytically  !
 ! A14   A(11,12,13)           119.1238         calculate D2E/DX2 analytically  !
 ! A15   A(11,12,14)           107.7728         calculate D2E/DX2 analytically  !
 ! A16   A(11,12,16)            91.1578         calculate D2E/DX2 analytically  !
 ! A17   A(13,12,14)           107.3238         calculate D2E/DX2 analytically  !
 ! A18   A(13,12,16)           131.8903         calculate D2E/DX2 analytically  !
 ! A19   A(14,12,16)            96.0013         calculate D2E/DX2 analytically  !
 ! A20   A(4,15,16)            111.8868         calculate D2E/DX2 analytically  !
 ! A21   A(4,15,17)            107.5262         calculate D2E/DX2 analytically  !
 ! A22   A(16,15,17)           105.426          calculate D2E/DX2 analytically  !
 ! A23   A(12,16,15)           158.9252         calculate D2E/DX2 analytically  !
 ! A24   A(17,18,19)           117.1727         calculate D2E/DX2 analytically  !
 ! A25   A(17,18,20)           100.9059         calculate D2E/DX2 analytically  !
 ! A26   A(17,18,23)            86.7156         calculate D2E/DX2 analytically  !
 ! A27   A(19,18,20)           106.2363         calculate D2E/DX2 analytically  !
 ! A28   A(19,18,23)           136.2847         calculate D2E/DX2 analytically  !
 ! A29   A(20,18,23)           103.9387         calculate D2E/DX2 analytically  !
 ! A30   A(14,21,22)           117.0851         calculate D2E/DX2 analytically  !
 ! A31   A(14,21,23)           100.5606         calculate D2E/DX2 analytically  !
 ! A32   A(22,21,23)           106.3975         calculate D2E/DX2 analytically  !
 ! A33   A(20,24,25)           107.5307         calculate D2E/DX2 analytically  !
 ! A34   A(20,24,26)           119.3341         calculate D2E/DX2 analytically  !
 ! A35   A(25,24,26)           105.7279         calculate D2E/DX2 analytically  !
 ! A36   L(3,4,15,9,-1)        178.6418         calculate D2E/DX2 analytically  !
 ! A37   L(9,11,12,1,-1)       171.5849         calculate D2E/DX2 analytically  !
 ! A38   L(12,14,21,15,-1)     167.0523         calculate D2E/DX2 analytically  !
 ! A39   L(15,17,18,7,-1)      181.0037         calculate D2E/DX2 analytically  !
 ! A40   L(18,20,24,1,-1)      178.074          calculate D2E/DX2 analytically  !
 ! A41   L(18,23,21,9,-1)      171.3836         calculate D2E/DX2 analytically  !
 ! A42   L(9,25,24,1,-1)       180.3388         calculate D2E/DX2 analytically  !
 ! A43   L(3,4,15,9,-2)        178.2131         calculate D2E/DX2 analytically  !
 ! A44   L(9,11,12,1,-2)       186.6731         calculate D2E/DX2 analytically  !
 ! A45   L(12,14,21,15,-2)     179.6634         calculate D2E/DX2 analytically  !
 ! A46   L(15,17,18,7,-2)      188.9722         calculate D2E/DX2 analytically  !
 ! A47   L(18,20,24,1,-2)      182.1217         calculate D2E/DX2 analytically  !
 ! A48   L(18,23,21,9,-2)      192.3582         calculate D2E/DX2 analytically  !
 ! A49   L(9,25,24,1,-2)       174.2689         calculate D2E/DX2 analytically  !
 ! D1    D(2,1,3,4)             -0.6876         calculate D2E/DX2 analytically  !
 ! D2    D(5,1,3,4)            179.4892         calculate D2E/DX2 analytically  !
 ! D3    D(2,1,5,6)             -3.1706         calculate D2E/DX2 analytically  !
 ! D4    D(2,1,5,7)           -123.3181         calculate D2E/DX2 analytically  !
 ! D5    D(2,1,5,8)            116.9917         calculate D2E/DX2 analytically  !
 ! D6    D(3,1,5,6)            176.6683         calculate D2E/DX2 analytically  !
 ! D7    D(3,1,5,7)             56.5208         calculate D2E/DX2 analytically  !
 ! D8    D(3,1,5,8)            -63.1695         calculate D2E/DX2 analytically  !
 ! D9    D(1,3,15,16)          -15.3621         calculate D2E/DX2 analytically  !
 ! D10   D(1,3,15,17)           99.4425         calculate D2E/DX2 analytically  !
 ! D11   D(10,9,12,13)          91.5424         calculate D2E/DX2 analytically  !
 ! D12   D(10,9,12,14)        -143.9736         calculate D2E/DX2 analytically  !
 ! D13   D(10,9,12,16)         -48.4333         calculate D2E/DX2 analytically  !
 ! D14   D(25,9,12,13)        -159.5026         calculate D2E/DX2 analytically  !
 ! D15   D(25,9,12,14)         -35.0186         calculate D2E/DX2 analytically  !
 ! D16   D(25,9,12,16)          60.5217         calculate D2E/DX2 analytically  !
 ! D17   D(10,9,24,20)          92.8955         calculate D2E/DX2 analytically  !
 ! D18   D(10,9,24,26)        -139.8934         calculate D2E/DX2 analytically  !
 ! D19   D(11,9,24,20)         -18.1649         calculate D2E/DX2 analytically  !
 ! D20   D(11,9,24,26)         109.0461         calculate D2E/DX2 analytically  !
 ! D21   D(11,12,21,22)        161.931          calculate D2E/DX2 analytically  !
 ! D22   D(11,12,21,23)         49.9436         calculate D2E/DX2 analytically  !
 ! D23   D(13,12,21,22)        -63.838          calculate D2E/DX2 analytically  !
 ! D24   D(13,12,21,23)       -175.8254         calculate D2E/DX2 analytically  !
 ! D25   D(16,12,21,22)         71.4385         calculate D2E/DX2 analytically  !
 ! D26   D(16,12,21,23)        -40.5489         calculate D2E/DX2 analytically  !
 ! D27   D(11,12,16,15)       -100.1457         calculate D2E/DX2 analytically  !
 ! D28   D(13,12,16,15)        127.6286         calculate D2E/DX2 analytically  !
 ! D29   D(14,12,16,15)          7.86           calculate D2E/DX2 analytically  !
 ! D30   D(4,15,16,12)         143.477          calculate D2E/DX2 analytically  !
 ! D31   D(17,15,16,12)         26.8927         calculate D2E/DX2 analytically  !
 ! D32   D(4,15,18,19)          58.2806         calculate D2E/DX2 analytically  !
 ! D33   D(4,15,18,20)         -56.3567         calculate D2E/DX2 analytically  !
 ! D34   D(4,15,18,23)        -159.7188         calculate D2E/DX2 analytically  !
 ! D35   D(16,15,18,19)        175.7258         calculate D2E/DX2 analytically  !
 ! D36   D(16,15,18,20)         61.0885         calculate D2E/DX2 analytically  !
 ! D37   D(16,15,18,23)        -42.2736         calculate D2E/DX2 analytically  !
 ! D38   D(17,18,21,14)         41.2306         calculate D2E/DX2 analytically  !
 ! D39   D(17,18,21,22)        -77.8942         calculate D2E/DX2 analytically  !
 ! D40   D(19,18,21,14)        164.1436         calculate D2E/DX2 analytically  !
 ! D41   D(19,18,21,22)         45.0188         calculate D2E/DX2 analytically  !
 ! D42   D(20,18,21,14)        -58.0244         calculate D2E/DX2 analytically  !
 ! D43   D(20,18,21,22)       -177.1492         calculate D2E/DX2 analytically  !
 ! D44   D(17,18,24,25)        -33.9626         calculate D2E/DX2 analytically  !
 ! D45   D(17,18,24,26)       -153.7598         calculate D2E/DX2 analytically  !
 ! D46   D(19,18,24,25)       -156.5436         calculate D2E/DX2 analytically  !
 ! D47   D(19,18,24,26)         83.6592         calculate D2E/DX2 analytically  !
 ! D48   D(23,18,24,25)         54.8217         calculate D2E/DX2 analytically  !
 ! D49   D(23,18,24,26)        -64.9754         calculate D2E/DX2 analytically  !
 --------------------------------------------------------------------------------
 Trust Radius=3.00D-01 FncErr=1.00D-07 GrdErr=1.00D-06 EigMax=2.50D+02 EigMin=1.00D-04
 Number of steps in this run=    156 maximum allowed number of steps=    156.
 GradGradGradGradGradGradGradGradGradGradGradGradGradGradGradGradGradGrad

                          Input orientation:                          
 ---------------------------------------------------------------------
 Center     Atomic      Atomic             Coordinates (Angstroms)
 Number     Number       Type             X           Y           Z
 ---------------------------------------------------------------------
      1          6           0        1.890648    0.939329   -0.164215
      2          8           0        1.489596    0.966486    0.970221
      3          8           0        1.838205   -0.030062   -1.002502
      4          1           0        1.380544   -0.915036   -0.599999
      5          6           0        2.575085    2.193652   -0.795235
      6          9           0        2.572640    3.232894    0.041603
      7          9           0        1.949986    2.580279   -1.914971
      8          9           0        3.850403    1.942553   -1.118806
      9          8           0       -0.852510    0.407173    2.428958
     10          1           0       -0.041435    0.844921    2.141638
     11          1           0       -0.598814   -0.517737    2.587150
     12          8           0       -0.071741   -2.251272    2.550886
     13          1           0        0.272307   -2.650630    3.350378
     14          1           0       -0.840946   -2.793387    2.259774
     15          8           0        0.716585   -2.078805   -0.062997
     16          1           0        0.640955   -2.038308    0.908864
     17          1           0       -0.205946   -2.073087   -0.397024
     18          8           0       -1.900109   -1.987164   -0.745292
     19          1           0       -2.155736   -1.949028   -1.667773
     20          1           0       -2.127960   -1.097684   -0.355769
     21          8           0       -2.018684   -3.689194    1.405431
     22          1           0       -1.760961   -4.555517    1.085409
     23          1           0       -2.133151   -3.127823    0.617538
     24          8           0       -2.435068    0.330992    0.323642
     25          1           0       -1.843344    0.418503    1.116967
     26          1           0       -3.320024    0.520872    0.637544
 ---------------------------------------------------------------------
                    Distance matrix (angstroms):
                    1          2          3          4          5
     1  C    0.000000
     2  O    1.203547   0.000000
     3  O    1.282651   2.237470   0.000000
     4  H    1.971999   2.453081   1.074542   0.000000
     5  C    1.562039   2.408539   2.351777   3.336013   0.000000
     6  F    2.401648   2.678045   3.503774   4.363263   1.334289
     7  F    2.400289   3.337757   2.767485   3.777650   1.339417
     8  F    2.399654   3.300023   2.820226   3.812502   1.339472
     9  O    3.812172   2.815352   4.382469   3.988652   5.033422
    10  H    3.009787   1.931593   3.766200   3.554722   4.158182
    11  H    3.986285   3.029659   4.366061   3.772747   5.372690
    12  O    4.626302   3.910273   4.605239   3.717893   6.161133
    13  H    5.278181   4.497829   5.316670   4.454880   6.779082
    14  H    5.222115   4.607712   5.045419   4.079402   6.772953
    15  O    3.240031   3.307398   2.517548   1.443458   4.716363
    16  H    3.402874   3.122938   3.019898   2.021237   4.955230
    17  H    3.677575   3.739415   2.952814   1.974647   5.108597
    18  O    4.824090   4.812186   4.227457   3.454454   6.124465
    19  H    5.193892   5.361686   4.480690   3.835956   6.348526
    20  H    4.509471   4.371013   4.157950   3.521734   5.757139
    21  O    6.258585   5.845750   5.836350   4.824153   7.781614
    22  H    6.714844   6.408736   6.147610   5.095366   8.239502
    23  H    5.774411   5.478325   5.290777   4.327225   7.244412
    24  O    4.395441   4.028015   4.488862   4.118810   5.461046
    25  H    3.981882   3.380874   4.271670   3.888412   5.131294
    26  H    5.288576   4.841662   5.440644   5.068401   6.293120
                    6          7          8          9         10
     6  F    0.000000
     7  F    2.154480   0.000000
     8  F    2.155042   2.156886   0.000000
     9  O    5.041410   5.607682   6.087808   0.000000
    10  H    4.116546   4.840796   5.194390   0.965411   0.000000
    11  H    5.532194   6.030189   6.291476   0.972031   1.538178
    12  O    6.585235   6.882960   6.814544   2.773409   3.123270
    13  H    7.131296   7.609265   7.339870   3.385910   3.711922
    14  H    7.272476   7.354867   7.473464   3.205049   3.726990
    15  O    5.627613   5.163153   5.206425   3.853827   3.739410
    16  H    5.680592   5.569466   5.500841   3.243686   3.209112
    17  H    6.005528   5.348460   5.753286   3.815220   3.871258
    18  O    6.919081   6.087110   6.974996   4.111712   4.450814
    19  H    7.220236   6.118225   7.177706   4.902375   5.175716
    20  H    6.403706   5.708605   6.750265   3.412633   3.790032
    21  O    8.417576   8.129065   8.516720   4.380386   5.000971
    22  H    8.973793   8.584462   8.864021   5.220986   5.765164
    23  H    7.933152   7.461102   8.032840   4.173425   4.741398
    24  O    5.794629   5.412890   6.647174   2.634891   3.049379
    25  H    5.345851   5.315569   6.303980   1.644141   2.116285
    26  H    6.514116   6.207214   7.518043   3.051347   3.621665
                   11         12         13         14         15
    11  H    0.000000
    12  O    1.812254   0.000000
    13  H    2.427056   0.957624   0.000000
    14  H    2.311792   0.985044   1.564970   0.000000
    15  O    3.345219   2.735614   3.489341   2.886485   0.000000
    16  H    2.581822   1.802643   2.543979   2.142692   0.975641
    17  H    3.388030   2.956337   3.821689   2.825000   0.981157
    18  O    3.867525   3.778554   4.683385   3.286677   2.705737
    19  H    4.751523   4.715026   5.618673   4.226966   3.292776
    20  H    3.366808   3.742652   4.680646   3.372369   3.023202
    21  O    3.670235   2.677737   3.179635   1.708637   3.497332
    22  H    4.462003   3.211017   3.590663   2.308823   3.686620
    23  H    3.611940   2.958984   3.671833   2.116266   3.112003
    24  O    3.035727   4.148978   5.037964   4.006442   3.986168
    25  H    2.141690   3.510327   4.345536   3.553455   3.765913
    26  H    3.504947   4.679423   5.506609   4.445421   4.852143
                   16         17         18         19         20
    16  H    0.000000
    17  H    1.556854   0.000000
    18  O    3.032467   1.731722   0.000000
    19  H    3.803750   2.330639   0.958003   0.000000
    20  H    3.186057   2.155749   0.997406   1.564262   0.000000
    21  O    3.169493   3.024345   2.745283   3.534338   3.135233
    22  H    3.483778   3.283007   3.157098   3.811777   3.764079
    23  H    2.994591   2.419901   1.792406   2.571520   2.251404
    24  O    3.926575   3.356776   2.608189   3.040107   1.611530
    25  H    3.500138   3.343839   3.042772   3.668456   2.132786
    26  H    4.723598   4.182874   3.196660   3.573578   2.242188
                   21         22         23         24         25
    21  O    0.000000
    22  H    0.958828   0.000000
    23  H    0.974174   1.547817   0.000000
    24  O    4.183962   4.991260   3.484385   0.000000
    25  H    4.121544   4.974801   3.593027   0.993559   0.000000
    26  H    4.473006   5.329257   3.836932   0.957985   1.555928
                   26
    26  H    0.000000
 Stoichiometry    C2H13F3O8
 Framework group  C1[X(C2H13F3O8)]
 Deg. of freedom    72
 Full point group                 C1      NOp   1
 Largest Abelian subgroup         C1      NOp   1
 Largest concise Abelian subgroup C1      NOp   1
                         Standard orientation:                         
 ---------------------------------------------------------------------
 Center     Atomic      Atomic             Coordinates (Angstroms)
 Number     Number       Type             X           Y           Z
 ---------------------------------------------------------------------
      1          6           0       -1.631377   -0.194364   -0.323326
      2          8           0       -1.050857    0.717959   -0.851709
      3          8           0       -1.169036   -1.343152    0.010919
      4          1           0       -0.131742   -1.472104   -0.238149
      5          6           0       -3.142876   -0.065124    0.049011
      6          9           0       -3.619136    1.150117   -0.227924
      7          9           0       -3.345463   -0.286215    1.354428
      8          9           0       -3.888667   -0.950948   -0.624261
      9          8           0        1.293608    2.242108   -0.525120
     10          1           0        0.375891    2.013227   -0.718587
     11          1           0        1.825556    1.642693   -1.075191
     12          8           0        2.689433    0.283407   -1.906046
     13          1           0        2.986697    0.402577   -2.808530
     14          1           0        3.479808    0.053989   -1.364764
     15          8           0        1.274819   -1.611670   -0.530860
     16          1           0        1.586758   -0.926917   -1.151894
     17          1           0        1.767322   -1.451999    0.302575
     18          8           0        2.698387   -0.938555    1.669454
     19          1           0        2.560363   -1.406929    2.493678
     20          1           0        2.338806   -0.018578    1.807888
     21          8           0        4.613553   -0.603949   -0.268781
     22          1           0        4.958415   -1.476046   -0.468452
     23          1           0        4.057666   -0.703162    0.525046
     24          8           0        1.739297    1.470097    1.954398
     25          1           0        1.533101    1.800974    1.040525
     26          1           0        2.272642    2.152668    2.363515
 ---------------------------------------------------------------------
 Rotational constants (GHZ):           0.9294834           0.2583143           0.2551583
 Standard basis: 6-31++G(d,p) (6D, 7F)
 There are   325 symmetry adapted cartesian basis functions of A   symmetry.
 There are   325 symmetry adapted basis functions of A   symmetry.
   325 basis functions,   520 primitive gaussians,   325 cartesian basis functions
    58 alpha electrons       58 beta electrons
       nuclear repulsion energy       986.6741618531 Hartrees.
 NAtoms=   26 NActive=   26 NUniq=   26 SFac= 1.00D+00 NAtFMM=   60 NAOKFM=F Big=F
 Integral buffers will be    131072 words long.
 Raffenetti 2 integral format.
 Two-electron integral symmetry is turned on.
 Nuclear repulsion after empirical dispersion term =      986.6603493723 Hartrees.
 One-electron integrals computed using PRISM.
 NBasis=   325 RedAO= T EigKep=  4.30D-05  NBF=   325
 NBsUse=   325 1.00D-06 EigRej= -1.00D+00 NBFU=   325
 ExpMin= 3.60D-02 ExpMax= 7.00D+03 ExpMxC= 1.05D+03 IAcc=3 IRadAn=         5 AccDes= 0.00D+00
 Harris functional with IExCor= 4639 and IRadAn=       5 diagonalized for initial guess.
 HarFok:  IExCor= 4639 AccDes= 0.00D+00 IRadAn=         5 IDoV= 1 UseB2=F ITyADJ=14
 ICtDFT=  3500011 ScaDFX=  1.000000  1.000000  1.000000  1.000000
 FoFCou: FMM=F IPFlag=           0 FMFlag=      100000 FMFlg1=           0
         NFxFlg=           0 DoJE=T BraDBF=F KetDBF=T FulRan=T
         wScrn=  0.000000 ICntrl=       500 IOpCl=  0 I1Cent=   200000004 NGrid=           0
         NMat0=    1 NMatS0=      1 NMatT0=    0 NMatD0=    1 NMtDS0=    0 NMtDT0=    0
 Petite list used in FoFCou.
 Requested convergence on RMS density matrix=1.00D-10 within 128 cycles.
 Requested convergence on MAX density matrix=1.00D-08.
 Requested convergence on             energy=1.00D-08.
 No special actions if energy rises.
 SCF Done:  E(RwB97XD) =  -985.243517826     A.U. after   17 cycles
            NFock= 17  Conv=0.61D-10     -V/T= 2.0081
 DoSCS=F DFT=T ScalE2(SS,OS)=  1.000000  1.000000
 Range of M.O.s used for correlation:     1   325
 NBasis=   325 NAE=    58 NBE=    58 NFC=     0 NFV=     0
 NROrb=    325 NOA=    58 NOB=    58 NVA=   267 NVB=   267

 **** Warning!!: The largest alpha MO coefficient is  0.28654492D+02

 Symmetrizing basis deriv contribution to polar:
 IMax=3 JMax=2 DiffMx= 0.00D+00
 G2DrvN: will do    27 centers at a time, making    1 passes.
 Calling FoFCou, ICntrl=  3107 FMM=F I1Cent=   0 AccDes= 0.00D+00.
 End of G2Drv F.D. properties file   721 does not exist.
 End of G2Drv F.D. properties file   722 does not exist.
 End of G2Drv F.D. properties file   788 does not exist.
          IDoAtm=11111111111111111111111111
          Differentiating once with respect to nuclear coordinates.
 CalDSu exits because no D1Ps are significant.
          There are    81 degrees of freedom in the 1st order CPHF.  IDoFFX=6 NUNeed=     0.
     75 vectors produced by pass  0 Test12= 1.91D-14 1.23D-09 XBig12= 1.62D-01 7.16D-02.
 AX will form    75 AO Fock derivatives at one time.
     75 vectors produced by pass  1 Test12= 1.91D-14 1.23D-09 XBig12= 5.97D-02 8.01D-02.
     75 vectors produced by pass  2 Test12= 1.91D-14 1.23D-09 XBig12= 1.54D-03 4.63D-03.
     75 vectors produced by pass  3 Test12= 1.91D-14 1.23D-09 XBig12= 1.68D-05 5.38D-04.
     75 vectors produced by pass  4 Test12= 1.91D-14 1.23D-09 XBig12= 1.28D-07 3.43D-05.
     75 vectors produced by pass  5 Test12= 1.91D-14 1.23D-09 XBig12= 7.63D-10 2.21D-06.
     64 vectors produced by pass  6 Test12= 1.91D-14 1.23D-09 XBig12= 4.14D-12 1.77D-07.
     17 vectors produced by pass  7 Test12= 1.91D-14 1.23D-09 XBig12= 2.08D-14 1.40D-08.
 InvSVY:  IOpt=1 It=  1 EMax= 3.61D-16
 Solved reduced A of dimension   531 with    81 vectors.
 End of Minotr F.D. properties file   721 does not exist.
 End of Minotr F.D. properties file   722 does not exist.
 End of Minotr F.D. properties file   788 does not exist.

 **********************************************************************

            Population analysis using the SCF Density.

 **********************************************************************

 Orbital symmetries:
       Occupied  (A) (A) (A) (A) (A) (A) (A) (A) (A) (A) (A) (A)
                 (A) (A) (A) (A) (A) (A) (A) (A) (A) (A) (A) (A)
                 (A) (A) (A) (A) (A) (A) (A) (A) (A) (A) (A) (A)
                 (A) (A) (A) (A) (A) (A) (A) (A) (A) (A) (A) (A)
                 (A) (A) (A) (A) (A) (A) (A) (A) (A) (A)
       Virtual   (A) (A) (A) (A) (A) (A) (A) (A) (A) (A) (A) (A)
                 (A) (A) (A) (A) (A) (A) (A) (A) (A) (A) (A) (A)
                 (A) (A) (A) (A) (A) (A) (A) (A) (A) (A) (A) (A)
                 (A) (A) (A) (A) (A) (A) (A) (A) (A) (A) (A) (A)
                 (A) (A) (A) (A) (A) (A) (A) (A) (A) (A) (A) (A)
                 (A) (A) (A) (A) (A) (A) (A) (A) (A) (A) (A) (A)
                 (A) (A) (A) (A) (A) (A) (A) (A) (A) (A) (A) (A)
                 (A) (A) (A) (A) (A) (A) (A) (A) (A) (A) (A) (A)
                 (A) (A) (A) (A) (A) (A) (A) (A) (A) (A) (A) (A)
                 (A) (A) (A) (A) (A) (A) (A) (A) (A) (A) (A) (A)
                 (A) (A) (A) (A) (A) (A) (A) (A) (A) (A) (A) (A)
                 (A) (A) (A) (A) (A) (A) (A) (A) (A) (A) (A) (A)
                 (A) (A) (A) (A) (A) (A) (A) (A) (A) (A) (A) (A)
                 (A) (A) (A) (A) (A) (A) (A) (A) (A) (A) (A) (A)
                 (A) (A) (A) (A) (A) (A) (A) (A) (A) (A) (A) (A)
                 (A) (A) (A) (A) (A) (A) (A) (A) (A) (A) (A) (A)
                 (A) (A) (A) (A) (A) (A) (A) (A) (A) (A) (A) (A)
                 (A) (A) (A) (A) (A) (A) (A) (A) (A) (A) (A) (A)
                 (A) (A) (A) (A) (A) (A) (A) (A) (A) (A) (A) (A)
                 (A) (A) (A) (A) (A) (A) (A) (A) (A) (A) (A) (A)
                 (A) (A) (A) (A) (A) (A) (A) (A) (A) (A) (A) (A)
                 (A) (A) (A) (A) (A) (A) (A) (A) (A) (A) (A) (A)
                 (A) (A) (A)
 The electronic state is 1-A.
 Alpha  occ. eigenvalues --  -24.87540 -24.87510 -24.87383 -19.32046 -19.32013
 Alpha  occ. eigenvalues --  -19.31874 -19.31332 -19.30175 -19.29506 -19.28959
 Alpha  occ. eigenvalues --  -19.28009 -10.56075 -10.46183  -1.43233  -1.33912
 Alpha  occ. eigenvalues --   -1.33879  -1.22994  -1.16605  -1.15550  -1.14675
 Alpha  occ. eigenvalues --   -1.14268  -1.13210  -1.12773  -1.11029  -0.84754
 Alpha  occ. eigenvalues --   -0.75190  -0.69503  -0.69343  -0.67788  -0.67144
 Alpha  occ. eigenvalues --   -0.66742  -0.65395  -0.64498  -0.63777  -0.63379
 Alpha  occ. eigenvalues --   -0.59725  -0.57271  -0.56749  -0.56265  -0.55441
 Alpha  occ. eigenvalues --   -0.54731  -0.53695  -0.52439  -0.52291  -0.51882
 Alpha  occ. eigenvalues --   -0.50388  -0.50319  -0.49870  -0.47254  -0.46403
 Alpha  occ. eigenvalues --   -0.44611  -0.44448  -0.43229  -0.42300  -0.42059
 Alpha  occ. eigenvalues --   -0.41781  -0.40566  -0.38488
 Alpha virt. eigenvalues --    0.02135   0.03986   0.05088   0.05312   0.06138
 Alpha virt. eigenvalues --    0.08116   0.09291   0.09656   0.09976   0.10313
 Alpha virt. eigenvalues --    0.11167   0.11787   0.12288   0.12736   0.13326
 Alpha virt. eigenvalues --    0.14141   0.15137   0.16019   0.17730   0.18083
 Alpha virt. eigenvalues --    0.18953   0.19591   0.21429   0.21999   0.22148
 Alpha virt. eigenvalues --    0.22921   0.23787   0.24374   0.24925   0.25801
 Alpha virt. eigenvalues --    0.26199   0.26878   0.27776   0.28317   0.28991
 Alpha virt. eigenvalues --    0.29561   0.29704   0.30298   0.30416   0.30743
 Alpha virt. eigenvalues --    0.31245   0.31400   0.31983   0.32239   0.32502
 Alpha virt. eigenvalues --    0.32885   0.33829   0.34339   0.34505   0.35405
 Alpha virt. eigenvalues --    0.35838   0.36349   0.37186   0.37495   0.37681
 Alpha virt. eigenvalues --    0.37769   0.38692   0.38821   0.39372   0.39692
 Alpha virt. eigenvalues --    0.40148   0.40655   0.41581   0.42131   0.42930
 Alpha virt. eigenvalues --    0.43387   0.44473   0.44699   0.45517   0.45776
 Alpha virt. eigenvalues --    0.46714   0.48025   0.48701   0.49111   0.49878
 Alpha virt. eigenvalues --    0.50635   0.51777   0.53793   0.54852   0.57298
 Alpha virt. eigenvalues --    0.58162   0.59599   0.61197   0.62403   0.64085
 Alpha virt. eigenvalues --    0.83359   0.85312   0.86708   0.90635   0.92562
 Alpha virt. eigenvalues --    0.92837   1.03868   1.06491   1.07624   1.10442
 Alpha virt. eigenvalues --    1.16615   1.17990   1.18999   1.19759   1.20938
 Alpha virt. eigenvalues --    1.22228   1.22831   1.23443   1.24572   1.24944
 Alpha virt. eigenvalues --    1.25277   1.26027   1.26391   1.27378   1.27836
 Alpha virt. eigenvalues --    1.28409   1.28672   1.30277   1.31449   1.31896
 Alpha virt. eigenvalues --    1.32163   1.32697   1.33318   1.34370   1.34581
 Alpha virt. eigenvalues --    1.36008   1.36728   1.37899   1.38201   1.38855
 Alpha virt. eigenvalues --    1.39535   1.40901   1.43322   1.44108   1.46614
 Alpha virt. eigenvalues --    1.48704   1.50411   1.53544   1.55079   1.55837
 Alpha virt. eigenvalues --    1.56620   1.57386   1.58869   1.59379   1.60944
 Alpha virt. eigenvalues --    1.61438   1.61689   1.62917   1.63653   1.64386
 Alpha virt. eigenvalues --    1.65122   1.65841   1.66747   1.67414   1.68286
 Alpha virt. eigenvalues --    1.69103   1.69834   1.71514   1.72880   1.74451
 Alpha virt. eigenvalues --    1.74728   1.75097   1.75858   1.76764   1.77107
 Alpha virt. eigenvalues --    1.77245   1.78999   1.79573   1.81698   1.83488
 Alpha virt. eigenvalues --    1.85092   1.85210   1.87753   1.89400   1.90236
 Alpha virt. eigenvalues --    1.91451   1.93058   1.93416   1.95035   1.95448
 Alpha virt. eigenvalues --    1.95735   1.96590   1.99031   2.02402   2.13104
 Alpha virt. eigenvalues --    2.13864   2.16362   2.17624   2.17924   2.19095
 Alpha virt. eigenvalues --    2.25560   2.27658   2.28855   2.32214   2.34185
 Alpha virt. eigenvalues --    2.34446   2.36552   2.37500   2.38733   2.39240
 Alpha virt. eigenvalues --    2.42772   2.44395   2.44676   2.47437   2.49627
 Alpha virt. eigenvalues --    2.49929   2.53286   2.54219   2.57670   2.59721
 Alpha virt. eigenvalues --    2.61854   2.62810   2.64778   2.66298   2.67809
 Alpha virt. eigenvalues --    2.67868   2.69823   2.71786   2.73212   2.74457
 Alpha virt. eigenvalues --    2.74922   2.76592   2.79070   2.80399   2.80912
 Alpha virt. eigenvalues --    2.83339   2.83778   2.84914   2.86848   2.87857
 Alpha virt. eigenvalues --    2.90425   2.91142   2.96461   3.00073   3.08928
 Alpha virt. eigenvalues --    3.11503   3.13408   3.14163   3.16165   3.17424
 Alpha virt. eigenvalues --    3.22767   3.24360   3.26647   3.29311   3.39447
 Alpha virt. eigenvalues --    3.40486   3.46335   3.47387   3.51564   3.54567
 Alpha virt. eigenvalues --    3.58104   3.62400   3.72845   3.74328   3.77182
 Alpha virt. eigenvalues --    3.80957   3.82589   3.83963   3.86415   4.36158
 Alpha virt. eigenvalues --    4.43628   4.45104   4.45643   4.48569   4.52370
 Alpha virt. eigenvalues --    4.56515   4.72988   4.77613   4.82738   5.60454
 Alpha virt. eigenvalues --    5.89800   6.63053
          Condensed to atoms (all electrons):
               1          2          3          4          5          6
     1  C    5.390657   0.396891   0.355699  -0.032649  -0.226073  -0.072898
     2  O    0.396891   8.277998  -0.164844   0.000066  -0.026776   0.001226
     3  O    0.355699  -0.164844   8.358252   0.187951  -0.245037   0.012490
     4  H   -0.032649   0.000066   0.187951   0.263601  -0.007693   0.001370
     5  C   -0.226073  -0.026776  -0.245037  -0.007693   5.018983   0.200474
     6  F   -0.072898   0.001226   0.012490   0.001370   0.200474   9.243200
     7  F   -0.056528   0.003416   0.013924   0.000376   0.176748  -0.039793
     8  F   -0.051016   0.000891   0.017101   0.000774   0.167134  -0.038988
     9  O   -0.008898  -0.013764  -0.004336  -0.005518   0.012125  -0.000012
    10  H   -0.003576   0.029027   0.000807   0.000605  -0.005033   0.000437
    11  H    0.001311   0.001413   0.001258   0.001099  -0.004752  -0.000042
    12  O   -0.010497   0.002099   0.001645   0.002440  -0.005264  -0.000005
    13  H    0.000487  -0.000546   0.000197  -0.000384  -0.000202  -0.000009
    14  H    0.001267   0.001222  -0.000569  -0.000378   0.001084   0.000016
    15  O    0.005105  -0.001859  -0.037798   0.058733  -0.014919   0.000158
    16  H    0.003105  -0.001459  -0.000079  -0.006299  -0.008623   0.000020
    17  H    0.001700   0.001834  -0.002615  -0.009914   0.009351  -0.000203
    18  O   -0.002422  -0.000724  -0.001000   0.000529  -0.000942   0.000004
    19  H    0.000660  -0.000016   0.000128  -0.000094  -0.001856   0.000011
    20  H   -0.002052  -0.001626   0.000906  -0.000066   0.003484  -0.000040
    21  O   -0.001559   0.000225   0.000330   0.002699  -0.000357  -0.000000
    22  H    0.000096  -0.000036   0.000015   0.000171   0.000007  -0.000000
    23  H    0.000289  -0.000012  -0.000192  -0.000372   0.000048   0.000002
    24  O    0.003133  -0.001690   0.000159  -0.000769   0.001068   0.000021
    25  H   -0.005471  -0.002260  -0.000640  -0.000021   0.003003  -0.000269
    26  H    0.000694   0.000789  -0.000064   0.000158  -0.000622   0.000020
               7          8          9         10         11         12
     1  C   -0.056528  -0.051016  -0.008898  -0.003576   0.001311  -0.010497
     2  O    0.003416   0.000891  -0.013764   0.029027   0.001413   0.002099
     3  O    0.013924   0.017101  -0.004336   0.000807   0.001258   0.001645
     4  H    0.000376   0.000774  -0.005518   0.000605   0.001099   0.002440
     5  C    0.176748   0.167134   0.012125  -0.005033  -0.004752  -0.005264
     6  F   -0.039793  -0.038988  -0.000012   0.000437  -0.000042  -0.000005
     7  F    9.236752  -0.046165   0.000089   0.000269  -0.000009   0.000005
     8  F   -0.046165   9.237830  -0.000008  -0.000060   0.000049  -0.000002
     9  O    0.000089  -0.000008   8.382724   0.253609   0.252136  -0.027403
    10  H    0.000269  -0.000060   0.253609   0.305757  -0.023384   0.001877
    11  H   -0.000009   0.000049   0.252136  -0.023384   0.316349   0.009765
    12  O    0.000005  -0.000002  -0.027403   0.001877   0.009765   8.497560
    13  H   -0.000000  -0.000005   0.004232  -0.001531  -0.001535   0.267649
    14  H    0.000010  -0.000005  -0.002640   0.002391  -0.006271   0.217315
    15  O   -0.000179  -0.000024   0.001257  -0.002197  -0.001459  -0.026526
    16  H   -0.000029   0.000245  -0.006559  -0.000219   0.002442   0.038784
    17  H   -0.000117  -0.000241   0.006324  -0.001153  -0.001228  -0.003958
    18  O    0.000040   0.000002  -0.003724   0.000531   0.000535   0.000964
    19  H    0.000043   0.000004  -0.000785   0.000099   0.000060   0.000627
    20  H   -0.000158   0.000010   0.006778  -0.000987  -0.000604  -0.000905
    21  O    0.000000   0.000000  -0.003950  -0.000025   0.000849  -0.049141
    22  H   -0.000001   0.000000  -0.000104  -0.000007   0.000288   0.003082
    23  H    0.000008  -0.000000   0.000910   0.000029  -0.000599   0.003466
    24  O   -0.000030   0.000003  -0.068938   0.005437   0.007197  -0.000156
    25  H   -0.000417  -0.000054   0.076593  -0.007120  -0.011596   0.002263
    26  H    0.000053   0.000005  -0.002448   0.000144  -0.000001   0.000366
              13         14         15         16         17         18
     1  C    0.000487   0.001267   0.005105   0.003105   0.001700  -0.002422
     2  O   -0.000546   0.001222  -0.001859  -0.001459   0.001834  -0.000724
     3  O    0.000197  -0.000569  -0.037798  -0.000079  -0.002615  -0.001000
     4  H   -0.000384  -0.000378   0.058733  -0.006299  -0.009914   0.000529
     5  C   -0.000202   0.001084  -0.014919  -0.008623   0.009351  -0.000942
     6  F   -0.000009   0.000016   0.000158   0.000020  -0.000203   0.000004
     7  F   -0.000000   0.000010  -0.000179  -0.000029  -0.000117   0.000040
     8  F   -0.000005  -0.000005  -0.000024   0.000245  -0.000241   0.000002
     9  O    0.004232  -0.002640   0.001257  -0.006559   0.006324  -0.003724
    10  H   -0.001531   0.002391  -0.002197  -0.000219  -0.001153   0.000531
    11  H   -0.001535  -0.006271  -0.001459   0.002442  -0.001228   0.000535
    12  O    0.267649   0.217315  -0.026526   0.038784  -0.003958   0.000964
    13  H    0.332228  -0.013952   0.003142  -0.000231   0.001145  -0.000020
    14  H   -0.013952   0.308572  -0.004087  -0.010423   0.001552   0.002570
    15  O    0.003142  -0.004087   8.448947   0.261964   0.242494  -0.035145
    16  H   -0.000231  -0.010423   0.261964   0.279248  -0.027225   0.000439
    17  H    0.001145   0.001552   0.242494  -0.027225   0.289880   0.022295
    18  O   -0.000020   0.002570  -0.035145   0.000439   0.022295   8.569153
    19  H    0.000114  -0.000035   0.002298   0.000436   0.000061   0.266309
    20  H   -0.000362  -0.000264  -0.003494   0.000617  -0.004371   0.196310
    21  O    0.003364   0.043691  -0.000178  -0.000565  -0.003896  -0.022736
    22  H   -0.001233  -0.006279   0.000028   0.000023  -0.000877  -0.000928
    23  H    0.000464  -0.003766  -0.000808   0.000169  -0.001627   0.018128
    24  O   -0.000415   0.001429  -0.002273   0.001543  -0.000880  -0.059478
    25  H    0.000765  -0.000912   0.003104  -0.000189   0.000468   0.001169
    26  H    0.000093  -0.000215  -0.000277  -0.000237   0.000340   0.005979
              19         20         21         22         23         24
     1  C    0.000660  -0.002052  -0.001559   0.000096   0.000289   0.003133
     2  O   -0.000016  -0.001626   0.000225  -0.000036  -0.000012  -0.001690
     3  O    0.000128   0.000906   0.000330   0.000015  -0.000192   0.000159
     4  H   -0.000094  -0.000066   0.002699   0.000171  -0.000372  -0.000769
     5  C   -0.001856   0.003484  -0.000357   0.000007   0.000048   0.001068
     6  F    0.000011  -0.000040  -0.000000  -0.000000   0.000002   0.000021
     7  F    0.000043  -0.000158   0.000000  -0.000001   0.000008  -0.000030
     8  F    0.000004   0.000010   0.000000   0.000000  -0.000000   0.000003
     9  O   -0.000785   0.006778  -0.003950  -0.000104   0.000910  -0.068938
    10  H    0.000099  -0.000987  -0.000025  -0.000007   0.000029   0.005437
    11  H    0.000060  -0.000604   0.000849   0.000288  -0.000599   0.007197
    12  O    0.000627  -0.000905  -0.049141   0.003082   0.003466  -0.000156
    13  H    0.000114  -0.000362   0.003364  -0.001233   0.000464  -0.000415
    14  H   -0.000035  -0.000264   0.043691  -0.006279  -0.003766   0.001429
    15  O    0.002298  -0.003494  -0.000178   0.000028  -0.000808  -0.002273
    16  H    0.000436   0.000617  -0.000565   0.000023   0.000169   0.001543
    17  H    0.000061  -0.004371  -0.003896  -0.000877  -0.001627  -0.000880
    18  O    0.266309   0.196310  -0.022736  -0.000928   0.018128  -0.059478
    19  H    0.327208  -0.010229   0.004222  -0.001229   0.000367   0.004621
    20  H   -0.010229   0.274121  -0.000401   0.000762  -0.003525   0.050922
    21  O    0.004222  -0.000401   8.337591   0.275223   0.236825  -0.003613
    22  H   -0.001229   0.000762   0.275223   0.358577  -0.021698  -0.000042
    23  H    0.000367  -0.003525   0.236825  -0.021698   0.306597  -0.001409
    24  O    0.004621   0.050922  -0.003613  -0.000042  -0.001409   8.420086
    25  H    0.000112  -0.001596  -0.000171  -0.000097   0.000455   0.213170
    26  H   -0.000862  -0.008704   0.000111   0.000070  -0.000233   0.269253
              25         26
     1  C   -0.005471   0.000694
     2  O   -0.002260   0.000789
     3  O   -0.000640  -0.000064
     4  H   -0.000021   0.000158
     5  C    0.003003  -0.000622
     6  F   -0.000269   0.000020
     7  F   -0.000417   0.000053
     8  F   -0.000054   0.000005
     9  O    0.076593  -0.002448
    10  H   -0.007120   0.000144
    11  H   -0.011596  -0.000001
    12  O    0.002263   0.000366
    13  H    0.000765   0.000093
    14  H   -0.000912  -0.000215
    15  O    0.003104  -0.000277
    16  H   -0.000189  -0.000237
    17  H    0.000468   0.000340
    18  O    0.001169   0.005979
    19  H    0.000112  -0.000862
    20  H   -0.001596  -0.008704
    21  O   -0.000171   0.000111
    22  H   -0.000097   0.000070
    23  H    0.000455  -0.000233
    24  O    0.213170   0.269253
    25  H    0.290550  -0.019388
    26  H   -0.019388   0.365737
 Mulliken charges:
               1
     1  C    0.312545
     2  O   -0.501484
     3  O   -0.493686
     4  H    0.543586
     5  C    0.954640
     6  F   -0.307190
     7  F   -0.288308
     8  F   -0.287480
     9  O   -0.847690
    10  H    0.444272
    11  H    0.456731
    12  O   -0.926052
    13  H    0.406545
    14  H    0.468675
    15  O   -0.896007
    16  H    0.473104
    17  H    0.480861
    18  O   -0.957840
    19  H    0.407727
    20  H    0.505475
    21  O   -0.818536
    22  H    0.394189
    23  H    0.466486
    24  O   -0.838349
    25  H    0.458549
    26  H    0.389238
 Sum of Mulliken charges =  -0.00000
 Mulliken charges with hydrogens summed into heavy atoms:
               1
     1  C    0.312545
     2  O   -0.501484
     3  O    0.049900
     5  C    0.954640
     6  F   -0.307190
     7  F   -0.288308
     8  F   -0.287480
     9  O    0.053313
    12  O   -0.050831
    15  O    0.057958
    18  O   -0.044638
    21  O    0.042139
    24  O    0.009438
 APT charges:
               1
     1  C    0.234560
     2  O   -0.563357
     3  O   -0.403876
     4  H    0.441738
     5  C    0.343794
     6  F   -0.060169
     7  F   -0.120294
     8  F   -0.009492
     9  O   -0.516984
    10  H    0.180960
    11  H    0.458008
    12  O   -1.743461
    13  H    1.049859
    14  H    0.596741
    15  O   -0.771549
    16  H    0.449848
    17  H    0.485527
    18  O   -1.105452
    19  H    0.814973
    20  H    0.270046
    21  O   -0.861924
    22  H    0.913338
    23  H   -0.034684
    24  O   -1.357561
    25  H    0.242109
    26  H    1.067304
 Sum of APT charges =  -0.00000
 APT charges with hydrogens summed into heavy atoms:
               1
     1  C    0.234560
     2  O   -0.563357
     3  O    0.037861
     5  C    0.343794
     6  F   -0.060169
     7  F   -0.120294
     8  F   -0.009492
     9  O    0.121984
    12  O   -0.096861
    15  O    0.163826
    18  O   -0.020433
    21  O    0.016730
    24  O   -0.048149
 Electronic spatial extent (au):  <R**2>=           4354.9544
 Charge=              0.0000 electrons
 Dipole moment (field-independent basis, Debye):
    X=              6.4710    Y=             -1.5051    Z=              0.5233  Tot=              6.6643
 Quadrupole moment (field-independent basis, Debye-Ang):
   XX=            -73.1318   YY=            -81.0189   ZZ=            -64.7032
   XY=             -6.9152   XZ=              0.2509   YZ=              0.0410
 Traceless Quadrupole moment (field-independent basis, Debye-Ang):
   XX=             -0.1805   YY=             -8.0677   ZZ=              8.2481
   XY=             -6.9152   XZ=              0.2509   YZ=              0.0410
 Octapole moment (field-independent basis, Debye-Ang**2):
  XXX=             57.7433  YYY=             -5.9422  ZZZ=             -3.7545  XYY=             19.9448
  XXY=            -30.5866  XXZ=            -10.9135  XZZ=             47.6798  YZZ=             -0.0332
  YYZ=             22.6654  XYZ=              0.6684
 Hexadecapole moment (field-independent basis, Debye-Ang**3):
 XXXX=          -3494.4078 YYYY=           -712.2836 ZZZZ=           -463.7926 XXXY=           -190.3326
 XXXZ=            -84.0896 YYYX=            -35.4055 YYYZ=             25.4024 ZZZX=            -18.5834
 ZZZY=            -25.2890 XXYY=           -608.6296 XXZZ=           -541.7723 YYZZ=           -174.9108
 XXYZ=             24.6375 YYXZ=             43.6904 ZZXY=             11.8247
 N-N= 9.866603493723D+02 E-N=-4.301336341105D+03  KE= 9.772869241188D+02
  Exact polarizability:       0.000       0.000       0.000       0.000       0.000       0.000
 Approx polarizability:      81.343       0.068      87.353      -2.024      -6.032      80.870
 Calling FoFJK, ICntrl=    100127 FMM=F ISym2X=0 I1Cent= 0 IOpClX= 0 NMat=1 NMatS=1 NMatT=0.
 ***** Axes restored to original set *****
 -------------------------------------------------------------------
 Center     Atomic                   Forces (Hartrees/Bohr)
 Number     Number              X              Y              Z
 -------------------------------------------------------------------
      1        6           0.006280867    0.011386097   -0.010780895
      2        8          -0.004513214    0.001983918    0.018697997
      3        8          -0.004721056   -0.023345905   -0.006155110
      4        1           0.006552657    0.014249995   -0.001993665
      5        6           0.001194997    0.004453767   -0.000020006
      6        9          -0.001997760   -0.002003347    0.003350790
      7        9          -0.004304600   -0.001951467   -0.002276252
      8        9           0.003028684   -0.004579994    0.000768040
      9        8          -0.004525457    0.001478949   -0.000086718
     10        1           0.003310265   -0.000111035   -0.001185990
     11        1           0.002349741   -0.000505795    0.002025552
     12        8          -0.002997666    0.002568624   -0.000593147
     13        1           0.002062186   -0.000513418    0.002192042
     14        1           0.000276810   -0.004741390    0.001511318
     15        8           0.001040373    0.004074349   -0.003524689
     16        1           0.002580416   -0.002150893    0.000766093
     17        1           0.001454020   -0.002150993   -0.000701522
     18        8           0.000898205    0.001305089    0.002708228
     19        1          -0.000982540   -0.001948179   -0.002936774
     20        1          -0.003731763    0.003349764   -0.000786926
     21        8          -0.000559065    0.003113672    0.003907342
     22        1           0.000607104   -0.001452788   -0.000860331
     23        1          -0.002554868   -0.002863152   -0.004755220
     24        8           0.001732968   -0.001973223   -0.000532305
     25        1           0.000410668    0.001572647    0.001452663
     26        1          -0.002891973    0.000754708   -0.000190515
 -------------------------------------------------------------------
 Cartesian Forces:  Max     0.023345905 RMS     0.004926569
 FormGI is forming the generalized inverse of G from B-inverse, IUseBI=4.

 GradGradGradGradGradGradGradGradGradGradGradGradGradGradGradGradGradGrad
 Berny optimization.
 Internal  Forces:  Max     0.019172594 RMS     0.003165778
 Search for a local minimum.
 Step number   1 out of a maximum of  156
 All quantities printed in internal units (Hartrees-Bohrs-Radians)
 Mixed Optimization -- RFO/linear search
 Second derivative matrix not updated -- analytic derivatives used.
 ITU=  0
     Eigenvalues ---    0.00011   0.00023   0.00052   0.00073   0.00185
     Eigenvalues ---    0.00228   0.00255   0.00318   0.00361   0.00555
     Eigenvalues ---    0.00570   0.00648   0.00742   0.00797   0.00980
     Eigenvalues ---    0.01118   0.01199   0.01271   0.01385   0.01460
     Eigenvalues ---    0.01580   0.01609   0.01730   0.01811   0.01945
     Eigenvalues ---    0.02021   0.02168   0.02225   0.02321   0.02566
     Eigenvalues ---    0.02743   0.02795   0.02842   0.03137   0.03524
     Eigenvalues ---    0.04182   0.04681   0.05078   0.05381   0.05416
     Eigenvalues ---    0.05705   0.06423   0.06837   0.08727   0.10354
     Eigenvalues ---    0.11694   0.13575   0.19568   0.21298   0.21797
     Eigenvalues ---    0.23880   0.26693   0.28789   0.37209   0.37474
     Eigenvalues ---    0.38611   0.41801   0.42100   0.43603   0.46255
     Eigenvalues ---    0.47254   0.49537   0.51205   0.53859   0.55789
     Eigenvalues ---    0.57209   0.57475   0.57521   0.57680   0.60269
     Eigenvalues ---    0.74364   0.97851
 RFO step:  Lambda=-7.31228780D-03 EMin= 1.13049659D-04
 Linear search not attempted -- first point.
 Maximum step size (   0.300) exceeded in Quadratic search.
    -- Step size scaled by   0.754
 Iteration  1 RMS(Cart)=  0.10942852 RMS(Int)=  0.00229499
 Iteration  2 RMS(Cart)=  0.00367211 RMS(Int)=  0.00066514
 Iteration  3 RMS(Cart)=  0.00000790 RMS(Int)=  0.00066513
 Iteration  4 RMS(Cart)=  0.00000001 RMS(Int)=  0.00066513
 Variable       Old X    -DE/DX   Delta X   Delta X   Delta X     New X
                                 (Linear)    (Quad)   (Total)
    R1        2.27437   0.01917   0.00000   0.01193   0.01193   2.28630
    R2        2.42386   0.01336   0.00000   0.02158   0.02150   2.44536
    R3        2.95183  -0.00493   0.00000  -0.01577  -0.01577   2.93606
    R4        2.03059  -0.01507   0.00000  -0.08881  -0.08885   1.94175
    R5        2.72774   0.00026   0.00000   0.12455   0.12452   2.85226
    R6        2.52144   0.00054   0.00000  -0.00505  -0.00505   2.51639
    R7        2.53113   0.00334   0.00000   0.00243   0.00243   2.53356
    R8        2.53123   0.00356   0.00000   0.00351   0.00351   2.53475
    R9        1.82436   0.00308   0.00000   0.00720   0.00720   1.83156
   R10        1.83687   0.00267   0.00000   0.00213   0.00167   1.83854
   R11        3.10698   0.00085   0.00000   0.01052   0.01026   3.11723
   R12        3.42466   0.00134   0.00000   0.02879   0.02846   3.45313
   R13        1.80965   0.00279   0.00000   0.00333   0.00333   1.81298
   R14        1.86146   0.00305   0.00000   0.00279   0.00273   1.86419
   R15        3.40650   0.00301   0.00000   0.05384   0.05390   3.46040
   R16        3.22886   0.00123   0.00000   0.02332   0.02337   3.25223
   R17        1.84369   0.00293   0.00000  -0.00198  -0.00193   1.84177
   R18        1.85412   0.00308   0.00000  -0.00467  -0.00484   1.84928
   R19        3.27248   0.00436   0.00000   0.10549   0.10529   3.37777
   R20        1.81036   0.00301   0.00000   0.00341   0.00341   1.81378
   R21        1.88482   0.00373   0.00000   0.00294   0.00319   1.88802
   R22        3.38716   0.00121   0.00000   0.01606   0.01662   3.40377
   R23        3.04535   0.00024   0.00000   0.00619   0.00642   3.05177
   R24        1.81192   0.00176   0.00000   0.00264   0.00264   1.81456
   R25        1.84092   0.00333   0.00000   0.00592   0.00650   1.84742
   R26        1.87756   0.00233   0.00000   0.00147   0.00126   1.87881
   R27        1.81033   0.00276   0.00000   0.00290   0.00290   1.81323
    A1        2.23885   0.00315   0.00000   0.00413   0.00413   2.24298
    A2        2.10443  -0.00165   0.00000   0.00045   0.00045   2.10488
    A3        1.93990  -0.00149   0.00000  -0.00456  -0.00459   1.93531
    A4        1.97691   0.00095   0.00000   0.00267   0.00271   1.97962
    A5        1.95118  -0.00530   0.00000  -0.00992  -0.00997   1.94120
    A6        1.94444  -0.00452   0.00000  -0.00967  -0.00972   1.93473
    A7        1.94361  -0.00503   0.00000  -0.01312  -0.01319   1.93042
    A8        1.87406   0.00525   0.00000   0.01211   0.01208   1.88614
    A9        1.87471   0.00532   0.00000   0.01168   0.01162   1.88633
   A10        1.87183   0.00536   0.00000   0.01128   0.01121   1.88304
   A11        1.83445  -0.00134   0.00000  -0.00243  -0.00295   1.83150
   A12        1.83971   0.00021   0.00000   0.02967   0.03049   1.87020
   A13        1.86890   0.00168   0.00000   0.04736   0.04460   1.91351
   A14        2.07910  -0.00025   0.00000   0.01074   0.00923   2.08834
   A15        1.88099   0.00095   0.00000   0.05241   0.05081   1.93180
   A16        1.59100   0.00001   0.00000  -0.07115  -0.07086   1.52015
   A17        1.87315  -0.00033   0.00000   0.00591   0.00532   1.87847
   A18        2.30192  -0.00061   0.00000  -0.00507  -0.00639   2.29553
   A19        1.67554   0.00071   0.00000   0.02152   0.02285   1.69839
   A20        1.95279   0.00017   0.00000   0.01714   0.01719   1.96999
   A21        1.87669   0.00302   0.00000   0.06162   0.06080   1.93748
   A22        1.84003  -0.00074   0.00000  -0.00344  -0.00479   1.83524
   A23        2.77377   0.00019   0.00000   0.02375   0.02370   2.79747
   A24        2.04505  -0.00010   0.00000  -0.00077  -0.00075   2.04430
   A25        1.76114   0.00125   0.00000   0.01483   0.01449   1.77563
   A26        1.51347   0.00047   0.00000   0.02011   0.02073   1.53421
   A27        1.85417  -0.00013   0.00000   0.00490   0.00452   1.85870
   A28        2.37862  -0.00152   0.00000  -0.06620  -0.06705   2.31157
   A29        1.81407   0.00091   0.00000   0.04858   0.04866   1.86274
   A30        2.04352  -0.00098   0.00000  -0.02530  -0.02603   2.01749
   A31        1.75511   0.00269   0.00000   0.05331   0.05365   1.80876
   A32        1.85699  -0.00099   0.00000  -0.00597  -0.00589   1.85110
   A33        1.87676   0.00070   0.00000  -0.00319  -0.00373   1.87304
   A34        2.08277   0.00001   0.00000   0.02909   0.02906   2.11183
   A35        1.84530   0.00031   0.00000   0.01000   0.01011   1.85541
   A36        3.11789   0.00605   0.00000   0.06575   0.06550   3.18338
   A37        2.99472  -0.00005   0.00000  -0.03982  -0.03890   2.95582
   A38        2.91561  -0.00107   0.00000  -0.02666  -0.02795   2.88766
   A39        3.15911   0.00074   0.00000   0.02731   0.02691   3.18602
   A40        3.10798  -0.00149   0.00000  -0.06885  -0.06865   3.03933
   A41        2.99121  -0.00246   0.00000  -0.06079  -0.06039   2.93082
   A42        3.14751  -0.00045   0.00000  -0.01498  -0.01381   3.13370
   A43        3.11041  -0.00178   0.00000   0.00373   0.00340   3.11381
   A44        3.25806   0.00139   0.00000   0.02739   0.02945   3.28751
   A45        3.13572   0.00174   0.00000   0.04072   0.04127   3.17699
   A46        3.29819  -0.00008   0.00000   0.02604   0.02591   3.32410
   A47        3.17862   0.00116   0.00000   0.01444   0.01384   3.19246
   A48        3.35728   0.00044   0.00000  -0.02319  -0.02339   3.33389
   A49        3.04157  -0.00057   0.00000  -0.01627  -0.01789   3.02368
    D1       -0.01200   0.00137   0.00000  -0.00049  -0.00049  -0.01249
    D2        3.13268   0.00048   0.00000  -0.00998  -0.01000   3.12268
    D3       -0.05534  -0.00030   0.00000  -0.00279  -0.00280  -0.05814
    D4       -2.15231  -0.00025   0.00000  -0.00479  -0.00478  -2.15708
    D5        2.04189  -0.00062   0.00000  -0.00373  -0.00372   2.03817
    D6        3.08344   0.00051   0.00000   0.00587   0.00585   3.08930
    D7        0.98647   0.00057   0.00000   0.00388   0.00388   0.99035
    D8       -1.10252   0.00020   0.00000   0.00494   0.00493  -1.09758
    D9       -0.26812   0.00009   0.00000  -0.04125  -0.04288  -0.31100
   D10        1.73560   0.00230   0.00000   0.01543   0.01695   1.75255
   D11        1.59772  -0.00030   0.00000  -0.03629  -0.03634   1.56138
   D12       -2.51281   0.00000   0.00000   0.04275   0.04459  -2.46822
   D13       -0.84532   0.00066   0.00000   0.03784   0.03710  -0.80822
   D14       -2.78385  -0.00012   0.00000  -0.00112  -0.00136  -2.78521
   D15       -0.61119   0.00018   0.00000   0.07793   0.07956  -0.53163
   D16        1.05630   0.00084   0.00000   0.07301   0.07208   1.12838
   D17        1.62133  -0.00110   0.00000  -0.05009  -0.04968   1.57165
   D18       -2.44160  -0.00055   0.00000  -0.00989  -0.00951  -2.45111
   D19       -0.31704  -0.00028   0.00000  -0.07432  -0.07458  -0.39162
   D20        1.90321   0.00027   0.00000  -0.03412  -0.03441   1.86881
   D21        2.82623  -0.00001   0.00000  -0.02988  -0.02965   2.79658
   D22        0.87168   0.00021   0.00000  -0.03936  -0.03922   0.83246
   D23       -1.11418   0.00025   0.00000   0.03303   0.03272  -1.08146
   D24       -3.06873   0.00047   0.00000   0.02354   0.02314  -3.04559
   D25        1.24684  -0.00006   0.00000   0.04409   0.04394   1.29077
   D26       -0.70771   0.00016   0.00000   0.03460   0.03436  -0.67335
   D27       -1.74787   0.00043   0.00000  -0.00109   0.00038  -1.74750
   D28        2.22754   0.00133   0.00000   0.07364   0.07270   2.30024
   D29        0.13718   0.00143   0.00000   0.04455   0.04376   0.18094
   D30        2.50415   0.00277   0.00000   0.04349   0.04331   2.54746
   D31        0.46937  -0.00048   0.00000  -0.03668  -0.03647   0.43290
   D32        1.01719   0.00013   0.00000   0.04702   0.04703   1.06422
   D33       -0.98361  -0.00057   0.00000   0.02602   0.02655  -0.95706
   D34       -2.78762  -0.00149   0.00000  -0.02400  -0.02410  -2.81171
   D35        3.06699   0.00119   0.00000   0.08518   0.08490  -3.13129
   D36        1.06620   0.00048   0.00000   0.06418   0.06442   1.13062
   D37       -0.73781  -0.00044   0.00000   0.01416   0.01377  -0.72404
   D38        0.71961  -0.00014   0.00000  -0.01789  -0.01793   0.70169
   D39       -1.35951   0.00045   0.00000  -0.00679  -0.00692  -1.36643
   D40        2.86485  -0.00082   0.00000  -0.02484  -0.02483   2.84002
   D41        0.78573  -0.00023   0.00000  -0.01374  -0.01382   0.77190
   D42       -1.01272  -0.00137   0.00000  -0.03391  -0.03432  -1.04704
   D43       -3.09184  -0.00078   0.00000  -0.02281  -0.02332  -3.11516
   D44       -0.59276   0.00010   0.00000  -0.00080  -0.00097  -0.59373
   D45       -2.68361  -0.00068   0.00000  -0.03175  -0.03148  -2.71510
   D46       -2.73220  -0.00017   0.00000   0.00421   0.00420  -2.72800
   D47        1.46013  -0.00094   0.00000  -0.02674  -0.02631   1.43382
   D48        0.95682   0.00071   0.00000   0.02246   0.02144   0.97826
   D49       -1.13404  -0.00006   0.00000  -0.00849  -0.00907  -1.14311
         Item               Value     Threshold  Converged?
 Maximum Force            0.019173     0.000015     NO 
 RMS     Force            0.003166     0.000010     NO 
 Maximum Displacement     0.356107     0.000060     NO 
 RMS     Displacement     0.108489     0.000040     NO 
 Predicted change in Energy=-3.999106D-03
 GradGradGradGradGradGradGradGradGradGradGradGradGradGradGradGradGradGrad

                          Input orientation:                          
 ---------------------------------------------------------------------
 Center     Atomic      Atomic             Coordinates (Angstroms)
 Number     Number       Type             X           Y           Z
 ---------------------------------------------------------------------
      1          6           0        1.956358    1.057242   -0.163235
      2          8           0        1.531477    1.144297    0.966216
      3          8           0        1.875807    0.056415   -0.979546
      4          1           0        1.390728   -0.757293   -0.581562
      5          6           0        2.722305    2.242254   -0.813654
      6          9           0        2.753454    3.298723   -0.003647
      7          9           0        2.138430    2.615371   -1.961415
      8          9           0        3.987315    1.891971   -1.089730
      9          8           0       -0.850792    0.374237    2.350586
     10          1           0       -0.028380    0.766189    2.019825
     11          1           0       -0.619386   -0.544396    2.572232
     12          8           0       -0.092810   -2.294192    2.575685
     13          1           0        0.298117   -2.670664    3.366802
     14          1           0       -0.835652   -2.882162    2.300663
     15          8           0        0.676824   -1.982757   -0.065119
     16          1           0        0.596527   -1.993229    0.906133
     17          1           0       -0.242604   -2.019631   -0.398196
     18          8           0       -2.002780   -2.031830   -0.708969
     19          1           0       -2.285248   -2.037794   -1.626254
     20          1           0       -2.281828   -1.149687   -0.331940
     21          8           0       -2.008947   -3.780269    1.418256
     22          1           0       -1.721850   -4.640729    1.103276
     23          1           0       -2.162129   -3.237306    0.619849
     24          8           0       -2.561691    0.291145    0.341614
     25          1           0       -1.931962    0.388384    1.104812
     26          1           0       -3.430755    0.518632    0.678738
 ---------------------------------------------------------------------
                    Distance matrix (angstroms):
                    1          2          3          4          5
     1  C    0.000000
     2  O    1.209860   0.000000
     3  O    1.294027   2.255668   0.000000
     4  H    1.946142   2.455905   1.027528   0.000000
     5  C    1.553696   2.406557   2.349887   3.290022   0.000000
     6  F    2.384338   2.659964   3.497885   4.317669   1.331619
     7  F    2.386287   3.332187   2.753415   3.719934   1.340701
     8  F    2.383265   3.288931   2.799977   3.744208   1.341331
     9  O    3.829607   2.860888   4.315685   3.860345   5.125322
    10  H    2.964734   1.919951   3.622973   3.331978   4.215879
    11  H    4.084420   3.171306   4.382019   3.745971   5.513306
    12  O    4.788829   4.129395   4.694728   3.811975   6.323909
    13  H    5.395203   4.673106   5.368129   4.521545   6.891275
    14  H    5.420795   4.857615   5.171752   4.216522   6.972637
    15  O    3.299762   3.401845   2.536131   1.509350   4.753421
    16  H    3.506859   3.274417   3.064863   2.090821   5.041420
    17  H    3.789167   3.875490   3.022516   2.072413   5.208354
    18  O    5.051234   5.038352   4.413323   3.627199   6.372219
    19  H    5.450770   5.604818   4.703012   4.030368   6.637372
    20  H    4.781341   4.635609   4.377214   3.701885   6.064541
    21  O    6.451843   6.081965   5.963297   4.969452   7.977277
    22  H    6.899286   6.638482   6.272515   5.254322   8.414308
    23  H    6.001525   5.741179   5.450834   4.496292   7.479184
    24  O    4.610265   4.227531   4.635941   4.192027   5.749964
    25  H    4.144194   3.547678   4.353603   3.898294   5.364657
    26  H    5.479052   5.009776   5.578813   5.144224   6.561879
                    6          7          8          9         10
     6  F    0.000000
     7  F    2.162887   0.000000
     8  F    2.163548   2.168298   0.000000
     9  O    5.204385   5.705391   6.127526   0.000000
    10  H    4.271623   4.895387   5.202165   0.969222   0.000000
    11  H    5.725449   6.176053   6.369265   0.972914   1.540154
    12  O    6.784900   7.047518   6.899757   2.783113   3.111120
    13  H    7.281634   7.727795   7.368073   3.409415   3.705794
    14  H    7.509651   7.565272   7.586048   3.256816   3.747135
    15  O    5.675403   5.184112   5.198336   3.704681   3.521507
    16  H    5.786604   5.642649   5.529529   3.128269   3.040593
    17  H    6.116937   5.440240   5.802677   3.695443   3.695066
    18  O    7.178721   6.349387   7.170943   4.059200   4.378753
    19  H    7.516634   6.429090   7.421317   4.867321   5.123443
    20  H    6.726826   6.030716   7.009143   3.400905   3.778811
    21  O    8.649532   8.338293   8.626671   4.412536   4.995479
    22  H    9.180878   8.771835   8.948743   5.240649   5.739570
    23  H    8.201913   7.707889   8.188272   4.214059   4.747715
    24  O    6.116821   5.726876   6.892087   2.640084   3.075666
    25  H    5.626000   5.561412   6.489578   1.649570   2.145602
    26  H    6.814617   6.510188   7.748632   3.077683   3.665509
                   11         12         13         14         15
    11  H    0.000000
    12  O    1.827315   0.000000
    13  H    2.448299   0.959386   0.000000
    14  H    2.363402   0.986489   1.570610   0.000000
    15  O    3.271799   2.768244   3.520613   2.948464   0.000000
    16  H    2.520605   1.831166   2.569603   2.187705   0.974622
    17  H    3.337923   2.990283   3.858943   2.894738   0.978595
    18  O    3.859083   3.808644   4.723785   3.338133   2.756307
    19  H    4.757375   4.746453   5.657288   4.270241   3.348737
    20  H    3.400634   3.815230   4.759221   3.467491   3.085259
    21  O    3.705862   2.686940   3.217234   1.721005   3.555955
    22  H    4.489232   3.213720   3.617315   2.304700   3.766112
    23  H    3.666555   2.999473   3.730904   2.170439   3.178479
    24  O    3.073489   4.215497   5.109068   4.109374   3.977945
    25  H    2.178590   3.569616   4.409946   3.650811   3.714406
    26  H    3.552344   4.759440   5.594800   4.574997   4.866465
                   16         17         18         19         20
    16  H    0.000000
    17  H    1.551165   0.000000
    18  O    3.060464   1.787442   0.000000
    19  H    3.836612   2.383453   0.959810   0.000000
    20  H    3.244890   2.218023   0.999096   1.569711   0.000000
    21  O    3.200668   3.085339   2.753573   3.518750   3.171374
    22  H    3.524627   3.363443   3.188967   3.813532   3.815861
    23  H    3.039715   2.490727   1.801200   2.549307   2.297473
    24  O    3.938449   3.356362   2.610041   3.061516   1.614929
    25  H    3.479196   3.303255   3.025269   3.670132   2.133618
    26  H    4.751858   4.215077   3.235691   3.627738   2.263800
                   21         22         23         24         25
    21  O    0.000000
    22  H    0.960223   0.000000
    23  H    0.977613   1.548271   0.000000
    24  O    4.247481   5.060518   3.561886   0.000000
    25  H    4.181129   5.033501   3.665214   0.994226   0.000000
    26  H    4.587916   5.451568   3.964839   0.959518   1.563613
                   26
    26  H    0.000000
 Stoichiometry    C2H13F3O8
 Framework group  C1[X(C2H13F3O8)]
 Deg. of freedom    72
 Full point group                 C1      NOp   1
 Largest Abelian subgroup         C1      NOp   1
 Largest concise Abelian subgroup C1      NOp   1
                         Standard orientation:                         
 ---------------------------------------------------------------------
 Center     Atomic      Atomic             Coordinates (Angstroms)
 Number     Number       Type             X           Y           Z
 ---------------------------------------------------------------------
      1          6           0       -1.728794   -0.250796   -0.190078
      2          8           0       -1.179100    0.345307   -1.087996
      3          8           0       -1.221245   -1.104036    0.639911
      4          1           0       -0.221935   -1.283191    0.481494
      5          6           0       -3.244076   -0.044871    0.084671
      6          9           0       -3.759294    0.879427   -0.723681
      7          9           0       -3.450663    0.347470    1.349926
      8          9           0       -3.918320   -1.188398   -0.107443
      9          8           0        1.331301    1.663043   -1.470282
     10          1           0        0.420315    1.332295   -1.480350
     11          1           0        1.878265    0.899100   -1.722836
     12          8           0        2.741399   -0.706793   -1.846074
     13          1           0        2.973910   -1.055697   -2.708991
     14          1           0        3.558851   -0.706292   -1.293867
     15          8           0        1.247891   -1.582626    0.313909
     16          1           0        1.591201   -1.318277   -0.559101
     17          1           0        1.784000   -1.082179    0.961820
     18          8           0        2.865200   -0.008197    1.895905
     19          1           0        2.788736   -0.034594    2.852301
     20          1           0        2.549398    0.895817    1.610912
     21          8           0        4.698304   -0.784618   -0.006478
     22          1           0        5.011871   -1.664260    0.216985
     23          1           0        4.191398   -0.473034    0.769208
     24          8           0        1.934150    2.270183    1.027317
     25          1           0        1.673083    2.100142    0.083169
     26          1           0        2.449422    3.079596    1.022773
 ---------------------------------------------------------------------
 Rotational constants (GHZ):           0.9336231           0.2446902           0.2429665
 Standard basis: 6-31++G(d,p) (6D, 7F)
 There are   325 symmetry adapted cartesian basis functions of A   symmetry.
 There are   325 symmetry adapted basis functions of A   symmetry.
   325 basis functions,   520 primitive gaussians,   325 cartesian basis functions
    58 alpha electrons       58 beta electrons
       nuclear repulsion energy       976.4749192886 Hartrees.
 NAtoms=   26 NActive=   26 NUniq=   26 SFac= 1.00D+00 NAtFMM=   60 NAOKFM=F Big=F
 Integral buffers will be    131072 words long.
 Raffenetti 2 integral format.
 Two-electron integral symmetry is turned on.
 Nuclear repulsion after empirical dispersion term =      976.4614322193 Hartrees.
 One-electron integrals computed using PRISM.
 NBasis=   325 RedAO= T EigKep=  4.17D-05  NBF=   325
 NBsUse=   325 1.00D-06 EigRej= -1.00D+00 NBFU=   325
 Initial guess from the checkpoint file:  "/local_scratch/slurm.5787627/Gau-2442570.chk"
 B after Tr=     0.000000    0.000000    0.000000
         Rot=    0.969448    0.245232   -0.005071    0.002446 Ang=  28.40 deg.
 ExpMin= 3.60D-02 ExpMax= 7.00D+03 ExpMxC= 1.05D+03 IAcc=3 IRadAn=         5 AccDes= 0.00D+00
 Harris functional with IExCor= 4639 and IRadAn=       5 diagonalized for initial guess.
 HarFok:  IExCor= 4639 AccDes= 0.00D+00 IRadAn=         5 IDoV= 1 UseB2=F ITyADJ=14
 ICtDFT=  3500011 ScaDFX=  1.000000  1.000000  1.000000  1.000000
 FoFCou: FMM=F IPFlag=           0 FMFlag=      100000 FMFlg1=           0
         NFxFlg=           0 DoJE=T BraDBF=F KetDBF=T FulRan=T
         wScrn=  0.000000 ICntrl=       500 IOpCl=  0 I1Cent=   200000004 NGrid=           0
         NMat0=    1 NMatS0=      1 NMatT0=    0 NMatD0=    1 NMtDS0=    0 NMtDT0=    0
 Petite list used in FoFCou.
 Requested convergence on RMS density matrix=1.00D-10 within 128 cycles.
 Requested convergence on MAX density matrix=1.00D-08.
 Requested convergence on             energy=1.00D-08.
 No special actions if energy rises.
 SCF Done:  E(RwB97XD) =  -985.247344898     A.U. after   16 cycles
            NFock= 16  Conv=0.61D-10     -V/T= 2.0082
 Calling FoFJK, ICntrl=      2127 FMM=F ISym2X=0 I1Cent= 0 IOpClX= 0 NMat=1 NMatS=1 NMatT=0.
 ***** Axes restored to original set *****
 -------------------------------------------------------------------
 Center     Atomic                   Forces (Hartrees/Bohr)
 Number     Number              X              Y              Z
 -------------------------------------------------------------------
      1        6           0.001938589    0.003095949   -0.003024871
      2        8          -0.001840319    0.000330779    0.005243456
      3        8           0.000773935   -0.003146982   -0.003698960
      4        1           0.000292071    0.001119151    0.001401278
      5        6           0.000316010    0.001049563    0.000043184
      6        9          -0.000512241   -0.000304641    0.000891681
      7        9          -0.001134873   -0.000441205   -0.000661352
      8        9           0.000803140   -0.001218569    0.000227957
      9        8          -0.000234189    0.000771737   -0.001058203
     10        1           0.001038715    0.000143700   -0.000314449
     11        1           0.000540116   -0.000020135    0.001105472
     12        8          -0.002626029    0.000413997    0.000839324
     13        1           0.001065225    0.000174920    0.000458717
     14        1           0.000919125   -0.001844271    0.000299130
     15        8          -0.000772802    0.002943360   -0.000793623
     16        1           0.001999442   -0.002695090    0.000070090
     17        1           0.001201540   -0.000956901   -0.000469165
     18        8          -0.000386144    0.001603602    0.001387588
     19        1          -0.000234579   -0.001444556   -0.000779175
     20        1          -0.001297330    0.000879777   -0.001056456
     21        8          -0.000248279    0.001649774    0.000578107
     22        1           0.000010351   -0.000507115   -0.000068874
     23        1          -0.000796457   -0.001659823   -0.001341274
     24        8           0.000274465   -0.000841240    0.000532169
     25        1          -0.000257344    0.000622287    0.000488126
     26        1          -0.000832137    0.000281932   -0.000299875
 -------------------------------------------------------------------
 Cartesian Forces:  Max     0.005243456 RMS     0.001392667

 GradGradGradGradGradGradGradGradGradGradGradGradGradGradGradGradGradGrad
 Berny optimization.
 Using GEDIIS/GDIIS optimizer.
 FormGI is forming the generalized inverse of G from B-inverse, IUseBI=4.
 Internal  Forces:  Max     0.005565063 RMS     0.000864440
 Search for a local minimum.
 Step number   2 out of a maximum of  156
 All quantities printed in internal units (Hartrees-Bohrs-Radians)
 Mixed Optimization -- En-DIIS/RFO-DIIS
 Update second derivatives using D2CorX and points    1    2
 DE= -3.83D-03 DEPred=-4.00D-03 R= 9.57D-01
 TightC=F SS=  1.41D+00  RLast= 3.93D-01 DXNew= 5.0454D-01 1.1799D+00
 Trust test= 9.57D-01 RLast= 3.93D-01 DXMaxT set to 5.05D-01
 ITU=  1  0
 Use linear search instead of GDIIS.
     Eigenvalues ---    0.00011   0.00024   0.00052   0.00073   0.00188
     Eigenvalues ---    0.00228   0.00266   0.00318   0.00363   0.00552
     Eigenvalues ---    0.00569   0.00650   0.00741   0.00793   0.00976
     Eigenvalues ---    0.01118   0.01189   0.01270   0.01399   0.01467
     Eigenvalues ---    0.01602   0.01625   0.01743   0.01807   0.01952
     Eigenvalues ---    0.02028   0.02129   0.02213   0.02375   0.02583
     Eigenvalues ---    0.02741   0.02772   0.02810   0.03172   0.03525
     Eigenvalues ---    0.04183   0.04682   0.05073   0.05367   0.05410
     Eigenvalues ---    0.05696   0.06420   0.06829   0.08702   0.10249
     Eigenvalues ---    0.11693   0.13572   0.19570   0.21278   0.21796
     Eigenvalues ---    0.23925   0.27775   0.30246   0.37137   0.37473
     Eigenvalues ---    0.38604   0.41746   0.42098   0.43611   0.46156
     Eigenvalues ---    0.47184   0.49509   0.51060   0.53805   0.55617
     Eigenvalues ---    0.57203   0.57445   0.57503   0.57662   0.60095
     Eigenvalues ---    0.74716   0.95835
 RFO step:  Lambda=-9.92639752D-04 EMin= 1.13438817D-04
 Quartic linear search produced a step of  0.41764.
 Iteration  1 RMS(Cart)=  0.16773432 RMS(Int)=  0.00674041
 Iteration  2 RMS(Cart)=  0.00987708 RMS(Int)=  0.00176295
 Iteration  3 RMS(Cart)=  0.00003399 RMS(Int)=  0.00176282
 Iteration  4 RMS(Cart)=  0.00000013 RMS(Int)=  0.00176282
 Variable       Old X    -DE/DX   Delta X   Delta X   Delta X     New X
                                 (Linear)    (Quad)   (Total)
    R1        2.28630   0.00557   0.00498   0.00248   0.00746   2.29376
    R2        2.44536   0.00361   0.00898  -0.00540   0.00323   2.44859
    R3        2.93606  -0.00117  -0.00658   0.00192  -0.00467   2.93139
    R4        1.94175   0.00004  -0.03711   0.04865   0.01136   1.95310
    R5        2.85226   0.00055   0.05200  -0.07601  -0.02413   2.82813
    R6        2.51639   0.00029  -0.00211   0.00026  -0.00185   2.51455
    R7        2.53356   0.00094   0.00101   0.00039   0.00139   2.53495
    R8        2.53475   0.00103   0.00147   0.00106   0.00253   2.53728
    R9        1.83156   0.00105   0.00301   0.00324   0.00625   1.83781
   R10        1.83854   0.00120   0.00070  -0.00356  -0.00378   1.83476
   R11        3.11723   0.00051   0.00428  -0.00852  -0.00504   3.11220
   R12        3.45313   0.00080   0.01189   0.04450   0.05577   3.50890
   R13        1.81298   0.00074   0.00139  -0.00056   0.00083   1.81381
   R14        1.86419   0.00090   0.00114  -0.00141  -0.00065   1.86354
   R15        3.46040   0.00102   0.02251  -0.01273   0.00986   3.47026
   R16        3.25223   0.00070   0.00976  -0.00100   0.00863   3.26086
   R17        1.84177   0.00074  -0.00080   0.00138   0.00088   1.84265
   R18        1.84928   0.00099  -0.00202   0.00068  -0.00104   1.84824
   R19        3.37777   0.00202   0.04397   0.01861   0.06287   3.44064
   R20        1.81378   0.00082   0.00143  -0.00031   0.00112   1.81489
   R21        1.88802   0.00097   0.00133   0.00079   0.00273   1.89075
   R22        3.40377   0.00054   0.00694  -0.01632  -0.00834   3.39543
   R23        3.05177   0.00026   0.00268  -0.00928  -0.00609   3.04569
   R24        1.81456   0.00048   0.00110  -0.00060   0.00050   1.81506
   R25        1.84742   0.00066   0.00271   0.00107   0.00467   1.85209
   R26        1.87881   0.00076   0.00053   0.00006  -0.00006   1.87876
   R27        1.81323   0.00072   0.00121  -0.00082   0.00039   1.81361
    A1        2.24298  -0.00003   0.00172   0.00367   0.00538   2.24835
    A2        2.10488   0.00002   0.00019  -0.00564  -0.00547   2.09941
    A3        1.93531   0.00001  -0.00192   0.00196   0.00004   1.93536
    A4        1.97962  -0.00192   0.00113   0.00918   0.01033   1.98995
    A5        1.94120  -0.00124  -0.00416   0.00346  -0.00073   1.94048
    A6        1.93473  -0.00120  -0.00406   0.00067  -0.00341   1.93132
    A7        1.93042  -0.00130  -0.00551  -0.00090  -0.00645   1.92397
    A8        1.88614   0.00130   0.00504  -0.00085   0.00418   1.89032
    A9        1.88633   0.00129   0.00485  -0.00135   0.00347   1.88980
   A10        1.88304   0.00134   0.00468  -0.00121   0.00342   1.88646
   A11        1.83150  -0.00007  -0.00123   0.01094   0.00877   1.84027
   A12        1.87020   0.00041   0.01273   0.04290   0.05684   1.92704
   A13        1.91351   0.00037   0.01863   0.03122   0.04106   1.95456
   A14        2.08834  -0.00014   0.00386   0.02626   0.02770   2.11603
   A15        1.93180   0.00081   0.02122   0.02178   0.03961   1.97141
   A16        1.52015  -0.00059  -0.02959  -0.06526  -0.09505   1.42510
   A17        1.87847  -0.00002   0.00222   0.00787   0.00913   1.88760
   A18        2.29553  -0.00013  -0.00267  -0.01394  -0.01753   2.27799
   A19        1.69839   0.00028   0.00954   0.02195   0.03279   1.73118
   A20        1.96999  -0.00004   0.00718   0.03523   0.03971   2.00970
   A21        1.93748   0.00081   0.02539   0.05343   0.07584   2.01332
   A22        1.83524   0.00003  -0.00200   0.00324  -0.00225   1.83299
   A23        2.79747   0.00031   0.00990   0.02039   0.03189   2.82936
   A24        2.04430  -0.00001  -0.00031   0.00451   0.00457   2.04887
   A25        1.77563   0.00029   0.00605   0.02018   0.02526   1.80089
   A26        1.53421   0.00026   0.00866   0.02935   0.03918   1.57339
   A27        1.85870   0.00000   0.00189   0.00862   0.00911   1.86781
   A28        2.31157  -0.00075  -0.02800  -0.06267  -0.09180   2.21977
   A29        1.86274   0.00049   0.02032   0.02073   0.04042   1.90315
   A30        2.01749  -0.00040  -0.01087   0.02498   0.01233   2.02982
   A31        1.80876   0.00121   0.02241   0.00320   0.02517   1.83393
   A32        1.85110  -0.00036  -0.00246   0.00609   0.00312   1.85421
   A33        1.87304   0.00044  -0.00156  -0.02089  -0.02452   1.84852
   A34        2.11183   0.00007   0.01214   0.03349   0.04661   2.15844
   A35        1.85541   0.00009   0.00422   0.01120   0.01672   1.87213
   A36        3.18338   0.00042   0.02735   0.05192   0.07819   3.26157
   A37        2.95582  -0.00015  -0.01625  -0.01875  -0.03210   2.92372
   A38        2.88766  -0.00052  -0.01167  -0.00694  -0.02175   2.86590
   A39        3.18602  -0.00006   0.01124   0.06080   0.07087   3.25689
   A40        3.03933  -0.00095  -0.02867  -0.02439  -0.05343   2.98590
   A41        2.93082  -0.00107  -0.02522  -0.01802  -0.04178   2.88904
   A42        3.13370  -0.00011  -0.00577  -0.02323  -0.02527   3.10843
   A43        3.11381  -0.00003   0.00142   0.02456   0.02513   3.13894
   A44        3.28751   0.00074   0.01230   0.03031   0.04890   3.33641
   A45        3.17699   0.00077   0.01724   0.02490   0.04324   3.22023
   A46        3.32410   0.00067   0.01082   0.00327   0.01222   3.33632
   A47        3.19246   0.00029   0.00578   0.02831   0.03458   3.22703
   A48        3.33389  -0.00013  -0.00977  -0.04530  -0.05454   3.27935
   A49        3.02368  -0.00025  -0.00747  -0.02682  -0.03982   2.98386
    D1       -0.01249   0.00008  -0.00020  -0.02778  -0.02799  -0.04047
    D2        3.12268  -0.00007  -0.00418  -0.02996  -0.03420   3.08848
    D3       -0.05814  -0.00004  -0.00117  -0.01480  -0.01597  -0.07411
    D4       -2.15708  -0.00005  -0.00200  -0.01648  -0.01848  -2.17556
    D5        2.03817  -0.00010  -0.00156  -0.01481  -0.01638   2.02179
    D6        3.08930   0.00009   0.00245  -0.01285  -0.01041   3.07889
    D7        0.99035   0.00008   0.00162  -0.01454  -0.01291   0.97744
    D8       -1.09758   0.00003   0.00206  -0.01287  -0.01082  -1.10840
    D9       -0.31100  -0.00058  -0.01791  -0.12233  -0.14516  -0.45616
   D10        1.75255   0.00011   0.00708  -0.04047  -0.02872   1.72382
   D11        1.56138  -0.00046  -0.01518  -0.00136  -0.01733   1.54405
   D12       -2.46822   0.00036   0.01862   0.06705   0.08872  -2.37950
   D13       -0.80822   0.00032   0.01549   0.06192   0.07688  -0.73134
   D14       -2.78521  -0.00002  -0.00057   0.05201   0.05004  -2.73517
   D15       -0.53163   0.00080   0.03323   0.12041   0.15609  -0.37554
   D16        1.12838   0.00076   0.03010   0.11528   0.14424   1.27262
   D17        1.57165  -0.00040  -0.02075  -0.10050  -0.12024   1.45141
   D18       -2.45111   0.00002  -0.00397  -0.06601  -0.06961  -2.52073
   D19       -0.39162  -0.00064  -0.03115  -0.14136  -0.17257  -0.56419
   D20        1.86881  -0.00023  -0.01437  -0.10687  -0.12194   1.74687
   D21        2.79658  -0.00026  -0.01238   0.00211  -0.00970   2.78689
   D22        0.83246  -0.00028  -0.01638  -0.01581  -0.03153   0.80092
   D23       -1.08146   0.00031   0.01366   0.05916   0.07163  -1.00983
   D24       -3.04559   0.00029   0.00966   0.04125   0.04980  -2.99580
   D25        1.29077   0.00039   0.01835   0.06454   0.08351   1.37428
   D26       -0.67335   0.00036   0.01435   0.04662   0.06167  -0.61168
   D27       -1.74750  -0.00019   0.00016   0.09742   0.10089  -1.64661
   D28        2.30024   0.00076   0.03036   0.13824   0.16617   2.46641
   D29        0.18094   0.00056   0.01827   0.11154   0.12824   0.30918
   D30        2.54746   0.00052   0.01809  -0.01487   0.00183   2.54929
   D31        0.43290  -0.00047  -0.01523  -0.10267  -0.11778   0.31511
   D32        1.06422   0.00063   0.01964   0.03936   0.05854   1.12275
   D33       -0.95706   0.00040   0.01109  -0.00109   0.01049  -0.94656
   D34       -2.81171  -0.00011  -0.01006  -0.02340  -0.03424  -2.84595
   D35       -3.13129   0.00079   0.03546   0.11207   0.14584  -2.98545
   D36        1.13062   0.00057   0.02691   0.07161   0.09780   1.22842
   D37       -0.72404   0.00005   0.00575   0.04931   0.05307  -0.67097
   D38        0.70169  -0.00014  -0.00749  -0.04551  -0.05208   0.64960
   D39       -1.36643  -0.00002  -0.00289  -0.08459  -0.08680  -1.45323
   D40        2.84002  -0.00025  -0.01037  -0.02408  -0.03604   2.80398
   D41        0.77190  -0.00012  -0.00577  -0.06315  -0.07076   0.70114
   D42       -1.04704  -0.00046  -0.01434  -0.07558  -0.09003  -1.13707
   D43       -3.11516  -0.00033  -0.00974  -0.11466  -0.12475   3.04328
   D44       -0.59373   0.00012  -0.00040   0.05061   0.04834  -0.54538
   D45       -2.71510  -0.00039  -0.01315   0.04057   0.02780  -2.68730
   D46       -2.72800   0.00014   0.00176   0.03291   0.03208  -2.69592
   D47        1.43382  -0.00037  -0.01099   0.02287   0.01153   1.44535
   D48        0.97826   0.00037   0.00896   0.08293   0.09034   1.06860
   D49       -1.14311  -0.00014  -0.00379   0.07288   0.06979  -1.07332
         Item               Value     Threshold  Converged?
 Maximum Force            0.005565     0.000015     NO 
 RMS     Force            0.000864     0.000010     NO 
 Maximum Displacement     0.714046     0.000060     NO 
 RMS     Displacement     0.166978     0.000040     NO 
 Predicted change in Energy=-1.456999D-03
 GradGradGradGradGradGradGradGradGradGradGradGradGradGradGradGradGradGrad

                          Input orientation:                          
 ---------------------------------------------------------------------
 Center     Atomic      Atomic             Coordinates (Angstroms)
 Number     Number       Type             X           Y           Z
 ---------------------------------------------------------------------
      1          6           0        2.020333    1.206291   -0.179725
      2          8           0        1.506628    1.409426    0.901096
      3          8           0        1.925695    0.161777   -0.940628
      4          1           0        1.357507   -0.601899   -0.537938
      5          6           0        2.947659    2.273437   -0.818138
      6          9           0        2.988148    3.379244   -0.079115
      7          9           0        2.516287    2.602161   -2.045048
      8          9           0        4.197451    1.795626   -0.929837
      9          8           0       -0.860270    0.331482    2.204947
     10          1           0       -0.050992    0.679206    1.792672
     11          1           0       -0.634034   -0.564362    2.503203
     12          8           0       -0.080696   -2.335752    2.564875
     13          1           0        0.376101   -2.688148    3.331961
     14          1           0       -0.792553   -2.970021    2.313001
     15          8           0        0.611075   -1.814493   -0.077274
     16          1           0        0.546528   -1.918665    0.890083
     17          1           0       -0.308433   -1.888807   -0.402165
     18          8           0       -2.103669   -2.068658   -0.646637
     19          1           0       -2.421284   -2.143581   -1.549896
     20          1           0       -2.471005   -1.214552   -0.276971
     21          8           0       -1.979369   -3.863231    1.434795
     22          1           0       -1.715323   -4.734087    1.127506
     23          1           0       -2.155935   -3.330882    0.631055
     24          8           0       -2.802699    0.195473    0.429720
     25          1           0       -2.100225    0.325784    1.121078
     26          1           0       -3.646398    0.400152    0.838799
 ---------------------------------------------------------------------
                    Distance matrix (angstroms):
                    1          2          3          4          5
     1  C    0.000000
     2  O    1.213808   0.000000
     3  O    1.295739   2.263667   0.000000
     4  H    1.958879   2.477596   1.033537   0.000000
     5  C    1.551227   2.403924   2.349153   3.297673   0.000000
     6  F    2.380864   2.652527   3.496156   4.326547   1.330641
     7  F    2.381985   3.334935   2.742993   3.725607   1.341435
     8  F    2.376937   3.277498   2.798294   3.737244   1.342670
     9  O    3.840550   2.909330   4.205359   3.648720   5.235509
    10  H    2.908359   1.937604   3.412617   3.009459   4.283667
    11  H    4.168810   3.323405   4.351949   3.635407   5.649153
    12  O    4.949062   4.394783   4.748875   3.834335   6.469956
    13  H    5.495643   4.896663   5.364544   4.504632   6.960859
    14  H    5.618504   5.143857   5.270971   4.284696   7.161499
    15  O    3.334912   3.486098   2.525718   1.496582   4.766516
    16  H    3.616896   3.463828   3.095456   2.104948   5.124175
    17  H    3.879724   3.983877   3.079962   2.109484   5.300891
    18  O    5.286841   5.246597   4.614872   3.760710   6.663266
    19  H    5.729482   5.836069   4.958035   4.204772   6.990784
    20  H    5.103142   4.908632   4.654643   3.885995   6.466904
    21  O    6.656151   6.343337   6.090391   5.065838   8.185964
    22  H    7.138072   6.940820   6.442335   5.412114   8.639116
    23  H    6.219688   5.996483   5.597193   4.599802   7.717203
    24  O    4.965361   4.501797   4.923079   4.345053   6.240328
    25  H    4.409805   3.772540   4.526098   3.945737   5.747612
    26  H    5.813699   5.251304   5.854179   5.285696   7.052391
                    6          7          8          9         10
     6  F    0.000000
     7  F    2.165965   0.000000
     8  F    2.166562   2.172672   0.000000
     9  O    5.414436   5.883840   6.127898   0.000000
    10  H    4.475507   5.001676   5.167951   0.972530   0.000000
    11  H    5.944796   6.374792   6.379542   0.970914   1.546368
    12  O    7.004974   7.237312   6.898104   2.802038   3.112419
    13  H    7.434479   7.840917   7.271167   3.452091   3.727049
    14  H    7.767180   7.809624   7.624142   3.303964   3.759989
    15  O    5.711864   5.196999   5.159643   3.461011   3.186467
    16  H    5.913434   5.738711   5.517002   2.961606   2.814362
    17  H    6.222875   5.553998   5.844354   3.468608   3.387961
    18  O    7.478524   6.716851   7.397094   3.929152   4.208855
    19  H    7.869355   6.866356   7.727191   4.760414   4.975858
    20  H    7.137539   6.524299   7.345455   3.338353   3.704889
    21  O    8.911880   8.609386   8.704439   4.409210   4.947773
    22  H    9.455407   9.043902   9.046033   5.248998   5.702297
    23  H    8.484794   8.012003   8.311618   4.191514   4.675569
    24  O    6.627912   6.340996   7.308282   2.634950   3.108621
    25  H    6.054389   6.043048   6.784351   1.646904   2.185246
    26  H    7.330400   7.151511   8.160968   3.103802   3.730239
                   11         12         13         14         15
    11  H    0.000000
    12  O    1.856828   0.000000
    13  H    2.493527   0.959826   0.000000
    14  H    2.418367   0.986144   1.575907   0.000000
    15  O    3.126018   2.780506   3.527233   3.003137   0.000000
    16  H    2.414543   1.836383   2.565915   2.218825   0.975089
    17  H    3.209570   3.009145   3.879592   2.962351   0.978045
    18  O    3.787377   3.804940   4.728876   3.360199   2.785428
    19  H    4.702744   4.737787   5.652826   4.272908   3.387051
    20  H    3.395081   3.879015   4.827202   3.550609   3.146272
    21  O    3.719404   2.686120   3.244734   1.725574   3.632366
    22  H    4.521984   3.238835   3.663270   2.317075   3.922710
    23  H    3.670798   3.006088   3.757553   2.194988   3.233808
    24  O    3.095124   4.286641   5.181027   4.196164   3.993854
    25  H    2.202804   3.639618   4.483746   3.740724   3.656225
    26  H    3.574194   4.814430   5.651013   4.655724   4.885685
                   16         17         18         19         20
    16  H    0.000000
    17  H    1.549760   0.000000
    18  O    3.067173   1.820710   0.000000
    19  H    3.848635   2.417920   0.960401   0.000000
    20  H    3.311087   2.268703   1.000543   1.576675   0.000000
    21  O    3.233915   3.172507   2.751055   3.472876   3.191763
    22  H    3.619246   3.523472   3.225354   3.791779   3.864031
    23  H    3.060189   2.561326   1.796786   2.497327   2.324357
    24  O    3.987335   3.355238   2.602590   3.087965   1.611709
    25  H    3.477960   3.230356   2.976269   3.651704   2.112972
    26  H    4.791677   4.233360   3.268264   3.698289   2.287741
                   21         22         23         24         25
    21  O    0.000000
    22  H    0.960488   0.000000
    23  H    0.980086   1.552284   0.000000
    24  O    4.261588   5.096063   3.590825   0.000000
    25  H    4.202484   5.074494   3.689774   0.994196   0.000000
    26  H    4.616344   5.492978   4.023090   0.959722   1.573488
                   26
    26  H    0.000000
 Stoichiometry    C2H13F3O8
 Framework group  C1[X(C2H13F3O8)]
 Deg. of freedom    72
 Full point group                 C1      NOp   1
 Largest Abelian subgroup         C1      NOp   1
 Largest concise Abelian subgroup C1      NOp   1
                         Standard orientation:                         
 ---------------------------------------------------------------------
 Center     Atomic      Atomic             Coordinates (Angstroms)
 Number     Number       Type             X           Y           Z
 ---------------------------------------------------------------------
      1          6           0       -1.839904   -0.162340   -0.106285
      2          8           0       -1.322753    0.254086   -1.122392
      3          8           0       -1.285030   -0.755032    0.903552
      4          1           0       -0.269696   -0.913101    0.792609
      5          6           0       -3.371276   -0.030356    0.102964
      6          9           0       -3.936320    0.645446   -0.894344
      7          9           0       -3.638556    0.610387    1.250770
      8          9           0       -3.938344   -1.245949    0.162354
      9          8           0        1.388718    1.087200   -1.768956
     10          1           0        0.484986    0.785034   -1.574592
     11          1           0        1.918952    0.278354   -1.854360
     12          8           0        2.747455   -1.351931   -1.532549
     13          1           0        2.884984   -1.988225   -2.237873
     14          1           0        3.591794   -1.261882   -1.031088
     15          8           0        1.185825   -1.260257    0.766173
     16          1           0        1.569881   -1.368579   -0.123527
     17          1           0        1.775790   -0.626910    1.221569
     18          8           0        3.059709    0.552390    1.746724
     19          1           0        3.076013    0.804160    2.673393
     20          1           0        2.840559    1.376406    1.223220
     21          8           0        4.761272   -0.958825    0.201016
     22          1           0        5.079915   -1.725926    0.683261
     23          1           0        4.300366   -0.394847    0.856807
     24          8           0        2.317240    2.532169    0.229261
     25          1           0        1.940671    2.061714   -0.561495
     26          1           0        2.872343    3.242624   -0.099648
 ---------------------------------------------------------------------
 Rotational constants (GHZ):           0.9512068           0.2306002           0.2274030
 Standard basis: 6-31++G(d,p) (6D, 7F)
 There are   325 symmetry adapted cartesian basis functions of A   symmetry.
 There are   325 symmetry adapted basis functions of A   symmetry.
   325 basis functions,   520 primitive gaussians,   325 cartesian basis functions
    58 alpha electrons       58 beta electrons
       nuclear repulsion energy       966.8549823913 Hartrees.
 NAtoms=   26 NActive=   26 NUniq=   26 SFac= 1.00D+00 NAtFMM=   60 NAOKFM=F Big=F
 Integral buffers will be    131072 words long.
 Raffenetti 2 integral format.
 Two-electron integral symmetry is turned on.
 Nuclear repulsion after empirical dispersion term =      966.8416423384 Hartrees.
 One-electron integrals computed using PRISM.
 NBasis=   325 RedAO= T EigKep=  4.14D-05  NBF=   325
 NBsUse=   325 1.00D-06 EigRej= -1.00D+00 NBFU=   325
 Initial guess from the checkpoint file:  "/local_scratch/slurm.5787627/Gau-2442570.chk"
 B after Tr=    -0.000000    0.000000   -0.000000
         Rot=    0.988588    0.150322   -0.004670    0.008701 Ang=  17.33 deg.
 ExpMin= 3.60D-02 ExpMax= 7.00D+03 ExpMxC= 1.05D+03 IAcc=3 IRadAn=         5 AccDes= 0.00D+00
 Harris functional with IExCor= 4639 and IRadAn=       5 diagonalized for initial guess.
 HarFok:  IExCor= 4639 AccDes= 0.00D+00 IRadAn=         5 IDoV= 1 UseB2=F ITyADJ=14
 ICtDFT=  3500011 ScaDFX=  1.000000  1.000000  1.000000  1.000000
 FoFCou: FMM=F IPFlag=           0 FMFlag=      100000 FMFlg1=           0
         NFxFlg=           0 DoJE=T BraDBF=F KetDBF=T FulRan=T
         wScrn=  0.000000 ICntrl=       500 IOpCl=  0 I1Cent=   200000004 NGrid=           0
         NMat0=    1 NMatS0=      1 NMatT0=    0 NMatD0=    1 NMtDS0=    0 NMtDT0=    0
 Petite list used in FoFCou.
 Requested convergence on RMS density matrix=1.00D-10 within 128 cycles.
 Requested convergence on MAX density matrix=1.00D-08.
 Requested convergence on             energy=1.00D-08.
 No special actions if energy rises.
 SCF Done:  E(RwB97XD) =  -985.248106662     A.U. after   16 cycles
            NFock= 16  Conv=0.86D-10     -V/T= 2.0083
 Calling FoFJK, ICntrl=      2127 FMM=F ISym2X=0 I1Cent= 0 IOpClX= 0 NMat=1 NMatS=1 NMatT=0.
 ***** Axes restored to original set *****
 -------------------------------------------------------------------
 Center     Atomic                   Forces (Hartrees/Bohr)
 Number     Number              X              Y              Z
 -------------------------------------------------------------------
      1        6           0.000579547    0.001700226    0.000966586
      2        8          -0.002157338   -0.002477983    0.000277433
      3        8          -0.001621130   -0.003407268    0.000288262
      4        1           0.002527567    0.003000955   -0.001595268
      5        6          -0.000504474   -0.000467905   -0.000190058
      6        9           0.000064703    0.000170025    0.000032893
      7        9           0.000153241    0.000201513   -0.000097021
      8        9           0.000105274    0.000082338    0.000004578
      9        8           0.001904183    0.000942477   -0.002033575
     10        1           0.000067364    0.002127900    0.001168606
     11        1           0.000164374   -0.000835776    0.000955643
     12        8          -0.001154533    0.000319928    0.001016288
     13        1           0.000353656    0.000187721   -0.000095565
     14        1           0.000418858   -0.000535999   -0.000364234
     15        8          -0.002029280    0.001759288    0.000931699
     16        1           0.001796946   -0.002635969   -0.000528275
     17        1           0.000866318   -0.000112313   -0.000399159
     18        8          -0.000670642    0.001151732    0.000369924
     19        1           0.000125677   -0.000512559   -0.000114090
     20        1           0.000062759   -0.000686565   -0.000635098
     21        8          -0.000093380    0.000764740   -0.001116256
     22        1          -0.000253610   -0.000242292    0.000194154
     23        1           0.000013918   -0.000674288    0.000857684
     24        8          -0.000152184   -0.000147166    0.000072193
     25        1          -0.000666954    0.000351548    0.000032979
     26        1           0.000099137   -0.000024312   -0.000000322
 -------------------------------------------------------------------
 Cartesian Forces:  Max     0.003407268 RMS     0.001096094

 GradGradGradGradGradGradGradGradGradGradGradGradGradGradGradGradGradGrad
 Berny optimization.
 Using GEDIIS/GDIIS optimizer.
 FormGI is forming the generalized inverse of G from B-inverse, IUseBI=4.
 Internal  Forces:  Max     0.011546986 RMS     0.001690104
 Search for a local minimum.
 Step number   3 out of a maximum of  156
 All quantities printed in internal units (Hartrees-Bohrs-Radians)
 Mixed Optimization -- RFO/linear search
 Update second derivatives using D2CorX and points    2    3
 DE= -7.62D-04 DEPred=-1.46D-03 R= 5.23D-01
 TightC=F SS=  1.41D+00  RLast= 6.43D-01 DXNew= 8.4853D-01 1.9299D+00
 Trust test= 5.23D-01 RLast= 6.43D-01 DXMaxT set to 8.49D-01
 ITU=  1  1  0
 Use linear search instead of GDIIS.
     Eigenvalues ---    0.00013   0.00030   0.00052   0.00075   0.00192
     Eigenvalues ---    0.00227   0.00307   0.00347   0.00427   0.00507
     Eigenvalues ---    0.00596   0.00640   0.00745   0.00870   0.00932
     Eigenvalues ---    0.01068   0.01149   0.01263   0.01401   0.01442
     Eigenvalues ---    0.01465   0.01604   0.01625   0.01776   0.01897
     Eigenvalues ---    0.02030   0.02096   0.02275   0.02349   0.02587
     Eigenvalues ---    0.02694   0.02797   0.03016   0.03454   0.03674
     Eigenvalues ---    0.04198   0.04671   0.05073   0.05352   0.05405
     Eigenvalues ---    0.05669   0.06406   0.06821   0.08645   0.10388
     Eigenvalues ---    0.11693   0.13571   0.19564   0.21209   0.21794
     Eigenvalues ---    0.23965   0.27854   0.30190   0.36875   0.37470
     Eigenvalues ---    0.38602   0.41630   0.42247   0.43686   0.46054
     Eigenvalues ---    0.47310   0.49457   0.50776   0.53794   0.55442
     Eigenvalues ---    0.57194   0.57410   0.57497   0.57653   0.60116
     Eigenvalues ---    0.82740   0.93175
 RFO step:  Lambda=-2.53381700D-03 EMin= 1.25717644D-04
 Quartic linear search produced a step of -0.23696.
 Iteration  1 RMS(Cart)=  0.12556472 RMS(Int)=  0.00605499
 Iteration  2 RMS(Cart)=  0.01019075 RMS(Int)=  0.00088898
 Iteration  3 RMS(Cart)=  0.00004218 RMS(Int)=  0.00088868
 Iteration  4 RMS(Cart)=  0.00000003 RMS(Int)=  0.00088868
 Variable       Old X    -DE/DX   Delta X   Delta X   Delta X     New X
                                 (Linear)    (Quad)   (Total)
    R1        2.29376   0.00075  -0.00177   0.01167   0.00990   2.30367
    R2        2.44859  -0.00028  -0.00077   0.02066   0.01991   2.46851
    R3        2.93139  -0.00001   0.00111  -0.01529  -0.01418   2.91721
    R4        1.95310  -0.00545  -0.00269  -0.02875  -0.03137   1.92173
    R5        2.82813  -0.00132   0.00572   0.07188   0.07767   2.90580
    R6        2.51455   0.00016   0.00044  -0.00041   0.00003   2.51458
    R7        2.53495   0.00015  -0.00033   0.00198   0.00166   2.53660
    R8        2.53728   0.00007  -0.00060   0.00275   0.00216   2.53943
    R9        1.83781   0.00032  -0.00148  -0.00165  -0.00313   1.83469
   R10        1.83476   0.00242   0.00090   0.00641   0.00741   1.84217
   R11        3.11220   0.00116   0.00119   0.06161   0.06267   3.17487
   R12        3.50890   0.00135  -0.01322   0.09163   0.07850   3.58739
   R13        1.81381   0.00002  -0.00020   0.00255   0.00235   1.81616
   R14        1.86354   0.00063   0.00015  -0.00210  -0.00167   1.86187
   R15        3.47026  -0.00045  -0.00234   0.11789   0.11606   3.58632
   R16        3.26086   0.00057  -0.00205   0.04120   0.03927   3.30013
   R17        1.84265  -0.00061  -0.00021   0.00074   0.00103   1.84368
   R18        1.84824  -0.00090   0.00025  -0.00730  -0.00686   1.84138
   R19        3.44064  -0.00021  -0.01490   0.15512   0.14026   3.58090
   R20        1.81489   0.00011  -0.00026   0.00234   0.00207   1.81697
   R21        1.89075  -0.00029  -0.00065  -0.00439  -0.00542   1.88533
   R22        3.39543   0.00027   0.00198   0.01011   0.01162   3.40705
   R23        3.04569   0.00070   0.00144   0.04464   0.04570   3.09139
   R24        1.81506   0.00009  -0.00012   0.00168   0.00156   1.81662
   R25        1.85209  -0.00076  -0.00111   0.00175   0.00024   1.85234
   R26        1.87876   0.00079   0.00001  -0.00328  -0.00347   1.87529
   R27        1.81361  -0.00009  -0.00009   0.00205   0.00196   1.81557
    A1        2.24835  -0.00468  -0.00127  -0.02401  -0.02525   2.22310
    A2        2.09941   0.00257   0.00130   0.01466   0.01598   2.11539
    A3        1.93536   0.00212  -0.00001   0.00929   0.00921   1.94457
    A4        1.98995  -0.01155  -0.00245  -0.08795  -0.09014   1.89981
    A5        1.94048   0.00004   0.00017  -0.00907  -0.00893   1.93155
    A6        1.93132   0.00041   0.00081  -0.00596  -0.00517   1.92615
    A7        1.92397   0.00007   0.00153  -0.00915  -0.00766   1.91631
    A8        1.89032  -0.00020  -0.00099   0.00803   0.00703   1.89735
    A9        1.88980  -0.00015  -0.00082   0.00819   0.00733   1.89713
   A10        1.88646  -0.00020  -0.00081   0.00903   0.00820   1.89466
   A11        1.84027   0.00154  -0.00208  -0.00517  -0.00624   1.83403
   A12        1.92704   0.00064  -0.01347   0.08122   0.06919   1.99623
   A13        1.95456  -0.00171  -0.00973  -0.03885  -0.04619   1.90837
   A14        2.11603  -0.00052  -0.00656  -0.05735  -0.06567   2.05037
   A15        1.97141   0.00107  -0.00939   0.10563   0.09673   2.06814
   A16        1.42510  -0.00037   0.02252   0.01720   0.03894   1.46404
   A17        1.88760   0.00006  -0.00216   0.00927   0.00757   1.89517
   A18        2.27799   0.00044   0.00415  -0.07741  -0.07382   2.20417
   A19        1.73118  -0.00058  -0.00777   0.02862   0.01780   1.74898
   A20        2.00970  -0.00109  -0.00941  -0.00014  -0.00810   2.00160
   A21        2.01332  -0.00186  -0.01797   0.05489   0.03613   2.04944
   A22        1.83299   0.00174   0.00053  -0.00502  -0.00232   1.83067
   A23        2.82936  -0.00021  -0.00756  -0.02461  -0.03157   2.79779
   A24        2.04887   0.00029  -0.00108   0.00462   0.00212   2.05099
   A25        1.80089  -0.00070  -0.00599   0.04147   0.03452   1.83541
   A26        1.57339   0.00002  -0.00928   0.03361   0.02398   1.59737
   A27        1.86781   0.00014  -0.00216   0.01966   0.01649   1.88429
   A28        2.21977   0.00014   0.02175  -0.11019  -0.08742   2.13235
   A29        1.90315  -0.00009  -0.00958   0.03969   0.02995   1.93310
   A30        2.02982   0.00006  -0.00292   0.00496   0.00215   2.03197
   A31        1.83393   0.00044  -0.00596   0.03888   0.03201   1.86595
   A32        1.85421  -0.00016  -0.00074   0.00064  -0.00080   1.85341
   A33        1.84852   0.00134   0.00581   0.06951   0.07438   1.92290
   A34        2.15844  -0.00078  -0.01104   0.00078  -0.01156   2.14688
   A35        1.87213  -0.00012  -0.00396   0.00758   0.00305   1.87518
   A36        3.26157  -0.00921  -0.01853  -0.05463  -0.07294   3.18863
   A37        2.92372   0.00090   0.00761   0.08029   0.08792   3.01164
   A38        2.86590  -0.00003   0.00515  -0.00372   0.00260   2.86851
   A39        3.25689  -0.00168  -0.01679  -0.00571  -0.02394   3.23295
   A40        2.98590  -0.00039   0.01266  -0.01463  -0.00409   2.98181
   A41        2.88904  -0.00013   0.00990  -0.08082  -0.07180   2.81725
   A42        3.10843  -0.00026   0.00599  -0.01140  -0.00654   3.10189
   A43        3.13894   0.00156  -0.00595  -0.01015  -0.01621   3.12273
   A44        3.33641   0.00092  -0.01159   0.04267   0.02901   3.36542
   A45        3.22023  -0.00010  -0.01024   0.07406   0.06396   3.28418
   A46        3.33632   0.00243  -0.00290   0.05541   0.05177   3.38809
   A47        3.22703  -0.00018  -0.00819   0.06736   0.05743   3.28447
   A48        3.27935  -0.00016   0.01292  -0.03553  -0.02245   3.25691
   A49        2.98386   0.00013   0.00944  -0.01476  -0.00456   2.97930
    D1       -0.04047  -0.00058   0.00663   0.06710   0.07364   0.03317
    D2        3.08848  -0.00008   0.00810   0.06091   0.06903  -3.12568
    D3       -0.07411   0.00022   0.00379  -0.00040   0.00335  -0.07076
    D4       -2.17556   0.00017   0.00438  -0.00052   0.00381  -2.17175
    D5        2.02179   0.00011   0.00388  -0.00208   0.00178   2.02357
    D6        3.07889  -0.00017   0.00247   0.00550   0.00798   3.08686
    D7        0.97744  -0.00022   0.00306   0.00539   0.00844   0.98588
    D8       -1.10840  -0.00028   0.00256   0.00382   0.00641  -1.10199
    D9       -0.45616   0.00005   0.03440  -0.00129   0.03301  -0.42315
   D10        1.72382  -0.00326   0.00681   0.02183   0.02862   1.75244
   D11        1.54405  -0.00074   0.00411  -0.12048  -0.11482   1.42922
   D12       -2.37950  -0.00007  -0.02102  -0.06197  -0.08492  -2.46442
   D13       -0.73134  -0.00098  -0.01822  -0.03325  -0.05009  -0.78143
   D14       -2.73517   0.00023  -0.01186  -0.03030  -0.04119  -2.77636
   D15       -0.37554   0.00089  -0.03699   0.02821  -0.01129  -0.38682
   D16        1.27262  -0.00001  -0.03418   0.05693   0.02354   1.29616
   D17        1.45141   0.00101   0.02849   0.00556   0.03317   1.48458
   D18       -2.52073   0.00105   0.01650   0.05672   0.07363  -2.44710
   D19       -0.56419  -0.00032   0.04089  -0.01103   0.02921  -0.53498
   D20        1.74687  -0.00028   0.02889   0.04013   0.06967   1.81653
   D21        2.78689  -0.00019   0.00230   0.06636   0.06872   2.85560
   D22        0.80092  -0.00029   0.00747   0.03558   0.04301   0.84394
   D23       -1.00983   0.00034  -0.01697   0.09722   0.08152  -0.92831
   D24       -2.99580   0.00023  -0.01180   0.06644   0.05582  -2.93998
   D25        1.37428   0.00047  -0.01979   0.04249   0.02202   1.39630
   D26       -0.61168   0.00036  -0.01461   0.01171  -0.00369  -0.61537
   D27       -1.64661  -0.00090  -0.02391   0.03939   0.01487  -1.63174
   D28        2.46641  -0.00002  -0.03937   0.13372   0.09409   2.56049
   D29        0.30918   0.00020  -0.03039   0.14617   0.11718   0.42636
   D30        2.54929  -0.00203  -0.00043  -0.03553  -0.03473   2.51456
   D31        0.31511  -0.00023   0.02791  -0.10340  -0.07461   0.24050
   D32        1.12275   0.00124  -0.01387   0.06892   0.05526   1.17802
   D33       -0.94656   0.00127  -0.00249   0.00659   0.00495  -0.94162
   D34       -2.84595   0.00145   0.00811  -0.04058  -0.03202  -2.87797
   D35       -2.98545  -0.00008  -0.03456   0.08111   0.04757  -2.93788
   D36        1.22842  -0.00004  -0.02317   0.01877  -0.00275   1.22567
   D37       -0.67097   0.00013  -0.01258  -0.02840  -0.03972  -0.71068
   D38        0.64960  -0.00026   0.01234   0.00503   0.01764   0.66724
   D39       -1.45323  -0.00050   0.02057  -0.02117  -0.00079  -1.45402
   D40        2.80398   0.00026   0.00854   0.00346   0.01234   2.81632
   D41        0.70114   0.00002   0.01677  -0.02274  -0.00609   0.69506
   D42       -1.13707   0.00046   0.02133  -0.04768  -0.02524  -1.16231
   D43        3.04328   0.00022   0.02956  -0.07388  -0.04366   2.99962
   D44       -0.54538   0.00067  -0.01146   0.02397   0.01391  -0.53148
   D45       -2.68730   0.00023  -0.00659  -0.03470  -0.04058  -2.72788
   D46       -2.69592   0.00060  -0.00760  -0.02250  -0.03027  -2.72619
   D47        1.44535   0.00016  -0.00273  -0.08117  -0.08476   1.36059
   D48        1.06860   0.00037  -0.02141   0.06745   0.04705   1.11565
   D49       -1.07332  -0.00008  -0.01654   0.00878  -0.00744  -1.08076
         Item               Value     Threshold  Converged?
 Maximum Force            0.011547     0.000015     NO 
 RMS     Force            0.001690     0.000010     NO 
 Maximum Displacement     0.621858     0.000060     NO 
 RMS     Displacement     0.128285     0.000040     NO 
 Predicted change in Energy=-1.715716D-03
 GradGradGradGradGradGradGradGradGradGradGradGradGradGradGradGradGradGrad

                          Input orientation:                          
 ---------------------------------------------------------------------
 Center     Atomic      Atomic             Coordinates (Angstroms)
 Number     Number       Type             X           Y           Z
 ---------------------------------------------------------------------
      1          6           0        2.082595    1.067996   -0.195143
      2          8           0        1.594778    1.080352    0.921979
      3          8           0        2.035957    0.099141   -1.070075
      4          1           0        1.486627   -0.665146   -0.685028
      5          6           0        2.886460    2.272419   -0.730164
      6          9           0        2.867790    3.275299    0.144209
      7          9           0        2.366225    2.702881   -1.890277
      8          9           0        4.162845    1.909599   -0.942360
      9          8           0       -0.837716    0.478073    2.204526
     10          1           0       -0.033809    0.886028    1.844106
     11          1           0       -0.568189   -0.419438    2.473101
     12          8           0       -0.097766   -2.257630    2.532611
     13          1           0        0.394387   -2.564827    3.298818
     14          1           0       -0.787070   -2.926583    2.313289
     15          8           0        0.667845   -1.859784   -0.168397
     16          1           0        0.609290   -1.923822    0.803369
     17          1           0       -0.251493   -1.942380   -0.480618
     18          8           0       -2.131941   -2.099573   -0.653740
     19          1           0       -2.486064   -2.246529   -1.535487
     20          1           0       -2.498276   -1.235582   -0.315113
     21          8           0       -2.017431   -3.835472    1.470739
     22          1           0       -1.793439   -4.739328    1.232003
     23          1           0       -2.192415   -3.365633    0.628449
     24          8           0       -2.814643    0.180189    0.440962
     25          1           0       -2.111181    0.373588    1.113658
     26          1           0       -3.662840    0.379082    0.846002
 ---------------------------------------------------------------------
                    Distance matrix (angstroms):
                    1          2          3          4          5
     1  C    0.000000
     2  O    1.219049   0.000000
     3  O    1.306277   2.263999   0.000000
     4  H    1.897089   2.375065   1.016936   0.000000
     5  C    1.543723   2.412269   2.358396   3.254360   0.000000
     6  F    2.367252   2.653917   3.500630   4.257036   1.330656
     7  F    2.372082   3.337141   2.749776   3.683738   1.342312
     8  F    2.365179   3.279997   2.796019   3.722590   1.343810
     9  O    3.825525   2.815083   4.373168   3.880598   5.069672
    10  H    2.944625   1.881589   3.659996   3.333825   4.132423
    11  H    4.044582   3.055123   4.427707   3.775767   5.426011
    12  O    4.822282   4.074429   4.804841   3.924221   6.330297
    13  H    5.315563   4.514160   5.373891   4.546735   6.770678
    14  H    5.521220   4.864615   5.345244   4.390182   7.055994
    15  O    3.251788   3.269942   2.553848   1.537683   4.723657
    16  H    3.481182   3.163909   3.104440   2.137594   5.014545
    17  H    3.819925   3.809581   3.122130   2.166604   5.260566
    18  O    5.292080   5.146188   4.730650   3.892633   6.656163
    19  H    5.801314   5.810383   5.115413   4.359625   7.066360
    20  H    5.128864   4.862822   4.786515   4.042486   6.440010
    21  O    6.605253   6.124910   6.194099   5.193912   8.136243
    22  H    7.126387   6.741276   6.585941   5.570709   8.655411
    23  H    6.213781   5.847716   5.724401   4.749021   7.708984
    24  O    5.017546   4.525998   5.081153   4.525856   6.184782
    25  H    4.447799   3.777616   4.694971   4.154330   5.655232
    26  H    5.879508   5.304724   6.018804   5.472795   6.997311
                    6          7          8          9         10
     6  F    0.000000
     7  F    2.172179   0.000000
     8  F    2.173232   2.180753   0.000000
     9  O    5.079385   5.655300   6.079291   0.000000
    10  H    4.125233   4.796533   5.140428   0.970874   0.000000
    11  H    5.557047   6.115450   6.282712   0.974835   1.544486
    12  O    6.716569   7.088008   6.898843   2.852935   3.218807
    13  H    7.083527   7.652686   7.225605   3.460461   3.769342
    14  H    7.518394   7.700915   7.647847   3.406770   3.914530
    15  O    5.595226   5.164037   5.198297   3.655551   3.475913
    16  H    5.706678   5.634619   5.510938   3.134672   3.064632
    17  H    6.111015   5.515255   5.876847   3.662274   3.667645
    18  O    7.383988   6.695229   7.468674   4.060660   4.422127
    19  H    7.872466   6.940263   7.863408   4.912047   5.219973
    20  H    7.025219   6.454147   7.392980   3.470253   3.903467
    21  O    8.728581   8.559376   8.776372   4.531759   5.134854
    22  H    9.335127   9.079532   9.187677   5.392632   5.925842
    23  H    8.363142   7.997002   8.407428   4.369589   4.920775
    24  O    6.477485   6.216111   7.320504   2.665921   3.193753
    25  H    5.843792   5.873363   6.778639   1.680067   2.260890
    26  H    7.178420   7.016900   8.172030   3.136354   3.797772
                   11         12         13         14         15
    11  H    0.000000
    12  O    1.898366   0.000000
    13  H    2.492199   0.961070   0.000000
    14  H    2.521751   0.985262   1.580498   0.000000
    15  O    3.252674   2.835469   3.548724   3.068159   0.000000
    16  H    2.537249   1.897797   2.585408   2.288058   0.975632
    17  H    3.338278   3.033573   3.884422   3.010218   0.974416
    18  O    3.878828   3.783607   4.713969   3.360935   2.851641
    19  H    4.804714   4.717363   5.636383   4.261705   3.459140
    20  H    3.487903   3.862197   4.816107   3.563173   3.230399
    21  O    3.843738   2.702271   3.282266   1.746355   3.714945
    22  H    4.658649   3.275013   3.713052   2.338375   4.038665
    23  H    3.836785   3.039911   3.803118   2.237509   3.329209
    24  O    3.087992   4.207063   5.099051   4.155562   4.081731
    25  H    2.204042   3.604245   4.437012   3.752801   3.788747
    26  H    3.586356   4.744118   5.580681   4.620650   4.979595
                   16         17         18         19         20
    16  H    0.000000
    17  H    1.545935   0.000000
    18  O    3.109406   1.894931   0.000000
    19  H    3.893020   2.489691   0.961497   0.000000
    20  H    3.373670   2.361142   0.997672   1.584763   0.000000
    21  O    3.316542   3.241933   2.745882   3.432456   3.190596
    22  H    3.726112   3.624029   3.261735   3.788506   3.894431
    23  H    3.155783   2.650067   1.802935   2.453822   2.349676
    24  O    4.035037   3.453165   2.619498   3.146947   1.635893
    25  H    3.574260   3.371033   3.039844   3.744799   2.186472
    26  H    4.853482   4.334327   3.276677   3.734986   2.304677
                   21         22         23         24         25
    21  O    0.000000
    22  H    0.961313   0.000000
    23  H    0.980215   1.552577   0.000000
    24  O    4.221555   5.086281   3.604882   0.000000
    25  H    4.225220   5.124147   3.771446   0.992361   0.000000
    26  H    4.567290   5.462763   4.028942   0.960757   1.574585
                   26
    26  H    0.000000
 Stoichiometry    C2H13F3O8
 Framework group  C1[X(C2H13F3O8)]
 Deg. of freedom    72
 Full point group                 C1      NOp   1
 Largest Abelian subgroup         C1      NOp   1
 Largest concise Abelian subgroup C1      NOp   1
                         Standard orientation:                         
 ---------------------------------------------------------------------
 Center     Atomic      Atomic             Coordinates (Angstroms)
 Number     Number       Type             X           Y           Z
 ---------------------------------------------------------------------
      1          6           0       -1.815441   -0.278908   -0.089268
      2          8           0       -1.189441    0.184232   -1.027194
      3          8           0       -1.364590   -1.057479    0.857791
      4          1           0       -0.368709   -1.205767    0.714998
      5          6           0       -3.323041    0.004377    0.083862
      6          9           0       -3.751838    0.851617   -0.848319
      7          9           0       -3.562384    0.536867    1.292569
      8          9           0       -4.016727   -1.141520   -0.023591
      9          8           0        1.236633    1.519345   -1.533486
     10          1           0        0.311228    1.238493   -1.447793
     11          1           0        1.725767    0.711134   -1.773993
     12          8           0        2.653247   -0.945240   -1.774864
     13          1           0        2.724159   -1.413314   -2.611246
     14          1           0        3.520681   -0.998504   -1.310684
     15          8           0        1.137710   -1.473967    0.562544
     16          1           0        1.480021   -1.371166   -0.345263
     17          1           0        1.744820   -0.953657    1.119484
     18          8           0        3.102698    0.172151    1.811933
     19          1           0        3.211193    0.201567    2.766836
     20          1           0        2.864663    1.089735    1.500918
     21          8           0        4.757059   -0.935800   -0.078941
     22          1           0        5.146786   -1.775819    0.179135
     23          1           0        4.337516   -0.569774    0.727799
     24          8           0        2.332168    2.425843    0.721552
     25          1           0        1.895575    2.172494   -0.132838
     26          1           0        2.891856    3.186398    0.544466
 ---------------------------------------------------------------------
 Rotational constants (GHZ):           0.9325954           0.2349005           0.2313698
 Standard basis: 6-31++G(d,p) (6D, 7F)
 There are   325 symmetry adapted cartesian basis functions of A   symmetry.
 There are   325 symmetry adapted basis functions of A   symmetry.
   325 basis functions,   520 primitive gaussians,   325 cartesian basis functions
    58 alpha electrons       58 beta electrons
       nuclear repulsion energy       966.5988605463 Hartrees.
 NAtoms=   26 NActive=   26 NUniq=   26 SFac= 1.00D+00 NAtFMM=   60 NAOKFM=F Big=F
 Integral buffers will be    131072 words long.
 Raffenetti 2 integral format.
 Two-electron integral symmetry is turned on.
 Nuclear repulsion after empirical dispersion term =      966.5859023696 Hartrees.
 One-electron integrals computed using PRISM.
 NBasis=   325 RedAO= T EigKep=  4.07D-05  NBF=   325
 NBsUse=   325 1.00D-06 EigRej= -1.00D+00 NBFU=   325
 Initial guess from the checkpoint file:  "/local_scratch/slurm.5787627/Gau-2442570.chk"
 B after Tr=    -0.000000   -0.000000   -0.000000
         Rot=    0.995383   -0.095893   -0.002522    0.003294 Ang= -11.02 deg.
 ExpMin= 3.60D-02 ExpMax= 7.00D+03 ExpMxC= 1.05D+03 IAcc=3 IRadAn=         5 AccDes= 0.00D+00
 Harris functional with IExCor= 4639 and IRadAn=       5 diagonalized for initial guess.
 HarFok:  IExCor= 4639 AccDes= 0.00D+00 IRadAn=         5 IDoV= 1 UseB2=F ITyADJ=14
 ICtDFT=  3500011 ScaDFX=  1.000000  1.000000  1.000000  1.000000
 FoFCou: FMM=F IPFlag=           0 FMFlag=      100000 FMFlg1=           0
         NFxFlg=           0 DoJE=T BraDBF=F KetDBF=T FulRan=T
         wScrn=  0.000000 ICntrl=       500 IOpCl=  0 I1Cent=   200000004 NGrid=           0
         NMat0=    1 NMatS0=      1 NMatT0=    0 NMatD0=    1 NMtDS0=    0 NMtDT0=    0
 Petite list used in FoFCou.
 Requested convergence on RMS density matrix=1.00D-10 within 128 cycles.
 Requested convergence on MAX density matrix=1.00D-08.
 Requested convergence on             energy=1.00D-08.
 No special actions if energy rises.
 SCF Done:  E(RwB97XD) =  -985.247327780     A.U. after   17 cycles
            NFock= 17  Conv=0.28D-10     -V/T= 2.0084
 Calling FoFJK, ICntrl=      2127 FMM=F ISym2X=0 I1Cent= 0 IOpClX= 0 NMat=1 NMatS=1 NMatT=0.
 ***** Axes restored to original set *****
 -------------------------------------------------------------------
 Center     Atomic                   Forces (Hartrees/Bohr)
 Number     Number              X              Y              Z
 -------------------------------------------------------------------
      1        6          -0.004748656   -0.006639052    0.005412643
      2        8           0.005728210    0.002047264   -0.010492042
      3        8          -0.000354391    0.007657155    0.007043285
      4        1          -0.001312308   -0.004373867   -0.001906248
      5        6          -0.000339570   -0.001571162    0.000211661
      6        9           0.001246591    0.000827742   -0.001807022
      7        9           0.002192310    0.000746704    0.001483244
      8        9          -0.001408772    0.002492039   -0.000522435
      9        8           0.001064110   -0.001531542    0.001042864
     10        1          -0.001927747   -0.002309331    0.000257353
     11        1          -0.001614065    0.001919258   -0.001264998
     12        8           0.001449746    0.000622673    0.000565516
     13        1          -0.001077157   -0.000289368   -0.001228707
     14        1          -0.000213158    0.001616737   -0.000405049
     15        8          -0.000785503   -0.000311012    0.002295237
     16        1           0.000175080   -0.001127250   -0.001379308
     17        1          -0.000772809    0.000626578   -0.000057764
     18        8          -0.000286374   -0.000855995   -0.002086983
     19        1           0.000389085    0.001317692    0.001125396
     20        1           0.001377647   -0.001208256    0.000828344
     21        8           0.000447255   -0.002188944   -0.002060262
     22        1          -0.000573855    0.000461665    0.000785064
     23        1           0.001035355    0.002043265    0.002586717
     24        8          -0.001141394    0.000871457    0.000181674
     25        1          -0.000072412   -0.000620062   -0.000547976
     26        1           0.001522781   -0.000224389   -0.000060205
 -------------------------------------------------------------------
 Cartesian Forces:  Max     0.010492042 RMS     0.002480750

 GradGradGradGradGradGradGradGradGradGradGradGradGradGradGradGradGradGrad
 Berny optimization.
 Using GEDIIS/GDIIS optimizer.
 FormGI is forming the generalized inverse of G from B-inverse, IUseBI=4.
 Internal  Forces:  Max     0.014404711 RMS     0.002219110
 Search for a local minimum.
 Step number   4 out of a maximum of  156
 All quantities printed in internal units (Hartrees-Bohrs-Radians)
 Mixed Optimization -- RFO/linear search
 Update second derivatives using D2CorX and points    4    3
 DE=  7.79D-04 DEPred=-1.72D-03 R=-4.54D-01
 Trust test=-4.54D-01 RLast= 5.12D-01 DXMaxT set to 4.24D-01
 ITU= -1  1  1  0
 Use linear search instead of GDIIS.
     Eigenvalues ---    0.00013   0.00032   0.00052   0.00075   0.00202
     Eigenvalues ---    0.00227   0.00310   0.00346   0.00486   0.00541
     Eigenvalues ---    0.00622   0.00662   0.00778   0.00867   0.00973
     Eigenvalues ---    0.01110   0.01235   0.01260   0.01420   0.01462
     Eigenvalues ---    0.01551   0.01605   0.01674   0.01779   0.01903
     Eigenvalues ---    0.02081   0.02109   0.02263   0.02450   0.02604
     Eigenvalues ---    0.02698   0.02800   0.03009   0.03433   0.03598
     Eigenvalues ---    0.04194   0.04664   0.05064   0.05355   0.05388
     Eigenvalues ---    0.05702   0.06406   0.06808   0.08692   0.11674
     Eigenvalues ---    0.12055   0.13568   0.19565   0.21424   0.21800
     Eigenvalues ---    0.23995   0.28140   0.30185   0.37325   0.37489
     Eigenvalues ---    0.38602   0.41723   0.42230   0.43634   0.46464
     Eigenvalues ---    0.47354   0.49457   0.51229   0.53812   0.55695
     Eigenvalues ---    0.57199   0.57446   0.57499   0.57663   0.60095
     Eigenvalues ---    0.81451   0.99986
 RFO step:  Lambda=-6.58067073D-04 EMin= 1.28178906D-04
 Quartic linear search produced a step of -0.65002.
 Iteration  1 RMS(Cart)=  0.12567667 RMS(Int)=  0.00789663
 Iteration  2 RMS(Cart)=  0.01039452 RMS(Int)=  0.00088008
 Iteration  3 RMS(Cart)=  0.00006515 RMS(Int)=  0.00087942
 Iteration  4 RMS(Cart)=  0.00000006 RMS(Int)=  0.00087942
 Variable       Old X    -DE/DX   Delta X   Delta X   Delta X     New X
                                 (Linear)    (Quad)   (Total)
    R1        2.30367  -0.01189  -0.00644  -0.00769  -0.01413   2.28954
    R2        2.46851  -0.00519  -0.01294  -0.00223  -0.01524   2.45326
    R3        2.91721   0.00304   0.00922   0.00525   0.01447   2.93169
    R4        1.92173   0.00491   0.02039  -0.01510   0.00525   1.92699
    R5        2.90580   0.00165  -0.05049   0.02958  -0.02094   2.88486
    R6        2.51458  -0.00058  -0.00002   0.00091   0.00089   2.51547
    R7        2.53660  -0.00195  -0.00108  -0.00228  -0.00333   2.53327
    R8        2.53943  -0.00193  -0.00140  -0.00095  -0.00235   2.53708
    R9        1.83469  -0.00266   0.00203  -0.00423  -0.00220   1.83249
   R10        1.84217  -0.00350  -0.00482   0.00109  -0.00357   1.83860
   R11        3.17487  -0.00106  -0.04074   0.00625  -0.03443   3.14044
   R12        3.58739  -0.00105  -0.05102   0.00562  -0.04526   3.54213
   R13        1.81616  -0.00144  -0.00153  -0.00101  -0.00254   1.81362
   R14        1.86187  -0.00135   0.00108   0.00014   0.00092   1.86280
   R15        3.58632   0.00016  -0.07544   0.00783  -0.06763   3.51868
   R16        3.30013  -0.00077  -0.02553  -0.00182  -0.02766   3.27247
   R17        1.84368  -0.00127  -0.00067  -0.00417  -0.00480   1.83887
   R18        1.84138  -0.00001   0.00446   0.00149   0.00592   1.84730
   R19        3.58090  -0.00076  -0.09117  -0.03255  -0.12372   3.45718
   R20        1.81697  -0.00138  -0.00135  -0.00103  -0.00238   1.81458
   R21        1.88533  -0.00156   0.00353  -0.00323   0.00026   1.88558
   R22        3.40705  -0.00011  -0.00755   0.01454   0.00724   3.41429
   R23        3.09139  -0.00051  -0.02971   0.00734  -0.02246   3.06893
   R24        1.81662  -0.00076  -0.00101  -0.00066  -0.00167   1.81495
   R25        1.85234  -0.00131  -0.00016  -0.00561  -0.00556   1.84677
   R26        1.87529  -0.00163   0.00225  -0.00064   0.00167   1.87696
   R27        1.81557  -0.00142  -0.00127  -0.00079  -0.00206   1.81351
    A1        2.22310   0.00343   0.01641  -0.00352   0.01294   2.23604
    A2        2.11539  -0.00211  -0.01039   0.00323  -0.00712   2.10827
    A3        1.94457  -0.00132  -0.00599   0.00027  -0.00579   1.93878
    A4        1.89981   0.01440   0.05860  -0.00087   0.05783   1.95764
    A5        1.93155   0.00292   0.00580   0.00172   0.00752   1.93906
    A6        1.92615   0.00228   0.00336   0.00723   0.01055   1.93670
    A7        1.91631   0.00272   0.00498   0.00106   0.00603   1.92234
    A8        1.89735  -0.00272  -0.00457  -0.00333  -0.00792   1.88942
    A9        1.89713  -0.00271  -0.00477  -0.00355  -0.00831   1.88882
   A10        1.89466  -0.00273  -0.00533  -0.00343  -0.00878   1.88587
   A11        1.83403  -0.00104   0.00406   0.00629   0.01033   1.84436
   A12        1.99623  -0.00054  -0.04498  -0.00274  -0.04823   1.94801
   A13        1.90837   0.00109   0.03002  -0.00634   0.02294   1.93131
   A14        2.05037   0.00096   0.04268   0.01448   0.05307   2.10343
   A15        2.06814  -0.00134  -0.06287  -0.03139  -0.09508   1.97306
   A16        1.46404   0.00067  -0.02531   0.03463   0.00783   1.47187
   A17        1.89517  -0.00020  -0.00492  -0.01176  -0.01510   1.88006
   A18        2.20417  -0.00039   0.04798   0.04367   0.08908   2.29326
   A19        1.74898   0.00018  -0.01157  -0.04678  -0.05730   1.69169
   A20        2.00160   0.00106   0.00526  -0.00527   0.00007   2.00167
   A21        2.04944   0.00091  -0.02348  -0.02176  -0.04548   2.00397
   A22        1.83067  -0.00098   0.00151   0.01035   0.01186   1.84253
   A23        2.79779  -0.00015   0.02052  -0.01330   0.00772   2.80550
   A24        2.05099  -0.00019  -0.00138  -0.01821  -0.01827   2.03271
   A25        1.83541   0.00058  -0.02244   0.03386   0.00961   1.84502
   A26        1.59737  -0.00032  -0.01558  -0.02652  -0.04021   1.55715
   A27        1.88429  -0.00009  -0.01072  -0.00041  -0.01046   1.87383
   A28        2.13235   0.00048   0.05683   0.07277   0.12847   2.26082
   A29        1.93310  -0.00045  -0.01947  -0.06948  -0.08789   1.84521
   A30        2.03197   0.00042  -0.00140   0.01436   0.01231   2.04428
   A31        1.86595  -0.00177  -0.02081  -0.01871  -0.03976   1.82619
   A32        1.85341   0.00105   0.00052  -0.00075   0.00000   1.85342
   A33        1.92290  -0.00138  -0.04835  -0.00931  -0.05926   1.86364
   A34        2.14688   0.00089   0.00752  -0.02113  -0.01447   2.13241
   A35        1.87518  -0.00019  -0.00198  -0.00301  -0.00727   1.86791
   A36        3.18863   0.00642   0.04741  -0.03878   0.00879   3.19742
   A37        3.01164  -0.00098  -0.05715   0.02866  -0.02820   2.98344
   A38        2.86851   0.00069  -0.00169   0.03501   0.03247   2.90098
   A39        3.23295   0.00229   0.01556   0.01899   0.03308   3.26603
   A40        2.98181   0.00139   0.00266   0.04773   0.05084   3.03265
   A41        2.81725   0.00168   0.04667   0.03376   0.08064   2.89789
   A42        3.10189   0.00045   0.00425   0.00354   0.00941   3.11131
   A43        3.12273  -0.00153   0.01053  -0.00273   0.00774   3.13047
   A44        3.36542  -0.00108  -0.01886  -0.00233  -0.02083   3.34458
   A45        3.28418  -0.00013  -0.04157  -0.01706  -0.05900   3.22518
   A46        3.38809  -0.00157  -0.03365  -0.04533  -0.07853   3.30956
   A47        3.28447  -0.00013  -0.03733   0.00689  -0.02970   3.25477
   A48        3.25691   0.00013   0.01459   0.02105   0.03598   3.29289
   A49        2.97930  -0.00026   0.00296  -0.00952  -0.00730   2.97200
    D1        0.03317   0.00016  -0.04787  -0.00484  -0.05270  -0.01953
    D2       -3.12568  -0.00003  -0.04487  -0.00596  -0.05085   3.10666
    D3       -0.07076  -0.00011  -0.00218  -0.04883  -0.05099  -0.12175
    D4       -2.17175  -0.00011  -0.00248  -0.05051  -0.05300  -2.22475
    D5        2.02357   0.00012  -0.00116  -0.05147  -0.05262   1.97095
    D6        3.08686  -0.00001  -0.00518  -0.04772  -0.05291   3.03395
    D7        0.98588  -0.00000  -0.00549  -0.04940  -0.05492   0.93096
    D8       -1.10199   0.00023  -0.00416  -0.05035  -0.05454  -1.15653
    D9       -0.42315  -0.00012  -0.02146  -0.09213  -0.11383  -0.53698
   D10        1.75244   0.00235  -0.01860  -0.11550  -0.13389   1.61855
   D11        1.42922   0.00053   0.07464   0.11014   0.18602   1.61524
   D12       -2.46442  -0.00019   0.05520   0.05136   0.10627  -2.35815
   D13       -0.78143   0.00043   0.03256   0.02510   0.05619  -0.72524
   D14       -2.77636  -0.00011   0.02677   0.11231   0.14105  -2.63531
   D15       -0.38682  -0.00083   0.00734   0.05353   0.06130  -0.32552
   D16        1.29616  -0.00021  -0.01530   0.02727   0.01123   1.30739
   D17        1.48458  -0.00048  -0.02156  -0.06980  -0.09150   1.39308
   D18       -2.44710  -0.00075  -0.04786  -0.11806  -0.16595  -2.61305
   D19       -0.53498   0.00047  -0.01899  -0.07220  -0.09156  -0.62654
   D20        1.81653   0.00019  -0.04528  -0.12046  -0.16601   1.65052
   D21        2.85560   0.00065  -0.04467  -0.01471  -0.06046   2.79515
   D22        0.84394   0.00023  -0.02796  -0.01305  -0.04205   0.80189
   D23       -0.92831  -0.00001  -0.05299  -0.06001  -0.11208  -1.04039
   D24       -2.93998  -0.00043  -0.03628  -0.05835  -0.09367  -3.03365
   D25        1.39630  -0.00036  -0.01431  -0.04251  -0.05703   1.33926
   D26       -0.61537  -0.00078   0.00240  -0.04085  -0.03863  -0.65399
   D27       -1.63174   0.00127  -0.00967   0.03734   0.02956  -1.60218
   D28        2.56049  -0.00037  -0.06116  -0.02129  -0.08476   2.47573
   D29        0.42636   0.00000  -0.07617   0.01173  -0.06333   0.36302
   D30        2.51456   0.00101   0.02257  -0.00467   0.01811   2.53267
   D31        0.24050  -0.00017   0.04850   0.01949   0.06827   0.30878
   D32        1.17802  -0.00141  -0.03592  -0.07608  -0.11185   1.06617
   D33       -0.94162  -0.00145  -0.00322  -0.09305  -0.09655  -1.03817
   D34       -2.87797  -0.00100   0.02081  -0.01734   0.00354  -2.87443
   D35       -2.93788  -0.00019  -0.03092  -0.06889  -0.10036  -3.03824
   D36        1.22567  -0.00023   0.00179  -0.08585  -0.08506   1.14061
   D37       -0.71068   0.00021   0.02582  -0.01015   0.01503  -0.69566
   D38        0.66724   0.00026  -0.01146   0.00829  -0.00354   0.66370
   D39       -1.45402   0.00019   0.00051   0.00310   0.00373  -1.45029
   D40        2.81632  -0.00005  -0.00802  -0.01232  -0.02037   2.79595
   D41        0.69506  -0.00012   0.00396  -0.01751  -0.01310   0.68196
   D42       -1.16231  -0.00035   0.01641  -0.01805  -0.00341  -1.16571
   D43        2.99962  -0.00042   0.02838  -0.02325   0.00386   3.00348
   D44       -0.53148  -0.00057  -0.00904   0.10843   0.09901  -0.43247
   D45       -2.72788   0.00016   0.02638   0.15041   0.17595  -2.55193
   D46       -2.72619  -0.00068   0.01967   0.09656   0.11748  -2.60871
   D47        1.36059   0.00005   0.05509   0.13853   0.19443   1.55502
   D48        1.11565  -0.00056  -0.03058   0.08541   0.05360   1.16925
   D49       -1.08076   0.00017   0.00484   0.12738   0.13055  -0.95021
         Item               Value     Threshold  Converged?
 Maximum Force            0.014405     0.000015     NO 
 RMS     Force            0.002219     0.000010     NO 
 Maximum Displacement     0.450739     0.000060     NO 
 RMS     Displacement     0.127251     0.000040     NO 
 Predicted change in Energy=-3.654606D-04
 GradGradGradGradGradGradGradGradGradGradGradGradGradGradGradGradGradGrad

                          Input orientation:                          
 ---------------------------------------------------------------------
 Center     Atomic      Atomic             Coordinates (Angstroms)
 Number     Number       Type             X           Y           Z
 ---------------------------------------------------------------------
      1          6           0        2.032577    1.124322   -0.230604
      2          8           0        1.448126    1.279866    0.819221
      3          8           0        2.033607    0.078579   -0.999871
      4          1           0        1.470170   -0.680618   -0.617798
      5          6           0        2.936278    2.244292   -0.810068
      6          9           0        2.832892    3.361838   -0.094312
      7          9           0        2.599956    2.524491   -2.077131
      8          9           0        4.221026    1.854760   -0.797046
      9          8           0       -0.885263    0.400834    2.245247
     10          1           0       -0.106697    0.803185    1.830175
     11          1           0       -0.608941   -0.493465    2.510770
     12          8           0       -0.068703   -2.287678    2.559411
     13          1           0        0.349466   -2.649644    3.343753
     14          1           0       -0.779380   -2.912335    2.282924
     15          8           0        0.652518   -1.866503   -0.112196
     16          1           0        0.599953   -1.940383    0.856661
     17          1           0       -0.272337   -1.891605   -0.427808
     18          8           0       -2.079896   -2.013814   -0.682219
     19          1           0       -2.382109   -2.054688   -1.592742
     20          1           0       -2.466243   -1.187870   -0.277039
     21          8           0       -1.978984   -3.806928    1.411433
     22          1           0       -1.733485   -4.682335    1.101893
     23          1           0       -2.151822   -3.273403    0.611098
     24          8           0       -2.894947    0.149146    0.539054
     25          1           0       -2.170874    0.329445    1.194605
     26          1           0       -3.726357    0.213432    1.014009
 ---------------------------------------------------------------------
                    Distance matrix (angstroms):
                    1          2          3          4          5
     1  C    0.000000
     2  O    1.211574   0.000000
     3  O    1.298211   2.257205   0.000000
     4  H    1.929774   2.430845   1.019717   0.000000
     5  C    1.551382   2.408173   2.353965   3.277429   0.000000
     6  F    2.380244   2.662091   3.498383   4.297965   1.331129
     7  F    2.385803   3.356287   2.731982   3.698486   1.340549
     8  F    2.375649   3.260645   2.825024   3.745329   1.342566
     9  O    3.894492   2.872447   4.376579   3.861946   5.228524
    10  H    2.987713   1.914869   3.621480   3.268141   4.278711
    11  H    4.136422   3.199619   4.431129   3.761072   5.576007
    12  O    4.882756   4.249282   4.763126   3.878843   6.397035
    13  H    5.463672   4.798058   5.398760   4.563652   6.920725
    14  H    5.524448   4.967771   5.256920   4.295954   7.068487
    15  O    3.296000   3.376413   2.545333   1.526601   4.754074
    16  H    3.553445   3.330285   3.094880   2.125632   5.074239
    17  H    3.800964   3.817499   3.086464   2.130473   5.248521
    18  O    5.192715   5.054660   4.626005   3.792694   6.581019
    19  H    5.608117   5.622056   4.939724   4.204597   6.883244
    20  H    5.058435   4.755396   4.730226   3.983562   6.422701
    21  O    6.565526   6.162083   6.083785   5.078213   8.106302
    22  H    7.048123   6.763904   6.424539   5.406892   8.569740
    23  H    6.128429   5.808200   5.599002   4.620773   7.638942
    24  O    5.081715   4.496587   5.163712   4.591411   6.341368
    25  H    4.509108   3.760501   4.749350   4.190731   5.811054
    26  H    5.961888   5.286823   6.103367   5.519602   7.200163
                    6          7          8          9         10
     6  F    0.000000
     7  F    2.164943   0.000000
     8  F    2.166111   2.171411   0.000000
     9  O    5.297713   5.944714   6.119121   0.000000
    10  H    4.346440   5.055285   5.170812   0.969710   0.000000
    11  H    5.787576   6.360339   6.307488   0.972948   1.548147
    12  O    6.883207   7.195570   6.843053   2.827290   3.175951
    13  H    7.357011   7.824472   7.240501   3.469393   3.797503
    14  H    7.620040   7.745261   7.564091   3.315074   3.802969
    15  O    5.664795   5.189828   5.201064   3.614295   3.387691
    16  H    5.831288   5.704581   5.500003   3.100860   2.995705
    17  H    6.111655   5.520166   5.861903   3.574378   3.519632
    18  O    7.306077   6.666559   7.394639   3.978408   4.259240
    19  H    7.666830   6.784135   7.714811   4.795862   5.006126
    20  H    6.986706   6.533631   7.365296   3.374227   3.737929
    21  O    8.764281   8.557081   8.681718   4.426820   4.993390
    22  H    9.326920   8.990176   9.044103   5.278764   5.767822
    23  H    8.328949   7.963765   8.300249   4.215997   4.720937
    24  O    6.597778   6.533043   7.438505   2.648257   3.141512
    25  H    5.991193   6.187350   6.866561   1.661848   2.211155
    26  H    7.359659   7.410694   8.314733   3.102077   3.757110
                   11         12         13         14         15
    11  H    0.000000
    12  O    1.874413   0.000000
    13  H    2.502301   0.959727   0.000000
    14  H    2.435548   0.985750   1.571197   0.000000
    15  O    3.218146   2.799113   3.556506   2.980050   0.000000
    16  H    2.508201   1.862008   2.598350   2.209406   0.973091
    17  H    3.271595   3.020234   3.896913   2.940586   0.977547
    18  O    3.830189   3.824666   4.744948   3.360172   2.795124
    19  H    4.735014   4.758835   5.673135   4.280780   3.381774
    20  H    3.421060   3.873400   4.814057   3.517485   3.195996
    21  O    3.750280   2.697248   3.239575   1.731717   3.607145
    22  H    4.560281   3.260405   3.673752   2.331963   3.885349
    23  H    3.703686   3.017774   3.756717   2.192936   3.219759
    24  O    3.086492   4.243537   5.121110   4.109668   4.131765
    25  H    2.202068   3.623693   4.454876   3.691860   3.808079
    26  H    3.529629   4.692788   5.498841   4.479424   4.976849
                   16         17         18         19         20
    16  H    0.000000
    17  H    1.553424   0.000000
    18  O    3.091138   1.829462   0.000000
    19  H    3.860742   2.415534   0.960237   0.000000
    20  H    3.354566   2.308939   0.997807   1.577823   0.000000
    21  O    3.231513   3.156567   2.758409   3.501131   3.154018
    22  H    3.608791   3.501873   3.228632   3.819202   3.827490
    23  H    3.067492   2.553655   1.806767   2.528875   2.288470
    24  O    4.084278   3.460862   2.614233   3.108769   1.624009
    25  H    3.597750   3.342114   3.003600   3.673965   2.134297
    26  H    4.835353   4.294214   3.247869   3.707631   2.284369
                   21         22         23         24         25
    21  O    0.000000
    22  H    0.960428   0.000000
    23  H    0.977271   1.549509   0.000000
    24  O    4.153379   5.000899   3.503036   0.000000
    25  H    4.146495   5.031684   3.649843   0.993245   0.000000
    26  H    4.401654   5.286568   3.847014   0.959666   1.570224
                   26
    26  H    0.000000
 Stoichiometry    C2H13F3O8
 Framework group  C1[X(C2H13F3O8)]
 Deg. of freedom    72
 Full point group                 C1      NOp   1
 Largest Abelian subgroup         C1      NOp   1
 Largest concise Abelian subgroup C1      NOp   1
                         Standard orientation:                         
 ---------------------------------------------------------------------
 Center     Atomic      Atomic             Coordinates (Angstroms)
 Number     Number       Type             X           Y           Z
 ---------------------------------------------------------------------
      1          6           0       -1.819637   -0.172986   -0.098731
      2          8           0       -1.219790    0.482546   -0.922364
      3          8           0       -1.346119   -1.071818    0.709496
      4          1           0       -0.344592   -1.214763    0.581689
      5          6           0       -3.351953   -0.011518    0.082165
      6          9           0       -3.816949    0.999009   -0.648943
      7          9           0       -3.661511    0.221359    1.365525
      8          9           0       -3.983413   -1.132536   -0.301320
      9          8           0        1.385812    1.556796   -1.477144
     10          1           0        0.461462    1.289035   -1.357904
     11          1           0        1.860226    0.751132   -1.746335
     12          8           0        2.685104   -0.930246   -1.823601
     13          1           0        2.855487   -1.351109   -2.669130
     14          1           0        3.513918   -0.978289   -1.292129
     15          8           0        1.150653   -1.492479    0.448929
     16          1           0        1.509752   -1.365136   -0.446469
     17          1           0        1.720749   -0.960373    1.038379
     18          8           0        2.985723    0.080522    1.852816
     19          1           0        2.965520    0.106337    2.812494
     20          1           0        2.822448    1.009205    1.526458
     21          8           0        4.692892   -1.002142   -0.023944
     22          1           0        5.013770   -1.861831    0.259595
     23          1           0        4.234062   -0.614654    0.747020
     24          8           0        2.466716    2.409632    0.785064
     25          1           0        2.029543    2.175487   -0.075513
     26          1           0        3.136111    3.069003    0.589874
 ---------------------------------------------------------------------
 Rotational constants (GHZ):           0.9318839           0.2334254           0.2288616
 Standard basis: 6-31++G(d,p) (6D, 7F)
 There are   325 symmetry adapted cartesian basis functions of A   symmetry.
 There are   325 symmetry adapted basis functions of A   symmetry.
   325 basis functions,   520 primitive gaussians,   325 cartesian basis functions
    58 alpha electrons       58 beta electrons
       nuclear repulsion energy       966.3619588978 Hartrees.
 NAtoms=   26 NActive=   26 NUniq=   26 SFac= 1.00D+00 NAtFMM=   60 NAOKFM=F Big=F
 Integral buffers will be    131072 words long.
 Raffenetti 2 integral format.
 Two-electron integral symmetry is turned on.
 Nuclear repulsion after empirical dispersion term =      966.3488163425 Hartrees.
 One-electron integrals computed using PRISM.
 NBasis=   325 RedAO= T EigKep=  4.15D-05  NBF=   325
 NBsUse=   325 1.00D-06 EigRej= -1.00D+00 NBFU=   325
 Lowest energy guess from the checkpoint file:  "/local_scratch/slurm.5787627/Gau-2442570.chk"
 B after Tr=     0.000000   -0.000000   -0.000000
         Rot=    0.991352   -0.131042    0.002039    0.006661 Ang= -15.08 deg.
 B after Tr=     0.000000    0.000000   -0.000000
         Rot=    0.999375   -0.034844    0.004513    0.003764 Ang=  -4.05 deg.
 Requested convergence on RMS density matrix=1.00D-10 within 128 cycles.
 Requested convergence on MAX density matrix=1.00D-08.
 Requested convergence on             energy=1.00D-08.
 No special actions if energy rises.
 SCF Done:  E(RwB97XD) =  -985.248476428     A.U. after   16 cycles
            NFock= 16  Conv=0.52D-10     -V/T= 2.0083
 Calling FoFJK, ICntrl=      2127 FMM=F ISym2X=0 I1Cent= 0 IOpClX= 0 NMat=1 NMatS=1 NMatT=0.
 ***** Axes restored to original set *****
 -------------------------------------------------------------------
 Center     Atomic                   Forces (Hartrees/Bohr)
 Number     Number              X              Y              Z
 -------------------------------------------------------------------
      1        6           0.000145998   -0.000040160   -0.000694647
      2        8          -0.000465876    0.001145431    0.001479033
      3        8           0.001794290    0.001007788   -0.001438215
      4        1          -0.001350270   -0.001409149    0.000865291
      5        6           0.000019155    0.000353705   -0.000017221
      6        9          -0.000210796   -0.000105650    0.000209100
      7        9          -0.000255968   -0.000176301   -0.000070378
      8        9           0.000116360   -0.000360150    0.000110177
      9        8          -0.000222721   -0.000502986   -0.000024991
     10        1           0.000779478   -0.000450702   -0.000186376
     11        1           0.000126245    0.000723076   -0.000173161
     12        8          -0.001341065    0.000388339   -0.000038438
     13        1           0.000643057    0.000290072   -0.000001118
     14        1           0.000100540   -0.000405413    0.000368411
     15        8          -0.000768269    0.001653369   -0.001381798
     16        1           0.000751446   -0.001861206    0.000567678
     17        1           0.000742177   -0.000407296    0.000642469
     18        8           0.000348533    0.000502095    0.000320529
     19        1          -0.000281973   -0.000454697    0.000019665
     20        1          -0.000578639    0.000248644   -0.000019081
     21        8           0.000216112    0.000237254    0.000558864
     22        1          -0.000047487   -0.000155980    0.000184844
     23        1          -0.000258912   -0.000200552   -0.001254943
     24        8           0.000531539   -0.000007306   -0.000192822
     25        1          -0.000443467   -0.000104604    0.000151665
     26        1          -0.000089488    0.000092379    0.000015462
 -------------------------------------------------------------------
 Cartesian Forces:  Max     0.001861206 RMS     0.000666414

 GradGradGradGradGradGradGradGradGradGradGradGradGradGradGradGradGradGrad
 Berny optimization.
 Using GEDIIS/GDIIS optimizer.
 FormGI is forming the generalized inverse of G from B-inverse, IUseBI=4.
 Internal  Forces:  Max     0.002162880 RMS     0.000461674
 Search for a local minimum.
 Step number   5 out of a maximum of  156
 All quantities printed in internal units (Hartrees-Bohrs-Radians)
 Mixed Optimization -- En-DIIS/RFO-DIIS
 Update second derivatives using D2CorX and points    3    5
 DE= -3.70D-04 DEPred=-3.65D-04 R= 1.01D+00
 TightC=F SS=  1.41D+00  RLast= 4.78D-01 DXNew= 7.1352D-01 1.4347D+00
 Trust test= 1.01D+00 RLast= 4.78D-01 DXMaxT set to 7.14D-01
 ITU=  1 -1  1  1  0
 Use linear search instead of GDIIS.
     Eigenvalues ---    0.00013   0.00036   0.00052   0.00075   0.00203
     Eigenvalues ---    0.00228   0.00313   0.00347   0.00489   0.00543
     Eigenvalues ---    0.00625   0.00681   0.00786   0.00887   0.01000
     Eigenvalues ---    0.01112   0.01228   0.01278   0.01435   0.01463
     Eigenvalues ---    0.01589   0.01602   0.01679   0.01775   0.01913
     Eigenvalues ---    0.02074   0.02106   0.02282   0.02450   0.02607
     Eigenvalues ---    0.02714   0.02803   0.03032   0.03464   0.03885
     Eigenvalues ---    0.04263   0.04680   0.05070   0.05381   0.05413
     Eigenvalues ---    0.05710   0.06399   0.06885   0.08741   0.11688
     Eigenvalues ---    0.12580   0.13571   0.19572   0.21431   0.21804
     Eigenvalues ---    0.24059   0.28532   0.30626   0.37439   0.37607
     Eigenvalues ---    0.38601   0.41739   0.42274   0.43704   0.46380
     Eigenvalues ---    0.47162   0.49560   0.51254   0.53833   0.55710
     Eigenvalues ---    0.57199   0.57449   0.57498   0.57667   0.60230
     Eigenvalues ---    0.76778   0.97342
 RFO step:  Lambda=-6.18993387D-04 EMin= 1.34604134D-04
 Quartic linear search produced a step of -0.32278.
 Iteration  1 RMS(Cart)=  0.14697829 RMS(Int)=  0.00993333
 Iteration  2 RMS(Cart)=  0.01186275 RMS(Int)=  0.00059038
 Iteration  3 RMS(Cart)=  0.00007781 RMS(Int)=  0.00058838
 Iteration  4 RMS(Cart)=  0.00000002 RMS(Int)=  0.00058838
 Variable       Old X    -DE/DX   Delta X   Delta X   Delta X     New X
                                 (Linear)    (Quad)   (Total)
    R1        2.28954   0.00165   0.00136   0.00242   0.00378   2.29332
    R2        2.45326   0.00125  -0.00151   0.00245   0.00092   2.45418
    R3        2.93169  -0.00049  -0.00009  -0.00198  -0.00207   2.92962
    R4        1.92699   0.00216   0.00843   0.00087   0.00930   1.93629
    R5        2.88486   0.00008  -0.01831   0.00495  -0.01336   2.87150
    R6        2.51547   0.00004  -0.00030   0.00019  -0.00011   2.51536
    R7        2.53327   0.00010   0.00054   0.00114   0.00169   2.53496
    R8        2.53708   0.00022   0.00006  -0.00043  -0.00036   2.53672
    R9        1.83249   0.00052   0.00172   0.00052   0.00224   1.83472
   R10        1.83860  -0.00094  -0.00124  -0.00138  -0.00257   1.83603
   R11        3.14044   0.00009  -0.00912   0.01459   0.00539   3.14583
   R12        3.54213  -0.00032  -0.01073   0.02399   0.01333   3.55546
   R13        1.81362   0.00017   0.00006   0.00016   0.00022   1.81384
   R14        1.86280   0.00023   0.00024  -0.00055  -0.00050   1.86230
   R15        3.51868  -0.00026  -0.01563   0.02458   0.00907   3.52776
   R16        3.27247   0.00021  -0.00375   0.00112  -0.00284   3.26963
   R17        1.83887   0.00033   0.00122   0.00151   0.00295   1.84183
   R18        1.84730  -0.00061   0.00030  -0.00482  -0.00427   1.84303
   R19        3.45718   0.00029  -0.00534   0.04097   0.03586   3.49304
   R20        1.81458   0.00009   0.00010   0.00018   0.00028   1.81487
   R21        1.88558   0.00028   0.00167  -0.00036   0.00122   1.88680
   R22        3.41429   0.00001  -0.00609  -0.01734  -0.02347   3.39082
   R23        3.06893  -0.00014  -0.00750   0.00868   0.00105   3.06998
   R24        1.81495   0.00007   0.00004  -0.00041  -0.00037   1.81457
   R25        1.84677   0.00094   0.00172   0.00236   0.00397   1.85075
   R26        1.87696  -0.00017   0.00058  -0.00103  -0.00054   1.87642
   R27        1.81351   0.00009   0.00003   0.00011   0.00014   1.81365
    A1        2.23604   0.00145   0.00398  -0.00184   0.00215   2.23818
    A2        2.10827  -0.00082  -0.00286   0.00136  -0.00149   2.10678
    A3        1.93878  -0.00063  -0.00110   0.00054  -0.00060   1.93818
    A4        1.95764   0.00051   0.01043  -0.00894   0.00157   1.95921
    A5        1.93906  -0.00037   0.00046  -0.00100  -0.00055   1.93851
    A6        1.93670  -0.00037  -0.00174  -0.00437  -0.00612   1.93058
    A7        1.92234  -0.00041   0.00052   0.00261   0.00314   1.92548
    A8        1.88942   0.00039   0.00029   0.00059   0.00088   1.89030
    A9        1.88882   0.00042   0.00031   0.00124   0.00155   1.89037
   A10        1.88587   0.00039   0.00019   0.00109   0.00128   1.88715
   A11        1.84436  -0.00051  -0.00132  -0.00428  -0.00543   1.83894
   A12        1.94801   0.00033  -0.00677   0.02257   0.01569   1.96370
   A13        1.93131   0.00025   0.00750   0.00271   0.00917   1.94048
   A14        2.10343  -0.00001   0.00407  -0.00327  -0.00041   2.10302
   A15        1.97306   0.00042  -0.00053   0.02337   0.02254   1.99561
   A16        1.47187  -0.00092  -0.01510  -0.00775  -0.02341   1.44846
   A17        1.88006  -0.00004   0.00243   0.00600   0.00899   1.88906
   A18        2.29326   0.00013  -0.00493  -0.05024  -0.05553   2.23773
   A19        1.69169   0.00049   0.01275   0.03918   0.05162   1.74331
   A20        2.00167  -0.00004   0.00259   0.02210   0.02504   2.02671
   A21        2.00397  -0.00007   0.00302   0.00886   0.01166   2.01563
   A22        1.84253  -0.00007  -0.00308  -0.00254  -0.00623   1.83629
   A23        2.80550  -0.00006   0.00770  -0.01281  -0.00626   2.79924
   A24        2.03271   0.00021   0.00522   0.01762   0.02369   2.05641
   A25        1.84502  -0.00012  -0.01424  -0.02944  -0.04494   1.80008
   A26        1.55715   0.00008   0.00524   0.02473   0.03166   1.58882
   A27        1.87383  -0.00002  -0.00195   0.00306   0.00156   1.87539
   A28        2.26082  -0.00031  -0.01325  -0.06023  -0.07434   2.18648
   A29        1.84521   0.00020   0.01870   0.04756   0.06707   1.91228
   A30        2.04428  -0.00007  -0.00467   0.03218   0.02693   2.07121
   A31        1.82619   0.00035   0.00250   0.00502   0.00634   1.83253
   A32        1.85342  -0.00005   0.00026   0.00661   0.00669   1.86010
   A33        1.86364  -0.00014  -0.00488   0.01664   0.00979   1.87343
   A34        2.13241   0.00028   0.00840   0.00333   0.01182   2.14423
   A35        1.86791  -0.00022   0.00136  -0.00125   0.00054   1.86845
   A36        3.19742  -0.00024   0.02071  -0.01012   0.01071   3.20813
   A37        2.98344  -0.00071  -0.01928  -0.01033  -0.02967   2.95377
   A38        2.90098  -0.00039  -0.01132  -0.00384  -0.01597   2.88501
   A39        3.26603  -0.00072  -0.00295  -0.04418  -0.04726   3.21878
   A40        3.03265  -0.00114  -0.01509  -0.02891  -0.04471   2.98794
   A41        2.89789  -0.00074  -0.00286  -0.01787  -0.02139   2.87650
   A42        3.11131   0.00021  -0.00093  -0.00057  -0.00313   3.10817
   A43        3.13047   0.00004   0.00273  -0.02055  -0.01794   3.11253
   A44        3.34458   0.00003  -0.00264   0.00055  -0.00113   3.34346
   A45        3.22518   0.00006  -0.00160   0.03257   0.03088   3.25606
   A46        3.30956   0.00007   0.00864   0.02893   0.03855   3.34811
   A47        3.25477  -0.00056  -0.00895   0.00285  -0.00485   3.24992
   A48        3.29289  -0.00014  -0.00437  -0.02589  -0.02996   3.26293
   A49        2.97200  -0.00011   0.00383   0.01257   0.01504   2.98704
    D1       -0.01953  -0.00001  -0.00676   0.02373   0.01697  -0.00255
    D2        3.10666   0.00001  -0.00587   0.02784   0.02199   3.12865
    D3       -0.12175   0.00003   0.01538   0.06388   0.07927  -0.04248
    D4       -2.22475   0.00003   0.01588   0.06675   0.08262  -2.14212
    D5        1.97095   0.00004   0.01641   0.06650   0.08292   2.05386
    D6        3.03395  -0.00001   0.01450   0.06015   0.07464   3.10860
    D7        0.93096  -0.00001   0.01500   0.06302   0.07800   1.00896
    D8       -1.15653   0.00000   0.01554   0.06276   0.07830  -1.07824
    D9       -0.53698  -0.00022   0.02609   0.09639   0.12256  -0.41443
   D10        1.61855  -0.00048   0.03398   0.11449   0.14831   1.76686
   D11        1.61524  -0.00044  -0.02298  -0.12507  -0.14798   1.46726
   D12       -2.35815   0.00026  -0.00689  -0.08397  -0.09067  -2.44882
   D13       -0.72524   0.00028  -0.00197  -0.04964  -0.05207  -0.77731
   D14       -2.63531  -0.00032  -0.03223  -0.10099  -0.13362  -2.76893
   D15       -0.32552   0.00038  -0.01614  -0.05989  -0.07631  -0.40183
   D16        1.30739   0.00040  -0.01122  -0.02556  -0.03771   1.26968
   D17        1.39308  -0.00045   0.01883   0.09345   0.11216   1.50524
   D18       -2.61305  -0.00029   0.02980   0.11442   0.14413  -2.46892
   D19       -0.62654  -0.00013   0.02013   0.08351   0.10385  -0.52269
   D20        1.65052   0.00003   0.03110   0.10448   0.13582   1.78634
   D21        2.79515  -0.00033  -0.00267   0.07559   0.07265   2.86780
   D22        0.80189  -0.00040  -0.00031   0.04853   0.04789   0.84978
   D23       -1.04039   0.00015   0.00986   0.09518   0.10474  -0.93565
   D24       -3.03365   0.00008   0.01222   0.06812   0.07998  -2.95367
   D25        1.33926   0.00058   0.01130   0.07042   0.08230   1.42157
   D26       -0.65399   0.00050   0.01366   0.04336   0.05754  -0.59645
   D27       -1.60218  -0.00043  -0.01434   0.10656   0.09351  -1.50867
   D28        2.47573   0.00045  -0.00301   0.14557   0.14093   2.61666
   D29        0.36302  -0.00011  -0.01738   0.12722   0.11071   0.47373
   D30        2.53267  -0.00064   0.00536  -0.15189  -0.14632   2.38634
   D31        0.30878  -0.00046   0.00204  -0.17698  -0.17478   0.13399
   D32        1.06617   0.00041   0.01826   0.08016   0.09827   1.16444
   D33       -1.03817   0.00061   0.02957   0.09603   0.12510  -0.91307
   D34       -2.87443   0.00031   0.00919   0.03827   0.04826  -2.82617
   D35       -3.03824   0.00012   0.01704   0.09804   0.11453  -2.92371
   D36        1.14061   0.00031   0.02834   0.11391   0.14136   1.28197
   D37       -0.69566   0.00002   0.00797   0.05614   0.06452  -0.63114
   D38        0.66370  -0.00012  -0.00455  -0.03864  -0.04279   0.62091
   D39       -1.45029  -0.00014  -0.00095  -0.08687  -0.08762  -1.53790
   D40        2.79595   0.00009   0.00259  -0.00784  -0.00517   2.79078
   D41        0.68196   0.00007   0.00619  -0.05607  -0.05000   0.63197
   D42       -1.16571   0.00002   0.00925  -0.01372  -0.00484  -1.17055
   D43        3.00348  -0.00000   0.01285  -0.06195  -0.04966   2.95382
   D44       -0.43247  -0.00031  -0.03645  -0.09758  -0.13290  -0.56537
   D45       -2.55193  -0.00024  -0.04369  -0.11527  -0.15796  -2.70989
   D46       -2.60871  -0.00002  -0.02815  -0.09627  -0.12389  -2.73259
   D47        1.55502   0.00005  -0.03540  -0.11396  -0.14895   1.40607
   D48        1.16925  -0.00023  -0.03249  -0.07243  -0.10586   1.06339
   D49       -0.95021  -0.00016  -0.03974  -0.09012  -0.13092  -1.08113
         Item               Value     Threshold  Converged?
 Maximum Force            0.002163     0.000015     NO 
 RMS     Force            0.000462     0.000010     NO 
 Maximum Displacement     0.612705     0.000060     NO 
 RMS     Displacement     0.147882     0.000040     NO 
 Predicted change in Energy=-4.370462D-04
 GradGradGradGradGradGradGradGradGradGradGradGradGradGradGradGradGradGrad

                          Input orientation:                          
 ---------------------------------------------------------------------
 Center     Atomic      Atomic             Coordinates (Angstroms)
 Number     Number       Type             X           Y           Z
 ---------------------------------------------------------------------
      1          6           0        2.034182    1.136516   -0.158905
      2          8           0        1.588211    1.220659    0.966614
      3          8           0        1.943557    0.140218   -0.987030
      4          1           0        1.422699   -0.647964   -0.590340
      5          6           0        2.842263    2.304850   -0.779702
      6          9           0        2.900884    3.341672    0.052954
      7          9           0        2.275727    2.715181   -1.924315
      8          9           0        4.096406    1.911287   -1.052103
      9          8           0       -0.802917    0.381386    2.190681
     10          1           0        0.023680    0.744959    1.834048
     11          1           0       -0.582748   -0.518050    2.484825
     12          8           0       -0.090132   -2.332165    2.563806
     13          1           0        0.364418   -2.680353    3.334161
     14          1           0       -0.810276   -2.959536    2.320944
     15          8           0        0.665573   -1.869401   -0.096549
     16          1           0        0.611813   -1.979008    0.870428
     17          1           0       -0.252725   -1.950928   -0.414782
     18          8           0       -2.079372   -2.093498   -0.659245
     19          1           0       -2.403980   -2.209167   -1.555678
     20          1           0       -2.421862   -1.216213   -0.327614
     21          8           0       -2.056383   -3.816393    1.480319
     22          1           0       -1.898003   -4.729157    1.227689
     23          1           0       -2.191813   -3.315983    0.649404
     24          8           0       -2.715607    0.225697    0.360730
     25          1           0       -2.029094    0.362814    1.064906
     26          1           0       -3.563974    0.455496    0.746173
 ---------------------------------------------------------------------
                    Distance matrix (angstroms):
                    1          2          3          4          5
     1  C    0.000000
     2  O    1.213575   0.000000
     3  O    1.298697   2.260608   0.000000
     4  H    1.935050   2.437879   1.024640   0.000000
     5  C    1.550286   2.407849   2.352932   3.281788   0.000000
     6  F    2.378817   2.656423   3.499622   4.303029   1.331072
     7  F    2.380588   3.326221   2.760303   3.717242   1.341444
     8  F    2.377150   3.292907   2.788491   3.729839   1.342375
     9  O    3.760307   2.814287   4.207033   3.707696   5.080377
    10  H    2.857848   1.851077   3.465562   3.126523   4.148416
    11  H    4.071268   3.168775   4.343882   3.673600   5.509682
    12  O    4.894652   4.241511   4.780900   3.882503   6.424943
    13  H    5.436737   4.724493   5.396479   4.544477   6.922126
    14  H    5.569402   5.006094   5.304221   4.336487   7.118203
    15  O    3.303410   3.395592   2.542591   1.519532   4.757000
    16  H    3.576192   3.346710   3.116859   2.136131   5.103849
    17  H    3.850679   3.918706   3.086100   2.129690   5.274823
    18  O    5.254014   5.203674   4.613122   3.789304   6.601702
    19  H    5.730782   5.836373   4.974339   4.244138   6.964306
    20  H    5.041838   4.867654   4.618617   3.895200   6.349274
    21  O    6.629562   6.238497   6.143460   5.141069   8.159292
    22  H    7.196586   6.900881   6.585847   5.566725   8.716479
    23  H    6.191700   5.913571   5.632453   4.660471   7.679716
    24  O    4.864166   4.458687   4.850935   4.335134   6.042630
    25  H    4.313530   3.718931   4.476823   3.959341   5.559155
    26  H    5.711595   5.213356   5.782412   5.279280   6.840196
                    6          7          8          9         10
     6  F    0.000000
     7  F    2.166311   0.000000
     8  F    2.167124   2.172987   0.000000
     9  O    5.201088   5.644275   6.071212   0.000000
    10  H    4.265386   4.804038   5.126138   0.970894   0.000000
    11  H    5.739961   6.169698   6.348703   0.971587   1.544816
    12  O    6.887887   7.156551   6.972000   2.830308   3.164521
    13  H    7.311960   7.772802   7.365474   3.470513   3.754891
    14  H    7.656482   7.729686   7.692717   3.343469   3.828294
    15  O    5.672235   5.191504   5.193968   3.529013   3.312719
    16  H    5.849594   5.710920   5.565331   3.052211   2.948637
    17  H    6.178644   5.517638   5.851310   3.539892   3.521568
    18  O    7.406164   6.609893   7.371084   3.984529   4.323908
    19  H    7.844813   6.803290   7.712765   4.827999   5.109856
    20  H    7.017890   6.330297   7.265946   3.393393   3.807841
    21  O    8.823252   8.545184   8.779311   4.438146   5.025706
    22  H    9.462960   9.097985   9.231787   5.314529   5.833222
    23  H    8.403315   7.934601   8.352316   4.239706   4.775253
    24  O    6.430319   6.027634   7.158270   2.651668   3.153409
    25  H    5.848276   5.744611   6.663426   1.664700   2.225196
    26  H    7.113717   6.807334   8.002160   3.116975   3.760123
                   11         12         13         14         15
    11  H    0.000000
    12  O    1.881468   0.000000
    13  H    2.508794   0.959842   0.000000
    14  H    2.457535   0.985487   1.576216   0.000000
    15  O    3.169850   2.804056   3.538093   3.034929   0.000000
    16  H    2.483476   1.866809   2.573533   2.255609   0.974652
    17  H    3.251119   3.007285   3.868785   2.968560   0.975290
    18  O    3.821923   3.795009   4.718453   3.352932   2.810974
    19  H    4.743672   4.726433   5.638844   4.258068   3.415649
    20  H    3.432140   3.878482   4.828629   3.556859   3.164223
    21  O    3.749627   2.691286   3.253859   1.730213   3.699505
    22  H    4.587342   3.286210   3.708554   2.347321   4.062479
    23  H    3.712990   3.008305   3.761152   2.197668   3.288419
    24  O    3.100649   4.276601   5.174260   4.197432   4.003863
    25  H    2.209980   3.642690   4.487681   3.755151   3.686867
    26  H    3.585863   4.810657   5.653627   4.661030   4.899428
                   16         17         18         19         20
    16  H    0.000000
    17  H    1.549186   0.000000
    18  O    3.097658   1.848440   0.000000
    19  H    3.877366   2.448720   0.960386   0.000000
    20  H    3.349679   2.291847   0.998453   1.579373   0.000000
    21  O    3.296547   3.213184   2.747113   3.452720   3.187967
    22  H    3.740339   3.622597   3.246554   3.788601   3.877393
    23  H    3.113949   2.599217   1.794345   2.476377   2.327342
    24  O    4.023958   3.377114   2.612242   3.114207   1.624563
    25  H    3.535016   3.270835   3.001448   3.690946   2.141659
    26  H    4.835230   4.254769   3.267509   3.707361   2.291734
                   21         22         23         24         25
    21  O    0.000000
    22  H    0.960231   0.000000
    23  H    0.979373   1.554927   0.000000
    24  O    4.245768   5.096143   3.591822   0.000000
    25  H    4.199891   5.096258   3.705761   0.992957   0.000000
    26  H    4.589209   5.466986   4.014504   0.959741   1.570362
                   26
    26  H    0.000000
 Stoichiometry    C2H13F3O8
 Framework group  C1[X(C2H13F3O8)]
 Deg. of freedom    72
 Full point group                 C1      NOp   1
 Largest Abelian subgroup         C1      NOp   1
 Largest concise Abelian subgroup C1      NOp   1
                         Standard orientation:                         
 ---------------------------------------------------------------------
 Center     Atomic      Atomic             Coordinates (Angstroms)
 Number     Number       Type             X           Y           Z
 ---------------------------------------------------------------------
      1          6           0       -1.807348   -0.277032   -0.057773
      2          8           0       -1.254120   -0.131092   -1.128009
      3          8           0       -1.291980   -0.675296    1.065791
      4          1           0       -0.291558   -0.880563    0.982682
      5          6           0       -3.323607    0.007587    0.094992
      6          9           0       -3.843888    0.454506   -1.045764
      7          9           0       -3.537638    0.929659    1.045490
      8          9           0       -3.975210   -1.112485    0.445449
      9          8           0        1.270933    0.835854   -1.908605
     10          1           0        0.366063    0.534719   -1.726498
     11          1           0        1.819371    0.034324   -1.881283
     12          8           0        2.751149   -1.509856   -1.345355
     13          1           0        2.895100   -2.230680   -1.962597
     14          1           0        3.599753   -1.330328   -0.877568
     15          8           0        1.191714   -1.210104    0.965714
     16          1           0        1.569358   -1.444361    0.098272
     17          1           0        1.779431   -0.518267    1.322281
     18          8           0        3.042088    0.788696    1.660324
     19          1           0        3.093414    1.142538    2.551673
     20          1           0        2.763687    1.534482    1.057659
     21          8           0        4.795729   -0.784395    0.247259
     22          1           0        5.244395   -1.433814    0.794066
     23          1           0        4.315559   -0.188452    0.858372
     24          8           0        2.163967    2.531603   -0.076047
     25          1           0        1.800844    1.965123   -0.806258
     26          1           0        2.685097    3.223551   -0.489247
 ---------------------------------------------------------------------
 Rotational constants (GHZ):           0.9512101           0.2345821           0.2322411
 Standard basis: 6-31++G(d,p) (6D, 7F)
 There are   325 symmetry adapted cartesian basis functions of A   symmetry.
 There are   325 symmetry adapted basis functions of A   symmetry.
   325 basis functions,   520 primitive gaussians,   325 cartesian basis functions
    58 alpha electrons       58 beta electrons
       nuclear repulsion energy       969.2273957519 Hartrees.
 NAtoms=   26 NActive=   26 NUniq=   26 SFac= 1.00D+00 NAtFMM=   60 NAOKFM=F Big=F
 Integral buffers will be    131072 words long.
 Raffenetti 2 integral format.
 Two-electron integral symmetry is turned on.
 Nuclear repulsion after empirical dispersion term =      969.2141781231 Hartrees.
 One-electron integrals computed using PRISM.
 NBasis=   325 RedAO= T EigKep=  4.20D-05  NBF=   325
 NBsUse=   325 1.00D-06 EigRej= -1.00D+00 NBFU=   325
 Initial guess from the checkpoint file:  "/local_scratch/slurm.5787627/Gau-2442570.chk"
 B after Tr=    -0.000000   -0.000000    0.000000
         Rot=    0.978527    0.205832   -0.003565   -0.010242 Ang=  23.79 deg.
 ExpMin= 3.60D-02 ExpMax= 7.00D+03 ExpMxC= 1.05D+03 IAcc=3 IRadAn=         5 AccDes= 0.00D+00
 Harris functional with IExCor= 4639 and IRadAn=       5 diagonalized for initial guess.
 HarFok:  IExCor= 4639 AccDes= 0.00D+00 IRadAn=         5 IDoV= 1 UseB2=F ITyADJ=14
 ICtDFT=  3500011 ScaDFX=  1.000000  1.000000  1.000000  1.000000
 FoFCou: FMM=F IPFlag=           0 FMFlag=      100000 FMFlg1=           0
         NFxFlg=           0 DoJE=T BraDBF=F KetDBF=T FulRan=T
         wScrn=  0.000000 ICntrl=       500 IOpCl=  0 I1Cent=   200000004 NGrid=           0
         NMat0=    1 NMatS0=      1 NMatT0=    0 NMatD0=    1 NMtDS0=    0 NMtDT0=    0
 Petite list used in FoFCou.
 Requested convergence on RMS density matrix=1.00D-10 within 128 cycles.
 Requested convergence on MAX density matrix=1.00D-08.
 Requested convergence on             energy=1.00D-08.
 No special actions if energy rises.
 SCF Done:  E(RwB97XD) =  -985.248687038     A.U. after   17 cycles
            NFock= 17  Conv=0.35D-10     -V/T= 2.0083
 Calling FoFJK, ICntrl=      2127 FMM=F ISym2X=0 I1Cent= 0 IOpClX= 0 NMat=1 NMatS=1 NMatT=0.
 ***** Axes restored to original set *****
 -------------------------------------------------------------------
 Center     Atomic                   Forces (Hartrees/Bohr)
 Number     Number              X              Y              Z
 -------------------------------------------------------------------
      1        6          -0.000215465   -0.001003082   -0.000143680
      2        8           0.000774118    0.000750609   -0.001133299
      3        8          -0.000123323    0.000504768    0.000991877
      4        1          -0.000041354    0.000306818   -0.000198929
      5        6           0.000326951    0.000032479    0.000076882
      6        9           0.000050581   -0.000119248   -0.000164772
      7        9           0.000080176   -0.000085335    0.000144840
      8        9          -0.000255517    0.000184318    0.000017142
      9        8          -0.000863085   -0.000270900    0.000234969
     10        1          -0.000017598   -0.000069452    0.000009227
     11        1          -0.000261152   -0.000251150    0.000158639
     12        8           0.000043236    0.000625851   -0.000030791
     13        1          -0.000073438   -0.000064220   -0.000107921
     14        1           0.000065393    0.000027049    0.000110856
     15        8           0.000252829    0.000570261    0.000778607
     16        1           0.000550886   -0.001227868   -0.000436971
     17        1          -0.000793632    0.000076948   -0.000495562
     18        8          -0.000011937    0.000063787   -0.000131490
     19        1           0.000153942    0.000148113    0.000008594
     20        1           0.000222354   -0.000236107    0.000068489
     21        8           0.000125925   -0.000010232   -0.000558722
     22        1          -0.000130921   -0.000111961    0.000195668
     23        1          -0.000021195    0.000177591    0.000505630
     24        8          -0.000325750   -0.000058950    0.000149092
     25        1           0.000429535    0.000034971   -0.000051695
     26        1           0.000058442    0.000004942    0.000003323
 -------------------------------------------------------------------
 Cartesian Forces:  Max     0.001227868 RMS     0.000387844

 GradGradGradGradGradGradGradGradGradGradGradGradGradGradGradGradGradGrad
 Berny optimization.
 Using GEDIIS/GDIIS optimizer.
 FormGI is forming the generalized inverse of G from B-inverse, IUseBI=4.
 Internal  Forces:  Max     0.004526248 RMS     0.000725886
 Search for a local minimum.
 Step number   6 out of a maximum of  156
 All quantities printed in internal units (Hartrees-Bohrs-Radians)
 Mixed Optimization -- En-DIIS/RFO-DIIS
 Swapping is turned off.
 Update second derivatives using D2CorX and points    4    3    5    6
 DE= -2.11D-04 DEPred=-4.37D-04 R= 4.82D-01
 Trust test= 4.82D-01 RLast= 7.40D-01 DXMaxT set to 7.14D-01
 ITU=  0  1 -1  1  1  0
     Eigenvalues ---    0.00015   0.00045   0.00052   0.00069   0.00198
     Eigenvalues ---    0.00252   0.00318   0.00347   0.00496   0.00531
     Eigenvalues ---    0.00625   0.00687   0.00781   0.00877   0.01011
     Eigenvalues ---    0.01111   0.01244   0.01387   0.01425   0.01475
     Eigenvalues ---    0.01564   0.01664   0.01666   0.01811   0.01897
     Eigenvalues ---    0.02083   0.02127   0.02284   0.02441   0.02603
     Eigenvalues ---    0.02748   0.02806   0.03029   0.03500   0.03956
     Eigenvalues ---    0.04253   0.04722   0.05074   0.05356   0.05507
     Eigenvalues ---    0.05701   0.06407   0.06850   0.08856   0.11688
     Eigenvalues ---    0.12388   0.13573   0.19568   0.21449   0.21810
     Eigenvalues ---    0.24042   0.28410   0.30905   0.37457   0.38242
     Eigenvalues ---    0.38599   0.41709   0.42288   0.43715   0.46485
     Eigenvalues ---    0.47492   0.49627   0.51342   0.54042   0.55832
     Eigenvalues ---    0.57205   0.57467   0.57504   0.57680   0.60295
     Eigenvalues ---    0.84990   1.03055
 En-DIIS/RFO-DIIS/Sim-DIIS IScMMF=       -3 using points:     6    5
 RFO step:  Lambda=-3.10677218D-04.
 DidBck=F Rises=F RFO-DIIS coefs:    1.06256   -0.06256
 Iteration  1 RMS(Cart)=  0.06608248 RMS(Int)=  0.00217324
 Iteration  2 RMS(Cart)=  0.00321781 RMS(Int)=  0.00022202
 Iteration  3 RMS(Cart)=  0.00000630 RMS(Int)=  0.00022200
 Iteration  4 RMS(Cart)=  0.00000000 RMS(Int)=  0.00022200
 Variable       Old X    -DE/DX   Delta X   Delta X   Delta X     New X
                                 (Linear)    (Quad)   (Total)
    R1        2.29332  -0.00128   0.00024  -0.00196  -0.00173   2.29160
    R2        2.45418  -0.00086   0.00006  -0.00079  -0.00073   2.45345
    R3        2.92962   0.00008  -0.00013   0.00104   0.00091   2.93052
    R4        1.93629   0.00059   0.00058  -0.00367  -0.00309   1.93320
    R5        2.87150   0.00088  -0.00084   0.00554   0.00471   2.87621
    R6        2.51536  -0.00019  -0.00001  -0.00009  -0.00009   2.51527
    R7        2.53496  -0.00020   0.00011  -0.00043  -0.00032   2.53464
    R8        2.53672  -0.00030  -0.00002   0.00002   0.00000   2.53672
    R9        1.83472  -0.00004   0.00014  -0.00043  -0.00029   1.83443
   R10        1.83603  -0.00008  -0.00016   0.00043   0.00035   1.83639
   R11        3.14583  -0.00038   0.00034  -0.00269  -0.00237   3.14345
   R12        3.55546  -0.00023   0.00083   0.00023   0.00111   3.55657
   R13        1.81384  -0.00010   0.00001  -0.00008  -0.00006   1.81377
   R14        1.86230  -0.00028  -0.00003   0.00004  -0.00009   1.86221
   R15        3.52776   0.00077   0.00057  -0.00778  -0.00749   3.52027
   R16        3.26963  -0.00024  -0.00018  -0.00236  -0.00265   3.26698
   R17        1.84183   0.00035   0.00018  -0.00164  -0.00163   1.84019
   R18        1.84303   0.00098  -0.00027   0.00185   0.00186   1.84489
   R19        3.49304   0.00011   0.00224  -0.01010  -0.00753   3.48552
   R20        1.81487  -0.00008   0.00002  -0.00021  -0.00019   1.81468
   R21        1.88680  -0.00031   0.00008  -0.00036  -0.00025   1.88656
   R22        3.39082  -0.00006  -0.00147  -0.00089  -0.00237   3.38845
   R23        3.06998  -0.00010   0.00007  -0.00354  -0.00346   3.06652
   R24        1.81457   0.00003  -0.00002  -0.00039  -0.00041   1.81416
   R25        1.85075  -0.00044   0.00025  -0.00109  -0.00088   1.84987
   R26        1.87642  -0.00012  -0.00003   0.00002  -0.00003   1.87639
   R27        1.81365  -0.00005   0.00001  -0.00023  -0.00022   1.81343
    A1        2.23818   0.00133   0.00013   0.00299   0.00313   2.24131
    A2        2.10678  -0.00072  -0.00009  -0.00141  -0.00151   2.10527
    A3        1.93818  -0.00060  -0.00004  -0.00159  -0.00162   1.93656
    A4        1.95921   0.00453   0.00010   0.00967   0.00977   1.96897
    A5        1.93851   0.00012  -0.00003   0.00063   0.00059   1.93910
    A6        1.93058  -0.00009  -0.00038   0.00158   0.00120   1.93177
    A7        1.92548   0.00018   0.00020  -0.00046  -0.00026   1.92522
    A8        1.89030  -0.00003   0.00005  -0.00037  -0.00032   1.88998
    A9        1.89037  -0.00012   0.00010  -0.00083  -0.00073   1.88964
   A10        1.88715  -0.00006   0.00008  -0.00062  -0.00054   1.88661
   A11        1.83894  -0.00020  -0.00034   0.00348   0.00334   1.84228
   A12        1.96370  -0.00027   0.00098  -0.00697  -0.00625   1.95745
   A13        1.94048   0.00049   0.00057   0.00566   0.00615   1.94663
   A14        2.10302   0.00012  -0.00003   0.00334   0.00323   2.10625
   A15        1.99561  -0.00052   0.00141  -0.01677  -0.01530   1.98031
   A16        1.44846   0.00086  -0.00146   0.02590   0.02414   1.47260
   A17        1.88906  -0.00001   0.00056   0.00022   0.00072   1.88977
   A18        2.23773  -0.00037  -0.00347  -0.00673  -0.00993   2.22780
   A19        1.74331  -0.00008   0.00323  -0.00633  -0.00326   1.74005
   A20        2.02671   0.00075   0.00157   0.00438   0.00603   2.03274
   A21        2.01563   0.00067   0.00073   0.01249   0.01331   2.02894
   A22        1.83629  -0.00065  -0.00039  -0.00090  -0.00185   1.83444
   A23        2.79924  -0.00001  -0.00039   0.00473   0.00305   2.80229
   A24        2.05641  -0.00028   0.00148  -0.00926  -0.00802   2.04838
   A25        1.80008   0.00050  -0.00281   0.02278   0.02011   1.82019
   A26        1.58882  -0.00003   0.00198   0.00419   0.00672   1.59554
   A27        1.87539   0.00007   0.00010  -0.00097  -0.00079   1.87460
   A28        2.18648  -0.00005  -0.00465   0.01070   0.00591   2.19239
   A29        1.91228  -0.00012   0.00420  -0.02455  -0.02055   1.89173
   A30        2.07121  -0.00000   0.00168   0.02017   0.02175   2.09296
   A31        1.83253  -0.00025   0.00040  -0.00157  -0.00166   1.83087
   A32        1.86010   0.00020   0.00042   0.00227   0.00263   1.86274
   A33        1.87343  -0.00019   0.00061  -0.01097  -0.01072   1.86271
   A34        2.14423   0.00008   0.00074   0.00375   0.00465   2.14887
   A35        1.86845   0.00009   0.00003   0.00001   0.00009   1.86854
   A36        3.20813   0.00449   0.00067   0.01887   0.01955   3.22768
   A37        2.95377   0.00004  -0.00186   0.01881   0.01702   2.97080
   A38        2.88501   0.00027  -0.00100   0.00093  -0.00042   2.88459
   A39        3.21878   0.00120  -0.00296   0.03063   0.02778   3.24655
   A40        2.98794   0.00102  -0.00280   0.00757   0.00475   2.99269
   A41        2.87650   0.00048  -0.00134  -0.00253  -0.00407   2.87243
   A42        3.10817   0.00005  -0.00020   0.00107   0.00045   3.10862
   A43        3.11253  -0.00056  -0.00112   0.01431   0.01318   3.12570
   A44        3.34346  -0.00028  -0.00007   0.00023   0.00030   3.34375
   A45        3.25606   0.00026   0.00193   0.00942   0.01132   3.26738
   A46        3.34811  -0.00062   0.00241  -0.02031  -0.01779   3.33032
   A47        3.24992   0.00065  -0.00030   0.00393   0.00400   3.25392
   A48        3.26293   0.00021  -0.00187  -0.01111  -0.01279   3.25014
   A49        2.98704  -0.00001   0.00094  -0.00565  -0.00498   2.98206
    D1       -0.00255  -0.00014   0.00106  -0.01271  -0.01165  -0.01420
    D2        3.12865  -0.00022   0.00138  -0.01344  -0.01206   3.11659
    D3       -0.04248  -0.00004   0.00496  -0.01786  -0.01290  -0.05538
    D4       -2.14212  -0.00002   0.00517  -0.01885  -0.01369  -2.15581
    D5        2.05386  -0.00000   0.00519  -0.01880  -0.01361   2.04026
    D6        3.10860   0.00002   0.00467  -0.01723  -0.01256   3.09604
    D7        1.00896   0.00004   0.00488  -0.01822  -0.01334   0.99562
    D8       -1.07824   0.00006   0.00490  -0.01816  -0.01326  -1.09150
    D9       -0.41443  -0.00059   0.00767  -0.12758  -0.11987  -0.53430
   D10        1.76686   0.00127   0.00928  -0.10450  -0.09527   1.67159
   D11        1.46726   0.00022  -0.00926   0.02765   0.01843   1.48569
   D12       -2.44882  -0.00040  -0.00567   0.00378  -0.00168  -2.45050
   D13       -0.77731  -0.00002  -0.00326   0.01277   0.00889  -0.76843
   D14       -2.76893   0.00005  -0.00836   0.02683   0.01829  -2.75064
   D15       -0.40183  -0.00057  -0.00477   0.00295  -0.00181  -0.40364
   D16        1.26968  -0.00019  -0.00236   0.01195   0.00875   1.27842
   D17        1.50524   0.00004   0.00702  -0.01727  -0.01047   1.49477
   D18       -2.46892  -0.00005   0.00902  -0.02353  -0.01459  -2.48351
   D19       -0.52269   0.00014   0.00650  -0.02107  -0.01478  -0.53747
   D20        1.78634   0.00005   0.00850  -0.02734  -0.01890   1.76743
   D21        2.86780   0.00056   0.00454   0.04120   0.04543   2.91323
   D22        0.84978   0.00043   0.00300   0.02844   0.03121   0.88098
   D23       -0.93565   0.00002   0.00655   0.02420   0.03080  -0.90486
   D24       -2.95367  -0.00011   0.00500   0.01144   0.01657  -2.93710
   D25        1.42157  -0.00040   0.00515   0.01462   0.02004   1.44161
   D26       -0.59645  -0.00053   0.00360   0.00186   0.00581  -0.59064
   D27       -1.50867   0.00073   0.00585   0.15151   0.15737  -1.35130
   D28        2.61666  -0.00003   0.00882   0.12724   0.13608   2.75274
   D29        0.47373   0.00033   0.00693   0.13836   0.14537   0.61910
   D30        2.38634   0.00095  -0.00915  -0.09907  -0.10829   2.27806
   D31        0.13399   0.00004  -0.01093  -0.11833  -0.12925   0.00474
   D32        1.16444  -0.00081   0.00615   0.00156   0.00773   1.17217
   D33       -0.91307  -0.00114   0.00783  -0.01608  -0.00840  -0.92146
   D34       -2.82617  -0.00103   0.00302   0.00800   0.01114  -2.81504
   D35       -2.92371   0.00016   0.00716   0.02330   0.03032  -2.89339
   D36        1.28197  -0.00016   0.00884   0.00566   0.01419   1.29616
   D37       -0.63114  -0.00006   0.00404   0.02974   0.03372  -0.59741
   D38        0.62091   0.00023  -0.00268  -0.01725  -0.01984   0.60107
   D39       -1.53790   0.00027  -0.00548  -0.04619  -0.05169  -1.58959
   D40        2.79078  -0.00023  -0.00032  -0.01683  -0.01701   2.77377
   D41        0.63197  -0.00019  -0.00313  -0.04577  -0.04886   0.58311
   D42       -1.17055  -0.00031  -0.00030  -0.04329  -0.04359  -1.21414
   D43        2.95382  -0.00027  -0.00311  -0.07224  -0.07543   2.87838
   D44       -0.56537  -0.00007  -0.00831   0.03172   0.02345  -0.54192
   D45       -2.70989   0.00005  -0.00988   0.04327   0.03352  -2.67637
   D46       -2.73259  -0.00033  -0.00775   0.02705   0.01925  -2.71334
   D47        1.40607  -0.00021  -0.00932   0.03861   0.02932   1.43539
   D48        1.06339   0.00013  -0.00662   0.04099   0.03411   1.09750
   D49       -1.08113   0.00025  -0.00819   0.05255   0.04418  -1.03695
         Item               Value     Threshold  Converged?
 Maximum Force            0.004526     0.000015     NO 
 RMS     Force            0.000726     0.000010     NO 
 Maximum Displacement     0.334107     0.000060     NO 
 RMS     Displacement     0.067692     0.000040     NO 
 Predicted change in Energy=-1.787536D-04
 GradGradGradGradGradGradGradGradGradGradGradGradGradGradGradGradGradGrad

                          Input orientation:                          
 ---------------------------------------------------------------------
 Center     Atomic      Atomic             Coordinates (Angstroms)
 Number     Number       Type             X           Y           Z
 ---------------------------------------------------------------------
      1          6           0        2.034822    1.172080   -0.183919
      2          8           0        1.505485    1.314234    0.897812
      3          8           0        1.992571    0.142478   -0.973693
      4          1           0        1.440898   -0.629071   -0.590407
      5          6           0        2.909720    2.300168   -0.789596
      6          9           0        2.909730    3.378134   -0.008822
      7          9           0        2.452529    2.656555   -1.999133
      8          9           0        4.177602    1.882057   -0.929697
      9          8           0       -0.847668    0.365479    2.204835
     10          1           0       -0.043644    0.761362    1.831798
     11          1           0       -0.593128   -0.531044    2.480152
     12          8           0       -0.061312   -2.335454    2.538489
     13          1           0        0.406682   -2.683681    3.300691
     14          1           0       -0.782613   -2.964854    2.304672
     15          8           0        0.662627   -1.850474   -0.122404
     16          1           0        0.623722   -1.997998    0.839358
     17          1           0       -0.262441   -1.915986   -0.427472
     18          8           0       -2.085631   -2.080581   -0.653087
     19          1           0       -2.411392   -2.189052   -1.549893
     20          1           0       -2.455762   -1.222174   -0.302673
     21          8           0       -2.047959   -3.807268    1.481252
     22          1           0       -1.930505   -4.728477    1.237929
     23          1           0       -2.180509   -3.310530    0.648221
     24          8           0       -2.799714    0.188866    0.421156
     25          1           0       -2.098727    0.335552    1.108933
     26          1           0       -3.644856    0.372600    0.836918
 ---------------------------------------------------------------------
                    Distance matrix (angstroms):
                    1          2          3          4          5
     1  C    0.000000
     2  O    1.212662   0.000000
     3  O    1.298310   2.261149   0.000000
     4  H    1.939619   2.448550   1.023005   0.000000
     5  C    1.550766   2.406509   2.351740   3.282919   0.000000
     6  F    2.379664   2.655856   3.498804   4.307366   1.331022
     7  F    2.381837   3.330316   2.753847   3.715271   1.341273
     8  F    2.377342   3.286704   2.793283   3.729669   1.342375
     9  O    3.829556   2.854080   4.268457   3.747003   5.179537
    10  H    2.924351   1.891507   3.521359   3.162948   4.238159
    11  H    4.111451   3.211390   4.366751   3.684454   5.565695
    12  O    4.909998   4.297313   4.763822   3.867605   6.433675
    13  H    5.446121   4.792131   5.364007   4.520140   6.916241
    14  H    5.589745   5.052251   5.301399   4.333747   7.136405
    15  O    3.320020   3.430251   2.542695   1.522024   4.766802
    16  H    3.617691   3.428090   3.121303   2.141486   5.133566
    17  H    3.856538   3.913599   3.101727   2.141042   5.288638
    18  O    5.270489   5.179399   4.655804   3.814081   6.645534
    19  H    5.738633   5.797085   5.016266   4.265476   7.003240
    20  H    5.090373   4.854483   4.701086   3.952027   6.436799
    21  O    6.651000   6.260762   6.160611   5.154108   8.187558
    22  H    7.249969   6.959602   6.633853   5.613760   8.771573
    23  H    6.209288   5.919230   5.654066   4.673222   7.710881
    24  O    4.970469   4.475309   4.991368   4.435658   6.206541
    25  H    4.411063   3.740686   4.594925   4.043167   5.705144
    26  H    5.825807   5.236067   5.925526   5.376383   7.023072
                    6          7          8          9         10
     6  F    0.000000
     7  F    2.165882   0.000000
     8  F    2.166508   2.172422   0.000000
     9  O    5.300416   5.814952   6.113807   0.000000
    10  H    4.354055   4.949613   5.167275   0.970739   0.000000
    11  H    5.809189   6.284966   6.341135   0.971773   1.546806
    12  O    6.925386   7.199275   6.912605   2.832794   3.176475
    13  H    7.346001   7.796905   7.277498   3.474430   3.772102
    14  H    7.695398   7.783901   7.652282   3.332464   3.828103
    15  O    5.692162   5.199920   5.190237   3.550701   3.337575
    16  H    5.903222   5.750341   5.551075   3.100893   3.007388
    17  H    6.185923   5.545205   5.864413   3.532225   3.510038
    18  O    7.427401   6.696804   7.416677   3.960237   4.291970
    19  H    7.853839   6.880366   7.770033   4.803004   5.074151
    20  H    7.073732   6.481807   7.350573   3.375530   3.782684
    21  O    8.856015   8.610950   8.771471   4.401827   5.001254
    22  H    9.523624   9.177595   9.257793   5.296775   5.835345
    23  H    8.430923   8.004975   8.359328   4.208628   4.748405
    24  O    6.553934   6.287554   7.305794   2.650130   3.148585
    25  H    5.965846   5.980055   6.777905   1.663444   2.219733
    26  H    7.260242   7.101953   8.160284   3.113762   3.756282
                   11         12         13         14         15
    11  H    0.000000
    12  O    1.882054   0.000000
    13  H    2.511324   0.959808   0.000000
    14  H    2.447474   0.985439   1.576558   0.000000
    15  O    3.176651   2.799936   3.532325   3.036652   0.000000
    16  H    2.514932   1.862846   2.564260   2.249386   0.973787
    17  H    3.237544   3.002221   3.864748   2.972425   0.976273
    18  O    3.800765   3.788006   4.712506   3.350840   2.808469
    19  H    4.721899   4.717964   5.631551   4.255874   3.406164
    20  H    3.419236   3.878786   4.828438   3.554519   3.186159
    21  O    3.721287   2.689006   3.255467   1.728809   3.707834
    22  H    4.577132   3.303316   3.728085   2.359229   4.105818
    23  H    3.687992   3.002479   3.757937   2.194865   3.287712
    24  O    3.102701   4.284173   5.179210   4.190737   4.054894
    25  H    2.213156   3.650886   4.494068   3.748950   3.730949
    26  H    3.581876   4.803196   5.641453   4.635228   4.941332
                   16         17         18         19         20
    16  H    0.000000
    17  H    1.548182   0.000000
    18  O    3.094319   1.844456   0.000000
    19  H    3.867420   2.439751   0.960285   0.000000
    20  H    3.374812   2.303824   0.998323   1.578727   0.000000
    21  O    3.289889   3.226182   2.745590   3.455220   3.167238
    22  H    3.760114   3.669619   3.257509   3.801564   3.865684
    23  H    3.102094   2.604007   1.793092   2.478452   2.311102
    24  O    4.083770   3.404163   2.610422   3.112929   1.622734
    25  H    3.595811   3.286626   2.990416   3.679775   2.132280
    26  H    4.882674   4.275166   3.266403   3.712191   2.292579
                   21         22         23         24         25
    21  O    0.000000
    22  H    0.960015   0.000000
    23  H    0.978907   1.555903   0.000000
    24  O    4.202145   5.059932   3.561003   0.000000
    25  H    4.159826   5.068465   3.675984   0.992943   0.000000
    26  H    4.520679   5.396369   3.968043   0.959626   1.570312
                   26
    26  H    0.000000
 Stoichiometry    C2H13F3O8
 Framework group  C1[X(C2H13F3O8)]
 Deg. of freedom    72
 Full point group                 C1      NOp   1
 Largest Abelian subgroup         C1      NOp   1
 Largest concise Abelian subgroup C1      NOp   1
                         Standard orientation:                         
 ---------------------------------------------------------------------
 Center     Atomic      Atomic             Coordinates (Angstroms)
 Number     Number       Type             X           Y           Z
 ---------------------------------------------------------------------
      1          6           0       -1.830004   -0.204883   -0.093689
      2          8           0       -1.265334    0.224612   -1.077168
      3          8           0       -1.323905   -0.864103    0.903757
      4          1           0       -0.319806   -1.030497    0.800618
      5          6           0       -3.357317   -0.008174    0.089325
      6          9           0       -3.869656    0.715416   -0.903422
      7          9           0       -3.618974    0.618926    1.245739
      8          9           0       -3.981042   -1.196680    0.109121
      9          8           0        1.345724    1.174071   -1.730375
     10          1           0        0.425458    0.896871   -1.593976
     11          1           0        1.852876    0.351706   -1.834561
     12          8           0        2.723437   -1.296021   -1.571413
     13          1           0        2.848743   -1.905854   -2.301915
     14          1           0        3.577300   -1.215550   -1.086095
     15          8           0        1.166413   -1.355490    0.754910
     16          1           0        1.558052   -1.472765   -0.128904
     17          1           0        1.759290   -0.731123    1.215097
     18          8           0        3.055396    0.458373    1.769379
     19          1           0        3.103988    0.652159    2.708652
     20          1           0        2.825739    1.309225    1.300383
     21          8           0        4.784446   -0.872817    0.103070
     22          1           0        5.258915   -1.592847    0.525047
     23          1           0        4.309848   -0.393972    0.812804
     24          8           0        2.308107    2.513591    0.343918
     25          1           0        1.919335    2.089018   -0.465113
     26          1           0        2.876956    3.225275    0.042589
 ---------------------------------------------------------------------
 Rotational constants (GHZ):           0.9489833           0.2316047           0.2282330
 Standard basis: 6-31++G(d,p) (6D, 7F)
 There are   325 symmetry adapted cartesian basis functions of A   symmetry.
 There are   325 symmetry adapted basis functions of A   symmetry.
   325 basis functions,   520 primitive gaussians,   325 cartesian basis functions
    58 alpha electrons       58 beta electrons
       nuclear repulsion energy       966.2500654406 Hartrees.
 NAtoms=   26 NActive=   26 NUniq=   26 SFac= 1.00D+00 NAtFMM=   60 NAOKFM=F Big=F
 Integral buffers will be    131072 words long.
 Raffenetti 2 integral format.
 Two-electron integral symmetry is turned on.
 Nuclear repulsion after empirical dispersion term =      966.2369721137 Hartrees.
 One-electron integrals computed using PRISM.
 NBasis=   325 RedAO= T EigKep=  4.18D-05  NBF=   325
 NBsUse=   325 1.00D-06 EigRej= -1.00D+00 NBFU=   325
 Initial guess from the checkpoint file:  "/local_scratch/slurm.5787627/Gau-2442570.chk"
 B after Tr=    -0.000000    0.000000   -0.000000
         Rot=    0.995356   -0.096159    0.001343    0.004353 Ang= -11.05 deg.
 ExpMin= 3.60D-02 ExpMax= 7.00D+03 ExpMxC= 1.05D+03 IAcc=3 IRadAn=         5 AccDes= 0.00D+00
 Harris functional with IExCor= 4639 and IRadAn=       5 diagonalized for initial guess.
 HarFok:  IExCor= 4639 AccDes= 0.00D+00 IRadAn=         5 IDoV= 1 UseB2=F ITyADJ=14
 ICtDFT=  3500011 ScaDFX=  1.000000  1.000000  1.000000  1.000000
 FoFCou: FMM=F IPFlag=           0 FMFlag=      100000 FMFlg1=           0
         NFxFlg=           0 DoJE=T BraDBF=F KetDBF=T FulRan=T
         wScrn=  0.000000 ICntrl=       500 IOpCl=  0 I1Cent=   200000004 NGrid=           0
         NMat0=    1 NMatS0=      1 NMatT0=    0 NMatD0=    1 NMtDS0=    0 NMtDT0=    0
 Petite list used in FoFCou.
 Requested convergence on RMS density matrix=1.00D-10 within 128 cycles.
 Requested convergence on MAX density matrix=1.00D-08.
 Requested convergence on             energy=1.00D-08.
 No special actions if energy rises.
 SCF Done:  E(RwB97XD) =  -985.248885178     A.U. after   16 cycles
            NFock= 16  Conv=0.49D-10     -V/T= 2.0083
 Calling FoFJK, ICntrl=      2127 FMM=F ISym2X=0 I1Cent= 0 IOpClX= 0 NMat=1 NMatS=1 NMatT=0.
 ***** Axes restored to original set *****
 -------------------------------------------------------------------
 Center     Atomic                   Forces (Hartrees/Bohr)
 Number     Number              X              Y              Z
 -------------------------------------------------------------------
      1        6          -0.000078314   -0.000253806   -0.000064914
      2        8          -0.000126575    0.000169539    0.000126936
      3        8           0.000259145    0.000195892   -0.000030075
      4        1          -0.000219007    0.000042522    0.000146611
      5        6           0.000082392    0.000058855   -0.000001554
      6        9          -0.000028007   -0.000061201   -0.000011671
      7        9          -0.000020568   -0.000029338   -0.000003675
      8        9          -0.000037082   -0.000009512    0.000019141
      9        8          -0.000038066    0.000064437    0.000088543
     10        1           0.000097034   -0.000197514   -0.000330859
     11        1          -0.000057572   -0.000153803   -0.000062773
     12        8           0.000207062    0.000518089   -0.000141591
     13        1          -0.000162794   -0.000142473   -0.000004413
     14        1          -0.000027079   -0.000033506    0.000272190
     15        8          -0.000643766    0.000368927   -0.000100751
     16        1           0.000457054   -0.000635652    0.000420883
     17        1           0.000092161    0.000121674   -0.000358782
     18        8          -0.000011480   -0.000008120   -0.000140026
     19        1           0.000114146    0.000016851   -0.000107942
     20        1           0.000130865   -0.000043323    0.000169134
     21        8           0.000172395   -0.000110024   -0.000110955
     22        1          -0.000028101   -0.000164746    0.000144638
     23        1          -0.000200639    0.000276247    0.000019939
     24        8          -0.000071283    0.000050826    0.000035792
     25        1           0.000190530   -0.000007294   -0.000002692
     26        1          -0.000052450   -0.000033548    0.000028865
 -------------------------------------------------------------------
 Cartesian Forces:  Max     0.000643766 RMS     0.000191248

 GradGradGradGradGradGradGradGradGradGradGradGradGradGradGradGradGradGrad
 Berny optimization.
 Using GEDIIS/GDIIS optimizer.
 FormGI is forming the generalized inverse of G from B-inverse, IUseBI=4.
 Internal  Forces:  Max     0.000428632 RMS     0.000144723
 Search for a local minimum.
 Step number   7 out of a maximum of  156
 All quantities printed in internal units (Hartrees-Bohrs-Radians)
 Mixed Optimization -- En-DIIS/RFO-DIIS
 Swapping is turned off.
 Update second derivatives using D2CorX and points    6    7
 DE= -1.98D-04 DEPred=-1.79D-04 R= 1.11D+00
 TightC=F SS=  1.41D+00  RLast= 3.89D-01 DXNew= 1.2000D+00 1.1672D+00
 Trust test= 1.11D+00 RLast= 3.89D-01 DXMaxT set to 1.17D+00
 ITU=  1  0  1 -1  1  1  0
     Eigenvalues ---    0.00015   0.00038   0.00054   0.00069   0.00200
     Eigenvalues ---    0.00250   0.00327   0.00358   0.00497   0.00532
     Eigenvalues ---    0.00615   0.00679   0.00767   0.00873   0.01015
     Eigenvalues ---    0.01106   0.01229   0.01374   0.01423   0.01481
     Eigenvalues ---    0.01589   0.01647   0.01663   0.01810   0.01889
     Eigenvalues ---    0.02060   0.02100   0.02262   0.02437   0.02601
     Eigenvalues ---    0.02743   0.02822   0.03031   0.03464   0.03859
     Eigenvalues ---    0.04286   0.04759   0.05084   0.05386   0.05487
     Eigenvalues ---    0.05674   0.06385   0.06732   0.08817   0.11690
     Eigenvalues ---    0.12163   0.13573   0.19567   0.21430   0.21812
     Eigenvalues ---    0.24034   0.28406   0.31197   0.37456   0.38245
     Eigenvalues ---    0.38599   0.41694   0.42267   0.43701   0.46476
     Eigenvalues ---    0.47764   0.49806   0.51342   0.54027   0.55830
     Eigenvalues ---    0.57205   0.57467   0.57507   0.57680   0.60281
     Eigenvalues ---    0.87532   1.07975
 En-DIIS/RFO-DIIS/Sim-DIIS IScMMF=       -3 using points:     7    6    5
 RFO step:  Lambda=-1.36808582D-04.
 DidBck=F Rises=F RFO-DIIS coefs:    2.13315   -1.38076    0.24761
 Iteration  1 RMS(Cart)=  0.06462469 RMS(Int)=  0.00351483
 Iteration  2 RMS(Cart)=  0.00332096 RMS(Int)=  0.00046224
 Iteration  3 RMS(Cart)=  0.00001816 RMS(Int)=  0.00046200
 Iteration  4 RMS(Cart)=  0.00000002 RMS(Int)=  0.00046200
 Variable       Old X    -DE/DX   Delta X   Delta X   Delta X     New X
                                 (Linear)    (Quad)   (Total)
    R1        2.29160   0.00019  -0.00289   0.00196  -0.00093   2.29067
    R2        2.45345  -0.00007  -0.00106  -0.00014  -0.00121   2.45224
    R3        2.93052  -0.00003   0.00154  -0.00096   0.00058   2.93111
    R4        1.93320   0.00007  -0.00580   0.00481  -0.00099   1.93221
    R5        2.87621  -0.00005   0.00864  -0.00973  -0.00109   2.87512
    R6        2.51527  -0.00006  -0.00008  -0.00011  -0.00019   2.51507
    R7        2.53464   0.00001  -0.00079  -0.00060  -0.00139   2.53325
    R8        2.53672  -0.00003   0.00009   0.00082   0.00091   2.53764
    R9        1.83443   0.00013  -0.00089   0.00150   0.00062   1.83505
   R10        1.83639  -0.00011   0.00104  -0.00126  -0.00010   1.83629
   R11        3.14345  -0.00014  -0.00402  -0.00268  -0.00691   3.13654
   R12        3.55657  -0.00028  -0.00205   0.00219   0.00028   3.55685
   R13        1.81377  -0.00003  -0.00013   0.00005  -0.00007   1.81370
   R14        1.86221   0.00008   0.00002   0.00066   0.00081   1.86302
   R15        3.52027  -0.00029  -0.01073   0.01081  -0.00068   3.51959
   R16        3.26698   0.00014  -0.00230   0.00455   0.00243   3.26941
   R17        1.84019   0.00020  -0.00258   0.00067  -0.00245   1.83774
   R18        1.84489  -0.00020   0.00316  -0.00257   0.00104   1.84593
   R19        3.48552  -0.00020  -0.01741  -0.00203  -0.01889   3.46663
   R20        1.81468   0.00006  -0.00029   0.00022  -0.00007   1.81461
   R21        1.88656  -0.00004  -0.00058   0.00052  -0.00013   1.88643
   R22        3.38845   0.00016   0.00313  -0.00029   0.00296   3.39141
   R23        3.06652  -0.00002  -0.00418   0.00021  -0.00409   3.06244
   R24        1.81416   0.00012  -0.00037   0.00015  -0.00022   1.81394
   R25        1.84987   0.00035  -0.00198   0.00231   0.00058   1.85044
   R26        1.87639  -0.00001   0.00010  -0.00002  -0.00013   1.87626
   R27        1.81343   0.00005  -0.00028   0.00020  -0.00008   1.81335
    A1        2.24131   0.00020   0.00301  -0.00161   0.00140   2.24271
    A2        2.10527  -0.00006  -0.00134  -0.00001  -0.00135   2.10392
    A3        1.93656  -0.00014  -0.00169   0.00158  -0.00012   1.93643
    A4        1.96897  -0.00018   0.01068  -0.00740   0.00330   1.97228
    A5        1.93910  -0.00005   0.00081  -0.00060   0.00020   1.93931
    A6        1.93177  -0.00005   0.00287   0.00173   0.00460   1.93637
    A7        1.92522  -0.00002  -0.00107  -0.00282  -0.00389   1.92133
    A8        1.88998   0.00005  -0.00058   0.00058   0.00000   1.88998
    A9        1.88964   0.00004  -0.00122   0.00066  -0.00056   1.88908
   A10        1.88661   0.00004  -0.00093   0.00051  -0.00042   1.88620
   A11        1.84228  -0.00007   0.00513  -0.00065   0.00488   1.84716
   A12        1.95745  -0.00004  -0.01097   0.01542   0.00411   1.96156
   A13        1.94663   0.00009   0.00470  -0.00434   0.00012   1.94675
   A14        2.10625   0.00018   0.00376  -0.00526  -0.00179   2.10446
   A15        1.98031   0.00000  -0.02291   0.00668  -0.01600   1.96431
   A16        1.47260  -0.00038   0.03315  -0.03163   0.00191   1.47451
   A17        1.88977  -0.00014  -0.00142   0.00127  -0.00036   1.88941
   A18        2.22780   0.00014   0.00250   0.01284   0.01584   2.24364
   A19        1.74005   0.00019  -0.01647   0.01655  -0.00076   1.73930
   A20        2.03274  -0.00017   0.00064   0.01804   0.01935   2.05209
   A21        2.02894  -0.00027   0.01220  -0.00933   0.00252   2.03146
   A22        1.83444   0.00043  -0.00056   0.00548   0.00433   1.83877
   A23        2.80229  -0.00014   0.00500  -0.02762  -0.02413   2.77816
   A24        2.04838   0.00002  -0.01496   0.00330  -0.01297   2.03542
   A25        1.82019  -0.00016   0.03391  -0.01644   0.01835   1.83853
   A26        1.59554   0.00005  -0.00022   0.00365   0.00415   1.59969
   A27        1.87460   0.00005  -0.00128   0.00194   0.00094   1.87554
   A28        2.19239   0.00010   0.02510  -0.00101   0.02458   2.21697
   A29        1.89173  -0.00012  -0.03989   0.00530  -0.03554   1.85619
   A30        2.09296  -0.00004   0.01798  -0.00145   0.01699   2.10995
   A31        1.83087   0.00009  -0.00345   0.00517   0.00162   1.83250
   A32        1.86274   0.00009   0.00133   0.00138   0.00264   1.86537
   A33        1.86271  -0.00013  -0.01457  -0.00029  -0.01581   1.84691
   A34        2.14887   0.00012   0.00234  -0.00218   0.00054   2.14941
   A35        1.86854   0.00000  -0.00003   0.00119   0.00135   1.86988
   A36        3.22768  -0.00022   0.01950  -0.00687   0.01266   3.24035
   A37        2.97080  -0.00024   0.02664  -0.00816   0.01913   2.98993
   A38        2.88459  -0.00023   0.00348  -0.00050   0.00239   2.88699
   A39        3.24655  -0.00003   0.04318  -0.03121   0.01129   3.25784
   A40        2.99269  -0.00028   0.01645  -0.00887   0.00733   3.00002
   A41        2.87243  -0.00002   0.00068  -0.01344  -0.01357   2.85886
   A42        3.10862   0.00012   0.00128  -0.00078   0.00006   3.10868
   A43        3.12570   0.00019   0.01937  -0.01609   0.00325   3.12895
   A44        3.34375  -0.00004   0.00061   0.00196   0.00244   3.34619
   A45        3.26738  -0.00006   0.00518  -0.00811  -0.00251   3.26487
   A46        3.33032   0.00025  -0.02971  -0.00600  -0.03619   3.29413
   A47        3.25392  -0.00028   0.00574  -0.00338   0.00266   3.25658
   A48        3.25014   0.00004  -0.00707  -0.00323  -0.01057   3.23957
   A49        2.98206   0.00001  -0.00937  -0.00474  -0.01483   2.96723
    D1       -0.01420  -0.00014  -0.01740   0.01106  -0.00634  -0.02055
    D2        3.11659  -0.00008  -0.01911   0.00697  -0.01216   3.10443
    D3       -0.05538   0.00002  -0.03424  -0.03309  -0.06733  -0.12272
    D4       -2.15581   0.00002  -0.03597  -0.03458  -0.07056  -2.22636
    D5        2.04026   0.00002  -0.03595  -0.03452  -0.07046   1.96979
    D6        3.09604  -0.00004  -0.03271  -0.02936  -0.06207   3.03398
    D7        0.99562  -0.00004  -0.03443  -0.03085  -0.06529   0.93033
    D8       -1.09150  -0.00004  -0.03442  -0.03078  -0.06520  -1.15670
    D9       -0.53430  -0.00031  -0.16618   0.06512  -0.10113  -0.63543
   D10        1.67159  -0.00018  -0.14468   0.07764  -0.06702   1.60457
   D11        1.48569   0.00008   0.05753   0.00851   0.06616   1.55186
   D12       -2.45050   0.00016   0.02055   0.01527   0.03632  -2.41418
   D13       -0.76843   0.00018   0.02296   0.01921   0.04099  -0.72744
   D14       -2.75064  -0.00000   0.05382   0.02273   0.07657  -2.67407
   D15       -0.40364   0.00007   0.01684   0.02950   0.04673  -0.35692
   D16        1.27842   0.00009   0.01925   0.03343   0.05139   1.32982
   D17        1.49477  -0.00019  -0.03963  -0.01667  -0.05667   1.43810
   D18       -2.48351  -0.00013  -0.05222  -0.01818  -0.07056  -2.55407
   D19       -0.53747  -0.00014  -0.04246  -0.02068  -0.06350  -0.60098
   D20        1.76743  -0.00007  -0.05505  -0.02220  -0.07739   1.69004
   D21        2.91323  -0.00013   0.03349  -0.00836   0.02503   2.93826
   D22        0.88098  -0.00025   0.02350  -0.01406   0.00938   0.89036
   D23       -0.90486   0.00007   0.00896  -0.00867   0.00071  -0.90415
   D24       -2.93710  -0.00005  -0.00103  -0.01437  -0.01494  -2.95204
   D25        1.44161   0.00026   0.00233   0.01980   0.02203   1.46364
   D26       -0.59064   0.00013  -0.00766   0.01410   0.00638  -0.58425
   D27       -1.35130  -0.00002   0.15517   0.00862   0.16354  -1.18776
   D28        2.75274   0.00001   0.11930   0.03782   0.15742   2.91016
   D29        0.61910  -0.00007   0.13732   0.01027   0.14760   0.76671
   D30        2.27806  -0.00025  -0.08647  -0.04080  -0.12666   2.15140
   D31        0.00474  -0.00013  -0.10319  -0.04693  -0.14960  -0.14486
   D32        1.17217   0.00012  -0.01557  -0.01163  -0.02684   1.14532
   D33       -0.92146   0.00017  -0.04049   0.00449  -0.03604  -0.95751
   D34       -2.81504   0.00030   0.00067  -0.00314  -0.00201  -2.81705
   D35       -2.89339  -0.00001   0.00600   0.01054   0.01757  -2.87583
   D36        1.29616   0.00005  -0.01892   0.02667   0.00837   1.30453
   D37       -0.59741   0.00017   0.02224   0.01904   0.04240  -0.55502
   D38        0.60107  -0.00008  -0.01189  -0.01279  -0.02418   0.57689
   D39       -1.58959  -0.00010  -0.03688  -0.01358  -0.05054  -1.64013
   D40        2.77377   0.00002  -0.01800  -0.00564  -0.02239   2.75138
   D41        0.58311  -0.00000  -0.04299  -0.00643  -0.04875   0.53436
   D42       -1.21414   0.00009  -0.04819   0.00407  -0.04367  -1.25780
   D43        2.87838   0.00006  -0.07318   0.00328  -0.07003   2.80836
   D44       -0.54192  -0.00003   0.05948   0.01014   0.06925  -0.47267
   D45       -2.67637  -0.00007   0.07709   0.00910   0.08603  -2.59035
   D46       -2.71334   0.00014   0.05249   0.01909   0.07188  -2.64146
   D47        1.43539   0.00010   0.07010   0.01805   0.08866   1.52405
   D48        1.09750  -0.00005   0.06487   0.00909   0.07342   1.17093
   D49       -1.03695  -0.00009   0.08248   0.00805   0.09020  -0.94675
         Item               Value     Threshold  Converged?
 Maximum Force            0.000429     0.000015     NO 
 RMS     Force            0.000145     0.000010     NO 
 Maximum Displacement     0.286955     0.000060     NO 
 RMS     Displacement     0.064595     0.000040     NO 
 Predicted change in Energy=-8.381409D-05
 GradGradGradGradGradGradGradGradGradGradGradGradGradGradGradGradGradGrad

                          Input orientation:                          
 ---------------------------------------------------------------------
 Center     Atomic      Atomic             Coordinates (Angstroms)
 Number     Number       Type             X           Y           Z
 ---------------------------------------------------------------------
      1          6           0        2.032024    1.198808   -0.204715
      2          8           0        1.458104    1.377374    0.847942
      3          8           0        2.018750    0.146252   -0.963590
      4          1           0        1.453021   -0.614850   -0.581308
      5          6           0        2.944691    2.301617   -0.801946
      6          9           0        2.858269    3.428279   -0.098732
      7          9           0        2.604379    2.570323   -2.070421
      8          9           0        4.224963    1.896583   -0.791009
      9          8           0       -0.843078    0.350608    2.182340
     10          1           0       -0.057081    0.749621    1.774955
     11          1           0       -0.575869   -0.543125    2.454526
     12          8           0       -0.047678   -2.348253    2.526767
     13          1           0        0.401358   -2.694954    3.300924
     14          1           0       -0.779236   -2.965881    2.291622
     15          8           0        0.665580   -1.833737   -0.124085
     16          1           0        0.647082   -2.026216    0.828985
     17          1           0       -0.265180   -1.884050   -0.416219
     18          8           0       -2.075649   -2.054809   -0.657662
     19          1           0       -2.383224   -2.134961   -1.563781
     20          1           0       -2.472374   -1.220529   -0.279375
     21          8           0       -2.062339   -3.787674    1.472151
     22          1           0       -1.985086   -4.716379    1.242067
     23          1           0       -2.183342   -3.296218    0.633888
     24          8           0       -2.868478    0.148292    0.492430
     25          1           0       -2.140056    0.310236    1.147393
     26          1           0       -3.699024    0.266565    0.958273
 ---------------------------------------------------------------------
                    Distance matrix (angstroms):
                    1          2          3          4          5
     1  C    0.000000
     2  O    1.212171   0.000000
     3  O    1.297668   2.260892   0.000000
     4  H    1.940727   2.451884   1.022480   0.000000
     5  C    1.551075   2.405473   2.351403   3.283221   0.000000
     6  F    2.380011   2.657605   3.496351   4.307493   1.330919
     7  F    2.385268   3.354686   2.728398   3.699786   1.340539
     8  F    2.374787   3.257492   2.821493   3.746323   1.342859
     9  O    3.831931   2.851369   4.257781   3.720475   5.201884
    10  H    2.912941   1.883935   3.488948   3.113546   4.249676
    11  H    4.111812   3.225906   4.346355   3.652098   5.575976
    12  O    4.936375   4.355011   4.761856   3.862242   6.454138
    13  H    5.487255   4.870081   5.373499   4.528195   6.947504
    14  H    5.610661   5.094483   5.301934   4.331748   7.154323
    15  O    3.327161   3.447341   2.540904   1.521447   4.770220
    16  H    3.658877   3.498934   3.132797   2.151840   5.164212
    17  H    3.850441   3.899320   3.104525   2.142507   5.288844
    18  O    5.259673   5.151129   4.658580   3.811932   6.648540
    19  H    5.696972   5.736611   4.994150   4.241788   6.974976
    20  H    5.113547   4.844439   4.744095   3.983307   6.482529
    21  O    6.666386   6.281789   6.169595   5.161517   8.204958
    22  H    7.295190   7.010329   6.673890   5.654009   8.816630
    23  H    6.219150   5.928609   5.662165   4.678629   7.726196
    24  O    5.060091   4.511800   5.099509   4.517815   6.332863
    25  H    4.474820   3.764998   4.666777   4.093213   5.798291
    26  H    5.921700   5.276555   6.033322   5.448924   7.167898
                    6          7          8          9         10
     6  F    0.000000
     7  F    2.165204   0.000000
     8  F    2.166378   2.171892   0.000000
     9  O    5.326849   5.907460   6.075845   0.000000
    10  H    4.380088   5.018490   5.122070   0.971064   0.000000
    11  H    5.838191   6.346864   6.287580   0.971723   1.549887
    12  O    6.978975   7.236017   6.876172   2.834632   3.187810
    13  H    7.422133   7.837589   7.241967   3.474953   3.795240
    14  H    7.735018   7.818301   7.628118   3.318903   3.820132
    15  O    5.700644   5.190657   5.198970   3.516676   3.286691
    16  H    5.958315   5.776309   5.551033   3.114713   3.015954
    17  H    6.170703   5.550873   5.881755   3.475655   3.432314
    18  O    7.397310   6.729814   7.438347   3.920571   4.225763
    19  H    7.782625   6.875505   7.779374   4.752213   4.987877
    20  H    7.075295   6.584210   7.404896   3.344117   3.733016
    21  O    8.874122   8.645936   8.772847   4.372224   4.969890
    22  H    9.570334   9.226690   9.296741   5.278509   5.820510
    23  H    8.436435   8.040639   8.370299   4.182505   4.710821
    24  O    6.625965   6.510500   7.417590   2.645557   3.148082
    25  H    6.021484   6.162142   6.840130   1.659788   2.219387
    26  H    7.356071   7.362960   8.276867   3.108349   3.763518
                   11         12         13         14         15
    11  H    0.000000
    12  O    1.882203   0.000000
    13  H    2.510325   0.959768   0.000000
    14  H    2.436727   0.985867   1.576672   0.000000
    15  O    3.139444   2.792934   3.541497   3.033955   0.000000
    16  H    2.517449   1.862488   2.572561   2.248702   0.972489
    17  H    3.183675   2.987300   3.862511   2.960915   0.976825
    18  O    3.770974   3.786735   4.713359   3.347987   2.801412
    19  H    4.684791   4.715172   5.633192   4.257622   3.385065
    20  H    3.395559   3.876254   4.821909   3.538785   3.201077
    21  O    3.701588   2.691284   3.257032   1.730096   3.715829
    22  H    4.568588   3.318437   3.744351   2.370630   4.147533
    23  H    3.671268   3.007106   3.762350   2.197435   3.290856
    24  O    3.095792   4.281141   5.163672   4.159338   4.098547
    25  H    2.209865   3.653529   4.486385   3.727470   3.752981
    26  H    3.556469   4.757076   5.574203   4.555402   4.963117
                   16         17         18         19         20
    16  H    0.000000
    17  H    1.550151   0.000000
    18  O    3.102290   1.834462   0.000000
    19  H    3.862630   2.421975   0.960249   0.000000
    20  H    3.407140   2.308829   0.998256   1.579188   0.000000
    21  O    3.295051   3.227926   2.745742   3.471500   3.134678
    22  H    3.786281   3.705412   3.271258   3.833408   3.843593
    23  H    3.108419   2.603131   1.794658   2.493636   2.286061
    24  O    4.147398   3.425378   2.608629   3.110743   1.620571
    25  H    3.650826   3.282520   2.975872   3.659042   2.118807
    26  H    4.915506   4.278511   3.261192   3.722824   2.290827
                   21         22         23         24         25
    21  O    0.000000
    22  H    0.959896   0.000000
    23  H    0.979211   1.557577   0.000000
    24  O    4.135400   5.000736   3.514835   0.000000
    25  H    4.111493   5.029894   3.643085   0.992875   0.000000
    26  H    4.402233   5.277106   3.885349   0.959586   1.571005
                   26
    26  H    0.000000
 Stoichiometry    C2H13F3O8
 Framework group  C1[X(C2H13F3O8)]
 Deg. of freedom    72
 Full point group                 C1      NOp   1
 Largest Abelian subgroup         C1      NOp   1
 Largest concise Abelian subgroup C1      NOp   1
                         Standard orientation:                         
 ---------------------------------------------------------------------
 Center     Atomic      Atomic             Coordinates (Angstroms)
 Number     Number       Type             X           Y           Z
 ---------------------------------------------------------------------
      1          6           0       -1.844817   -0.161418   -0.092555
      2          8           0       -1.276521    0.367373   -1.023563
      3          8           0       -1.342013   -0.908610    0.841701
      4          1           0       -0.336687   -1.060819    0.733912
      5          6           0       -3.377605   -0.005619    0.086672
      6          9           0       -3.876680    0.864119   -0.788443
      7          9           0       -3.674584    0.422892    1.321672
      8          9           0       -3.986416   -1.187615   -0.101755
      9          8           0        1.367339    1.233494   -1.648178
     10          1           0        0.445402    0.972392   -1.490624
     11          1           0        1.856500    0.406129   -1.791126
     12          8           0        2.719961   -1.257427   -1.618779
     13          1           0        2.857024   -1.818124   -2.385583
     14          1           0        3.572374   -1.191827   -1.127839
     15          8           0        1.148569   -1.387267    0.686508
     16          1           0        1.554476   -1.511602   -0.188429
     17          1           0        1.742997   -0.775767    1.162858
     18          8           0        3.038672    0.361696    1.789480
     19          1           0        3.053024    0.517335    2.736923
     20          1           0        2.859036    1.237202    1.344805
     21          8           0        4.779601   -0.889457    0.073997
     22          1           0        5.283813   -1.610211    0.458295
     23          1           0        4.301718   -0.453254    0.808986
     24          8           0        2.430524    2.496438    0.419086
     25          1           0        2.001586    2.106303   -0.386896
     26          1           0        3.053330    3.159985    0.114746
 ---------------------------------------------------------------------
 Rotational constants (GHZ):           0.9548115           0.2299095           0.2258681
 Standard basis: 6-31++G(d,p) (6D, 7F)
 There are   325 symmetry adapted cartesian basis functions of A   symmetry.
 There are   325 symmetry adapted basis functions of A   symmetry.
   325 basis functions,   520 primitive gaussians,   325 cartesian basis functions
    58 alpha electrons       58 beta electrons
       nuclear repulsion energy       965.4184677038 Hartrees.
 NAtoms=   26 NActive=   26 NUniq=   26 SFac= 1.00D+00 NAtFMM=   60 NAOKFM=F Big=F
 Integral buffers will be    131072 words long.
 Raffenetti 2 integral format.
 Two-electron integral symmetry is turned on.
 Nuclear repulsion after empirical dispersion term =      965.4053602462 Hartrees.
 One-electron integrals computed using PRISM.
 NBasis=   325 RedAO= T EigKep=  4.25D-05  NBF=   325
 NBsUse=   325 1.00D-06 EigRej= -1.00D+00 NBFU=   325
 Initial guess from the checkpoint file:  "/local_scratch/slurm.5787627/Gau-2442570.chk"
 B after Tr=     0.000000   -0.000000    0.000000
         Rot=    0.999522   -0.030744    0.000908    0.003010 Ang=  -3.54 deg.
 ExpMin= 3.60D-02 ExpMax= 7.00D+03 ExpMxC= 1.05D+03 IAcc=3 IRadAn=         5 AccDes= 0.00D+00
 Harris functional with IExCor= 4639 and IRadAn=       5 diagonalized for initial guess.
 HarFok:  IExCor= 4639 AccDes= 0.00D+00 IRadAn=         5 IDoV= 1 UseB2=F ITyADJ=14
 ICtDFT=  3500011 ScaDFX=  1.000000  1.000000  1.000000  1.000000
 FoFCou: FMM=F IPFlag=           0 FMFlag=      100000 FMFlg1=           0
         NFxFlg=           0 DoJE=T BraDBF=F KetDBF=T FulRan=T
         wScrn=  0.000000 ICntrl=       500 IOpCl=  0 I1Cent=   200000004 NGrid=           0
         NMat0=    1 NMatS0=      1 NMatT0=    0 NMatD0=    1 NMtDS0=    0 NMtDT0=    0
 Petite list used in FoFCou.
 Requested convergence on RMS density matrix=1.00D-10 within 128 cycles.
 Requested convergence on MAX density matrix=1.00D-08.
 Requested convergence on             energy=1.00D-08.
 No special actions if energy rises.
 SCF Done:  E(RwB97XD) =  -985.248927329     A.U. after   16 cycles
            NFock= 16  Conv=0.41D-10     -V/T= 2.0083
 Calling FoFJK, ICntrl=      2127 FMM=F ISym2X=0 I1Cent= 0 IOpClX= 0 NMat=1 NMatS=1 NMatT=0.
 ***** Axes restored to original set *****
 -------------------------------------------------------------------
 Center     Atomic                   Forces (Hartrees/Bohr)
 Number     Number              X              Y              Z
 -------------------------------------------------------------------
      1        6           0.000454989    0.000359726   -0.000494517
      2        8          -0.000618275    0.000125840    0.000775459
      3        8           0.000312762   -0.000215901   -0.000494329
      4        1          -0.000130150   -0.000265468    0.000280051
      5        6          -0.000008044    0.000119437   -0.000022015
      6        9          -0.000103422    0.000028359    0.000123258
      7        9          -0.000136669   -0.000040344   -0.000044975
      8        9           0.000140419   -0.000192895    0.000023275
      9        8          -0.000256716    0.000008238    0.000000687
     10        1           0.000333448   -0.000067956    0.000058879
     11        1           0.000182137   -0.000020883   -0.000152280
     12        8          -0.000224759   -0.000036577   -0.000306721
     13        1          -0.000156885   -0.000184136    0.000043354
     14        1           0.000335551    0.000141377    0.000531745
     15        8          -0.000525553    0.000270085   -0.001420682
     16        1           0.000107222   -0.000093031    0.001271978
     17        1           0.000326147   -0.000006878   -0.000099667
     18        8           0.000066855   -0.000147503    0.000071367
     19        1          -0.000033479   -0.000110781   -0.000079744
     20        1          -0.000111380    0.000291612    0.000048996
     21        8           0.000123084    0.000357698   -0.000328166
     22        1           0.000041752   -0.000139899    0.000040865
     23        1          -0.000132623   -0.000212644    0.000199255
     24        8          -0.000090059    0.000052286   -0.000432845
     25        1           0.000150891    0.000023889    0.000362402
     26        1          -0.000047241   -0.000043651    0.000044368
 -------------------------------------------------------------------
 Cartesian Forces:  Max     0.001420682 RMS     0.000322811

 GradGradGradGradGradGradGradGradGradGradGradGradGradGradGradGradGradGrad
 Berny optimization.
 Using GEDIIS/GDIIS optimizer.
 FormGI is forming the generalized inverse of G from B-inverse, IUseBI=4.
 Internal  Forces:  Max     0.001187742 RMS     0.000223962
 Search for a local minimum.
 Step number   8 out of a maximum of  156
 All quantities printed in internal units (Hartrees-Bohrs-Radians)
 Mixed Optimization -- En-DIIS/RFO-DIIS
 Swapping is turned off.
 Update second derivatives using D2CorX and points    7    8
 DE= -4.22D-05 DEPred=-8.38D-05 R= 5.03D-01
 TightC=F SS=  1.41D+00  RLast= 5.05D-01 DXNew= 1.9630D+00 1.5136D+00
 Trust test= 5.03D-01 RLast= 5.05D-01 DXMaxT set to 1.51D+00
 ITU=  1  1  0  1 -1  1  1  0
     Eigenvalues ---    0.00016   0.00043   0.00065   0.00072   0.00199
     Eigenvalues ---    0.00249   0.00327   0.00370   0.00495   0.00531
     Eigenvalues ---    0.00616   0.00687   0.00749   0.00856   0.01017
     Eigenvalues ---    0.01098   0.01238   0.01353   0.01416   0.01482
     Eigenvalues ---    0.01563   0.01648   0.01670   0.01792   0.01853
     Eigenvalues ---    0.02054   0.02083   0.02240   0.02440   0.02606
     Eigenvalues ---    0.02751   0.02823   0.03027   0.03473   0.03910
     Eigenvalues ---    0.04269   0.04752   0.05083   0.05388   0.05475
     Eigenvalues ---    0.05595   0.06365   0.06619   0.08801   0.11690
     Eigenvalues ---    0.12072   0.13573   0.19567   0.21454   0.21812
     Eigenvalues ---    0.24029   0.28400   0.31203   0.37464   0.38221
     Eigenvalues ---    0.38600   0.41766   0.42378   0.43756   0.46556
     Eigenvalues ---    0.48325   0.49619   0.51345   0.54037   0.55897
     Eigenvalues ---    0.57200   0.57466   0.57507   0.57682   0.60340
     Eigenvalues ---    0.87327   1.07636
 En-DIIS/RFO-DIIS/Sim-DIIS IScMMF=       -3 using points:     8    7    6    5
 RFO step:  Lambda=-4.73027249D-05.
 DidBck=T Rises=F RFO-DIIS coefs:    0.45292    1.28050   -0.81104    0.07762
 Iteration  1 RMS(Cart)=  0.01767630 RMS(Int)=  0.00043679
 Iteration  2 RMS(Cart)=  0.00032407 RMS(Int)=  0.00030957
 Iteration  3 RMS(Cart)=  0.00000011 RMS(Int)=  0.00030957
 Variable       Old X    -DE/DX   Delta X   Delta X   Delta X     New X
                                 (Linear)    (Quad)   (Total)
    R1        2.29067   0.00098  -0.00105   0.00132   0.00027   2.29094
    R2        2.45224   0.00053   0.00005  -0.00003   0.00004   2.45227
    R3        2.93111  -0.00015   0.00051  -0.00070  -0.00020   2.93091
    R4        1.93221   0.00021  -0.00245   0.00295   0.00050   1.93271
    R5        2.87512  -0.00015   0.00509  -0.00629  -0.00120   2.87392
    R6        2.51507   0.00010   0.00005  -0.00017  -0.00012   2.51495
    R7        2.53325   0.00008   0.00039   0.00050   0.00088   2.53413
    R8        2.53764   0.00019  -0.00047  -0.00027  -0.00075   2.53689
    R9        1.83505   0.00022  -0.00073   0.00108   0.00035   1.83540
   R10        1.83629  -0.00008   0.00051  -0.00059   0.00013   1.83642
   R11        3.13654   0.00007   0.00162  -0.00349  -0.00190   3.13464
   R12        3.55685  -0.00013  -0.00038  -0.00211  -0.00235   3.55450
   R13        1.81370   0.00003  -0.00002   0.00005   0.00003   1.81373
   R14        1.86302  -0.00041  -0.00047   0.00026  -0.00041   1.86260
   R15        3.51959  -0.00012  -0.00583   0.00705   0.00076   3.52035
   R16        3.26941   0.00011  -0.00306   0.00315  -0.00014   3.26927
   R17        1.83774   0.00119  -0.00009   0.00143   0.00107   1.83881
   R18        1.84593  -0.00038   0.00112  -0.00194  -0.00030   1.84563
   R19        3.46663  -0.00007   0.00203  -0.00480  -0.00219   3.46444
   R20        1.81461   0.00010  -0.00012   0.00017   0.00005   1.81466
   R21        1.88643   0.00031  -0.00021   0.00056   0.00038   1.88681
   R22        3.39141   0.00012  -0.00153   0.00436   0.00277   3.39418
   R23        3.06244   0.00001  -0.00038  -0.00084  -0.00123   3.06121
   R24        1.81394   0.00013  -0.00015   0.00021   0.00006   1.81400
   R25        1.85044  -0.00011  -0.00127   0.00101  -0.00036   1.85008
   R26        1.87626   0.00042   0.00009   0.00056   0.00061   1.87688
   R27        1.81335   0.00006  -0.00013   0.00019   0.00007   1.81342
    A1        2.24271  -0.00015   0.00136  -0.00121   0.00014   2.24285
    A2        2.10392   0.00004  -0.00025   0.00041   0.00015   2.10408
    A3        1.93643   0.00011  -0.00108   0.00083  -0.00024   1.93620
    A4        1.97228  -0.00076   0.00523  -0.00483   0.00038   1.97266
    A5        1.93931  -0.00016   0.00036  -0.00019   0.00017   1.93948
    A6        1.93637  -0.00016  -0.00116  -0.00210  -0.00326   1.93311
    A7        1.92133  -0.00016   0.00169   0.00104   0.00274   1.92407
    A8        1.88998   0.00014  -0.00030   0.00026  -0.00005   1.88994
    A9        1.88908   0.00019  -0.00035   0.00070   0.00035   1.88943
   A10        1.88620   0.00017  -0.00027   0.00035   0.00008   1.88628
   A11        1.84716  -0.00014   0.00020  -0.00138  -0.00094   1.84622
   A12        1.96156   0.00015  -0.00805   0.00507  -0.00341   1.95814
   A13        1.94675  -0.00002   0.00373   0.00066   0.00458   1.95133
   A14        2.10446   0.00004   0.00338  -0.00117   0.00206   2.10652
   A15        1.96431   0.00018  -0.00422  -0.00205  -0.00603   1.95828
   A16        1.47451  -0.00026   0.01848  -0.02178  -0.00384   1.47068
   A17        1.88941  -0.00017   0.00002  -0.00133  -0.00149   1.88792
   A18        2.24364   0.00019  -0.01164   0.01863   0.00753   2.25117
   A19        1.73930   0.00006  -0.00598   0.00675   0.00074   1.74004
   A20        2.05209  -0.00003  -0.00810   0.01038   0.00200   2.05409
   A21        2.03146  -0.00019   0.00748  -0.00566   0.00201   2.03347
   A22        1.83877   0.00019  -0.00324   0.00576   0.00222   1.84098
   A23        2.77816  -0.00017   0.01592  -0.01440   0.00003   2.77819
   A24        2.03542  -0.00002  -0.00063   0.00012  -0.00127   2.03415
   A25        1.83853  -0.00009   0.00820  -0.01408  -0.00539   1.83314
   A26        1.59969   0.00004   0.00020  -0.00054   0.00057   1.60026
   A27        1.87554   0.00003  -0.00122   0.00218   0.00120   1.87674
   A28        2.21697   0.00003  -0.00335   0.00401   0.00043   2.21741
   A29        1.85619  -0.00002  -0.00084   0.00439   0.00316   1.85936
   A30        2.10995  -0.00007   0.00457  -0.00367   0.00102   2.11097
   A31        1.83250   0.00033  -0.00260   0.00637   0.00323   1.83573
   A32        1.86537  -0.00008  -0.00003   0.00066   0.00062   1.86599
   A33        1.84691   0.00003   0.00003  -0.00162  -0.00204   1.84487
   A34        2.14941   0.00001   0.00219  -0.00496  -0.00250   2.14691
   A35        1.86988  -0.00009  -0.00071   0.00027  -0.00044   1.86945
   A36        3.24035  -0.00069   0.00658  -0.00429   0.00225   3.24260
   A37        2.98993  -0.00006   0.00432  -0.00426   0.00021   2.99014
   A38        2.88699  -0.00021  -0.00038  -0.00284  -0.00353   2.88346
   A39        3.25784  -0.00017   0.01786  -0.01848  -0.00072   3.25713
   A40        3.00002  -0.00024   0.00294  -0.00358  -0.00057   2.99945
   A41        2.85886  -0.00009   0.00610  -0.00187   0.00412   2.86297
   A42        3.10868   0.00016   0.00054  -0.00088  -0.00073   3.10795
   A43        3.12895   0.00001   0.00928  -0.00991  -0.00059   3.12836
   A44        3.34619  -0.00004  -0.00103  -0.00343  -0.00465   3.34154
   A45        3.26487  -0.00001   0.00728  -0.00837  -0.00105   3.26382
   A46        3.29413   0.00028   0.00376  -0.00414  -0.00083   3.29330
   A47        3.25658  -0.00007   0.00186  -0.00088   0.00156   3.25814
   A48        3.23957  -0.00003  -0.00127   0.00594   0.00494   3.24452
   A49        2.96723  -0.00004   0.00329  -0.00078   0.00221   2.96944
    D1       -0.02055  -0.00012  -0.00639   0.00868   0.00229  -0.01825
    D2        3.10443  -0.00004  -0.00390   0.01081   0.00690   3.11133
    D3       -0.12272   0.00004   0.02122   0.02596   0.04719  -0.07553
    D4       -2.22636   0.00007   0.02215   0.02718   0.04933  -2.17704
    D5        1.96979   0.00007   0.02213   0.02741   0.04954   2.01933
    D6        3.03398  -0.00003   0.01895   0.02405   0.04301   3.07698
    D7        0.93033   0.00001   0.01988   0.02526   0.04514   0.97547
    D8       -1.15670   0.00000   0.01986   0.02549   0.04535  -1.11135
    D9       -0.63543  -0.00018  -0.04210   0.03020  -0.01188  -0.64731
   D10        1.60457  -0.00039  -0.04472   0.04134  -0.00338   1.60119
   D11        1.55186  -0.00005  -0.01119   0.01319   0.00195   1.55381
   D12       -2.41418  -0.00004  -0.01406   0.00813  -0.00561  -2.41978
   D13       -0.72744  -0.00010  -0.01186   0.00732  -0.00540  -0.73285
   D14       -2.67407   0.00006  -0.01810   0.01875   0.00036  -2.67371
   D15       -0.35692   0.00006  -0.02097   0.01369  -0.00720  -0.36412
   D16        1.32982   0.00001  -0.01877   0.01288  -0.00700   1.32282
   D17        1.43810  -0.00008   0.01462  -0.00498   0.00932   1.44742
   D18       -2.55407  -0.00012   0.01671  -0.01110   0.00553  -2.54854
   D19       -0.60098   0.00002   0.01584  -0.00588   0.00955  -0.59143
   D20        1.69004  -0.00002   0.01793  -0.01200   0.00575   1.69579
   D21        2.93826  -0.00009   0.01399  -0.01493  -0.00131   2.93695
   D22        0.89036  -0.00019   0.01404  -0.01839  -0.00459   0.88578
   D23       -0.90415   0.00005   0.01407  -0.01971  -0.00556  -0.90971
   D24       -2.95204  -0.00004   0.01412  -0.02317  -0.00884  -2.96089
   D25        1.46364   0.00020  -0.00374   0.00644   0.00304   1.46668
   D26       -0.58425   0.00011  -0.00370   0.00297  -0.00024  -0.58450
   D27       -1.18776  -0.00022   0.01869   0.00155   0.02004  -1.16772
   D28        2.91016  -0.00013   0.00274   0.01461   0.01738   2.92755
   D29        0.76671  -0.00007   0.01727  -0.00392   0.01334   0.78005
   D30        2.15140  -0.00022   0.00123  -0.01300  -0.01207   2.13933
   D31       -0.14486  -0.00010   0.00061  -0.01912  -0.01867  -0.16352
   D32        1.14532   0.00016   0.01273  -0.00786   0.00489   1.15022
   D33       -0.95751   0.00022   0.00385   0.00456   0.00813  -0.94938
   D34       -2.81705   0.00023   0.00552  -0.00050   0.00499  -2.81207
   D35       -2.87583   0.00007   0.00374   0.00780   0.01142  -2.86441
   D36        1.30453   0.00013  -0.00514   0.02021   0.01466   1.31918
   D37       -0.55502   0.00014  -0.00347   0.01516   0.01151  -0.54351
   D38        0.57689   0.00006   0.00200  -0.00654  -0.00446   0.57243
   D39       -1.64013  -0.00002  -0.00346  -0.00358  -0.00708  -1.64721
   D40        2.75138   0.00009   0.00017  -0.00799  -0.00746   2.74392
   D41        0.53436   0.00001  -0.00528  -0.00503  -0.01008   0.52428
   D42       -1.25780   0.00015  -0.00770   0.00878   0.00113  -1.25668
   D43        2.80836   0.00007  -0.01316   0.01174  -0.00149   2.80686
   D44       -0.47267  -0.00015  -0.01037  -0.00038  -0.01093  -0.48360
   D45       -2.59035  -0.00007  -0.01022   0.00383  -0.00639  -2.59673
   D46       -2.64146  -0.00002  -0.01559   0.00892  -0.00678  -2.64823
   D47        1.52405   0.00007  -0.01544   0.01312  -0.00223   1.52182
   D48        1.17093  -0.00016  -0.00693  -0.00420  -0.01153   1.15939
   D49       -0.94675  -0.00007  -0.00678   0.00000  -0.00698  -0.95373
         Item               Value     Threshold  Converged?
 Maximum Force            0.001188     0.000015     NO 
 RMS     Force            0.000224     0.000010     NO 
 Maximum Displacement     0.100265     0.000060     NO 
 RMS     Displacement     0.017681     0.000040     NO 
 Predicted change in Energy=-1.723587D-05
 GradGradGradGradGradGradGradGradGradGradGradGradGradGradGradGradGradGrad

                          Input orientation:                          
 ---------------------------------------------------------------------
 Center     Atomic      Atomic             Coordinates (Angstroms)
 Number     Number       Type             X           Y           Z
 ---------------------------------------------------------------------
      1          6           0        2.031287    1.200918   -0.199902
      2          8           0        1.453851    1.383082    0.850378
      3          8           0        2.021537    0.145423   -0.954770
      4          1           0        1.453632   -0.614471   -0.572599
      5          6           0        2.939468    2.304579   -0.802106
      6          9           0        2.890127    3.416948   -0.073152
      7          9           0        2.558462    2.603742   -2.052559
      8          9           0        4.214143    1.885468   -0.844067
      9          8           0       -0.842841    0.343169    2.179134
     10          1           0       -0.054486    0.741312    1.775022
     11          1           0       -0.577008   -0.550793    2.452157
     12          8           0       -0.045523   -2.353293    2.532941
     13          1           0        0.398645   -2.698742    3.310478
     14          1           0       -0.779074   -2.968717    2.299155
     15          8           0        0.664563   -1.832709   -0.118585
     16          1           0        0.647098   -2.030905    0.833912
     17          1           0       -0.265355   -1.884179   -0.412655
     18          8           0       -2.073692   -2.057952   -0.659062
     19          1           0       -2.377049   -2.142789   -1.566204
     20          1           0       -2.467459   -1.219023   -0.287496
     21          8           0       -2.063330   -3.785849    1.476989
     22          1           0       -1.989967   -4.714921    1.246976
     23          1           0       -2.185506   -3.293863    0.639433
     24          8           0       -2.857557    0.155572    0.475695
     25          1           0       -2.132826    0.310977    1.136801
     26          1           0       -3.690611    0.279938    0.935506
 ---------------------------------------------------------------------
                    Distance matrix (angstroms):
                    1          2          3          4          5
     1  C    0.000000
     2  O    1.212313   0.000000
     3  O    1.297687   2.261112   0.000000
     4  H    1.941191   2.452566   1.022745   0.000000
     5  C    1.550971   2.405601   2.351140   3.283478   0.000000
     6  F    2.380012   2.655636   3.497796   4.308747   1.330855
     7  F    2.382891   3.337247   2.745317   3.710501   1.341005
     8  F    2.376640   3.277613   2.801345   3.734140   1.342465
     9  O    3.828335   2.849878   4.250308   3.709838   5.200075
    10  H    2.908953   1.881998   3.480908   3.102240   4.248430
    11  H    4.111582   3.229545   4.341002   3.643721   5.577542
    12  O    4.941051   4.363444   4.762399   3.862040   6.459758
    13  H    5.495056   4.881275   5.377304   4.531609   6.957180
    14  H    5.615093   5.101282   5.303708   4.332947   7.159122
    15  O    3.328279   3.450098   2.540391   1.520811   4.770696
    16  H    3.664619   3.508053   3.134465   2.152919   5.169907
    17  H    3.851967   3.902040   3.105326   2.143049   5.288502
    18  O    5.261360   5.153900   4.659743   3.812235   6.647098
    19  H    5.699174   5.739985   4.995730   4.242302   6.973398
    20  H    5.109061   4.841734   4.738993   3.977654   6.474215
    21  O    6.666760   6.283395   6.168831   5.160182   8.204606
    22  H    7.298020   7.014473   6.675537   5.655345   8.818812
    23  H    6.220038   5.929860   5.662983   4.678835   7.725668
    24  O    5.044796   4.498378   5.084475   4.503137   6.313201
    25  H    4.463026   3.754424   4.654118   4.079361   5.784633
    26  H    5.905715   5.262097   6.018294   5.434849   7.146776
                    6          7          8          9         10
     6  F    0.000000
     7  F    2.165493   0.000000
     8  F    2.166278   2.172015   0.000000
     9  O    5.334412   5.881010   6.090280   0.000000
    10  H    4.386971   4.994649   5.137111   0.971250   0.000000
    11  H    5.843045   6.330460   6.305203   0.971791   1.549540
    12  O    6.978928   7.237385   6.893187   2.834044   3.186079
    13  H    7.420114   7.844955   7.268649   3.474832   3.794328
    14  H    7.737415   7.818495   7.640365   3.314674   3.816289
    15  O    5.702113   5.197038   5.191404   3.505171   3.275418
    16  H    5.960960   5.784892   5.556744   3.108982   3.010497
    17  H    6.178533   5.550195   5.870456   3.465824   3.423974
    18  O    7.413320   6.717892   7.424396   3.916086   4.223486
    19  H    7.802757   6.864792   7.758360   4.749877   4.987597
    20  H    7.088152   6.556590   7.388602   3.341271   3.730863
    21  O    8.878060   8.639765   8.772559   4.362498   4.961800
    22  H    9.575247   9.227024   9.296697   5.269639   5.813381
    23  H    8.444217   8.033293   8.365509   4.171502   4.702493
    24  O    6.631265   6.459015   7.398868   2.644991   3.144606
    25  H    6.028358   6.118576   6.832780   1.658781   2.216306
    26  H    7.359642   7.306129   8.260130   3.108119   3.760194
                   11         12         13         14         15
    11  H    0.000000
    12  O    1.880959   0.000000
    13  H    2.510438   0.959784   0.000000
    14  H    2.431172   0.985648   1.575653   0.000000
    15  O    3.129460   2.793890   3.546717   3.036457   0.000000
    16  H    2.511550   1.862889   2.577036   2.249532   0.973056
    17  H    3.175247   2.990808   3.868609   2.965475   0.976665
    18  O    3.767131   3.793360   4.720203   3.355082   2.800159
    19  H    4.682075   4.720521   5.638758   4.263412   3.382773
    20  H    3.395002   3.886800   4.832137   3.550048   3.196045
    21  O    3.691299   2.690501   3.256502   1.730021   3.715105
    22  H    4.559483   3.318412   3.745462   2.371196   4.149510
    23  H    3.660282   3.008251   3.763840   2.199648   3.291269
    24  O    3.099396   4.293507   5.175515   4.172084   4.088001
    25  H    2.212098   3.661199   4.493510   3.733645   3.741225
    26  H    3.561582   4.772040   5.588832   4.570596   4.953980
                   16         17         18         19         20
    16  H    0.000000
    17  H    1.551782   0.000000
    18  O    3.103611   1.833302   0.000000
    19  H    3.862452   2.420084   0.960276   0.000000
    20  H    3.408398   2.303771   0.998456   1.580066   0.000000
    21  O    3.292384   3.227974   2.747444   3.472619   3.140911
    22  H    3.785324   3.706989   3.271006   3.831407   3.847585
    23  H    3.107496   2.604050   1.796125   2.495294   2.289902
    24  O    4.146276   3.416030   2.608027   3.111704   1.619922
    25  H    3.647483   3.272151   2.973289   3.658804   2.116956
    26  H    4.915896   4.270049   3.259264   3.722042   2.288824
                   21         22         23         24         25
    21  O    0.000000
    22  H    0.959929   0.000000
    23  H    0.979019   1.557804   0.000000
    24  O    4.143450   5.006924   3.518105   0.000000
    25  H    4.111513   5.029135   3.639371   0.993200   0.000000
    26  H    4.412694   5.285624   3.889093   0.959621   1.571043
                   26
    26  H    0.000000
 Stoichiometry    C2H13F3O8
 Framework group  C1[X(C2H13F3O8)]
 Deg. of freedom    72
 Full point group                 C1      NOp   1
 Largest Abelian subgroup         C1      NOp   1
 Largest concise Abelian subgroup C1      NOp   1
                         Standard orientation:                         
 ---------------------------------------------------------------------
 Center     Atomic      Atomic             Coordinates (Angstroms)
 Number     Number       Type             X           Y           Z
 ---------------------------------------------------------------------
      1          6           0       -1.844251   -0.167573   -0.093006
      2          8           0       -1.277325    0.337919   -1.037874
      3          8           0       -1.339646   -0.888722    0.860571
      4          1           0       -0.333329   -1.039861    0.758143
      5          6           0       -3.376270   -0.005351    0.086185
      6          9           0       -3.885537    0.798497   -0.844219
      7          9           0       -3.661935    0.510910    1.290413
      8          9           0       -3.984091   -1.198433   -0.010360
      9          8           0        1.369200    1.176880   -1.681192
     10          1           0        0.447594    0.916663   -1.519151
     11          1           0        1.861372    0.347183   -1.798438
     12          8           0        2.726391   -1.309119   -1.583003
     13          1           0        2.868276   -1.889147   -2.334416
     14          1           0        3.578774   -1.223508   -1.095545
     15          8           0        1.152378   -1.363000    0.724680
     16          1           0        1.561799   -1.518735   -0.144204
     17          1           0        1.745093   -0.737016    1.183707
     18          8           0        3.037481    0.418642    1.779681
     19          1           0        3.051149    0.597741    2.723008
     20          1           0        2.849259    1.280797    1.312588
     21          8           0        4.781901   -0.876933    0.098333
     22          1           0        5.290339   -1.581781    0.505940
     23          1           0        4.303551   -0.417613    0.818529
     24          8           0        2.408197    2.509592    0.353591
     25          1           0        1.988939    2.091250   -0.443692
     26          1           0        3.025767    3.170742    0.033655
 ---------------------------------------------------------------------
 Rotational constants (GHZ):           0.9551135           0.2300674           0.2260881
 Standard basis: 6-31++G(d,p) (6D, 7F)
 There are   325 symmetry adapted cartesian basis functions of A   symmetry.
 There are   325 symmetry adapted basis functions of A   symmetry.
   325 basis functions,   520 primitive gaussians,   325 cartesian basis functions
    58 alpha electrons       58 beta electrons
       nuclear repulsion energy       965.6034784127 Hartrees.
 NAtoms=   26 NActive=   26 NUniq=   26 SFac= 1.00D+00 NAtFMM=   60 NAOKFM=F Big=F
 Integral buffers will be    131072 words long.
 Raffenetti 2 integral format.
 Two-electron integral symmetry is turned on.
 Nuclear repulsion after empirical dispersion term =      965.5903595253 Hartrees.
 One-electron integrals computed using PRISM.
 NBasis=   325 RedAO= T EigKep=  4.22D-05  NBF=   325
 NBsUse=   325 1.00D-06 EigRej= -1.00D+00 NBFU=   325
 Initial guess from the checkpoint file:  "/local_scratch/slurm.5787627/Gau-2442570.chk"
 B after Tr=     0.000000   -0.000000   -0.000000
         Rot=    0.999844    0.017664   -0.000012   -0.000681 Ang=   2.03 deg.
 ExpMin= 3.60D-02 ExpMax= 7.00D+03 ExpMxC= 1.05D+03 IAcc=3 IRadAn=         5 AccDes= 0.00D+00
 Harris functional with IExCor= 4639 and IRadAn=       5 diagonalized for initial guess.
 HarFok:  IExCor= 4639 AccDes= 0.00D+00 IRadAn=         5 IDoV= 1 UseB2=F ITyADJ=14
 ICtDFT=  3500011 ScaDFX=  1.000000  1.000000  1.000000  1.000000
 FoFCou: FMM=F IPFlag=           0 FMFlag=      100000 FMFlg1=           0
         NFxFlg=           0 DoJE=T BraDBF=F KetDBF=T FulRan=T
         wScrn=  0.000000 ICntrl=       500 IOpCl=  0 I1Cent=   200000004 NGrid=           0
         NMat0=    1 NMatS0=      1 NMatT0=    0 NMatD0=    1 NMtDS0=    0 NMtDT0=    0
 Petite list used in FoFCou.
 Requested convergence on RMS density matrix=1.00D-10 within 128 cycles.
 Requested convergence on MAX density matrix=1.00D-08.
 Requested convergence on             energy=1.00D-08.
 No special actions if energy rises.
 SCF Done:  E(RwB97XD) =  -985.248947986     A.U. after   15 cycles
            NFock= 15  Conv=0.32D-10     -V/T= 2.0083
 Calling FoFJK, ICntrl=      2127 FMM=F ISym2X=0 I1Cent= 0 IOpClX= 0 NMat=1 NMatS=1 NMatT=0.
 ***** Axes restored to original set *****
 -------------------------------------------------------------------
 Center     Atomic                   Forces (Hartrees/Bohr)
 Number     Number              X              Y              Z
 -------------------------------------------------------------------
      1        6           0.000345691    0.000349881   -0.000290960
      2        8          -0.000510574    0.000030681    0.000628584
      3        8           0.000223804   -0.000228051   -0.000392890
      4        1          -0.000047588   -0.000187352    0.000168908
      5        6          -0.000006482    0.000073735   -0.000023557
      6        9          -0.000049751    0.000002389    0.000103707
      7        9          -0.000111637   -0.000022164   -0.000086370
      8        9           0.000089149   -0.000131683    0.000026287
      9        8          -0.000041468   -0.000076549   -0.000018309
     10        1           0.000207468    0.000049502    0.000038541
     11        1           0.000091432    0.000039791   -0.000068201
     12        8          -0.000212399   -0.000108085   -0.000185619
     13        1          -0.000045486   -0.000063355    0.000046143
     14        1           0.000213797    0.000083222    0.000305625
     15        8          -0.000202904    0.000146932   -0.000823802
     16        1           0.000021209    0.000049404    0.000638415
     17        1           0.000161683   -0.000073949   -0.000013032
     18        8           0.000089537   -0.000116146    0.000147536
     19        1          -0.000063351   -0.000047506   -0.000020588
     20        1          -0.000150010    0.000196640   -0.000058458
     21        8           0.000048155    0.000278228   -0.000146653
     22        1           0.000030290   -0.000058132   -0.000003642
     23        1          -0.000068604   -0.000214908    0.000029391
     24        8          -0.000010573    0.000035563   -0.000238149
     25        1           0.000041149    0.000013066    0.000217721
     26        1          -0.000042538   -0.000021153    0.000019373
 -------------------------------------------------------------------
 Cartesian Forces:  Max     0.000823802 RMS     0.000204182

 GradGradGradGradGradGradGradGradGradGradGradGradGradGradGradGradGradGrad
 Berny optimization.
 Using GEDIIS/GDIIS optimizer.
 FormGI is forming the generalized inverse of G from B-inverse, IUseBI=4.
 Internal  Forces:  Max     0.000825071 RMS     0.000172995
 Search for a local minimum.
 Step number   9 out of a maximum of  156
 All quantities printed in internal units (Hartrees-Bohrs-Radians)
 Mixed Optimization -- En-DIIS/RFO-DIIS
 Swapping is turned off.
 Update second derivatives using D2CorX and points    7    8    9
 DE= -2.07D-05 DEPred=-1.72D-05 R= 1.20D+00
 TightC=F SS=  1.41D+00  RLast= 1.29D-01 DXNew= 2.5456D+00 3.8850D-01
 Trust test= 1.20D+00 RLast= 1.29D-01 DXMaxT set to 1.51D+00
 ITU=  1  1  1  0  1 -1  1  1  0
     Eigenvalues ---    0.00015   0.00041   0.00064   0.00072   0.00206
     Eigenvalues ---    0.00247   0.00326   0.00366   0.00498   0.00542
     Eigenvalues ---    0.00638   0.00681   0.00803   0.00862   0.01026
     Eigenvalues ---    0.01096   0.01248   0.01347   0.01410   0.01469
     Eigenvalues ---    0.01549   0.01649   0.01653   0.01794   0.01851
     Eigenvalues ---    0.02048   0.02101   0.02245   0.02439   0.02606
     Eigenvalues ---    0.02728   0.02804   0.03036   0.03478   0.03966
     Eigenvalues ---    0.04234   0.04746   0.05112   0.05328   0.05516
     Eigenvalues ---    0.05670   0.06367   0.06603   0.08996   0.11688
     Eigenvalues ---    0.12262   0.13574   0.19623   0.21449   0.21815
     Eigenvalues ---    0.24033   0.28389   0.30451   0.37500   0.37976
     Eigenvalues ---    0.38613   0.41584   0.41938   0.43680   0.46179
     Eigenvalues ---    0.47415   0.49588   0.51369   0.53990   0.55783
     Eigenvalues ---    0.57192   0.57459   0.57512   0.57684   0.60253
     Eigenvalues ---    0.87838   1.03000
 En-DIIS/RFO-DIIS/Sim-DIIS IScMMF=       -3 using points:     9    8    7    6    5
 RFO step:  Lambda=-3.06439898D-05.
 DidBck=F Rises=F RFO-DIIS coefs:    2.59538   -1.78805    0.25499   -0.07612    0.01380
 Iteration  1 RMS(Cart)=  0.03740567 RMS(Int)=  0.00155896
 Iteration  2 RMS(Cart)=  0.00164058 RMS(Int)=  0.00007917
 Iteration  3 RMS(Cart)=  0.00000246 RMS(Int)=  0.00007915
 Iteration  4 RMS(Cart)=  0.00000000 RMS(Int)=  0.00007915
 Variable       Old X    -DE/DX   Delta X   Delta X   Delta X     New X
                                 (Linear)    (Quad)   (Total)
    R1        2.29094   0.00079   0.00045   0.00049   0.00094   2.29188
    R2        2.45227   0.00045   0.00023   0.00039   0.00062   2.45289
    R3        2.93091  -0.00011  -0.00034  -0.00021  -0.00055   2.93036
    R4        1.93271   0.00006   0.00067   0.00114   0.00181   1.93452
    R5        2.87392  -0.00017  -0.00123  -0.00194  -0.00317   2.87075
    R6        2.51495   0.00006  -0.00016  -0.00003  -0.00019   2.51477
    R7        2.53413   0.00011   0.00163   0.00038   0.00201   2.53614
    R8        2.53689   0.00012  -0.00136  -0.00016  -0.00152   2.53537
    R9        1.83540   0.00017   0.00039  -0.00003   0.00037   1.83576
   R10        1.83642  -0.00007   0.00028  -0.00034  -0.00003   1.83639
   R11        3.13464   0.00009  -0.00193   0.00179  -0.00009   3.13455
   R12        3.55450  -0.00005  -0.00392   0.00088  -0.00302   3.55147
   R13        1.81373   0.00004   0.00005   0.00006   0.00011   1.81384
   R14        1.86260  -0.00023  -0.00082   0.00012  -0.00079   1.86182
   R15        3.52035  -0.00009   0.00075   0.00392   0.00473   3.52508
   R16        3.26927   0.00009  -0.00082   0.00188   0.00094   3.27021
   R17        1.83881   0.00056   0.00204  -0.00038   0.00172   1.84053
   R18        1.84563  -0.00018  -0.00051  -0.00011  -0.00058   1.84504
   R19        3.46444  -0.00002  -0.00082   0.00450   0.00371   3.46815
   R20        1.81466   0.00004   0.00008   0.00004   0.00012   1.81478
   R21        1.88681   0.00021   0.00059  -0.00002   0.00058   1.88738
   R22        3.39418   0.00004   0.00403  -0.00497  -0.00100   3.39318
   R23        3.06121   0.00003  -0.00140   0.00164   0.00025   3.06146
   R24        1.81400   0.00006   0.00012  -0.00004   0.00008   1.81409
   R25        1.85008  -0.00007  -0.00080   0.00059  -0.00031   1.84977
   R26        1.87688   0.00027   0.00101  -0.00043   0.00063   1.87751
   R27        1.81342   0.00004   0.00010   0.00003   0.00014   1.81356
    A1        2.24285  -0.00019   0.00012  -0.00046  -0.00036   2.24249
    A2        2.10408   0.00012   0.00043   0.00067   0.00108   2.10516
    A3        1.93620   0.00006  -0.00045  -0.00020  -0.00067   1.93553
    A4        1.97266  -0.00083   0.00055  -0.00182  -0.00127   1.97139
    A5        1.93948  -0.00011   0.00028  -0.00009   0.00018   1.93966
    A6        1.93311  -0.00011  -0.00593  -0.00061  -0.00654   1.92657
    A7        1.92407  -0.00013   0.00506   0.00018   0.00523   1.92930
    A8        1.88994   0.00012  -0.00011   0.00026   0.00014   1.89008
    A9        1.88943   0.00012   0.00060   0.00006   0.00065   1.89007
   A10        1.88628   0.00012   0.00016   0.00022   0.00039   1.88667
   A11        1.84622  -0.00002  -0.00215   0.00040  -0.00177   1.84445
   A12        1.95814   0.00011  -0.00684   0.00631  -0.00053   1.95761
   A13        1.95133  -0.00007   0.00754  -0.00566   0.00194   1.95327
   A14        2.10652  -0.00002   0.00384  -0.00647  -0.00253   2.10400
   A15        1.95828   0.00015  -0.00780   0.00617  -0.00164   1.95665
   A16        1.47068  -0.00017  -0.00467   0.00217  -0.00271   1.46797
   A17        1.88792  -0.00007  -0.00239   0.00187  -0.00062   1.88730
   A18        2.25117   0.00011   0.00911  -0.00588   0.00323   2.25440
   A19        1.74004   0.00003   0.00041   0.00428   0.00487   1.74491
   A20        2.05409  -0.00010  -0.00050  -0.00197  -0.00274   2.05135
   A21        2.03347  -0.00008   0.00339   0.00342   0.00685   2.04032
   A22        1.84098   0.00011   0.00267  -0.00146   0.00142   1.84240
   A23        2.77819  -0.00008   0.00497  -0.00412   0.00098   2.77917
   A24        2.03415   0.00001  -0.00036   0.00333   0.00298   2.03713
   A25        1.83314  -0.00006  -0.01027   0.00462  -0.00574   1.82741
   A26        1.60026   0.00001   0.00009   0.00293   0.00315   1.60341
   A27        1.87674  -0.00002   0.00166  -0.00231  -0.00060   1.87614
   A28        2.21741   0.00002  -0.00265  -0.00578  -0.00860   2.20881
   A29        1.85936   0.00003   0.00969  -0.00042   0.00933   1.86868
   A30        2.11097  -0.00004  -0.00067  -0.00072  -0.00137   2.10960
   A31        1.83573   0.00024   0.00466   0.00026   0.00485   1.84058
   A32        1.86599  -0.00009   0.00055   0.00037   0.00095   1.86694
   A33        1.84487   0.00005  -0.00101   0.00232   0.00131   1.84617
   A34        2.14691  -0.00003  -0.00397   0.00080  -0.00318   2.14373
   A35        1.86945  -0.00005  -0.00096   0.00069  -0.00024   1.86920
   A36        3.24260  -0.00078   0.00222  -0.00437  -0.00214   3.24046
   A37        2.99014  -0.00001  -0.00189   0.00204   0.00003   2.99016
   A38        2.88346  -0.00013  -0.00590  -0.00049  -0.00626   2.87720
   A39        3.25713  -0.00018  -0.00094  -0.00235  -0.00340   3.25372
   A40        2.99945  -0.00022  -0.00142  -0.00147  -0.00289   2.99655
   A41        2.86297  -0.00013   0.00922  -0.01114  -0.00176   2.86121
   A42        3.10795   0.00007  -0.00111  -0.00069  -0.00182   3.10612
   A43        3.12836   0.00008  -0.00050   0.00066   0.00018   3.12854
   A44        3.34154   0.00001  -0.00786   0.00346  -0.00435   3.33719
   A45        3.26382  -0.00001  -0.00091   0.00139   0.00044   3.26426
   A46        3.29330   0.00024   0.00400   0.00436   0.00832   3.30162
   A47        3.25814  -0.00003   0.00230  -0.00127   0.00124   3.25939
   A48        3.24452  -0.00004   0.00954  -0.00926   0.00038   3.24489
   A49        2.96944  -0.00002   0.00586  -0.00268   0.00318   2.97262
    D1       -0.01825  -0.00007   0.00392   0.00229   0.00622  -0.01203
    D2        3.11133  -0.00002   0.01229   0.00283   0.01512   3.12645
    D3       -0.07553   0.00004   0.08636   0.00766   0.09402   0.01850
    D4       -2.17704   0.00004   0.09030   0.00780   0.09809  -2.07895
    D5        2.01933   0.00004   0.09062   0.00780   0.09842   2.11775
    D6        3.07698  -0.00000   0.07876   0.00718   0.08593  -3.12027
    D7        0.97547  -0.00000   0.08269   0.00732   0.09000   1.06547
    D8       -1.11135  -0.00001   0.08301   0.00731   0.09033  -1.02101
    D9       -0.64731  -0.00004  -0.00863   0.00822  -0.00039  -0.64770
   D10        1.60119  -0.00035  -0.00047   0.00606   0.00558   1.60677
   D11        1.55381  -0.00006  -0.00644  -0.00288  -0.00933   1.54448
   D12       -2.41978  -0.00001  -0.01479   0.00019  -0.01463  -2.43441
   D13       -0.73285  -0.00006  -0.01524   0.00497  -0.01023  -0.74307
   D14       -2.67371   0.00003  -0.01120   0.00212  -0.00913  -2.68284
   D15       -0.36412   0.00008  -0.01955   0.00519  -0.01443  -0.37855
   D16        1.32282   0.00003  -0.02000   0.00997  -0.01003   1.31279
   D17        1.44742  -0.00001   0.02359  -0.00738   0.01622   1.46364
   D18       -2.54854  -0.00003   0.01951  -0.00503   0.01449  -2.53405
   D19       -0.59143  -0.00001   0.02511  -0.00771   0.01742  -0.57401
   D20        1.69579  -0.00002   0.02104  -0.00536   0.01570   1.71149
   D21        2.93695  -0.00007  -0.00508   0.01024   0.00511   2.94207
   D22        0.88578  -0.00010  -0.00784   0.00963   0.00177   0.88754
   D23       -0.90971   0.00003  -0.00853   0.00963   0.00105  -0.90866
   D24       -2.96089  -0.00001  -0.01130   0.00902  -0.00229  -2.96318
   D25        1.46668   0.00013   0.00071   0.00686   0.00763   1.47431
   D26       -0.58450   0.00009  -0.00205   0.00626   0.00429  -0.58021
   D27       -1.16772  -0.00018   0.00899  -0.00618   0.00284  -1.16487
   D28        2.92755  -0.00004   0.00394   0.00330   0.00733   2.93488
   D29        0.78005  -0.00005   0.00038   0.00022   0.00058   0.78063
   D30        2.13933  -0.00016   0.00042   0.00203   0.00231   2.14164
   D31       -0.16352  -0.00007  -0.00660   0.00026  -0.00639  -0.16992
   D32        1.15022   0.00016   0.01210  -0.00098   0.01108   1.16130
   D33       -0.94938   0.00023   0.01767  -0.00318   0.01440  -0.93498
   D34       -2.81207   0.00020   0.00837  -0.00375   0.00447  -2.80760
   D35       -2.86441   0.00001   0.01514  -0.00402   0.01094  -2.85347
   D36        1.31918   0.00008   0.02071  -0.00622   0.01425   1.33344
   D37       -0.54351   0.00005   0.01141  -0.00679   0.00432  -0.53918
   D38        0.57243   0.00003  -0.00311   0.00238  -0.00086   0.57157
   D39       -1.64721  -0.00002  -0.00357   0.00100  -0.00262  -1.64983
   D40        2.74392   0.00008  -0.00857   0.01055   0.00190   2.74582
   D41        0.52428   0.00003  -0.00904   0.00917   0.00013   0.52441
   D42       -1.25668   0.00009   0.00756  -0.00328   0.00425  -1.25243
   D43        2.80686   0.00004   0.00709  -0.00466   0.00248   2.80935
   D44       -0.48360  -0.00007  -0.02749   0.00733  -0.02017  -0.50377
   D45       -2.59673  -0.00003  -0.02249   0.00353  -0.01894  -2.61567
   D46       -2.64823   0.00001  -0.02175   0.00193  -0.01987  -2.66810
   D47        1.52182   0.00004  -0.01675  -0.00187  -0.01864   1.50318
   D48        1.15939  -0.00009  -0.02895   0.01164  -0.01733   1.14207
   D49       -0.95373  -0.00005  -0.02396   0.00784  -0.01610  -0.96983
         Item               Value     Threshold  Converged?
 Maximum Force            0.000825     0.000015     NO 
 RMS     Force            0.000173     0.000010     NO 
 Maximum Displacement     0.211045     0.000060     NO 
 RMS     Displacement     0.037495     0.000040     NO 
 Predicted change in Energy=-1.610325D-05
 GradGradGradGradGradGradGradGradGradGradGradGradGradGradGradGradGradGrad

                          Input orientation:                          
 ---------------------------------------------------------------------
 Center     Atomic      Atomic             Coordinates (Angstroms)
 Number     Number       Type             X           Y           Z
 ---------------------------------------------------------------------
      1          6           0        2.036677    1.195888   -0.188361
      2          8           0        1.459124    1.372974    0.863295
      3          8           0        2.029540    0.142254   -0.946417
      4          1           0        1.458748   -0.618356   -0.567425
      5          6           0        2.930930    2.307904   -0.795271
      6          9           0        2.962554    3.380854   -0.008702
      7          9           0        2.463198    2.680099   -1.996873
      8          9           0        4.187594    1.866202   -0.955747
      9          8           0       -0.844741    0.343592    2.172473
     10          1           0       -0.051557    0.741055    1.776763
     11          1           0       -0.581177   -0.550397    2.447552
     12          8           0       -0.047464   -2.350084    2.538472
     13          1           0        0.394933   -2.688885    3.320007
     14          1           0       -0.781351   -2.966467    2.310080
     15          8           0        0.666116   -1.833393   -0.116662
     16          1           0        0.647112   -2.030104    0.837044
     17          1           0       -0.261931   -1.890799   -0.414493
     18          8           0       -2.071888   -2.070138   -0.659612
     19          1           0       -2.377497   -2.167150   -1.564842
     20          1           0       -2.461462   -1.223590   -0.300290
     21          8           0       -2.064751   -3.784273    1.486198
     22          1           0       -1.992912   -4.715392    1.263922
     23          1           0       -2.186268   -3.298373    0.645191
     24          8           0       -2.840846    0.163506    0.445776
     25          1           0       -2.123464    0.314572    1.116336
     26          1           0       -3.678687    0.301422    0.893004
 ---------------------------------------------------------------------
                    Distance matrix (angstroms):
                    1          2          3          4          5
     1  C    0.000000
     2  O    1.212810   0.000000
     3  O    1.298016   2.261659   0.000000
     4  H    1.941436   2.452010   1.023702   0.000000
     5  C    1.550679   2.406481   2.350615   3.283631   0.000000
     6  F    2.379832   2.655610   3.498336   4.308977   1.330756
     7  F    2.378133   3.301106   2.780679   3.732566   1.342070
     8  F    2.380052   3.316134   2.762116   3.710852   1.341662
     9  O    3.821323   2.842774   4.246115   3.706540   5.188614
    10  H    2.903327   1.875074   3.479258   3.102296   4.238585
    11  H    4.104961   3.220567   4.337583   3.640878   5.569621
    12  O    4.934894   4.351687   4.761317   3.861884   6.456122
    13  H    5.485930   4.864836   5.374910   4.531106   6.952316
    14  H    5.613260   5.093492   5.307544   4.337246   7.158437
    15  O    3.325677   3.445282   2.539803   1.519134   4.768672
    16  H    3.659149   3.498712   3.132248   2.150422   5.167068
    17  H    3.855175   3.904738   3.109193   2.145515   5.288521
    18  O    5.269660   5.161619   4.668902   3.818581   6.649349
    19  H    5.717488   5.757429   5.013758   4.255629   6.985539
    20  H    5.108783   4.844282   4.738365   3.975640   6.464855
    21  O    6.665423   6.277172   6.172394   5.162891   8.202228
    22  H    7.299996   7.010367   6.682996   5.661580   8.821064
    23  H    6.223059   5.929412   5.669582   4.683916   7.725994
    24  O    5.025752   4.486299   5.065502   4.486022   6.281086
    25  H    4.448115   3.744220   4.640268   4.066651   5.759733
    26  H    5.885134   5.248447   5.999387   5.419601   7.110786
                    6          7          8          9         10
     6  F    0.000000
     7  F    2.166388   0.000000
     8  F    2.166054   2.172537   0.000000
     9  O    5.336476   5.812501   6.117883   0.000000
    10  H    4.386489   4.931958   5.167492   0.971444   0.000000
    11  H    5.834890   6.281499   6.337474   0.971777   1.548646
    12  O    6.956432   7.223262   6.922597   2.832931   3.183608
    13  H    7.383408   7.834087   7.308568   3.471245   3.787538
    14  H    7.725416   7.807730   7.662293   3.313525   3.816117
    15  O    5.698566   5.209252   5.176087   3.501727   3.275347
    16  H    5.946009   5.789237   5.561503   3.105387   3.008411
    17  H    6.192922   5.551879   5.848614   3.467645   3.431110
    18  O    7.448664   6.702240   7.400242   3.918250   4.233257
    19  H    7.856084   6.864022   7.729124   4.756122   5.003397
    20  H    7.120806   6.509183   7.361140   3.344309   3.739201
    21  O    8.879615   8.626831   8.773983   4.358746   4.961449
    22  H    9.577338   9.229463   9.297471   5.266601   5.814179
    23  H    8.458724   8.021232   8.358347   4.170875   4.706849
    24  O    6.651115   6.358668   7.366303   2.645439   3.144077
    25  H    6.044450   6.027044   6.821330   1.658735   2.216044
    26  H    7.375774   7.192513   8.230723   3.109673   3.759039
                   11         12         13         14         15
    11  H    0.000000
    12  O    1.879359   0.000000
    13  H    2.507409   0.959843   0.000000
    14  H    2.428243   0.985232   1.575008   0.000000
    15  O    3.126822   2.797481   3.551915   3.044354   0.000000
    16  H    2.508379   1.865390   2.581220   2.255464   0.973967
    17  H    3.176460   2.996154   3.874907   2.974921   0.976355
    18  O    3.766470   3.795313   4.722861   3.359756   2.801341
    19  H    4.684011   4.722256   5.640951   4.266335   3.387064
    20  H    3.396954   3.892935   4.838660   3.560116   3.191759
    21  O    3.685532   2.689540   3.257725   1.730521   3.719237
    22  H    4.554246   3.317217   3.746468   2.370878   4.157206
    23  H    3.657348   3.009692   3.766791   2.203589   3.295858
    24  O    3.102074   4.301220   5.183397   4.184959   4.074645
    25  H    2.213358   3.665056   4.496581   3.740523   3.730388
    26  H    3.568862   4.787883   5.605948   4.591488   4.945116
                   16         17         18         19         20
    16  H    0.000000
    17  H    1.553096   0.000000
    18  O    3.103956   1.835263   0.000000
    19  H    3.864725   2.423901   0.960339   0.000000
    20  H    3.406937   2.301336   0.998761   1.580015   0.000000
    21  O    3.294345   3.232341   2.746418   3.467239   3.147383
    22  H    3.789818   3.713718   3.271634   3.826663   3.854735
    23  H    3.110202   2.609075   1.795593   2.490077   2.296605
    24  O    4.138945   3.407497   2.608131   3.112754   1.620056
    25  H    3.640275   3.266865   2.973801   3.662267   2.118257
    26  H    4.914436   4.264927   3.258330   3.718596   2.287193
                   21         22         23         24         25
    21  O    0.000000
    22  H    0.959974   0.000000
    23  H    0.978855   1.558254   0.000000
    24  O    4.155690   5.019163   3.528859   0.000000
    25  H    4.115917   5.033822   3.644077   0.993533   0.000000
    26  H    4.432784   5.305454   3.904773   0.959693   1.571231
                   26
    26  H    0.000000
 Stoichiometry    C2H13F3O8
 Framework group  C1[X(C2H13F3O8)]
 Deg. of freedom    72
 Full point group                 C1      NOp   1
 Largest Abelian subgroup         C1      NOp   1
 Largest concise Abelian subgroup C1      NOp   1
                         Standard orientation:                         
 ---------------------------------------------------------------------
 Center     Atomic      Atomic             Coordinates (Angstroms)
 Number     Number       Type             X           Y           Z
 ---------------------------------------------------------------------
      1          6           0       -1.842318   -0.184789   -0.094711
      2          8           0       -1.273769    0.286565   -1.056732
      3          8           0       -1.338846   -0.872689    0.884143
      4          1           0       -0.330683   -1.022980    0.789353
      5          6           0       -3.371901   -0.004353    0.085352
      6          9           0       -3.897278    0.677972   -0.929204
      7          9           0       -3.633609    0.661182    1.221013
      8          9           0       -3.982116   -1.197391    0.151355
      9          8           0        1.362411    1.123601   -1.713458
     10          1           0        0.441092    0.862301   -1.550372
     11          1           0        1.858658    0.293114   -1.805002
     12          8           0        2.727390   -1.353140   -1.545883
     13          1           0        2.867770   -1.952007   -2.282735
     14          1           0        3.582442   -1.249912   -1.067434
     15          8           0        1.155178   -1.338461    0.767952
     16          1           0        1.564456   -1.520176   -0.096965
     17          1           0        1.748490   -0.701259    1.209792
     18          8           0        3.043852    0.474053    1.765555
     19          1           0        3.068335    0.677661    2.703742
     20          1           0        2.841610    1.322698    1.279322
     21          8           0        4.785360   -0.861549    0.114456
     22          1           0        5.300537   -1.551909    0.538184
     23          1           0        4.309319   -0.384038    0.824051
     24          8           0        2.375990    2.519750    0.291978
     25          1           0        1.967507    2.075504   -0.497259
     26          1           0        2.982275    3.184964   -0.041068
 ---------------------------------------------------------------------
 Rotational constants (GHZ):           0.9552700           0.2304848           0.2266282
 Standard basis: 6-31++G(d,p) (6D, 7F)
 There are   325 symmetry adapted cartesian basis functions of A   symmetry.
 There are   325 symmetry adapted basis functions of A   symmetry.
   325 basis functions,   520 primitive gaussians,   325 cartesian basis functions
    58 alpha electrons       58 beta electrons
       nuclear repulsion energy       965.9352742640 Hartrees.
 NAtoms=   26 NActive=   26 NUniq=   26 SFac= 1.00D+00 NAtFMM=   60 NAOKFM=F Big=F
 Integral buffers will be    131072 words long.
 Raffenetti 2 integral format.
 Two-electron integral symmetry is turned on.
 Nuclear repulsion after empirical dispersion term =      965.9221538685 Hartrees.
 One-electron integrals computed using PRISM.
 NBasis=   325 RedAO= T EigKep=  4.21D-05  NBF=   325
 NBsUse=   325 1.00D-06 EigRej= -1.00D+00 NBFU=   325
 Initial guess from the checkpoint file:  "/local_scratch/slurm.5787627/Gau-2442570.chk"
 B after Tr=    -0.000000    0.000000    0.000000
         Rot=    0.999769    0.021455   -0.000502   -0.000791 Ang=   2.46 deg.
 ExpMin= 3.60D-02 ExpMax= 7.00D+03 ExpMxC= 1.05D+03 IAcc=3 IRadAn=         5 AccDes= 0.00D+00
 Harris functional with IExCor= 4639 and IRadAn=       5 diagonalized for initial guess.
 HarFok:  IExCor= 4639 AccDes= 0.00D+00 IRadAn=         5 IDoV= 1 UseB2=F ITyADJ=14
 ICtDFT=  3500011 ScaDFX=  1.000000  1.000000  1.000000  1.000000
 FoFCou: FMM=F IPFlag=           0 FMFlag=      100000 FMFlg1=           0
         NFxFlg=           0 DoJE=T BraDBF=F KetDBF=T FulRan=T
         wScrn=  0.000000 ICntrl=       500 IOpCl=  0 I1Cent=   200000004 NGrid=           0
         NMat0=    1 NMatS0=      1 NMatT0=    0 NMatD0=    1 NMtDS0=    0 NMtDT0=    0
 Petite list used in FoFCou.
 Requested convergence on RMS density matrix=1.00D-10 within 128 cycles.
 Requested convergence on MAX density matrix=1.00D-08.
 Requested convergence on             energy=1.00D-08.
 No special actions if energy rises.
 SCF Done:  E(RwB97XD) =  -985.248951692     A.U. after   15 cycles
            NFock= 15  Conv=0.59D-10     -V/T= 2.0083
 Calling FoFJK, ICntrl=      2127 FMM=F ISym2X=0 I1Cent= 0 IOpClX= 0 NMat=1 NMatS=1 NMatT=0.
 ***** Axes restored to original set *****
 -------------------------------------------------------------------
 Center     Atomic                   Forces (Hartrees/Bohr)
 Number     Number              X              Y              Z
 -------------------------------------------------------------------
      1        6          -0.000003595   -0.000094345    0.000050191
      2        8           0.000053141    0.000095511   -0.000092530
      3        8          -0.000156399   -0.000203275    0.000125336
      4        1           0.000120770    0.000169039   -0.000095472
      5        6           0.000003184   -0.000056617   -0.000003535
      6        9          -0.000023504    0.000035873    0.000025049
      7        9           0.000014676   -0.000002109   -0.000017178
      8        9           0.000002218    0.000077241    0.000035521
      9        8           0.000059817   -0.000059893   -0.000012698
     10        1          -0.000022326    0.000030472    0.000005227
     11        1          -0.000029343    0.000008265    0.000032363
     12        8           0.000054108   -0.000035656    0.000020800
     13        1          -0.000002181    0.000018792   -0.000003141
     14        1          -0.000018245    0.000000489   -0.000036082
     15        8           0.000185359   -0.000157046    0.000168755
     16        1          -0.000133687    0.000168119   -0.000257666
     17        1          -0.000082234   -0.000019223    0.000029037
     18        8          -0.000048097    0.000035895   -0.000000642
     19        1           0.000020159   -0.000016702    0.000001469
     20        1           0.000002020   -0.000003992    0.000016153
     21        8           0.000014281   -0.000023285    0.000077351
     22        1          -0.000008559    0.000022875   -0.000035027
     23        1          -0.000004474   -0.000001765   -0.000033447
     24        8           0.000003283    0.000010552   -0.000004427
     25        1          -0.000017547   -0.000001689    0.000002986
     26        1           0.000017178    0.000002475    0.000001607
 -------------------------------------------------------------------
 Cartesian Forces:  Max     0.000257666 RMS     0.000073343

 GradGradGradGradGradGradGradGradGradGradGradGradGradGradGradGradGradGrad
 Berny optimization.
 Using GEDIIS/GDIIS optimizer.
 FormGI is forming the generalized inverse of G from B-inverse, IUseBI=4.
 Internal  Forces:  Max     0.000259796 RMS     0.000051336
 Search for a local minimum.
 Step number  10 out of a maximum of  156
 All quantities printed in internal units (Hartrees-Bohrs-Radians)
 Mixed Optimization -- En-DIIS/RFO-DIIS
 Swapping is turned off.
 Update second derivatives using D2CorX and points    7    8    9   10
 DE= -3.71D-06 DEPred=-1.61D-05 R= 2.30D-01
 Trust test= 2.30D-01 RLast= 2.40D-01 DXMaxT set to 1.51D+00
 ITU=  0  1  1  1  0  1 -1  1  1  0
     Eigenvalues ---    0.00034   0.00040   0.00066   0.00076   0.00205
     Eigenvalues ---    0.00235   0.00331   0.00348   0.00486   0.00538
     Eigenvalues ---    0.00635   0.00679   0.00756   0.00836   0.01026
     Eigenvalues ---    0.01096   0.01244   0.01361   0.01410   0.01452
     Eigenvalues ---    0.01518   0.01647   0.01661   0.01795   0.01868
     Eigenvalues ---    0.02015   0.02092   0.02232   0.02438   0.02604
     Eigenvalues ---    0.02745   0.02835   0.03030   0.03474   0.03928
     Eigenvalues ---    0.04216   0.04753   0.05101   0.05335   0.05528
     Eigenvalues ---    0.05713   0.06374   0.06593   0.08863   0.11692
     Eigenvalues ---    0.12039   0.13594   0.19709   0.21457   0.21820
     Eigenvalues ---    0.24025   0.28358   0.30509   0.37501   0.37749
     Eigenvalues ---    0.38620   0.41254   0.41907   0.43655   0.46017
     Eigenvalues ---    0.47235   0.49543   0.51406   0.53979   0.55744
     Eigenvalues ---    0.57180   0.57456   0.57506   0.57683   0.60214
     Eigenvalues ---    0.87881   1.00755
 En-DIIS/RFO-DIIS/Sim-DIIS IScMMF=       -3 using points:    10    9    8    7    6    5
 RFO step:  Lambda=-1.93332181D-05.
 DidBck=T Rises=F RFO-DIIS coefs:    0.12815    1.59223   -0.87997    0.20988   -0.03276
                  RFO-DIIS coefs:   -0.01753
 Iteration  1 RMS(Cart)=  0.01517174 RMS(Int)=  0.00027428
 Iteration  2 RMS(Cart)=  0.00028393 RMS(Int)=  0.00004101
 Iteration  3 RMS(Cart)=  0.00000007 RMS(Int)=  0.00004101
 Variable       Old X    -DE/DX   Delta X   Delta X   Delta X     New X
                                 (Linear)    (Quad)   (Total)
    R1        2.29188  -0.00009  -0.00050   0.00051   0.00002   2.29189
    R2        2.45289   0.00004  -0.00034   0.00043   0.00009   2.45299
    R3        2.93036   0.00002   0.00025  -0.00028  -0.00003   2.93033
    R4        1.93452  -0.00022  -0.00105   0.00082  -0.00023   1.93429
    R5        2.87075   0.00001   0.00207  -0.00154   0.00054   2.87128
    R6        2.51477   0.00004   0.00010   0.00001   0.00011   2.51487
    R7        2.53614   0.00001  -0.00088   0.00017  -0.00072   2.53543
    R8        2.53537  -0.00003   0.00063   0.00005   0.00068   2.53605
    R9        1.83576  -0.00001  -0.00014   0.00013  -0.00001   1.83576
   R10        1.83639  -0.00003   0.00010  -0.00011  -0.00001   1.83638
   R11        3.13455  -0.00000  -0.00022   0.00054   0.00035   3.13490
   R12        3.55147  -0.00002   0.00119  -0.00071   0.00047   3.55195
   R13        1.81384  -0.00001  -0.00006   0.00006  -0.00000   1.81384
   R14        1.86182   0.00002   0.00024  -0.00040  -0.00019   1.86163
   R15        3.52508   0.00000  -0.00368   0.00329  -0.00036   3.52472
   R16        3.27021  -0.00001  -0.00150   0.00138  -0.00016   3.27005
   R17        1.84053  -0.00026  -0.00037   0.00048   0.00014   1.84067
   R18        1.84504   0.00009   0.00014  -0.00012   0.00003   1.84507
   R19        3.46815   0.00003  -0.00155   0.00311   0.00156   3.46970
   R20        1.81478  -0.00001  -0.00006   0.00006  -0.00000   1.81478
   R21        1.88738   0.00001  -0.00020   0.00025   0.00006   1.88744
   R22        3.39318  -0.00000   0.00187  -0.00197  -0.00011   3.39307
   R23        3.06146   0.00001  -0.00061   0.00081   0.00022   3.06168
   R24        1.81409  -0.00001  -0.00002   0.00003   0.00001   1.81410
   R25        1.84977   0.00002  -0.00006   0.00000  -0.00009   1.84968
   R26        1.87751  -0.00001  -0.00010   0.00021   0.00013   1.87764
   R27        1.81356  -0.00001  -0.00007   0.00008   0.00001   1.81357
    A1        2.24249   0.00005   0.00038  -0.00036   0.00002   2.24251
    A2        2.10516  -0.00019  -0.00072   0.00023  -0.00049   2.10467
    A3        1.93553   0.00014   0.00034   0.00012   0.00046   1.93599
    A4        1.97139   0.00006   0.00137  -0.00149  -0.00012   1.97127
    A5        1.93966  -0.00006  -0.00004  -0.00023  -0.00028   1.93938
    A6        1.92657   0.00001   0.00257  -0.00015   0.00242   1.92899
    A7        1.92930   0.00011  -0.00193  -0.00023  -0.00216   1.92715
    A8        1.89008  -0.00000  -0.00016   0.00029   0.00013   1.89021
    A9        1.89007  -0.00004  -0.00023   0.00009  -0.00015   1.88992
   A10        1.88667  -0.00002  -0.00022   0.00026   0.00004   1.88671
   A11        1.84445   0.00003   0.00016  -0.00007   0.00009   1.84454
   A12        1.95761  -0.00001  -0.00269   0.00084  -0.00184   1.95577
   A13        1.95327  -0.00000   0.00206  -0.00143   0.00064   1.95392
   A14        2.10400  -0.00002   0.00413  -0.00364   0.00057   2.10457
   A15        1.95665   0.00001  -0.00074   0.00102   0.00027   1.95692
   A16        1.46797   0.00000   0.00009  -0.00042  -0.00042   1.46755
   A17        1.88730   0.00001  -0.00028   0.00018  -0.00008   1.88721
   A18        2.25440   0.00001  -0.00139   0.00112  -0.00026   2.25414
   A19        1.74491  -0.00001  -0.00285   0.00264  -0.00016   1.74475
   A20        2.05135   0.00004   0.00149  -0.00220  -0.00075   2.05060
   A21        2.04032   0.00000  -0.00405   0.00517   0.00116   2.04148
   A22        1.84240  -0.00006  -0.00053   0.00033  -0.00025   1.84215
   A23        2.77917   0.00015   0.00306   0.00018   0.00314   2.78230
   A24        2.03713  -0.00000  -0.00143   0.00230   0.00093   2.03805
   A25        1.82741   0.00001  -0.00159   0.00138  -0.00026   1.82714
   A26        1.60341  -0.00001  -0.00211   0.00228   0.00019   1.60360
   A27        1.87614   0.00001   0.00123  -0.00112   0.00010   1.87624
   A28        2.20881  -0.00001   0.00288  -0.00476  -0.00196   2.20685
   A29        1.86868  -0.00001  -0.00004   0.00125   0.00125   1.86994
   A30        2.10960   0.00002   0.00078  -0.00135  -0.00060   2.10900
   A31        1.84058  -0.00001  -0.00213   0.00244   0.00024   1.84083
   A32        1.86694  -0.00002  -0.00055   0.00049  -0.00007   1.86686
   A33        1.84617   0.00001  -0.00046   0.00072   0.00028   1.84645
   A34        2.14373   0.00000   0.00133  -0.00148  -0.00017   2.14355
   A35        1.86920  -0.00001  -0.00030   0.00003  -0.00022   1.86898
   A36        3.24046   0.00002   0.00263  -0.00283  -0.00020   3.24026
   A37        2.99016  -0.00003  -0.00259   0.00246  -0.00023   2.98993
   A38        2.87720   0.00001   0.00223  -0.00285  -0.00062   2.87658
   A39        3.25372  -0.00002   0.00122   0.00144   0.00273   3.25645
   A40        2.99655   0.00001   0.00039  -0.00037   0.00002   2.99657
   A41        2.86121  -0.00001   0.00609  -0.00531   0.00083   2.86205
   A42        3.10612  -0.00002   0.00102  -0.00168  -0.00077   3.10535
   A43        3.12854   0.00003  -0.00075   0.00107   0.00032   3.12885
   A44        3.33719   0.00000   0.00005   0.00020   0.00030   3.33749
   A45        3.26426   0.00001   0.00037  -0.00029   0.00006   3.26432
   A46        3.30162   0.00008  -0.00230   0.00403   0.00183   3.30345
   A47        3.25939   0.00001  -0.00027   0.00048   0.00029   3.25967
   A48        3.24489   0.00002   0.00375  -0.00340   0.00041   3.24530
   A49        2.97262  -0.00000   0.00119  -0.00023   0.00098   2.97360
    D1       -0.01203  -0.00007  -0.00304   0.00315   0.00010  -0.01193
    D2        3.12645   0.00001  -0.00650   0.00317  -0.00332   3.12313
    D3        0.01850  -0.00000  -0.03649  -0.00050  -0.03700  -0.01850
    D4       -2.07895   0.00003  -0.03796  -0.00062  -0.03858  -2.11753
    D5        2.11775  -0.00002  -0.03811  -0.00070  -0.03881   2.07895
    D6       -3.12027  -0.00008  -0.03336  -0.00052  -0.03388   3.12903
    D7        1.06547  -0.00005  -0.03483  -0.00064  -0.03547   1.03000
    D8       -1.02101  -0.00010  -0.03497  -0.00072  -0.03569  -1.05671
    D9       -0.64770  -0.00011   0.00404  -0.00776  -0.00371  -0.65141
   D10        1.60677  -0.00016   0.00121  -0.00491  -0.00371   1.60306
   D11        1.54448  -0.00001  -0.00269   0.00195  -0.00073   1.54375
   D12       -2.43441   0.00001   0.00125  -0.00109   0.00015  -2.43426
   D13       -0.74307  -0.00001  -0.00198   0.00174  -0.00023  -0.74331
   D14       -2.68284  -0.00002  -0.00543   0.00277  -0.00269  -2.68553
   D15       -0.37855  -0.00000  -0.00149  -0.00027  -0.00181  -0.38036
   D16        1.31279  -0.00002  -0.00472   0.00256  -0.00220   1.31059
   D17        1.46364   0.00001   0.00306  -0.00129   0.00177   1.46541
   D18       -2.53405   0.00002   0.00440  -0.00244   0.00197  -2.53208
   D19       -0.57401  -0.00001   0.00290  -0.00057   0.00236  -0.57165
   D20        1.71149  -0.00001   0.00424  -0.00172   0.00255   1.71404
   D21        2.94207  -0.00001  -0.00584   0.00501  -0.00085   2.94121
   D22        0.88754   0.00001  -0.00393   0.00355  -0.00042   0.88713
   D23       -0.90866  -0.00002  -0.00165   0.00223   0.00055  -0.90811
   D24       -2.96318   0.00000   0.00025   0.00077   0.00098  -2.96219
   D25        1.47431  -0.00001  -0.00554   0.00525  -0.00022   1.47409
   D26       -0.58021   0.00001  -0.00363   0.00379   0.00022  -0.57999
   D27       -1.16487  -0.00004  -0.00458  -0.00249  -0.00705  -1.17192
   D28        2.93488  -0.00002  -0.00968   0.00236  -0.00732   2.92756
   D29        0.78063  -0.00003  -0.00520  -0.00163  -0.00682   0.77381
   D30        2.14164  -0.00003   0.00149   0.00674   0.00817   2.14981
   D31       -0.16992  -0.00000   0.00644   0.00100   0.00741  -0.16250
   D32        1.16130   0.00002   0.00026   0.00077   0.00103   1.16233
   D33       -0.93498   0.00000   0.00083  -0.00063   0.00018  -0.93480
   D34       -2.80760   0.00001   0.00142  -0.00234  -0.00096  -2.80856
   D35       -2.85347  -0.00002  -0.00058   0.00057  -0.00011  -2.85359
   D36        1.33344  -0.00003  -0.00001  -0.00083  -0.00097   1.33247
   D37       -0.53918  -0.00003   0.00058  -0.00255  -0.00211  -0.54129
   D38        0.57157   0.00001  -0.00036   0.00158   0.00116   0.57273
   D39       -1.64983   0.00001   0.00111   0.00079   0.00187  -1.64797
   D40        2.74582  -0.00001  -0.00440   0.00601   0.00155   2.74737
   D41        0.52441  -0.00001  -0.00293   0.00521   0.00226   0.52667
   D42       -1.25243   0.00000   0.00180  -0.00046   0.00134  -1.25110
   D43        2.80935   0.00000   0.00327  -0.00126   0.00204   2.81139
   D44       -0.50377  -0.00000  -0.00249  -0.00107  -0.00351  -0.50728
   D45       -2.61567   0.00001  -0.00290  -0.00053  -0.00337  -2.61904
   D46       -2.66810  -0.00001  -0.00024  -0.00440  -0.00464  -2.67274
   D47        1.50318  -0.00000  -0.00064  -0.00385  -0.00450   1.49869
   D48        1.14207  -0.00000  -0.00506   0.00184  -0.00320   1.13886
   D49       -0.96983   0.00000  -0.00546   0.00239  -0.00306  -0.97290
         Item               Value     Threshold  Converged?
 Maximum Force            0.000260     0.000015     NO 
 RMS     Force            0.000051     0.000010     NO 
 Maximum Displacement     0.092397     0.000060     NO 
 RMS     Displacement     0.015180     0.000040     NO 
 Predicted change in Energy=-7.321126D-06
 GradGradGradGradGradGradGradGradGradGradGradGradGradGradGradGradGradGrad

                          Input orientation:                          
 ---------------------------------------------------------------------
 Center     Atomic      Atomic             Coordinates (Angstroms)
 Number     Number       Type             X           Y           Z
 ---------------------------------------------------------------------
      1          6           0        2.034344    1.197546   -0.193003
      2          8           0        1.454152    1.375901    0.856996
      3          8           0        2.029144    0.142959   -0.949833
      4          1           0        1.457389   -0.617022   -0.571354
      5          6           0        2.933817    2.307474   -0.795969
      6          9           0        2.929725    3.396332   -0.030831
      7          9           0        2.501725    2.650368   -2.019021
      8          9           0        4.199584    1.875548   -0.906853
      9          8           0       -0.844348    0.341377    2.177631
     10          1           0       -0.052616    0.740212    1.780405
     11          1           0       -0.579367   -0.552918    2.450327
     12          8           0       -0.044216   -2.352713    2.535655
     13          1           0        0.401236   -2.693337    3.314659
     14          1           0       -0.778150   -2.969183    2.308082
     15          8           0        0.662906   -1.831329   -0.120925
     16          1           0        0.644313   -2.027956    0.832883
     17          1           0       -0.265435   -1.888171   -0.417993
     18          8           0       -2.076964   -2.067846   -0.657373
     19          1           0       -2.386311   -2.165073   -1.561309
     20          1           0       -2.465290   -1.221377   -0.296433
     21          8           0       -2.062549   -3.786138    1.485096
     22          1           0       -1.989573   -4.716523    1.260108
     23          1           0       -2.186816   -3.298241    0.645703
     24          8           0       -2.842188    0.165208    0.452086
     25          1           0       -2.124364    0.314292    1.122722
     26          1           0       -3.679620    0.303530    0.899965
 ---------------------------------------------------------------------
                    Distance matrix (angstroms):
                    1          2          3          4          5
     1  C    0.000000
     2  O    1.212819   0.000000
     3  O    1.298065   2.261723   0.000000
     4  H    1.941310   2.451925   1.023583   0.000000
     5  C    1.550665   2.406144   2.351007   3.283744   0.000000
     6  F    2.379635   2.654749   3.498577   4.308938   1.330813
     7  F    2.379807   3.315592   2.766513   3.723200   1.341691
     8  F    2.378558   3.301243   2.777503   3.720900   1.342022
     9  O    3.826199   2.845597   4.251748   3.711259   5.194456
    10  H    2.908418   1.878067   3.484916   3.106923   4.244149
    11  H    4.108868   3.224011   4.341620   3.644591   5.573396
    12  O    4.936631   4.354947   4.761914   3.862764   6.456450
    13  H    5.487231   4.869028   5.374063   4.530744   6.951212
    14  H    5.614907   5.095938   5.308516   4.338369   7.159396
    15  O    3.325676   3.445101   2.539982   1.519418   4.768901
    16  H    3.659029   3.498952   3.131886   2.150282   5.166328
    17  H    3.855030   3.903427   3.110215   2.146500   5.289756
    18  O    5.270795   5.159601   4.672613   3.821510   6.653613
    19  H    5.720285   5.756375   5.019677   4.260341   6.992366
    20  H    5.109656   4.841310   4.742181   3.978472   6.469365
    21  O    6.666157   6.277606   6.173219   5.163550   8.203599
    22  H    7.299292   7.009949   6.681954   5.660540   8.820645
    23  H    6.223642   5.928651   5.671148   4.685125   7.728089
    24  O    5.026174   4.481994   5.069098   4.488394   6.285633
    25  H    4.450406   3.742112   4.645047   4.070159   5.765357
    26  H    5.885849   5.244754   6.003126   5.422275   7.115444
                    6          7          8          9         10
     6  F    0.000000
     7  F    2.166228   0.000000
     8  F    2.166273   2.172554   0.000000
     9  O    5.334199   5.842905   6.108108   0.000000
    10  H    4.385192   4.960746   5.156700   0.971441   0.000000
    11  H    5.836647   6.303114   6.325067   0.971773   1.548692
    12  O    6.962951   7.228950   6.909333   2.833111   3.183812
    13  H    7.393891   7.836797   7.288575   3.471859   3.788031
    14  H    7.729077   7.814139   7.654088   3.313791   3.816340
    15  O    5.698686   5.202849   5.183311   3.503688   3.277171
    16  H    5.949118   5.785332   5.559135   3.104545   3.007700
    17  H    6.187480   5.551469   5.860116   3.470345   3.433168
    18  O    7.437522   6.714166   7.416715   3.919304   4.233902
    19  H    7.844222   6.876836   7.754286   4.758110   5.005383
    20  H    7.106333   6.529086   7.374558   3.345242   3.739262
    21  O    8.877427   8.633658   8.774419   4.358899   4.961338
    22  H    9.575199   9.230143   9.298215   5.266474   5.813645
    23  H    8.453047   8.029267   8.364487   4.170833   4.706534
    24  O    6.632371   6.390603   7.372824   2.645733   3.142733
    25  H    6.031042   6.060404   6.822684   1.658917   2.214970
    26  H    7.356307   7.227528   8.235150   3.110085   3.757795
                   11         12         13         14         15
    11  H    0.000000
    12  O    1.879609   0.000000
    13  H    2.507997   0.959843   0.000000
    14  H    2.428598   0.985132   1.574878   0.000000
    15  O    3.128724   2.798085   3.551727   3.044902   0.000000
    16  H    2.507839   1.865200   2.580897   2.255110   0.974042
    17  H    3.179421   2.998129   3.876266   2.977071   0.976369
    18  O    3.767705   3.795872   4.723320   3.360542   2.801892
    19  H    4.685863   4.722895   5.641325   4.266727   3.388778
    20  H    3.398269   3.893873   4.839796   3.561568   3.191935
    21  O    3.685812   2.689247   3.257568   1.730434   3.718694
    22  H    4.554219   3.316479   3.745722   2.370441   4.155387
    23  H    3.657507   3.009431   3.766596   2.203661   3.295522
    24  O    3.103068   4.302306   5.185114   4.186810   4.074332
    25  H    2.213957   3.665558   4.497675   3.741468   3.730846
    26  H    3.570531   4.790331   5.609398   4.594776   4.945439
                   16         17         18         19         20
    16  H    0.000000
    17  H    1.553021   0.000000
    18  O    3.102870   1.836089   0.000000
    19  H    3.864666   2.425275   0.960338   0.000000
    20  H    3.405225   2.301902   0.998791   1.580098   0.000000
    21  O    3.292975   3.233210   2.746435   3.466015   3.148657
    22  H    3.787911   3.713254   3.271064   3.824617   3.855538
    23  H    3.108690   2.609876   1.795535   2.488930   2.297506
    24  O    4.136504   3.407794   2.608256   3.113164   1.620171
    25  H    3.638091   3.268067   2.974149   3.663316   2.118611
    26  H    4.912914   4.265820   3.258409   3.718133   2.287205
                   21         22         23         24         25
    21  O    0.000000
    22  H    0.959981   0.000000
    23  H    0.978808   1.558179   0.000000
    24  O    4.157894   5.021071   3.530224   0.000000
    25  H    4.116875   5.034496   3.644426   0.993604   0.000000
    26  H    4.436516   5.309133   3.907156   0.959698   1.571165
                   26
    26  H    0.000000
 Stoichiometry    C2H13F3O8
 Framework group  C1[X(C2H13F3O8)]
 Deg. of freedom    72
 Full point group                 C1      NOp   1
 Largest Abelian subgroup         C1      NOp   1
 Largest concise Abelian subgroup C1      NOp   1
                         Standard orientation:                         
 ---------------------------------------------------------------------
 Center     Atomic      Atomic             Coordinates (Angstroms)
 Number     Number       Type             X           Y           Z
 ---------------------------------------------------------------------
      1          6           0       -1.842758   -0.179423   -0.091883
      2          8           0       -1.273341    0.301491   -1.048656
      3          8           0       -1.340132   -0.876867    0.880697
      4          1           0       -0.331946   -1.025879    0.785411
      5          6           0       -3.373351   -0.004823    0.085215
      6          9           0       -3.890321    0.722862   -0.901842
      7          9           0       -3.645535    0.607793    1.247433
      8          9           0       -3.983339   -1.200190    0.091113
      9          8           0        1.366324    1.133791   -1.709615
     10          1           0        0.444497    0.873900   -1.547174
     11          1           0        1.860683    0.302621   -1.805054
     12          8           0        2.725993   -1.346776   -1.552746
     13          1           0        2.864536   -1.943624   -2.291582
     14          1           0        3.581369   -1.247610   -1.074225
     15          8           0        1.154427   -1.340192    0.762295
     16          1           0        1.563383   -1.516040   -0.104072
     17          1           0        1.748088   -0.706015    1.208033
     18          8           0        3.046949    0.465034    1.767339
     19          1           0        3.074519    0.664185    2.706397
     20          1           0        2.844883    1.316305    1.285582
     21          8           0        4.784745   -0.867334    0.109699
     22          1           0        5.297462   -1.561216    0.530664
     23          1           0        4.309894   -0.391493    0.821147
     24          8           0        2.379359    2.518566    0.304352
     25          1           0        1.971757    2.078631   -0.487839
     26          1           0        2.985683    3.185818   -0.024535
 ---------------------------------------------------------------------
 Rotational constants (GHZ):           0.9548337           0.2303402           0.2264380
 Standard basis: 6-31++G(d,p) (6D, 7F)
 There are   325 symmetry adapted cartesian basis functions of A   symmetry.
 There are   325 symmetry adapted basis functions of A   symmetry.
   325 basis functions,   520 primitive gaussians,   325 cartesian basis functions
    58 alpha electrons       58 beta electrons
       nuclear repulsion energy       965.7542764265 Hartrees.
 NAtoms=   26 NActive=   26 NUniq=   26 SFac= 1.00D+00 NAtFMM=   60 NAOKFM=F Big=F
 Integral buffers will be    131072 words long.
 Raffenetti 2 integral format.
 Two-electron integral symmetry is turned on.
 Nuclear repulsion after empirical dispersion term =      965.7411634281 Hartrees.
 One-electron integrals computed using PRISM.
 NBasis=   325 RedAO= T EigKep=  4.20D-05  NBF=   325
 NBsUse=   325 1.00D-06 EigRej= -1.00D+00 NBFU=   325
 Initial guess from the checkpoint file:  "/local_scratch/slurm.5787627/Gau-2442570.chk"
 B after Tr=    -0.000000   -0.000000    0.000000
         Rot=    0.999984   -0.005579    0.000156    0.000162 Ang=  -0.64 deg.
 ExpMin= 3.60D-02 ExpMax= 7.00D+03 ExpMxC= 1.05D+03 IAcc=3 IRadAn=         5 AccDes= 0.00D+00
 Harris functional with IExCor= 4639 and IRadAn=       5 diagonalized for initial guess.
 HarFok:  IExCor= 4639 AccDes= 0.00D+00 IRadAn=         5 IDoV= 1 UseB2=F ITyADJ=14
 ICtDFT=  3500011 ScaDFX=  1.000000  1.000000  1.000000  1.000000
 FoFCou: FMM=F IPFlag=           0 FMFlag=      100000 FMFlg1=           0
         NFxFlg=           0 DoJE=T BraDBF=F KetDBF=T FulRan=T
         wScrn=  0.000000 ICntrl=       500 IOpCl=  0 I1Cent=   200000004 NGrid=           0
         NMat0=    1 NMatS0=      1 NMatT0=    0 NMatD0=    1 NMtDS0=    0 NMtDT0=    0
 Petite list used in FoFCou.
 Requested convergence on RMS density matrix=1.00D-10 within 128 cycles.
 Requested convergence on MAX density matrix=1.00D-08.
 Requested convergence on             energy=1.00D-08.
 No special actions if energy rises.
 SCF Done:  E(RwB97XD) =  -985.248959513     A.U. after   14 cycles
            NFock= 14  Conv=0.63D-10     -V/T= 2.0083
 Calling FoFJK, ICntrl=      2127 FMM=F ISym2X=0 I1Cent= 0 IOpClX= 0 NMat=1 NMatS=1 NMatT=0.
 ***** Axes restored to original set *****
 -------------------------------------------------------------------
 Center     Atomic                   Forces (Hartrees/Bohr)
 Number     Number              X              Y              Z
 -------------------------------------------------------------------
      1        6          -0.000086052   -0.000055441    0.000141639
      2        8           0.000025577    0.000016073   -0.000095993
      3        8          -0.000107430   -0.000134412    0.000107233
      4        1           0.000108867    0.000143557   -0.000083315
      5        6          -0.000016502   -0.000036127    0.000009116
      6        9          -0.000002326    0.000020437   -0.000010830
      7        9           0.000032497    0.000009102   -0.000002167
      8        9          -0.000004322    0.000034936    0.000006898
      9        8           0.000138586   -0.000026566   -0.000037993
     10        1          -0.000048313    0.000027958   -0.000030590
     11        1          -0.000037870   -0.000001740    0.000034266
     12        8           0.000110709    0.000041033    0.000050217
     13        1           0.000010492    0.000028601   -0.000006404
     14        1          -0.000083937   -0.000044827   -0.000083603
     15        8           0.000114268   -0.000160657    0.000242972
     16        1          -0.000097551    0.000132722   -0.000308979
     17        1          -0.000042403   -0.000008374    0.000040541
     18        8          -0.000050868    0.000051499   -0.000001150
     19        1           0.000024395    0.000001812   -0.000000899
     20        1           0.000015893   -0.000040083    0.000008738
     21        8           0.000006352   -0.000073275    0.000120817
     22        1          -0.000010640    0.000026926   -0.000030278
     23        1          -0.000002873    0.000040439   -0.000072530
     24        8           0.000047677    0.000017029    0.000074264
     25        1          -0.000053789   -0.000011784   -0.000064385
     26        1           0.000009565    0.000001163   -0.000007585
 -------------------------------------------------------------------
 Cartesian Forces:  Max     0.000308979 RMS     0.000077058

 GradGradGradGradGradGradGradGradGradGradGradGradGradGradGradGradGradGrad
 Berny optimization.
 Using GEDIIS/GDIIS optimizer.
 FormGI is forming the generalized inverse of G from B-inverse, IUseBI=4.
 Internal  Forces:  Max     0.000384477 RMS     0.000066291
 Search for a local minimum.
 Step number  11 out of a maximum of  156
 All quantities printed in internal units (Hartrees-Bohrs-Radians)
 Mixed Optimization -- En-DIIS/RFO-DIIS
 Swapping is turned off.
 Update second derivatives using D2CorX and points    7    8    9   10   11
 DE= -7.82D-06 DEPred=-7.32D-06 R= 1.07D+00
 TightC=F SS=  1.41D+00  RLast= 9.25D-02 DXNew= 2.5456D+00 2.7747D-01
 Trust test= 1.07D+00 RLast= 9.25D-02 DXMaxT set to 1.51D+00
 ITU=  1  0  1  1  1  0  1 -1  1  1  0
     Eigenvalues ---    0.00034   0.00040   0.00065   0.00075   0.00204
     Eigenvalues ---    0.00261   0.00329   0.00392   0.00508   0.00538
     Eigenvalues ---    0.00635   0.00678   0.00786   0.00850   0.01027
     Eigenvalues ---    0.01115   0.01256   0.01355   0.01409   0.01459
     Eigenvalues ---    0.01532   0.01647   0.01651   0.01804   0.01868
     Eigenvalues ---    0.02027   0.02089   0.02246   0.02437   0.02602
     Eigenvalues ---    0.02730   0.02810   0.03037   0.03475   0.03949
     Eigenvalues ---    0.04223   0.04752   0.05113   0.05337   0.05639
     Eigenvalues ---    0.05699   0.06375   0.06598   0.09099   0.11714
     Eigenvalues ---    0.12058   0.13632   0.19948   0.21454   0.21898
     Eigenvalues ---    0.24028   0.28381   0.30374   0.37503   0.37793
     Eigenvalues ---    0.38617   0.41585   0.41894   0.43740   0.46023
     Eigenvalues ---    0.47316   0.49554   0.51392   0.54022   0.55789
     Eigenvalues ---    0.57185   0.57457   0.57508   0.57684   0.60139
     Eigenvalues ---    0.90534   1.01101
 En-DIIS/RFO-DIIS/Sim-DIIS IScMMF=       -3 using points:    11   10    9    8    7    6    5
 RFO step:  Lambda=-7.12106236D-06.
 DidBck=F Rises=F RFO-DIIS coefs:    1.33015   -0.60960    0.49194   -0.21423   -0.02221
                  RFO-DIIS coefs:    0.02070    0.00325
 Iteration  1 RMS(Cart)=  0.01115830 RMS(Int)=  0.00014681
 Iteration  2 RMS(Cart)=  0.00015253 RMS(Int)=  0.00001929
 Iteration  3 RMS(Cart)=  0.00000002 RMS(Int)=  0.00001929
 Variable       Old X    -DE/DX   Delta X   Delta X   Delta X     New X
                                 (Linear)    (Quad)   (Total)
    R1        2.29189  -0.00009  -0.00017  -0.00002  -0.00019   2.29171
    R2        2.45299   0.00002  -0.00012   0.00017   0.00005   2.45304
    R3        2.93033   0.00003   0.00009  -0.00001   0.00008   2.93041
    R4        1.93429  -0.00025  -0.00043  -0.00054  -0.00097   1.93332
    R5        2.87128  -0.00005   0.00074   0.00109   0.00183   2.87311
    R6        2.51487   0.00001   0.00006  -0.00001   0.00005   2.51492
    R7        2.53543  -0.00000  -0.00061  -0.00000  -0.00061   2.53482
    R8        2.53605  -0.00002   0.00049   0.00004   0.00052   2.53658
    R9        1.83576  -0.00002  -0.00003  -0.00004  -0.00007   1.83569
   R10        1.83638  -0.00002   0.00003  -0.00008  -0.00005   1.83634
   R11        3.13490  -0.00000  -0.00021   0.00024   0.00003   3.13493
   R12        3.55195  -0.00002   0.00043  -0.00050  -0.00007   3.55188
   R13        1.81384  -0.00001  -0.00002  -0.00000  -0.00003   1.81382
   R14        1.86163   0.00013   0.00007   0.00015   0.00022   1.86185
   R15        3.52472  -0.00008  -0.00113   0.00080  -0.00030   3.52442
   R16        3.27005   0.00001  -0.00028  -0.00003  -0.00032   3.26973
   R17        1.84067  -0.00038  -0.00017  -0.00036  -0.00050   1.84017
   R18        1.84507   0.00002   0.00008  -0.00009  -0.00003   1.84504
   R19        3.46970  -0.00001  -0.00089   0.00136   0.00045   3.47016
   R20        1.81478  -0.00001  -0.00002  -0.00000  -0.00002   1.81475
   R21        1.88744  -0.00003  -0.00006  -0.00003  -0.00010   1.88734
   R22        3.39307   0.00001   0.00096  -0.00068   0.00028   3.39335
   R23        3.06168   0.00001  -0.00017   0.00023   0.00006   3.06173
   R24        1.81410  -0.00002   0.00001  -0.00001   0.00000   1.81410
   R25        1.84968   0.00009  -0.00001   0.00021   0.00018   1.84986
   R26        1.87764  -0.00009   0.00000  -0.00012  -0.00010   1.87754
   R27        1.81357  -0.00001  -0.00002  -0.00001  -0.00002   1.81354
    A1        2.24251   0.00000   0.00005   0.00007   0.00012   2.24263
    A2        2.10467  -0.00004  -0.00039   0.00020  -0.00020   2.10447
    A3        1.93599   0.00003   0.00033  -0.00026   0.00006   1.93605
    A4        1.97127  -0.00018   0.00015  -0.00002   0.00013   1.97140
    A5        1.93938   0.00001  -0.00012   0.00006  -0.00006   1.93932
    A6        1.92899   0.00004   0.00192   0.00012   0.00203   1.93102
    A7        1.92715   0.00004  -0.00159  -0.00024  -0.00183   1.92531
    A8        1.89021  -0.00003  -0.00000   0.00002   0.00002   1.89023
    A9        1.88992  -0.00003  -0.00014   0.00005  -0.00010   1.88983
   A10        1.88671  -0.00003  -0.00007  -0.00000  -0.00007   1.88664
   A11        1.84454   0.00005   0.00025   0.00018   0.00041   1.84495
   A12        1.95577  -0.00001  -0.00109   0.00036  -0.00071   1.95507
   A13        1.95392  -0.00003   0.00047  -0.00033   0.00015   1.95407
   A14        2.10457  -0.00001   0.00126  -0.00175  -0.00047   2.10410
   A15        1.95692   0.00002  -0.00041   0.00111   0.00069   1.95761
   A16        1.46755  -0.00006  -0.00070   0.00088   0.00017   1.46772
   A17        1.88721   0.00002  -0.00022   0.00044   0.00021   1.88742
   A18        2.25414   0.00002   0.00100  -0.00020   0.00078   2.25493
   A19        1.74475   0.00000  -0.00134  -0.00011  -0.00141   1.74334
   A20        2.05060  -0.00006   0.00068  -0.00118  -0.00054   2.05006
   A21        2.04148  -0.00004  -0.00147   0.00102  -0.00045   2.04103
   A22        1.84215   0.00003   0.00005  -0.00037  -0.00026   1.84189
   A23        2.78230   0.00010   0.00076  -0.00078   0.00010   2.78240
   A24        2.03805   0.00003  -0.00066  -0.00026  -0.00091   2.03715
   A25        1.82714  -0.00004   0.00000   0.00100   0.00098   1.82812
   A26        1.60360  -0.00002  -0.00097  -0.00045  -0.00143   1.60217
   A27        1.87624  -0.00000   0.00047  -0.00008   0.00039   1.87663
   A28        2.20685   0.00001   0.00191  -0.00100   0.00089   2.20774
   A29        1.86994   0.00000  -0.00119   0.00118   0.00002   1.86995
   A30        2.10900   0.00002  -0.00024  -0.00004  -0.00026   2.10874
   A31        1.84083  -0.00003  -0.00057   0.00022  -0.00032   1.84050
   A32        1.86686  -0.00001  -0.00025  -0.00020  -0.00044   1.86642
   A33        1.84645  -0.00000  -0.00045  -0.00005  -0.00049   1.84596
   A34        2.14355  -0.00000   0.00015  -0.00016  -0.00002   2.14353
   A35        1.86898   0.00001  -0.00010   0.00015   0.00004   1.86903
   A36        3.24026  -0.00027   0.00048  -0.00124  -0.00076   3.23950
   A37        2.98993  -0.00004  -0.00038   0.00030  -0.00011   2.98983
   A38        2.87658  -0.00001   0.00085  -0.00007   0.00083   2.87741
   A39        3.25645  -0.00008   0.00117  -0.00072   0.00043   3.25689
   A40        2.99657  -0.00007   0.00071  -0.00039   0.00032   2.99689
   A41        2.86205  -0.00003   0.00183  -0.00122   0.00064   2.86269
   A42        3.10535  -0.00003   0.00010  -0.00075  -0.00063   3.10472
   A43        3.12885   0.00010  -0.00033   0.00061   0.00028   3.12913
   A44        3.33749   0.00003   0.00032   0.00011   0.00043   3.33793
   A45        3.26432  -0.00001  -0.00069   0.00038  -0.00031   3.26401
   A46        3.30345   0.00010  -0.00153   0.00034  -0.00120   3.30225
   A47        3.25967  -0.00007  -0.00000  -0.00031  -0.00030   3.25938
   A48        3.24530   0.00001   0.00150  -0.00054   0.00097   3.24628
   A49        2.97360   0.00001  -0.00000   0.00001   0.00003   2.97363
    D1       -0.01193  -0.00006  -0.00098  -0.00058  -0.00157  -0.01349
    D2        3.12313  -0.00002  -0.00362  -0.00079  -0.00441   3.11872
    D3       -0.01850  -0.00000  -0.02829  -0.00001  -0.02830  -0.04680
    D4       -2.11753   0.00000  -0.02949  -0.00015  -0.02964  -2.14717
    D5        2.07895  -0.00000  -0.02961  -0.00007  -0.02968   2.04927
    D6        3.12903  -0.00004  -0.02590   0.00018  -0.02572   3.10332
    D7        1.03000  -0.00003  -0.02709   0.00003  -0.02706   1.00294
    D8       -1.05671  -0.00004  -0.02721   0.00012  -0.02709  -1.08380
    D9       -0.65141  -0.00003  -0.00099   0.00014  -0.00085  -0.65226
   D10        1.60306  -0.00019  -0.00159  -0.00102  -0.00261   1.60044
   D11        1.54375  -0.00001   0.00271   0.00029   0.00300   1.54675
   D12       -2.43426   0.00005   0.00322   0.00039   0.00359  -2.43067
   D13       -0.74331   0.00002   0.00152   0.00047   0.00204  -0.74127
   D14       -2.68553  -0.00003   0.00160   0.00070   0.00231  -2.68323
   D15       -0.38036   0.00004   0.00211   0.00080   0.00290  -0.37746
   D16        1.31059   0.00001   0.00041   0.00088   0.00135   1.31194
   D17        1.46541   0.00001  -0.00198   0.00028  -0.00168   1.46373
   D18       -2.53208   0.00003  -0.00222   0.00029  -0.00192  -2.53401
   D19       -0.57165  -0.00004  -0.00193   0.00014  -0.00177  -0.57342
   D20        1.71404  -0.00002  -0.00217   0.00015  -0.00202   1.71203
   D21        2.94121  -0.00005  -0.00336  -0.00046  -0.00380   2.93741
   D22        0.88713  -0.00002  -0.00253  -0.00031  -0.00282   0.88431
   D23       -0.90811  -0.00002  -0.00237  -0.00138  -0.00376  -0.91187
   D24       -2.96219   0.00001  -0.00154  -0.00123  -0.00278  -2.96498
   D25        1.47409   0.00002  -0.00235  -0.00133  -0.00369   1.47040
   D26       -0.57999   0.00004  -0.00152  -0.00118  -0.00271  -0.58270
   D27       -1.17192  -0.00005  -0.00322   0.00006  -0.00315  -1.17507
   D28        2.92756   0.00001  -0.00476   0.00173  -0.00301   2.92455
   D29        0.77381  -0.00004  -0.00368   0.00133  -0.00237   0.77144
   D30        2.14981  -0.00010   0.00278   0.00007   0.00284   2.15265
   D31       -0.16250  -0.00001   0.00419   0.00000   0.00419  -0.15831
   D32        1.16233   0.00007  -0.00217   0.00114  -0.00104   1.16129
   D33       -0.93480   0.00009  -0.00238   0.00074  -0.00165  -0.93645
   D34       -2.80856   0.00010  -0.00093  -0.00047  -0.00142  -2.80998
   D35       -2.85359  -0.00005  -0.00180  -0.00022  -0.00203  -2.85562
   D36        1.33247  -0.00003  -0.00200  -0.00062  -0.00264   1.32983
   D37       -0.54129  -0.00002  -0.00055  -0.00183  -0.00241  -0.54370
   D38        0.57273  -0.00003   0.00033   0.00154   0.00185   0.57458
   D39       -1.64797  -0.00003   0.00145   0.00153   0.00298  -1.64499
   D40        2.74737  -0.00000  -0.00114   0.00034  -0.00081   2.74655
   D41        0.52667  -0.00000  -0.00002   0.00033   0.00031   0.52698
   D42       -1.25110   0.00002   0.00063   0.00061   0.00123  -1.24986
   D43        2.81139   0.00002   0.00175   0.00059   0.00236   2.81375
   D44       -0.50728   0.00003   0.00190  -0.00021   0.00170  -0.50559
   D45       -2.61904   0.00001   0.00239  -0.00033   0.00206  -2.61698
   D46       -2.67274   0.00004   0.00240  -0.00037   0.00202  -2.67072
   D47        1.49869   0.00002   0.00288  -0.00049   0.00238   1.50107
   D48        1.13886   0.00000   0.00073  -0.00021   0.00054   1.13940
   D49       -0.97290  -0.00002   0.00122  -0.00032   0.00090  -0.97200
         Item               Value     Threshold  Converged?
 Maximum Force            0.000384     0.000015     NO 
 RMS     Force            0.000066     0.000010     NO 
 Maximum Displacement     0.069005     0.000060     NO 
 RMS     Displacement     0.011160     0.000040     NO 
 Predicted change in Energy=-3.087146D-06
 GradGradGradGradGradGradGradGradGradGradGradGradGradGradGradGradGradGrad

                          Input orientation:                          
 ---------------------------------------------------------------------
 Center     Atomic      Atomic             Coordinates (Angstroms)
 Number     Number       Type             X           Y           Z
 ---------------------------------------------------------------------
      1          6           0        2.031507    1.198075   -0.196215
      2          8           0        1.450331    1.376791    0.853064
      3          8           0        2.026710    0.143461   -0.953060
      4          1           0        1.455716   -0.616499   -0.574778
      5          6           0        2.935334    2.306210   -0.796065
      6          9           0        2.905985    3.406215   -0.047558
      7          9           0        2.530587    2.627997   -2.033766
      8          9           0        4.206441    1.881310   -0.870337
      9          8           0       -0.842753    0.340902    2.178999
     10          1           0       -0.052392    0.739705    1.779108
     11          1           0       -0.577253   -0.553454    2.450900
     12          8           0       -0.042209   -2.353350    2.533915
     13          1           0        0.403719   -2.694441    3.312425
     14          1           0       -0.775879   -2.970090    2.305726
     15          8           0        0.661022   -1.831443   -0.123179
     16          1           0        0.643773   -2.027600    0.830478
     17          1           0       -0.267958   -1.887127   -0.418405
     18          8           0       -2.080180   -2.064835   -0.655836
     19          1           0       -2.389919   -2.160306   -1.559812
     20          1           0       -2.468233   -1.219229   -0.292728
     21          8           0       -2.059986   -3.787700    1.483288
     22          1           0       -1.984788   -4.717110    1.255022
     23          1           0       -2.186863   -3.297617    0.645448
     24          8           0       -2.844993    0.165957    0.458510
     25          1           0       -2.125719    0.314455    1.127638
     26          1           0       -3.681473    0.302644    0.908639
 ---------------------------------------------------------------------
                    Distance matrix (angstroms):
                    1          2          3          4          5
     1  C    0.000000
     2  O    1.212721   0.000000
     3  O    1.298094   2.261725   0.000000
     4  H    1.941011   2.451931   1.023069   0.000000
     5  C    1.550705   2.405968   2.351113   3.283362   0.000000
     6  F    2.379641   2.654922   3.498374   4.308534   1.330839
     7  F    2.381250   3.326599   2.755855   3.716281   1.341369
     8  F    2.377307   3.289497   2.788941   3.727317   1.342300
     9  O    3.825932   2.844188   4.252363   3.712528   5.194938
    10  H    2.907686   1.876596   3.484668   3.107163   4.244050
    11  H    4.108613   3.223356   4.342034   3.645774   5.573036
    12  O    4.936246   4.355099   4.761668   3.863212   6.454923
    13  H    5.487434   4.870194   5.374212   4.531544   6.949481
    14  H    5.613798   5.095254   5.307391   4.337824   7.157762
    15  O    3.325890   3.445116   2.540482   1.520385   4.769218
    16  H    3.658536   3.498703   3.131618   2.150629   5.165153
    17  H    3.854267   3.901577   3.110409   2.147091   5.290348
    18  O    5.269137   5.156169   4.672415   3.821886   6.654404
    19  H    5.717266   5.751569   5.018176   4.259406   6.992238
    20  H    5.108849   4.838109   4.743150   3.979976   6.471523
    21  O    6.664758   6.276263   6.171783   5.162588   8.202708
    22  H    7.295624   7.006942   6.677791   5.656876   8.817119
    23  H    6.222081   5.926413   5.670135   4.684627   7.727725
    24  O    5.027344   4.480134   5.072132   4.491773   6.290217
    25  H    4.451505   3.740599   4.647710   4.073276   5.769054
    26  H    5.887329   5.243309   6.006214   5.425501   7.120564
                    6          7          8          9         10
     6  F    0.000000
     7  F    2.166003   0.000000
     8  F    2.166445   2.172462   0.000000
     9  O    5.329797   5.861537   6.096365   0.000000
    10  H    4.381664   4.977493   5.143975   0.971405   0.000000
    11  H    5.835599   6.316053   6.312085   0.971747   1.548884
    12  O    6.966236   7.231653   6.897268   2.832990   3.183838
    13  H    7.400597   7.837964   7.272805   3.471549   3.788464
    14  H    7.729899   7.816809   7.645063   3.314092   3.816195
    15  O    5.699003   5.199252   5.187752   3.504347   3.276959
    16  H    5.951042   5.782607   5.555624   3.104524   3.007079
    17  H    6.183114   5.552260   5.867334   3.470015   3.431585
    18  O    7.427263   6.721647   7.425610   3.918557   4.231586
    19  H    7.830687   6.882140   7.766724   4.756939   5.002248
    20  H    7.094861   6.543742   7.382293   3.344492   3.737140
    21  O    8.874501   8.637373   8.771849   4.360164   4.961385
    22  H    9.571039   9.227965   9.294494   5.267017   5.812543
    23  H    8.447409   8.034016   8.366195   4.170999   4.705435
    24  O    6.620357   6.416381   7.377736   2.645686   3.141941
    25  H    6.021471   6.085075   6.822257   1.658934   2.214484
    26  H    7.344458   7.256357   8.238697   3.110243   3.757522
                   11         12         13         14         15
    11  H    0.000000
    12  O    1.879572   0.000000
    13  H    2.507660   0.959830   0.000000
    14  H    2.429128   0.985247   1.575080   0.000000
    15  O    3.129292   2.797690   3.551669   3.043154   0.000000
    16  H    2.507943   1.865042   2.581156   2.253898   0.973775
    17  H    3.179191   2.997419   3.875822   2.975178   0.976352
    18  O    3.767608   3.796193   4.723691   3.360288   2.802211
    19  H    4.685461   4.723093   5.641667   4.266528   3.388260
    20  H    3.398022   3.893807   4.839575   3.561115   3.193084
    21  O    3.687156   2.689349   3.257422   1.730266   3.716392
    22  H    4.554922   3.316103   3.745539   2.370130   4.150521
    23  H    3.657996   3.009566   3.766657   2.203332   3.294071
    24  O    3.103194   4.302303   5.184674   4.186673   4.076777
    25  H    2.214054   3.665490   4.497200   3.741417   3.733008
    26  H    3.570385   4.789579   5.607985   4.594030   4.947346
                   16         17         18         19         20
    16  H    0.000000
    17  H    1.552641   0.000000
    18  O    3.103295   1.836329   0.000000
    19  H    3.864503   2.424903   0.960326   0.000000
    20  H    3.405824   2.302844   0.998740   1.580272   0.000000
    21  O    3.291569   3.231096   2.746730   3.466660   3.149276
    22  H    3.784578   3.708998   3.270327   3.824222   3.855440
    23  H    3.108002   2.608344   1.795681   2.489554   2.297616
    24  O    4.137819   3.409581   2.608283   3.113232   1.620200
    25  H    3.639178   3.269325   2.973865   3.662872   2.118241
    26  H    4.913644   4.267109   3.258324   3.718532   2.287211
                   21         22         23         24         25
    21  O    0.000000
    22  H    0.959981   0.000000
    23  H    0.978906   1.558004   0.000000
    24  O    4.159064   5.021825   3.530500   0.000000
    25  H    4.118068   5.035150   3.644628   0.993549   0.000000
    26  H    4.437381   5.310052   3.907046   0.959686   1.571136
                   26
    26  H    0.000000
 Stoichiometry    C2H13F3O8
 Framework group  C1[X(C2H13F3O8)]
 Deg. of freedom    72
 Full point group                 C1      NOp   1
 Largest Abelian subgroup         C1      NOp   1
 Largest concise Abelian subgroup C1      NOp   1
                         Standard orientation:                         
 ---------------------------------------------------------------------
 Center     Atomic      Atomic             Coordinates (Angstroms)
 Number     Number       Type             X           Y           Z
 ---------------------------------------------------------------------
      1          6           0       -1.842175   -0.174929   -0.089711
      2          8           0       -1.272253    0.312827   -1.042587
      3          8           0       -1.340190   -0.879162    0.878336
      4          1           0       -0.332668   -1.028574    0.782184
      5          6           0       -3.373612   -0.005202    0.085167
      6          9           0       -3.884920    0.755587   -0.879663
      7          9           0       -3.654204    0.566527    1.265703
      8          9           0       -3.982446   -1.200834    0.045750
      9          8           0        1.366509    1.142997   -1.703764
     10          1           0        0.444773    0.883600   -1.540236
     11          1           0        1.859922    0.311841   -1.803837
     12          8           0        2.723905   -1.339460   -1.559849
     13          1           0        2.862026   -1.932259   -2.301998
     14          1           0        3.579144   -1.244145   -1.080066
     15          8           0        1.154446   -1.343828    0.756150
     16          1           0        1.562063   -1.514919   -0.111498
     17          1           0        1.748579   -0.711641    1.204043
     18          8           0        3.047700    0.456928    1.768698
     19          1           0        3.074416    0.651542    2.708718
     20          1           0        2.847064    1.310474    1.290487
     21          8           0        4.783060   -0.872779    0.105891
     22          1           0        5.292328   -1.570338    0.524962
     23          1           0        4.309177   -0.397970    0.818805
     24          8           0        2.383769    2.518035    0.314679
     25          1           0        1.974953    2.082036   -0.478993
     26          1           0        2.991501    3.185152   -0.011838
 ---------------------------------------------------------------------
 Rotational constants (GHZ):           0.9545610           0.2303426           0.2263870
 Standard basis: 6-31++G(d,p) (6D, 7F)
 There are   325 symmetry adapted cartesian basis functions of A   symmetry.
 There are   325 symmetry adapted basis functions of A   symmetry.
   325 basis functions,   520 primitive gaussians,   325 cartesian basis functions
    58 alpha electrons       58 beta electrons
       nuclear repulsion energy       965.7421899430 Hartrees.
 NAtoms=   26 NActive=   26 NUniq=   26 SFac= 1.00D+00 NAtFMM=   60 NAOKFM=F Big=F
 Integral buffers will be    131072 words long.
 Raffenetti 2 integral format.
 Two-electron integral symmetry is turned on.
 Nuclear repulsion after empirical dispersion term =      965.7290754410 Hartrees.
 One-electron integrals computed using PRISM.
 NBasis=   325 RedAO= T EigKep=  4.19D-05  NBF=   325
 NBsUse=   325 1.00D-06 EigRej= -1.00D+00 NBFU=   325
 Initial guess from the checkpoint file:  "/local_scratch/slurm.5787627/Gau-2442570.chk"
 B after Tr=     0.000000   -0.000000   -0.000000
         Rot=    0.999989   -0.004591    0.000088    0.000134 Ang=  -0.53 deg.
 ExpMin= 3.60D-02 ExpMax= 7.00D+03 ExpMxC= 1.05D+03 IAcc=3 IRadAn=         5 AccDes= 0.00D+00
 Harris functional with IExCor= 4639 and IRadAn=       5 diagonalized for initial guess.
 HarFok:  IExCor= 4639 AccDes= 0.00D+00 IRadAn=         5 IDoV= 1 UseB2=F ITyADJ=14
 ICtDFT=  3500011 ScaDFX=  1.000000  1.000000  1.000000  1.000000
 FoFCou: FMM=F IPFlag=           0 FMFlag=      100000 FMFlg1=           0
         NFxFlg=           0 DoJE=T BraDBF=F KetDBF=T FulRan=T
         wScrn=  0.000000 ICntrl=       500 IOpCl=  0 I1Cent=   200000004 NGrid=           0
         NMat0=    1 NMatS0=      1 NMatT0=    0 NMatD0=    1 NMtDS0=    0 NMtDT0=    0
 Petite list used in FoFCou.
 Requested convergence on RMS density matrix=1.00D-10 within 128 cycles.
 Requested convergence on MAX density matrix=1.00D-08.
 Requested convergence on             energy=1.00D-08.
 No special actions if energy rises.
 SCF Done:  E(RwB97XD) =  -985.248961827     A.U. after   14 cycles
            NFock= 14  Conv=0.45D-10     -V/T= 2.0083
 Calling FoFJK, ICntrl=      2127 FMM=F ISym2X=0 I1Cent= 0 IOpClX= 0 NMat=1 NMatS=1 NMatT=0.
 ***** Axes restored to original set *****
 -------------------------------------------------------------------
 Center     Atomic                   Forces (Hartrees/Bohr)
 Number     Number              X              Y              Z
 -------------------------------------------------------------------
      1        6          -0.000027513   -0.000020329    0.000027806
      2        8          -0.000009366    0.000025778   -0.000013500
      3        8           0.000047568    0.000012339    0.000010978
      4        1          -0.000038075   -0.000017249    0.000026573
      5        6          -0.000007357   -0.000006841    0.000003426
      6        9           0.000005862    0.000002297    0.000004689
      7        9           0.000003075    0.000002602    0.000002263
      8        9           0.000001392    0.000008577   -0.000002636
      9        8           0.000046567   -0.000024387   -0.000022988
     10        1          -0.000008250    0.000025396   -0.000023049
     11        1          -0.000016162   -0.000016412    0.000019925
     12        8           0.000034903    0.000013423    0.000008897
     13        1           0.000004073    0.000005069   -0.000001764
     14        1          -0.000011512   -0.000007919   -0.000020496
     15        8           0.000106042   -0.000089100    0.000004235
     16        1          -0.000070685    0.000070725   -0.000062290
     17        1          -0.000048925    0.000000353    0.000015972
     18        8           0.000000924   -0.000005003    0.000026487
     19        1          -0.000001481    0.000019151    0.000003556
     20        1          -0.000010521   -0.000007965   -0.000018157
     21        8          -0.000015694   -0.000006790    0.000011099
     22        1          -0.000000869    0.000009486   -0.000009101
     23        1           0.000009155    0.000000111    0.000000518
     24        8           0.000026446    0.000000043    0.000038092
     25        1          -0.000018306    0.000002973   -0.000027310
     26        1          -0.000001291    0.000003674   -0.000003226
 -------------------------------------------------------------------
 Cartesian Forces:  Max     0.000106042 RMS     0.000027039

 GradGradGradGradGradGradGradGradGradGradGradGradGradGradGradGradGradGrad
 Berny optimization.
 Using GEDIIS/GDIIS optimizer.
 FormGI is forming the generalized inverse of G from B-inverse, IUseBI=4.
 Internal  Forces:  Max     0.000108483 RMS     0.000024543
 Search for a local minimum.
 Step number  12 out of a maximum of  156
 All quantities printed in internal units (Hartrees-Bohrs-Radians)
 Mixed Optimization -- En-DIIS/RFO-DIIS
 Swapping is turned off.
 Update second derivatives using D2CorX and points    7    8    9   10   11
                                                     12
 DE= -2.31D-06 DEPred=-3.09D-06 R= 7.50D-01
 TightC=F SS=  1.41D+00  RLast= 7.05D-02 DXNew= 2.5456D+00 2.1165D-01
 Trust test= 7.50D-01 RLast= 7.05D-02 DXMaxT set to 1.51D+00
 ITU=  1  1  0  1  1  1  0  1 -1  1  1  0
     Eigenvalues ---    0.00040   0.00057   0.00070   0.00077   0.00203
     Eigenvalues ---    0.00251   0.00331   0.00372   0.00499   0.00546
     Eigenvalues ---    0.00634   0.00685   0.00789   0.00847   0.01027
     Eigenvalues ---    0.01105   0.01240   0.01344   0.01411   0.01465
     Eigenvalues ---    0.01536   0.01631   0.01657   0.01803   0.01842
     Eigenvalues ---    0.02039   0.02092   0.02252   0.02470   0.02610
     Eigenvalues ---    0.02740   0.02813   0.03048   0.03474   0.03967
     Eigenvalues ---    0.04209   0.04749   0.05125   0.05347   0.05608
     Eigenvalues ---    0.05713   0.06357   0.06623   0.09324   0.11694
     Eigenvalues ---    0.11904   0.13634   0.19873   0.21460   0.21893
     Eigenvalues ---    0.24023   0.28352   0.30898   0.37495   0.37787
     Eigenvalues ---    0.38611   0.41811   0.41922   0.43828   0.46264
     Eigenvalues ---    0.47820   0.49544   0.51417   0.54055   0.55839
     Eigenvalues ---    0.57187   0.57459   0.57510   0.57684   0.59890
     Eigenvalues ---    0.86892   0.96333
 En-DIIS/RFO-DIIS/Sim-DIIS IScMMF=       -3 using points:    12   11   10    9    8    7    6    5
 RFO step:  Lambda=-1.15163582D-06.
 DidBck=T Rises=F RFO-DIIS coefs:    0.54008    0.99958   -0.53087    0.03750   -0.01944
                  RFO-DIIS coefs:   -0.02663   -0.01873    0.01852
 Iteration  1 RMS(Cart)=  0.00581851 RMS(Int)=  0.00003586
 Iteration  2 RMS(Cart)=  0.00003058 RMS(Int)=  0.00002248
 Iteration  3 RMS(Cart)=  0.00000000 RMS(Int)=  0.00002248
 Variable       Old X    -DE/DX   Delta X   Delta X   Delta X     New X
                                 (Linear)    (Quad)   (Total)
    R1        2.29171  -0.00000   0.00002  -0.00003  -0.00001   2.29170
    R2        2.45304   0.00002  -0.00002   0.00004   0.00002   2.45306
    R3        2.93041   0.00000  -0.00001   0.00001   0.00000   2.93041
    R4        1.93332   0.00002   0.00016  -0.00020  -0.00004   1.93328
    R5        2.87311  -0.00002  -0.00041   0.00035  -0.00006   2.87305
    R6        2.51492   0.00000   0.00002   0.00000   0.00002   2.51495
    R7        2.53482  -0.00000  -0.00012  -0.00003  -0.00015   2.53467
    R8        2.53658  -0.00000   0.00011   0.00004   0.00015   2.53673
    R9        1.83569   0.00001   0.00002   0.00001   0.00004   1.83573
   R10        1.83634   0.00000   0.00007  -0.00006   0.00002   1.83636
   R11        3.13493  -0.00001  -0.00020  -0.00010  -0.00030   3.13463
   R12        3.55188  -0.00002  -0.00009  -0.00017  -0.00024   3.55164
   R13        1.81382  -0.00000   0.00001  -0.00001  -0.00001   1.81381
   R14        1.86185   0.00003  -0.00020   0.00015  -0.00006   1.86179
   R15        3.52442  -0.00005  -0.00017  -0.00073  -0.00090   3.52352
   R16        3.26973   0.00001   0.00018  -0.00013   0.00003   3.26976
   R17        1.84017  -0.00011   0.00025  -0.00026  -0.00001   1.84016
   R18        1.84504   0.00004   0.00012  -0.00006   0.00008   1.84511
   R19        3.47016  -0.00001  -0.00061   0.00084   0.00024   3.47040
   R20        1.81475  -0.00001   0.00001  -0.00000   0.00000   1.81476
   R21        1.88734  -0.00001   0.00007  -0.00000   0.00006   1.88741
   R22        3.39335   0.00000   0.00045  -0.00026   0.00018   3.39352
   R23        3.06173  -0.00000  -0.00009  -0.00005  -0.00015   3.06158
   R24        1.81410  -0.00001   0.00001  -0.00001   0.00000   1.81410
   R25        1.84986   0.00001  -0.00021   0.00015  -0.00007   1.84979
   R26        1.87754  -0.00004   0.00016  -0.00007   0.00009   1.87763
   R27        1.81354   0.00000   0.00001  -0.00001   0.00000   1.81355
    A1        2.24263   0.00002  -0.00004   0.00017   0.00013   2.24275
    A2        2.10447  -0.00003  -0.00017  -0.00005  -0.00022   2.10426
    A3        1.93605   0.00001   0.00021  -0.00012   0.00009   1.93614
    A4        1.97140  -0.00006  -0.00006   0.00026   0.00020   1.97160
    A5        1.93932  -0.00000  -0.00010   0.00004  -0.00006   1.93926
    A6        1.93102   0.00000   0.00040   0.00011   0.00051   1.93153
    A7        1.92531   0.00002  -0.00031  -0.00014  -0.00045   1.92487
    A8        1.89023  -0.00000   0.00004  -0.00002   0.00002   1.89025
    A9        1.88983  -0.00001  -0.00006   0.00004  -0.00003   1.88980
   A10        1.88664  -0.00001   0.00003  -0.00003  -0.00000   1.88664
   A11        1.84495   0.00003   0.00003   0.00027   0.00030   1.84525
   A12        1.95507  -0.00001  -0.00101   0.00020  -0.00082   1.95424
   A13        1.95407  -0.00000   0.00034   0.00033   0.00069   1.95476
   A14        2.10410   0.00000   0.00056  -0.00039   0.00015   2.10425
   A15        1.95761   0.00000  -0.00131   0.00047  -0.00084   1.95676
   A16        1.46772  -0.00003  -0.00001  -0.00034  -0.00038   1.46734
   A17        1.88742   0.00001  -0.00039   0.00035  -0.00008   1.88734
   A18        2.25493   0.00001   0.00133  -0.00017   0.00117   2.25609
   A19        1.74334   0.00000  -0.00033   0.00009  -0.00021   1.74313
   A20        2.05006  -0.00004  -0.00003  -0.00068  -0.00078   2.04927
   A21        2.04103   0.00000   0.00084   0.00076   0.00160   2.04263
   A22        1.84189  -0.00001   0.00033  -0.00060  -0.00018   1.84171
   A23        2.78240   0.00006   0.00113   0.00066   0.00187   2.78427
   A24        2.03715   0.00001   0.00010  -0.00023  -0.00019   2.03696
   A25        1.82812  -0.00001   0.00043   0.00044   0.00090   1.82903
   A26        1.60217  -0.00000   0.00034  -0.00007   0.00031   1.60248
   A27        1.87663  -0.00002  -0.00008   0.00005  -0.00000   1.87662
   A28        2.20774   0.00001   0.00052  -0.00036   0.00015   2.20789
   A29        1.86995   0.00000  -0.00130   0.00032  -0.00100   1.86895
   A30        2.10874   0.00000  -0.00021   0.00033   0.00017   2.10891
   A31        1.84050  -0.00000   0.00040  -0.00014   0.00028   1.84078
   A32        1.86642  -0.00000   0.00015  -0.00022  -0.00005   1.86637
   A33        1.84596  -0.00000  -0.00032  -0.00032  -0.00066   1.84531
   A34        2.14353   0.00000  -0.00043   0.00026  -0.00016   2.14337
   A35        1.86903   0.00000  -0.00014   0.00013  -0.00003   1.86900
   A36        3.23950  -0.00010   0.00047  -0.00020   0.00027   3.23978
   A37        2.98983  -0.00002   0.00100  -0.00021   0.00080   2.99063
   A38        2.87741  -0.00001  -0.00057  -0.00001  -0.00054   2.87687
   A39        3.25689  -0.00002   0.00240  -0.00032   0.00201   3.25890
   A40        2.99689  -0.00004   0.00084  -0.00051   0.00033   2.99722
   A41        2.86269  -0.00001   0.00036  -0.00012   0.00025   2.86294
   A42        3.10472  -0.00000  -0.00012  -0.00058  -0.00065   3.10407
   A43        3.12913   0.00006   0.00044   0.00045   0.00090   3.13003
   A44        3.33793   0.00001  -0.00020   0.00071   0.00048   3.33841
   A45        3.26401  -0.00000  -0.00050   0.00029  -0.00020   3.26381
   A46        3.30225   0.00004  -0.00012   0.00048   0.00028   3.30253
   A47        3.25938  -0.00003   0.00054  -0.00017   0.00041   3.25978
   A48        3.24628  -0.00001   0.00028  -0.00019   0.00008   3.24636
   A49        2.97363  -0.00000  -0.00003  -0.00008  -0.00012   2.97350
    D1       -0.01349  -0.00002   0.00045  -0.00004   0.00041  -0.01309
    D2        3.11872  -0.00001  -0.00005  -0.00020  -0.00025   3.11847
    D3       -0.04680   0.00001  -0.00722   0.00006  -0.00716  -0.05396
    D4       -2.14717   0.00001  -0.00747  -0.00001  -0.00749  -2.15466
    D5        2.04927   0.00001  -0.00757   0.00004  -0.00752   2.04175
    D6        3.10332  -0.00000  -0.00676   0.00021  -0.00655   3.09676
    D7        1.00294  -0.00000  -0.00702   0.00013  -0.00688   0.99606
    D8       -1.08380  -0.00001  -0.00711   0.00019  -0.00692  -1.09072
    D9       -0.65226  -0.00000  -0.00717   0.00026  -0.00690  -0.65916
   D10        1.60044  -0.00009  -0.00548  -0.00060  -0.00608   1.59436
   D11        1.54675  -0.00000   0.00276  -0.00015   0.00259   1.54934
   D12       -2.43067   0.00003   0.00070   0.00070   0.00139  -2.42927
   D13       -0.74127   0.00001   0.00066   0.00055   0.00121  -0.74005
   D14       -2.68323  -0.00001   0.00196   0.00016   0.00212  -2.68111
   D15       -0.37746   0.00002  -0.00010   0.00101   0.00092  -0.37654
   D16        1.31194   0.00001  -0.00014   0.00086   0.00074   1.31268
   D17        1.46373   0.00001  -0.00130  -0.00017  -0.00147   1.46226
   D18       -2.53401   0.00001  -0.00224   0.00016  -0.00208  -2.53609
   D19       -0.57342  -0.00002  -0.00095  -0.00074  -0.00169  -0.57511
   D20        1.71203  -0.00001  -0.00189  -0.00040  -0.00230   1.70972
   D21        2.93741  -0.00002   0.00061  -0.00056   0.00006   2.93747
   D22        0.88431  -0.00001   0.00025  -0.00032  -0.00006   0.88425
   D23       -0.91187  -0.00000  -0.00014  -0.00036  -0.00049  -0.91236
   D24       -2.96498   0.00001  -0.00050  -0.00012  -0.00061  -2.96558
   D25        1.47040   0.00001   0.00086  -0.00023   0.00061   1.47102
   D26       -0.58270   0.00002   0.00050   0.00001   0.00050  -0.58221
   D27       -1.17507  -0.00001   0.00129  -0.00050   0.00077  -1.17430
   D28        2.92455   0.00000  -0.00005   0.00041   0.00039   2.92494
   D29        0.77144  -0.00001  -0.00003  -0.00008  -0.00013   0.77131
   D30        2.15265  -0.00003   0.00185   0.00015   0.00198   2.15463
   D31       -0.15831   0.00000   0.00035   0.00023   0.00056  -0.15775
   D32        1.16129   0.00004  -0.00118   0.00131   0.00012   1.16141
   D33       -0.93645   0.00006  -0.00193   0.00109  -0.00086  -0.93731
   D34       -2.80998   0.00006  -0.00054   0.00075   0.00018  -2.80980
   D35       -2.85562  -0.00003  -0.00015   0.00017   0.00003  -2.85559
   D36        1.32983  -0.00001  -0.00090  -0.00005  -0.00095   1.32888
   D37       -0.54370  -0.00001   0.00049  -0.00040   0.00008  -0.54362
   D38        0.57458  -0.00001  -0.00030   0.00015  -0.00015   0.57443
   D39       -1.64499  -0.00001  -0.00046  -0.00010  -0.00055  -1.64554
   D40        2.74655   0.00001   0.00037  -0.00043  -0.00003   2.74652
   D41        0.52698   0.00001   0.00022  -0.00067  -0.00043   0.52655
   D42       -1.24986   0.00000  -0.00085  -0.00031  -0.00116  -1.25102
   D43        2.81375   0.00000  -0.00101  -0.00055  -0.00156   2.81220
   D44       -0.50559   0.00001   0.00097  -0.00011   0.00083  -0.50476
   D45       -2.61698  -0.00000   0.00202  -0.00019   0.00181  -2.61518
   D46       -2.67072   0.00002   0.00031   0.00000   0.00030  -2.67041
   D47        1.50107   0.00001   0.00135  -0.00008   0.00128   1.50235
   D48        1.13940  -0.00000   0.00128  -0.00004   0.00122   1.14062
   D49       -0.97200  -0.00001   0.00232  -0.00012   0.00220  -0.96980
         Item               Value     Threshold  Converged?
 Maximum Force            0.000108     0.000015     NO 
 RMS     Force            0.000025     0.000010     NO 
 Maximum Displacement     0.031419     0.000060     NO 
 RMS     Displacement     0.005820     0.000040     NO 
 Predicted change in Energy=-2.163607D-07
 GradGradGradGradGradGradGradGradGradGradGradGradGradGradGradGradGradGrad

                          Input orientation:                          
 ---------------------------------------------------------------------
 Center     Atomic      Atomic             Coordinates (Angstroms)
 Number     Number       Type             X           Y           Z
 ---------------------------------------------------------------------
      1          6           0        2.031257    1.199432   -0.198330
      2          8           0        1.444926    1.381039    0.847572
      3          8           0        2.030010    0.142921   -0.952558
      4          1           0        1.456702   -0.615929   -0.575607
      5          6           0        2.939062    2.305596   -0.795812
      6          9           0        2.899849    3.410172   -0.054501
      7          9           0        2.547214    2.618984   -2.039719
      8          9           0        4.211668    1.882392   -0.853711
      9          8           0       -0.843833    0.339824    2.179021
     10          1           0       -0.055240    0.739723    1.776695
     11          1           0       -0.576505   -0.554190    2.450293
     12          8           0       -0.039825   -2.353517    2.532231
     13          1           0        0.406886   -2.694662    3.310265
     14          1           0       -0.773780   -2.970186    2.304897
     15          8           0        0.659530   -1.829749   -0.125466
     16          1           0        0.642442   -2.026488    0.828069
     17          1           0       -0.269660   -1.884702   -0.420298
     18          8           0       -2.082225   -2.063635   -0.655176
     19          1           0       -2.393055   -2.158777   -1.558814
     20          1           0       -2.471250   -1.219022   -0.290709
     21          8           0       -2.058609   -3.787483    1.483241
     22          1           0       -1.983689   -4.716761    1.254337
     23          1           0       -2.186706   -3.296992    0.645871
     24          8           0       -2.849796    0.164165    0.463140
     25          1           0       -2.129300    0.312843    1.130983
     26          1           0       -3.685544    0.297923    0.915506
 ---------------------------------------------------------------------
                    Distance matrix (angstroms):
                    1          2          3          4          5
     1  C    0.000000
     2  O    1.212714   0.000000
     3  O    1.298105   2.261797   0.000000
     4  H    1.941130   2.452235   1.023048   0.000000
     5  C    1.550707   2.405817   2.351193   3.283472   0.000000
     6  F    2.379603   2.654791   3.498294   4.308563   1.330853
     7  F    2.381607   3.329263   2.753236   3.714499   1.341291
     8  F    2.377005   3.286423   2.791982   3.729448   1.342378
     9  O    3.828429   2.845225   4.254942   3.714014   5.198479
    10  H    2.909558   1.877513   3.486153   3.107585   4.246834
    11  H    4.109844   3.224905   4.342727   3.646068   5.574477
    12  O    4.936475   4.357691   4.760270   3.862313   6.454221
    13  H    5.487512   4.873779   5.371970   4.530259   6.947975
    14  H    5.614276   5.097020   5.306947   4.337612   7.157756
    15  O    3.326092   3.445695   2.540418   1.520352   4.769351
    16  H    3.659079   3.500800   3.130864   2.150117   5.165114
    17  H    3.854267   3.900303   3.111758   2.148076   5.291078
    18  O    5.270394   5.154108   4.676302   3.824420   6.657573
    19  H    5.718655   5.749008   5.022834   4.262359   6.996018
    20  H    5.111753   4.836573   4.749134   3.984180   6.476846
    21  O    6.665134   6.276341   6.172357   5.162850   8.203439
    22  H    7.295983   7.007427   6.678074   5.657014   8.817601
    23  H    6.222677   5.925656   5.671742   4.685565   7.729226
    24  O    5.033289   4.480314   5.081059   4.498163   6.299331
    25  H    4.456832   3.741184   4.655091   4.078539   5.776842
    26  H    5.893654   5.243995   6.015085   5.431504   7.130552
                    6          7          8          9         10
     6  F    0.000000
     7  F    2.165969   0.000000
     8  F    2.166499   2.172462   0.000000
     9  O    5.332055   5.872949   6.093855   0.000000
    10  H    4.383735   4.986923   5.141131   0.971424   0.000000
    11  H    5.837397   6.323517   6.307137   0.971759   1.549085
    12  O    6.967997   7.233343   6.890771   2.832891   3.184211
    13  H    7.403075   7.838250   7.263916   3.471616   3.789511
    14  H    7.731189   7.819431   7.640616   3.313143   3.815589
    15  O    5.699197   5.197975   5.189221   3.503971   3.275867
    16  H    5.952486   5.782108   5.554016   3.103791   3.006422
    17  H    6.181852   5.553421   5.870361   3.469099   3.429338
    18  O    7.425930   6.728713   7.431261   3.917002   4.228650
    19  H    7.828856   6.889450   7.774997   4.755471   4.999230
    20  H    7.094642   6.555479   7.388987   3.343360   3.734695
    21  O    8.874526   8.641046   8.770701   4.358263   4.959355
    22  H    9.571262   9.230007   9.293822   5.265298   5.810765
    23  H    8.446870   8.038728   8.367433   4.168967   4.702869
    24  O    6.622910   6.435694   7.385843   2.645561   3.141057
    25  H    6.024215   6.102575   6.827179   1.658776   2.213797
    26  H    7.348089   7.277908   8.246613   3.110233   3.757119
                   11         12         13         14         15
    11  H    0.000000
    12  O    1.879445   0.000000
    13  H    2.507634   0.959827   0.000000
    14  H    2.428393   0.985216   1.575008   0.000000
    15  O    3.128797   2.797639   3.551922   3.043294   0.000000
    16  H    2.507011   1.864565   2.581325   2.253281   0.973770
    17  H    3.178790   2.998339   3.876964   2.976425   0.976391
    18  O    3.766903   3.796708   4.724255   3.360937   2.802234
    19  H    4.684815   4.723585   5.642230   4.267165   3.388365
    20  H    3.397816   3.894598   4.840268   3.561622   3.194069
    21  O    3.685920   2.689262   3.257444   1.730283   3.716038
    22  H    4.553842   3.316104   3.745740   2.370249   4.150337
    23  H    3.656726   3.009584   3.766764   2.203526   3.293754
    24  O    3.103653   4.302998   5.185073   4.186414   4.078912
    25  H    2.214384   3.665907   4.497398   3.740827   3.734560
    26  H    3.570405   4.789071   5.606997   4.592310   4.948766
                   16         17         18         19         20
    16  H    0.000000
    17  H    1.552564   0.000000
    18  O    3.102452   1.836458   0.000000
    19  H    3.863801   2.424900   0.960327   0.000000
    20  H    3.405693   2.303675   0.998773   1.580298   0.000000
    21  O    3.290294   3.231776   2.746823   3.466790   3.148677
    22  H    3.783628   3.709833   3.270325   3.824223   3.854745
    23  H    3.106679   2.608896   1.795775   2.489728   2.296977
    24  O    4.138582   3.411073   2.608235   3.113353   1.620121
    25  H    3.639613   3.270158   2.973252   3.662442   2.117722
    26  H    4.913451   4.268077   3.258010   3.718624   2.287048
                   21         22         23         24         25
    21  O    0.000000
    22  H    0.959983   0.000000
    23  H    0.978867   1.557945   0.000000
    24  O    4.157175   5.019917   3.528836   0.000000
    25  H    4.116036   5.033223   3.642737   0.993597   0.000000
    26  H    4.433936   5.306428   3.904181   0.959688   1.571161
                   26
    26  H    0.000000
 Stoichiometry    C2H13F3O8
 Framework group  C1[X(C2H13F3O8)]
 Deg. of freedom    72
 Full point group                 C1      NOp   1
 Largest Abelian subgroup         C1      NOp   1
 Largest concise Abelian subgroup C1      NOp   1
                         Standard orientation:                         
 ---------------------------------------------------------------------
 Center     Atomic      Atomic             Coordinates (Angstroms)
 Number     Number       Type             X           Y           Z
 ---------------------------------------------------------------------
      1          6           0       -1.843121   -0.171177   -0.088576
      2          8           0       -1.272189    0.326580   -1.035650
      3          8           0       -1.342098   -0.884510    0.873303
      4          1           0       -0.334230   -1.031814    0.777760
      5          6           0       -3.375161   -0.005332    0.084752
      6          9           0       -3.884177    0.771092   -0.868787
      7          9           0       -3.660146    0.546077    1.273782
      8          9           0       -3.982634   -1.200810    0.023192
      9          8           0        1.369342    1.150715   -1.697783
     10          1           0        0.447208    0.893418   -1.533067
     11          1           0        1.860393    0.318622   -1.801730
     12          8           0        2.721209   -1.335278   -1.565244
     13          1           0        2.858147   -1.925131   -2.309952
     14          1           0        3.576947   -1.242807   -1.085856
     15          8           0        1.153166   -1.345571    0.751632
     16          1           0        1.560822   -1.513282   -0.116652
     17          1           0        1.747621   -0.715428    1.202056
     18          8           0        3.049522    0.448552    1.770194
     19          1           0        3.077092    0.639538    2.710935
     20          1           0        2.851275    1.304518    1.295254
     21          8           0        4.781762   -0.877546    0.101108
     22          1           0        5.290404   -1.577251    0.517358
     23          1           0        4.309022   -0.404699    0.816030
     24          8           0        2.392211    2.516954    0.323632
     25          1           0        1.981657    2.084497   -0.471139
     26          1           0        3.002556    3.182470   -0.001279
 ---------------------------------------------------------------------
 Rotational constants (GHZ):           0.9545301           0.2302210           0.2261945
 Standard basis: 6-31++G(d,p) (6D, 7F)
 There are   325 symmetry adapted cartesian basis functions of A   symmetry.
 There are   325 symmetry adapted basis functions of A   symmetry.
   325 basis functions,   520 primitive gaussians,   325 cartesian basis functions
    58 alpha electrons       58 beta electrons
       nuclear repulsion energy       965.6279445442 Hartrees.
 NAtoms=   26 NActive=   26 NUniq=   26 SFac= 1.00D+00 NAtFMM=   60 NAOKFM=F Big=F
 Integral buffers will be    131072 words long.
 Raffenetti 2 integral format.
 Two-electron integral symmetry is turned on.
 Nuclear repulsion after empirical dispersion term =      965.6148322090 Hartrees.
 One-electron integrals computed using PRISM.
 NBasis=   325 RedAO= T EigKep=  4.19D-05  NBF=   325
 NBsUse=   325 1.00D-06 EigRej= -1.00D+00 NBFU=   325
 Initial guess from the checkpoint file:  "/local_scratch/slurm.5787627/Gau-2442570.chk"
 B after Tr=    -0.000000   -0.000000    0.000000
         Rot=    0.999995   -0.003133    0.000036    0.000277 Ang=  -0.36 deg.
 ExpMin= 3.60D-02 ExpMax= 7.00D+03 ExpMxC= 1.05D+03 IAcc=3 IRadAn=         5 AccDes= 0.00D+00
 Harris functional with IExCor= 4639 and IRadAn=       5 diagonalized for initial guess.
 HarFok:  IExCor= 4639 AccDes= 0.00D+00 IRadAn=         5 IDoV= 1 UseB2=F ITyADJ=14
 ICtDFT=  3500011 ScaDFX=  1.000000  1.000000  1.000000  1.000000
 FoFCou: FMM=F IPFlag=           0 FMFlag=      100000 FMFlg1=           0
         NFxFlg=           0 DoJE=T BraDBF=F KetDBF=T FulRan=T
         wScrn=  0.000000 ICntrl=       500 IOpCl=  0 I1Cent=   200000004 NGrid=           0
         NMat0=    1 NMatS0=      1 NMatT0=    0 NMatD0=    1 NMtDS0=    0 NMtDT0=    0
 Petite list used in FoFCou.
 Requested convergence on RMS density matrix=1.00D-10 within 128 cycles.
 Requested convergence on MAX density matrix=1.00D-08.
 Requested convergence on             energy=1.00D-08.
 No special actions if energy rises.
 SCF Done:  E(RwB97XD) =  -985.248961621     A.U. after   14 cycles
            NFock= 14  Conv=0.42D-10     -V/T= 2.0083
 Calling FoFJK, ICntrl=      2127 FMM=F ISym2X=0 I1Cent= 0 IOpClX= 0 NMat=1 NMatS=1 NMatT=0.
 ***** Axes restored to original set *****
 -------------------------------------------------------------------
 Center     Atomic                   Forces (Hartrees/Bohr)
 Number     Number              X              Y              Z
 -------------------------------------------------------------------
      1        6          -0.000032247   -0.000004249    0.000039687
      2        8          -0.000033669   -0.000012877   -0.000005210
      3        8           0.000047216    0.000030380    0.000003297
      4        1          -0.000040930   -0.000019899    0.000023723
      5        6          -0.000010588   -0.000008352    0.000003851
      6        9           0.000015188   -0.000002056   -0.000002007
      7        9          -0.000000605    0.000005515    0.000008128
      8        9           0.000002409    0.000006068   -0.000011129
      9        8           0.000069483   -0.000009155   -0.000038685
     10        1          -0.000005582    0.000017464   -0.000009187
     11        1          -0.000010959    0.000001228    0.000009782
     12        8           0.000025584    0.000027414    0.000025226
     13        1           0.000019940    0.000010278   -0.000003404
     14        1          -0.000026385   -0.000025644   -0.000042543
     15        8           0.000048174   -0.000087207    0.000008981
     16        1          -0.000037654    0.000047201   -0.000045323
     17        1          -0.000008433    0.000012931    0.000019710
     18        8          -0.000005695    0.000014640    0.000027908
     19        1          -0.000004380    0.000015793    0.000004656
     20        1          -0.000003641   -0.000023821   -0.000022014
     21        8          -0.000023017   -0.000027635    0.000040399
     22        1           0.000001953    0.000011615   -0.000004830
     23        1           0.000012620    0.000015037   -0.000034436
     24        8           0.000050323    0.000003323    0.000060169
     25        1          -0.000044905   -0.000002212   -0.000050423
     26        1          -0.000004198    0.000004221   -0.000006327
 -------------------------------------------------------------------
 Cartesian Forces:  Max     0.000087207 RMS     0.000027127

 GradGradGradGradGradGradGradGradGradGradGradGradGradGradGradGradGradGrad
 Berny optimization.
 Using GEDIIS/GDIIS optimizer.
 FormGI is forming the generalized inverse of G from B-inverse, IUseBI=4.
 Internal  Forces:  Max     0.000233322 RMS     0.000040980
 Search for a local minimum.
 Step number  13 out of a maximum of  156
 All quantities printed in internal units (Hartrees-Bohrs-Radians)
 Mixed Optimization -- En-DIIS/RFO-DIIS
 Swapping is turned off.
 Update second derivatives using D2CorX and points    7    8    9   10   11
                                                     12   13
 DE=  2.06D-07 DEPred=-2.16D-07 R=-9.50D-01
 Trust test=-9.50D-01 RLast= 2.15D-02 DXMaxT set to 7.57D-01
 ITU= -1  1  1  0  1  1  1  0  1 -1  1  1  0
     Eigenvalues ---    0.00040   0.00050   0.00068   0.00080   0.00199
     Eigenvalues ---    0.00268   0.00329   0.00384   0.00502   0.00549
     Eigenvalues ---    0.00636   0.00696   0.00810   0.00875   0.01027
     Eigenvalues ---    0.01130   0.01222   0.01413   0.01420   0.01477
     Eigenvalues ---    0.01573   0.01649   0.01680   0.01803   0.01896
     Eigenvalues ---    0.02033   0.02093   0.02245   0.02474   0.02608
     Eigenvalues ---    0.02746   0.02804   0.03044   0.03475   0.03971
     Eigenvalues ---    0.04214   0.04761   0.05124   0.05365   0.05572
     Eigenvalues ---    0.05695   0.06369   0.06629   0.09357   0.11603
     Eigenvalues ---    0.11742   0.13606   0.19602   0.21470   0.21886
     Eigenvalues ---    0.24016   0.28284   0.30848   0.37496   0.37777
     Eigenvalues ---    0.38600   0.41868   0.42018   0.43917   0.46398
     Eigenvalues ---    0.48649   0.49630   0.51458   0.54089   0.55904
     Eigenvalues ---    0.57188   0.57460   0.57513   0.57685   0.59612
     Eigenvalues ---    0.87977   0.95878
 En-DIIS/RFO-DIIS/Sim-DIIS IScMMF=       -3 using points:    13   12   11   10    9    8    7    6    5
 RFO step:  Lambda=-9.57403219D-07.
 EnCoef did   100 forward-backward iterations
 EnCoef did   100 forward-backward iterations
 EnCoef did   100 forward-backward iterations
 EnCoef did   100 forward-backward iterations
 EnCoef did   100 forward-backward iterations
 EnCoef did   100 forward-backward iterations
 EnCoef did   100 forward-backward iterations
 DidBck=T Rises=T En-DIIS coefs:    0.40703    0.59297    0.00000    0.00000    0.00000
                  En-DIIS coefs:    0.00000    0.00000    0.00000    0.00000
 Iteration  1 RMS(Cart)=  0.00431884 RMS(Int)=  0.00002255
 Iteration  2 RMS(Cart)=  0.00002360 RMS(Int)=  0.00000053
 Iteration  3 RMS(Cart)=  0.00000000 RMS(Int)=  0.00000053
 Variable       Old X    -DE/DX   Delta X   Delta X   Delta X     New X
                                 (Linear)    (Quad)   (Total)
    R1        2.29170   0.00001   0.00001   0.00000   0.00001   2.29171
    R2        2.45306   0.00001  -0.00001  -0.00001  -0.00002   2.45304
    R3        2.93041   0.00001  -0.00000   0.00001   0.00001   2.93042
    R4        1.93328  -0.00001   0.00002   0.00011   0.00013   1.93342
    R5        2.87305  -0.00005   0.00004  -0.00029  -0.00025   2.87280
    R6        2.51495  -0.00000  -0.00001   0.00001  -0.00001   2.51494
    R7        2.53467  -0.00000   0.00009   0.00016   0.00025   2.53492
    R8        2.53673   0.00000  -0.00009  -0.00015  -0.00023   2.53649
    R9        1.83573   0.00001  -0.00002   0.00003   0.00000   1.83573
   R10        1.83636  -0.00000  -0.00001   0.00001  -0.00000   1.83636
   R11        3.13463   0.00001   0.00018  -0.00025  -0.00008   3.13456
   R12        3.55164  -0.00000   0.00014  -0.00039  -0.00025   3.55139
   R13        1.81381   0.00000   0.00000  -0.00001  -0.00000   1.81381
   R14        1.86179   0.00006   0.00003  -0.00003  -0.00000   1.86179
   R15        3.52352  -0.00007   0.00053  -0.00113  -0.00060   3.52292
   R16        3.26976   0.00002  -0.00002   0.00003   0.00001   3.26977
   R17        1.84016  -0.00011   0.00001   0.00002   0.00003   1.84019
   R18        1.84511  -0.00002  -0.00004   0.00008   0.00004   1.84515
   R19        3.47040  -0.00002  -0.00014   0.00028   0.00013   3.47053
   R20        1.81476  -0.00000  -0.00000   0.00000   0.00000   1.81476
   R21        1.88741  -0.00003  -0.00004   0.00005   0.00001   1.88742
   R22        3.39352   0.00000  -0.00010   0.00006  -0.00005   3.39347
   R23        3.06158  -0.00000   0.00009  -0.00011  -0.00002   3.06156
   R24        1.81410  -0.00001  -0.00000   0.00000   0.00000   1.81411
   R25        1.84979   0.00004   0.00004  -0.00006  -0.00002   1.84977
   R26        1.87763  -0.00006  -0.00005   0.00005   0.00000   1.87763
   R27        1.81355   0.00000  -0.00000  -0.00000  -0.00000   1.81354
    A1        2.24275  -0.00003  -0.00007   0.00010   0.00003   2.24278
    A2        2.10426   0.00003   0.00013  -0.00013  -0.00000   2.10425
    A3        1.93614   0.00001  -0.00005   0.00004  -0.00001   1.93612
    A4        1.97160  -0.00019  -0.00012   0.00020   0.00008   1.97168
    A5        1.93926   0.00001   0.00004  -0.00003   0.00001   1.93927
    A6        1.93153  -0.00000  -0.00030  -0.00056  -0.00086   1.93067
    A7        1.92487   0.00002   0.00026   0.00060   0.00086   1.92573
    A8        1.89025  -0.00001  -0.00001  -0.00002  -0.00004   1.89022
    A9        1.88980  -0.00001   0.00002   0.00001   0.00002   1.88982
   A10        1.88664  -0.00001   0.00000   0.00000   0.00000   1.88664
   A11        1.84525   0.00002  -0.00018   0.00024   0.00006   1.84531
   A12        1.95424   0.00001   0.00049  -0.00051  -0.00002   1.95422
   A13        1.95476  -0.00002  -0.00041   0.00060   0.00019   1.95495
   A14        2.10425   0.00000  -0.00009   0.00035   0.00025   2.10450
   A15        1.95676   0.00002   0.00050  -0.00061  -0.00011   1.95665
   A16        1.46734  -0.00006   0.00023  -0.00030  -0.00007   1.46727
   A17        1.88734   0.00001   0.00005  -0.00001   0.00004   1.88738
   A18        2.25609   0.00001  -0.00069   0.00049  -0.00020   2.25589
   A19        1.74313   0.00001   0.00013  -0.00011   0.00002   1.74315
   A20        2.04927  -0.00006   0.00046  -0.00131  -0.00085   2.04843
   A21        2.04263  -0.00005  -0.00095   0.00111   0.00016   2.04278
   A22        1.84171   0.00004   0.00010  -0.00028  -0.00018   1.84154
   A23        2.78427   0.00001  -0.00111   0.00225   0.00114   2.78541
   A24        2.03696   0.00002   0.00011  -0.00010   0.00001   2.03697
   A25        1.82903  -0.00003  -0.00053   0.00066   0.00012   1.82915
   A26        1.60248  -0.00001  -0.00018   0.00029   0.00010   1.60259
   A27        1.87662  -0.00002   0.00000  -0.00012  -0.00012   1.87650
   A28        2.20789   0.00001  -0.00009   0.00012   0.00003   2.20792
   A29        1.86895   0.00001   0.00059  -0.00070  -0.00011   1.86884
   A30        2.10891   0.00000  -0.00010  -0.00011  -0.00021   2.10871
   A31        1.84078  -0.00001  -0.00016   0.00002  -0.00015   1.84063
   A32        1.86637  -0.00000   0.00003  -0.00008  -0.00005   1.86632
   A33        1.84531   0.00000   0.00039  -0.00032   0.00007   1.84537
   A34        2.14337  -0.00000   0.00009   0.00006   0.00015   2.14353
   A35        1.86900   0.00000   0.00002   0.00003   0.00005   1.86905
   A36        3.23978  -0.00023  -0.00016   0.00013  -0.00003   3.23974
   A37        2.99063  -0.00003  -0.00048   0.00006  -0.00042   2.99022
   A38        2.87687  -0.00001   0.00032  -0.00033  -0.00001   2.87685
   A39        3.25890  -0.00005  -0.00119   0.00121   0.00001   3.25891
   A40        2.99722  -0.00007  -0.00019   0.00016  -0.00003   2.99718
   A41        2.86294  -0.00003  -0.00015   0.00042   0.00027   2.86321
   A42        3.10407   0.00000   0.00039  -0.00043  -0.00004   3.10402
   A43        3.13003   0.00006  -0.00053   0.00066   0.00013   3.13016
   A44        3.33841   0.00002  -0.00029   0.00058   0.00029   3.33870
   A45        3.26381  -0.00001   0.00012  -0.00002   0.00010   3.26391
   A46        3.30253   0.00005  -0.00017   0.00096   0.00079   3.30332
   A47        3.25978  -0.00005  -0.00024   0.00025   0.00000   3.25979
   A48        3.24636  -0.00002  -0.00005   0.00002  -0.00003   3.24633
   A49        2.97350  -0.00000   0.00007  -0.00006   0.00001   2.97351
    D1       -0.01309  -0.00001  -0.00024   0.00117   0.00093  -0.01216
    D2        3.11847  -0.00000   0.00015   0.00210   0.00225   3.12071
    D3       -0.05396   0.00001   0.00424   0.00814   0.01238  -0.04158
    D4       -2.15466   0.00001   0.00444   0.00856   0.01299  -2.14167
    D5        2.04175   0.00001   0.00446   0.00853   0.01299   2.05474
    D6        3.09676   0.00001   0.00389   0.00729   0.01118   3.10794
    D7        0.99606   0.00000   0.00408   0.00771   0.01179   1.00785
    D8       -1.09072   0.00001   0.00410   0.00768   0.01179  -1.07893
    D9       -0.65916   0.00004   0.00409  -0.00360   0.00049  -0.65867
   D10        1.59436  -0.00010   0.00361  -0.00413  -0.00053   1.59383
   D11        1.54934  -0.00002  -0.00154   0.00085  -0.00069   1.54865
   D12       -2.42927   0.00003  -0.00083   0.00052  -0.00031  -2.42958
   D13       -0.74005   0.00001  -0.00072   0.00035  -0.00037  -0.74043
   D14       -2.68111  -0.00001  -0.00125   0.00050  -0.00075  -2.68186
   D15       -0.37654   0.00004  -0.00054   0.00017  -0.00037  -0.37691
   D16        1.31268   0.00002  -0.00044   0.00000  -0.00043   1.31224
   D17        1.46226   0.00000   0.00087  -0.00075   0.00012   1.46238
   D18       -2.53609   0.00001   0.00123  -0.00084   0.00040  -2.53569
   D19       -0.57511  -0.00002   0.00101  -0.00107  -0.00007  -0.57518
   D20        1.70972  -0.00001   0.00137  -0.00115   0.00021   1.70994
   D21        2.93747  -0.00003  -0.00003   0.00013   0.00010   2.93757
   D22        0.88425  -0.00003   0.00004   0.00038   0.00042   0.88466
   D23       -0.91236  -0.00000   0.00029   0.00014   0.00043  -0.91192
   D24       -2.96558   0.00001   0.00036   0.00040   0.00075  -2.96483
   D25        1.47102   0.00002  -0.00036   0.00054   0.00018   1.47119
   D26       -0.58221   0.00003  -0.00029   0.00079   0.00050  -0.58171
   D27       -1.17430  -0.00003  -0.00046  -0.00282  -0.00327  -1.17757
   D28        2.92494   0.00001  -0.00023  -0.00323  -0.00347   2.92147
   D29        0.77131  -0.00002   0.00008  -0.00347  -0.00339   0.76792
   D30        2.15463  -0.00008  -0.00118   0.00404   0.00287   2.15750
   D31       -0.15775   0.00000  -0.00033   0.00387   0.00354  -0.15421
   D32        1.16141   0.00006  -0.00007   0.00057   0.00050   1.16191
   D33       -0.93731   0.00009   0.00051  -0.00005   0.00046  -0.93685
   D34       -2.80980   0.00008  -0.00011   0.00070   0.00059  -2.80921
   D35       -2.85559  -0.00003  -0.00002  -0.00094  -0.00095  -2.85654
   D36        1.32888  -0.00000   0.00056  -0.00156  -0.00099   1.32789
   D37       -0.54362  -0.00001  -0.00005  -0.00081  -0.00086  -0.54448
   D38        0.57443  -0.00002   0.00009   0.00000   0.00009   0.57452
   D39       -1.64554  -0.00002   0.00033   0.00011   0.00043  -1.64511
   D40        2.74652   0.00001   0.00002   0.00026   0.00027   2.74680
   D41        0.52655   0.00001   0.00025   0.00036   0.00061   0.52717
   D42       -1.25102   0.00001   0.00069  -0.00077  -0.00008  -1.25110
   D43        2.81220   0.00001   0.00092  -0.00066   0.00026   2.81246
   D44       -0.50476   0.00002  -0.00049   0.00007  -0.00042  -0.50518
   D45       -2.61518  -0.00000  -0.00107   0.00041  -0.00066  -2.61583
   D46       -2.67041   0.00004  -0.00018  -0.00030  -0.00048  -2.67089
   D47        1.50235   0.00002  -0.00076   0.00005  -0.00071   1.50164
   D48        1.14062  -0.00000  -0.00072   0.00042  -0.00030   1.14032
   D49       -0.96980  -0.00002  -0.00130   0.00077  -0.00054  -0.97034
         Item               Value     Threshold  Converged?
 Maximum Force            0.000233     0.000015     NO 
 RMS     Force            0.000041     0.000010     NO 
 Maximum Displacement     0.026513     0.000060     NO 
 RMS     Displacement     0.004320     0.000040     NO 
 Predicted change in Energy=-4.787764D-07
 GradGradGradGradGradGradGradGradGradGradGradGradGradGradGradGradGradGrad

                          Input orientation:                          
 ---------------------------------------------------------------------
 Center     Atomic      Atomic             Coordinates (Angstroms)
 Number     Number       Type             X           Y           Z
 ---------------------------------------------------------------------
      1          6           0        2.032236    1.198612   -0.197072
      2          8           0        1.445124    1.380507    0.848347
      3          8           0        2.031972    0.141733   -0.950768
      4          1           0        1.458034   -0.616976   -0.574301
      5          6           0        2.938470    2.305570   -0.795478
      6          9           0        2.908927    3.405762   -0.047237
      7          9           0        2.535852    2.627473   -2.033901
      8          9           0        4.209283    1.879590   -0.867741
      9          8           0       -0.844606    0.340317    2.178290
     10          1           0       -0.055757    0.740078    1.776321
     11          1           0       -0.577424   -0.553509    2.450324
     12          8           0       -0.040450   -2.352583    2.532875
     13          1           0        0.406324   -2.693601    3.310926
     14          1           0       -0.774303   -2.969376    2.305550
     15          8           0        0.660234   -1.830436   -0.124748
     16          1           0        0.641943   -2.025837    0.829056
     17          1           0       -0.268709   -1.885392   -0.420426
     18          8           0       -2.081289   -2.064376   -0.655697
     19          1           0       -2.391896   -2.159990   -1.559363
     20          1           0       -2.470484   -1.219563   -0.291861
     21          8           0       -2.058827   -3.787006    1.483734
     22          1           0       -1.983584   -4.716348    1.255195
     23          1           0       -2.186388   -3.296865    0.646087
     24          8           0       -2.849369    0.163981    0.461137
     25          1           0       -2.129338    0.312913    1.129426
     26          1           0       -3.685444    0.298242    0.912745
 ---------------------------------------------------------------------
                    Distance matrix (angstroms):
                    1          2          3          4          5
     1  C    0.000000
     2  O    1.212719   0.000000
     3  O    1.298095   2.261806   0.000000
     4  H    1.941229   2.452353   1.023119   0.000000
     5  C    1.550711   2.405823   2.351179   3.283578   0.000000
     6  F    2.379611   2.654515   3.498471   4.308748   1.330849
     7  F    2.381011   3.324449   2.757893   3.717334   1.341422
     8  F    2.377617   3.291598   2.787063   3.726704   1.342254
     9  O    3.828215   2.844926   4.255014   3.714205   5.197804
    10  H    2.909338   1.877213   3.486208   3.107826   4.246211
    11  H    4.109618   3.224508   4.342781   3.646297   5.574143
    12  O    4.935547   4.356664   4.759445   3.861648   6.453703
    13  H    5.486252   4.872552   5.370651   4.529179   6.947376
    14  H    5.613546   5.096153   5.306392   4.337125   7.157242
    15  O    3.326071   3.445739   2.540360   1.520220   4.769359
    16  H    3.658268   3.499808   3.130226   2.149489   5.164710
    17  H    3.854259   3.900397   3.111853   2.148068   5.290635
    18  O    5.270533   5.154120   4.676848   3.824709   6.656872
    19  H    5.719177   5.749340   5.023836   4.263003   6.995538
    20  H    5.111853   4.836571   4.749673   3.984486   6.475876
    21  O    6.664705   6.275714   6.172231   5.162646   8.202882
    22  H    7.295385   7.006655   6.677718   5.656557   8.816984
    23  H    6.222300   5.925082   5.671726   4.685399   7.728490
    24  O    5.033266   4.480238   5.081482   4.498416   6.297980
    25  H    4.456766   3.741062   4.655429   4.078801   5.775692
    26  H    5.893575   5.243870   6.015482   5.431786   7.129069
                    6          7          8          9         10
     6  F    0.000000
     7  F    2.166045   0.000000
     8  F    2.166414   2.172470   0.000000
     9  O    5.332817   5.865247   6.098316   0.000000
    10  H    4.384130   4.979607   5.145884   0.971426   0.000000
    11  H    5.836804   6.318181   6.312059   0.971758   1.549123
    12  O    6.965224   7.231440   6.894614   2.832685   3.183890
    13  H    7.398819   7.836829   7.268964   3.471650   3.789285
    14  H    7.729436   7.817460   7.643191   3.312885   3.815290
    15  O    5.699158   5.199592   5.187685   3.504382   3.276316
    16  H    5.950578   5.782448   5.554943   3.103054   3.005725
    17  H    6.183280   5.552910   5.867502   3.469692   3.429889
    18  O    7.429327   6.725391   7.427727   3.917067   4.228765
    19  H    7.833444   6.886776   7.769949   4.755596   4.999473
    20  H    7.098700   6.549640   7.386181   3.343404   3.734765
    21  O    8.874591   8.638887   8.770915   4.357928   4.959071
    22  H    9.570876   9.229039   9.293270   5.264907   5.810394
    23  H    8.447967   8.036147   8.366120   4.168587   4.702544
    24  O    6.627636   6.426088   7.384700   2.645521   3.140997
    25  H    6.027800   6.093261   6.827977   1.658735   2.213748
    26  H    7.352821   7.267225   8.246060   3.110263   3.757074
                   11         12         13         14         15
    11  H    0.000000
    12  O    1.879314   0.000000
    13  H    2.507667   0.959825   0.000000
    14  H    2.428196   0.985216   1.575028   0.000000
    15  O    3.129431   2.797598   3.551532   3.043259   0.000000
    16  H    2.506615   1.864249   2.580912   2.253010   0.973785
    17  H    3.179690   2.998726   3.877094   2.976843   0.976411
    18  O    3.767187   3.796719   4.724218   3.360985   2.802245
    19  H    4.685155   4.723642   5.642206   4.267231   3.388543
    20  H    3.398070   3.894602   4.840339   3.561659   3.194132
    21  O    3.685697   2.689259   3.257474   1.730290   3.716002
    22  H    4.553554   3.315965   3.745557   2.370130   4.150001
    23  H    3.656507   3.009433   3.766623   2.203417   3.293608
    24  O    3.103770   4.302931   5.185230   4.186369   4.079003
    25  H    2.214474   3.665786   4.497516   3.740696   3.734783
    26  H    3.570632   4.789329   5.607581   4.592600   4.948997
                   16         17         18         19         20
    16  H    0.000000
    17  H    1.552487   0.000000
    18  O    3.101930   1.836528   0.000000
    19  H    3.863511   2.424976   0.960328   0.000000
    20  H    3.404957   2.303838   0.998779   1.580234   0.000000
    21  O    3.290058   3.232103   2.746839   3.466779   3.148645
    22  H    3.783363   3.709827   3.270169   3.824058   3.854602
    23  H    3.106195   2.609062   1.795750   2.489724   2.296876
    24  O    4.137623   3.411289   2.608226   3.113285   1.620110
    25  H    3.638678   3.270555   2.973294   3.662482   2.117763
    26  H    4.912701   4.268452   3.258112   3.718533   2.287124
                   21         22         23         24         25
    21  O    0.000000
    22  H    0.959983   0.000000
    23  H    0.978858   1.557907   0.000000
    24  O    4.157038   5.019734   3.528627   0.000000
    25  H    4.115804   5.032944   3.642440   0.993597   0.000000
    26  H    4.434091   5.306573   3.904237   0.959686   1.571188
                   26
    26  H    0.000000
 Stoichiometry    C2H13F3O8
 Framework group  C1[X(C2H13F3O8)]
 Deg. of freedom    72
 Full point group                 C1      NOp   1
 Largest Abelian subgroup         C1      NOp   1
 Largest concise Abelian subgroup C1      NOp   1
                         Standard orientation:                         
 ---------------------------------------------------------------------
 Center     Atomic      Atomic             Coordinates (Angstroms)
 Number     Number       Type             X           Y           Z
 ---------------------------------------------------------------------
      1          6           0       -1.843028   -0.172840   -0.089490
      2          8           0       -1.271965    0.324818   -1.036544
      3          8           0       -1.342188   -0.886158    0.872480
      4          1           0       -0.334102   -1.032897    0.777584
      5          6           0       -3.374785   -0.005258    0.084697
      6          9           0       -3.885700    0.759950   -0.876855
      7          9           0       -3.656570    0.560676    1.267799
      8          9           0       -3.983027   -1.200919    0.039045
      9          8           0        1.369028    1.150025   -1.698202
     10          1           0        0.446939    0.892510   -1.533556
     11          1           0        1.860339    0.318080   -1.802100
     12          8           0        2.721116   -1.335562   -1.564715
     13          1           0        2.857960   -1.926088   -2.308903
     14          1           0        3.576878   -1.242700   -1.085444
     15          8           0        1.153349   -1.345814    0.752300
     16          1           0        1.560995   -1.512556   -0.116193
     17          1           0        1.747359   -0.715314    1.202855
     18          8           0        3.049106    0.449337    1.770196
     19          1           0        3.076847    0.640760    2.710844
     20          1           0        2.850570    1.305107    1.295012
     21          8           0        4.781669   -0.876604    0.101296
     22          1           0        5.290313   -1.576141    0.517825
     23          1           0        4.308700   -0.403714    0.816025
     24          8           0        2.391114    2.517075    0.323009
     25          1           0        1.980848    2.084288   -0.471731
     26          1           0        3.001065    3.182948   -0.001908
 ---------------------------------------------------------------------
 Rotational constants (GHZ):           0.9544793           0.2302648           0.2262362
 Standard basis: 6-31++G(d,p) (6D, 7F)
 There are   325 symmetry adapted cartesian basis functions of A   symmetry.
 There are   325 symmetry adapted basis functions of A   symmetry.
   325 basis functions,   520 primitive gaussians,   325 cartesian basis functions
    58 alpha electrons       58 beta electrons
       nuclear repulsion energy       965.6559102304 Hartrees.
 NAtoms=   26 NActive=   26 NUniq=   26 SFac= 1.00D+00 NAtFMM=   60 NAOKFM=F Big=F
 Integral buffers will be    131072 words long.
 Raffenetti 2 integral format.
 Two-electron integral symmetry is turned on.
 Nuclear repulsion after empirical dispersion term =      965.6427974030 Hartrees.
 One-electron integrals computed using PRISM.
 NBasis=   325 RedAO= T EigKep=  4.19D-05  NBF=   325
 NBsUse=   325 1.00D-06 EigRej= -1.00D+00 NBFU=   325
 Initial guess from the checkpoint file:  "/local_scratch/slurm.5787627/Gau-2442570.chk"
 B after Tr=     0.000000    0.000000   -0.000000
         Rot=    0.999999    0.001008   -0.000041   -0.000018 Ang=   0.12 deg.
 ExpMin= 3.60D-02 ExpMax= 7.00D+03 ExpMxC= 1.05D+03 IAcc=3 IRadAn=         5 AccDes= 0.00D+00
 Harris functional with IExCor= 4639 and IRadAn=       5 diagonalized for initial guess.
 HarFok:  IExCor= 4639 AccDes= 0.00D+00 IRadAn=         5 IDoV= 1 UseB2=F ITyADJ=14
 ICtDFT=  3500011 ScaDFX=  1.000000  1.000000  1.000000  1.000000
 FoFCou: FMM=F IPFlag=           0 FMFlag=      100000 FMFlg1=           0
         NFxFlg=           0 DoJE=T BraDBF=F KetDBF=T FulRan=T
         wScrn=  0.000000 ICntrl=       500 IOpCl=  0 I1Cent=   200000004 NGrid=           0
         NMat0=    1 NMatS0=      1 NMatT0=    0 NMatD0=    1 NMtDS0=    0 NMtDT0=    0
 Petite list used in FoFCou.
 Requested convergence on RMS density matrix=1.00D-10 within 128 cycles.
 Requested convergence on MAX density matrix=1.00D-08.
 Requested convergence on             energy=1.00D-08.
 No special actions if energy rises.
 SCF Done:  E(RwB97XD) =  -985.248962313     A.U. after   13 cycles
            NFock= 13  Conv=0.78D-10     -V/T= 2.0083
 Calling FoFJK, ICntrl=      2127 FMM=F ISym2X=0 I1Cent= 0 IOpClX= 0 NMat=1 NMatS=1 NMatT=0.
 ***** Axes restored to original set *****
 -------------------------------------------------------------------
 Center     Atomic                   Forces (Hartrees/Bohr)
 Number     Number              X              Y              Z
 -------------------------------------------------------------------
      1        6          -0.000028381   -0.000002568    0.000043282
      2        8          -0.000031463   -0.000018834   -0.000005747
      3        8           0.000029701    0.000024264    0.000004786
      4        1          -0.000028425   -0.000004510    0.000011171
      5        6          -0.000003928   -0.000007380    0.000002692
      6        9           0.000011159   -0.000003369   -0.000005101
      7        9           0.000004451    0.000002888   -0.000001071
      8        9          -0.000004434    0.000005914   -0.000002943
      9        8           0.000058672   -0.000002851   -0.000036216
     10        1          -0.000003061    0.000009833   -0.000002804
     11        1          -0.000006846    0.000006641    0.000005689
     12        8           0.000021638    0.000033486    0.000026447
     13        1           0.000020590    0.000009272   -0.000003837
     14        1          -0.000028528   -0.000031070   -0.000042085
     15        8           0.000020777   -0.000071037    0.000019760
     16        1          -0.000020578    0.000022245   -0.000043652
     17        1           0.000008402    0.000018106    0.000017628
     18        8          -0.000012409    0.000026312    0.000020723
     19        1          -0.000001783    0.000008091    0.000003124
     20        1           0.000002555   -0.000027076   -0.000015005
     21        8          -0.000017083   -0.000030410    0.000047746
     22        1           0.000001413    0.000009599   -0.000003310
     23        1           0.000007631    0.000018269   -0.000044026
     24        8           0.000049605    0.000004788    0.000056044
     25        1          -0.000046656   -0.000004180   -0.000048786
     26        1          -0.000003016    0.000003575   -0.000004509
 -------------------------------------------------------------------
 Cartesian Forces:  Max     0.000071037 RMS     0.000024311

 GradGradGradGradGradGradGradGradGradGradGradGradGradGradGradGradGradGrad
 Berny optimization.
 Using GEDIIS/GDIIS optimizer.
 FormGI is forming the generalized inverse of G from B-inverse, IUseBI=4.
 Internal  Forces:  Max     0.000206016 RMS     0.000037563
 Search for a local minimum.
 Step number  14 out of a maximum of  156
 All quantities printed in internal units (Hartrees-Bohrs-Radians)
 Mixed Optimization -- En-DIIS/RFO-DIIS
 Swapping is turned off.
 Update second derivatives using D2CorX and points    7    8    9   10   11
                                                     12   13   14
 DE= -6.92D-07 DEPred=-4.79D-07 R= 1.44D+00
 Trust test= 1.44D+00 RLast= 3.11D-02 DXMaxT set to 7.57D-01
 ITU=  0 -1  1  1  0  1  1  1  0  1 -1  1  1  0
     Eigenvalues ---    0.00040   0.00052   0.00069   0.00080   0.00200
     Eigenvalues ---    0.00266   0.00326   0.00355   0.00500   0.00550
     Eigenvalues ---    0.00637   0.00695   0.00811   0.00903   0.01025
     Eigenvalues ---    0.01144   0.01181   0.01373   0.01415   0.01473
     Eigenvalues ---    0.01586   0.01646   0.01671   0.01795   0.01906
     Eigenvalues ---    0.02079   0.02094   0.02251   0.02442   0.02602
     Eigenvalues ---    0.02738   0.02795   0.03014   0.03424   0.03774
     Eigenvalues ---    0.04215   0.04767   0.05104   0.05367   0.05515
     Eigenvalues ---    0.05685   0.06381   0.06555   0.09136   0.11463
     Eigenvalues ---    0.11748   0.13622   0.19643   0.21439   0.21899
     Eigenvalues ---    0.23957   0.27787   0.30356   0.37510   0.37763
     Eigenvalues ---    0.38592   0.41747   0.42079   0.43951   0.46387
     Eigenvalues ---    0.48508   0.49877   0.51318   0.54095   0.55897
     Eigenvalues ---    0.57189   0.57459   0.57516   0.57685   0.58808
     Eigenvalues ---    0.77839   0.95319
 En-DIIS/RFO-DIIS/Sim-DIIS IScMMF=       -3 using points:    14   13   12   11   10    9    8    7    6    5
 RFO step:  Lambda=-7.19854625D-07.
 DidBck=F Rises=F RFO-DIIS coefs:    1.94579   -0.10661   -0.50410   -0.65254    0.35478
                  RFO-DIIS coefs:   -0.10165    0.04090    0.04949   -0.02044   -0.00561
 Iteration  1 RMS(Cart)=  0.00282672 RMS(Int)=  0.00001761
 Iteration  2 RMS(Cart)=  0.00000922 RMS(Int)=  0.00001636
 Iteration  3 RMS(Cart)=  0.00000000 RMS(Int)=  0.00001636
 Variable       Old X    -DE/DX   Delta X   Delta X   Delta X     New X
                                 (Linear)    (Quad)   (Total)
    R1        2.29171   0.00001  -0.00005   0.00006   0.00000   2.29171
    R2        2.45304  -0.00000   0.00002  -0.00008  -0.00006   2.45299
    R3        2.93042   0.00001   0.00003  -0.00000   0.00003   2.93045
    R4        1.93342  -0.00002  -0.00013   0.00051   0.00039   1.93380
    R5        2.87280  -0.00004   0.00019  -0.00082  -0.00064   2.87216
    R6        2.51494  -0.00001  -0.00000   0.00001   0.00001   2.51495
    R7        2.53492   0.00000   0.00019   0.00002   0.00021   2.53513
    R8        2.53649  -0.00001  -0.00017  -0.00004  -0.00021   2.53629
    R9        1.83573   0.00000  -0.00000   0.00003   0.00002   1.83575
   R10        1.83636  -0.00000  -0.00001  -0.00007  -0.00008   1.83627
   R11        3.13456   0.00001  -0.00017  -0.00021  -0.00039   3.13417
   R12        3.55139  -0.00000  -0.00047   0.00027  -0.00021   3.55118
   R13        1.81381   0.00000  -0.00001   0.00001  -0.00000   1.81380
   R14        1.86179   0.00007   0.00006   0.00007   0.00013   1.86191
   R15        3.52292  -0.00006  -0.00131  -0.00042  -0.00175   3.52117
   R16        3.26977   0.00002  -0.00011   0.00002  -0.00009   3.26968
   R17        1.84019  -0.00010  -0.00017   0.00019   0.00001   1.84020
   R18        1.84515  -0.00003   0.00008  -0.00003   0.00006   1.84521
   R19        3.47053  -0.00002   0.00071  -0.00028   0.00045   3.47098
   R20        1.81476  -0.00000  -0.00000   0.00001   0.00000   1.81476
   R21        1.88742  -0.00003   0.00001  -0.00004  -0.00003   1.88739
   R22        3.39347   0.00000  -0.00025  -0.00008  -0.00032   3.39315
   R23        3.06156   0.00000  -0.00010  -0.00012  -0.00021   3.06136
   R24        1.81411  -0.00001  -0.00001   0.00001  -0.00000   1.81410
   R25        1.84977   0.00005   0.00001   0.00013   0.00014   1.84991
   R26        1.87763  -0.00006  -0.00002  -0.00012  -0.00015   1.87748
   R27        1.81354   0.00000  -0.00001   0.00001  -0.00001   1.81354
    A1        2.24278  -0.00003   0.00020  -0.00007   0.00013   2.24291
    A2        2.10425   0.00004  -0.00008  -0.00008  -0.00016   2.10409
    A3        1.93612  -0.00000  -0.00011   0.00015   0.00004   1.93616
    A4        1.97168  -0.00018   0.00044  -0.00012   0.00032   1.97200
    A5        1.93927   0.00001   0.00003  -0.00005  -0.00002   1.93925
    A6        1.93067   0.00000  -0.00062  -0.00010  -0.00072   1.92995
    A7        1.92573   0.00000   0.00063   0.00015   0.00078   1.92651
    A8        1.89022  -0.00001  -0.00004   0.00003  -0.00001   1.89020
    A9        1.88982  -0.00001   0.00002  -0.00005  -0.00003   1.88980
   A10        1.88664  -0.00001  -0.00002   0.00002  -0.00000   1.88664
   A11        1.84531   0.00001   0.00036  -0.00012   0.00025   1.84557
   A12        1.95422   0.00001  -0.00033   0.00042   0.00007   1.95429
   A13        1.95495  -0.00002   0.00059   0.00025   0.00083   1.95578
   A14        2.10450   0.00000  -0.00007   0.00036   0.00028   2.10479
   A15        1.95665   0.00002  -0.00024   0.00013  -0.00010   1.95655
   A16        1.46727  -0.00005   0.00040  -0.00002   0.00038   1.46765
   A17        1.88738   0.00001   0.00022   0.00007   0.00030   1.88769
   A18        2.25589   0.00001  -0.00017  -0.00069  -0.00084   2.25506
   A19        1.74315   0.00000  -0.00023   0.00011  -0.00014   1.74301
   A20        2.04843  -0.00005  -0.00179  -0.00024  -0.00199   2.04644
   A21        2.04278  -0.00006   0.00145  -0.00108   0.00038   2.04316
   A22        1.84154   0.00005  -0.00060   0.00038  -0.00028   1.84125
   A23        2.78541  -0.00000   0.00233  -0.00094   0.00129   2.78670
   A24        2.03697   0.00002  -0.00033  -0.00008  -0.00041   2.03657
   A25        1.82915  -0.00003   0.00126   0.00013   0.00140   1.83055
   A26        1.60259  -0.00001   0.00015  -0.00015   0.00002   1.60261
   A27        1.87650  -0.00001  -0.00015  -0.00008  -0.00023   1.87627
   A28        2.20792   0.00001  -0.00011  -0.00030  -0.00040   2.20752
   A29        1.86884   0.00001  -0.00052   0.00056   0.00004   1.86888
   A30        2.10871   0.00000   0.00025  -0.00045  -0.00022   2.10849
   A31        1.84063  -0.00001  -0.00017  -0.00025  -0.00045   1.84018
   A32        1.86632   0.00000  -0.00018   0.00015  -0.00004   1.86628
   A33        1.84537   0.00000  -0.00041  -0.00044  -0.00086   1.84451
   A34        2.14353  -0.00000   0.00028   0.00005   0.00033   2.14386
   A35        1.86905   0.00000   0.00010   0.00009   0.00020   1.86925
   A36        3.23974  -0.00021   0.00006   0.00008   0.00014   3.23988
[truncated: 419,426 more chars]
