# Supplementary material for: The Hydration of Trifluoroacetic Acid from 0 to 298 K
Source: J Phys Chem A. 2026 Jan 20;130(4):927–35. doi: 10.1021/acs.jpca.5c08151 (PMC12862820; doi:10.1021/acs.jpca.5c08151)
Supplement: Supplementary file 1 [file jp5c08151_si_001.zip › TFA_SI/within1kcal-hightemps/6-H2O/20K-1-440-20272-wb97xd.log]

 Entering Gaussian System, Link 0=g16
 Initial command:
 /software/commercial/MERCURY/GAUSSIAN/AVX2/g16/l1.exe "/local_scratch/slurm.5787698/Gau-2151094.inp" -scrdir="/local_scratch/slurm.5787698/"
 Entering Link 1 = /software/commercial/MERCURY/GAUSSIAN/AVX2/g16/l1.exe PID=   2151095.
  
 Copyright (c) 1988-2019, Gaussian, Inc.  All Rights Reserved.
  
 This is part of the Gaussian(R) 16 program.  It is based on
 the Gaussian(R) 09 system (copyright 2009, Gaussian, Inc.),
 the Gaussian(R) 03 system (copyright 2003, Gaussian, Inc.),
 the Gaussian(R) 98 system (copyright 1998, Gaussian, Inc.),
 the Gaussian(R) 94 system (copyright 1995, Gaussian, Inc.),
 the Gaussian 92(TM) system (copyright 1992, Gaussian, Inc.),
 the Gaussian 90(TM) system (copyright 1990, Gaussian, Inc.),
 the Gaussian 88(TM) system (copyright 1988, Gaussian, Inc.),
 the Gaussian 86(TM) system (copyright 1986, Carnegie Mellon
 University), and the Gaussian 82(TM) system (copyright 1983,
 Carnegie Mellon University). Gaussian is a federally registered
 trademark of Gaussian, Inc.
  
 This software contains proprietary and confidential information,
 including trade secrets, belonging to Gaussian, Inc.
  
 This software is provided under written license and may be
 used, copied, transmitted, or stored only in accord with that
 written license.
  
 The following legend is applicable only to US Government
 contracts under FAR:
  
                    RESTRICTED RIGHTS LEGEND
  
 Use, reproduction and disclosure by the US Government is
 subject to restrictions as set forth in subparagraphs (a)
 and (c) of the Commercial Computer Software - Restricted
 Rights clause in FAR 52.227-19.
  
 Gaussian, Inc.
 340 Quinnipiac St., Bldg. 40, Wallingford CT 06492
  
  
 ---------------------------------------------------------------
 Warning -- This program may not be used in any manner that
 competes with the business of Gaussian, Inc. or will provide
 assistance to any competitor of Gaussian, Inc.  The licensee
 of this program is prohibited from giving any competitor of
 Gaussian, Inc. access to this program.  By using this program,
 the user acknowledges that Gaussian, Inc. is engaged in the
 business of creating and licensing software in the field of
 computational chemistry and represents and warrants to the
 licensee that it is not a competitor of Gaussian, Inc. and that
 it will not use this program in any manner prohibited above.
 ---------------------------------------------------------------
  

 Cite this work as:
 Gaussian 16, Revision C.01,
 M. J. Frisch, G. W. Trucks, H. B. Schlegel, G. E. Scuseria, 
 M. A. Robb, J. R. Cheeseman, G. Scalmani, V. Barone, 
 G. A. Petersson, H. Nakatsuji, X. Li, M. Caricato, A. V. Marenich, 
 J. Bloino, B. G. Janesko, R. Gomperts, B. Mennucci, H. P. Hratchian, 
 J. V. Ortiz, A. F. Izmaylov, J. L. Sonnenberg, D. Williams-Young, 
 F. Ding, F. Lipparini, F. Egidi, J. Goings, B. Peng, A. Petrone, 
 T. Henderson, D. Ranasinghe, V. G. Zakrzewski, J. Gao, N. Rega, 
 G. Zheng, W. Liang, M. Hada, M. Ehara, K. Toyota, R. Fukuda, 
 J. Hasegawa, M. Ishida, T. Nakajima, Y. Honda, O. Kitao, H. Nakai, 
 T. Vreven, K. Throssell, J. A. Montgomery, Jr., J. E. Peralta, 
 F. Ogliaro, M. J. Bearpark, J. J. Heyd, E. N. Brothers, K. N. Kudin, 
 V. N. Staroverov, T. A. Keith, R. Kobayashi, J. Normand, 
 K. Raghavachari, A. P. Rendell, J. C. Burant, S. S. Iyengar, 
 J. Tomasi, M. Cossi, J. M. Millam, M. Klene, C. Adamo, R. Cammi, 
 J. W. Ochterski, R. L. Martin, K. Morokuma, O. Farkas, 
 J. B. Foresman, and D. J. Fox, Gaussian, Inc., Wallingford CT, 2019.
 
 ******************************************
 Gaussian 16:  ES64L-G16RevC.01  3-Jul-2019
                30-Sep-2025 
 ******************************************
 %nproc=20
 Will use up to   20 processors via shared memory.
 %mem=18gb
 ----------------------------------------------------------------------
 # wb97xd/6-31++g** scf(conver=10) opt(tight,maxcycles=300,calcfc) freq
 ----------------------------------------------------------------------
 1/6=300,7=10,10=4,18=20,19=15,26=3,38=1/1,3;
 2/9=110,12=2,17=6,18=5,40=1/2;
 3/5=1,6=6,7=1111,11=2,25=1,30=1,71=2,74=-58,140=1/1,2,3;
 4//1;
 5/5=2,6=10,38=5/2;
 8/6=4,10=90,11=11/1;
 11/6=1,8=1,9=11,15=111,16=1/1,2,10;
 10/6=1,13=1/2;
 6/7=2,8=2,9=2,10=2,28=1/1;
 7/10=1,25=1/1,2,3,16;
 1/6=300,7=10,10=4,18=20,19=15,26=3/3(2);
 2/9=110/2;
 99//99;
 2/9=110/2;
 3/5=1,6=6,7=1111,11=2,25=1,30=1,71=1,74=-58/1,2,3;
 4/5=5,16=3,69=1/1;
 5/5=2,6=10,38=5/2;
 7//1,2,3,16;
 1/6=300,7=10,18=20,19=15,26=3/3(-5);
 2/9=110/2;
 6/7=2,8=2,9=2,10=2,19=2,28=1/1;
 99/9=1/99;
 ---------------
 20K-1-440-20272
 ---------------
 Symbolic Z-matrix:
 Charge =  0 Multiplicity = 1
 C                    -1.05088   0.50413  -1.0229 
 O                    -1.05476   0.60636   0.17599 
 O                    -0.29151   1.08621  -1.87438 
 H                     0.46562   1.70288  -1.40619 
 C                    -2.01653  -0.51329  -1.71609 
 F                    -3.10747  -0.7498   -0.98756 
 F                    -1.37504  -1.69457  -1.8567 
 F                    -2.4077   -0.1307   -2.9307 
 O                     2.57991  -0.28274   2.86624 
 H                     3.17447  -0.00241   3.56243 
 H                     2.80001  -1.22265   2.66128 
 O                     1.29852  -2.00517  -0.04678 
 H                     0.7267   -2.40306  -0.70496 
 H                     0.7209   -1.73446   0.71356 
 O                     2.78946   0.31871   0.19026 
 H                     2.77267   0.28406   1.16356 
 H                     2.34505  -0.49847  -0.0925 
 O                     0.00276  -1.11826   2.08621 
 H                     0.72838  -0.65298   2.52919 
 H                    -0.57408  -0.43572   1.72088 
 O                     2.86781  -2.8262    2.07974 
 H                     2.22469  -3.36828   2.54195 
 H                     2.50663  -2.68372   1.18745 
 O                     1.56759   2.37154  -0.79347 
 H                     2.06564   1.61484  -0.35245 
 H                     2.15115   2.72239  -1.47023 
 
 Add virtual bond connecting atoms O24        and H4         Dist= 2.70D+00.
 Add virtual bond connecting atoms H25        and O15        Dist= 2.99D+00.
 Add virtual bond connecting atoms O18        and H14        Dist= 3.15D+00.
 Add virtual bond connecting atoms O21        and H11        Dist= 3.23D+00.
 Add virtual bond connecting atoms H16        and O9         Dist= 3.41D+00.
 Add virtual bond connecting atoms O2         and H20        Dist= 3.64D+00.
 Add virtual bond connecting atoms O9         and H19        Dist= 3.62D+00.
 Add virtual bond connecting atoms H17        and O12        Dist= 3.47D+00.
 Add virtual bond connecting atoms H23        and O12        Dist= 3.51D+00.

 GradGradGradGradGradGradGradGradGradGradGradGradGradGradGradGradGradGrad
 Berny optimization.
 Initialization pass.
                           ----------------------------
                           !    Initial Parameters    !
                           ! (Angstroms and Degrees)  !
 --------------------------                            --------------------------
 ! Name  Definition              Value          Derivative Info.                !
 --------------------------------------------------------------------------------
 ! R1    R(1,2)                  1.2032         calculate D2E/DX2 analytically  !
 ! R2    R(1,3)                  1.2808         calculate D2E/DX2 analytically  !
 ! R3    R(1,5)                  1.5646         calculate D2E/DX2 analytically  !
 ! R4    R(2,20)                 1.9245         calculate D2E/DX2 analytically  !
 ! R5    R(3,4)                  1.0829         calculate D2E/DX2 analytically  !
 ! R6    R(4,24)                 1.4272         calculate D2E/DX2 analytically  !
 ! R7    R(5,6)                  1.333          calculate D2E/DX2 analytically  !
 ! R8    R(5,7)                  1.3516         calculate D2E/DX2 analytically  !
 ! R9    R(5,8)                  1.3322         calculate D2E/DX2 analytically  !
 ! R10   R(9,10)                 0.9575         calculate D2E/DX2 analytically  !
 ! R11   R(9,11)                 0.9869         calculate D2E/DX2 analytically  !
 ! R12   R(9,16)                 1.8049         calculate D2E/DX2 analytically  !
 ! R13   R(9,19)                 1.918          calculate D2E/DX2 analytically  !
 ! R14   R(11,21)                1.7071         calculate D2E/DX2 analytically  !
 ! R15   R(12,13)                0.9584         calculate D2E/DX2 analytically  !
 ! R16   R(12,14)                0.9925         calculate D2E/DX2 analytically  !
 ! R17   R(12,17)                1.8351         calculate D2E/DX2 analytically  !
 ! R18   R(12,23)                1.8556         calculate D2E/DX2 analytically  !
 ! R19   R(14,18)                1.6672         calculate D2E/DX2 analytically  !
 ! R20   R(15,16)                0.9741         calculate D2E/DX2 analytically  !
 ! R21   R(15,17)                0.9722         calculate D2E/DX2 analytically  !
 ! R22   R(15,25)                1.5806         calculate D2E/DX2 analytically  !
 ! R23   R(18,19)                0.9691         calculate D2E/DX2 analytically  !
 ! R24   R(18,20)                0.9654         calculate D2E/DX2 analytically  !
 ! R25   R(21,22)                0.9597         calculate D2E/DX2 analytically  !
 ! R26   R(21,23)                0.9731         calculate D2E/DX2 analytically  !
 ! R27   R(24,25)                1.0075         calculate D2E/DX2 analytically  !
 ! R28   R(24,26)                0.96           calculate D2E/DX2 analytically  !
 ! A1    A(2,1,3)              128.733          calculate D2E/DX2 analytically  !
 ! A2    A(2,1,5)              119.6492         calculate D2E/DX2 analytically  !
 ! A3    A(3,1,5)              111.5239         calculate D2E/DX2 analytically  !
 ! A4    A(1,2,20)             138.8541         calculate D2E/DX2 analytically  !
 ! A5    A(1,3,4)              112.6984         calculate D2E/DX2 analytically  !
 ! A6    A(1,5,6)              112.2309         calculate D2E/DX2 analytically  !
 ! A7    A(1,5,7)              108.7533         calculate D2E/DX2 analytically  !
 ! A8    A(1,5,8)              113.4794         calculate D2E/DX2 analytically  !
 ! A9    A(6,5,7)              106.8715         calculate D2E/DX2 analytically  !
 ! A10   A(6,5,8)              107.9957         calculate D2E/DX2 analytically  !
 ! A11   A(7,5,8)              107.1892         calculate D2E/DX2 analytically  !
 ! A12   A(10,9,11)            106.9403         calculate D2E/DX2 analytically  !
 ! A13   A(10,9,16)            121.8482         calculate D2E/DX2 analytically  !
 ! A14   A(10,9,19)            141.6029         calculate D2E/DX2 analytically  !
 ! A15   A(11,9,16)             94.551          calculate D2E/DX2 analytically  !
 ! A16   A(11,9,19)             89.7109         calculate D2E/DX2 analytically  !
 ! A17   A(16,9,19)             89.8819         calculate D2E/DX2 analytically  !
 ! A18   A(13,12,14)           106.9853         calculate D2E/DX2 analytically  !
 ! A19   A(13,12,17)           131.6089         calculate D2E/DX2 analytically  !
 ! A20   A(13,12,23)           133.9016         calculate D2E/DX2 analytically  !
 ! A21   A(14,12,17)            97.2987         calculate D2E/DX2 analytically  !
 ! A22   A(14,12,23)            88.2286         calculate D2E/DX2 analytically  !
 ! A23   A(17,12,23)            86.8766         calculate D2E/DX2 analytically  !
 ! A24   A(16,15,17)           104.6453         calculate D2E/DX2 analytically  !
 ! A25   A(16,15,25)           111.3684         calculate D2E/DX2 analytically  !
 ! A26   A(17,15,25)           112.3374         calculate D2E/DX2 analytically  !
 ! A27   A(9,16,15)            162.8739         calculate D2E/DX2 analytically  !
 ! A28   A(12,17,15)           160.6571         calculate D2E/DX2 analytically  !
 ! A29   A(14,18,19)           103.3713         calculate D2E/DX2 analytically  !
 ! A30   A(14,18,20)           101.9527         calculate D2E/DX2 analytically  !
 ! A31   A(19,18,20)           106.3147         calculate D2E/DX2 analytically  !
 ! A32   A(9,19,18)            153.6061         calculate D2E/DX2 analytically  !
 ! A33   A(2,20,18)            146.7013         calculate D2E/DX2 analytically  !
 ! A34   A(11,21,22)           109.8699         calculate D2E/DX2 analytically  !
 ! A35   A(11,21,23)            99.212          calculate D2E/DX2 analytically  !
 ! A36   A(22,21,23)           105.9969         calculate D2E/DX2 analytically  !
 ! A37   A(12,23,21)           154.8351         calculate D2E/DX2 analytically  !
 ! A38   A(4,24,25)            102.5762         calculate D2E/DX2 analytically  !
 ! A39   A(4,24,26)            109.7506         calculate D2E/DX2 analytically  !
 ! A40   A(25,24,26)           106.4125         calculate D2E/DX2 analytically  !
 ! A41   L(3,4,24,12,-1)       173.7776         calculate D2E/DX2 analytically  !
 ! A42   L(9,11,21,1,-1)       167.2482         calculate D2E/DX2 analytically  !
 ! A43   L(12,14,18,1,-1)      182.5879         calculate D2E/DX2 analytically  !
 ! A44   L(15,25,24,1,-1)      175.5475         calculate D2E/DX2 analytically  !
 ! A45   L(3,4,24,12,-2)       176.431          calculate D2E/DX2 analytically  !
 ! A46   L(9,11,21,1,-2)       182.716          calculate D2E/DX2 analytically  !
 ! A47   L(12,14,18,1,-2)      190.5287         calculate D2E/DX2 analytically  !
 ! A48   L(15,25,24,1,-2)      185.6192         calculate D2E/DX2 analytically  !
 ! D1    D(3,1,2,20)          -108.2219         calculate D2E/DX2 analytically  !
 ! D2    D(5,1,2,20)            67.9344         calculate D2E/DX2 analytically  !
 ! D3    D(2,1,3,4)              3.4504         calculate D2E/DX2 analytically  !
 ! D4    D(5,1,3,4)           -172.9591         calculate D2E/DX2 analytically  !
 ! D5    D(2,1,5,6)             26.6056         calculate D2E/DX2 analytically  !
 ! D6    D(2,1,5,7)            -91.4208         calculate D2E/DX2 analytically  !
 ! D7    D(2,1,5,8)            149.3863         calculate D2E/DX2 analytically  !
 ! D8    D(3,1,5,6)           -156.6168         calculate D2E/DX2 analytically  !
 ! D9    D(3,1,5,7)             85.3568         calculate D2E/DX2 analytically  !
 ! D10   D(3,1,5,8)            -33.8361         calculate D2E/DX2 analytically  !
 ! D11   D(1,2,20,18)           29.5165         calculate D2E/DX2 analytically  !
 ! D12   D(1,3,24,25)           63.5361         calculate D2E/DX2 analytically  !
 ! D13   D(1,3,24,26)          174.9812         calculate D2E/DX2 analytically  !
 ! D14   D(10,9,21,22)          96.3043         calculate D2E/DX2 analytically  !
 ! D15   D(10,9,21,23)        -154.8304         calculate D2E/DX2 analytically  !
 ! D16   D(16,9,21,22)        -137.7164         calculate D2E/DX2 analytically  !
 ! D17   D(16,9,21,23)         -28.8511         calculate D2E/DX2 analytically  !
 ! D18   D(19,9,21,22)         -47.9092         calculate D2E/DX2 analytically  !
 ! D19   D(19,9,21,23)          60.9561         calculate D2E/DX2 analytically  !
 ! D20   D(10,9,16,15)         143.5261         calculate D2E/DX2 analytically  !
 ! D21   D(11,9,16,15)          30.3508         calculate D2E/DX2 analytically  !
 ! D22   D(19,9,16,15)         -59.3498         calculate D2E/DX2 analytically  !
 ! D23   D(10,9,19,18)        -148.656          calculate D2E/DX2 analytically  !
 ! D24   D(11,9,19,18)         -31.0907         calculate D2E/DX2 analytically  !
 ! D25   D(16,9,19,18)          63.461          calculate D2E/DX2 analytically  !
 ! D26   D(13,12,18,19)       -171.7554         calculate D2E/DX2 analytically  !
 ! D27   D(13,12,18,20)        -62.4827         calculate D2E/DX2 analytically  !
 ! D28   D(17,12,18,19)        -34.4189         calculate D2E/DX2 analytically  !
 ! D29   D(17,12,18,20)         74.8538         calculate D2E/DX2 analytically  !
 ! D30   D(23,12,18,19)         52.311          calculate D2E/DX2 analytically  !
 ! D31   D(23,12,18,20)        161.5837         calculate D2E/DX2 analytically  !
 ! D32   D(13,12,17,15)        141.8927         calculate D2E/DX2 analytically  !
 ! D33   D(14,12,17,15)         21.3856         calculate D2E/DX2 analytically  !
 ! D34   D(23,12,17,15)        -66.4251         calculate D2E/DX2 analytically  !
 ! D35   D(13,12,23,21)       -122.0929         calculate D2E/DX2 analytically  !
 ! D36   D(14,12,23,21)        -10.0152         calculate D2E/DX2 analytically  !
 ! D37   D(17,12,23,21)         87.3954         calculate D2E/DX2 analytically  !
 ! D38   D(17,15,16,9)          10.6233         calculate D2E/DX2 analytically  !
 ! D39   D(25,15,16,9)         132.2287         calculate D2E/DX2 analytically  !
 ! D40   D(16,15,17,12)         19.2772         calculate D2E/DX2 analytically  !
 ! D41   D(25,15,17,12)       -101.6887         calculate D2E/DX2 analytically  !
 ! D42   D(16,15,24,4)        -111.8197         calculate D2E/DX2 analytically  !
 ! D43   D(16,15,24,26)        134.596          calculate D2E/DX2 analytically  !
 ! D44   D(17,15,24,4)           5.0577         calculate D2E/DX2 analytically  !
 ! D45   D(17,15,24,26)       -108.5266         calculate D2E/DX2 analytically  !
 ! D46   D(14,18,19,9)         -19.7942         calculate D2E/DX2 analytically  !
 ! D47   D(20,18,19,9)        -126.7349         calculate D2E/DX2 analytically  !
 ! D48   D(14,18,20,2)         -11.506          calculate D2E/DX2 analytically  !
 ! D49   D(19,18,20,2)          96.4488         calculate D2E/DX2 analytically  !
 ! D50   D(11,21,23,12)        -46.738          calculate D2E/DX2 analytically  !
 ! D51   D(22,21,23,12)         67.1338         calculate D2E/DX2 analytically  !
 --------------------------------------------------------------------------------
 Trust Radius=3.00D-01 FncErr=1.00D-07 GrdErr=1.00D-06 EigMax=2.50D+02 EigMin=1.00D-04
 Number of steps in this run=    156 maximum allowed number of steps=    156.
 GradGradGradGradGradGradGradGradGradGradGradGradGradGradGradGradGradGrad

                          Input orientation:                          
 ---------------------------------------------------------------------
 Center     Atomic      Atomic             Coordinates (Angstroms)
 Number     Number       Type             X           Y           Z
 ---------------------------------------------------------------------
      1          6           0       -1.050881    0.504128   -1.022895
      2          8           0       -1.054762    0.606357    0.175985
      3          8           0       -0.291505    1.086210   -1.874384
      4          1           0        0.465617    1.702882   -1.406187
      5          6           0       -2.016527   -0.513286   -1.716091
      6          9           0       -3.107473   -0.749802   -0.987560
      7          9           0       -1.375037   -1.694567   -1.856695
      8          9           0       -2.407705   -0.130703   -2.930699
      9          8           0        2.579908   -0.282743    2.866243
     10          1           0        3.174470   -0.002406    3.562430
     11          1           0        2.800008   -1.222652    2.661282
     12          8           0        1.298518   -2.005168   -0.046785
     13          1           0        0.726703   -2.403064   -0.704962
     14          1           0        0.720904   -1.734459    0.713562
     15          8           0        2.789456    0.318707    0.190259
     16          1           0        2.772674    0.284055    1.163558
     17          1           0        2.345054   -0.498474   -0.092503
     18          8           0        0.002764   -1.118255    2.086215
     19          1           0        0.728379   -0.652981    2.529188
     20          1           0       -0.574083   -0.435715    1.720875
     21          8           0        2.867814   -2.826202    2.079741
     22          1           0        2.224694   -3.368280    2.541947
     23          1           0        2.506630   -2.683719    1.187447
     24          8           0        1.567587    2.371536   -0.793468
     25          1           0        2.065642    1.614844   -0.352453
     26          1           0        2.151149    2.722385   -1.470226
 ---------------------------------------------------------------------
                    Distance matrix (angstroms):
                    1          2          3          4          5
     1  C    0.000000
     2  O    1.203238   0.000000
     3  O    1.280822   2.239829   0.000000
     4  H    1.970708   2.452996   1.082925   0.000000
     5  C    1.564648   2.399697   2.357784   3.341928   0.000000
     6  F    2.408974   2.721512   3.476647   4.354065   1.332989
     7  F    2.373722   3.086846   2.984472   3.890196   1.351555
     8  F    2.425633   3.467737   2.659883   3.733919   1.332165
     9  O    5.378400   4.608559   5.708992   5.163971   6.494470
    10  H    6.255828   5.452064   6.538885   5.910419   7.420932
    11  H    5.602167   4.937735   5.954877   5.527426   6.547030
    12  O    3.573379   3.522445   3.927456   4.036253   4.000227
    13  H    3.422375   3.606425   3.818289   4.173569   3.481228
    14  H    3.341523   2.986871   3.959622   4.046458   3.858497
    15  O    4.031664   3.854992   3.787365   3.140830   5.236779
    16  H    4.410055   3.965910   4.388820   3.733520   5.644871
    17  H    3.661040   3.584897   3.554964   3.178682   4.653992
    18  O    3.661811   2.782378   4.542313   4.513305   4.347534
    19  H    4.137869   3.209842   4.843180   4.594161   5.057313
    20  H    2.939204   1.924488   3.914332   3.928498   3.728189
    21  O    6.006132   5.549176   6.397138   6.199585   6.604143
    22  H    6.199438   5.670128   6.758530   6.663243   6.653558
    23  H    5.263446   4.952895   5.605064   5.489531   5.796573
    24  O    3.224318   3.306420   2.505328   1.427187   4.692474
    25  H    3.375781   3.321628   2.855148   1.917860   4.801307
    26  H    3.920940   4.179169   2.967655   1.970915   5.282002
                    6          7          8          9         10
     6  F    0.000000
     7  F    2.156226   0.000000
     8  F    2.156096   2.159990   0.000000
     9  O    6.885945   6.319888   7.648786   0.000000
    10  H    7.792549   7.275187   8.563753   0.957481   0.000000
    11  H    6.959595   6.169750   7.718995   0.986855   1.562463
    12  O    4.676939   3.243478   5.056350   3.618624   4.533947
    13  H    4.184977   2.499153   4.465651   4.547926   5.474062
    14  H    4.303467   3.316742   5.063681   3.193339   4.139570
    15  O    6.107597   5.058290   6.078884   2.750735   3.409235
    16  H    6.346045   5.499125   6.615987   1.804869   2.449099
    17  H    5.531215   4.287434   5.547912   2.975882   3.780549
    18  O    4.388328   4.216279   5.652880   2.819254   3.672063
    19  H    5.204868   4.974458   6.318082   1.918031   2.733898
    20  H    3.721872   3.876241   5.009226   3.359007   4.198896
    21  O    7.030208   5.897280   7.758952   2.677809   3.204095
    22  H    6.909837   5.925153   7.867076   3.122801   3.643153
    23  H    6.323673   5.031159   6.901283   2.930599   3.643623
    24  O    5.624643   5.130564   5.160611   4.632869   5.214549
    25  H    5.723288   5.005319   5.450240   3.771645   4.378505
    26  H    6.319981   5.665052   5.572813   5.293353   5.813716
                   11         12         13         14         15
    11  H    0.000000
    12  O    3.193811   0.000000
    13  H    4.125962   0.958379   0.000000
    14  H    2.894518   0.992496   1.568208   0.000000
    15  O    2.912362   2.771188   3.530497   2.961123   0.000000
    16  H    2.124639   2.979699   3.859789   2.913186   0.974060
    17  H    2.883531   1.835063   2.573253   2.194371   0.972231
    18  O    2.857652   2.648637   3.156816   1.667216   3.664036
    19  H    2.152585   2.964643   3.677298   2.113327   3.265396
    20  H    3.590003   3.015699   3.383369   2.092464   3.771649
    21  O    1.707091   2.767472   3.538075   2.769038   3.669706
    22  H    2.224623   3.068780   3.703787   2.876413   4.409452
    23  H    2.095943   1.855611   2.613067   2.077132   3.176309
    24  O    5.135401   4.448086   4.848889   4.455020   2.583561
    25  H    4.203959   3.713004   4.249777   3.763315   1.580637
    26  H    5.749234   5.010282   5.374468   5.165074   2.990370
                   16         17         18         19         20
    16  H    0.000000
    17  H    1.540422   0.000000
    18  O    3.238853   3.258414   0.000000
    19  H    2.630993   3.083955   0.969135   0.000000
    20  H    3.468350   3.437097   0.965446   1.548219   0.000000
    21  O    3.243786   3.226491   3.335511   3.082544   4.205932
    22  H    3.942054   3.897512   3.194883   3.100318   4.136091
    23  H    2.979771   2.537652   3.086714   3.014356   3.850825
    24  O    3.104797   3.054957   4.787472   4.570778   4.334667
    25  H    2.137565   2.147500   4.203855   3.903224   3.933399
    26  H    3.642604   3.508511   5.658122   5.423346   5.252011
                   21         22         23         24         25
    21  O    0.000000
    22  H    0.959732   0.000000
    23  H    0.973111   1.543626   0.000000
    24  O    6.079672   6.671002   5.510121   0.000000
    25  H    5.126592   5.764926   4.587309   1.007539   0.000000
    26  H    6.625911   7.293774   6.034530   0.960021   1.575873
                   26
    26  H    0.000000
 Stoichiometry    C2H13F3O8
 Framework group  C1[X(C2H13F3O8)]
 Deg. of freedom    72
 Full point group                 C1      NOp   1
 Largest Abelian subgroup         C1      NOp   1
 Largest concise Abelian subgroup C1      NOp   1
                         Standard orientation:                         
 ---------------------------------------------------------------------
 Center     Atomic      Atomic             Coordinates (Angstroms)
 Number     Number       Type             X           Y           Z
 ---------------------------------------------------------------------
      1          6           0       -1.606303    0.523220    0.410652
      2          8           0       -0.859651    0.306734    1.329034
      3          8           0       -1.665679    1.553308   -0.348228
      4          1           0       -0.889743    2.277060   -0.131821
      5          6           0       -2.621991   -0.579321   -0.037571
      6          9           0       -2.944040   -1.403597    0.959281
      7          9           0       -2.047333   -1.333919   -1.000406
      8          9           0       -3.750795   -0.086374   -0.544986
      9          8           0        3.735647    0.268982    0.981723
     10          1           0        4.585800    0.573605    1.299864
     11          1           0        3.914422   -0.422138    0.300345
     12          8           0        1.172555   -1.015416   -1.226289
     13          1           0        0.381776   -1.424570   -1.580905
     14          1           0        1.180686   -1.197565   -0.250685
     15          8           0        2.093960    1.564014   -0.805536
     16          1           0        2.707801    1.278995   -0.104995
     17          1           0        1.702951    0.739217   -1.140281
     18          8           0        1.420838   -1.285877    1.396779
     19          1           0        2.180020   -0.701819    1.544230
     20          1           0        0.648189   -0.817431    1.736864
     21          8           0        3.839269   -1.663461   -0.869111
     22          1           0        3.731793   -2.513294   -0.436308
     23          1           0        2.975477   -1.452790   -1.264619
     24          8           0        0.230697    3.145821    0.031676
     25          1           0        1.003518    2.561573   -0.244979
     26          1           0        0.185495    3.857934   -0.610581
 ---------------------------------------------------------------------
 Rotational constants (GHZ):           0.8051147           0.3324059           0.2829284
 Standard basis: 6-31++G(d,p) (6D, 7F)
 There are   325 symmetry adapted cartesian basis functions of A   symmetry.
 There are   325 symmetry adapted basis functions of A   symmetry.
   325 basis functions,   520 primitive gaussians,   325 cartesian basis functions
    58 alpha electrons       58 beta electrons
       nuclear repulsion energy      1014.5996075153 Hartrees.
 NAtoms=   26 NActive=   26 NUniq=   26 SFac= 1.00D+00 NAtFMM=   60 NAOKFM=F Big=F
 Integral buffers will be    131072 words long.
 Raffenetti 2 integral format.
 Two-electron integral symmetry is turned on.
 Nuclear repulsion after empirical dispersion term =     1014.5841938161 Hartrees.
 One-electron integrals computed using PRISM.
 NBasis=   325 RedAO= T EigKep=  4.95D-05  NBF=   325
 NBsUse=   325 1.00D-06 EigRej= -1.00D+00 NBFU=   325
 ExpMin= 3.60D-02 ExpMax= 7.00D+03 ExpMxC= 1.05D+03 IAcc=3 IRadAn=         5 AccDes= 0.00D+00
 Harris functional with IExCor= 4639 and IRadAn=       5 diagonalized for initial guess.
 HarFok:  IExCor= 4639 AccDes= 0.00D+00 IRadAn=         5 IDoV= 1 UseB2=F ITyADJ=14
 ICtDFT=  3500011 ScaDFX=  1.000000  1.000000  1.000000  1.000000
 FoFCou: FMM=F IPFlag=           0 FMFlag=      100000 FMFlg1=           0
         NFxFlg=           0 DoJE=T BraDBF=F KetDBF=T FulRan=T
         wScrn=  0.000000 ICntrl=       500 IOpCl=  0 I1Cent=   200000004 NGrid=           0
         NMat0=    1 NMatS0=      1 NMatT0=    0 NMatD0=    1 NMtDS0=    0 NMtDT0=    0
 Petite list used in FoFCou.
 Requested convergence on RMS density matrix=1.00D-10 within 128 cycles.
 Requested convergence on MAX density matrix=1.00D-08.
 Requested convergence on             energy=1.00D-08.
 No special actions if energy rises.
 SCF Done:  E(RwB97XD) =  -985.239239845     A.U. after   18 cycles
            NFock= 18  Conv=0.72D-10     -V/T= 2.0082
 DoSCS=F DFT=T ScalE2(SS,OS)=  1.000000  1.000000
 Range of M.O.s used for correlation:     1   325
 NBasis=   325 NAE=    58 NBE=    58 NFC=     0 NFV=     0
 NROrb=    325 NOA=    58 NOB=    58 NVA=   267 NVB=   267

 **** Warning!!: The largest alpha MO coefficient is  0.28099761D+02

 Symmetrizing basis deriv contribution to polar:
 IMax=3 JMax=2 DiffMx= 0.00D+00
 G2DrvN: will do    27 centers at a time, making    1 passes.
 Calling FoFCou, ICntrl=  3107 FMM=F I1Cent=   0 AccDes= 0.00D+00.
 End of G2Drv F.D. properties file   721 does not exist.
 End of G2Drv F.D. properties file   722 does not exist.
 End of G2Drv F.D. properties file   788 does not exist.
          IDoAtm=11111111111111111111111111
          Differentiating once with respect to nuclear coordinates.
 CalDSu exits because no D1Ps are significant.
          There are    81 degrees of freedom in the 1st order CPHF.  IDoFFX=6 NUNeed=     0.
     75 vectors produced by pass  0 Test12= 1.91D-14 1.23D-09 XBig12= 1.28D-01 6.99D-02.
 AX will form    75 AO Fock derivatives at one time.
     75 vectors produced by pass  1 Test12= 1.91D-14 1.23D-09 XBig12= 1.92D-02 3.10D-02.
     75 vectors produced by pass  2 Test12= 1.91D-14 1.23D-09 XBig12= 5.85D-04 4.23D-03.
     75 vectors produced by pass  3 Test12= 1.91D-14 1.23D-09 XBig12= 5.80D-06 3.00D-04.
     75 vectors produced by pass  4 Test12= 1.91D-14 1.23D-09 XBig12= 4.46D-08 2.47D-05.
     75 vectors produced by pass  5 Test12= 1.91D-14 1.23D-09 XBig12= 2.70D-10 1.56D-06.
     66 vectors produced by pass  6 Test12= 1.91D-14 1.23D-09 XBig12= 1.52D-12 1.08D-07.
     16 vectors produced by pass  7 Test12= 1.91D-14 1.23D-09 XBig12= 8.02D-15 8.69D-09.
 InvSVY:  IOpt=1 It=  1 EMax= 5.55D-16
 Solved reduced A of dimension   532 with    81 vectors.
 End of Minotr F.D. properties file   721 does not exist.
 End of Minotr F.D. properties file   722 does not exist.
 End of Minotr F.D. properties file   788 does not exist.

 **********************************************************************

            Population analysis using the SCF Density.

 **********************************************************************

 Orbital symmetries:
       Occupied  (A) (A) (A) (A) (A) (A) (A) (A) (A) (A) (A) (A)
                 (A) (A) (A) (A) (A) (A) (A) (A) (A) (A) (A) (A)
                 (A) (A) (A) (A) (A) (A) (A) (A) (A) (A) (A) (A)
                 (A) (A) (A) (A) (A) (A) (A) (A) (A) (A) (A) (A)
                 (A) (A) (A) (A) (A) (A) (A) (A) (A) (A)
       Virtual   (A) (A) (A) (A) (A) (A) (A) (A) (A) (A) (A) (A)
                 (A) (A) (A) (A) (A) (A) (A) (A) (A) (A) (A) (A)
                 (A) (A) (A) (A) (A) (A) (A) (A) (A) (A) (A) (A)
                 (A) (A) (A) (A) (A) (A) (A) (A) (A) (A) (A) (A)
                 (A) (A) (A) (A) (A) (A) (A) (A) (A) (A) (A) (A)
                 (A) (A) (A) (A) (A) (A) (A) (A) (A) (A) (A) (A)
                 (A) (A) (A) (A) (A) (A) (A) (A) (A) (A) (A) (A)
                 (A) (A) (A) (A) (A) (A) (A) (A) (A) (A) (A) (A)
                 (A) (A) (A) (A) (A) (A) (A) (A) (A) (A) (A) (A)
                 (A) (A) (A) (A) (A) (A) (A) (A) (A) (A) (A) (A)
                 (A) (A) (A) (A) (A) (A) (A) (A) (A) (A) (A) (A)
                 (A) (A) (A) (A) (A) (A) (A) (A) (A) (A) (A) (A)
                 (A) (A) (A) (A) (A) (A) (A) (A) (A) (A) (A) (A)
                 (A) (A) (A) (A) (A) (A) (A) (A) (A) (A) (A) (A)
                 (A) (A) (A) (A) (A) (A) (A) (A) (A) (A) (A) (A)
                 (A) (A) (A) (A) (A) (A) (A) (A) (A) (A) (A) (A)
                 (A) (A) (A) (A) (A) (A) (A) (A) (A) (A) (A) (A)
                 (A) (A) (A) (A) (A) (A) (A) (A) (A) (A) (A) (A)
                 (A) (A) (A) (A) (A) (A) (A) (A) (A) (A) (A) (A)
                 (A) (A) (A) (A) (A) (A) (A) (A) (A) (A) (A) (A)
                 (A) (A) (A) (A) (A) (A) (A) (A) (A) (A) (A) (A)
                 (A) (A) (A) (A) (A) (A) (A) (A) (A) (A) (A) (A)
                 (A) (A) (A)
 The electronic state is 1-A.
 Alpha  occ. eigenvalues --  -24.89223 -24.88746 -24.88706 -19.32791 -19.31275
 Alpha  occ. eigenvalues --  -19.30956 -19.30870 -19.30739 -19.29624 -19.29347
 Alpha  occ. eigenvalues --  -19.28770 -10.57300 -10.46960  -1.44550  -1.35327
 Alpha  occ. eigenvalues --   -1.35241  -1.23715  -1.15948  -1.15542  -1.14416
 Alpha  occ. eigenvalues --   -1.14196  -1.13678  -1.12449  -1.11558  -0.85809
 Alpha  occ. eigenvalues --   -0.76272  -0.70810  -0.70693  -0.67907  -0.67213
 Alpha  occ. eigenvalues --   -0.66246  -0.65292  -0.64500  -0.63918  -0.63115
 Alpha  occ. eigenvalues --   -0.60226  -0.58514  -0.58003  -0.56473  -0.56119
 Alpha  occ. eigenvalues --   -0.54904  -0.53784  -0.53317  -0.53146  -0.51800
 Alpha  occ. eigenvalues --   -0.51589  -0.50849  -0.49980  -0.47689  -0.46685
 Alpha  occ. eigenvalues --   -0.43847  -0.43530  -0.43163  -0.42793  -0.42321
 Alpha  occ. eigenvalues --   -0.41430  -0.41403  -0.39352
 Alpha virt. eigenvalues --    0.02909   0.04408   0.04738   0.05197   0.06915
 Alpha virt. eigenvalues --    0.08005   0.09016   0.09663   0.10241   0.10651
 Alpha virt. eigenvalues --    0.11465   0.11779   0.12723   0.12832   0.13632
 Alpha virt. eigenvalues --    0.14835   0.15101   0.16138   0.16750   0.17580
 Alpha virt. eigenvalues --    0.19396   0.20135   0.20763   0.21315   0.22077
 Alpha virt. eigenvalues --    0.22529   0.23021   0.24149   0.24770   0.25356
 Alpha virt. eigenvalues --    0.26459   0.26732   0.27280   0.27926   0.28140
 Alpha virt. eigenvalues --    0.28847   0.29585   0.30067   0.30402   0.30560
 Alpha virt. eigenvalues --    0.31021   0.31415   0.31565   0.32248   0.32648
 Alpha virt. eigenvalues --    0.32894   0.33548   0.34320   0.35065   0.35297
 Alpha virt. eigenvalues --    0.35812   0.36359   0.36488   0.36990   0.37623
 Alpha virt. eigenvalues --    0.38010   0.38386   0.38642   0.39365   0.39711
 Alpha virt. eigenvalues --    0.41317   0.41852   0.42389   0.42975   0.43615
 Alpha virt. eigenvalues --    0.43970   0.44396   0.45179   0.45660   0.46191
 Alpha virt. eigenvalues --    0.47016   0.48020   0.48821   0.50646   0.51503
 Alpha virt. eigenvalues --    0.52211   0.53277   0.54096   0.55264   0.56097
 Alpha virt. eigenvalues --    0.58006   0.59297   0.61524   0.61861   0.63838
 Alpha virt. eigenvalues --    0.80851   0.86261   0.87525   0.91058   0.91416
 Alpha virt. eigenvalues --    0.92546   1.05249   1.07329   1.09273   1.13932
 Alpha virt. eigenvalues --    1.14954   1.15757   1.17777   1.18360   1.18925
 Alpha virt. eigenvalues --    1.20029   1.21057   1.22183   1.23150   1.24122
 Alpha virt. eigenvalues --    1.24509   1.25016   1.26644   1.27101   1.27913
 Alpha virt. eigenvalues --    1.28186   1.28902   1.30039   1.30918   1.32069
 Alpha virt. eigenvalues --    1.32717   1.33001   1.34399   1.34561   1.35656
 Alpha virt. eigenvalues --    1.36931   1.37157   1.37671   1.38732   1.39749
 Alpha virt. eigenvalues --    1.41865   1.42024   1.43275   1.45228   1.45976
 Alpha virt. eigenvalues --    1.47832   1.48915   1.53605   1.54399   1.54829
 Alpha virt. eigenvalues --    1.56039   1.56859   1.57546   1.58863   1.60162
 Alpha virt. eigenvalues --    1.61125   1.63277   1.63469   1.64050   1.64928
 Alpha virt. eigenvalues --    1.65502   1.66120   1.66996   1.67923   1.68836
 Alpha virt. eigenvalues --    1.69095   1.70539   1.71136   1.71696   1.74164
 Alpha virt. eigenvalues --    1.74615   1.74939   1.75153   1.76307   1.77350
 Alpha virt. eigenvalues --    1.78055   1.79197   1.80165   1.81333   1.82773
 Alpha virt. eigenvalues --    1.84298   1.86789   1.87909   1.89036   1.89806
 Alpha virt. eigenvalues --    1.91133   1.91865   1.93235   1.93440   1.94303
 Alpha virt. eigenvalues --    1.95274   1.97693   1.98792   2.06262   2.10438
 Alpha virt. eigenvalues --    2.13406   2.14618   2.16276   2.17926   2.18138
 Alpha virt. eigenvalues --    2.25713   2.30172   2.30895   2.32444   2.32845
 Alpha virt. eigenvalues --    2.34252   2.35350   2.36342   2.37967   2.39411
 Alpha virt. eigenvalues --    2.41972   2.43328   2.44529   2.45659   2.47275
 Alpha virt. eigenvalues --    2.50245   2.51358   2.54339   2.54781   2.58522
 Alpha virt. eigenvalues --    2.60064   2.63183   2.64373   2.65294   2.68317
 Alpha virt. eigenvalues --    2.68583   2.70278   2.71188   2.71609   2.73415
 Alpha virt. eigenvalues --    2.74735   2.77751   2.78723   2.81278   2.81383
 Alpha virt. eigenvalues --    2.82242   2.83055   2.83614   2.86545   2.87517
 Alpha virt. eigenvalues --    2.89428   2.94471   2.98542   3.01990   3.11039
 Alpha virt. eigenvalues --    3.11993   3.12466   3.13097   3.15171   3.16629
 Alpha virt. eigenvalues --    3.23640   3.24957   3.25686   3.31141   3.33100
 Alpha virt. eigenvalues --    3.39551   3.45628   3.47202   3.53247   3.55999
 Alpha virt. eigenvalues --    3.60519   3.65034   3.73348   3.76301   3.78800
 Alpha virt. eigenvalues --    3.79261   3.79663   3.83723   3.86486   4.32714
 Alpha virt. eigenvalues --    4.39425   4.44076   4.45058   4.46028   4.53837
 Alpha virt. eigenvalues --    4.59392   4.73628   4.76189   4.81716   5.71648
 Alpha virt. eigenvalues --    6.01713   6.59968
          Condensed to atoms (all electrons):
               1          2          3          4          5          6
     1  C    5.270685   0.533257   0.376576  -0.061591  -0.062176  -0.035417
     2  O    0.533257   8.212583  -0.178406  -0.001306  -0.110601  -0.007402
     3  O    0.376576  -0.178406   8.294395   0.186515  -0.220786   0.011617
     4  H   -0.061591  -0.001306   0.186515   0.277717   0.006964   0.001726
     5  C   -0.062176  -0.110601  -0.220786   0.006964   4.877243   0.173028
     6  F   -0.035417  -0.007402   0.011617   0.001726   0.173028   9.233772
     7  F   -0.074707   0.003328   0.009394   0.001162   0.174646  -0.042032
     8  F   -0.082682   0.012293   0.019548   0.001696   0.183855  -0.048571
     9  O    0.000024   0.000069   0.000170  -0.000097   0.000402  -0.000005
    10  H   -0.000381   0.000006   0.000042  -0.000055   0.000175  -0.000004
    11  H    0.000493  -0.000177   0.000038  -0.000047  -0.000591   0.000009
    12  O   -0.000103   0.002897  -0.001812  -0.000640  -0.006555  -0.000937
    13  H   -0.000485   0.000239   0.001520  -0.000221  -0.005871   0.000344
    14  H    0.001378   0.001167  -0.002818   0.000622   0.006432  -0.000591
    15  O   -0.006118  -0.000612   0.001534   0.003884   0.002775   0.000058
    16  H    0.001965   0.000013  -0.000112   0.001148  -0.001492   0.000093
    17  H   -0.009202  -0.001571  -0.000584   0.001738   0.005544  -0.000165
    18  O   -0.021573  -0.020771  -0.001396  -0.002679   0.013277  -0.000457
    19  H    0.000932  -0.000718   0.000762   0.001375  -0.002029  -0.000064
    20  H   -0.000301   0.020238   0.000623  -0.000580  -0.007784   0.000281
    21  O    0.000694   0.000132   0.000029   0.000068  -0.000118   0.000001
    22  H   -0.000807  -0.000022   0.000014  -0.000014   0.000303   0.000005
    23  H    0.002431   0.000514  -0.000233  -0.000214  -0.000615  -0.000044
    24  O   -0.016391  -0.000186  -0.060776   0.076265   0.005936   0.000126
    25  H    0.001532  -0.001201   0.003867  -0.010919   0.000058  -0.000197
    26  H    0.006088   0.001539   0.000758  -0.016183   0.001272  -0.000028
               7          8          9         10         11         12
     1  C   -0.074707  -0.082682   0.000024  -0.000381   0.000493  -0.000103
     2  O    0.003328   0.012293   0.000069   0.000006  -0.000177   0.002897
     3  O    0.009394   0.019548   0.000170   0.000042   0.000038  -0.001812
     4  H    0.001162   0.001696  -0.000097  -0.000055  -0.000047  -0.000640
     5  C    0.174646   0.183855   0.000402   0.000175  -0.000591  -0.006555
     6  F   -0.042032  -0.048571  -0.000005  -0.000004   0.000009  -0.000937
     7  F    9.277331  -0.037173   0.000004   0.000003   0.000047  -0.000468
     8  F   -0.037173   9.234517   0.000001  -0.000000   0.000006   0.000078
     9  O    0.000004   0.000001   8.468550   0.260625   0.215485   0.006848
    10  H    0.000003  -0.000000   0.260625   0.330086  -0.010989   0.001113
    11  H    0.000047   0.000006   0.215485  -0.010989   0.318908  -0.005536
    12  O   -0.000468   0.000078   0.006848   0.001113  -0.005536   8.496260
    13  H    0.008099  -0.000019   0.002314   0.000390  -0.001223   0.261019
    14  H    0.000669  -0.000143  -0.006085   0.000217   0.004558   0.194872
    15  O   -0.000560   0.000024  -0.036271   0.001794   0.002094  -0.018092
    16  H   -0.000129  -0.000003   0.038322   0.000109  -0.016590   0.002020
    17  H   -0.000196  -0.000054   0.001207   0.000902  -0.002028   0.031848
    18  O    0.000351  -0.000058  -0.009672   0.004656  -0.002817  -0.045358
    19  H    0.000168  -0.000013   0.024087  -0.002495  -0.006832   0.004978
    20  H   -0.000738   0.000223  -0.003227  -0.000702   0.001764   0.004865
    21  O   -0.000018   0.000001  -0.044735   0.003453   0.044856   0.002341
    22  H   -0.000039  -0.000003   0.003554  -0.000563  -0.009162   0.000295
    23  H    0.000151   0.000020   0.000135  -0.000873   0.000909   0.031930
    24  O    0.000141   0.000135   0.000511   0.000210  -0.000781   0.001829
    25  H    0.000207   0.000144  -0.002462  -0.000418   0.002916  -0.000164
    26  H   -0.000148  -0.000200   0.000414   0.000070  -0.000096   0.000248
              13         14         15         16         17         18
     1  C   -0.000485   0.001378  -0.006118   0.001965  -0.009202  -0.021573
     2  O    0.000239   0.001167  -0.000612   0.000013  -0.001571  -0.020771
     3  O    0.001520  -0.002818   0.001534  -0.000112  -0.000584  -0.001396
     4  H   -0.000221   0.000622   0.003884   0.001148   0.001738  -0.002679
     5  C   -0.005871   0.006432   0.002775  -0.001492   0.005544   0.013277
     6  F    0.000344  -0.000591   0.000058   0.000093  -0.000165  -0.000457
     7  F    0.008099   0.000669  -0.000560  -0.000129  -0.000196   0.000351
     8  F   -0.000019  -0.000143   0.000024  -0.000003  -0.000054  -0.000058
     9  O    0.002314  -0.006085  -0.036271   0.038322   0.001207  -0.009672
    10  H    0.000390   0.000217   0.001794   0.000109   0.000902   0.004656
    11  H   -0.001223   0.004558   0.002094  -0.016590  -0.002028  -0.002817
    12  O    0.261019   0.194872  -0.018092   0.002020   0.031848  -0.045358
    13  H    0.322771  -0.015005   0.000838   0.001076   0.002358   0.003834
    14  H   -0.015005   0.320590  -0.005595  -0.001987  -0.002998   0.070182
    15  O    0.000838  -0.005595   8.452973   0.245758   0.257794   0.005390
    16  H    0.001076  -0.001987   0.245758   0.301154  -0.023053  -0.007385
    17  H    0.002358  -0.002998   0.257794  -0.023053   0.294160  -0.003105
    18  O    0.003834   0.070182   0.005390  -0.007385  -0.003105   8.332747
    19  H   -0.000317  -0.009524  -0.004898   0.003031   0.001148   0.246841
    20  H   -0.001097  -0.008321   0.003504  -0.000646  -0.000856   0.256182
    21  O    0.005045  -0.007512  -0.007486   0.003806  -0.003930  -0.003690
    22  H   -0.000525  -0.003128   0.000095   0.000930   0.001508  -0.000456
    23  H   -0.002828  -0.005133  -0.000968  -0.002505  -0.004182  -0.002815
    24  O    0.000940  -0.000788  -0.083801   0.010349   0.003040  -0.000492
    25  H   -0.001202   0.001463   0.043269  -0.012600  -0.003045   0.003055
    26  H    0.000145  -0.000183   0.002360  -0.000778  -0.000565  -0.000106
              19         20         21         22         23         24
     1  C    0.000932  -0.000301   0.000694  -0.000807   0.002431  -0.016391
     2  O   -0.000718   0.020238   0.000132  -0.000022   0.000514  -0.000186
     3  O    0.000762   0.000623   0.000029   0.000014  -0.000233  -0.060776
     4  H    0.001375  -0.000580   0.000068  -0.000014  -0.000214   0.076265
     5  C   -0.002029  -0.007784  -0.000118   0.000303  -0.000615   0.005936
     6  F   -0.000064   0.000281   0.000001   0.000005  -0.000044   0.000126
     7  F    0.000168  -0.000738  -0.000018  -0.000039   0.000151   0.000141
     8  F   -0.000013   0.000223   0.000001  -0.000003   0.000020   0.000135
     9  O    0.024087  -0.003227  -0.044735   0.003554   0.000135   0.000511
    10  H   -0.002495  -0.000702   0.003453  -0.000563  -0.000873   0.000210
    11  H   -0.006832   0.001764   0.044856  -0.009162   0.000909  -0.000781
    12  O    0.004978   0.004865   0.002341   0.000295   0.031930   0.001829
    13  H   -0.000317  -0.001097   0.005045  -0.000525  -0.002828   0.000940
    14  H   -0.009524  -0.008321  -0.007512  -0.003128  -0.005133  -0.000788
    15  O   -0.004898   0.003504  -0.007486   0.000095  -0.000968  -0.083801
    16  H    0.003031  -0.000646   0.003806   0.000930  -0.002505   0.010349
    17  H    0.001148  -0.000856  -0.003930   0.001508  -0.004182   0.003040
    18  O    0.246841   0.256182  -0.003690  -0.000456  -0.002815  -0.000492
    19  H    0.331328  -0.023534  -0.003240  -0.000937   0.001629   0.001330
    20  H   -0.023534   0.307532   0.002726   0.000377  -0.000404  -0.001039
    21  O   -0.003240   0.002726   8.294591   0.283801   0.249039   0.000066
    22  H   -0.000937   0.000377   0.283801   0.351742  -0.027078   0.000064
    23  H    0.001629  -0.000404   0.249039  -0.027078   0.297938  -0.000371
    24  O    0.001330  -0.001039   0.000066   0.000064  -0.000371   8.433225
    25  H   -0.001271   0.000607  -0.001140  -0.000161   0.000949   0.209600
    26  H   -0.000135   0.000179   0.000098  -0.000002  -0.000001   0.263463
              25         26
     1  C    0.001532   0.006088
     2  O   -0.001201   0.001539
     3  O    0.003867   0.000758
     4  H   -0.010919  -0.016183
     5  C    0.000058   0.001272
     6  F   -0.000197  -0.000028
     7  F    0.000207  -0.000148
     8  F    0.000144  -0.000200
     9  O   -0.002462   0.000414
    10  H   -0.000418   0.000070
    11  H    0.002916  -0.000096
    12  O   -0.000164   0.000248
    13  H   -0.001202   0.000145
    14  H    0.001463  -0.000183
    15  O    0.043269   0.002360
    16  H   -0.012600  -0.000778
    17  H   -0.003045  -0.000565
    18  O    0.003055  -0.000106
    19  H   -0.001271  -0.000135
    20  H    0.000607   0.000179
    21  O   -0.001140   0.000098
    22  H   -0.000161  -0.000002
    23  H    0.000949  -0.000001
    24  O    0.209600   0.263463
    25  H    0.278593  -0.021721
    26  H   -0.021721   0.363213
 Mulliken charges:
               1
     1  C    0.175882
     2  O   -0.465300
     3  O   -0.440477
     4  H    0.533665
     5  C    0.966709
     6  F   -0.285145
     7  F   -0.319492
     8  F   -0.283620
     9  O   -0.920167
    10  H    0.412629
    11  H    0.464788
    12  O   -0.963777
    13  H    0.417859
    14  H    0.467660
    15  O   -0.859741
    16  H    0.457505
    17  H    0.454287
    18  O   -0.813684
    19  H    0.438399
    20  H    0.450131
    21  O   -0.818876
    22  H    0.400209
    23  H    0.462621
    24  O   -0.842606
    25  H    0.510241
    26  H    0.400300
 Sum of Mulliken charges =  -0.00000
 Mulliken charges with hydrogens summed into heavy atoms:
               1
     1  C    0.175882
     2  O   -0.465300
     3  O    0.093187
     5  C    0.966709
     6  F   -0.285145
     7  F   -0.319492
     8  F   -0.283620
     9  O   -0.042750
    12  O   -0.078257
    15  O    0.052050
    18  O    0.074846
    21  O    0.043953
    24  O    0.067935
 APT charges:
               1
     1  C    0.044390
     2  O   -0.493709
     3  O   -0.327826
     4  H    0.539647
     5  C    0.398616
     6  F   -0.079868
     7  F   -0.258546
     8  F    0.033136
     9  O   -1.710210
    10  H    1.253487
    11  H    0.365190
    12  O   -0.985726
    13  H    0.532940
    14  H    0.389876
    15  O   -0.615887
    16  H    0.570009
    17  H    0.161178
    18  O   -0.762617
    19  H    0.567835
    20  H    0.274435
    21  O   -0.425995
    22  H    0.618423
    23  H   -0.135796
    24  O   -1.097670
    25  H    0.226412
    26  H    0.918274
 Sum of APT charges =  -0.00000
 APT charges with hydrogens summed into heavy atoms:
               1
     1  C    0.044390
     2  O   -0.493709
     3  O    0.211821
     5  C    0.398616
     6  F   -0.079868
     7  F   -0.258546
     8  F    0.033136
     9  O   -0.091533
    12  O   -0.062910
    15  O    0.115299
    18  O    0.079653
    21  O    0.056633
    24  O    0.047016
 Electronic spatial extent (au):  <R**2>=           3867.2722
 Charge=              0.0000 electrons
 Dipole moment (field-independent basis, Debye):
    X=              2.9979    Y=              0.3288    Z=             -0.5277  Tot=              3.0617
 Quadrupole moment (field-independent basis, Debye-Ang):
   XX=            -73.6855   YY=            -69.7021   ZZ=            -81.6226
   XY=             -1.9852   XZ=              7.7180   YZ=              0.0417
 Traceless Quadrupole moment (field-independent basis, Debye-Ang):
   XX=              1.3179   YY=              5.3013   ZZ=             -6.6192
   XY=             -1.9852   XZ=              7.7180   YZ=              0.0417
 Octapole moment (field-independent basis, Debye-Ang**2):
  XXX=             64.7541  YYY=             14.3414  ZZZ=             -4.9592  XYY=              8.8543
  XXY=              1.1604  XXZ=             50.6708  XZZ=             -6.6143  YZZ=              0.0495
  YYZ=            -24.8569  XYZ=              1.4359
 Hexadecapole moment (field-independent basis, Debye-Ang**3):
 XXXX=          -2550.3180 YYYY=           -802.0905 ZZZZ=           -440.9852 XXXY=             65.0286
 XXXZ=            221.7204 YYYX=            -41.8298 YYYZ=            -60.9430 ZZZX=             30.3968
 ZZZY=              8.2495 XXYY=           -602.4231 XXZZ=           -558.6674 YYZZ=           -254.3966
 XXYZ=             16.5415 YYXZ=              9.9530 ZZXY=             22.4864
 N-N= 1.014584193816D+03 E-N=-4.356679853229D+03  KE= 9.772695643877D+02
  Exact polarizability:       0.000       0.000       0.000       0.000       0.000       0.000
 Approx polarizability:      84.157      -0.561      83.311       7.591      -4.619      83.681
 Calling FoFJK, ICntrl=    100127 FMM=F ISym2X=0 I1Cent= 0 IOpClX= 0 NMat=1 NMatS=1 NMatT=0.
 ***** Axes restored to original set *****
 -------------------------------------------------------------------
 Center     Atomic                   Forces (Hartrees/Bohr)
 Number     Number              X              Y              Z
 -------------------------------------------------------------------
      1        6          -0.010346919   -0.011533522   -0.012261466
      2        8          -0.001200633    0.002462174    0.019240455
      3        8           0.017427690    0.016187462   -0.003692549
      4        1          -0.010847926   -0.009173729   -0.003934692
      5        6          -0.001758354    0.000084228    0.000286493
      6        9           0.000738340    0.003082389    0.002968089
      7        9           0.004575546   -0.003246568    0.000379782
      8        9           0.000635781    0.003311325   -0.001459567
      9        8          -0.001377429   -0.002448054   -0.002689072
     10        1           0.000686550    0.002273717    0.002472467
     11        1           0.002129152   -0.001798239    0.003406502
     12        8           0.001823645    0.000104714    0.004159112
     13        1          -0.000133832   -0.001133391   -0.003248419
     14        1          -0.003300548    0.000548889   -0.001069470
     15        8           0.000639292    0.002358018    0.000073346
     16        1           0.001669064    0.001040615    0.001171433
     17        1          -0.001097494   -0.001067431   -0.002846476
     18        8           0.002164904   -0.003466505    0.000612732
     19        1          -0.000251058    0.002538555    0.003445808
     20        1          -0.002349058    0.002440208   -0.001932918
     21        8           0.003191032    0.004005143    0.001346130
     22        1          -0.001500363   -0.001978931   -0.000260886
     23        1          -0.001515495   -0.005040013   -0.002796307
     24        8          -0.002656026   -0.004193693   -0.001756920
     25        1           0.000270235    0.002359395   -0.001284435
     26        1           0.002383904    0.002283243   -0.000329171
 -------------------------------------------------------------------
 Cartesian Forces:  Max     0.019240455 RMS     0.004950014
 FormGI is forming the generalized inverse of G from B-inverse, IUseBI=4.

 GradGradGradGradGradGradGradGradGradGradGradGradGradGradGradGradGradGrad
 Berny optimization.
 Internal  Forces:  Max     0.018558424 RMS     0.002957402
 Search for a local minimum.
 Step number   1 out of a maximum of  156
 All quantities printed in internal units (Hartrees-Bohrs-Radians)
 Mixed Optimization -- RFO/linear search
 Second derivative matrix not updated -- analytic derivatives used.
 ITU=  0
     Eigenvalues ---    0.00007   0.00032   0.00043   0.00050   0.00066
     Eigenvalues ---    0.00083   0.00168   0.00297   0.00322   0.00363
     Eigenvalues ---    0.00460   0.00524   0.00739   0.00779   0.00862
     Eigenvalues ---    0.00888   0.00996   0.01036   0.01120   0.01236
     Eigenvalues ---    0.01327   0.01420   0.01493   0.01620   0.01832
     Eigenvalues ---    0.01929   0.02002   0.02115   0.02150   0.02270
     Eigenvalues ---    0.02424   0.02513   0.02793   0.02875   0.03110
     Eigenvalues ---    0.03353   0.04175   0.04268   0.04574   0.04801
     Eigenvalues ---    0.05012   0.05744   0.06008   0.06086   0.07360
     Eigenvalues ---    0.08587   0.11256   0.13978   0.19839   0.20210
     Eigenvalues ---    0.22457   0.23425   0.25821   0.26643   0.35886
     Eigenvalues ---    0.36500   0.39242   0.40064   0.40221   0.43293
     Eigenvalues ---    0.45712   0.48503   0.49140   0.51212   0.53633
     Eigenvalues ---    0.55544   0.56696   0.56861   0.57283   0.57755
     Eigenvalues ---    0.59399   0.92012
 RFO step:  Lambda=-6.88825251D-03 EMin= 6.52997177D-05
 Linear search not attempted -- first point.
 Maximum step size (   0.300) exceeded in Quadratic search.
    -- Step size scaled by   0.749
 Iteration  1 RMS(Cart)=  0.07600562 RMS(Int)=  0.00145851
 Iteration  2 RMS(Cart)=  0.00176964 RMS(Int)=  0.00069217
 Iteration  3 RMS(Cart)=  0.00000221 RMS(Int)=  0.00069217
 Iteration  4 RMS(Cart)=  0.00000001 RMS(Int)=  0.00069217
 Variable       Old X    -DE/DX   Delta X   Delta X   Delta X     New X
                                 (Linear)    (Quad)   (Total)
    R1        2.27379   0.01856   0.00000   0.01077   0.01091   2.28470
    R2        2.42040   0.01269   0.00000   0.02446   0.02449   2.44490
    R3        2.95676  -0.00565   0.00000  -0.02179  -0.02179   2.93496
    R4        3.63675  -0.00040   0.00000   0.00410   0.00416   3.64092
    R5        2.04643  -0.01479   0.00000  -0.10570  -0.10581   1.94062
    R6        2.69699  -0.00017   0.00000   0.15104   0.15092   2.84791
    R7        2.51898   0.00047   0.00000  -0.00242  -0.00242   2.51657
    R8        2.55407   0.00497   0.00000   0.00101   0.00101   2.55508
    R9        2.51743   0.00209   0.00000   0.00182   0.00182   2.51925
   R10        1.80938   0.00289   0.00000   0.00333   0.00333   1.81271
   R11        1.86489   0.00267   0.00000  -0.00028  -0.00041   1.86448
   R12        3.41071   0.00336   0.00000   0.07568   0.07585   3.48655
   R13        3.62455   0.00042   0.00000   0.00754   0.00783   3.63238
   R14        3.22593   0.00144   0.00000   0.03477   0.03464   3.26058
   R15        1.81107   0.00278   0.00000   0.00232   0.00232   1.81340
   R16        1.87555   0.00275   0.00000   0.00100   0.00072   1.87627
   R17        3.46777   0.00172   0.00000   0.06836   0.06819   3.53596
   R18        3.50660   0.00081   0.00000   0.01951   0.01955   3.52615
   R19        3.15058   0.00176   0.00000   0.02157   0.02132   3.17190
   R20        1.84071   0.00409   0.00000   0.00038   0.00048   1.84119
   R21        1.83725   0.00350   0.00000   0.00142   0.00135   1.83860
   R22        2.98697   0.00225   0.00000   0.08334   0.08336   3.07034
   R23        1.83140   0.00225   0.00000   0.00387   0.00416   1.83556
   R24        1.82443   0.00389   0.00000   0.00480   0.00479   1.82922
   R25        1.81363   0.00200   0.00000   0.00238   0.00238   1.81601
   R26        1.83891   0.00248   0.00000   0.00346   0.00351   1.84242
   R27        1.90397   0.00023   0.00000  -0.01802  -0.01802   1.88595
   R28        1.81418   0.00252   0.00000   0.00125   0.00125   1.81543
    A1        2.24681  -0.00071   0.00000  -0.00846  -0.00845   2.23836
    A2        2.08827  -0.00038   0.00000   0.00658   0.00657   2.09484
    A3        1.94646   0.00110   0.00000   0.00222   0.00221   1.94867
    A4        2.42346  -0.00088   0.00000  -0.01167  -0.01156   2.41190
    A5        1.96696  -0.00171   0.00000  -0.01320  -0.01345   1.95350
    A6        1.95880  -0.00600   0.00000  -0.01713  -0.01721   1.94159
    A7        1.89810  -0.00238   0.00000  -0.00342  -0.00344   1.89466
    A8        1.98059  -0.00320   0.00000  -0.00826  -0.00833   1.97226
    A9        1.86526   0.00452   0.00000   0.01304   0.01302   1.87828
   A10        1.88488   0.00437   0.00000   0.00835   0.00824   1.89312
   A11        1.87080   0.00358   0.00000   0.00994   0.00993   1.88074
   A12        1.86646  -0.00033   0.00000   0.00725   0.00805   1.87451
   A13        2.12665   0.00003   0.00000   0.00363   0.00015   2.12681
   A14        2.47144  -0.00127   0.00000  -0.04582  -0.04831   2.42313
   A15        1.65023   0.00160   0.00000   0.05530   0.05525   1.70547
   A16        1.56575   0.00129   0.00000   0.05983   0.06048   1.62623
   A17        1.56873   0.00019   0.00000  -0.01701  -0.01869   1.55005
   A18        1.86725   0.00032   0.00000   0.01165   0.01226   1.87950
   A19        2.29701  -0.00130   0.00000  -0.03106  -0.03125   2.26575
   A20        2.33702  -0.00041   0.00000  -0.02725  -0.02906   2.30796
   A21        1.69818   0.00037   0.00000  -0.00111  -0.00222   1.69596
   A22        1.53988   0.00162   0.00000   0.06151   0.06145   1.60133
   A23        1.51628   0.00063   0.00000   0.02395   0.02394   1.54022
   A24        1.82640  -0.00019   0.00000  -0.00347  -0.00370   1.82271
   A25        1.94375   0.00290   0.00000   0.03123   0.03082   1.97456
   A26        1.96066  -0.00132   0.00000   0.00413   0.00418   1.96484
   A27        2.84269  -0.00057   0.00000  -0.01652  -0.01593   2.82675
   A28        2.80400  -0.00079   0.00000  -0.01843  -0.01868   2.78531
   A29        1.80417   0.00141   0.00000   0.02515   0.02502   1.82919
   A30        1.77941   0.00023   0.00000   0.01866   0.01856   1.79797
   A31        1.85554  -0.00112   0.00000   0.00104   0.00089   1.85643
   A32        2.68093  -0.00119   0.00000  -0.02813  -0.02804   2.65289
   A33        2.56042   0.00028   0.00000   0.04651   0.04638   2.60680
   A34        1.91759   0.00076   0.00000   0.02886   0.02883   1.94642
   A35        1.73158   0.00134   0.00000   0.02328   0.02326   1.75483
   A36        1.84999  -0.00067   0.00000  -0.01007  -0.01023   1.83977
   A37        2.70238  -0.00077   0.00000  -0.02377  -0.02362   2.67876
   A38        1.79029   0.00344   0.00000   0.04228   0.04136   1.83165
   A39        1.91551   0.00048   0.00000   0.05943   0.05833   1.97384
   A40        1.85725   0.00005   0.00000   0.00246   0.00041   1.85766
   A41        3.03299   0.00184   0.00000   0.01210   0.01176   3.04475
   A42        2.91903  -0.00201   0.00000  -0.05058  -0.05067   2.86836
   A43        3.18676   0.00164   0.00000   0.02431   0.02471   3.21147
   A44        3.06388  -0.00023   0.00000  -0.00471  -0.00430   3.05958
   A45        3.07930  -0.00153   0.00000   0.00159   0.00178   3.08109
   A46        3.18900  -0.00076   0.00000  -0.02525  -0.02522   3.16377
   A47        3.32535   0.00082   0.00000   0.03139   0.03205   3.35740
   A48        3.23967  -0.00045   0.00000  -0.01405  -0.01390   3.22577
    D1       -1.88883   0.00093   0.00000  -0.00864  -0.00879  -1.89762
    D2        1.18568   0.00104   0.00000  -0.00137  -0.00146   1.18422
    D3        0.06022   0.00076   0.00000   0.02060   0.02066   0.08088
    D4       -3.01871   0.00070   0.00000   0.01362   0.01365  -3.00506
    D5        0.46436   0.00052   0.00000  -0.00476  -0.00484   0.45951
    D6       -1.59559   0.00007   0.00000  -0.00837  -0.00843  -1.60402
    D7        2.60728  -0.00079   0.00000  -0.01332  -0.01333   2.59395
    D8       -2.73348   0.00056   0.00000   0.00090   0.00091  -2.73256
    D9        1.48976   0.00011   0.00000  -0.00271  -0.00267   1.48709
   D10       -0.59055  -0.00075   0.00000  -0.00766  -0.00757  -0.59812
   D11        0.51516   0.00028   0.00000   0.02301   0.02298   0.53814
   D12        1.10891  -0.00161   0.00000  -0.03366  -0.03474   1.07418
   D13        3.05400   0.00031   0.00000   0.01116   0.01276   3.06676
   D14        1.68083  -0.00003   0.00000  -0.02278  -0.02214   1.65868
   D15       -2.70230  -0.00033   0.00000  -0.02423  -0.02345  -2.72575
   D16       -2.40360   0.00048   0.00000   0.00826   0.00817  -2.39543
   D17       -0.50355   0.00017   0.00000   0.00681   0.00686  -0.49668
   D18       -0.83617   0.00063   0.00000  -0.01150  -0.01220  -0.84837
   D19        1.06388   0.00033   0.00000  -0.01295  -0.01351   1.05038
   D20        2.50500   0.00078   0.00000   0.06325   0.06433   2.56934
   D21        0.52972   0.00004   0.00000   0.01381   0.01376   0.54348
   D22       -1.03585  -0.00126   0.00000  -0.04472  -0.04461  -1.08046
   D23       -2.59454  -0.00144   0.00000  -0.08098  -0.07780  -2.67233
   D24       -0.54263  -0.00100   0.00000  -0.01330  -0.01379  -0.55643
   D25        1.10760   0.00059   0.00000   0.04194   0.04052   1.14812
   D26       -2.99770   0.00014   0.00000  -0.01590  -0.01521  -3.01291
   D27       -1.09053  -0.00056   0.00000  -0.00428  -0.00324  -1.09377
   D28       -0.60072  -0.00063   0.00000  -0.04478  -0.04481  -0.64553
   D29        1.30645  -0.00133   0.00000  -0.03316  -0.03283   1.27361
   D30        0.91300  -0.00001   0.00000  -0.01809  -0.01885   0.89415
   D31        2.82017  -0.00070   0.00000  -0.00647  -0.00687   2.81330
   D32        2.47649   0.00033   0.00000   0.03139   0.03129   2.50778
   D33        0.37325   0.00031   0.00000   0.03605   0.03600   0.40925
   D34       -1.15934  -0.00138   0.00000  -0.02925  -0.02915  -1.18849
   D35       -2.13092  -0.00166   0.00000  -0.06913  -0.06817  -2.19909
   D36       -0.17480   0.00032   0.00000   0.00095   0.00020  -0.17460
   D37        1.52534   0.00057   0.00000  -0.00471  -0.00480   1.52054
   D38        0.18541  -0.00006   0.00000  -0.01356  -0.01309   0.17232
   D39        2.30783  -0.00018   0.00000   0.00637   0.00699   2.31482
   D40        0.33645   0.00098   0.00000   0.02272   0.02254   0.35899
   D41       -1.77480  -0.00168   0.00000  -0.01526  -0.01504  -1.78984
   D42       -1.95162   0.00006   0.00000   0.04059   0.04104  -1.91058
   D43        2.34914  -0.00189   0.00000  -0.04414  -0.04445   2.30469
   D44        0.08827   0.00058   0.00000   0.05414   0.05490   0.14317
   D45       -1.89415  -0.00137   0.00000  -0.03058  -0.03060  -1.92475
   D46       -0.34547  -0.00046   0.00000   0.00353   0.00415  -0.34133
   D47       -2.21194  -0.00087   0.00000  -0.02678  -0.02635  -2.23829
   D48       -0.20082  -0.00151   0.00000   0.00082   0.00092  -0.19990
   D49        1.68335  -0.00024   0.00000   0.03557   0.03577   1.71912
   D50       -0.81573   0.00016   0.00000   0.01581   0.01583  -0.79990
   D51        1.17171   0.00130   0.00000   0.05299   0.05299   1.22469
         Item               Value     Threshold  Converged?
 Maximum Force            0.018558     0.000015     NO 
 RMS     Force            0.002957     0.000010     NO 
 Maximum Displacement     0.262704     0.000060     NO 
 RMS     Displacement     0.075544     0.000040     NO 
 Predicted change in Energy=-3.686894D-03
 GradGradGradGradGradGradGradGradGradGradGradGradGradGradGradGradGradGrad

                          Input orientation:                          
 ---------------------------------------------------------------------
 Center     Atomic      Atomic             Coordinates (Angstroms)
 Number     Number       Type             X           Y           Z
 ---------------------------------------------------------------------
      1          6           0       -1.107493    0.534453   -1.060568
      2          8           0       -1.076714    0.638147    0.143594
      3          8           0       -0.357096    1.123335   -1.934635
      4          1           0        0.380356    1.683985   -1.491437
      5          6           0       -2.093277   -0.461755   -1.729872
      6          9           0       -3.157622   -0.678506   -0.959392
      7          9           0       -1.461421   -1.645339   -1.897291
      8          9           0       -2.514593   -0.052877   -2.926763
      9          8           0        2.567795   -0.318708    2.914768
     10          1           0        3.106743    0.004844    3.639336
     11          1           0        2.823013   -1.258068    2.753761
     12          8           0        1.384902   -2.065428   -0.011358
     13          1           0        0.865720   -2.487014   -0.699519
     14          1           0        0.759716   -1.775787    0.703524
     15          8           0        2.817496    0.333784    0.215924
     16          1           0        2.785448    0.296420    1.188996
     17          1           0        2.410582   -0.501634   -0.072377
     18          8           0        0.007006   -1.110229    2.048074
     19          1           0        0.714229   -0.643243    2.522686
     20          1           0       -0.561021   -0.426973    1.664025
     21          8           0        2.931065   -2.869065    2.145401
     22          1           0        2.297881   -3.451046    2.574210
     23          1           0        2.593207   -2.740866    1.239876
     24          8           0        1.562506    2.367813   -0.854177
     25          1           0        2.067066    1.637591   -0.397884
     26          1           0        2.164502    2.754798   -1.495081
 ---------------------------------------------------------------------
                    Distance matrix (angstroms):
                    1          2          3          4          5
     1  C    0.000000
     2  O    1.209010   0.000000
     3  O    1.293783   2.252176   0.000000
     4  H    1.928929   2.426965   1.026931   0.000000
     5  C    1.553115   2.398553   2.359823   3.283277   0.000000
     6  F    2.384226   2.698208   3.469968   4.287391   1.331710
     7  F    2.361538   3.086668   2.981021   3.826390   1.352089
     8  F    2.409890   3.460072   2.650016   3.668457   1.333130
     9  O    5.480777   4.677331   5.843901   5.311338   6.581697
    10  H    6.334775   5.488407   6.657204   6.047937   7.489080
    11  H    5.762908   5.061272   6.145342   5.713489   6.701268
    12  O    3.751300   3.659628   4.111175   4.154256   4.197950
    13  H    3.626732   3.774986   4.006921   4.273166   3.730813
    14  H    3.454808   3.084327   4.075790   4.114826   3.973370
    15  O    4.132220   3.906756   3.914886   3.267687   5.341788
    16  H    4.502464   4.015712   4.507376   3.859343   5.735554
    17  H    3.798269   3.675184   3.710602   3.303404   4.799336
    18  O    3.689274   2.803268   4.580759   4.524949   4.370880
    19  H    4.188717   3.241839   4.912866   4.651951   5.098949
    20  H    2.940472   1.926689   3.923697   3.911429   3.723917
    21  O    6.178359   5.689470   6.587713   6.361052   6.786524
    22  H    6.379058   5.832434   6.950076   6.824583   6.836904
    23  H    5.451140   5.107630   5.806363   5.651202   5.998073
    24  O    3.245412   3.309498   2.530016   1.507050   4.705108
    25  H    3.425477   3.342969   2.915926   2.010722   4.846638
    26  H    3.978025   4.203682   3.035347   2.080824   5.341350
                    6          7          8          9         10
     6  F    0.000000
     7  F    2.165992   0.000000
     8  F    2.162278   2.169082   0.000000
     9  O    6.922352   6.414861   7.747568   0.000000
    10  H    7.801124   7.365152   8.643865   0.959245   0.000000
    11  H    7.063384   6.335506   7.887387   0.986639   1.568341
    12  O    4.843226   3.440170   5.268396   3.607281   4.536335
    13  H    4.418768   2.749301   4.723574   4.545511   5.482445
    14  H    4.394867   3.422676   5.183483   3.206528   4.159107
    15  O    6.173179   5.166405   6.201384   2.787804   3.451321
    16  H    6.394226   5.597454   6.719517   1.845005   2.488456
    17  H    5.641185   4.430663   5.710188   2.996867   3.810246
    18  O    4.387038   4.243646   5.676747   2.816966   3.658397
    19  H    5.207431   5.027311   6.361629   1.922174   2.718648
    20  H    3.699719   3.870157   5.003172   3.371285   4.188175
    21  O    7.177074   6.093833   7.956944   2.688533   3.243772
    22  H    7.066529   6.114511   8.060283   3.162337   3.705662
    23  H    6.493237   5.242328   7.118692   2.944954   3.682398
    24  O    5.618784   5.132018   5.174754   4.736343   5.306596
    25  H    5.742557   5.047383   5.499501   3.879625   4.477269
    26  H    6.356063   5.715793   5.641513   5.390347   5.900195
                   11         12         13         14         15
    11  H    0.000000
    12  O    3.219608   0.000000
    13  H    4.155291   0.959609   0.000000
    14  H    2.954437   0.992878   1.576582   0.000000
    15  O    2.995770   2.803605   3.550263   2.987056   0.000000
    16  H    2.205977   2.996782   3.872899   2.938250   0.974316
    17  H    2.954547   1.871148   2.592613   2.225050   0.972944
    18  O    2.906844   2.655610   3.190955   1.678498   3.652506
    19  H    2.208704   2.982246   3.715515   2.143380   3.271003
    20  H    3.651018   3.045991   3.444663   2.118067   3.753682
    21  O    1.725424   2.772736   3.536267   2.826486   3.740858
    22  H    2.262113   3.072236   3.701046   2.944811   4.489594
    23  H    2.131513   1.865959   2.609579   2.140266   3.248423
    24  O    5.268122   4.516139   4.907013   4.498925   2.618662
    25  H    4.346166   3.785115   4.306575   3.817514   1.624752
    26  H    5.881274   5.103311   5.458603   5.228143   3.035663
                   16         17         18         19         20
    16  H    0.000000
    17  H    1.538985   0.000000
    18  O    3.230544   3.262496   0.000000
    19  H    2.636597   3.103549   0.971338   0.000000
    20  H    3.456560   3.442541   0.967981   1.552525   0.000000
    21  O    3.310017   3.285449   3.413664   3.164015   4.288380
    22  H    4.024927   3.964361   3.317281   3.224030   4.259903
    23  H    3.043789   2.601830   3.162372   3.094541   3.934864
    24  O    3.156076   3.092599   4.789511   4.603177   4.319900
    25  H    2.198408   2.190945   4.216286   3.944883   3.926925
    26  H    3.692352   3.562160   5.669847   5.458243   5.247103
                   21         22         23         24         25
    21  O    0.000000
    22  H    0.960990   0.000000
    23  H    0.974967   1.540137   0.000000
    24  O    6.188321   6.793654   5.616583   0.000000
    25  H    5.246402   5.897529   4.704249   0.998003   0.000000
    26  H    6.743038   7.422224   6.153543   0.960684   1.568912
                   26
    26  H    0.000000
 Stoichiometry    C2H13F3O8
 Framework group  C1[X(C2H13F3O8)]
 Deg. of freedom    72
 Full point group                 C1      NOp   1
 Largest Abelian subgroup         C1      NOp   1
 Largest concise Abelian subgroup C1      NOp   1
                         Standard orientation:                         
 ---------------------------------------------------------------------
 Center     Atomic      Atomic             Coordinates (Angstroms)
 Number     Number       Type             X           Y           Z
 ---------------------------------------------------------------------
      1          6           0       -1.674452    0.497978    0.394261
      2          8           0       -0.907402    0.302600    1.308135
      3          8           0       -1.764302    1.540123   -0.367142
      4          1           0       -1.025475    2.225119   -0.168393
      5          6           0       -2.667605   -0.615017   -0.038237
      6          9           0       -2.945143   -1.434215    0.974354
      7          9           0       -2.090126   -1.351568   -1.014021
      8          9           0       -3.814208   -0.132552   -0.517574
      9          8           0        3.762605    0.274483    1.048001
     10          1           0        4.571141    0.600029    1.448552
     11          1           0        4.017349   -0.404394    0.378907
     12          8           0        1.323831   -1.017458   -1.274872
     13          1           0        0.570369   -1.429891   -1.702710
     14          1           0        1.253952   -1.198096   -0.301069
     15          8           0        2.129280    1.619532   -0.767197
     16          1           0        2.727350    1.331978   -0.053813
     17          1           0        1.785815    0.791062   -1.144408
     18          8           0        1.420632   -1.257842    1.368063
     19          1           0        2.172894   -0.675224    1.563395
     20          1           0        0.629756   -0.796910    1.682775
     21          8           0        3.995329   -1.621770   -0.843631
     22          1           0        3.890656   -2.499095   -0.465682
     23          1           0        3.145078   -1.423478   -1.277583
     24          8           0        0.150105    3.152882    0.000331
     25          1           0        0.947020    2.606716   -0.249946
     26          1           0        0.131107    3.899024   -0.604503
 ---------------------------------------------------------------------
 Rotational constants (GHZ):           0.7993079           0.3195892           0.2734131
 Standard basis: 6-31++G(d,p) (6D, 7F)
 There are   325 symmetry adapted cartesian basis functions of A   symmetry.
 There are   325 symmetry adapted basis functions of A   symmetry.
   325 basis functions,   520 primitive gaussians,   325 cartesian basis functions
    58 alpha electrons       58 beta electrons
       nuclear repulsion energy      1004.7495145297 Hartrees.
 NAtoms=   26 NActive=   26 NUniq=   26 SFac= 1.00D+00 NAtFMM=   60 NAOKFM=F Big=F
 Integral buffers will be    131072 words long.
 Raffenetti 2 integral format.
 Two-electron integral symmetry is turned on.
 Nuclear repulsion after empirical dispersion term =     1004.7346762846 Hartrees.
 One-electron integrals computed using PRISM.
 NBasis=   325 RedAO= T EigKep=  5.11D-05  NBF=   325
 NBsUse=   325 1.00D-06 EigRej= -1.00D+00 NBFU=   325
 Initial guess from the checkpoint file:  "/local_scratch/slurm.5787698/Gau-2151095.chk"
 B after Tr=    -0.000000    0.000000    0.000000
         Rot=    0.999965   -0.000621    0.003666   -0.007523 Ang=  -0.96 deg.
 ExpMin= 3.60D-02 ExpMax= 7.00D+03 ExpMxC= 1.05D+03 IAcc=3 IRadAn=         5 AccDes= 0.00D+00
 Harris functional with IExCor= 4639 and IRadAn=       5 diagonalized for initial guess.
 HarFok:  IExCor= 4639 AccDes= 0.00D+00 IRadAn=         5 IDoV= 1 UseB2=F ITyADJ=14
 ICtDFT=  3500011 ScaDFX=  1.000000  1.000000  1.000000  1.000000
 FoFCou: FMM=F IPFlag=           0 FMFlag=      100000 FMFlg1=           0
         NFxFlg=           0 DoJE=T BraDBF=F KetDBF=T FulRan=T
         wScrn=  0.000000 ICntrl=       500 IOpCl=  0 I1Cent=   200000004 NGrid=           0
         NMat0=    1 NMatS0=      1 NMatT0=    0 NMatD0=    1 NMtDS0=    0 NMtDT0=    0
 Petite list used in FoFCou.
 Requested convergence on RMS density matrix=1.00D-10 within 128 cycles.
 Requested convergence on MAX density matrix=1.00D-08.
 Requested convergence on             energy=1.00D-08.
 No special actions if energy rises.
 SCF Done:  E(RwB97XD) =  -985.242711952     A.U. after   16 cycles
            NFock= 16  Conv=0.57D-10     -V/T= 2.0082
 Calling FoFJK, ICntrl=      2127 FMM=F ISym2X=0 I1Cent= 0 IOpClX= 0 NMat=1 NMatS=1 NMatT=0.
 ***** Axes restored to original set *****
 -------------------------------------------------------------------
 Center     Atomic                   Forces (Hartrees/Bohr)
 Number     Number              X              Y              Z
 -------------------------------------------------------------------
      1        6          -0.002796241   -0.003415683   -0.003187599
      2        8          -0.000146147    0.001078130    0.005164204
      3        8           0.000152440    0.001198204   -0.003702027
      4        1           0.000630828    0.000662974    0.001675076
      5        6          -0.000595848    0.000198760    0.000173678
      6        9           0.000112379    0.000677245    0.000765989
      7        9           0.001234948   -0.001089509   -0.000053755
      8        9           0.000124532    0.000836071   -0.000374764
      9        8          -0.000125055   -0.001825596   -0.001011910
     10        1          -0.000337016    0.001116590    0.000742152
     11        1           0.000873331   -0.000353804    0.001766796
     12        8           0.000571847   -0.000058219    0.002289361
     13        1           0.000357798   -0.000342177   -0.001237859
     14        1          -0.001368677    0.000150732   -0.000858385
     15        8          -0.000254824    0.000403322    0.000752370
     16        1           0.001316175    0.000454841   -0.000115755
     17        1          -0.000332062    0.000274614   -0.001437012
     18        8           0.000833966   -0.000381597   -0.000117572
     19        1          -0.000469844    0.000586866    0.001446054
     20        1          -0.000665277    0.000553882   -0.000542208
     21        8           0.001191007    0.002152557    0.000151750
     22        1          -0.000183154   -0.000816092   -0.000147537
     23        1          -0.001015835   -0.002934714   -0.000737061
     24        8          -0.000334946   -0.001117169   -0.001594089
     25        1           0.000344111    0.000806164   -0.000180357
     26        1           0.000881563    0.001183608    0.000370460
 -------------------------------------------------------------------
 Cartesian Forces:  Max     0.005164204 RMS     0.001316499

 GradGradGradGradGradGradGradGradGradGradGradGradGradGradGradGradGradGrad
 Berny optimization.
 Using GEDIIS/GDIIS optimizer.
 FormGI is forming the generalized inverse of G from B-inverse, IUseBI=4.
 Internal  Forces:  Max     0.005093378 RMS     0.000825225
 Search for a local minimum.
 Step number   2 out of a maximum of  156
 All quantities printed in internal units (Hartrees-Bohrs-Radians)
 Mixed Optimization -- En-DIIS/RFO-DIIS
 Update second derivatives using D2CorX and points    1    2
 DE= -3.47D-03 DEPred=-3.69D-03 R= 9.42D-01
 TightC=F SS=  1.41D+00  RLast= 3.65D-01 DXNew= 5.0454D-01 1.0964D+00
 Trust test= 9.42D-01 RLast= 3.65D-01 DXMaxT set to 5.05D-01
 ITU=  1  0
 Use linear search instead of GDIIS.
     Eigenvalues ---    0.00007   0.00032   0.00043   0.00050   0.00066
     Eigenvalues ---    0.00083   0.00168   0.00297   0.00322   0.00362
     Eigenvalues ---    0.00459   0.00522   0.00743   0.00769   0.00862
     Eigenvalues ---    0.00895   0.00986   0.01050   0.01112   0.01242
     Eigenvalues ---    0.01400   0.01441   0.01527   0.01614   0.01830
     Eigenvalues ---    0.01891   0.02040   0.02109   0.02168   0.02280
     Eigenvalues ---    0.02412   0.02503   0.02772   0.02875   0.03124
     Eigenvalues ---    0.03363   0.04207   0.04269   0.04567   0.04800
     Eigenvalues ---    0.05007   0.05734   0.05987   0.06083   0.07348
     Eigenvalues ---    0.08573   0.11256   0.13978   0.19810   0.20228
     Eigenvalues ---    0.22473   0.23449   0.25919   0.30280   0.35725
     Eigenvalues ---    0.36580   0.39246   0.40055   0.40166   0.43271
     Eigenvalues ---    0.45678   0.48493   0.49126   0.51004   0.53564
     Eigenvalues ---    0.55444   0.56671   0.56850   0.57233   0.57728
     Eigenvalues ---    0.59000   0.90288
 RFO step:  Lambda=-1.04522351D-03 EMin= 6.52800750D-05
 Quartic linear search produced a step of  0.33390.
 Iteration  1 RMS(Cart)=  0.08114450 RMS(Int)=  0.00246080
 Iteration  2 RMS(Cart)=  0.00322190 RMS(Int)=  0.00119731
 Iteration  3 RMS(Cart)=  0.00000450 RMS(Int)=  0.00119730
 Iteration  4 RMS(Cart)=  0.00000002 RMS(Int)=  0.00119730
 Variable       Old X    -DE/DX   Delta X   Delta X   Delta X     New X
                                 (Linear)    (Quad)   (Total)
    R1        2.28470   0.00509   0.00364   0.00577   0.00957   2.29427
    R2        2.44490   0.00354   0.00818  -0.00162   0.00651   2.45140
    R3        2.93496  -0.00117  -0.00728  -0.00160  -0.00887   2.92609
    R4        3.64092   0.00004   0.00139  -0.04239  -0.04100   3.59992
    R5        1.94062   0.00220  -0.03533   0.05594   0.02039   1.96101
    R6        2.84791   0.00073   0.05039  -0.08660  -0.03644   2.81147
    R7        2.51657   0.00024  -0.00081   0.00080  -0.00000   2.51656
    R8        2.55508   0.00154   0.00034   0.00076   0.00110   2.55618
    R9        2.51925   0.00055   0.00061   0.00171   0.00232   2.52157
   R10        1.81271   0.00075   0.00111   0.00022   0.00133   1.81404
   R11        1.86448   0.00076  -0.00014  -0.00135  -0.00172   1.86276
   R12        3.48655   0.00147   0.02532   0.03715   0.06293   3.54948
   R13        3.63238   0.00032   0.00261  -0.00040   0.00271   3.63510
   R14        3.26058   0.00061   0.01157   0.01191   0.02322   3.28380
   R15        1.81340   0.00084   0.00078   0.00039   0.00117   1.81457
   R16        1.87627   0.00086   0.00024   0.00221   0.00203   1.87829
   R17        3.53596   0.00104   0.02277   0.02432   0.04683   3.58279
   R18        3.52615   0.00038   0.00653  -0.02248  -0.01595   3.51020
   R19        3.17190   0.00066   0.00712  -0.00979  -0.00304   3.16886
   R20        1.84119   0.00107   0.00016  -0.00061  -0.00011   1.84108
   R21        1.83860   0.00114   0.00045   0.00062   0.00099   1.83959
   R22        3.07034   0.00120   0.02784  -0.01069   0.01721   3.08755
   R23        1.83556   0.00060   0.00139   0.00112   0.00300   1.83856
   R24        1.82922   0.00116   0.00160   0.00211   0.00366   1.83288
   R25        1.81601   0.00055   0.00079  -0.00029   0.00051   1.81651
   R26        1.84242   0.00067   0.00117   0.00221   0.00336   1.84578
   R27        1.88595   0.00073  -0.00602   0.00507  -0.00091   1.88504
   R28        1.81543   0.00078   0.00042   0.00047   0.00089   1.81632
    A1        2.23836  -0.00029  -0.00282  -0.00184  -0.00487   2.23349
    A2        2.09484  -0.00011   0.00219  -0.00185   0.00045   2.09529
    A3        1.94867   0.00040   0.00074   0.00374   0.00457   1.95325
    A4        2.41190  -0.00029  -0.00386  -0.03452  -0.03856   2.37333
    A5        1.95350  -0.00063  -0.00449  -0.00408  -0.00949   1.94401
    A6        1.94159  -0.00140  -0.00575   0.00059  -0.00520   1.93639
    A7        1.89466  -0.00050  -0.00115  -0.00030  -0.00146   1.89321
    A8        1.97226  -0.00085  -0.00278  -0.00205  -0.00487   1.96739
    A9        1.87828   0.00105   0.00435   0.00130   0.00563   1.88391
   A10        1.89312   0.00102   0.00275  -0.00030   0.00240   1.89552
   A11        1.88074   0.00083   0.00332   0.00094   0.00425   1.88499
   A12        1.87451  -0.00010   0.00269   0.01058   0.01493   1.88944
   A13        2.12681  -0.00013   0.00005   0.00513  -0.00085   2.12595
   A14        2.42313  -0.00067  -0.01613  -0.05668  -0.07631   2.34682
   A15        1.70547   0.00086   0.01845   0.03653   0.05462   1.76009
   A16        1.62623   0.00075   0.02020   0.05386   0.07436   1.70059
   A17        1.55005  -0.00000  -0.00624  -0.00907  -0.01758   1.53247
   A18        1.87950   0.00006   0.00409   0.00591   0.01044   1.88994
   A19        2.26575  -0.00056  -0.01044  -0.04164  -0.05207   2.21369
   A20        2.30796  -0.00034  -0.00970  -0.01580  -0.02831   2.27965
   A21        1.69596   0.00019  -0.00074  -0.00236  -0.00567   1.69029
   A22        1.60133   0.00089   0.02052   0.05564   0.07573   1.67706
   A23        1.54022   0.00032   0.00799   0.02808   0.03608   1.57630
   A24        1.82271  -0.00016  -0.00123  -0.00331  -0.00488   1.81782
   A25        1.97456   0.00084   0.01029   0.03802   0.04761   2.02217
   A26        1.96484  -0.00004   0.00140   0.00559   0.00639   1.97123
   A27        2.82675  -0.00028  -0.00532  -0.01989  -0.02378   2.80297
   A28        2.78531  -0.00031  -0.00624  -0.01129  -0.01818   2.76713
   A29        1.82919   0.00043   0.00835  -0.00011   0.00790   1.83709
   A30        1.79797   0.00020   0.00620   0.01942   0.02541   1.82338
   A31        1.85643  -0.00001   0.00030   0.00184   0.00245   1.85888
   A32        2.65289  -0.00039  -0.00936  -0.00504  -0.01468   2.63821
   A33        2.60680   0.00062   0.01549   0.04839   0.06317   2.66997
   A34        1.94642   0.00042   0.00963   0.03490   0.04431   1.99073
   A35        1.75483   0.00046   0.00777   0.00961   0.01628   1.77111
   A36        1.83977  -0.00025  -0.00341   0.00055  -0.00295   1.83682
   A37        2.67876  -0.00032  -0.00789   0.01150   0.00326   2.68203
   A38        1.83165   0.00110   0.01381   0.03098   0.04296   1.87461
   A39        1.97384   0.00073   0.01948   0.03426   0.05215   2.02599
   A40        1.85766   0.00014   0.00014   0.00756   0.00512   1.86278
   A41        3.04475   0.00029   0.00393   0.00076   0.00372   3.04847
   A42        2.86836  -0.00090  -0.01692  -0.02967  -0.04758   2.82079
   A43        3.21147   0.00072   0.00825   0.00527   0.01396   3.22544
   A44        3.05958  -0.00018  -0.00144   0.00294   0.00151   3.06109
   A45        3.08109  -0.00018   0.00060   0.00321   0.00422   3.08531
   A46        3.16377  -0.00048  -0.00842  -0.01961  -0.02760   3.13617
   A47        3.35740   0.00051   0.01070   0.02224   0.03430   3.39170
   A48        3.22577  -0.00030  -0.00464   0.00360  -0.00123   3.22454
    D1       -1.89762   0.00017  -0.00294  -0.03237  -0.03502  -1.93264
    D2        1.18422   0.00030  -0.00049  -0.03102  -0.03128   1.15294
    D3        0.08088   0.00036   0.00690   0.02162   0.02869   0.10957
    D4       -3.00506   0.00026   0.00456   0.02051   0.02529  -2.97976
    D5        0.45951   0.00007  -0.00162  -0.02111  -0.02274   0.43677
    D6       -1.60402  -0.00008  -0.00281  -0.02286  -0.02567  -1.62969
    D7        2.59395  -0.00026  -0.00445  -0.02256  -0.02697   2.56698
    D8       -2.73256   0.00015   0.00031  -0.02013  -0.01985  -2.75241
    D9        1.48709  -0.00000  -0.00089  -0.02187  -0.02278   1.46431
   D10       -0.59812  -0.00017  -0.00253  -0.02157  -0.02409  -0.62221
   D11        0.53814   0.00051   0.00767   0.04148   0.04959   0.58773
   D12        1.07418  -0.00079  -0.01160  -0.04605  -0.05936   1.01482
   D13        3.06676   0.00034   0.00426  -0.00453   0.00157   3.06833
   D14        1.65868  -0.00014  -0.00739  -0.08405  -0.09020   1.56849
   D15       -2.72575  -0.00025  -0.00783  -0.07451  -0.08086  -2.80660
   D16       -2.39543   0.00011   0.00273  -0.05473  -0.05234  -2.44777
   D17       -0.49668  -0.00000   0.00229  -0.04519  -0.04299  -0.53968
   D18       -0.84837   0.00010  -0.00407  -0.06360  -0.06860  -0.91697
   D19        1.05038  -0.00001  -0.00451  -0.05406  -0.05926   0.99112
   D20        2.56934   0.00067   0.02148   0.08983   0.11295   2.68229
   D21        0.54348   0.00020   0.00459   0.04645   0.05113   0.59461
   D22       -1.08046  -0.00054  -0.01490  -0.00620  -0.02059  -1.10104
   D23       -2.67233  -0.00074  -0.02598  -0.09095  -0.11038  -2.78272
   D24       -0.55643  -0.00040  -0.00461  -0.04211  -0.04805  -0.60448
   D25        1.14812   0.00045   0.01353  -0.00673   0.00417   1.15229
   D26       -3.01291  -0.00007  -0.00508  -0.01614  -0.01992  -3.03283
   D27       -1.09377   0.00009  -0.00108  -0.01121  -0.01059  -1.10435
   D28       -0.64553  -0.00047  -0.01496  -0.06465  -0.07983  -0.72536
   D29        1.27361  -0.00031  -0.01096  -0.05971  -0.07050   1.20312
   D30        0.89415  -0.00015  -0.00629  -0.03546  -0.04326   0.85090
   D31        2.81330   0.00001  -0.00229  -0.03052  -0.03393   2.77937
   D32        2.50778   0.00031   0.01045   0.04297   0.05343   2.56121
   D33        0.40925   0.00038   0.01202   0.06316   0.07508   0.48432
   D34       -1.18849  -0.00054  -0.00973   0.00348  -0.00568  -1.19417
   D35       -2.19909  -0.00082  -0.02276  -0.12514  -0.14643  -2.34551
   D36       -0.17460   0.00001   0.00007  -0.06717  -0.06826  -0.24286
   D37        1.52054   0.00019  -0.00160  -0.07028  -0.07183   1.44871
   D38        0.17232  -0.00014  -0.00437  -0.03023  -0.03347   0.13885
   D39        2.31482   0.00019   0.00233  -0.00348   0.00013   2.31494
   D40        0.35899   0.00036   0.00752  -0.01036  -0.00271   0.35628
   D41       -1.78984  -0.00055  -0.00502  -0.05808  -0.06226  -1.85209
   D42       -1.91058   0.00059   0.01370   0.03733   0.05149  -1.85909
   D43        2.30469  -0.00087  -0.01484  -0.01867  -0.03403   2.27067
   D44        0.14317   0.00081   0.01833   0.06208   0.08146   0.22463
   D45       -1.92475  -0.00065  -0.01022   0.00608  -0.00406  -1.92880
   D46       -0.34133  -0.00007   0.00138   0.05746   0.05973  -0.28160
   D47       -2.23829  -0.00046  -0.00880   0.03527   0.02726  -2.21103
   D48       -0.19990  -0.00010   0.00031   0.00195   0.00257  -0.19733
   D49        1.71912   0.00045   0.01194   0.01018   0.02255   1.74167
   D50       -0.79990   0.00013   0.00529   0.09905   0.10476  -0.69514
   D51        1.22469   0.00068   0.01769   0.14117   0.15905   1.38375
         Item               Value     Threshold  Converged?
 Maximum Force            0.005093     0.000015     NO 
 RMS     Force            0.000825     0.000010     NO 
 Maximum Displacement     0.303308     0.000060     NO 
 RMS     Displacement     0.080018     0.000040     NO 
 Predicted change in Energy=-1.102566D-03
 GradGradGradGradGradGradGradGradGradGradGradGradGradGradGradGradGradGrad

                          Input orientation:                          
 ---------------------------------------------------------------------
 Center     Atomic      Atomic             Coordinates (Angstroms)
 Number     Number       Type             X           Y           Z
 ---------------------------------------------------------------------
      1          6           0       -1.142030    0.584115   -1.086096
      2          8           0       -1.076609    0.700569    0.120610
      3          8           0       -0.407705    1.163643   -1.984821
      4          1           0        0.364881    1.704007   -1.551250
      5          6           0       -2.152388   -0.405880   -1.715929
      6          9           0       -3.180848   -0.621375   -0.897835
      7          9           0       -1.525693   -1.587535   -1.917578
      8          9           0       -2.623985    0.016515   -2.890527
      9          8           0        2.521237   -0.364256    2.950128
     10          1           0        2.977964    0.009050    3.707454
     11          1           0        2.828897   -1.293139    2.831028
     12          8           0        1.466018   -2.122529    0.037732
     13          1           0        1.009464   -2.559209   -0.685389
     14          1           0        0.787086   -1.818784    0.697071
     15          8           0        2.804909    0.355982    0.242715
     16          1           0        2.763358    0.313455    1.215158
     17          1           0        2.439726   -0.498037   -0.048715
     18          8           0       -0.017021   -1.106254    1.984577
     19          1           0        0.673810   -0.654138    2.499284
     20          1           0       -0.557294   -0.410876    1.578006
     21          8           0        3.022445   -2.896860    2.190517
     22          1           0        2.458385   -3.555342    2.605551
     23          1           0        2.668916   -2.789024    1.286407
     24          8           0        1.561671    2.344425   -0.942144
     25          1           0        2.059823    1.635986   -0.447168
     26          1           0        2.184982    2.744120   -1.554963
 ---------------------------------------------------------------------
                    Distance matrix (angstroms):
                    1          2          3          4          5
     1  C    0.000000
     2  O    1.214076   0.000000
     3  O    1.297225   2.257146   0.000000
     4  H    1.934246   2.424850   1.037721   0.000000
     5  C    1.548420   2.398834   2.362123   3.288675   0.000000
     6  F    2.376011   2.685626   3.472485   4.290285   1.331708
     7  F    2.356825   3.096983   2.970421   3.813491   1.352671
     8  F    2.402984   3.453874   2.654826   3.684374   1.334355
     9  O    5.532634   4.699417   5.938594   5.402776   6.604286
    10  H    6.346903   5.457400   6.722933   6.111878   7.477016
    11  H    5.885253   5.155018   6.301093   5.853086   6.802591
    12  O    3.923115   3.800224   4.289579   4.287160   4.372079
    13  H    3.830141   3.953162   4.190050   4.397751   3.961836
    14  H    3.560210   3.186346   4.185085   4.200387   4.057015
    15  O    4.170865   3.898696   3.991882   3.314999   5.384377
    16  H    4.541045   4.011638   4.584575   3.916547   5.768299
    17  H    3.882807   3.718862   3.823290   3.378104   4.886267
    18  O    3.681307   2.803874   4.589247   4.532713   4.329441
    19  H    4.205413   3.249198   4.957943   4.697139   5.081048
    20  H    2.903337   1.904994   3.898106   3.887851   3.659831
    21  O    6.340050   5.833374   6.759220   6.498572   6.945804
    22  H    6.612591   6.064973   7.180168   7.022999   7.060703
    23  H    5.615172   5.250267   5.982483   5.792081   6.159413
    24  O    3.229460   3.285153   2.521876   1.487767   4.685846
    25  H    3.430237   3.321834   2.945535   2.023970   4.849917
    26  H    3.994304   4.197811   3.066710   2.096334   5.362946
                    6          7          8          9         10
     6  F    0.000000
     7  F    2.170917   0.000000
     8  F    2.165138   2.173903   0.000000
     9  O    6.883800   6.447372   7.793045   0.000000
    10  H    7.716029   7.380582   8.655359   0.959948   0.000000
    11  H    7.104416   6.449680   8.011573   0.985729   1.576718
    12  O    4.972134   3.613833   5.466108   3.561889   4.505160
    13  H    4.621585   2.981520   4.969803   4.507799   5.456008
    14  H    4.440947   3.498401   5.279638   3.193618   4.147690
    15  O    6.171335   5.215193   6.277366   2.815901   3.486363
    16  H    6.377479   5.641255   6.779992   1.878306   2.519971
    17  H    5.685690   4.517100   5.829393   3.002932   3.828269
    18  O    4.307344   4.211239   5.641233   2.815245   3.630723
    19  H    5.138082   5.021724   6.354156   1.923611   2.684887
    20  H    3.613467   3.813323   4.941829   3.370792   4.148365
    21  O    7.293600   6.267083   8.135535   2.691151   3.278321
    22  H    7.258294   6.340650   8.294307   3.210251   3.766835
    23  H    6.609793   5.413302   7.302919   2.944363   3.712977
    24  O    5.593694   5.093485   5.170597   4.838130   5.392460
    25  H    5.723933   5.040745   5.525463   3.969319   4.555303
    26  H    6.367928   5.715228   5.687681   5.483695   5.983515
                   11         12         13         14         15
    11  H    0.000000
    12  O    3.216804   0.000000
    13  H    4.156736   0.960227   0.000000
    14  H    2.999845   0.993951   1.583943   0.000000
    15  O    3.069127   2.824476   3.547301   3.001276   0.000000
    16  H    2.279578   3.000573   3.865285   2.953051   0.974259
    17  H    3.012733   1.895931   2.588326   2.243165   0.973468
    18  O    2.975005   2.649986   3.208343   1.676890   3.624294
    19  H    2.272174   2.973719   3.726138   2.148768   3.264052
    20  H    3.716818   3.065288   3.491851   2.136728   3.698038
    21  O    1.737710   2.767045   3.526604   2.896457   3.797662
    22  H    2.303407   3.103456   3.731212   3.074276   4.582743
    23  H    2.156182   1.857517   2.587388   2.197719   3.316452
    24  O    5.392083   4.574165   4.941304   4.540849   2.627439
    25  H    4.462938   3.835905   4.331243   3.855460   1.633860
    26  H    5.995915   5.170866   5.501209   5.276917   3.052729
                   16         17         18         19         20
    16  H    0.000000
    17  H    1.536435   0.000000
    18  O    3.215290   3.246507   0.000000
    19  H    2.636556   3.104050   0.972923   0.000000
    20  H    3.418047   3.411150   0.969920   1.556774   0.000000
    21  O    3.365200   3.332878   3.533700   3.262089   4.401115
    22  H    4.122353   4.048777   3.537129   3.407783   4.476364
    23  H    3.104734   2.661522   3.245522   3.163741   4.018588
    24  O    3.197318   3.106249   4.792197   4.650065   4.293350
    25  H    2.237717   2.203893   4.212665   3.980865   3.891051
    26  H    3.730445   3.584028   5.674728   5.501701   5.223942
                   21         22         23         24         25
    21  O    0.000000
    22  H    0.961257   0.000000
    23  H    0.976743   1.540035   0.000000
    24  O    6.278415   6.942441   5.704799   0.000000
    25  H    5.332046   6.035548   4.791345   0.997519   0.000000
    26  H    6.822801   7.554327   6.238850   0.961155   1.571889
                   26
    26  H    0.000000
 Stoichiometry    C2H13F3O8
 Framework group  C1[X(C2H13F3O8)]
 Deg. of freedom    72
 Full point group                 C1      NOp   1
 Largest Abelian subgroup         C1      NOp   1
 Largest concise Abelian subgroup C1      NOp   1
                         Standard orientation:                         
 ---------------------------------------------------------------------
 Center     Atomic      Atomic             Coordinates (Angstroms)
 Number     Number       Type             X           Y           Z
 ---------------------------------------------------------------------
      1          6           0       -1.727693    0.488023    0.378298
      2          8           0       -0.946712    0.321269    1.292761
      3          8           0       -1.851196    1.528859   -0.386032
      4          1           0       -1.104681    2.225355   -0.200357
      5          6           0       -2.686870   -0.653254   -0.040115
      6          9           0       -2.908147   -1.485599    0.975603
      7          9           0       -2.105059   -1.358152   -1.037278
      8          9           0       -3.861426   -0.202423   -0.484720
      9          8           0        3.749337    0.258509    1.126298
     10          1           0        4.493319    0.594059    1.631666
     11          1           0        4.091795   -0.385242    0.462997
     12          8           0        1.481451   -1.008730   -1.310474
     13          1           0        0.771606   -1.407586   -1.819462
     14          1           0        1.321229   -1.200472   -0.348444
     15          8           0        2.126508    1.670398   -0.690924
     16          1           0        2.711894    1.376930    0.030451
     17          1           0        1.838672    0.843000   -1.115427
     18          8           0        1.378145   -1.245761    1.326868
     19          1           0        2.131296   -0.681090    1.572816
     20          1           0        0.577861   -0.776203    1.609363
     21          8           0        4.156316   -1.535944   -0.837525
     22          1           0        4.121430   -2.452997   -0.551496
     23          1           0        3.302623   -1.373379   -1.283403
     24          8           0        0.051745    3.148991   -0.048619
     25          1           0        0.878152    2.628199   -0.250784
     26          1           0        0.059116    3.915642   -0.628285
 ---------------------------------------------------------------------
 Rotational constants (GHZ):           0.7968853           0.3113394           0.2674290
 Standard basis: 6-31++G(d,p) (6D, 7F)
 There are   325 symmetry adapted cartesian basis functions of A   symmetry.
 There are   325 symmetry adapted basis functions of A   symmetry.
   325 basis functions,   520 primitive gaussians,   325 cartesian basis functions
    58 alpha electrons       58 beta electrons
       nuclear repulsion energy       998.8060831897 Hartrees.
 NAtoms=   26 NActive=   26 NUniq=   26 SFac= 1.00D+00 NAtFMM=   60 NAOKFM=F Big=F
 Integral buffers will be    131072 words long.
 Raffenetti 2 integral format.
 Two-electron integral symmetry is turned on.
 Nuclear repulsion after empirical dispersion term =      998.7917000860 Hartrees.
 One-electron integrals computed using PRISM.
 NBasis=   325 RedAO= T EigKep=  5.39D-05  NBF=   325
 NBsUse=   325 1.00D-06 EigRej= -1.00D+00 NBFU=   325
 Initial guess from the checkpoint file:  "/local_scratch/slurm.5787698/Gau-2151095.chk"
 B after Tr=    -0.000000   -0.000000   -0.000000
         Rot=    0.999947   -0.002954    0.004492   -0.008836 Ang=  -1.19 deg.
 ExpMin= 3.60D-02 ExpMax= 7.00D+03 ExpMxC= 1.05D+03 IAcc=3 IRadAn=         5 AccDes= 0.00D+00
 Harris functional with IExCor= 4639 and IRadAn=       5 diagonalized for initial guess.
 HarFok:  IExCor= 4639 AccDes= 0.00D+00 IRadAn=         5 IDoV= 1 UseB2=F ITyADJ=14
 ICtDFT=  3500011 ScaDFX=  1.000000  1.000000  1.000000  1.000000
 FoFCou: FMM=F IPFlag=           0 FMFlag=      100000 FMFlg1=           0
         NFxFlg=           0 DoJE=T BraDBF=F KetDBF=T FulRan=T
         wScrn=  0.000000 ICntrl=       500 IOpCl=  0 I1Cent=   200000004 NGrid=           0
         NMat0=    1 NMatS0=      1 NMatT0=    0 NMatD0=    1 NMtDS0=    0 NMtDT0=    0
 Petite list used in FoFCou.
 Requested convergence on RMS density matrix=1.00D-10 within 128 cycles.
 Requested convergence on MAX density matrix=1.00D-08.
 Requested convergence on             energy=1.00D-08.
 No special actions if energy rises.
 SCF Done:  E(RwB97XD) =  -985.243739611     A.U. after   16 cycles
            NFock= 16  Conv=0.52D-10     -V/T= 2.0083
 Calling FoFJK, ICntrl=      2127 FMM=F ISym2X=0 I1Cent= 0 IOpClX= 0 NMat=1 NMatS=1 NMatT=0.
 ***** Axes restored to original set *****
 -------------------------------------------------------------------
 Center     Atomic                   Forces (Hartrees/Bohr)
 Number     Number              X              Y              Z
 -------------------------------------------------------------------
      1        6           0.001059836    0.000845543    0.001791216
      2        8           0.000019181    0.000108208   -0.002182493
      3        8           0.001655729    0.001197716    0.002014795
      4        1          -0.003006332   -0.001793732   -0.001453406
      5        6          -0.000103714    0.000317419   -0.000025722
      6        9          -0.000037821   -0.000390577   -0.000348989
      7        9          -0.000413063    0.000025448   -0.000120036
      8        9          -0.000013799   -0.000390901    0.000236442
      9        8          -0.000227942    0.000202453   -0.000131850
     10        1          -0.000217020   -0.000317015   -0.000117829
     11        1           0.000189081    0.000087926    0.000634646
     12        8           0.000497991   -0.000058854    0.000422563
     13        1           0.000042418    0.000174673   -0.000048173
     14        1          -0.000062235   -0.000182517   -0.000312307
     15        8          -0.000516525   -0.000325730    0.000798300
     16        1           0.000917721    0.000143357   -0.000650230
     17        1          -0.000126044    0.000531137   -0.000486997
     18        8           0.000298295    0.001195327   -0.000036984
     19        1          -0.000679597   -0.000846893   -0.000176773
     20        1           0.000066510   -0.000403420    0.000231496
     21        8           0.000387891    0.000610787   -0.000778086
     22        1           0.000366776   -0.000118074    0.000148523
     23        1          -0.000904273   -0.001071848    0.000724079
     24        8           0.001269088   -0.000286913   -0.000491983
     25        1          -0.000284971    0.000362804    0.000093512
     26        1          -0.000177183    0.000383676    0.000266287
 -------------------------------------------------------------------
 Cartesian Forces:  Max     0.003006332 RMS     0.000772133

 GradGradGradGradGradGradGradGradGradGradGradGradGradGradGradGradGradGrad
 Berny optimization.
 Using GEDIIS/GDIIS optimizer.
 FormGI is forming the generalized inverse of G from B-inverse, IUseBI=4.
 Internal  Forces:  Max     0.002946228 RMS     0.000404815
 Search for a local minimum.
 Step number   3 out of a maximum of  156
 All quantities printed in internal units (Hartrees-Bohrs-Radians)
 Mixed Optimization -- En-DIIS/RFO-DIIS
 Swapping is turned off.
 Update second derivatives using D2CorX and points    2    3
 DE= -1.03D-03 DEPred=-1.10D-03 R= 9.32D-01
 TightC=F SS=  1.41D+00  RLast= 4.90D-01 DXNew= 8.4853D-01 1.4688D+00
 Trust test= 9.32D-01 RLast= 4.90D-01 DXMaxT set to 8.49D-01
 ITU=  1  1  0
     Eigenvalues ---    0.00007   0.00033   0.00043   0.00049   0.00065
     Eigenvalues ---    0.00083   0.00167   0.00297   0.00321   0.00361
     Eigenvalues ---    0.00454   0.00528   0.00733   0.00746   0.00856
     Eigenvalues ---    0.00890   0.00992   0.01060   0.01158   0.01225
     Eigenvalues ---    0.01339   0.01435   0.01581   0.01597   0.01746
     Eigenvalues ---    0.01852   0.02045   0.02099   0.02152   0.02300
     Eigenvalues ---    0.02407   0.02539   0.02847   0.02872   0.03124
     Eigenvalues ---    0.03360   0.04256   0.04295   0.04557   0.04794
     Eigenvalues ---    0.04992   0.05704   0.05944   0.06071   0.07350
     Eigenvalues ---    0.08610   0.11259   0.13978   0.19861   0.20283
     Eigenvalues ---    0.22468   0.23451   0.25945   0.31721   0.35855
     Eigenvalues ---    0.36868   0.39255   0.40029   0.40163   0.43228
     Eigenvalues ---    0.45643   0.48468   0.49113   0.51347   0.53581
     Eigenvalues ---    0.55593   0.56673   0.56850   0.57240   0.57771
     Eigenvalues ---    0.59132   0.92063
 Eigenvalue     1 is   6.50D-05 Eigenvector:
                          D11       D2        D1        D49       D48
   1                    0.58167  -0.34300  -0.34020  -0.32124  -0.29683
                          D12       D13       D39       D38       D41
   1                   -0.16848  -0.16560   0.15973   0.14861  -0.13591
 En-DIIS/RFO-DIIS/Sim-DIIS IScMMF=       -3 using points:     3    2
 RFO step:  Lambda=-6.90882362D-04.
 DidBck=F Rises=F RFO-DIIS coefs:    2.05427   -1.05427
 Iteration  1 RMS(Cart)=  0.09482981 RMS(Int)=  0.00599543
 Iteration  2 RMS(Cart)=  0.00706461 RMS(Int)=  0.00176161
 Iteration  3 RMS(Cart)=  0.00011161 RMS(Int)=  0.00175841
 Iteration  4 RMS(Cart)=  0.00000014 RMS(Int)=  0.00175841
 Variable       Old X    -DE/DX   Delta X   Delta X   Delta X     New X
                                 (Linear)    (Quad)   (Total)
    R1        2.29427  -0.00210   0.01009  -0.01451  -0.00448   2.28979
    R2        2.45140  -0.00079   0.00686  -0.00275   0.00401   2.45541
    R3        2.92609   0.00076  -0.00936   0.01134   0.00198   2.92807
    R4        3.59992   0.00014  -0.04322   0.03164  -0.01186   3.58806
    R5        1.96101  -0.00295   0.02150  -0.06142  -0.03991   1.92110
    R6        2.81147   0.00086  -0.03842   0.12708   0.08869   2.90016
    R7        2.51656  -0.00012  -0.00000   0.00014   0.00014   2.51670
    R8        2.55618  -0.00020   0.00116  -0.00574  -0.00458   2.55160
    R9        2.52157  -0.00033   0.00244  -0.00148   0.00096   2.52253
   R10        1.81404  -0.00032   0.00140  -0.00196  -0.00056   1.81348
   R11        1.86276   0.00007  -0.00181   0.00043  -0.00138   1.86138
   R12        3.54948   0.00037   0.06635  -0.00856   0.05939   3.60888
   R13        3.63510   0.00018   0.00286  -0.02777  -0.02505   3.61005
   R14        3.28380   0.00017   0.02448  -0.01480   0.00934   3.29313
   R15        1.81457  -0.00006   0.00123  -0.00190  -0.00067   1.81389
   R16        1.87829  -0.00013   0.00214   0.00014   0.00139   1.87968
   R17        3.58279   0.00017   0.04937   0.00148   0.05145   3.63424
   R18        3.51020   0.00015  -0.01682  -0.04254  -0.06048   3.44971
   R19        3.16886   0.00010  -0.00320  -0.01516  -0.01936   3.14950
   R20        1.84108  -0.00041  -0.00011  -0.00322  -0.00145   1.83964
   R21        1.83959  -0.00015   0.00104  -0.00311  -0.00092   1.83867
   R22        3.08755   0.00027   0.01815   0.02936   0.04783   3.13538
   R23        1.83856  -0.00080   0.00316  -0.00369  -0.00101   1.83755
   R24        1.83288  -0.00031   0.00386  -0.00485  -0.00131   1.83157
   R25        1.81651  -0.00007   0.00053  -0.00219  -0.00166   1.81485
   R26        1.84578  -0.00032   0.00354  -0.00190   0.00055   1.84633
   R27        1.88504  -0.00008  -0.00096  -0.00846  -0.00911   1.87592
   R28        1.81632  -0.00013   0.00094  -0.00233  -0.00139   1.81493
    A1        2.23349   0.00006  -0.00514   0.00184  -0.00398   2.22951
    A2        2.09529   0.00009   0.00048   0.00771   0.00854   2.10383
    A3        1.95325  -0.00015   0.00482  -0.00964  -0.00451   1.94874
    A4        2.37333   0.00009  -0.04065   0.01527  -0.02593   2.34741
    A5        1.94401   0.00034  -0.01001   0.00361  -0.00764   1.93637
    A6        1.93639   0.00070  -0.00548   0.00568   0.00019   1.93658
    A7        1.89321   0.00043  -0.00153   0.00379   0.00225   1.89546
    A8        1.96739   0.00031  -0.00513   0.00192  -0.00322   1.96417
    A9        1.88391  -0.00059   0.00594  -0.00524   0.00070   1.88461
   A10        1.89552  -0.00045   0.00253  -0.00350  -0.00100   1.89452
   A11        1.88499  -0.00047   0.00448  -0.00321   0.00127   1.88626
   A12        1.88944  -0.00031   0.01574  -0.01452   0.00348   1.89292
   A13        2.12595  -0.00002  -0.00090   0.01437   0.00956   2.13551
   A14        2.34682   0.00002  -0.08045   0.02610  -0.05801   2.28881
   A15        1.76009   0.00034   0.05758  -0.05336   0.00288   1.76297
   A16        1.70059   0.00022   0.07839  -0.02462   0.05384   1.75443
   A17        1.53247  -0.00007  -0.01853   0.02668   0.00526   1.53773
   A18        1.88994  -0.00008   0.01100  -0.00853   0.00243   1.89237
   A19        2.21369  -0.00018  -0.05489   0.02768  -0.02570   2.18799
   A20        2.27965   0.00001  -0.02985   0.00947  -0.02218   2.25747
   A21        1.69029  -0.00011  -0.00598   0.00065  -0.00894   1.68135
   A22        1.67706   0.00016   0.07984  -0.01789   0.06161   1.73867
   A23        1.57630   0.00022   0.03804  -0.02205   0.01303   1.58933
   A24        1.81782   0.00006  -0.00515   0.00496  -0.00058   1.81725
   A25        2.02217  -0.00007   0.05019  -0.02499   0.02427   2.04644
   A26        1.97123   0.00007   0.00674   0.02156   0.02626   1.99749
   A27        2.80297  -0.00021  -0.02507  -0.00160  -0.02603   2.77695
   A28        2.76713  -0.00007  -0.01916   0.01040  -0.01044   2.75669
   A29        1.83709  -0.00003   0.00832  -0.02844  -0.02220   1.81489
   A30        1.82338   0.00021   0.02678   0.01581   0.04214   1.86551
   A31        1.85888  -0.00002   0.00259  -0.00227   0.00127   1.86015
   A32        2.63821   0.00008  -0.01548   0.04514   0.02721   2.66542
   A33        2.66997   0.00014   0.06659  -0.03100   0.03294   2.70290
   A34        1.99073   0.00009   0.04672   0.01002   0.05656   2.04729
   A35        1.77111  -0.00021   0.01716  -0.01842  -0.00826   1.76285
   A36        1.83682   0.00009  -0.00311   0.01427   0.01399   1.85081
   A37        2.68203   0.00022   0.00344   0.05204   0.05193   2.73395
   A38        1.87461   0.00017   0.04529  -0.03354   0.00973   1.88435
   A39        2.02599   0.00029   0.05498  -0.01865   0.03468   2.06067
   A40        1.86278   0.00026   0.00540   0.00076   0.00400   1.86678
   A41        3.04847  -0.00001   0.00392  -0.01785  -0.01553   3.03294
   A42        2.82079  -0.00016  -0.05016   0.03648  -0.01769   2.80310
   A43        3.22544   0.00002   0.01472  -0.02725  -0.01258   3.21286
   A44        3.06109  -0.00005   0.00159   0.00578   0.00631   3.06740
   A45        3.08531   0.00008   0.00445   0.00291   0.00737   3.09268
   A46        3.13617  -0.00011  -0.02910   0.00875  -0.02012   3.11605
   A47        3.39170   0.00014   0.03617  -0.01725   0.02127   3.41297
   A48        3.22454  -0.00000  -0.00129   0.00633   0.00440   3.22894
    D1       -1.93264  -0.00009  -0.03692  -0.05889  -0.09438  -2.02702
    D2        1.15294  -0.00002  -0.03298  -0.06136  -0.09323   1.05971
    D3        0.10957   0.00006   0.03025  -0.02093   0.00983   0.11940
    D4       -2.97976  -0.00002   0.02666  -0.01906   0.00841  -2.97135
    D5        0.43677  -0.00013  -0.02397  -0.02863  -0.05247   0.38430
    D6       -1.62969  -0.00009  -0.02706  -0.02790  -0.05482  -1.68451
    D7        2.56698   0.00002  -0.02844  -0.02763  -0.05592   2.51106
    D8       -2.75241  -0.00006  -0.02093  -0.03047  -0.05155  -2.80397
    D9        1.46431  -0.00002  -0.02402  -0.02975  -0.05391   1.41040
   D10       -0.62221   0.00009  -0.02539  -0.02947  -0.05500  -0.67721
   D11        0.58773   0.00014   0.05228   0.06059   0.11384   0.70157
   D12        1.01482  -0.00026  -0.06258  -0.01317  -0.07782   0.93700
   D13        3.06833   0.00040   0.00166  -0.04810  -0.04510   3.02324
   D14        1.56849  -0.00016  -0.09509  -0.07104  -0.16427   1.40422
   D15       -2.80660  -0.00017  -0.08524  -0.05472  -0.13654  -2.94315
   D16       -2.44777  -0.00012  -0.05518  -0.10120  -0.15481  -2.60258
   D17       -0.53968  -0.00013  -0.04533  -0.08488  -0.12708  -0.66675
   D18       -0.91697  -0.00019  -0.07232  -0.07374  -0.14689  -1.06386
   D19        0.99112  -0.00020  -0.06247  -0.05742  -0.11916   0.87196
   D20        2.68229   0.00003   0.11908  -0.00322   0.11798   2.80027
   D21        0.59461   0.00017   0.05391   0.05143   0.10541   0.70002
   D22       -1.10104  -0.00003  -0.02170   0.07071   0.04959  -1.05145
   D23       -2.78272  -0.00001  -0.11638  -0.00048  -0.10933  -2.89205
   D24       -0.60448  -0.00022  -0.05066  -0.03392  -0.08598  -0.69045
   D25        1.15229   0.00011   0.00439  -0.08403  -0.08259   1.06970
   D26       -3.03283   0.00000  -0.02100  -0.04365  -0.06270  -3.09553
   D27       -1.10435   0.00002  -0.01116  -0.05177  -0.06153  -1.16588
   D28       -0.72536  -0.00032  -0.08416  -0.01654  -0.09933  -0.82469
   D29        1.20312  -0.00029  -0.07432  -0.02466  -0.09816   1.10496
   D30        0.85090  -0.00009  -0.04560  -0.03852  -0.08759   0.76331
   D31        2.77937  -0.00007  -0.03577  -0.04664  -0.08642   2.69296
   D32        2.56121  -0.00007   0.05633   0.03726   0.09412   2.65533
   D33        0.48432   0.00024   0.07915   0.03301   0.11237   0.59669
   D34       -1.19417   0.00005  -0.00599   0.05370   0.04904  -1.14514
   D35       -2.34551  -0.00012  -0.15437  -0.03038  -0.18384  -2.52936
   D36       -0.24286  -0.00006  -0.07197  -0.05579  -0.12922  -0.37208
   D37        1.44871  -0.00014  -0.07573  -0.05785  -0.13467   1.31404
   D38        0.13885  -0.00016  -0.03528  -0.01881  -0.05255   0.08630
   D39        2.31494  -0.00007   0.00013  -0.00340  -0.00227   2.31267
   D40        0.35628   0.00002  -0.00286  -0.06157  -0.06350   0.29277
   D41       -1.85209   0.00002  -0.06564  -0.04730  -0.11141  -1.96351
   D42       -1.85909   0.00042   0.05429  -0.02817   0.02599  -1.83310
   D43        2.27067  -0.00016  -0.03587   0.01420  -0.02255   2.24812
   D44        0.22463   0.00048   0.08588  -0.01881   0.06806   0.29269
   D45       -1.92880  -0.00010  -0.00428   0.02356   0.01952  -1.90928
   D46       -0.28160   0.00019   0.06297   0.07650   0.14021  -0.14139
   D47       -2.21103  -0.00002   0.02874   0.07166   0.10204  -2.10899
   D48       -0.19733  -0.00005   0.00271  -0.01005  -0.00639  -0.20372
   D49        1.74167  -0.00001   0.02378  -0.03602  -0.01286   1.72881
   D50       -0.69514   0.00021   0.11045   0.09271   0.20511  -0.49002
   D51        1.38375   0.00026   0.16769   0.10143   0.26997   1.65372
         Item               Value     Threshold  Converged?
 Maximum Force            0.002946     0.000015     NO 
 RMS     Force            0.000405     0.000010     NO 
 Maximum Displacement     0.545903     0.000060     NO 
 RMS     Displacement     0.096781     0.000040     NO 
 Predicted change in Energy=-5.155498D-04
 GradGradGradGradGradGradGradGradGradGradGradGradGradGradGradGradGradGrad

                          Input orientation:                          
 ---------------------------------------------------------------------
 Center     Atomic      Atomic             Coordinates (Angstroms)
 Number     Number       Type             X           Y           Z
 ---------------------------------------------------------------------
      1          6           0       -1.148515    0.643179   -1.103776
      2          8           0       -1.029629    0.762733    0.096140
      3          8           0       -0.446289    1.217905   -2.033758
      4          1           0        0.334167    1.732435   -1.634219
      5          6           0       -2.190564   -0.337631   -1.697910
      6          9           0       -3.155938   -0.597499   -0.818046
      7          9           0       -1.569635   -1.500286   -1.990905
      8          9           0       -2.750084    0.126644   -2.817397
      9          8           0        2.430489   -0.393735    2.975752
     10          1           0        2.807913    0.007760    3.761426
     11          1           0        2.806469   -1.298752    2.876738
     12          8           0        1.509720   -2.203964    0.105793
     13          1           0        1.101477   -2.674252   -0.624631
     14          1           0        0.791494   -1.889572    0.717928
     15          8           0        2.768674    0.346869    0.254415
     16          1           0        2.720003    0.314943    1.226167
     17          1           0        2.426419   -0.518723   -0.028962
     18          8           0       -0.069843   -1.134184    1.928379
     19          1           0        0.614497   -0.713901    2.476636
     20          1           0       -0.570136   -0.416103    1.511888
     21          8           0        3.148332   -2.872349    2.210591
     22          1           0        2.747264   -3.630329    2.642955
     23          1           0        2.718795   -2.801901    1.335872
     24          8           0        1.600662    2.349320   -1.025336
     25          1           0        2.061935    1.644966   -0.499447
     26          1           0        2.252317    2.725056   -1.622473
 ---------------------------------------------------------------------
                    Distance matrix (angstroms):
                    1          2          3          4          5
     1  C    0.000000
     2  O    1.211704   0.000000
     3  O    1.299345   2.254758   0.000000
     4  H    1.914731   2.407158   1.016604   0.000000
     5  C    1.549467   2.403578   2.361140   3.265501   0.000000
     6  F    2.377114   2.684615   3.480782   4.274993   1.331780
     7  F    2.357707   3.125479   2.941480   3.768577   1.350247
     8  F    2.401734   3.442858   2.666911   3.673020   1.334865
     9  O    5.525126   4.647795   5.997368   5.492449   6.572701
    10  H    6.302958   5.360134   6.755623   6.181174   7.410022
    11  H    5.937802   5.166923   6.405230   5.970687   6.842624
    12  O    4.078663   3.905083   4.484733   4.461480   4.519806
    13  H    4.037002   4.107796   4.419287   4.585512   4.177231
    14  H    3.673836   3.276863   4.331316   4.342889   4.139742
    15  O    4.156543   3.824278   4.041092   3.378395   5.373468
    16  H    4.527892   3.941728   4.633342   3.985387   5.752370
    17  H    3.909654   3.688096   3.909927   3.467287   4.912710
    18  O    3.676482   2.806525   4.623047   4.590516   4.275738
    19  H    4.215356   3.248131   5.020039   4.791897   5.043489
    20  H    2.880677   1.898718   3.906011   3.915606   3.596491
    21  O    6.465822   5.927907   6.904055   6.626169   7.085548
    22  H    6.890425   6.328521   7.454917   7.271622   7.353034
    23  H    5.725081   5.319233   6.126256   5.921832   6.275211
    24  O    3.236517   3.270077   2.546963   1.534697   4.695259
    25  H    3.416984   3.269683   2.971141   2.068946   4.842598
    26  H    4.021060   4.192317   3.118194   2.159800   5.396753
                    6          7          8          9         10
     6  F    0.000000
     7  F    2.169558   0.000000
     8  F    2.164833   2.173350   0.000000
     9  O    6.755930   6.472490   7.789076   0.000000
    10  H    7.543568   7.384202   8.613151   0.959651   0.000000
    11  H    7.049361   6.548652   8.082710   0.984998   1.577862
    12  O    5.020216   3.791270   5.667689   3.515880   4.465499
    13  H    4.740875   3.221760   5.242877   4.464280   5.416883
    14  H    4.428419   3.614450   5.395037   3.165692   4.114450
    15  O    6.094509   5.222487   6.319906   2.840518   3.523587
    16  H    6.287929   5.660884   6.804978   1.909736   2.555314
    17  H    5.638401   4.558632   5.915069   3.007316   3.845747
    18  O    4.165918   4.212386   5.594262   2.810145   3.597996
    19  H    5.008459   5.034655   6.328799   1.910354   2.642452
    20  H    3.485380   3.800528   4.877443   3.338734   4.080600
    21  O    7.354686   6.464853   8.310591   2.691523   3.288769
    22  H    7.484944   6.681717   8.611104   3.269043   3.806619
    23  H    6.634097   5.581423   7.465565   2.927728   3.712877
    24  O    5.599282   5.079624   5.203918   4.921552   5.463831
    25  H    5.688264   5.030443   5.552812   4.045880   4.625145
    26  H    6.398101   5.709341   5.762257   5.558982   6.056299
                   11         12         13         14         15
    11  H    0.000000
    12  O    3.190471   0.000000
    13  H    4.130204   0.959871   0.000000
    14  H    3.011587   0.994686   1.585647   0.000000
    15  O    3.096139   2.848474   3.560820   3.020887   0.000000
    16  H    2.309950   3.010800   3.870448   2.972767   0.973494
    17  H    3.032487   1.923157   2.599345   2.260543   0.972981
    18  O    3.033090   2.638421   3.203383   1.666645   3.612874
    19  H    2.303665   2.939831   3.701079   2.122872   3.271694
    20  H    3.747445   3.082101   3.529624   2.157666   3.648427
    21  O    1.742650   2.749902   3.502477   2.957799   3.786044
    22  H    2.344016   3.162787   3.781510   3.249769   4.639363
    23  H    2.154394   1.825511   2.544718   2.220065   3.329684
    24  O    5.476183   4.692560   5.064190   4.654238   2.647985
    25  H    4.540752   3.935165   4.426488   3.948289   1.659170
    26  H    6.061437   5.275755   5.610049   5.376456   3.073289
                   16         17         18         19         20
    16  H    0.000000
    17  H    1.535103   0.000000
    18  O    3.221228   3.231300   0.000000
    19  H    2.656191   3.098255   0.972391   0.000000
    20  H    3.382466   3.371067   0.969226   1.556527   0.000000
    21  O    3.363240   3.328109   3.668448   3.339161   4.510913
    22  H    4.192040   4.113900   3.831115   3.616892   4.755597
    23  H    3.118775   2.676034   3.302854   3.176344   4.066950
    24  O    3.234329   3.146475   4.863109   4.756013   4.335601
    25  H    2.275909   2.244049   4.261747   4.064037   3.901444
    26  H    3.760602   3.618245   5.735392   5.595675   5.259025
                   21         22         23         24         25
    21  O    0.000000
    22  H    0.960379   0.000000
    23  H    0.977035   1.547762   0.000000
    24  O    6.335008   7.108252   5.775864   0.000000
    25  H    5.378727   6.178438   4.855357   0.992696   0.000000
    26  H    6.842965   7.670056   6.286229   0.960419   1.569722
                   26
    26  H    0.000000
 Stoichiometry    C2H13F3O8
 Framework group  C1[X(C2H13F3O8)]
 Deg. of freedom    72
 Full point group                 C1      NOp   1
 Largest Abelian subgroup         C1      NOp   1
 Largest concise Abelian subgroup C1      NOp   1
                         Standard orientation:                         
 ---------------------------------------------------------------------
 Center     Atomic      Atomic             Coordinates (Angstroms)
 Number     Number       Type             X           Y           Z
 ---------------------------------------------------------------------
      1          6           0       -1.760130    0.483741    0.364638
      2          8           0       -0.954105    0.343770    1.258483
      3          8           0       -1.936359    1.525651   -0.391446
      4          1           0       -1.216666    2.223417   -0.222191
      5          6           0       -2.692917   -0.683915   -0.044429
      6          9           0       -2.816175   -1.564812    0.946766
      7          9           0       -2.147121   -1.320783   -1.102575
      8          9           0       -3.911277   -0.266581   -0.395565
      9          8           0        3.692072    0.226768    1.221655
     10          1           0        4.372970    0.548244    1.816602
     11          1           0        4.116085   -0.349956    0.545029
     12          8           0        1.626271   -1.031670   -1.329857
     13          1           0        0.971794   -1.439659   -1.901309
     14          1           0        1.394692   -1.242808   -0.385827
     15          8           0        2.095122    1.686502   -0.618853
     16          1           0        2.667606    1.396869    0.113312
     17          1           0        1.855649    0.860534   -1.073959
     18          8           0        1.327421   -1.290492    1.278776
     19          1           0        2.087995   -0.753942    1.560176
     20          1           0        0.532340   -0.802945    1.542485
     21          8           0        4.312651   -1.373312   -0.851729
     22          1           0        4.448229   -2.311091   -0.695149
     23          1           0        3.431816   -1.293448   -1.266879
     24          8           0       -0.024449    3.179182   -0.079268
     25          1           0        0.805968    2.658487   -0.236527
     26          1           0        0.011963    3.945732   -0.656746
 ---------------------------------------------------------------------
 Rotational constants (GHZ):           0.7929681           0.3058618           0.2631947
 Standard basis: 6-31++G(d,p) (6D, 7F)
 There are   325 symmetry adapted cartesian basis functions of A   symmetry.
 There are   325 symmetry adapted basis functions of A   symmetry.
   325 basis functions,   520 primitive gaussians,   325 cartesian basis functions
    58 alpha electrons       58 beta electrons
       nuclear repulsion energy       994.6025355008 Hartrees.
 NAtoms=   26 NActive=   26 NUniq=   26 SFac= 1.00D+00 NAtFMM=   60 NAOKFM=F Big=F
 Integral buffers will be    131072 words long.
 Raffenetti 2 integral format.
 Two-electron integral symmetry is turned on.
 Nuclear repulsion after empirical dispersion term =      994.5884583077 Hartrees.
 One-electron integrals computed using PRISM.
 NBasis=   325 RedAO= T EigKep=  5.84D-05  NBF=   325
 NBsUse=   325 1.00D-06 EigRej= -1.00D+00 NBFU=   325
 Initial guess from the checkpoint file:  "/local_scratch/slurm.5787698/Gau-2151095.chk"
 B after Tr=    -0.000000   -0.000000    0.000000
         Rot=    0.999926   -0.007717    0.003486   -0.008712 Ang=  -1.39 deg.
 ExpMin= 3.60D-02 ExpMax= 7.00D+03 ExpMxC= 1.05D+03 IAcc=3 IRadAn=         5 AccDes= 0.00D+00
 Harris functional with IExCor= 4639 and IRadAn=       5 diagonalized for initial guess.
 HarFok:  IExCor= 4639 AccDes= 0.00D+00 IRadAn=         5 IDoV= 1 UseB2=F ITyADJ=14
 ICtDFT=  3500011 ScaDFX=  1.000000  1.000000  1.000000  1.000000
 FoFCou: FMM=F IPFlag=           0 FMFlag=      100000 FMFlg1=           0
         NFxFlg=           0 DoJE=T BraDBF=F KetDBF=T FulRan=T
         wScrn=  0.000000 ICntrl=       500 IOpCl=  0 I1Cent=   200000004 NGrid=           0
         NMat0=    1 NMatS0=      1 NMatT0=    0 NMatD0=    1 NMtDS0=    0 NMtDT0=    0
 Petite list used in FoFCou.
 Requested convergence on RMS density matrix=1.00D-10 within 128 cycles.
 Requested convergence on MAX density matrix=1.00D-08.
 Requested convergence on             energy=1.00D-08.
 No special actions if energy rises.
 SCF Done:  E(RwB97XD) =  -985.244183897     A.U. after   16 cycles
            NFock= 16  Conv=0.50D-10     -V/T= 2.0083
 Calling FoFJK, ICntrl=      2127 FMM=F ISym2X=0 I1Cent= 0 IOpClX= 0 NMat=1 NMatS=1 NMatT=0.
 ***** Axes restored to original set *****
 -------------------------------------------------------------------
 Center     Atomic                   Forces (Hartrees/Bohr)
 Number     Number              X              Y              Z
 -------------------------------------------------------------------
      1        6           0.000328155    0.000213795   -0.000201668
      2        8          -0.000178129    0.000014257   -0.000228032
      3        8          -0.003369640   -0.002340908   -0.001100937
      4        1           0.003136247    0.002291700    0.001424316
      5        6          -0.000267708    0.000595473    0.000223852
      6        9           0.000102929   -0.000140974   -0.000095325
      7        9          -0.000072147   -0.000302715   -0.000135210
      8        9           0.000166760   -0.000148595    0.000127045
      9        8          -0.000527705    0.000736010   -0.000265264
     10        1           0.000234428   -0.000488098    0.000004645
     11        1           0.000164858   -0.000027475    0.000307423
     12        8           0.000724247    0.000285985   -0.000436212
     13        1          -0.000210486   -0.000038630   -0.000076066
     14        1           0.000003066    0.000036695   -0.000004920
     15        8          -0.000453361   -0.000586386    0.000828347
     16        1           0.000357569    0.000015418   -0.000931999
     17        1           0.000041768    0.000623438    0.000028054
     18        8          -0.000255949   -0.000136372    0.000233953
     19        1           0.000120089   -0.000168566    0.000026608
     20        1          -0.000162834    0.000003013   -0.000105523
     21        8           0.001083372    0.000793393    0.000339635
     22        1          -0.000000079   -0.000195895   -0.000041882
     23        1          -0.001206535   -0.000882348    0.000063863
     24        8          -0.000251402    0.000310221   -0.000590501
     25        1           0.000410794   -0.000576070    0.000556080
     26        1           0.000081694    0.000113634    0.000049713
 -------------------------------------------------------------------
 Cartesian Forces:  Max     0.003369640 RMS     0.000773556

 GradGradGradGradGradGradGradGradGradGradGradGradGradGradGradGradGradGrad
 Berny optimization.
 Using GEDIIS/GDIIS optimizer.
 FormGI is forming the generalized inverse of G from B-inverse, IUseBI=4.
 Internal  Forces:  Max     0.004105466 RMS     0.000409605
 Search for a local minimum.
 Step number   4 out of a maximum of  156
 All quantities printed in internal units (Hartrees-Bohrs-Radians)
 Mixed Optimization -- En-DIIS/RFO-DIIS
 Swapping is turned off.
 Update second derivatives using D2CorX and points    3    4
 DE= -4.44D-04 DEPred=-5.16D-04 R= 8.62D-01
 TightC=F SS=  1.41D+00  RLast= 7.67D-01 DXNew= 1.4270D+00 2.2999D+00
 Trust test= 8.62D-01 RLast= 7.67D-01 DXMaxT set to 1.43D+00
 ITU=  1  1  1  0
     Eigenvalues ---    0.00007   0.00034   0.00043   0.00049   0.00055
     Eigenvalues ---    0.00083   0.00177   0.00296   0.00317   0.00356
     Eigenvalues ---    0.00451   0.00524   0.00734   0.00761   0.00848
     Eigenvalues ---    0.00876   0.00986   0.01053   0.01151   0.01225
     Eigenvalues ---    0.01322   0.01436   0.01577   0.01680   0.01698
     Eigenvalues ---    0.01844   0.02025   0.02092   0.02261   0.02355
     Eigenvalues ---    0.02454   0.02546   0.02828   0.02860   0.03134
     Eigenvalues ---    0.03385   0.04254   0.04337   0.04545   0.04781
     Eigenvalues ---    0.04984   0.05678   0.05907   0.06053   0.07334
     Eigenvalues ---    0.08579   0.11255   0.13978   0.19873   0.20253
     Eigenvalues ---    0.22462   0.23451   0.25971   0.35353   0.36125
     Eigenvalues ---    0.36747   0.39248   0.40022   0.40202   0.43225
     Eigenvalues ---    0.45948   0.48410   0.49080   0.51382   0.53598
     Eigenvalues ---    0.55557   0.56674   0.56852   0.57245   0.57757
     Eigenvalues ---    0.59099   0.91733
 Eigenvalue     1 is   6.52D-05 Eigenvector:
                          D11       D2        D1        D49       D48
   1                    0.58289  -0.34134  -0.33766  -0.32395  -0.29833
                          D12       D13       D39       D38       D41
   1                   -0.16992  -0.16560   0.15673   0.14711  -0.13262
 En-DIIS/RFO-DIIS/Sim-DIIS IScMMF=       -3 using points:     4    3    2
 RFO step:  Lambda=-2.71332783D-04.
 DidBck=F Rises=F RFO-DIIS coefs:    1.47549   -0.26801   -0.20749
 Iteration  1 RMS(Cart)=  0.05612067 RMS(Int)=  0.00261221
 Iteration  2 RMS(Cart)=  0.00308214 RMS(Int)=  0.00118751
 Iteration  3 RMS(Cart)=  0.00001366 RMS(Int)=  0.00118745
 Iteration  4 RMS(Cart)=  0.00000001 RMS(Int)=  0.00118745
 Variable       Old X    -DE/DX   Delta X   Delta X   Delta X     New X
                                 (Linear)    (Quad)   (Total)
    R1        2.28979  -0.00018  -0.00014  -0.00044  -0.00047   2.28932
    R2        2.45541  -0.00033   0.00325  -0.00524  -0.00203   2.45337
    R3        2.92807  -0.00000  -0.00090   0.00103   0.00013   2.92820
    R4        3.58806   0.00012  -0.01415   0.01533   0.00108   3.58914
    R5        1.92110   0.00411  -0.01474   0.03558   0.02068   1.94179
    R6        2.90016  -0.00001   0.03461  -0.06430  -0.02984   2.87032
    R7        2.51670  -0.00011   0.00006   0.00040   0.00046   2.51716
    R8        2.55160   0.00026  -0.00195   0.00201   0.00006   2.55166
    R9        2.52253  -0.00023   0.00094  -0.00076   0.00018   2.52271
   R10        1.81348  -0.00011   0.00001   0.00011   0.00012   1.81360
   R11        1.86138   0.00003  -0.00101   0.00217   0.00129   1.86267
   R12        3.60888   0.00011   0.04130  -0.02594   0.01608   3.62496
   R13        3.61005   0.00017  -0.01135   0.01464   0.00317   3.61322
   R14        3.29313  -0.00005   0.00926  -0.00963  -0.00052   3.29261
   R15        1.81389   0.00017  -0.00008   0.00042   0.00034   1.81423
   R16        1.87968   0.00021   0.00108   0.00080   0.00154   1.88122
   R17        3.63424   0.00003   0.03418  -0.03637  -0.00154   3.63270
   R18        3.44971   0.00018  -0.03207   0.02315  -0.00980   3.43991
   R19        3.14950   0.00016  -0.00984   0.00936  -0.00096   3.14854
   R20        1.83964  -0.00082  -0.00071  -0.00086  -0.00061   1.83903
   R21        1.83867  -0.00049  -0.00023  -0.00107  -0.00034   1.83833
   R22        3.13538  -0.00016   0.02631  -0.04076  -0.01429   3.12109
   R23        1.83755   0.00021   0.00014  -0.00164  -0.00175   1.83580
   R24        1.83157   0.00027   0.00014  -0.00072  -0.00074   1.83083
   R25        1.81485   0.00014  -0.00068   0.00032  -0.00036   1.81449
   R26        1.84633   0.00062   0.00096  -0.00032  -0.00027   1.84606
   R27        1.87592   0.00072  -0.00452   0.00989   0.00550   1.88142
   R28        1.81493   0.00007  -0.00048   0.00045  -0.00002   1.81491
    A1        2.22951   0.00012  -0.00290   0.00016  -0.00273   2.22678
    A2        2.10383  -0.00017   0.00416  -0.00289   0.00126   2.10510
    A3        1.94874   0.00005  -0.00120   0.00264   0.00142   1.95015
    A4        2.34741   0.00005  -0.02033   0.02001  -0.00182   2.34559
    A5        1.93637   0.00011  -0.00560   0.00580  -0.00059   1.93578
    A6        1.93658   0.00015  -0.00099   0.00195   0.00096   1.93754
    A7        1.89546   0.00032   0.00077   0.00081   0.00158   1.89704
    A8        1.96417  -0.00004  -0.00254   0.00148  -0.00106   1.96311
    A9        1.88461  -0.00025   0.00150  -0.00252  -0.00102   1.88359
   A10        1.89452   0.00001   0.00002  -0.00027  -0.00026   1.89426
   A11        1.88626  -0.00021   0.00149  -0.00172  -0.00023   1.88603
   A12        1.89292  -0.00039   0.00475  -0.01487  -0.00899   1.88393
   A13        2.13551   0.00012   0.00437   0.00420   0.00744   2.14295
   A14        2.28881   0.00012  -0.04342   0.03585  -0.00900   2.27980
   A15        1.76297  -0.00003   0.01270  -0.02915  -0.01717   1.74581
   A16        1.75443   0.00009   0.04103  -0.04191  -0.00096   1.75347
   A17        1.53773   0.00011  -0.00114   0.02910   0.02634   1.56408
   A18        1.89237  -0.00014   0.00332  -0.00805  -0.00490   1.88747
   A19        2.18799   0.00015  -0.02302   0.00301  -0.01892   2.16907
   A20        2.25747   0.00012  -0.01642   0.02199   0.00532   2.26278
   A21        1.68135   0.00002  -0.00543   0.00987   0.00273   1.68408
   A22        1.73867  -0.00003   0.04501  -0.03465   0.00962   1.74829
   A23        1.58933  -0.00016   0.01368  -0.00136   0.01024   1.59957
   A24        1.81725   0.00012  -0.00129   0.00365   0.00191   1.81916
   A25        2.04644  -0.00019   0.02142  -0.01046   0.00975   2.05619
   A26        1.99749   0.00018   0.01381  -0.00788   0.00566   2.00315
   A27        2.77695   0.00009  -0.01731   0.00280  -0.01440   2.76254
   A28        2.75669   0.00005  -0.00874   0.01816   0.00801   2.76471
   A29        1.81489  -0.00025  -0.00892  -0.00499  -0.01552   1.79937
   A30        1.86551   0.00009   0.02531  -0.01966   0.00435   1.86986
   A31        1.86015   0.00001   0.00111  -0.00911  -0.00677   1.85338
   A32        2.66542   0.00011   0.00989   0.00194   0.00973   2.67514
   A33        2.70290   0.00013   0.02877  -0.04038  -0.01443   2.68847
   A34        2.04729   0.00009   0.03609  -0.00476   0.03159   2.07888
   A35        1.76285  -0.00022  -0.00055   0.01487   0.00854   1.77139
   A36        1.85081   0.00003   0.00604  -0.00479   0.00239   1.85320
   A37        2.73395   0.00014   0.02537  -0.01869   0.00150   2.73545
   A38        1.88435  -0.00002   0.01354  -0.00607   0.00661   1.89095
   A39        2.06067   0.00018   0.02731  -0.01645   0.01004   2.07071
   A40        1.86678   0.00006   0.00296   0.00112   0.00346   1.87024
   A41        3.03294  -0.00027  -0.00661   0.00084  -0.00646   3.02649
   A42        2.80310  -0.00002  -0.01828   0.02906   0.00763   2.81073
   A43        3.21286   0.00008  -0.00309  -0.00868  -0.01218   3.20067
   A44        3.06740   0.00002   0.00331  -0.00012   0.00248   3.06988
   A45        3.09268   0.00035   0.00438  -0.00083   0.00389   3.09657
   A46        3.11605  -0.00011  -0.01529   0.00877  -0.00653   3.10952
   A47        3.41297  -0.00009   0.01723  -0.02392  -0.00503   3.40794
   A48        3.22894  -0.00006   0.00184   0.00168   0.00193   3.23087
    D1       -2.02702   0.00013  -0.05214  -0.06351  -0.11441  -2.14143
    D2        1.05971   0.00018  -0.05082  -0.06567  -0.11567   0.94404
    D3        0.11940  -0.00001   0.01063  -0.00410   0.00655   0.12595
    D4       -2.97135  -0.00006   0.00925  -0.00196   0.00770  -2.96365
    D5        0.38430  -0.00007  -0.02967   0.00014  -0.02936   0.35495
    D6       -1.68451  -0.00005  -0.03139   0.00157  -0.02965  -1.71417
    D7        2.51106   0.00002  -0.03219   0.00225  -0.02975   2.48131
    D8       -2.80397  -0.00002  -0.02863  -0.00174  -0.03055  -2.83452
    D9        1.41040   0.00000  -0.03036  -0.00031  -0.03085   1.37955
   D10       -0.67721   0.00007  -0.03115   0.00037  -0.03095  -0.70816
   D11        0.70157   0.00028   0.06442   0.13662   0.20215   0.90371
   D12        0.93700  -0.00013  -0.04932  -0.01793  -0.06891   0.86809
   D13        3.02324   0.00003  -0.02112  -0.03271  -0.05361   2.96963
   D14        1.40422   0.00006  -0.09682   0.00738  -0.08865   1.31557
   D15       -2.94315  -0.00003  -0.08170   0.01510  -0.06502  -3.00816
   D16       -2.60258  -0.00004  -0.08447  -0.01708  -0.10050  -2.70308
   D17       -0.66675  -0.00012  -0.06934  -0.00936  -0.07687  -0.74362
   D18       -1.06386   0.00008  -0.08408   0.01066  -0.07434  -1.13820
   D19        0.87196  -0.00000  -0.06895   0.01839  -0.05071   0.82126
   D20        2.80027  -0.00020   0.07954  -0.05291   0.02750   2.82777
   D21        0.70002   0.00027   0.06073  -0.01099   0.04951   0.74953
   D22       -1.05145   0.00015   0.01931   0.02618   0.04585  -1.00561
   D23       -2.89205   0.00021  -0.07489   0.03152  -0.04036  -2.93241
   D24       -0.69045  -0.00019  -0.05085  -0.01197  -0.06322  -0.75367
   D25        1.06970  -0.00021  -0.03841  -0.03638  -0.07583   0.99387
   D26       -3.09553   0.00004  -0.03395   0.02884  -0.00418  -3.09972
   D27       -1.16588  -0.00001  -0.03145   0.01424  -0.01641  -1.18229
   D28       -0.82469   0.00020  -0.06379   0.03616  -0.02655  -0.85124
   D29        1.10496   0.00015  -0.06130   0.02157  -0.03877   1.06619
   D30        0.76331   0.00004  -0.05062   0.03651  -0.01601   0.74729
   D31        2.69296  -0.00001  -0.04813   0.02192  -0.02824   2.66472
   D32        2.65533  -0.00004   0.05584  -0.00601   0.05067   2.70601
   D33        0.59669   0.00005   0.06901  -0.00537   0.06407   0.66076
   D34       -1.14514   0.00010   0.02214   0.02929   0.05305  -1.09209
   D35       -2.52936  -0.00002  -0.11780  -0.04701  -0.16429  -2.69365
   D36       -0.37208  -0.00017  -0.07561  -0.08058  -0.15694  -0.52902
   D37        1.31404  -0.00018  -0.07894  -0.07213  -0.15191   1.16213
   D38        0.08630  -0.00005  -0.03193   0.01554  -0.01617   0.07013
   D39        2.31267   0.00016  -0.00105   0.00066   0.00018   2.31285
   D40        0.29277  -0.00009  -0.03076  -0.03537  -0.06514   0.22764
   D41       -1.96351  -0.00006  -0.06589  -0.01917  -0.08348  -2.04698
   D42       -1.83310   0.00014   0.02304   0.00153   0.02468  -1.80842
   D43        2.24812  -0.00012  -0.01778   0.02521   0.00685   2.25496
   D44        0.29269   0.00031   0.04926  -0.00877   0.04124   0.33393
   D45       -1.90928   0.00005   0.00844   0.01492   0.02340  -1.88588
   D46       -0.14139  -0.00003   0.07906  -0.00249   0.07647  -0.06492
   D47       -2.10899  -0.00003   0.05417   0.02518   0.08074  -2.02825
   D48       -0.20372   0.00022  -0.00250  -0.07841  -0.07944  -0.28316
   D49        1.72881  -0.00001  -0.00144  -0.09656  -0.09805   1.63076
   D50       -0.49002   0.00018   0.11927   0.06317   0.18342  -0.30660
   D51        1.65372   0.00018   0.16137   0.06280   0.22422   1.87794
         Item               Value     Threshold  Converged?
 Maximum Force            0.004105     0.000015     NO 
 RMS     Force            0.000410     0.000010     NO 
 Maximum Displacement     0.288622     0.000060     NO 
 RMS     Displacement     0.057539     0.000040     NO 
 Predicted change in Energy=-1.775119D-04
 GradGradGradGradGradGradGradGradGradGradGradGradGradGradGradGradGradGrad

                          Input orientation:                          
 ---------------------------------------------------------------------
 Center     Atomic      Atomic             Coordinates (Angstroms)
 Number     Number       Type             X           Y           Z
 ---------------------------------------------------------------------
      1          6           0       -1.125475    0.665994   -1.101785
      2          8           0       -0.960697    0.765767    0.094259
      3          8           0       -0.454906    1.253919   -2.045279
      4          1           0        0.353683    1.758263   -1.660991
      5          6           0       -2.192180   -0.301742   -1.673355
      6          9           0       -3.105996   -0.603246   -0.752308
      7          9           0       -1.582243   -1.447880   -2.044295
      8          9           0       -2.815996    0.199680   -2.741786
      9          8           0        2.362238   -0.385459    2.979005
     10          1           0        2.716111    0.016082    3.775618
     11          1           0        2.770388   -1.277349    2.881467
     12          8           0        1.523575   -2.229367    0.123173
     13          1           0        1.130031   -2.699353   -0.615699
     14          1           0        0.790029   -1.927504    0.724676
     15          8           0        2.742666    0.342755    0.254994
     16          1           0        2.686303    0.323637    1.226343
     17          1           0        2.401173   -0.525165   -0.021485
     18          8           0       -0.114689   -1.190636    1.914012
     19          1           0        0.558708   -0.771828    2.475153
     20          1           0       -0.603906   -0.467635    1.493801
     21          8           0        3.197615   -2.829204    2.214317
     22          1           0        2.899996   -3.626655    2.658674
     23          1           0        2.732709   -2.806501    1.355441
     24          8           0        1.632178    2.336232   -1.079200
     25          1           0        2.073054    1.632106   -0.530503
     26          1           0        2.295628    2.683716   -1.680425
 ---------------------------------------------------------------------
                    Distance matrix (angstroms):
                    1          2          3          4          5
     1  C    0.000000
     2  O    1.211457   0.000000
     3  O    1.298268   2.252053   0.000000
     4  H    1.921892   2.406979   1.027548   0.000000
     5  C    1.549537   2.404285   2.361467   3.274933   0.000000
     6  F    2.378144   2.682010   3.485558   4.286235   1.332026
     7  F    2.359115   3.140058   2.927559   3.764848   1.350278
     8  F    2.401024   3.435949   2.677926   3.693801   1.334959
     9  O    5.470150   4.548514   5.988931   5.491758   6.511082
    10  H    6.242533   5.256743   6.743176   6.178428   7.340548
    11  H    5.900900   5.085651   6.409576   5.974055   6.806269
    12  O    4.111095   3.891435   4.555200   4.522508   4.555226
    13  H    4.080337   4.108801   4.492670   4.643888   4.231343
    14  H    3.705583   3.273557   4.398177   4.412106   4.157791
    15  O    4.111916   3.730908   4.043012   3.373708   5.337286
    16  H    4.479625   3.844178   4.629917   3.979443   5.709549
    17  H    3.875971   3.603064   3.926585   3.477677   4.886459
    18  O    3.682906   2.802631   4.665574   4.657899   4.239730
    19  H    4.206933   3.215811   5.056221   4.852946   4.999848
    20  H    2.879968   1.899289   3.938406   3.977979   3.546973
    21  O    6.473178   5.891520   6.939521   6.644607   7.109989
    22  H    6.983717   6.385495   7.563236   7.358027   7.466712
    23  H    5.742976   5.290835   6.181650   5.966213   6.300949
    24  O    3.224105   3.250595   2.541777   1.518907   4.683764
    25  H    3.389738   3.216289   2.971221   2.061591   4.820591
    26  H    4.013723   4.175127   3.121358   2.151277   5.390123
                    6          7          8          9         10
     6  F    0.000000
     7  F    2.168977   0.000000
     8  F    2.164905   2.173268   0.000000
     9  O    6.623572   6.474659   7.738472   0.000000
    10  H    7.401527   7.381762   8.550700   0.959716   0.000000
    11  H    6.941947   6.575531   8.062895   0.985681   1.573345
    12  O    4.984342   3.867136   5.739350   3.501304   4.450229
    13  H    4.728240   3.311118   5.338143   4.449082   5.401195
    14  H    4.371973   3.677623   5.435502   3.151467   4.098240
    15  O    6.009695   5.215165   6.316636   2.845216   3.535846
    16  H    6.190711   5.661787   6.785036   1.918244   2.567933
    17  H    5.555998   4.561881   5.928262   3.003992   3.848392
    18  O    4.049964   4.229431   5.559361   2.813838   3.596550
    19  H    4.886203   5.046397   6.288792   1.912033   2.639394
    20  H    3.365093   3.799493   4.824817   3.318221   4.057484
    21  O    7.313772   6.549112   8.360658   2.693416   3.281030
    22  H    7.539744   6.852404   8.745192   3.301082   3.814566
    23  H    6.586913   5.658875   7.524130   2.938478   3.718133
    24  O    5.585489   5.058005   5.207235   4.940609   5.488831
    25  H    5.645224   5.013888   5.553776   4.058429   4.644107
    26  H    6.390858   5.678060   5.781490   5.579835   6.087814
                   11         12         13         14         15
    11  H    0.000000
    12  O    3.173180   0.000000
    13  H    4.116193   0.960050   0.000000
    14  H    2.999379   0.995498   1.583653   0.000000
    15  O    3.086076   2.849451   3.551496   3.031084   0.000000
    16  H    2.304271   3.014424   3.866985   2.985827   0.973170
    17  H    3.021462   1.922344   2.587660   2.262542   0.972802
    18  O    3.044201   2.640071   3.197655   1.666137   3.642541
    19  H    2.304815   2.930392   3.687157   2.110276   3.307729
    20  H    3.737260   3.083585   3.526627   2.160052   3.659361
    21  O    1.742374   2.745013   3.507243   2.971290   3.755961
    22  H    2.363403   3.205576   3.835907   3.328577   4.643129
    23  H    2.160667   1.820323   2.542725   2.223625   3.336000
    24  O    5.480910   4.722519   5.081742   4.705596   2.643333
    25  H    4.537923   3.954769   4.433745   3.986534   1.651609
    26  H    6.060222   5.290313   5.609785   5.414304   3.070145
                   16         17         18         19         20
    16  H    0.000000
    17  H    1.535851   0.000000
    18  O    3.257525   3.243233   0.000000
    19  H    2.699302   3.112671   0.971464   0.000000
    20  H    3.394572   3.365992   0.968834   1.551533   0.000000
    21  O    3.343342   3.307827   3.707620   3.356287   4.532958
    22  H    4.207380   4.129324   3.946776   3.696667   4.859389
    23  H    3.133143   2.685207   3.321250   3.181184   4.077063
    24  O    3.236857   3.146062   4.944660   4.842086   4.413851
    25  H    2.274791   2.240665   4.327788   4.135954   3.958894
    26  H    3.764558   3.613881   5.808632   5.676839   5.330481
                   21         22         23         24         25
    21  O    0.000000
    22  H    0.960187   0.000000
    23  H    0.976893   1.548888   0.000000
    24  O    6.322940   7.150880   5.795373   0.000000
    25  H    5.357421   6.205582   4.867563   0.995607   0.000000
    26  H    6.809910   7.682045   6.288880   0.960408   1.574085
                   26
    26  H    0.000000
 Stoichiometry    C2H13F3O8
 Framework group  C1[X(C2H13F3O8)]
 Deg. of freedom    72
 Full point group                 C1      NOp   1
 Largest Abelian subgroup         C1      NOp   1
 Largest concise Abelian subgroup C1      NOp   1
                         Standard orientation:                         
 ---------------------------------------------------------------------
 Center     Atomic      Atomic             Coordinates (Angstroms)
 Number     Number       Type             X           Y           Z
 ---------------------------------------------------------------------
      1          6           0       -1.753171    0.480982    0.360073
      2          8           0       -0.914170    0.333215    1.221391
      3          8           0       -1.969962    1.538541   -0.361086
      4          1           0       -1.243563    2.247312   -0.200326
      5          6           0       -2.680559   -0.691549   -0.047591
      6          9           0       -2.727331   -1.618085    0.908253
      7          9           0       -2.183333   -1.269178   -1.162204
      8          9           0       -3.926175   -0.289554   -0.310187
      9          8           0        3.631953    0.197019    1.277861
     10          1           0        4.295621    0.496371    1.903151
     11          1           0        4.086984   -0.333605    0.582913
     12          8           0        1.670241   -1.011802   -1.358341
     13          1           0        1.028467   -1.402522   -1.955970
     14          1           0        1.420238   -1.262537   -0.427939
     15          8           0        2.064881    1.696078   -0.563975
     16          1           0        2.626903    1.401475    0.173860
     17          1           0        1.840906    0.875682   -1.036342
     18          8           0        1.302892   -1.381225    1.229816
     19          1           0        2.057021   -0.854462    1.542149
     20          1           0        0.506787   -0.896950    1.495022
     21          8           0        4.359070   -1.262431   -0.865920
     22          1           0        4.596703   -2.189539   -0.788717
     23          1           0        3.474261   -1.241719   -1.279446
     24          8           0       -0.059589    3.190144   -0.072447
     25          1           0        0.775148    2.665464   -0.210858
     26          1           0       -0.014064    3.953455   -0.653538
 ---------------------------------------------------------------------
 Rotational constants (GHZ):           0.7919833           0.3068913           0.2637184
 Standard basis: 6-31++G(d,p) (6D, 7F)
 There are   325 symmetry adapted cartesian basis functions of A   symmetry.
 There are   325 symmetry adapted basis functions of A   symmetry.
   325 basis functions,   520 primitive gaussians,   325 cartesian basis functions
    58 alpha electrons       58 beta electrons
       nuclear repulsion energy       994.9459458218 Hartrees.
 NAtoms=   26 NActive=   26 NUniq=   26 SFac= 1.00D+00 NAtFMM=   60 NAOKFM=F Big=F
 Integral buffers will be    131072 words long.
 Raffenetti 2 integral format.
 Two-electron integral symmetry is turned on.
 Nuclear repulsion after empirical dispersion term =      994.9319033374 Hartrees.
 One-electron integrals computed using PRISM.
 NBasis=   325 RedAO= T EigKep=  5.99D-05  NBF=   325
 NBsUse=   325 1.00D-06 EigRej= -1.00D+00 NBFU=   325
 Initial guess from the checkpoint file:  "/local_scratch/slurm.5787698/Gau-2151095.chk"
 B after Tr=    -0.000000    0.000000    0.000000
         Rot=    0.999928   -0.011346    0.000347   -0.003899 Ang=  -1.38 deg.
 ExpMin= 3.60D-02 ExpMax= 7.00D+03 ExpMxC= 1.05D+03 IAcc=3 IRadAn=         5 AccDes= 0.00D+00
 Harris functional with IExCor= 4639 and IRadAn=       5 diagonalized for initial guess.
 HarFok:  IExCor= 4639 AccDes= 0.00D+00 IRadAn=         5 IDoV= 1 UseB2=F ITyADJ=14
 ICtDFT=  3500011 ScaDFX=  1.000000  1.000000  1.000000  1.000000
 FoFCou: FMM=F IPFlag=           0 FMFlag=      100000 FMFlg1=           0
         NFxFlg=           0 DoJE=T BraDBF=F KetDBF=T FulRan=T
         wScrn=  0.000000 ICntrl=       500 IOpCl=  0 I1Cent=   200000004 NGrid=           0
         NMat0=    1 NMatS0=      1 NMatT0=    0 NMatD0=    1 NMtDS0=    0 NMtDT0=    0
 Petite list used in FoFCou.
 Requested convergence on RMS density matrix=1.00D-10 within 128 cycles.
 Requested convergence on MAX density matrix=1.00D-08.
 Requested convergence on             energy=1.00D-08.
 No special actions if energy rises.
 SCF Done:  E(RwB97XD) =  -985.244327338     A.U. after   16 cycles
            NFock= 16  Conv=0.36D-10     -V/T= 2.0083
 Calling FoFJK, ICntrl=      2127 FMM=F ISym2X=0 I1Cent= 0 IOpClX= 0 NMat=1 NMatS=1 NMatT=0.
 ***** Axes restored to original set *****
 -------------------------------------------------------------------
 Center     Atomic                   Forces (Hartrees/Bohr)
 Number     Number              X              Y              Z
 -------------------------------------------------------------------
      1        6           0.000636987    0.000230030   -0.000886159
      2        8          -0.000467485   -0.000068458    0.001264964
      3        8           0.000772569    0.000483175    0.000127402
      4        1          -0.000886677   -0.000647039   -0.000433411
      5        6          -0.000077507    0.000214376   -0.000003971
      6        9           0.000108686    0.000032170    0.000005318
      7        9          -0.000089347   -0.000064683    0.000006258
      8        9           0.000112236   -0.000008920    0.000031854
      9        8           0.000309711   -0.000563733   -0.000035387
     10        1          -0.000014303    0.000061266   -0.000005495
     11        1          -0.000187619    0.000503137    0.000009148
     12        8          -0.000093260    0.000349636   -0.000311643
     13        1           0.000018470   -0.000141331   -0.000014484
     14        1           0.000109064    0.000038514   -0.000176262
     15        8          -0.000064682   -0.000204861    0.000604115
     16        1          -0.000135053   -0.000009378   -0.000845239
     17        1           0.000150207    0.000271767    0.000247480
     18        8          -0.000365324   -0.000964686    0.000193858
     19        1           0.000809791    0.000384616    0.000637177
     20        1          -0.000401240    0.000384606   -0.000792363
     21        8           0.000689839    0.000123106    0.000521383
     22        1           0.000083581   -0.000126375    0.000248880
     23        1          -0.000823209   -0.000066098   -0.000481789
     24        8           0.000171962   -0.000594666    0.000450065
     25        1          -0.000390559    0.000445058   -0.000349429
     26        1           0.000023162   -0.000061228   -0.000012268
 -------------------------------------------------------------------
 Cartesian Forces:  Max     0.001264964 RMS     0.000420198

 GradGradGradGradGradGradGradGradGradGradGradGradGradGradGradGradGradGrad
 Berny optimization.
 Using GEDIIS/GDIIS optimizer.
 FormGI is forming the generalized inverse of G from B-inverse, IUseBI=4.
 Internal  Forces:  Max     0.001288003 RMS     0.000262841
 Search for a local minimum.
 Step number   5 out of a maximum of  156
 All quantities printed in internal units (Hartrees-Bohrs-Radians)
 Mixed Optimization -- En-DIIS/RFO-DIIS
 Swapping is turned off.
 Update second derivatives using D2CorX and points    4    5
 DE= -1.43D-04 DEPred=-1.78D-04 R= 8.08D-01
 TightC=F SS=  1.41D+00  RLast= 5.95D-01 DXNew= 2.4000D+00 1.7852D+00
 Trust test= 8.08D-01 RLast= 5.95D-01 DXMaxT set to 1.79D+00
 ITU=  1  1  1  1  0
     Eigenvalues ---    0.00008   0.00031   0.00042   0.00049   0.00055
     Eigenvalues ---    0.00083   0.00180   0.00294   0.00313   0.00359
     Eigenvalues ---    0.00452   0.00523   0.00719   0.00753   0.00857
     Eigenvalues ---    0.00878   0.00977   0.01042   0.01150   0.01210
     Eigenvalues ---    0.01311   0.01406   0.01564   0.01661   0.01693
     Eigenvalues ---    0.01842   0.02003   0.02083   0.02233   0.02374
     Eigenvalues ---    0.02393   0.02534   0.02807   0.02851   0.03148
     Eigenvalues ---    0.03387   0.04251   0.04368   0.04520   0.04787
     Eigenvalues ---    0.04972   0.05689   0.05900   0.06036   0.07306
     Eigenvalues ---    0.08568   0.11258   0.13978   0.19861   0.20219
     Eigenvalues ---    0.22454   0.23427   0.25878   0.35848   0.36565
     Eigenvalues ---    0.38150   0.39258   0.39956   0.41772   0.43288
     Eigenvalues ---    0.45577   0.48330   0.49085   0.51606   0.53621
     Eigenvalues ---    0.55559   0.56673   0.56849   0.57242   0.57759
     Eigenvalues ---    0.59149   0.92168
 Eigenvalue     1 is   8.02D-05 Eigenvector:
                          D11       D2        D1        D49       D48
   1                    0.54810  -0.31942  -0.31541  -0.30231  -0.28366
                          D39       D38       D13       D12       D51
   1                    0.18166   0.17637  -0.15723  -0.15665  -0.14156
 En-DIIS/RFO-DIIS/Sim-DIIS IScMMF=       -3 using points:     5    4    3    2
 RFO step:  Lambda=-1.10148637D-04.
 DidBck=F Rises=F RFO-DIIS coefs:    1.11811   -0.55144    1.10223   -0.66890
 Iteration  1 RMS(Cart)=  0.01746020 RMS(Int)=  0.00139373
 Iteration  2 RMS(Cart)=  0.00040394 RMS(Int)=  0.00136805
 Iteration  3 RMS(Cart)=  0.00000026 RMS(Int)=  0.00136805
 Variable       Old X    -DE/DX   Delta X   Delta X   Delta X     New X
                                 (Linear)    (Quad)   (Total)
    R1        2.28932   0.00095   0.00829  -0.00654   0.00160   2.29093
    R2        2.45337  -0.00010   0.00238  -0.00234  -0.00017   2.45320
    R3        2.92820  -0.00016  -0.00678   0.00652  -0.00025   2.92795
    R4        3.58914  -0.00010  -0.02216   0.01190  -0.01061   3.57853
    R5        1.94179  -0.00129   0.03337  -0.03424  -0.00087   1.94091
    R6        2.87032  -0.00011  -0.06633   0.06301  -0.00332   2.86700
    R7        2.51716  -0.00008  -0.00001   0.00035   0.00034   2.51750
    R8        2.55166   0.00001   0.00273  -0.00325  -0.00052   2.55114
    R9        2.52271  -0.00008   0.00115  -0.00130  -0.00015   2.52256
   R10        1.81360   0.00002   0.00115  -0.00117  -0.00002   1.81358
   R11        1.86267  -0.00052  -0.00040   0.00079   0.00016   1.86283
   R12        3.62496   0.00014   0.01826  -0.02545  -0.00696   3.61800
   R13        3.61322  -0.00006   0.01305  -0.01250   0.00115   3.61437
   R14        3.29261  -0.00002   0.01142  -0.01374  -0.00253   3.29008
   R15        1.81423   0.00007   0.00111  -0.00124  -0.00013   1.81410
   R16        1.88122  -0.00011   0.00094  -0.00116  -0.00034   1.88088
   R17        3.63270  -0.00007   0.00885  -0.01118  -0.00292   3.62978
   R18        3.43991   0.00012   0.01438  -0.01683  -0.00219   3.43772
   R19        3.14854   0.00007   0.00624  -0.00848  -0.00217   3.14637
   R20        1.83903  -0.00067   0.00048  -0.00117  -0.00075   1.83828
   R21        1.83833  -0.00038   0.00102  -0.00072  -0.00033   1.83800
   R22        3.12109  -0.00008  -0.01090   0.00666  -0.00389   3.11720
   R23        1.83580   0.00100   0.00223  -0.00145   0.00146   1.83726
   R24        1.83083   0.00083   0.00293  -0.00093   0.00166   1.83249
   R25        1.81449   0.00019   0.00101  -0.00096   0.00005   1.81454
   R26        1.84606   0.00097   0.00197  -0.00152   0.00065   1.84671
   R27        1.88142  -0.00074   0.00399  -0.00539  -0.00106   1.88036
   R28        1.81491   0.00000   0.00120  -0.00109   0.00011   1.81502
    A1        2.22678   0.00044  -0.00186   0.00572   0.00271   2.22948
    A2        2.10510  -0.00024  -0.00325  -0.00075  -0.00340   2.10170
    A3        1.95015  -0.00020   0.00518  -0.00496   0.00077   1.95092
    A4        2.34559   0.00004  -0.01477   0.02550   0.01078   2.35637
    A5        1.93578  -0.00033  -0.00311   0.00640   0.00144   1.93722
    A6        1.93754  -0.00014  -0.00345   0.00269  -0.00076   1.93677
    A7        1.89704   0.00021  -0.00176   0.00135  -0.00041   1.89663
    A8        1.96311  -0.00009  -0.00198   0.00286   0.00086   1.96397
    A9        1.88359  -0.00005   0.00335  -0.00314   0.00021   1.88380
   A10        1.89426   0.00012   0.00201  -0.00199  -0.00001   1.89425
   A11        1.88603  -0.00004   0.00227  -0.00216   0.00011   1.88613
   A12        1.88393  -0.00004   0.00742  -0.00805   0.00129   1.88522
   A13        2.14295   0.00004  -0.00383   0.00811  -0.00065   2.14230
   A14        2.27980  -0.00004  -0.02697   0.03241   0.00345   2.28325
   A15        1.74581   0.00003   0.03326  -0.03827  -0.00521   1.74059
   A16        1.75347   0.00009   0.02629  -0.02314   0.00182   1.75529
   A17        1.56408  -0.00005  -0.01093   0.00882  -0.00264   1.56144
   A18        1.88747   0.00001   0.00535  -0.00313   0.00270   1.89018
   A19        2.16907   0.00011  -0.02593   0.04419   0.01712   2.18619
   A20        2.26278   0.00007  -0.00870  -0.00062  -0.01246   2.25033
   A21        1.68408  -0.00002   0.00040   0.00316  -0.00008   1.68400
   A22        1.74829  -0.00004   0.02510  -0.02624  -0.00252   1.74577
   A23        1.59957  -0.00018   0.01970  -0.02635  -0.00483   1.59474
   A24        1.81916   0.00004  -0.00279   0.00339   0.00024   1.81940
   A25        2.05619   0.00022   0.02248  -0.02929  -0.00709   2.04911
   A26        2.00315  -0.00022  -0.00644   0.00851  -0.00017   2.00297
   A27        2.76254   0.00019  -0.00633   0.00814   0.00416   2.76670
   A28        2.76471   0.00008  -0.00669   0.00609  -0.00033   2.76438
   A29        1.79937  -0.00007   0.01307  -0.00976   0.00309   1.80246
   A30        1.86986  -0.00014  -0.00075  -0.00720  -0.00869   1.86117
   A31        1.85338  -0.00020   0.00029   0.00103   0.00177   1.85515
   A32        2.67514  -0.00012  -0.02046   0.02105  -0.00013   2.67501
   A33        2.68847  -0.00012   0.02627  -0.00666   0.01736   2.70583
   A34        2.07888  -0.00000   0.00886  -0.00756   0.00084   2.07972
   A35        1.77139  -0.00023   0.01548  -0.01621  -0.00179   1.76960
   A36        1.85320   0.00021  -0.00775   0.01301   0.00374   1.85693
   A37        2.73545   0.00016  -0.02014   0.03098   0.01017   2.74561
   A38        1.89095   0.00025   0.02530  -0.02407  -0.00111   1.88985
   A39        2.07071  -0.00013   0.02104  -0.02238  -0.00305   2.06766
   A40        1.87024  -0.00011   0.00210  -0.00138  -0.00179   1.86844
   A41        3.02649   0.00010   0.00846  -0.00302   0.00348   3.02997
   A42        2.81073   0.00006  -0.02326   0.02367  -0.00082   2.80991
   A43        3.20067   0.00009   0.01335  -0.01408  -0.00053   3.20014
   A44        3.06988   0.00024  -0.00143   0.00685   0.00460   3.07448
   A45        3.09657   0.00004   0.00009   0.00046   0.00082   3.09739
   A46        3.10952   0.00010  -0.01052   0.01142   0.00240   3.11192
   A47        3.40794  -0.00009   0.01314  -0.01375   0.00160   3.40954
   A48        3.23087   0.00015  -0.00250   0.00324   0.00054   3.23141
    D1       -2.14143   0.00032   0.00396   0.02346   0.02870  -2.11273
    D2        0.94404   0.00038   0.00582   0.02357   0.03041   0.97445
    D3        0.12595   0.00001   0.01570  -0.02138  -0.00512   0.12083
    D4       -2.96365  -0.00005   0.01418  -0.02156  -0.00658  -2.97024
    D5        0.35495  -0.00001   0.00406   0.02796   0.03213   0.38708
    D6       -1.71417   0.00001   0.00308   0.02936   0.03257  -1.68159
    D7        2.48131  -0.00003   0.00267   0.02937   0.03218   2.51348
    D8       -2.83452   0.00006   0.00545   0.02835   0.03367  -2.80084
    D9        1.37955   0.00008   0.00448   0.02976   0.03412   1.41367
   D10       -0.70816   0.00005   0.00407   0.02977   0.03372  -0.67444
   D11        0.90371  -0.00004   0.00772  -0.04974  -0.04143   0.86228
   D12        0.86809  -0.00006  -0.01413   0.02036   0.00420   0.87229
   D13        2.96963  -0.00005   0.01426  -0.01618  -0.00027   2.96936
   D14        1.31557  -0.00007   0.00038  -0.01214  -0.01031   1.30526
   D15       -3.00816   0.00006  -0.00260  -0.00505  -0.00644  -3.01460
   D16       -2.70308  -0.00002   0.02021  -0.03278  -0.01427  -2.71735
   D17       -0.74362   0.00010   0.01723  -0.02568  -0.01040  -0.75402
   D18       -1.13820  -0.00007   0.00898  -0.02511  -0.01707  -1.15527
   D19        0.82126   0.00006   0.00601  -0.01802  -0.01320   0.80806
   D20        2.82777  -0.00002   0.02768  -0.04888  -0.01900   2.80877
   D21        0.74953  -0.00001  -0.00563  -0.01088  -0.01600   0.73352
   D22       -1.00561  -0.00010  -0.02984   0.01204  -0.01726  -1.02287
   D23       -2.93241  -0.00014  -0.03123   0.00865  -0.01584  -2.94825
   D24       -0.75367  -0.00012  -0.00235  -0.00436  -0.00881  -0.76248
   D25        0.99387  -0.00011   0.02962  -0.04225  -0.01456   0.97931
   D26       -3.09972   0.00002   0.01335  -0.03849  -0.02375  -3.12347
   D27       -1.18229  -0.00024   0.01764  -0.04215  -0.02320  -1.20548
   D28       -0.85124   0.00020  -0.01349   0.01270  -0.00241  -0.85365
   D29        1.06619  -0.00006  -0.00920   0.00904  -0.00185   1.06433
   D30        0.74729   0.00003   0.00713  -0.01313  -0.00731   0.73998
   D31        2.66472  -0.00023   0.01142  -0.01679  -0.00676   2.65796
   D32        2.70601   0.00002   0.00094   0.00910   0.00993   2.71594
   D33        0.66076  -0.00003   0.00909  -0.01055  -0.00194   0.65883
   D34       -1.09209   0.00003  -0.01879   0.01892   0.00119  -1.09090
   D35       -2.69365  -0.00012  -0.03768   0.01739  -0.01807  -2.71172
   D36       -0.52902  -0.00010  -0.00820  -0.01723  -0.02629  -0.55530
   D37        1.16213  -0.00015  -0.00763  -0.02020  -0.02738   1.13476
   D38        0.07013   0.00009  -0.00152   0.01962   0.02043   0.09056
   D39        2.31285  -0.00002   0.00109   0.01233   0.01518   2.32803
   D40        0.22764   0.00013   0.01801  -0.02227  -0.00347   0.22417
   D41       -2.04698  -0.00003  -0.00322   0.00739   0.00579  -2.04120
   D42       -1.80842  -0.00019   0.02610  -0.02713  -0.00093  -1.80935
   D43        2.25496  -0.00009  -0.01218   0.01714   0.00438   2.25935
   D44        0.33393  -0.00007   0.02987  -0.03598  -0.00535   0.32858
   D45       -1.88588   0.00004  -0.00841   0.00829  -0.00004  -1.88591
   D46       -0.06492  -0.00017  -0.01177   0.02584   0.01433  -0.05059
   D47       -2.02825   0.00008  -0.01644   0.03742   0.02202  -2.00623
   D48       -0.28316  -0.00017  -0.00490   0.02760   0.02259  -0.26056
   D49        1.63076  -0.00038   0.00908   0.01403   0.02319   1.65395
   D50       -0.30660   0.00002   0.00286   0.02739   0.03078  -0.27583
   D51        1.87794  -0.00000   0.01589   0.01661   0.03253   1.91047
         Item               Value     Threshold  Converged?
 Maximum Force            0.001288     0.000015     NO 
 RMS     Force            0.000263     0.000010     NO 
 Maximum Displacement     0.086330     0.000060     NO 
 RMS     Displacement     0.017654     0.000040     NO 
 Predicted change in Energy=-3.656586D-05
 GradGradGradGradGradGradGradGradGradGradGradGradGradGradGradGradGradGrad

                          Input orientation:                          
 ---------------------------------------------------------------------
 Center     Atomic      Atomic             Coordinates (Angstroms)
 Number     Number       Type             X           Y           Z
 ---------------------------------------------------------------------
      1          6           0       -1.131913    0.664792   -1.105616
      2          8           0       -0.972169    0.753398    0.092848
      3          8           0       -0.454779    1.254400   -2.043231
      4          1           0        0.353427    1.754867   -1.654329
      5          6           0       -2.205243   -0.290396   -1.685468
      6          9           0       -3.144978   -0.557562   -0.779768
      7          9           0       -1.610667   -1.454367   -2.023342
      8          9           0       -2.795264    0.204835   -2.775664
      9          8           0        2.366290   -0.383428    2.980769
     10          1           0        2.722483    0.021852    3.774438
     11          1           0        2.779747   -1.272678    2.880655
     12          8           0        1.524794   -2.233589    0.123958
     13          1           0        1.134521   -2.719341   -0.606313
     14          1           0        0.791772   -1.932215    0.726045
     15          8           0        2.742410    0.337182    0.257303
     16          1           0        2.681933    0.319304    1.228032
     17          1           0        2.401547   -0.530614   -0.019735
     18          8           0       -0.110075   -1.193925    1.915070
     19          1           0        0.562988   -0.776415    2.478913
     20          1           0       -0.593818   -0.470308    1.487626
     21          8           0        3.212209   -2.820235    2.210392
     22          1           0        2.931149   -3.620253    2.660932
     23          1           0        2.734818   -2.801553    1.357903
     24          8           0        1.628150    2.331536   -1.067572
     25          1           0        2.067948    1.625223   -0.521850
     26          1           0        2.292719    2.678120   -1.668175
 ---------------------------------------------------------------------
                    Distance matrix (angstroms):
                    1          2          3          4          5
     1  C    0.000000
     2  O    1.212306   0.000000
     3  O    1.298179   2.254224   0.000000
     4  H    1.922390   2.410969   1.027088   0.000000
     5  C    1.549403   2.402578   2.361888   3.275800   0.000000
     6  F    2.377553   2.683500   3.480907   4.283809   1.332205
     7  F    2.358445   3.124127   2.945147   3.780611   1.350003
     8  F    2.401532   3.442812   2.667567   3.684324   1.334880
     9  O    5.480396   4.558265   5.990116   5.487081   6.533095
    10  H    6.251773   5.266851   6.742361   6.171489   7.361423
    11  H    5.911449   5.094481   6.410377   5.968177   6.831140
    12  O    4.119533   3.893313   4.558671   4.521303   4.578558
    13  H    4.103460   4.121515   4.514557   4.661221   4.268298
    14  H    3.714834   3.274896   4.401965   4.410544   4.182471
    15  O    4.120104   3.741441   4.044226   3.372152   5.352334
    16  H    4.484495   3.850915   4.627583   3.973762   5.722298
    17  H    3.885032   3.611555   3.929301   3.477085   4.904578
    18  O    3.691007   2.802815   4.667040   4.653044   4.262624
    19  H    4.218841   3.223406   5.060617   4.851288   5.024080
    20  H    2.881476   1.893677   3.932035   3.964916   3.563366
    21  O    6.481722   5.896090   6.938498   6.636284   7.136287
    22  H    7.004068   6.399982   7.573367   7.359215   7.507440
    23  H    5.747703   5.289594   6.179967   5.958652   6.322359
    24  O    3.224505   3.255572   2.539828   1.517152   4.685213
    25  H    3.391507   3.221838   2.969219   2.058859   4.825325
    26  H    4.012239   4.179144   3.117112   2.147892   5.389253
                    6          7          8          9         10
     6  F    0.000000
     7  F    2.169066   0.000000
     8  F    2.164982   2.173065   0.000000
     9  O    6.674282   6.481067   7.753980   0.000000
    10  H    7.450075   7.387128   8.566378   0.959706   0.000000
    11  H    7.000890   6.584674   8.078226   0.985767   1.574146
    12  O    5.043070   3.879329   5.746008   3.506078   4.455051
    13  H    4.797654   3.338291   5.357247   4.454313   5.406176
    14  H    4.433412   3.682279   5.449383   3.156205   4.103501
    15  O    6.044619   5.230704   6.315238   2.842185   3.531298
    16  H    6.225194   5.669546   6.785452   1.914563   2.564041
    17  H    5.598421   4.578824   5.928143   3.004319   3.847592
    18  O    4.108254   4.222641   5.582988   2.815138   3.599826
    19  H    4.941246   5.045265   6.312787   1.912642   2.641786
    20  H    3.414250   3.785400   4.845391   3.316514   4.058274
    21  O    7.380690   6.561268   8.372666   2.692041   3.280782
    22  H    7.624816   6.874705   8.773806   3.301272   3.814232
    23  H    6.646589   5.668419   7.530375   2.935445   3.716370
    24  O    5.586812   5.073115   5.196828   4.930005   5.475149
    25  H    5.657355   5.026983   5.545088   4.048707   4.632202
    26  H    6.389636   5.695613   5.764654   5.566971   6.071448
                   11         12         13         14         15
    11  H    0.000000
    12  O    3.177678   0.000000
    13  H    4.118075   0.959981   0.000000
    14  H    3.004892   0.995318   1.584999   0.000000
    15  O    3.078152   2.847671   3.559982   3.029005   0.000000
    16  H    2.296767   3.012509   3.872036   2.982287   0.972775
    17  H    3.017608   1.920799   2.596142   2.260985   0.972629
    18  O    3.047889   2.638519   3.198950   1.664986   3.637190
    19  H    2.306880   2.931593   3.690559   2.112051   3.305379
    20  H    3.737014   3.075267   3.525604   2.153378   3.646389
    21  O    1.741036   2.746768   3.501542   2.974959   3.742265
    22  H    2.362690   3.215107   3.835936   3.342184   4.634042
    23  H    2.158298   1.819166   2.534927   2.220455   3.326114
    24  O    5.468549   4.719194   5.095860   4.700656   2.640893
    25  H    4.525652   3.950001   4.444508   3.980104   1.649553
    26  H    6.044655   5.284536   5.621526   5.407431   3.064257
                   16         17         18         19         20
    16  H    0.000000
    17  H    1.535545   0.000000
    18  O    3.249183   3.239090   0.000000
    19  H    2.693554   3.111906   0.972238   0.000000
    20  H    3.379559   3.353802   0.969711   1.553883   0.000000
    21  O    3.332105   3.297424   3.710750   3.356736   4.531048
    22  H    4.199454   4.124600   3.961365   3.705230   4.870749
    23  H    3.124005   2.676961   3.314863   3.174066   4.065877
    24  O    3.229448   3.144520   4.934213   4.834406   4.395055
    25  H    2.268146   2.238535   4.316244   4.127632   3.938812
    26  H    3.755464   3.609039   5.797050   5.667814   5.310722
                   21         22         23         24         25
    21  O    0.000000
    22  H    0.960213   0.000000
    23  H    0.977236   1.551354   0.000000
    24  O    6.308331   7.143062   5.784137   0.000000
    25  H    5.341963   6.195985   4.855361   0.995044   0.000000
    26  H    6.791218   7.669306   6.275301   0.960466   1.572633
                   26
    26  H    0.000000
 Stoichiometry    C2H13F3O8
 Framework group  C1[X(C2H13F3O8)]
 Deg. of freedom    72
 Full point group                 C1      NOp   1
 Largest Abelian subgroup         C1      NOp   1
 Largest concise Abelian subgroup C1      NOp   1
                         Standard orientation:                         
 ---------------------------------------------------------------------
 Center     Atomic      Atomic             Coordinates (Angstroms)
 Number     Number       Type             X           Y           Z
 ---------------------------------------------------------------------
      1          6           0       -1.755073    0.479456    0.356350
      2          8           0       -0.916838    0.319293    1.217393
      3          8           0       -1.961662    1.539421   -0.364110
      4          1           0       -1.231114    2.242866   -0.201713
      5          6           0       -2.696466   -0.682872   -0.047902
      6          9           0       -2.782332   -1.587617    0.926180
      7          9           0       -2.185772   -1.293281   -1.138361
      8          9           0       -3.927879   -0.263246   -0.346970
      9          8           0        3.639323    0.196328    1.281051
     10          1           0        4.301753    0.500632    1.905247
     11          1           0        4.096225   -0.330268    0.584149
     12          8           0        1.677640   -1.019614   -1.358242
     13          1           0        1.047466   -1.424218   -1.958857
     14          1           0        1.427228   -1.269253   -0.427848
     15          8           0        2.074866    1.686501   -0.565533
     16          1           0        2.631993    1.391353    0.175269
     17          1           0        1.850495    0.866362   -1.037802
     18          8           0        1.309638   -1.383188    1.229068
     19          1           0        2.065793   -0.858914    1.543095
     20          1           0        0.513353   -0.892650    1.485275
     21          8           0        4.369720   -1.254242   -0.865912
     22          1           0        4.623013   -2.177459   -0.791599
     23          1           0        3.480858   -1.243909   -1.271877
     24          8           0       -0.045607    3.180252   -0.068926
     25          1           0        0.786506    2.652818   -0.208621
     26          1           0        0.002884    3.942426   -0.651365
 ---------------------------------------------------------------------
 Rotational constants (GHZ):           0.7956337           0.3048506           0.2626052
 Standard basis: 6-31++G(d,p) (6D, 7F)
 There are   325 symmetry adapted cartesian basis functions of A   symmetry.
 There are   325 symmetry adapted basis functions of A   symmetry.
   325 basis functions,   520 primitive gaussians,   325 cartesian basis functions
    58 alpha electrons       58 beta electrons
       nuclear repulsion energy       994.2488150611 Hartrees.
 NAtoms=   26 NActive=   26 NUniq=   26 SFac= 1.00D+00 NAtFMM=   60 NAOKFM=F Big=F
 Integral buffers will be    131072 words long.
 Raffenetti 2 integral format.
 Two-electron integral symmetry is turned on.
 Nuclear repulsion after empirical dispersion term =      994.2348033017 Hartrees.
 One-electron integrals computed using PRISM.
 NBasis=   325 RedAO= T EigKep=  5.94D-05  NBF=   325
 NBsUse=   325 1.00D-06 EigRej= -1.00D+00 NBFU=   325
 Initial guess from the checkpoint file:  "/local_scratch/slurm.5787698/Gau-2151095.chk"
 B after Tr=     0.000000   -0.000000   -0.000000
         Rot=    0.999998    0.001151    0.000685    0.001253 Ang=   0.21 deg.
 ExpMin= 3.60D-02 ExpMax= 7.00D+03 ExpMxC= 1.05D+03 IAcc=3 IRadAn=         5 AccDes= 0.00D+00
 Harris functional with IExCor= 4639 and IRadAn=       5 diagonalized for initial guess.
 HarFok:  IExCor= 4639 AccDes= 0.00D+00 IRadAn=         5 IDoV= 1 UseB2=F ITyADJ=14
 ICtDFT=  3500011 ScaDFX=  1.000000  1.000000  1.000000  1.000000
 FoFCou: FMM=F IPFlag=           0 FMFlag=      100000 FMFlg1=           0
         NFxFlg=           0 DoJE=T BraDBF=F KetDBF=T FulRan=T
         wScrn=  0.000000 ICntrl=       500 IOpCl=  0 I1Cent=   200000004 NGrid=           0
         NMat0=    1 NMatS0=      1 NMatT0=    0 NMatD0=    1 NMtDS0=    0 NMtDT0=    0
 Petite list used in FoFCou.
 Requested convergence on RMS density matrix=1.00D-10 within 128 cycles.
 Requested convergence on MAX density matrix=1.00D-08.
 Requested convergence on             energy=1.00D-08.
 No special actions if energy rises.
 SCF Done:  E(RwB97XD) =  -985.244360586     A.U. after   15 cycles
            NFock= 15  Conv=0.36D-10     -V/T= 2.0083
 Calling FoFJK, ICntrl=      2127 FMM=F ISym2X=0 I1Cent= 0 IOpClX= 0 NMat=1 NMatS=1 NMatT=0.
 ***** Axes restored to original set *****
 -------------------------------------------------------------------
 Center     Atomic                   Forces (Hartrees/Bohr)
 Number     Number              X              Y              Z
 -------------------------------------------------------------------
      1        6           0.000311643    0.000159109    0.000020042
      2        8          -0.000103531    0.000155003   -0.000138256
      3        8           0.000380647    0.000222193    0.000428871
      4        1          -0.000534377   -0.000444493   -0.000219966
      5        6          -0.000239923    0.000384127    0.000059895
      6        9           0.000093527   -0.000017954   -0.000076819
      7        9           0.000020489   -0.000227458   -0.000098646
      8        9           0.000074146   -0.000092368    0.000060192
      9        8           0.000211177   -0.000551542   -0.000089688
     10        1           0.000009604   -0.000004157   -0.000008698
     11        1          -0.000164613    0.000532316    0.000152667
     12        8           0.000364613    0.000165796   -0.000200675
     13        1          -0.000129223   -0.000019524   -0.000013677
     14        1          -0.000142394   -0.000008554   -0.000094228
     15        8          -0.000129218   -0.000092431    0.000286924
     16        1           0.000004546   -0.000021879   -0.000370521
     17        1           0.000132441    0.000148897    0.000081895
     18        8          -0.000154789   -0.000210448    0.000115263
     19        1           0.000190733    0.000202015    0.000106723
     20        1          -0.000094019   -0.000093940   -0.000177488
     21        8           0.000643259    0.000303190    0.000512967
     22        1          -0.000011121   -0.000089003   -0.000000633
     23        1          -0.000683784   -0.000318965   -0.000347774
     24        8           0.000065435   -0.000160753    0.000065334
     25        1          -0.000086474    0.000057440   -0.000036399
     26        1          -0.000028796    0.000023384   -0.000017305
 -------------------------------------------------------------------
 Cartesian Forces:  Max     0.000683784 RMS     0.000236263

 GradGradGradGradGradGradGradGradGradGradGradGradGradGradGradGradGradGrad
 Berny optimization.
 Using GEDIIS/GDIIS optimizer.
 FormGI is forming the generalized inverse of G from B-inverse, IUseBI=4.
 Internal  Forces:  Max     0.000734363 RMS     0.000133945
 Search for a local minimum.
 Step number   6 out of a maximum of  156
 All quantities printed in internal units (Hartrees-Bohrs-Radians)
 Mixed Optimization -- En-DIIS/RFO-DIIS
 Swapping is turned off.
 Update second derivatives using D2CorX and points    5    6
 DE= -3.32D-05 DEPred=-3.66D-05 R= 9.09D-01
 TightC=F SS=  1.41D+00  RLast= 1.47D-01 DXNew= 3.0023D+00 4.4091D-01
 Trust test= 9.09D-01 RLast= 1.47D-01 DXMaxT set to 1.79D+00
 ITU=  1  1  1  1  1  0
     Eigenvalues ---    0.00009   0.00037   0.00042   0.00049   0.00058
     Eigenvalues ---    0.00082   0.00188   0.00280   0.00314   0.00386
     Eigenvalues ---    0.00444   0.00523   0.00673   0.00762   0.00820
     Eigenvalues ---    0.00889   0.00972   0.01043   0.01151   0.01203
     Eigenvalues ---    0.01311   0.01392   0.01560   0.01666   0.01693
     Eigenvalues ---    0.01831   0.02012   0.02079   0.02233   0.02359
     Eigenvalues ---    0.02395   0.02529   0.02803   0.02873   0.03144
     Eigenvalues ---    0.03385   0.04267   0.04339   0.04484   0.04812
     Eigenvalues ---    0.04973   0.05636   0.05959   0.06036   0.07367
     Eigenvalues ---    0.08565   0.11284   0.13979   0.19932   0.20407
     Eigenvalues ---    0.22442   0.23526   0.26136   0.34217   0.36110
     Eigenvalues ---    0.37268   0.39241   0.39602   0.40759   0.43228
     Eigenvalues ---    0.44547   0.48423   0.49172   0.51197   0.53865
     Eigenvalues ---    0.55546   0.56673   0.56859   0.57242   0.57754
     Eigenvalues ---    0.59003   0.93107
 Eigenvalue     1 is   8.97D-05 Eigenvector:
                          D11       D2        D1        D49       D48
   1                    0.53694  -0.31147  -0.30897  -0.29267  -0.27366
                          D39       D38       D13       D22       D12
   1                    0.21718   0.21603  -0.17072  -0.16604  -0.16576
 En-DIIS/RFO-DIIS/Sim-DIIS IScMMF=       -3 using points:     6    5    4    3    2
 RFO step:  Lambda=-5.31630972D-05.
 DidBck=F Rises=F RFO-DIIS coefs:    1.32518    0.04923   -0.68520    0.49215   -0.18136
 Iteration  1 RMS(Cart)=  0.01735909 RMS(Int)=  0.00075373
 Iteration  2 RMS(Cart)=  0.00034315 RMS(Int)=  0.00057764
 Iteration  3 RMS(Cart)=  0.00000128 RMS(Int)=  0.00057764
 Iteration  4 RMS(Cart)=  0.00000000 RMS(Int)=  0.00057764
 Variable       Old X    -DE/DX   Delta X   Delta X   Delta X     New X
                                 (Linear)    (Quad)   (Total)
    R1        2.29093  -0.00017   0.00348  -0.00387  -0.00027   2.29065
    R2        2.45320  -0.00032  -0.00088   0.00084  -0.00006   2.45314
    R3        2.92795   0.00003  -0.00226   0.00176  -0.00050   2.92745
    R4        3.57853   0.00008  -0.00679   0.01911   0.01234   3.59087
    R5        1.94091  -0.00073   0.02356  -0.02994  -0.00654   1.93437
    R6        2.86700  -0.00001  -0.04642   0.05327   0.00668   2.87368
    R7        2.51750  -0.00011   0.00024  -0.00053  -0.00028   2.51722
    R8        2.55114   0.00023   0.00148  -0.00076   0.00071   2.55185
    R9        2.52256  -0.00012   0.00014  -0.00050  -0.00036   2.52219
   R10        1.81358  -0.00001   0.00045  -0.00047  -0.00002   1.81356
   R11        1.86283  -0.00054   0.00065  -0.00199  -0.00141   1.86142
   R12        3.61800   0.00005  -0.00329  -0.00411  -0.00777   3.61023
   R13        3.61437   0.00004   0.00984  -0.00956   0.00080   3.61517
   R14        3.29008   0.00002   0.00029   0.00020   0.00046   3.29054
   R15        1.81410   0.00007   0.00050  -0.00026   0.00024   1.81434
   R16        1.88088   0.00010   0.00040  -0.00091  -0.00025   1.88063
   R17        3.62978  -0.00004  -0.00902   0.00399  -0.00554   3.62424
   R18        3.43772   0.00007   0.01152   0.01055   0.02237   3.46009
   R19        3.14637   0.00006   0.00440   0.00469   0.00946   3.15583
   R20        1.83828  -0.00031  -0.00004  -0.00067  -0.00136   1.83692
   R21        1.83800  -0.00021   0.00023  -0.00208  -0.00250   1.83551
   R22        3.11720  -0.00006  -0.01836   0.01695  -0.00140   3.11580
   R23        1.83726   0.00030   0.00068   0.00098   0.00238   1.83964
   R24        1.83249   0.00015   0.00133  -0.00127   0.00007   1.83256
   R25        1.81454   0.00008   0.00049  -0.00007   0.00042   1.81496
   R26        1.84671   0.00072   0.00055   0.00071   0.00152   1.84822
   R27        1.88036  -0.00016   0.00438  -0.00496  -0.00061   1.87975
   R28        1.81502  -0.00000   0.00062  -0.00057   0.00005   1.81507
    A1        2.22948   0.00001   0.00021  -0.00119  -0.00098   2.22851
    A2        2.10170   0.00006  -0.00321   0.00368   0.00047   2.10217
    A3        1.95092  -0.00007   0.00301  -0.00246   0.00055   1.95147
    A4        2.35637   0.00003   0.00389  -0.01509  -0.01140   2.34497
    A5        1.93722  -0.00004   0.00090  -0.00123  -0.00075   1.93647
    A6        1.93677   0.00001  -0.00089   0.00022  -0.00067   1.93610
    A7        1.89663   0.00014  -0.00051   0.00031  -0.00019   1.89644
    A8        1.96397   0.00003   0.00000   0.00032   0.00032   1.96429
    A9        1.88380  -0.00008   0.00049  -0.00037   0.00012   1.88392
   A10        1.89425   0.00001   0.00065  -0.00014   0.00050   1.89475
   A11        1.88613  -0.00011   0.00032  -0.00040  -0.00008   1.88606
   A12        1.88522  -0.00008  -0.00132   0.00341   0.00239   1.88761
   A13        2.14230   0.00003  -0.00055  -0.00208  -0.00490   2.13740
   A14        2.28325  -0.00002   0.00194   0.00007   0.00189   2.28514
   A15        1.74059   0.00007   0.00089  -0.00313  -0.00186   1.73874
   A16        1.75529   0.00011  -0.00301   0.00420   0.00071   1.75601
   A17        1.56144  -0.00007   0.00418  -0.00292   0.00127   1.56271
   A18        1.89018  -0.00008   0.00018  -0.00077  -0.00016   1.89001
   A19        2.18619   0.00007  -0.00297   0.01195   0.00814   2.19433
   A20        2.25033   0.00010  -0.00030  -0.00506  -0.00641   2.24392
   A21        1.68400  -0.00003   0.00274   0.00212   0.00424   1.68824
   A22        1.74577   0.00000  -0.00263  -0.00949  -0.01329   1.73248
   A23        1.59474  -0.00009   0.00476  -0.00058   0.00588   1.60062
   A24        1.81940   0.00008   0.00009  -0.00043  -0.00059   1.81881
   A25        2.04911  -0.00002   0.00244  -0.00805  -0.00575   2.04336
   A26        2.00297  -0.00010  -0.00494   0.00056  -0.00423   1.99875
   A27        2.76670   0.00006  -0.00027   0.00333   0.00412   2.77082
   A28        2.76438   0.00002   0.00284  -0.00077   0.00241   2.76679
   A29        1.80246  -0.00003   0.00353  -0.00433  -0.00047   1.80199
   A30        1.86117  -0.00002  -0.00969   0.00749  -0.00258   1.85859
   A31        1.85515  -0.00008  -0.00191  -0.00177  -0.00357   1.85158
   A32        2.67501   0.00000  -0.00752   0.00866   0.00137   2.67638
   A33        2.70583   0.00005   0.00146  -0.00635  -0.00501   2.70082
   A34        2.07972   0.00003   0.00256  -0.00461  -0.00205   2.07767
   A35        1.76960  -0.00005   0.00814   0.00438   0.01327   1.78287
   A36        1.85693   0.00002  -0.00277   0.00228  -0.00208   1.85486
   A37        2.74561  -0.00003  -0.01168   0.00159  -0.00959   2.73603
   A38        1.88985   0.00011   0.00688  -0.00483   0.00155   1.89140
   A39        2.06766  -0.00002   0.00145  -0.00505  -0.00388   2.06378
   A40        1.86844  -0.00003   0.00040  -0.00079  -0.00101   1.86744
   A41        3.02997   0.00017   0.00422   0.00396   0.00786   3.03783
   A42        2.80991   0.00003  -0.00054  -0.00370  -0.00394   2.80597
   A43        3.20014   0.00006   0.00171   0.00556   0.00780   3.20794
   A44        3.07448   0.00007   0.00074   0.00218   0.00306   3.07754
   A45        3.09739   0.00005   0.00020   0.00052   0.00108   3.09846
   A46        3.11192   0.00001  -0.00042   0.00663   0.00675   3.11867
   A47        3.40954   0.00005  -0.00175  -0.00206  -0.00306   3.40648
   A48        3.23141   0.00002  -0.00069   0.00017  -0.00072   3.23068
    D1       -2.11273   0.00011  -0.01052   0.01546   0.00498  -2.10775
    D2        0.97445   0.00017  -0.01011   0.01607   0.00599   0.98044
    D3        0.12083   0.00002   0.00293  -0.00982  -0.00687   0.11396
    D4       -2.97024  -0.00003   0.00271  -0.01055  -0.00781  -2.97804
    D5        0.38708  -0.00004   0.01164  -0.00243   0.00921   0.39629
    D6       -1.68159  -0.00003   0.01187  -0.00230   0.00958  -1.67202
    D7        2.51348  -0.00000   0.01181  -0.00221   0.00960   2.52309
    D8       -2.80084   0.00001   0.01193  -0.00190   0.01003  -2.79082
    D9        1.41367   0.00002   0.01217  -0.00178   0.01039   1.42406
   D10       -0.67444   0.00004   0.01210  -0.00169   0.01042  -0.66402
   D11        0.86228   0.00011   0.03583   0.02713   0.06315   0.92544
   D12        0.87229   0.00001  -0.01101   0.02165   0.01024   0.88253
   D13        2.96936   0.00010  -0.00586   0.01488   0.00949   2.97885
   D14        1.30526   0.00001  -0.00185  -0.01281  -0.01444   1.29082
   D15       -3.01460   0.00002   0.00134  -0.00963  -0.00931  -3.02391
   D16       -2.71735   0.00005  -0.00365  -0.01275  -0.01756  -2.73491
   D17       -0.75402   0.00007  -0.00047  -0.00957  -0.01243  -0.76645
   D18       -1.15527  -0.00001  -0.00017  -0.01572  -0.01636  -1.17163
   D19        0.80806   0.00001   0.00301  -0.01254  -0.01123   0.79683
   D20        2.80877   0.00001  -0.01207   0.00496  -0.00694   2.80183
   D21        0.73352   0.00005  -0.01015   0.00424  -0.00585   0.72767
   D22       -1.02287  -0.00005  -0.00759   0.00055  -0.00675  -1.02962
   D23       -2.94825  -0.00005  -0.00630   0.02799   0.02301  -2.92524
   D24       -0.76248  -0.00006  -0.00853   0.03838   0.02921  -0.73328
   D25        0.97931  -0.00001  -0.00670   0.03474   0.02757   1.00688
   D26       -3.12347   0.00002   0.00659   0.00436   0.01116  -3.11230
   D27       -1.20548  -0.00009   0.00352   0.00348   0.00750  -1.19799
   D28       -0.85365   0.00006   0.00567   0.02107   0.02591  -0.82774
   D29        1.06433  -0.00005   0.00260   0.02019   0.02224   1.08658
   D30        0.73998  -0.00003   0.01100   0.02093   0.03244   0.77241
   D31        2.65796  -0.00014   0.00793   0.02004   0.02877   2.68673
   D32        2.71594  -0.00006   0.00264  -0.02412  -0.02151   2.69442
   D33        0.65883   0.00005   0.00205  -0.03092  -0.02916   0.62967
   D34       -1.09090   0.00006   0.00398  -0.02138  -0.01668  -1.10758
   D35       -2.71172  -0.00003  -0.03681  -0.02948  -0.06518  -2.77690
   D36       -0.55530  -0.00008  -0.03953  -0.04473  -0.08425  -0.63955
   D37        1.13476  -0.00013  -0.03695  -0.04311  -0.07955   1.05521
   D38        0.09056   0.00003   0.01085  -0.00450   0.00672   0.09728
   D39        2.32803  -0.00005   0.00573  -0.01000  -0.00358   2.32445
   D40        0.22417   0.00004  -0.00627   0.02729   0.02132   0.24549
   D41       -2.04120   0.00007  -0.00604   0.03780   0.03230  -2.00890
   D42       -1.80935   0.00004   0.01020   0.00418   0.01462  -1.79473
   D43        2.25935   0.00001   0.00483   0.01376   0.01854   2.27788
   D44        0.32858   0.00006   0.00732  -0.00228   0.00541   0.33399
   D45       -1.88591   0.00003   0.00195   0.00730   0.00932  -1.87659
   D46       -0.05059  -0.00008   0.00055  -0.04395  -0.04343  -0.09402
   D47       -2.00623  -0.00002   0.01062  -0.04980  -0.03907  -2.04530
   D48       -0.26056  -0.00003  -0.01995  -0.03149  -0.05144  -0.31200
   D49        1.65395  -0.00010  -0.02108  -0.03398  -0.05453   1.59943
   D50       -0.27583   0.00004   0.03393   0.04057   0.07414  -0.20169
   D51        1.91047   0.00006   0.03947   0.03857   0.07757   1.98804
         Item               Value     Threshold  Converged?
 Maximum Force            0.000734     0.000015     NO 
 RMS     Force            0.000134     0.000010     NO 
 Maximum Displacement     0.063617     0.000060     NO 
 RMS     Displacement     0.017504     0.000040     NO 
 Predicted change in Energy=-2.220617D-05
 GradGradGradGradGradGradGradGradGradGradGradGradGradGradGradGradGradGrad

                          Input orientation:                          
 ---------------------------------------------------------------------
 Center     Atomic      Atomic             Coordinates (Angstroms)
 Number     Number       Type             X           Y           Z
 ---------------------------------------------------------------------
      1          6           0       -1.137905    0.663141   -1.102544
      2          8           0       -0.976759    0.750040    0.095712
      3          8           0       -0.453783    1.245521   -2.039558
      4          1           0        0.353298    1.740144   -1.649973
      5          6           0       -2.222684   -0.278561   -1.682446
      6          9           0       -3.171086   -0.524586   -0.780019
      7          9           0       -1.644332   -1.454273   -2.009157
      8          9           0       -2.798484    0.218298   -2.779250
      9          8           0        2.360614   -0.376773    2.979093
     10          1           0        2.710406    0.035842    3.771818
     11          1           0        2.779679   -1.263120    2.884015
     12          8           0        1.543911   -2.228106    0.106502
     13          1           0        1.159432   -2.715533   -0.625890
     14          1           0        0.806766   -1.932692    0.706287
     15          8           0        2.759547    0.338393    0.261396
     16          1           0        2.687471    0.320216    1.230608
     17          1           0        2.425971   -0.529734   -0.018823
     18          8           0       -0.106024   -1.212659    1.905138
     19          1           0        0.562571   -0.780251    2.465225
     20          1           0       -0.603765   -0.497232    1.479898
     21          8           0        3.210980   -2.814951    2.222313
     22          1           0        2.936394   -3.611215    2.683830
     23          1           0        2.733739   -2.814571    1.368616
     24          8           0        1.629484    2.322838   -1.063197
     25          1           0        2.073757    1.619169   -0.518271
     26          1           0        2.290799    2.669285   -1.667501
 ---------------------------------------------------------------------
                    Distance matrix (angstroms):
                    1          2          3          4          5
     1  C    0.000000
     2  O    1.212162   0.000000
     3  O    1.298147   2.253526   0.000000
     4  H    1.919192   2.407649   1.023624   0.000000
     5  C    1.549140   2.402539   2.362068   3.272905   0.000000
     6  F    2.376666   2.684520   3.479002   4.278680   1.332055
     7  F    2.358358   3.120115   2.950800   3.784684   1.350381
     8  F    2.401405   3.444827   2.664574   3.677636   1.334688
     9  O    5.475475   4.552105   5.978254   5.471646   6.538059
    10  H    6.241988   5.255381   6.726626   6.152757   7.360926
    11  H    5.911904   5.092964   6.402353   5.955163   6.844382
    12  O    4.124711   3.901698   4.545595   4.499974   4.603075
    13  H    4.113441   4.134516   4.504539   4.642376   4.300448
    14  H    3.713754   3.278844   4.385166   4.387176   4.197590
    15  O    4.141972   3.762565   4.054967   3.377614   5.383473
    16  H    4.493852   3.859964   4.627920   3.970177   5.740561
    17  H    3.911344   3.637240   3.940543   3.479794   4.943756
    18  O    3.691823   2.807916   4.660923   4.644226   4.268905
    19  H    4.207609   3.213397   5.042796   4.830221   5.021207
    20  H    2.881108   1.900207   3.930172   3.964582   3.559374
    21  O    6.485723   5.896504   6.934079   6.626450   7.155776
    22  H    7.014746   6.405597   7.575723   7.354677   7.535718
    23  H    5.761141   5.300428   6.185490   5.960185   6.348737
    24  O    3.227164   3.257187   2.540451   1.520688   4.689344
    25  H    3.401491   3.230791   2.973615   2.062854   4.839017
    26  H    4.012456   4.179636   3.114202   2.148842   5.390876
                    6          7          8          9         10
     6  F    0.000000
     7  F    2.169349   0.000000
     8  F    2.165094   2.173155   0.000000
     9  O    6.689730   6.487159   7.754284   0.000000
    10  H    7.458234   7.389442   8.561404   0.959697   0.000000
    11  H    7.027246   6.599359   8.085980   0.985021   1.574895
    12  O    5.091080   3.903808   5.759240   3.513719   4.463262
    13  H    4.855656   3.371246   5.376748   4.461899   5.414371
    14  H    4.473833   3.689228   5.456515   3.162432   4.110529
    15  O    6.082902   5.269081   6.336534   2.838395   3.523778
    16  H    6.251320   5.692925   6.795958   1.910453   2.557175
    17  H    5.648583   4.624237   5.956042   3.002527   3.843141
    18  O    4.132568   4.212656   5.589317   2.817159   3.602156
    19  H    4.953501   5.034363   6.308590   1.913064   2.643177
    20  H    3.420397   3.764600   4.844494   3.324099   4.064578
    21  O    7.415561   6.582616   8.386291   2.690827   3.283071
    22  H    7.669866   6.903591   8.797683   3.298533   3.812586
    23  H    6.687872   5.694494   7.550402   2.945458   3.728375
    24  O    5.588693   5.087168   5.194307   4.915543   5.456750
    25  H    5.672088   5.049056   5.550964   4.037032   4.617046
    26  H    6.389102   5.710141   5.757093   5.556454   6.057829
                   11         12         13         14         15
    11  H    0.000000
    12  O    3.189499   0.000000
    13  H    4.129666   0.960108   0.000000
    14  H    3.013837   0.995186   1.584901   0.000000
    15  O    3.073008   2.844060   3.560072   3.028053   0.000000
    16  H    2.291115   3.010862   3.872629   2.981200   0.972058
    17  H    3.014869   1.917865   2.598148   2.261836   0.971308
    18  O    3.047627   2.643578   3.204076   1.669992   3.649540
    19  H    2.307405   2.936475   3.695477   2.116982   3.306800
    20  H    3.742435   3.081339   3.530449   2.156065   3.673538
    21  O    1.741278   2.756839   3.511551   2.976064   3.740663
    22  H    2.361818   3.239540   3.861875   3.356104   4.636686
    23  H    2.169228   1.831001   2.542892   2.220274   3.341823
    24  O    5.455505   4.699639   5.079112   4.681610   2.640003
    25  H    4.514584   3.933522   4.431389   3.964911   1.648810
    26  H    6.034825   5.262069   5.600109   5.386596   3.061606
                   16         17         18         19         20
    16  H    0.000000
    17  H    1.533582   0.000000
    18  O    3.257040   3.252538   0.000000
    19  H    2.692676   3.115367   0.973496   0.000000
    20  H    3.400382   3.380314   0.969748   1.552839   0.000000
    21  O    3.329686   3.295626   3.697357   3.348594   4.524962
    22  H    4.198805   4.130423   3.951675   3.700971   4.866115
    23  H    3.138164   2.690760   3.304274   3.170959   4.064650
    24  O    3.223566   3.140426   4.931809   4.818426   4.405398
    25  H    2.263294   2.234118   4.317824   4.116084   3.954865
    26  H    3.751602   3.601407   5.794653   5.653804   5.320851
                   21         22         23         24         25
    21  O    0.000000
    22  H    0.960433   0.000000
    23  H    0.978038   1.550967   0.000000
    24  O    6.300205   7.138712   5.790170   0.000000
    25  H    5.335306   6.193102   4.863534   0.994723   0.000000
    26  H    6.786327   7.667826   6.283859   0.960492   1.571809
                   26
    26  H    0.000000
 Stoichiometry    C2H13F3O8
 Framework group  C1[X(C2H13F3O8)]
 Deg. of freedom    72
 Full point group                 C1      NOp   1
 Largest Abelian subgroup         C1      NOp   1
 Largest concise Abelian subgroup C1      NOp   1
                         Standard orientation:                         
 ---------------------------------------------------------------------
 Center     Atomic      Atomic             Coordinates (Angstroms)
 Number     Number       Type             X           Y           Z
 ---------------------------------------------------------------------
      1          6           0       -1.754519    0.476773    0.354547
      2          8           0       -0.917855    0.309430    1.215550
      3          8           0       -1.949099    1.538003   -0.367335
      4          1           0       -1.216377    2.233187   -0.201071
      5          6           0       -2.709381   -0.675246   -0.046607
      6          9           0       -2.813757   -1.570244    0.934441
      7          9           0       -2.199668   -1.301825   -1.128790
      8          9           0       -3.932597   -0.241210   -0.357650
      9          8           0        3.631850    0.184037    1.293779
     10          1           0        4.286089    0.486884    1.927240
     11          1           0        4.096132   -0.336341    0.598138
     12          8           0        1.684170   -0.998609   -1.380938
     13          1           0        1.058216   -1.396680   -1.990468
     14          1           0        1.427314   -1.258742   -0.455330
     15          8           0        2.098429    1.692206   -0.558389
     16          1           0        2.643067    1.386551    0.186486
     17          1           0        1.877049    0.879069   -1.041337
     18          8           0        1.306660   -1.403984    1.203953
     19          1           0        2.054033   -0.871801    1.529390
     20          1           0        0.503537   -0.926909    1.464342
     21          8           0        4.376952   -1.259954   -0.851043
     22          1           0        4.638518   -2.180837   -0.773662
     23          1           0        3.492937   -1.260336   -1.269463
     24          8           0       -0.029263    3.172713   -0.057748
     25          1           0        0.804233    2.648511   -0.199062
     26          1           0        0.018087    3.937057   -0.637474
 ---------------------------------------------------------------------
 Rotational constants (GHZ):           0.7971619           0.3034957           0.2617791
 Standard basis: 6-31++G(d,p) (6D, 7F)
 There are   325 symmetry adapted cartesian basis functions of A   symmetry.
 There are   325 symmetry adapted basis functions of A   symmetry.
   325 basis functions,   520 primitive gaussians,   325 cartesian basis functions
    58 alpha electrons       58 beta electrons
       nuclear repulsion energy       993.5276065547 Hartrees.
 NAtoms=   26 NActive=   26 NUniq=   26 SFac= 1.00D+00 NAtFMM=   60 NAOKFM=F Big=F
 Integral buffers will be    131072 words long.
 Raffenetti 2 integral format.
 Two-electron integral symmetry is turned on.
 Nuclear repulsion after empirical dispersion term =      993.5136389217 Hartrees.
 One-electron integrals computed using PRISM.
 NBasis=   325 RedAO= T EigKep=  5.87D-05  NBF=   325
 NBsUse=   325 1.00D-06 EigRej= -1.00D+00 NBFU=   325
 Initial guess from the checkpoint file:  "/local_scratch/slurm.5787698/Gau-2151095.chk"
 B after Tr=    -0.000000    0.000000   -0.000000
         Rot=    0.999997   -0.001812    0.000739    0.001557 Ang=  -0.29 deg.
 ExpMin= 3.60D-02 ExpMax= 7.00D+03 ExpMxC= 1.05D+03 IAcc=3 IRadAn=         5 AccDes= 0.00D+00
 Harris functional with IExCor= 4639 and IRadAn=       5 diagonalized for initial guess.
 HarFok:  IExCor= 4639 AccDes= 0.00D+00 IRadAn=         5 IDoV= 1 UseB2=F ITyADJ=14
 ICtDFT=  3500011 ScaDFX=  1.000000  1.000000  1.000000  1.000000
 FoFCou: FMM=F IPFlag=           0 FMFlag=      100000 FMFlg1=           0
         NFxFlg=           0 DoJE=T BraDBF=F KetDBF=T FulRan=T
         wScrn=  0.000000 ICntrl=       500 IOpCl=  0 I1Cent=   200000004 NGrid=           0
         NMat0=    1 NMatS0=      1 NMatT0=    0 NMatD0=    1 NMtDS0=    0 NMtDT0=    0
 Petite list used in FoFCou.
 Requested convergence on RMS density matrix=1.00D-10 within 128 cycles.
 Requested convergence on MAX density matrix=1.00D-08.
 Requested convergence on             energy=1.00D-08.
 No special actions if energy rises.
 SCF Done:  E(RwB97XD) =  -985.244369796     A.U. after   14 cycles
            NFock= 14  Conv=0.93D-10     -V/T= 2.0083
 Calling FoFJK, ICntrl=      2127 FMM=F ISym2X=0 I1Cent= 0 IOpClX= 0 NMat=1 NMatS=1 NMatT=0.
 ***** Axes restored to original set *****
 -------------------------------------------------------------------
 Center     Atomic                   Forces (Hartrees/Bohr)
 Number     Number              X              Y              Z
 -------------------------------------------------------------------
      1        6           0.000300566    0.000270381    0.000027761
      2        8          -0.000202513   -0.000114657    0.000135404
      3        8          -0.000997251   -0.000618346   -0.000415473
      4        1           0.000867512    0.000565390    0.000338565
      5        6           0.000036956    0.000088856   -0.000015976
      6        9          -0.000050688   -0.000081101   -0.000049449
      7        9          -0.000096893    0.000009574   -0.000037695
      8        9          -0.000003864   -0.000088673    0.000052541
      9        8          -0.000062340    0.000088356   -0.000095538
     10        1           0.000035754   -0.000122095   -0.000007444
     11        1          -0.000103648    0.000042226    0.000128046
     12        8           0.000253708   -0.000105762    0.000349271
     13        1          -0.000122517    0.000096290    0.000094295
     14        1          -0.000030863   -0.000175555   -0.000180964
     15        8           0.000263247    0.000989114   -0.000004126
     16        1           0.000079685    0.000057671    0.000367355
     17        1          -0.000308824   -0.000998556   -0.000435693
     18        8           0.000634569    0.000669575    0.000405663
     19        1          -0.000478888   -0.000592682   -0.000398748
     20        1          -0.000057685   -0.000072246   -0.000121490
     21        8          -0.000224211   -0.000423281   -0.000445448
     22        1           0.000152233    0.000063425    0.000103753
     23        1           0.000014173    0.000443245    0.000247079
     24        8           0.000045593   -0.000001013   -0.000195729
     25        1           0.000067998   -0.000062571    0.000107965
     26        1          -0.000011809    0.000072433    0.000046075
 -------------------------------------------------------------------
 Cartesian Forces:  Max     0.000998556 RMS     0.000328588

 GradGradGradGradGradGradGradGradGradGradGradGradGradGradGradGradGradGrad
 Berny optimization.
 Using GEDIIS/GDIIS optimizer.
 FormGI is forming the generalized inverse of G from B-inverse, IUseBI=4.
 Internal  Forces:  Max     0.001140670 RMS     0.000177112
 Search for a local minimum.
 Step number   7 out of a maximum of  156
 All quantities printed in internal units (Hartrees-Bohrs-Radians)
 Mixed Optimization -- En-DIIS/RFO-DIIS
 Swapping is turned off.
 Update second derivatives using D2CorX and points    5    6    7
 DE= -9.21D-06 DEPred=-2.22D-05 R= 4.15D-01
 Trust test= 4.15D-01 RLast= 2.36D-01 DXMaxT set to 1.79D+00
 ITU=  0  1  1  1  1  1  0
     Eigenvalues ---    0.00009   0.00031   0.00041   0.00051   0.00060
     Eigenvalues ---    0.00083   0.00207   0.00251   0.00313   0.00386
     Eigenvalues ---    0.00478   0.00522   0.00717   0.00762   0.00781
     Eigenvalues ---    0.00921   0.00983   0.01047   0.01153   0.01201
     Eigenvalues ---    0.01301   0.01390   0.01576   0.01681   0.01741
     Eigenvalues ---    0.01822   0.01987   0.02090   0.02229   0.02368
     Eigenvalues ---    0.02442   0.02540   0.02789   0.02884   0.03205
     Eigenvalues ---    0.03365   0.04248   0.04359   0.04485   0.04805
     Eigenvalues ---    0.04983   0.05626   0.05989   0.06042   0.07381
     Eigenvalues ---    0.08580   0.11284   0.13979   0.19949   0.20347
     Eigenvalues ---    0.22454   0.23531   0.25958   0.35090   0.36365
     Eigenvalues ---    0.37335   0.39253   0.39596   0.40858   0.43365
     Eigenvalues ---    0.46143   0.48821   0.50009   0.51732   0.53780
     Eigenvalues ---    0.55575   0.56675   0.56875   0.57257   0.57754
     Eigenvalues ---    0.58989   0.92766
 Eigenvalue     1 is   8.84D-05 Eigenvector:
                          D11       D2        D1        D49       D48
   1                    0.51856  -0.31530  -0.31180  -0.27514  -0.25695
                          D39       D38       D13       D12       D22
   1                    0.21318   0.20739  -0.17184  -0.16856  -0.15768
 En-DIIS/RFO-DIIS/Sim-DIIS IScMMF=       -3 using points:     7    6    5    4    3    2
 RFO step:  Lambda=-6.41849288D-05.
 DidBck=T Rises=F RFO-DIIS coefs:    0.75942    0.75089   -0.56109    0.04101    0.30655
                  RFO-DIIS coefs:   -0.29678
 Iteration  1 RMS(Cart)=  0.01455674 RMS(Int)=  0.00080206
 Iteration  2 RMS(Cart)=  0.00042486 RMS(Int)=  0.00076229
 Iteration  3 RMS(Cart)=  0.00000081 RMS(Int)=  0.00076229
 Variable       Old X    -DE/DX   Delta X   Delta X   Delta X     New X
                                 (Linear)    (Quad)   (Total)
    R1        2.29065   0.00008   0.00379  -0.00350   0.00013   2.29078
    R2        2.45314   0.00000   0.00192  -0.00238  -0.00052   2.45263
    R3        2.92745   0.00014  -0.00267   0.00303   0.00036   2.92781
    R4        3.59087  -0.00001  -0.02049   0.00461  -0.01610   3.57477
    R5        1.93437   0.00114   0.00652  -0.00313   0.00355   1.93792
    R6        2.87368   0.00006  -0.01347   0.00737  -0.00594   2.86775
    R7        2.51722   0.00002   0.00022  -0.00030  -0.00008   2.51714
    R8        2.55185  -0.00004  -0.00007  -0.00023  -0.00030   2.55155
    R9        2.52219  -0.00007   0.00068  -0.00039   0.00029   2.52249
   R10        1.81356  -0.00005   0.00039  -0.00037   0.00002   1.81358
   R11        1.86142  -0.00001  -0.00014   0.00046   0.00039   1.86181
   R12        3.61023   0.00003   0.01560  -0.01164   0.00443   3.61466
   R13        3.61517   0.00006   0.00128  -0.00282  -0.00154   3.61363
   R14        3.29054   0.00007   0.00543  -0.00394   0.00147   3.29201
   R15        1.81434  -0.00007   0.00021  -0.00027  -0.00006   1.81428
   R16        1.88063  -0.00017   0.00040  -0.00038  -0.00031   1.88032
   R17        3.62424  -0.00007   0.01332  -0.00686   0.00649   3.63073
   R18        3.46009  -0.00017  -0.01014  -0.01744  -0.02788   3.43221
   R19        3.15583  -0.00001  -0.00405  -0.00498  -0.00932   3.14651
   R20        1.83692   0.00032  -0.00004   0.00167   0.00215   1.83907
   R21        1.83551   0.00100   0.00075   0.00168   0.00258   1.83808
   R22        3.11580   0.00004   0.00372  -0.00636  -0.00242   3.11338
   R23        1.83964  -0.00073   0.00116  -0.00296  -0.00191   1.83773
   R24        1.83256   0.00005   0.00197  -0.00140   0.00033   1.83289
   R25        1.81496  -0.00005   0.00011  -0.00047  -0.00036   1.81460
   R26        1.84822  -0.00034   0.00097  -0.00104  -0.00035   1.84787
   R27        1.87975   0.00017  -0.00086   0.00109   0.00046   1.88022
   R28        1.81507  -0.00001   0.00032  -0.00036  -0.00003   1.81503
    A1        2.22851   0.00018   0.00035   0.00089   0.00057   2.22908
    A2        2.10217  -0.00005  -0.00186   0.00170   0.00018   2.10235
    A3        1.95147  -0.00013   0.00159  -0.00265  -0.00075   1.95071
    A4        2.34497   0.00013  -0.00285  -0.00767  -0.01047   2.33449
    A5        1.93647   0.00001  -0.00180   0.00418   0.00163   1.93810
    A6        1.93610   0.00015  -0.00182   0.00244   0.00061   1.93671
    A7        1.89644   0.00012  -0.00070   0.00072   0.00002   1.89646
    A8        1.96429   0.00007  -0.00100   0.00052  -0.00048   1.96381
    A9        1.88392  -0.00012   0.00180  -0.00166   0.00013   1.88406
   A10        1.89475  -0.00010   0.00061  -0.00085  -0.00025   1.89450
   A11        1.88606  -0.00012   0.00133  -0.00136  -0.00002   1.88603
   A12        1.88761  -0.00008   0.00494  -0.00697  -0.00088   1.88673
   A13        2.13740  -0.00012   0.00012   0.00413   0.00289   2.14030
   A14        2.28514   0.00008  -0.02032   0.01704  -0.00459   2.28055
   A15        1.73874   0.00015   0.01484  -0.01483  -0.00039   1.73835
   A16        1.75601  -0.00006   0.02235  -0.01417   0.00767   1.76368
   A17        1.56271   0.00007  -0.00825   0.00570  -0.00311   1.55959
   A18        1.89001  -0.00009   0.00474  -0.00630  -0.00133   1.88869
   A19        2.19433  -0.00010  -0.00746   0.00843   0.00094   2.19527
   A20        2.24392   0.00005  -0.01327   0.01340  -0.00047   2.24345
   A21        1.68824   0.00005  -0.00280   0.00218  -0.00246   1.68579
   A22        1.73248  -0.00000   0.02330  -0.01221   0.01068   1.74316
   A23        1.60062   0.00011   0.00618  -0.01118  -0.00556   1.59506
   A24        1.81881  -0.00012  -0.00128   0.00198   0.00064   1.81945
   A25        2.04336   0.00002   0.01116  -0.00757   0.00349   2.04685
   A26        1.99875   0.00011   0.00228   0.00136   0.00214   2.00088
   A27        2.77082  -0.00011  -0.00494   0.00304  -0.00142   2.76941
   A28        2.76679  -0.00017  -0.00645   0.00074  -0.00601   2.76078
   A29        1.80199   0.00005   0.00504  -0.00591  -0.00139   1.80061
   A30        1.85859   0.00007   0.00309   0.00508   0.00776   1.86635
   A31        1.85158   0.00008   0.00282  -0.00006   0.00311   1.85469
   A32        2.67638   0.00011  -0.00551   0.00956   0.00314   2.67952
   A33        2.70082   0.00010   0.02922  -0.00488   0.02257   2.72339
   A34        2.07767   0.00000   0.01191  -0.00052   0.01127   2.08895
   A35        1.78287  -0.00017   0.00037  -0.01303  -0.01524   1.76763
   A36        1.85486   0.00007   0.00127   0.00719   0.00884   1.86370
   A37        2.73603   0.00024   0.00788   0.02020   0.02572   2.76175
   A38        1.89140   0.00003   0.01138  -0.00851   0.00169   1.89309
   A39        2.06378   0.00006   0.01401  -0.01165   0.00154   2.06532
   A40        1.86744   0.00006   0.00063   0.00138   0.00096   1.86840
   A41        3.03783  -0.00008   0.00147   0.00017   0.00058   3.03842
   A42        2.80597   0.00001  -0.01380   0.01125  -0.00425   2.80172
   A43        3.20794   0.00006   0.00274  -0.00437  -0.00176   3.20618
   A44        3.07754  -0.00002   0.00187  -0.00093   0.00004   3.07758
   A45        3.09846   0.00017   0.00114  -0.00167  -0.00069   3.09777
   A46        3.11867  -0.00001  -0.00806  -0.00323  -0.01072   3.10795
   A47        3.40648   0.00009   0.01178  -0.00728   0.00564   3.41213
   A48        3.23068  -0.00006  -0.00006   0.00018  -0.00003   3.23065
    D1       -2.10775   0.00009   0.00979   0.01827   0.02899  -2.07876
    D2        0.98044   0.00008   0.01158   0.01667   0.02899   1.00943
    D3        0.11396   0.00001   0.00713  -0.00678   0.00073   0.11469
    D4       -2.97804   0.00003   0.00555  -0.00540   0.00071  -2.97733
    D5        0.39629  -0.00002   0.00943  -0.01945  -0.00993   0.38636
    D6       -1.67202  -0.00002   0.00874  -0.01930  -0.01047  -1.68249
    D7        2.52309   0.00000   0.00816  -0.01841  -0.01016   2.51293
    D8       -2.79082  -0.00002   0.01093  -0.02074  -0.00990  -2.80072
    D9        1.42406  -0.00003   0.01024  -0.02059  -0.01044   1.41362
   D10       -0.66402   0.00000   0.00966  -0.01970  -0.01012  -0.67414
   D11        0.92544  -0.00000  -0.03299  -0.01605  -0.04873   0.87671
   D12        0.88253  -0.00011  -0.01368   0.02079   0.00602   0.88855
   D13        2.97885   0.00004   0.00121   0.00778   0.00963   2.98848
   D14        1.29082  -0.00006  -0.02245  -0.00234  -0.02395   1.26687
   D15       -3.02391  -0.00010  -0.02040  -0.00009  -0.01890  -3.04281
   D16       -2.73491  -0.00013  -0.01197  -0.01293  -0.02488  -2.75979
   D17       -0.76645  -0.00016  -0.00993  -0.01068  -0.01983  -0.78628
   D18       -1.17163  -0.00005  -0.01992  -0.00769  -0.02810  -1.19973
   D19        0.79683  -0.00008  -0.01788  -0.00544  -0.02305   0.77378
   D20        2.80183  -0.00005   0.02295  -0.00297   0.02107   2.82290
   D21        0.72767  -0.00000   0.00487   0.01603   0.02096   0.74864
   D22       -1.02962   0.00004  -0.01611   0.02978   0.01372  -1.01589
   D23       -2.92524   0.00007  -0.04326   0.01746  -0.02246  -2.94769
   D24       -0.73328  -0.00006  -0.02173   0.00398  -0.01857  -0.75185
   D25        1.00688   0.00011  -0.00817  -0.01037  -0.01939   0.98749
   D26       -3.11230  -0.00008  -0.01989  -0.00008  -0.01945  -3.13175
   D27       -1.19799   0.00005  -0.01535  -0.00040  -0.01552  -1.21350
   D28       -0.82774  -0.00019  -0.02883   0.00803  -0.02109  -0.84883
   D29        1.08658  -0.00006  -0.02429   0.00770  -0.01715   1.06942
   D30        0.77241  -0.00007  -0.02270  -0.00287  -0.02703   0.74539
   D31        2.68673   0.00005  -0.01816  -0.00319  -0.02309   2.66364
   D32        2.69442  -0.00008   0.02261  -0.01204   0.01061   2.70504
   D33        0.62967   0.00005   0.02396  -0.00992   0.01406   0.64373
   D34       -1.10758   0.00003  -0.00024   0.00368   0.00410  -1.10348
   D35       -2.77690   0.00011  -0.02686   0.01183  -0.01448  -2.79138
   D36       -0.63955   0.00001  -0.00418  -0.00078  -0.00548  -0.64503
   D37        1.05521   0.00008  -0.00712  -0.00106  -0.00843   1.04678
   D38        0.09728  -0.00005   0.00021  -0.01945  -0.01825   0.07903
   D39        2.32445   0.00001   0.00866  -0.02137  -0.01235   2.31210
   D40        0.24549   0.00001  -0.00377   0.00302  -0.00013   0.24535
   D41       -2.00890  -0.00000  -0.01797   0.01036  -0.00671  -2.01561
   D42       -1.79473   0.00015   0.00978  -0.00919   0.00046  -1.79427
   D43        2.27788  -0.00000  -0.01245   0.00966  -0.00312   2.27476
   D44        0.33399   0.00008   0.01738  -0.01147   0.00612   0.34011
   D45       -1.87659  -0.00006  -0.00484   0.00737   0.00255  -1.87404
   D46       -0.09402   0.00012   0.03024   0.00109   0.03145  -0.06257
   D47       -2.04530  -0.00001   0.02363  -0.00211   0.02229  -2.02302
   D48       -0.31200  -0.00010   0.02876   0.00066   0.02946  -0.28254
   D49        1.59943   0.00002   0.03675  -0.00390   0.03244   1.63186
   D50       -0.20169   0.00004   0.01764   0.00658   0.02486  -0.17682
   D51        1.98804  -0.00001   0.03112   0.00271   0.03406   2.02210
         Item               Value     Threshold  Converged?
 Maximum Force            0.001141     0.000015     NO 
 RMS     Force            0.000177     0.000010     NO 
 Maximum Displacement     0.095266     0.000060     NO 
 RMS     Displacement     0.014806     0.000040     NO 
 Predicted change in Energy=-2.565153D-05
 GradGradGradGradGradGradGradGradGradGradGradGradGradGradGradGradGradGrad

                          Input orientation:                          
 ---------------------------------------------------------------------
 Center     Atomic      Atomic             Coordinates (Angstroms)
 Number     Number       Type             X           Y           Z
 ---------------------------------------------------------------------
      1          6           0       -1.146490    0.670073   -1.104102
      2          8           0       -0.992054    0.762353    0.094704
      3          8           0       -0.454324    1.243595   -2.040294
      4          1           0        0.355459    1.737007   -1.649846
      5          6           0       -2.232723   -0.269039   -1.685982
      6          9           0       -3.181934   -0.515859   -0.784688
      7          9           0       -1.656027   -1.444603   -2.015483
      8          9           0       -2.807565    0.231463   -2.781821
      9          8           0        2.353004   -0.382478    2.983953
     10          1           0        2.694341    0.031019    3.779908
     11          1           0        2.777868   -1.266620    2.891978
     12          8           0        1.548949   -2.240316    0.120567
     13          1           0        1.169952   -2.736720   -0.608603
     14          1           0        0.806674   -1.938993    0.710736
     15          8           0        2.757395    0.333857    0.264140
     16          1           0        2.686913    0.315431    1.234604
     17          1           0        2.427020   -0.536903   -0.016431
     18          8           0       -0.109219   -1.203912    1.891086
     19          1           0        0.558219   -0.781829    2.458622
     20          1           0       -0.596529   -0.483049    1.462556
     21          8           0        3.230522   -2.808362    2.219005
     22          1           0        2.986807   -3.616852    2.676187
     23          1           0        2.736378   -2.801209    1.375226
     24          8           0        1.630685    2.315698   -1.065155
     25          1           0        2.074081    1.612581   -0.518356
     26          1           0        2.292596    2.662298   -1.668690
 ---------------------------------------------------------------------
                    Distance matrix (angstroms):
                    1          2          3          4          5
     1  C    0.000000
     2  O    1.212231   0.000000
     3  O    1.297873   2.253655   0.000000
     4  H    1.921467   2.410228   1.025502   0.000000
     5  C    1.549329   2.402889   2.361420   3.274785   0.000000
     6  F    2.377287   2.683791   3.480242   4.282179   1.332011
     7  F    2.358410   3.124805   2.944676   3.781853   1.350222
     8  F    2.401310   3.442720   2.666836   3.681406   1.334844
     9  O    5.483294   4.565940   5.980657   5.473070   6.545995
    10  H    6.246113   5.263562   6.727494   6.153291   7.364913
    11  H    5.926214   5.114077   6.409021   5.959698   6.859949
    12  O    4.151574   3.933623   4.562900   4.514186   4.631479
    13  H    4.149417   4.172820   4.531106   4.664956   4.339170
    14  H    3.730377   3.303360   4.391713   4.391915   4.215559
    15  O    4.150355   3.777656   4.056253   3.376607   5.391451
    16  H    4.504475   3.877358   4.631827   3.971978   5.751021
    17  H    3.925531   3.659301   3.945674   3.482826   4.957052
    18  O    3.682242   2.805813   4.643828   4.626352   4.263645
    19  H    4.207975   3.221173   5.036649   4.823397   5.022953
    20  H    2.867033   1.891689   3.907874   3.939794   3.554746
    21  O    6.503905   5.923919   6.938161   6.625283   7.179424
    22  H    7.053541   6.455449   7.596744   7.369013   7.581547
    23  H    5.768321   5.314124   6.181165   5.951070   6.361984
    24  O    3.228358   3.261428   2.539205   1.517547   4.689586
    25  H    3.406391   3.240357   2.974102   2.061411   4.842769
    26  H    4.014352   4.184288   3.113901   2.146862   5.391804
                    6          7          8          9         10
     6  F    0.000000
     7  F    2.169289   0.000000
     8  F    2.164990   2.173134   0.000000
     9  O    6.697461   6.495752   7.762251   0.000000
    10  H    7.460913   7.395249   8.565479   0.959706   0.000000
    11  H    7.042780   6.616213   8.101438   0.985228   1.574568
    12  O    5.116101   3.932905   5.789021   3.506714   4.456642
    13  H    4.888982   3.411017   5.417899   4.455168   5.407695
    14  H    4.491169   3.706965   5.474628   3.159334   4.106586
    15  O    6.090787   5.276163   6.344852   2.841487   3.529349
    16  H    6.261944   5.702799   6.806468   1.912798   2.561155
    17  H    5.661363   4.635882   5.969812   3.005267   3.847880
    18  O    4.132162   4.208542   5.583675   2.816319   3.598979
    19  H    4.957675   5.035848   6.310111   1.912251   2.639988
    20  H    3.425711   3.760834   4.838795   3.320317   4.057612
    21  O    7.442939   6.608259   8.408763   2.690743   3.284204
    22  H    7.723158   6.948837   8.841613   3.310226   3.822394
    23  H    6.701826   5.712312   7.563957   2.930057   3.715613
    24  O    5.590857   5.083843   5.195098   4.919062   5.461296
    25  H    5.676873   5.049898   5.555289   4.040325   4.621810
    26  H    6.391605   5.707760   5.758442   5.560701   6.064012
                   11         12         13         14         15
    11  H    0.000000
    12  O    3.184186   0.000000
    13  H    4.123184   0.960075   0.000000
    14  H    3.015876   0.995021   1.583980   0.000000
    15  O    3.076926   2.847336   3.565122   3.028301   0.000000
    16  H    2.293043   3.011292   3.874817   2.981973   0.973194
    17  H    3.019010   1.921300   2.601938   2.262774   0.972672
    18  O    3.056303   2.637876   3.199097   1.665062   3.637192
    19  H    2.312933   2.928349   3.688317   2.110892   3.301042
    20  H    3.747504   3.080909   3.534004   2.157310   3.654086
    21  O    1.742056   2.748419   3.499492   2.984245   3.730802
    22  H    2.369348   3.239364   3.855571   3.381004   4.634511
    23  H    2.158060   1.816248   2.528522   2.215563   3.326197
    24  O    5.459664   4.708490   5.093882   4.683500   2.638976
    25  H    4.518350   3.940659   4.443198   3.966190   1.647529
    26  H    6.039170   5.271629   5.615470   5.389017   3.061618
                   16         17         18         19         20
    16  H    0.000000
    17  H    1.535938   0.000000
    18  O    3.249265   3.242843   0.000000
    19  H    2.689523   3.110995   0.972484   0.000000
    20  H    3.386816   3.366326   0.969924   1.553983   0.000000
    21  O    3.320036   3.286688   3.719632   3.362358   4.541544
    22  H    4.198922   4.129120   4.003003   3.739348   4.912628
    23  H    3.120203   2.675723   3.303770   3.161648   4.060759
    24  O    3.225767   3.141863   4.914700   4.812677   4.379816
    25  H    2.265177   2.235346   4.301725   4.110162   3.930373
    26  H    3.753982   3.603181   5.778260   5.648431   5.295748
                   21         22         23         24         25
    21  O    0.000000
    22  H    0.960243   0.000000
    23  H    0.977851   1.555791   0.000000
    24  O    6.292946   7.143658   5.775876   0.000000
    25  H    5.326841   6.195574   4.848281   0.994969   0.000000
    26  H    6.776577   7.667307   6.269949   0.960475   1.572553
                   26
    26  H    0.000000
 Stoichiometry    C2H13F3O8
 Framework group  C1[X(C2H13F3O8)]
 Deg. of freedom    72
 Full point group                 C1      NOp   1
 Largest Abelian subgroup         C1      NOp   1
 Largest concise Abelian subgroup C1      NOp   1
                         Standard orientation:                         
 ---------------------------------------------------------------------
 Center     Atomic      Atomic             Coordinates (Angstroms)
 Number     Number       Type             X           Y           Z
 ---------------------------------------------------------------------
      1          6           0       -1.760866    0.477219    0.354807
      2          8           0       -0.932202    0.310894    1.223804
      3          8           0       -1.945384    1.534906   -0.374389
      4          1           0       -1.210413    2.230265   -0.207213
      5          6           0       -2.717343   -0.672881   -0.048727
      6          9           0       -2.824913   -1.569136    0.930768
      7          9           0       -2.207857   -1.298710   -1.131252
      8          9           0       -3.939482   -0.235798   -0.360406
      9          8           0        3.630958    0.173776    1.304897
     10          1           0        4.278977    0.472384    1.946722
     11          1           0        4.102815   -0.342344    0.610890
     12          8           0        1.706729   -1.010041   -1.377073
     13          1           0        1.090566   -1.413787   -1.992764
     14          1           0        1.436596   -1.265629   -0.454159
     15          8           0        2.104068    1.686520   -0.553667
     16          1           0        2.649046    1.380882    0.192450
     17          1           0        1.886902    0.872954   -1.040534
     18          8           0        1.294834   -1.395657    1.199753
     19          1           0        2.047375   -0.874598    1.528240
     20          1           0        0.495541   -0.908559    1.453955
     21          8           0        4.394234   -1.243586   -0.851163
     22          1           0        4.679417   -2.158889   -0.796771
     23          1           0        3.502934   -1.248989   -1.253342
     24          8           0       -0.024985    3.166806   -0.063686
     25          1           0        0.809355    2.642471   -0.201201
     26          1           0        0.024407    3.931652   -0.642549
 ---------------------------------------------------------------------
 Rotational constants (GHZ):           0.7993291           0.3019719           0.2610258
 Standard basis: 6-31++G(d,p) (6D, 7F)
 There are   325 symmetry adapted cartesian basis functions of A   symmetry.
 There are   325 symmetry adapted basis functions of A   symmetry.
   325 basis functions,   520 primitive gaussians,   325 cartesian basis functions
    58 alpha electrons       58 beta electrons
       nuclear repulsion energy       992.9931868738 Hartrees.
 NAtoms=   26 NActive=   26 NUniq=   26 SFac= 1.00D+00 NAtFMM=   60 NAOKFM=F Big=F
 Integral buffers will be    131072 words long.
 Raffenetti 2 integral format.
 Two-electron integral symmetry is turned on.
 Nuclear repulsion after empirical dispersion term =      992.9792521904 Hartrees.
 One-electron integrals computed using PRISM.
 NBasis=   325 RedAO= T EigKep=  5.90D-05  NBF=   325
 NBsUse=   325 1.00D-06 EigRej= -1.00D+00 NBFU=   325
 Initial guess from the checkpoint file:  "/local_scratch/slurm.5787698/Gau-2151095.chk"
 B after Tr=    -0.000000    0.000000    0.000000
         Rot=    1.000000    0.000021    0.000946    0.000168 Ang=   0.11 deg.
 ExpMin= 3.60D-02 ExpMax= 7.00D+03 ExpMxC= 1.05D+03 IAcc=3 IRadAn=         5 AccDes= 0.00D+00
 Harris functional with IExCor= 4639 and IRadAn=       5 diagonalized for initial guess.
 HarFok:  IExCor= 4639 AccDes= 0.00D+00 IRadAn=         5 IDoV= 1 UseB2=F ITyADJ=14
 ICtDFT=  3500011 ScaDFX=  1.000000  1.000000  1.000000  1.000000
 FoFCou: FMM=F IPFlag=           0 FMFlag=      100000 FMFlg1=           0
         NFxFlg=           0 DoJE=T BraDBF=F KetDBF=T FulRan=T
         wScrn=  0.000000 ICntrl=       500 IOpCl=  0 I1Cent=   200000004 NGrid=           0
         NMat0=    1 NMatS0=      1 NMatT0=    0 NMatD0=    1 NMtDS0=    0 NMtDT0=    0
 Petite list used in FoFCou.
 Requested convergence on RMS density matrix=1.00D-10 within 128 cycles.
 Requested convergence on MAX density matrix=1.00D-08.
 Requested convergence on             energy=1.00D-08.
 No special actions if energy rises.
 SCF Done:  E(RwB97XD) =  -985.244385543     A.U. after   15 cycles
            NFock= 15  Conv=0.28D-10     -V/T= 2.0083
 Calling FoFJK, ICntrl=      2127 FMM=F ISym2X=0 I1Cent= 0 IOpClX= 0 NMat=1 NMatS=1 NMatT=0.
 ***** Axes restored to original set *****
 -------------------------------------------------------------------
 Center     Atomic                   Forces (Hartrees/Bohr)
 Number     Number              X              Y              Z
 -------------------------------------------------------------------
      1        6           0.000196205    0.000180605   -0.000081950
      2        8          -0.000081382   -0.000082567    0.000173130
      3        8          -0.000267293   -0.000112444   -0.000162292
      4        1           0.000157352    0.000116917    0.000041271
      5        6          -0.000006481    0.000095409    0.000001893
      6        9           0.000005903   -0.000044820   -0.000043519
      7        9          -0.000094886   -0.000031782   -0.000041176
      8        9           0.000015225   -0.000057386    0.000034989
      9        8           0.000056502   -0.000110070   -0.000099211
     10        1           0.000026912   -0.000075997   -0.000014862
     11        1          -0.000052036    0.000185049    0.000116208
     12        8           0.000268057   -0.000040630   -0.000206474
     13        1           0.000053054   -0.000007707    0.000002999
     14        1          -0.000263289    0.000102194    0.000179223
     15        8          -0.000211158   -0.000261177    0.000639936
     16        1           0.000053046   -0.000001548   -0.000727193
     17        1           0.000164227    0.000223113    0.000111835
     18        8          -0.000056291    0.000027369   -0.000056701
     19        1           0.000042768    0.000059578    0.000075844
     20        1          -0.000077810   -0.000055682    0.000099765
     21        8           0.000388550    0.000500489    0.000470755
     22        1          -0.000181963    0.000022118   -0.000383013
     23        1          -0.000182083   -0.000641773   -0.000114241
     24        8           0.000043187   -0.000068526   -0.000054221
     25        1           0.000011752    0.000042740    0.000006762
     26        1          -0.000008069    0.000036529    0.000030244
 -------------------------------------------------------------------
 Cartesian Forces:  Max     0.000727193 RMS     0.000198405

 GradGradGradGradGradGradGradGradGradGradGradGradGradGradGradGradGradGrad
 Berny optimization.
 Using GEDIIS/GDIIS optimizer.
 FormGI is forming the generalized inverse of G from B-inverse, IUseBI=4.
 Internal  Forces:  Max     0.000633663 RMS     0.000108159
 Search for a local minimum.
 Step number   8 out of a maximum of  156
 All quantities printed in internal units (Hartrees-Bohrs-Radians)
 Mixed Optimization -- En-DIIS/RFO-DIIS
 Swapping is turned off.
 Update second derivatives using D2CorX and points    5    6    7    8
 DE= -1.57D-05 DEPred=-2.57D-05 R= 6.14D-01
 TightC=F SS=  1.41D+00  RLast= 1.51D-01 DXNew= 3.0023D+00 4.5440D-01
 Trust test= 6.14D-01 RLast= 1.51D-01 DXMaxT set to 1.79D+00
 ITU=  1  0  1  1  1  1  1  0
     Eigenvalues ---    0.00011   0.00029   0.00041   0.00051   0.00060
     Eigenvalues ---    0.00084   0.00226   0.00250   0.00330   0.00392
     Eigenvalues ---    0.00483   0.00517   0.00668   0.00765   0.00772
     Eigenvalues ---    0.00920   0.00995   0.01105   0.01153   0.01251
     Eigenvalues ---    0.01329   0.01564   0.01629   0.01695   0.01765
     Eigenvalues ---    0.01830   0.02071   0.02162   0.02295   0.02374
     Eigenvalues ---    0.02467   0.02554   0.02824   0.02966   0.03207
     Eigenvalues ---    0.03365   0.04193   0.04363   0.04579   0.04979
     Eigenvalues ---    0.05374   0.05631   0.05930   0.06104   0.07388
     Eigenvalues ---    0.08583   0.11286   0.13979   0.19949   0.20294
     Eigenvalues ---    0.22453   0.23534   0.25851   0.35021   0.36353
     Eigenvalues ---    0.37302   0.39254   0.39561   0.41439   0.43122
     Eigenvalues ---    0.46372   0.48703   0.49830   0.51938   0.53822
     Eigenvalues ---    0.55574   0.56675   0.57024   0.57257   0.57754
     Eigenvalues ---    0.59004   0.92758
 En-DIIS/RFO-DIIS/Sim-DIIS IScMMF=       -3 using points:     8    7    6    5    4    3    2
 RFO step:  Lambda=-2.45290900D-05.
 DidBck=F Rises=F RFO-DIIS coefs:    0.89152    0.21436    0.10346   -0.10086   -0.13887
                  RFO-DIIS coefs:    0.11107   -0.08068
 Iteration  1 RMS(Cart)=  0.01784127 RMS(Int)=  0.00029695
 Iteration  2 RMS(Cart)=  0.00012193 RMS(Int)=  0.00025242
 Iteration  3 RMS(Cart)=  0.00000004 RMS(Int)=  0.00025242
 Variable       Old X    -DE/DX   Delta X   Delta X   Delta X     New X
                                 (Linear)    (Quad)   (Total)
    R1        2.29078   0.00020   0.00115  -0.00047   0.00064   2.29142
    R2        2.45263   0.00002   0.00020  -0.00017   0.00003   2.45265
    R3        2.92781   0.00010  -0.00091   0.00102   0.00011   2.92792
    R4        3.57477   0.00005  -0.00200   0.00106  -0.00100   3.57377
    R5        1.93792   0.00024   0.00384  -0.00418  -0.00029   1.93763
    R6        2.86775   0.00005  -0.00821   0.00732  -0.00084   2.86691
    R7        2.51714  -0.00003   0.00010   0.00023   0.00033   2.51746
    R8        2.55155  -0.00000   0.00023  -0.00092  -0.00068   2.55087
    R9        2.52249  -0.00006   0.00008  -0.00000   0.00007   2.52256
   R10        1.81358  -0.00004   0.00013  -0.00015  -0.00002   1.81356
   R11        1.86181  -0.00023  -0.00011  -0.00098  -0.00102   1.86079
   R12        3.61466   0.00007   0.00226  -0.00208   0.00030   3.61496
   R13        3.61363   0.00001   0.00182  -0.00094   0.00095   3.61458
   R14        3.29201  -0.00002   0.00089  -0.00146  -0.00054   3.29146
   R15        1.81428  -0.00002   0.00016  -0.00026  -0.00010   1.81418
   R16        1.88032   0.00039   0.00022   0.00075   0.00090   1.88121
   R17        3.63073   0.00004   0.00015   0.00163   0.00174   3.63247
   R18        3.43221   0.00002   0.00442  -0.00090   0.00334   3.43556
   R19        3.14651   0.00005   0.00180  -0.00035   0.00141   3.14792
   R20        1.83907  -0.00063  -0.00056  -0.00097  -0.00142   1.83765
   R21        1.83808  -0.00023  -0.00054   0.00024  -0.00031   1.83777
   R22        3.11338   0.00007  -0.00231   0.00165  -0.00059   3.11279
   R23        1.83773   0.00007   0.00085  -0.00042   0.00048   1.83821
   R24        1.83289  -0.00000   0.00057  -0.00017   0.00033   1.83322
   R25        1.81460  -0.00016   0.00015  -0.00023  -0.00008   1.81451
   R26        1.84787   0.00016   0.00056   0.00009   0.00048   1.84835
   R27        1.88022   0.00005   0.00046  -0.00093  -0.00040   1.87982
   R28        1.81503  -0.00001   0.00014  -0.00020  -0.00006   1.81497
    A1        2.22908   0.00011  -0.00017   0.00146   0.00107   2.23015
    A2        2.10235  -0.00002  -0.00077  -0.00017  -0.00083   2.10152
    A3        1.95071  -0.00008   0.00096  -0.00131  -0.00025   1.95047
    A4        2.33449   0.00025  -0.00034   0.01467   0.01436   2.34886
    A5        1.93810  -0.00007  -0.00055   0.00078  -0.00003   1.93807
    A6        1.93671   0.00006  -0.00062   0.00056  -0.00006   1.93665
    A7        1.89646   0.00017  -0.00012   0.00009  -0.00004   1.89642
    A8        1.96381   0.00002  -0.00014   0.00020   0.00006   1.96387
    A9        1.88406  -0.00010   0.00037  -0.00028   0.00009   1.88414
   A10        1.89450  -0.00004   0.00027  -0.00053  -0.00026   1.89424
   A11        1.88603  -0.00010   0.00030  -0.00007   0.00023   1.88626
   A12        1.88673  -0.00007   0.00074  -0.00241  -0.00138   1.88534
   A13        2.14030   0.00008  -0.00052   0.00151   0.00050   2.14080
   A14        2.28055  -0.00007  -0.00395   0.00611   0.00185   2.28239
   A15        1.73835  -0.00002   0.00121  -0.00150  -0.00030   1.73805
   A16        1.76368   0.00008   0.00388  -0.00452  -0.00078   1.76290
   A17        1.55959   0.00003   0.00120  -0.00131  -0.00034   1.55926
   A18        1.88869   0.00000   0.00093  -0.00074   0.00033   1.88901
   A19        2.19527   0.00005  -0.00113   0.00158   0.00042   2.19568
   A20        2.24345  -0.00004  -0.00427  -0.00131  -0.00562   2.23783
   A21        1.68579  -0.00007   0.00081  -0.00202  -0.00170   1.68409
   A22        1.74316   0.00012   0.00219   0.00111   0.00294   1.74609
   A23        1.59506  -0.00006   0.00384   0.00111   0.00480   1.59987
   A24        1.81945   0.00004  -0.00025  -0.00023  -0.00047   1.81897
   A25        2.04685  -0.00003   0.00169  -0.00392  -0.00226   2.04459
   A26        2.00088   0.00003  -0.00038   0.00652   0.00576   2.00664
   A27        2.76941   0.00007  -0.00123   0.00116   0.00010   2.76951
   A28        2.76078   0.00005   0.00056  -0.00016   0.00033   2.76110
   A29        1.80061  -0.00008   0.00038  -0.00163  -0.00130   1.79930
   A30        1.86635   0.00013  -0.00169   0.00357   0.00163   1.86798
   A31        1.85469  -0.00005  -0.00092   0.00045  -0.00039   1.85429
   A32        2.67952  -0.00001  -0.00118   0.00292   0.00151   2.68103
   A33        2.72339  -0.00002   0.00318   0.00036   0.00291   2.72630
   A34        2.08895   0.00008   0.00402   0.00160   0.00566   2.09460
   A35        1.76763   0.00018   0.00518   0.00266   0.00670   1.77433
   A36        1.86370  -0.00022  -0.00080  -0.00288  -0.00366   1.86004
   A37        2.76175  -0.00031  -0.00283  -0.00532  -0.00936   2.75239
   A38        1.89309   0.00015   0.00364   0.00072   0.00402   1.89710
   A39        2.06532  -0.00003   0.00303  -0.00090   0.00192   2.06724
   A40        1.86840   0.00000   0.00008  -0.00032  -0.00052   1.86788
   A41        3.03842   0.00002   0.00157   0.00087   0.00211   3.04053
   A42        2.80172   0.00004  -0.00260   0.00525   0.00207   2.80379
   A43        3.20618  -0.00002   0.00109  -0.00133  -0.00016   3.20602
   A44        3.07758   0.00006   0.00148   0.00461   0.00581   3.08339
   A45        3.09777   0.00010   0.00090   0.00111   0.00202   3.09980
   A46        3.10795  -0.00008   0.00006  -0.00100  -0.00075   3.10719
   A47        3.41213   0.00004   0.00097   0.00026   0.00162   3.41375
   A48        3.23065  -0.00009   0.00002  -0.00156  -0.00162   3.22902
    D1       -2.07876   0.00009  -0.00898   0.00382  -0.00487  -2.08363
    D2        1.00943   0.00012  -0.00838   0.00318  -0.00497   1.00446
    D3        0.11469   0.00001   0.00085  -0.00121  -0.00024   0.11445
    D4       -2.97733  -0.00001   0.00034  -0.00064  -0.00013  -2.97747
    D5        0.38636  -0.00002   0.00535  -0.00190   0.00349   0.38984
    D6       -1.68249  -0.00003   0.00535  -0.00194   0.00344  -1.67905
    D7        2.51293  -0.00002   0.00515  -0.00204   0.00314   2.51607
    D8       -2.80072   0.00001   0.00584  -0.00236   0.00344  -2.79728
    D9        1.41362   0.00000   0.00583  -0.00240   0.00340   1.41702
   D10       -0.67414   0.00001   0.00563  -0.00251   0.00310  -0.67105
   D11        0.87671   0.00008   0.02577  -0.00026   0.02558   0.90228
   D12        0.88855  -0.00011  -0.00859  -0.00681  -0.01570   0.87285
   D13        2.98848   0.00002  -0.00441  -0.00674  -0.01097   2.97751
   D14        1.26687   0.00011  -0.01299   0.00226  -0.01053   1.25634
   D15       -3.04281   0.00001  -0.00971   0.00240  -0.00702  -3.04984
   D16       -2.75979   0.00013  -0.01257   0.00128  -0.01130  -2.77109
   D17       -0.78628   0.00003  -0.00929   0.00142  -0.00780  -0.79408
   D18       -1.19973   0.00016  -0.01139  -0.00005  -0.01163  -1.21136
   D19        0.77378   0.00006  -0.00811   0.00009  -0.00813   0.76565
   D20        2.82290  -0.00002   0.00151  -0.00335  -0.00157   2.82133
   D21        0.74864   0.00004   0.00005   0.00021   0.00021   0.74885
   D22       -1.01589  -0.00004  -0.00401   0.00505   0.00106  -1.01483
   D23       -2.94769   0.00004  -0.00841   0.00289  -0.00464  -2.95234
   D24       -0.75185  -0.00004  -0.00486  -0.00108  -0.00617  -0.75801
   D25        0.98749  -0.00005  -0.00341  -0.00296  -0.00656   0.98093
   D26       -3.13175   0.00004  -0.00184  -0.00199  -0.00373  -3.13548
   D27       -1.21350  -0.00003  -0.00314  -0.00122  -0.00433  -1.21783
   D28       -0.84883   0.00005  -0.00178  -0.00183  -0.00374  -0.85257
   D29        1.06942  -0.00002  -0.00308  -0.00106  -0.00434   1.06508
   D30        0.74539  -0.00001   0.00227  -0.00088   0.00095   0.74633
   D31        2.66364  -0.00008   0.00096  -0.00010   0.00035   2.66399
   D32        2.70504   0.00000   0.00560  -0.00540   0.00024   2.70527
   D33        0.64373   0.00004   0.00457  -0.00345   0.00108   0.64481
   D34       -1.10348  -0.00007   0.00184  -0.00461  -0.00238  -1.10586
   D35       -2.79138  -0.00007  -0.03316   0.00109  -0.03188  -2.82326
   D36       -0.64503   0.00003  -0.03243   0.00022  -0.03236  -0.67739
   D37        1.04678  -0.00005  -0.03142  -0.00158  -0.03308   1.01370
   D38        0.07903  -0.00004   0.00411  -0.00641  -0.00208   0.07695
   D39        2.31210   0.00002   0.00424  -0.00073   0.00358   2.31568
   D40        0.24535  -0.00000  -0.00381   0.00584   0.00228   0.24764
   D41       -2.01561  -0.00002  -0.00533   0.00654   0.00153  -2.01407
   D42       -1.79427   0.00002   0.00735  -0.00285   0.00451  -1.78976
   D43        2.27476  -0.00008   0.00190  -0.00276  -0.00093   2.27384
   D44        0.34011   0.00008   0.00777   0.00079   0.00864   0.34875
   D45       -1.87404  -0.00001   0.00232   0.00087   0.00320  -1.87084
   D46       -0.06257   0.00003   0.00384   0.00414   0.00797  -0.05460
   D47       -2.02302  -0.00007   0.00591   0.00069   0.00685  -2.01617
   D48       -0.28254   0.00001  -0.01213   0.00020  -0.01197  -0.29451
   D49        1.63186  -0.00006  -0.01286   0.00006  -0.01292   1.61894
   D50       -0.17682   0.00002   0.03371   0.00051   0.03438  -0.14244
   D51        2.02210   0.00010   0.04028   0.00237   0.04262   2.06472
         Item               Value     Threshold  Converged?
 Maximum Force            0.000634     0.000015     NO 
 RMS     Force            0.000108     0.000010     NO 
 Maximum Displacement     0.069849     0.000060     NO 
 RMS     Displacement     0.017818     0.000040     NO 
 Predicted change in Energy=-1.150231D-05
 GradGradGradGradGradGradGradGradGradGradGradGradGradGradGradGradGradGrad

                          Input orientation:                          
 ---------------------------------------------------------------------
 Center     Atomic      Atomic             Coordinates (Angstroms)
 Number     Number       Type             X           Y           Z
 ---------------------------------------------------------------------
      1          6           0       -1.152750    0.675745   -1.109199
      2          8           0       -0.987908    0.749312    0.089859
      3          8           0       -0.465886    1.258763   -2.043447
      4          1           0        0.349893    1.742240   -1.653454
      5          6           0       -2.249275   -0.249093   -1.694784
      6          9           0       -3.194119   -0.500256   -0.789852
      7          9           0       -1.682904   -1.424134   -2.042098
      8          9           0       -2.828438    0.268425   -2.780443
      9          8           0        2.348125   -0.378027    2.985174
     10          1           0        2.686016    0.039777    3.780337
     11          1           0        2.778194   -1.259525    2.897906
     12          8           0        1.565238   -2.255226    0.129004
     13          1           0        1.193166   -2.758524   -0.598934
     14          1           0        0.817849   -1.954138    0.713612
     15          8           0        2.755177    0.328938    0.263879
     16          1           0        2.682439    0.314233    1.233487
     17          1           0        2.432210   -0.545529   -0.013192
     18          8           0       -0.107002   -1.217615    1.887108
     19          1           0        0.557167   -0.791461    2.455872
     20          1           0       -0.595125   -0.499309    1.454829
     21          8           0        3.245438   -2.800604    2.234194
     22          1           0        3.017178   -3.611260    2.695406
     23          1           0        2.750554   -2.810775    1.390583
     24          8           0        1.630093    2.308962   -1.069062
     25          1           0        2.070155    1.604302   -0.521940
     26          1           0        2.294513    2.653407   -1.671022
 ---------------------------------------------------------------------
                    Distance matrix (angstroms):
                    1          2          3          4          5
     1  C    0.000000
     2  O    1.212570   0.000000
     3  O    1.297888   2.254561   0.000000
     4  H    1.921344   2.411381   1.025349   0.000000
     5  C    1.549387   2.402667   2.361286   3.274567   0.000000
     6  F    2.377425   2.683781   3.479785   4.281894   1.332185
     7  F    2.358146   3.122840   2.946026   3.782754   1.349861
     8  F    2.401436   3.443463   2.665630   3.680221   1.334882
     9  O    5.489121   4.558822   5.990390   5.477712   6.561609
    10  H    6.248851   5.255548   6.733266   6.154830   7.376821
    11  H    5.937548   5.109215   6.425169   5.968426   6.883982
    12  O    4.184638   3.943011   4.603600   4.542461   4.679880
    13  H    4.190215   4.187653   4.580139   4.698937   4.398696
    14  H    3.757950   3.310358   4.424035   4.414204   4.256149
    15  O    4.156623   3.770635   4.069838   3.385112   5.405092
    16  H    4.508608   3.868931   4.641378   3.976733   5.763151
    17  H    3.942674   3.658475   3.971947   3.501484   4.983164
    18  O    3.695437   2.806225   4.659453   4.637356   4.284544
    19  H    4.217374   3.218580   5.049151   4.832097   5.039665
    20  H    2.875054   1.891157   3.917327   3.947027   3.566354
    21  O    6.527429   5.926322   6.967826   6.643449   7.220730
    22  H    7.088140   6.468708   7.635810   7.395063   7.636325
    23  H    5.800044   5.323740   6.220867   5.979906   6.409367
    24  O    3.226953   3.260297   2.538793   1.517102   4.688781
    25  H    3.405027   3.233737   2.977564   2.063650   4.844389
    26  H    4.013778   4.183368   3.115050   2.147576   5.391760
                    6          7          8          9         10
     6  F    0.000000
     7  F    2.169203   0.000000
     8  F    2.164958   2.173052   0.000000
     9  O    6.706880   6.528169   7.775413   0.000000
    10  H    7.466877   7.425041   8.573524   0.959695   0.000000
    11  H    7.060069   6.658237   8.124813   0.984689   1.573329
    12  O    5.155162   3.994349   5.842780   3.506350   4.455941
    13  H    4.938066   3.483547   5.485864   4.454944   5.407135
    14  H    4.524386   3.758804   5.517574   3.160042   4.107377
    15  O    6.098528   5.299750   6.359899   2.840939   3.529005
    16  H    6.268272   5.727792   6.817881   1.912954   2.561597
    17  H    5.679862   4.671463   5.999551   3.004218   3.846799
    18  O    4.148615   4.238487   5.603620   2.817500   3.600875
    19  H    4.969072   5.064576   6.324925   1.912751   2.641431
    20  H    3.434147   3.777176   4.849188   3.319546   4.057646
    21  O    7.476921   6.668575   8.453253   2.690357   3.281961
    22  H    7.772103   7.022694   8.899894   3.314422   3.823194
    23  H    6.740322   5.775952   7.616041   2.936483   3.720314
    24  O    5.589516   5.085150   5.193372   4.916534   5.457183
    25  H    5.675696   5.056456   5.557123   4.038161   4.619157
    26  H    6.391176   5.708229   5.758783   5.556314   6.058189
                   11         12         13         14         15
    11  H    0.000000
    12  O    3.182687   0.000000
    13  H    4.121553   0.960021   0.000000
    14  H    3.016053   0.995495   1.584512   0.000000
    15  O    3.076010   2.848166   3.566055   3.027860   0.000000
    16  H    2.292634   3.011667   3.875247   2.982025   0.972444
    17  H    3.017281   1.922219   2.603013   2.262429   0.972506
    18  O    3.057421   2.638930   3.200819   1.665806   3.635762
    19  H    2.312452   2.927990   3.688587   2.110745   3.300208
    20  H    3.746956   3.083540   3.538358   2.159265   3.650874
    21  O    1.741768   2.748151   3.498601   2.986948   3.730486
    22  H    2.372505   3.245517   3.860940   3.392729   4.637470
    23  H    2.163137   1.818018   2.527126   2.219789   3.335757
    24  O    5.457936   4.719256   5.107969   4.691662   2.638758
    25  H    4.516433   3.946470   4.450763   3.969553   1.647216
    26  H    6.034905   5.278884   5.625953   5.394116   3.059283
                   16         17         18         19         20
    16  H    0.000000
    17  H    1.534931   0.000000
    18  O    3.248809   3.241980   0.000000
    19  H    2.689528   3.110071   0.972739   0.000000
    20  H    3.384268   3.364814   0.970099   1.554097   0.000000
    21  O    3.319727   3.285947   3.723597   3.363420   4.544589
    22  H    4.202232   4.132481   4.017883   3.749706   4.926663
    23  H    3.129695   2.683890   3.309127   3.165978   4.067010
    24  O    3.223059   3.147439   4.918657   4.815491   4.382694
    25  H    2.262895   2.238678   4.301946   4.110496   3.928932
    26  H    3.749453   3.605628   5.780343   5.649490   5.297222
                   21         22         23         24         25
    21  O    0.000000
    22  H    0.960199   0.000000
    23  H    0.978107   1.553843   0.000000
    24  O    6.295118   7.151521   5.789386   0.000000
    25  H    5.327359   6.200827   4.859381   0.994758   0.000000
    26  H    6.775043   7.670332   6.280022   0.960443   1.572052
                   26
    26  H    0.000000
 Stoichiometry    C2H13F3O8
 Framework group  C1[X(C2H13F3O8)]
 Deg. of freedom    72
 Full point group                 C1      NOp   1
 Largest Abelian subgroup         C1      NOp   1
 Largest concise Abelian subgroup C1      NOp   1
                         Standard orientation:                         
 ---------------------------------------------------------------------
 Center     Atomic      Atomic             Coordinates (Angstroms)
 Number     Number       Type             X           Y           Z
 ---------------------------------------------------------------------
      1          6           0       -1.766518    0.472423    0.351948
      2          8           0       -0.926822    0.294643    1.208470
      3          8           0       -1.957163    1.536834   -0.365825
      4          1           0       -1.217642    2.228128   -0.202848
      5          6           0       -2.732750   -0.670725   -0.048309
      6          9           0       -2.833631   -1.572815    0.926767
      7          9           0       -2.238265   -1.291690   -1.140102
      8          9           0       -3.956381   -0.226176   -0.343288
      9          8           0        3.629218    0.177142    1.315945
     10          1           0        4.271046    0.477490    1.963141
     11          1           0        4.109974   -0.332198    0.623803
     12          8           0        1.738526   -1.010983   -1.387411
     13          1           0        1.132267   -1.417095   -2.011242
     14          1           0        1.459878   -1.271282   -0.467841
     15          8           0        2.105866    1.685778   -0.548015
     16          1           0        2.646912    1.381404    0.200498
     17          1           0        1.900329    0.872720   -1.040416
     18          8           0        1.303663   -1.408085    1.184972
     19          1           0        2.051550   -0.884700    1.521059
     20          1           0        0.500350   -0.925273    1.435317
     21          8           0        4.423190   -1.223075   -0.839751
     22          1           0        4.725147   -2.133340   -0.792612
     23          1           0        3.536410   -1.244301   -1.251898
     24          8           0       -0.028400    3.159544   -0.062248
     25          1           0        0.805556    2.634708   -0.198663
     26          1           0        0.023704    3.925292   -0.639626
 ---------------------------------------------------------------------
 Rotational constants (GHZ):           0.8020897           0.2994438           0.2592411
 Standard basis: 6-31++G(d,p) (6D, 7F)
 There are   325 symmetry adapted cartesian basis functions of A   symmetry.
 There are   325 symmetry adapted basis functions of A   symmetry.
   325 basis functions,   520 primitive gaussians,   325 cartesian basis functions
    58 alpha electrons       58 beta electrons
       nuclear repulsion energy       991.6888211466 Hartrees.
 NAtoms=   26 NActive=   26 NUniq=   26 SFac= 1.00D+00 NAtFMM=   60 NAOKFM=F Big=F
 Integral buffers will be    131072 words long.
 Raffenetti 2 integral format.
 Two-electron integral symmetry is turned on.
 Nuclear repulsion after empirical dispersion term =      991.6749567634 Hartrees.
 One-electron integrals computed using PRISM.
 NBasis=   325 RedAO= T EigKep=  5.97D-05  NBF=   325
 NBsUse=   325 1.00D-06 EigRej= -1.00D+00 NBFU=   325
 Initial guess from the checkpoint file:  "/local_scratch/slurm.5787698/Gau-2151095.chk"
 B after Tr=     0.000000    0.000000   -0.000000
         Rot=    0.999999   -0.001598    0.000339   -0.000530 Ang=  -0.20 deg.
 ExpMin= 3.60D-02 ExpMax= 7.00D+03 ExpMxC= 1.05D+03 IAcc=3 IRadAn=         5 AccDes= 0.00D+00
 Harris functional with IExCor= 4639 and IRadAn=       5 diagonalized for initial guess.
 HarFok:  IExCor= 4639 AccDes= 0.00D+00 IRadAn=         5 IDoV= 1 UseB2=F ITyADJ=14
 ICtDFT=  3500011 ScaDFX=  1.000000  1.000000  1.000000  1.000000
 FoFCou: FMM=F IPFlag=           0 FMFlag=      100000 FMFlg1=           0
         NFxFlg=           0 DoJE=T BraDBF=F KetDBF=T FulRan=T
         wScrn=  0.000000 ICntrl=       500 IOpCl=  0 I1Cent=   200000004 NGrid=           0
         NMat0=    1 NMatS0=      1 NMatT0=    0 NMatD0=    1 NMtDS0=    0 NMtDT0=    0
 Petite list used in FoFCou.
 Requested convergence on RMS density matrix=1.00D-10 within 128 cycles.
 Requested convergence on MAX density matrix=1.00D-08.
 Requested convergence on             energy=1.00D-08.
 No special actions if energy rises.
 SCF Done:  E(RwB97XD) =  -985.244396954     A.U. after   14 cycles
            NFock= 14  Conv=0.33D-10     -V/T= 2.0083
 Calling FoFJK, ICntrl=      2127 FMM=F ISym2X=0 I1Cent= 0 IOpClX= 0 NMat=1 NMatS=1 NMatT=0.
 ***** Axes restored to original set *****
 -------------------------------------------------------------------
 Center     Atomic                   Forces (Hartrees/Bohr)
 Number     Number              X              Y              Z
 -------------------------------------------------------------------
      1        6           0.000032911    0.000006963    0.000295689
      2        8           0.000009778    0.000062211   -0.000445989
      3        8          -0.000285411   -0.000165137    0.000024775
      4        1           0.000205724    0.000170297    0.000111803
      5        6          -0.000075467    0.000176390    0.000079188
      6        9           0.000032702   -0.000029446   -0.000059390
      7        9          -0.000061015   -0.000120766   -0.000081273
      8        9           0.000014209   -0.000052282    0.000009064
      9        8          -0.000059065    0.000154400    0.000010894
     10        1          -0.000037683    0.000024034   -0.000005827
     11        1           0.000074336   -0.000183189   -0.000021836
     12        8           0.000040884   -0.000016630    0.000059824
     13        1          -0.000028687    0.000015696   -0.000024879
     14        1           0.000019093    0.000000323    0.000000654
     15        8          -0.000102002   -0.000206416    0.000051819
     16        1           0.000023482    0.000022577   -0.000012387
     17        1           0.000096528    0.000129794   -0.000009799
     18        8           0.000090283    0.000192778   -0.000022674
     19        1          -0.000153934   -0.000000572   -0.000069021
     20        1           0.000050414   -0.000178405    0.000136106
     21        8           0.000025810   -0.000069447    0.000035594
     22        1          -0.000017414    0.000014843   -0.000020661
     23        1           0.000033999    0.000034349   -0.000015075
     24        8           0.000018977    0.000066213   -0.000116687
     25        1           0.000075916   -0.000109231    0.000100280
     26        1          -0.000024367    0.000060651   -0.000010195
 -------------------------------------------------------------------
 Cartesian Forces:  Max     0.000445989 RMS     0.000107942

 GradGradGradGradGradGradGradGradGradGradGradGradGradGradGradGradGradGrad
 Berny optimization.
 Using GEDIIS/GDIIS optimizer.
 FormGI is forming the generalized inverse of G from B-inverse, IUseBI=4.
 Internal  Forces:  Max     0.000347598 RMS     0.000076544
 Search for a local minimum.
 Step number   9 out of a maximum of  156
 All quantities printed in internal units (Hartrees-Bohrs-Radians)
 Mixed Optimization -- En-DIIS/RFO-DIIS
 Swapping is turned off.
 Update second derivatives using D2CorX and points    5    6    7    8    9
 DE= -1.14D-05 DEPred=-1.15D-05 R= 9.92D-01
 TightC=F SS=  1.41D+00  RLast= 9.58D-02 DXNew= 3.0023D+00 2.8749D-01
 Trust test= 9.92D-01 RLast= 9.58D-02 DXMaxT set to 1.79D+00
 ITU=  1  1  0  1  1  1  1  1  0
     Eigenvalues ---    0.00010   0.00028   0.00046   0.00052   0.00060
     Eigenvalues ---    0.00084   0.00228   0.00237   0.00338   0.00404
     Eigenvalues ---    0.00479   0.00515   0.00637   0.00762   0.00773
     Eigenvalues ---    0.00918   0.01003   0.01121   0.01164   0.01249
     Eigenvalues ---    0.01318   0.01458   0.01594   0.01686   0.01764
     Eigenvalues ---    0.01828   0.02069   0.02159   0.02203   0.02370
     Eigenvalues ---    0.02459   0.02566   0.02845   0.02948   0.03148
     Eigenvalues ---    0.03318   0.04155   0.04361   0.04487   0.04975
     Eigenvalues ---    0.05444   0.05654   0.05966   0.06080   0.07473
     Eigenvalues ---    0.08589   0.11291   0.13979   0.19916   0.20598
     Eigenvalues ---    0.22522   0.23647   0.26345   0.35405   0.36529
     Eigenvalues ---    0.37659   0.39255   0.41114   0.41642   0.43849
     Eigenvalues ---    0.47169   0.48581   0.49933   0.51633   0.54114
     Eigenvalues ---    0.55546   0.56680   0.56969   0.57267   0.57756
     Eigenvalues ---    0.59008   0.96156
 Eigenvalue     1 is   9.83D-05 Eigenvector:
                          D11       D49       D48       D2        D1
   1                    0.55938  -0.30686  -0.28863  -0.26103  -0.25924
                          D39       D12       D38       D13       D51
   1                    0.19784  -0.18308   0.18217  -0.17024   0.14346
 En-DIIS/RFO-DIIS/Sim-DIIS IScMMF=       -3 using points:     9    8    7    6    5    4    3    2
 RFO step:  Lambda=-2.31158597D-05.
 DidBck=T Rises=F RFO-DIIS coefs:    0.49760    0.26815    0.42684    0.00128   -0.16972
                  RFO-DIIS coefs:    0.04842   -0.01605   -0.05652
 Iteration  1 RMS(Cart)=  0.01496036 RMS(Int)=  0.00043432
 Iteration  2 RMS(Cart)=  0.00007697 RMS(Int)=  0.00043163
 Iteration  3 RMS(Cart)=  0.00000003 RMS(Int)=  0.00043163
 Variable       Old X    -DE/DX   Delta X   Delta X   Delta X     New X
                                 (Linear)    (Quad)   (Total)
    R1        2.29142  -0.00035   0.00011  -0.00001  -0.00001   2.29142
    R2        2.45265  -0.00008   0.00067  -0.00069  -0.00002   2.45264
    R3        2.92792   0.00010  -0.00064   0.00068   0.00004   2.92796
    R4        3.57377   0.00010   0.00144  -0.00184  -0.00050   3.57327
    R5        1.93763   0.00035  -0.00336   0.00373   0.00050   1.93813
    R6        2.86691   0.00006   0.00611  -0.00668  -0.00043   2.86648
    R7        2.51746  -0.00006  -0.00011   0.00032   0.00021   2.51767
    R8        2.55087   0.00010   0.00018  -0.00069  -0.00051   2.55035
    R9        2.52256  -0.00003   0.00000   0.00012   0.00012   2.52268
   R10        1.81356  -0.00001   0.00004  -0.00005  -0.00001   1.81355
   R11        1.86079   0.00021   0.00001  -0.00026  -0.00010   1.86070
   R12        3.61496  -0.00003   0.00422  -0.00371   0.00084   3.61580
   R13        3.61458   0.00002  -0.00133   0.00090  -0.00053   3.61404
   R14        3.29146   0.00001   0.00150  -0.00001   0.00154   3.29300
   R15        1.81418   0.00002   0.00011  -0.00018  -0.00007   1.81411
   R16        1.88121   0.00001  -0.00024   0.00026  -0.00021   1.88101
   R17        3.63247  -0.00002   0.00232   0.00035   0.00282   3.63529
   R18        3.43556   0.00001   0.00321  -0.00512  -0.00229   3.43327
   R19        3.14792   0.00001   0.00128  -0.00198  -0.00093   3.14699
   R20        1.83765  -0.00004  -0.00032  -0.00016  -0.00006   1.83759
   R21        1.83777  -0.00016  -0.00101   0.00076   0.00000   1.83777
   R22        3.11279   0.00003   0.00394  -0.00445  -0.00039   3.11239
   R23        1.83821  -0.00013   0.00100  -0.00103  -0.00023   1.83798
   R24        1.83322  -0.00013   0.00018  -0.00017  -0.00011   1.83311
   R25        1.81451  -0.00002   0.00011  -0.00017  -0.00005   1.81446
   R26        1.84835  -0.00000   0.00048   0.00015   0.00028   1.84863
   R27        1.87982   0.00019  -0.00081   0.00082   0.00013   1.87995
   R28        1.81497   0.00001   0.00002  -0.00006  -0.00004   1.81493
    A1        2.23015  -0.00013  -0.00096   0.00103  -0.00025   2.22990
    A2        2.10152   0.00010   0.00048  -0.00057   0.00007   2.10159
    A3        1.95047   0.00003   0.00052  -0.00049   0.00018   1.95065
    A4        2.34886   0.00018  -0.00897   0.01611   0.00719   2.35605
    A5        1.93807   0.00006  -0.00134   0.00173   0.00015   1.93823
    A6        1.93665   0.00004  -0.00065   0.00056  -0.00009   1.93657
    A7        1.89642   0.00019   0.00002   0.00010   0.00012   1.89654
    A8        1.96387   0.00001  -0.00022   0.00011  -0.00011   1.96375
    A9        1.88414  -0.00010   0.00034  -0.00022   0.00012   1.88426
   A10        1.89424  -0.00003   0.00034  -0.00053  -0.00019   1.89405
   A11        1.88626  -0.00012   0.00022  -0.00005   0.00017   1.88643
   A12        1.88534   0.00001   0.00249  -0.00263   0.00021   1.88556
   A13        2.14080   0.00001  -0.00117   0.00169   0.00065   2.14144
   A14        2.28239  -0.00002  -0.00756   0.00475  -0.00326   2.27913
   A15        1.73805  -0.00001   0.00176  -0.00086   0.00071   1.73876
   A16        1.76290   0.00003   0.00717  -0.00385   0.00323   1.76614
   A17        1.55926  -0.00002   0.00066  -0.00069  -0.00036   1.55890
   A18        1.88901  -0.00001   0.00129  -0.00126   0.00005   1.88907
   A19        2.19568  -0.00001  -0.00081   0.00233   0.00179   2.19748
   A20        2.23783  -0.00001  -0.00380   0.00018  -0.00329   2.23454
   A21        1.68409  -0.00003   0.00133  -0.00199  -0.00119   1.68289
   A22        1.74609   0.00003   0.00196   0.00066   0.00251   1.74861
   A23        1.59987   0.00003   0.00232  -0.00064   0.00076   1.60063
   A24        1.81897   0.00006  -0.00025   0.00058   0.00041   1.81938
   A25        2.04459  -0.00012   0.00252  -0.00352  -0.00103   2.04356
   A26        2.00664   0.00004  -0.00184   0.00512   0.00268   2.00932
   A27        2.76951  -0.00003  -0.00170   0.00240   0.00055   2.77005
   A28        2.76110  -0.00001   0.00005  -0.00242  -0.00263   2.75848
   A29        1.79930  -0.00000  -0.00005  -0.00016  -0.00047   1.79884
   A30        1.86798   0.00007  -0.00022   0.00415   0.00365   1.87163
   A31        1.85429   0.00000  -0.00081   0.00060  -0.00005   1.85424
   A32        2.68103  -0.00000   0.00013   0.00074   0.00037   2.68139
   A33        2.72630   0.00012   0.00126   0.00136   0.00161   2.72791
   A34        2.09460   0.00000   0.00166   0.00162   0.00332   2.09792
   A35        1.77433  -0.00005   0.00294  -0.00262  -0.00170   1.77263
   A36        1.86004   0.00001   0.00100  -0.00013   0.00161   1.86164
   A37        2.75239  -0.00000   0.00279   0.00310   0.00364   2.75602
   A38        1.89710   0.00007   0.00097   0.00330   0.00395   1.90105
   A39        2.06724   0.00000   0.00304  -0.00156   0.00126   2.06850
   A40        1.86788   0.00004   0.00016   0.00023   0.00017   1.86804
   A41        3.04053   0.00006  -0.00008   0.00293   0.00248   3.04301
   A42        2.80379   0.00000  -0.00475   0.00314  -0.00267   2.80113
   A43        3.20602  -0.00002   0.00148   0.00021   0.00157   3.20759
   A44        3.08339   0.00000  -0.00085   0.00462   0.00332   3.08671
   A45        3.09980   0.00006   0.00038   0.00023   0.00048   3.10028
   A46        3.10719  -0.00004   0.00148  -0.00399  -0.00240   3.10480
   A47        3.41375   0.00001   0.00095  -0.00059   0.00071   3.41445
   A48        3.22902  -0.00012   0.00108  -0.00285  -0.00185   3.22717
    D1       -2.08363   0.00003  -0.00941   0.00771  -0.00126  -2.08490
    D2        1.00446   0.00010  -0.00857   0.00701  -0.00122   1.00324
    D3        0.11445  -0.00000   0.00013  -0.00121  -0.00092   0.11353
    D4       -2.97747  -0.00007  -0.00065  -0.00056  -0.00096  -2.97843
    D5        0.38984  -0.00002   0.00278  -0.00153   0.00129   0.39113
    D6       -1.67905  -0.00004   0.00274  -0.00167   0.00112  -1.67793
    D7        2.51607  -0.00003   0.00259  -0.00174   0.00090   2.51697
    D8       -2.79728   0.00003   0.00345  -0.00209   0.00131  -2.79596
    D9        1.41702   0.00001   0.00341  -0.00222   0.00114   1.41817
   D10       -0.67105   0.00002   0.00326  -0.00229   0.00092  -0.67012
   D11        0.90228   0.00018   0.01864   0.00770   0.02641   0.92869
   D12        0.87285  -0.00006  -0.00140  -0.00719  -0.00894   0.86392
   D13        2.97751   0.00007   0.00055  -0.00461  -0.00396   2.97355
   D14        1.25634   0.00001  -0.01304   0.00244  -0.01034   1.24600
   D15       -3.04984  -0.00001  -0.01114   0.00195  -0.00829  -3.05812
   D16       -2.77109   0.00003  -0.01126   0.00119  -0.00963  -2.78071
   D17       -0.79408   0.00000  -0.00936   0.00069  -0.00758  -0.80165
   D18       -1.21136   0.00001  -0.01037   0.00043  -0.01002  -1.22138
   D19        0.76565  -0.00002  -0.00846  -0.00006  -0.00797   0.75769
   D20        2.82133   0.00003   0.00644   0.00245   0.00928   2.83060
   D21        0.74885   0.00002   0.00249   0.00567   0.00806   0.75691
   D22       -1.01483  -0.00000  -0.00485   0.00972   0.00482  -1.01001
   D23       -2.95234  -0.00002  -0.00619   0.00306  -0.00223  -2.95457
   D24       -0.75801   0.00001   0.00088  -0.00163  -0.00082  -0.75884
   D25        0.98093  -0.00000   0.00273  -0.00272  -0.00010   0.98084
   D26       -3.13548   0.00002  -0.00180  -0.00318  -0.00494  -3.14042
   D27       -1.21783   0.00004  -0.00270  -0.00127  -0.00408  -1.22191
   D28       -0.85257  -0.00002  -0.00102  -0.00163  -0.00256  -0.85513
   D29        1.06508  -0.00000  -0.00192   0.00028  -0.00170   1.06338
   D30        0.74633   0.00001   0.00150  -0.00233  -0.00181   0.74452
   D31        2.66399   0.00003   0.00059  -0.00042  -0.00096   2.66303
   D32        2.70527  -0.00001   0.00625  -0.00305   0.00328   2.70856
   D33        0.64481   0.00003   0.00412  -0.00082   0.00334   0.64815
   D34       -1.10586  -0.00000   0.00177  -0.00131   0.00078  -1.10509
   D35       -2.82326   0.00002  -0.02224   0.00721  -0.01515  -2.83841
   D36       -0.67739   0.00002  -0.02081   0.00620  -0.01481  -0.69220
   D37        1.01370  -0.00000  -0.01954   0.00409  -0.01575   0.99795
   D38        0.07695  -0.00001   0.00448  -0.01123  -0.00654   0.07041
   D39        2.31568   0.00000   0.00319  -0.00644  -0.00336   2.31232
   D40        0.24764  -0.00003  -0.00402   0.00502   0.00125   0.24889
   D41       -2.01407   0.00005  -0.00548   0.00551   0.00036  -2.01371
   D42       -1.78976   0.00010   0.00566   0.00055   0.00614  -1.78362
   D43        2.27384  -0.00000   0.00222  -0.00092   0.00119   2.27503
   D44        0.34875   0.00010   0.00477   0.00413   0.00891   0.35766
   D45       -1.87084  -0.00001   0.00134   0.00265   0.00397  -1.86687
   D46       -0.05460   0.00002  -0.00156   0.00193   0.00036  -0.05424
   D47       -2.01617  -0.00006  -0.00102  -0.00281  -0.00347  -2.01963
   D48       -0.29451   0.00007  -0.00865  -0.00742  -0.01607  -0.31058
   D49        1.61894   0.00009  -0.00914  -0.00560  -0.01509   1.60385
   D50       -0.14244   0.00001   0.02238  -0.00286   0.01991  -0.12253
   D51        2.06472  -0.00001   0.02585  -0.00243   0.02360   2.08832
         Item               Value     Threshold  Converged?
 Maximum Force            0.000348     0.000015     NO 
 RMS     Force            0.000077     0.000010     NO 
 Maximum Displacement     0.056812     0.000060     NO 
 RMS     Displacement     0.014989     0.000040     NO 
 Predicted change in Energy=-5.593436D-06
 GradGradGradGradGradGradGradGradGradGradGradGradGradGradGradGradGradGrad

                          Input orientation:                          
 ---------------------------------------------------------------------
 Center     Atomic      Atomic             Coordinates (Angstroms)
 Number     Number       Type             X           Y           Z
 ---------------------------------------------------------------------
      1          6           0       -1.159318    0.680160   -1.112526
      2          8           0       -0.987052    0.741263    0.086184
      3          8           0       -0.474295    1.268210   -2.044960
      4          1           0        0.346292    1.743976   -1.654874
      5          6           0       -2.264713   -0.232522   -1.700559
      6          9           0       -3.206627   -0.485469   -0.792912
      7          9           0       -1.707886   -1.407829   -2.061101
      8          9           0       -2.846232    0.298489   -2.778491
      9          8           0        2.342323   -0.376193    2.986353
     10          1           0        2.672019    0.047050    3.782072
     11          1           0        2.778588   -1.255196    2.905488
     12          8           0        1.579938   -2.266949    0.135704
     13          1           0        1.214209   -2.777844   -0.590105
     14          1           0        0.828119   -1.964960    0.713947
     15          8           0        2.756727    0.324487    0.263979
     16          1           0        2.681448    0.311705    1.233390
     17          1           0        2.439763   -0.552455   -0.012203
     18          8           0       -0.104623   -1.228049    1.880234
     19          1           0        0.555575   -0.797862    2.450378
     20          1           0       -0.595489   -0.512785    1.446154
     21          8           0        3.259452   -2.794694    2.245708
     22          1           0        3.043458   -3.607464    2.709044
     23          1           0        2.761943   -2.811155    1.403570
     24          8           0        1.630775    2.301999   -1.072100
     25          1           0        2.069867    1.596717   -0.524873
     26          1           0        2.295734    2.646001   -1.673680
 ---------------------------------------------------------------------
                    Distance matrix (angstroms):
                    1          2          3          4          5
     1  C    0.000000
     2  O    1.212566   0.000000
     3  O    1.297880   2.254411   0.000000
     4  H    1.921642   2.411333   1.025614   0.000000
     5  C    1.549409   2.402733   2.361441   3.275054   0.000000
     6  F    2.377461   2.684063   3.479749   4.282130   1.332294
     7  F    2.358054   3.122344   2.946726   3.783985   1.349590
     8  F    2.401414   3.443685   2.665429   3.680239   1.334944
     9  O    5.493468   4.554605   5.995958   5.479074   6.573626
    10  H    6.247965   5.246935   6.733857   6.152150   7.383002
    11  H    5.949550   5.110222   6.438615   5.975617   6.906259
    12  O    4.212725   3.954900   4.633845   4.562409   4.721450
    13  H    4.226624   4.205596   4.619329   4.725872   4.451367
    14  H    3.779229   3.318521   4.445362   4.427153   4.289148
    15  O    4.166135   3.771100   4.081828   3.392218   5.420749
    16  H    4.515592   3.867622   4.649860   3.980757   5.776569
    17  H    3.960231   3.664212   3.992325   3.514909   5.008492
    18  O    3.702737   2.806330   4.666381   4.640393   4.298737
    19  H    4.221338   3.215279   5.053450   4.832995   5.050139
    20  H    2.878865   1.890893   3.921034   3.949215   3.573045
    21  O    6.548120   5.932902   6.989842   6.655867   7.256317
    22  H    7.116983   6.483505   7.664682   7.413258   7.681895
    23  H    5.822054   5.330117   6.245544   5.994887   6.446102
    24  O    3.227478   3.260450   2.538996   1.516876   4.689732
    25  H    3.407792   3.232638   2.981836   2.066228   4.849426
    26  H    4.014575   4.183519   3.115962   2.148098   5.392986
                    6          7          8          9         10
     6  F    0.000000
     7  F    2.169165   0.000000
     8  F    2.164947   2.173017   0.000000
     9  O    6.714584   6.553263   7.785225   0.000000
    10  H    7.468102   7.445999   8.576439   0.959689   0.000000
    11  H    7.077672   6.694680   8.146174   0.984638   1.573404
    12  O    5.191070   4.046458   5.887698   3.504624   4.454575
    13  H    4.983965   3.546746   5.544370   4.453271   5.405661
    14  H    4.553976   3.800343   5.551683   3.159244   4.106281
    15  O    6.110208   5.323503   6.375770   2.841479   3.530032
    16  H    6.277804   5.751237   6.830126   1.913397   2.562403
    17  H    5.700501   4.704533   6.026458   3.005312   3.848360
    18  O    4.161678   4.258743   5.616979   2.817215   3.598973
    19  H    4.977016   5.084167   6.333668   1.912470   2.639435
    20  H    3.439797   3.786735   4.855062   3.319882   4.055434
    21  O    7.508389   6.719110   8.490567   2.690506   3.283443
    22  H    7.814993   7.082933   8.947511   3.318072   3.826857
    23  H    6.771793   5.826889   7.655792   2.934335   3.719502
    24  O    5.590025   5.087986   5.193209   4.914270   5.452703
    25  H    5.678797   5.065443   5.561675   4.036746   4.616691
    26  H    6.392014   5.710745   5.759448   5.554434   6.054863
                   11         12         13         14         15
    11  H    0.000000
    12  O    3.183098   0.000000
    13  H    4.121276   0.959984   0.000000
    14  H    3.018434   0.995386   1.584424   0.000000
    15  O    3.077896   2.849005   3.568372   3.027138   0.000000
    16  H    2.293584   3.011262   3.875982   2.981250   0.972413
    17  H    3.020194   1.923711   2.605438   2.262710   0.972507
    18  O    3.060194   2.638266   3.200588   1.665315   3.634552
    19  H    2.314749   2.926646   3.687638   2.109880   3.299254
    20  H    3.750364   3.086560   3.542859   2.161389   3.651837
    21  O    1.742583   2.747981   3.496447   2.991008   3.729513
    22  H    2.375271   3.249762   3.862487   3.403815   4.639051
    23  H    2.162648   1.816806   2.524150   2.220653   3.336307
    24  O    5.458234   4.726168   5.119634   4.694801   2.638831
    25  H    4.516976   3.950229   4.457936   3.970159   1.647008
    26  H    6.035004   5.284252   5.635772   5.395889   3.058834
                   16         17         18         19         20
    16  H    0.000000
    17  H    1.535150   0.000000
    18  O    3.248298   3.242166   0.000000
    19  H    2.689151   3.110417   0.972619   0.000000
    20  H    3.385760   3.367660   0.970040   1.553926   0.000000
    21  O    3.317919   3.285983   3.728934   3.367518   4.550491
    22  H    4.203391   4.135543   4.032240   3.761694   4.941039
    23  H    3.128529   2.685133   3.309175   3.164999   4.068989
    24  O    3.221874   3.150516   4.918243   4.813839   4.384160
    25  H    2.262030   2.240222   4.300262   4.108432   3.929259
    26  H    3.748169   3.607128   5.779298   5.647672   5.298157
                   21         22         23         24         25
    21  O    0.000000
    22  H    0.960172   0.000000
    23  H    0.978254   1.554870   0.000000
    24  O    6.295769   7.156429   5.792480   0.000000
    25  H    5.326887   6.203999   4.860782   0.994827   0.000000
    26  H    6.774328   7.672887   6.282307   0.960420   1.572186
                   26
    26  H    0.000000
 Stoichiometry    C2H13F3O8
 Framework group  C1[X(C2H13F3O8)]
 Deg. of freedom    72
 Full point group                 C1      NOp   1
 Largest Abelian subgroup         C1      NOp   1
 Largest concise Abelian subgroup C1      NOp   1
                         Standard orientation:                         
 ---------------------------------------------------------------------
 Center     Atomic      Atomic             Coordinates (Angstroms)
 Number     Number       Type             X           Y           Z
 ---------------------------------------------------------------------
      1          6           0       -1.771575    0.468470    0.349666
      2          8           0       -0.925255    0.282384    1.197859
      3          8           0       -1.963540    1.537737   -0.360481
      4          1           0       -1.219850    2.225396   -0.199440
      5          6           0       -2.746345   -0.668213   -0.048384
      6          9           0       -2.843936   -1.574369    0.923400
      7          9           0       -2.263625   -1.286254   -1.146746
      8          9           0       -3.970216   -0.216375   -0.331328
      9          8           0        3.626242    0.174750    1.327156
     10          1           0        4.258962    0.474389    1.983574
     11          1           0        4.117333   -0.328337    0.637776
     12          8           0        1.765704   -1.010332   -1.396145
     13          1           0        1.169403   -1.419167   -2.027690
     14          1           0        1.477823   -1.273646   -0.480403
     15          8           0        2.111529    1.685762   -0.542734
     16          1           0        2.648748    1.380196    0.208007
     17          1           0        1.913978    0.874574   -1.041451
     18          8           0        1.307472   -1.417508    1.169917
     19          1           0        2.050695   -0.893051    1.514230
     20          1           0        0.500446   -0.940017    1.418288
     21          8           0        4.447561   -1.207259   -0.830229
     22          1           0        4.761772   -2.113681   -0.790215
     23          1           0        3.562207   -1.235331   -1.245371
     24          8           0       -0.027933    3.153262   -0.060476
     25          1           0        0.806567    2.629035   -0.196405
     26          1           0        0.025183    3.920717   -0.635453
 ---------------------------------------------------------------------
 Rotational constants (GHZ):           0.8044406           0.2972947           0.2577547
 Standard basis: 6-31++G(d,p) (6D, 7F)
 There are   325 symmetry adapted cartesian basis functions of A   symmetry.
 There are   325 symmetry adapted basis functions of A   symmetry.
   325 basis functions,   520 primitive gaussians,   325 cartesian basis functions
    58 alpha electrons       58 beta electrons
       nuclear repulsion energy       990.5968799147 Hartrees.
 NAtoms=   26 NActive=   26 NUniq=   26 SFac= 1.00D+00 NAtFMM=   60 NAOKFM=F Big=F
 Integral buffers will be    131072 words long.
 Raffenetti 2 integral format.
 Two-electron integral symmetry is turned on.
 Nuclear repulsion after empirical dispersion term =      990.5830719938 Hartrees.
 One-electron integrals computed using PRISM.
 NBasis=   325 RedAO= T EigKep=  6.01D-05  NBF=   325
 NBsUse=   325 1.00D-06 EigRej= -1.00D+00 NBFU=   325
 Initial guess from the checkpoint file:  "/local_scratch/slurm.5787698/Gau-2151095.chk"
 B after Tr=    -0.000000   -0.000000   -0.000000
         Rot=    0.999999   -0.001493    0.000475   -0.000153 Ang=  -0.18 deg.
 ExpMin= 3.60D-02 ExpMax= 7.00D+03 ExpMxC= 1.05D+03 IAcc=3 IRadAn=         5 AccDes= 0.00D+00
 Harris functional with IExCor= 4639 and IRadAn=       5 diagonalized for initial guess.
 HarFok:  IExCor= 4639 AccDes= 0.00D+00 IRadAn=         5 IDoV= 1 UseB2=F ITyADJ=14
 ICtDFT=  3500011 ScaDFX=  1.000000  1.000000  1.000000  1.000000
 FoFCou: FMM=F IPFlag=           0 FMFlag=      100000 FMFlg1=           0
         NFxFlg=           0 DoJE=T BraDBF=F KetDBF=T FulRan=T
         wScrn=  0.000000 ICntrl=       500 IOpCl=  0 I1Cent=   200000004 NGrid=           0
         NMat0=    1 NMatS0=      1 NMatT0=    0 NMatD0=    1 NMtDS0=    0 NMtDT0=    0
 Petite list used in FoFCou.
 Requested convergence on RMS density matrix=1.00D-10 within 128 cycles.
 Requested convergence on MAX density matrix=1.00D-08.
 Requested convergence on             energy=1.00D-08.
 No special actions if energy rises.
 SCF Done:  E(RwB97XD) =  -985.244402624     A.U. after   15 cycles
            NFock= 15  Conv=0.23D-10     -V/T= 2.0083
 Calling FoFJK, ICntrl=      2127 FMM=F ISym2X=0 I1Cent= 0 IOpClX= 0 NMat=1 NMatS=1 NMatT=0.
 ***** Axes restored to original set *****
 -------------------------------------------------------------------
 Center     Atomic                   Forces (Hartrees/Bohr)
 Number     Number              X              Y              Z
 -------------------------------------------------------------------
      1        6           0.000074510    0.000013985    0.000252730
      2        8          -0.000012169    0.000056334   -0.000390109
      3        8          -0.000152951   -0.000103697    0.000068255
      4        1           0.000067216    0.000083549    0.000069758
      5        6          -0.000109386    0.000234715    0.000097739
      6        9           0.000051676   -0.000023161   -0.000062274
      7        9          -0.000050891   -0.000158522   -0.000098563
      8        9           0.000021870   -0.000055548    0.000006735
      9        8          -0.000061605    0.000170259    0.000030887
     10        1          -0.000017378    0.000013835   -0.000006617
     11        1           0.000077454   -0.000175081   -0.000049263
     12        8           0.000134807   -0.000027539   -0.000008146
     13        1          -0.000027381    0.000009631   -0.000043648
     14        1          -0.000058315    0.000015701    0.000096259
     15        8          -0.000057522   -0.000236012   -0.000006333
     16        1          -0.000012006   -0.000012956   -0.000000056
     17        1           0.000069611    0.000187290    0.000048887
     18        8          -0.000029803    0.000096451   -0.000051548
     19        1          -0.000056463    0.000039572   -0.000012160
     20        1           0.000081762   -0.000124074    0.000088464
     21        8          -0.000003018    0.000024113    0.000043496
     22        1          -0.000068562    0.000018739   -0.000096099
     23        1           0.000107612   -0.000044337    0.000046052
     24        8           0.000016610    0.000031272   -0.000071018
     25        1           0.000038107   -0.000088059    0.000069031
     26        1          -0.000023786    0.000053539   -0.000022459
 -------------------------------------------------------------------
 Cartesian Forces:  Max     0.000390109 RMS     0.000096011

 GradGradGradGradGradGradGradGradGradGradGradGradGradGradGradGradGradGrad
 Berny optimization.
 Using GEDIIS/GDIIS optimizer.
 FormGI is forming the generalized inverse of G from B-inverse, IUseBI=4.
 Internal  Forces:  Max     0.000307769 RMS     0.000071843
 Search for a local minimum.
 Step number  10 out of a maximum of  156
 All quantities printed in internal units (Hartrees-Bohrs-Radians)
 Mixed Optimization -- En-DIIS/RFO-DIIS
 Swapping is turned off.
 Update second derivatives using D2CorX and points    5    6    7    8    9
                                                     10
 DE= -5.67D-06 DEPred=-5.59D-06 R= 1.01D+00
 TightC=F SS=  1.41D+00  RLast= 6.42D-02 DXNew= 3.0023D+00 1.9258D-01
 Trust test= 1.01D+00 RLast= 6.42D-02 DXMaxT set to 1.79D+00
 ITU=  1  1  1  0  1  1  1  1  1  0
     Eigenvalues ---    0.00012   0.00019   0.00045   0.00054   0.00059
     Eigenvalues ---    0.00084   0.00215   0.00235   0.00345   0.00392
     Eigenvalues ---    0.00455   0.00508   0.00644   0.00766   0.00812
     Eigenvalues ---    0.00919   0.01008   0.01114   0.01168   0.01212
     Eigenvalues ---    0.01309   0.01413   0.01592   0.01683   0.01757
     Eigenvalues ---    0.01897   0.02065   0.02163   0.02243   0.02379
     Eigenvalues ---    0.02466   0.02569   0.02822   0.02953   0.03121
     Eigenvalues ---    0.03406   0.04226   0.04363   0.04571   0.04996
     Eigenvalues ---    0.05585   0.05674   0.05974   0.06115   0.07622
     Eigenvalues ---    0.08637   0.11298   0.13977   0.19891   0.20619
     Eigenvalues ---    0.22582   0.23722   0.26359   0.35086   0.36056
     Eigenvalues ---    0.37275   0.39262   0.40548   0.41799   0.44095
     Eigenvalues ---    0.47538   0.48952   0.50722   0.51568   0.54003
     Eigenvalues ---    0.55549   0.56690   0.56993   0.57312   0.57757
     Eigenvalues ---    0.59200   0.95676
 En-DIIS/RFO-DIIS/Sim-DIIS IScMMF=       -3 using points:    10    9    8    7    6    5    4    3    2
 RFO step:  Lambda=-4.51238733D-05.
 DidBck=F Rises=F RFO-DIIS coefs:    3.00000   -1.93268   -0.10390   -0.00208    0.12570
                  RFO-DIIS coefs:   -0.03919   -0.08256    0.12602   -0.09130
 Iteration  1 RMS(Cart)=  0.06296893 RMS(Int)=  0.00089571
 Iteration  2 RMS(Cart)=  0.00127956 RMS(Int)=  0.00031540
 Iteration  3 RMS(Cart)=  0.00000074 RMS(Int)=  0.00031540
 Variable       Old X    -DE/DX   Delta X   Delta X   Delta X     New X
                                 (Linear)    (Quad)   (Total)
    R1        2.29142  -0.00031   0.00118  -0.00075   0.00036   2.29178
    R2        2.45264  -0.00011   0.00033  -0.00061  -0.00023   2.45241
    R3        2.92796   0.00009  -0.00080   0.00093   0.00013   2.92809
    R4        3.57327   0.00009  -0.00516  -0.00699  -0.01221   3.56106
    R5        1.93813   0.00016   0.00527  -0.00394   0.00146   1.93959
    R6        2.86648   0.00004  -0.00908   0.00585  -0.00309   2.86339
    R7        2.51767  -0.00007   0.00050   0.00016   0.00065   2.51832
    R8        2.55035   0.00014  -0.00087  -0.00116  -0.00203   2.54832
    R9        2.52268  -0.00004   0.00042   0.00012   0.00054   2.52322
   R10        1.81355  -0.00001   0.00012  -0.00015  -0.00003   1.81352
   R11        1.86070   0.00018  -0.00026  -0.00074  -0.00093   1.85977
   R12        3.61580  -0.00004   0.00568  -0.00636  -0.00055   3.61525
   R13        3.61404   0.00001   0.00040  -0.00062  -0.00012   3.61392
   R14        3.29300  -0.00001   0.00452  -0.00084   0.00370   3.29671
   R15        1.81411   0.00004  -0.00002  -0.00026  -0.00028   1.81383
   R16        1.88101   0.00012  -0.00015   0.00064   0.00032   1.88133
   R17        3.63529  -0.00003   0.00790   0.00025   0.00802   3.64330
   R18        3.43327   0.00001  -0.00422   0.00102  -0.00335   3.42992
   R19        3.14699   0.00001  -0.00163  -0.00119  -0.00293   3.14406
   R20        1.83759  -0.00003  -0.00029  -0.00046  -0.00063   1.83697
   R21        1.83777  -0.00023   0.00006  -0.00012  -0.00014   1.83763
   R22        3.11239   0.00002  -0.00179  -0.00090  -0.00262   3.10978
   R23        1.83798  -0.00002  -0.00009  -0.00054  -0.00056   1.83742
   R24        1.83311  -0.00009   0.00027  -0.00009   0.00009   1.83320
   R25        1.81446  -0.00005  -0.00002  -0.00018  -0.00021   1.81426
   R26        1.84863  -0.00009   0.00087   0.00029   0.00103   1.84966
   R27        1.87995   0.00014   0.00064  -0.00048   0.00025   1.88020
   R28        1.81493   0.00002   0.00005  -0.00018  -0.00013   1.81480
    A1        2.22990  -0.00012  -0.00062   0.00051  -0.00056   2.22933
    A2        2.10159   0.00010  -0.00043   0.00039   0.00020   2.10179
    A3        1.95065   0.00002   0.00106  -0.00090   0.00038   1.95102
    A4        2.35605   0.00019   0.01440   0.01644   0.03106   2.38710
    A5        1.93823   0.00002  -0.00023   0.00103   0.00035   1.93858
    A6        1.93657   0.00002  -0.00067   0.00042  -0.00026   1.93631
    A7        1.89654   0.00021   0.00007   0.00027   0.00035   1.89689
    A8        1.96375   0.00001  -0.00053  -0.00007  -0.00060   1.96315
    A9        1.88426  -0.00010   0.00069  -0.00006   0.00064   1.88490
   A10        1.89405  -0.00002  -0.00017  -0.00056  -0.00074   1.89331
   A11        1.88643  -0.00013   0.00070  -0.00000   0.00070   1.88713
   A12        1.88556   0.00002   0.00120  -0.00195  -0.00042   1.88513
   A13        2.14144   0.00004   0.00130   0.00146   0.00223   2.14367
   A14        2.27913  -0.00002  -0.01139   0.00723  -0.00454   2.27459
   A15        1.73876  -0.00004   0.00511  -0.00212   0.00299   1.74175
   A16        1.76614   0.00002   0.01114  -0.00364   0.00739   1.77352
   A17        1.55890  -0.00003  -0.00144  -0.00346  -0.00522   1.55367
   A18        1.88907  -0.00001   0.00105  -0.00121   0.00014   1.88921
   A19        2.19748  -0.00000  -0.00001   0.00598   0.00589   2.20337
   A20        2.23454  -0.00001  -0.00934  -0.00170  -0.01115   2.22339
   A21        1.68289  -0.00003  -0.00266  -0.00434  -0.00780   1.67509
   A22        1.74861   0.00002   0.01036  -0.00207   0.00797   1.75658
   A23        1.60063   0.00002   0.00473   0.00121   0.00596   1.60658
   A24        1.81938   0.00005   0.00047   0.00050   0.00104   1.82042
   A25        2.04356  -0.00011   0.00123  -0.00708  -0.00596   2.03760
   A26        2.00932   0.00002   0.00575   0.00622   0.01134   2.02065
   A27        2.77005  -0.00002  -0.00060   0.00471   0.00417   2.77423
   A28        2.75848   0.00003  -0.00605  -0.00086  -0.00702   2.75146
   A29        1.79884  -0.00002   0.00007  -0.00057  -0.00056   1.79828
   A30        1.87163   0.00006   0.00753   0.00669   0.01388   1.88551
   A31        1.85424  -0.00000  -0.00009  -0.00066  -0.00081   1.85344
   A32        2.68139  -0.00000  -0.00116   0.00406   0.00255   2.68394
   A33        2.72791   0.00013   0.00822   0.01288   0.02002   2.74793
   A34        2.09792   0.00001   0.01036   0.00193   0.01230   2.11022
   A35        1.77263   0.00002  -0.00087   0.00136  -0.00053   1.77210
   A36        1.86164  -0.00004   0.00241  -0.00122   0.00121   1.86285
   A37        2.75602  -0.00005   0.00552   0.00023   0.00465   2.76067
   A38        1.90105   0.00009   0.01184   0.00470   0.01590   1.91695
   A39        2.06850  -0.00002   0.00651  -0.00319   0.00302   2.07152
   A40        1.86804   0.00003   0.00064   0.00017   0.00038   1.86842
   A41        3.04301   0.00009   0.00566   0.00654   0.01171   3.05471
   A42        2.80113   0.00001  -0.00832   0.00260  -0.00626   2.79486
   A43        3.20759  -0.00006   0.00398  -0.00192   0.00204   3.20963
   A44        3.08671   0.00003   0.00735   0.00796   0.01472   3.10144
   A45        3.10028   0.00005   0.00147   0.00067   0.00229   3.10257
   A46        3.10480  -0.00004  -0.00664  -0.00205  -0.00849   3.09631
   A47        3.41445   0.00002   0.00373   0.00165   0.00599   3.42044
   A48        3.22717  -0.00011  -0.00391  -0.00435  -0.00832   3.21885
    D1       -2.08490   0.00004  -0.00700   0.02111   0.01443  -2.07046
    D2        1.00324   0.00012  -0.00657   0.02114   0.01482   1.01806
    D3        0.11353  -0.00002   0.00053  -0.00649  -0.00584   0.10769
    D4       -2.97843  -0.00009   0.00016  -0.00654  -0.00620  -2.98463
    D5        0.39113  -0.00003   0.00396  -0.00206   0.00193   0.39306
    D6       -1.67793  -0.00005   0.00346  -0.00241   0.00109  -1.67684
    D7        2.51697  -0.00004   0.00286  -0.00254   0.00036   2.51733
    D8       -2.79596   0.00003   0.00428  -0.00200   0.00224  -2.79372
    D9        1.41817   0.00002   0.00378  -0.00235   0.00139   1.41956
   D10       -0.67012   0.00003   0.00319  -0.00248   0.00067  -0.66946
   D11        0.92869   0.00018   0.06052   0.01508   0.07540   1.00409
   D12        0.86392  -0.00005  -0.02520  -0.00635  -0.03198   0.83194
   D13        2.97355   0.00007  -0.01026  -0.00282  -0.01280   2.96074
   D14        1.24600   0.00004  -0.02762  -0.00015  -0.02752   1.21848
   D15       -3.05812   0.00000  -0.02231   0.00082  -0.02108  -3.07920
   D16       -2.78071   0.00006  -0.02388  -0.00141  -0.02528  -2.80599
   D17       -0.80165   0.00002  -0.01857  -0.00044  -0.01884  -0.82049
   D18       -1.22138   0.00003  -0.02536  -0.00498  -0.03060  -1.25197
   D19        0.75769  -0.00001  -0.02006  -0.00401  -0.02416   0.73353
   D20        2.83060   0.00002   0.02383   0.00528   0.02946   2.86006
   D21        0.75691   0.00000   0.01757   0.00878   0.02631   0.78322
   D22       -1.01001  -0.00001   0.00657   0.01311   0.01965  -0.99036
   D23       -2.95457  -0.00000  -0.01443  -0.00029  -0.01366  -2.96823
   D24       -0.75884   0.00004  -0.00771  -0.00148  -0.00940  -0.76824
   D25        0.98084  -0.00001  -0.00264  -0.00442  -0.00726   0.97357
   D26       -3.14042   0.00003  -0.01175  -0.00654  -0.01814   3.12463
   D27       -1.22191   0.00003  -0.00982  -0.00576  -0.01563  -1.23754
   D28       -0.85513  -0.00002  -0.01091  -0.00272  -0.01388  -0.86901
   D29        1.06338  -0.00002  -0.00898  -0.00195  -0.01137   1.05201
   D30        0.74452  -0.00000  -0.00613  -0.00179  -0.00840   0.73612
   D31        2.66303  -0.00000  -0.00420  -0.00101  -0.00589   2.65714
   D32        2.70856  -0.00001   0.01193   0.00194   0.01374   2.72230
   D33        0.64815   0.00003   0.01322   0.00431   0.01743   0.66558
   D34       -1.10509   0.00000   0.00231   0.00647   0.00913  -1.09596
   D35       -2.83841   0.00001  -0.04582  -0.00288  -0.04846  -2.88687
   D36       -0.69220   0.00002  -0.03987  -0.00804  -0.04799  -0.74019
   D37        0.99795  -0.00001  -0.04188  -0.01234  -0.05438   0.94357
   D38        0.07041  -0.00002  -0.01303  -0.01253  -0.02524   0.04518
   D39        2.31232  -0.00003  -0.00446  -0.00894  -0.01353   2.29879
   D40        0.24889  -0.00003   0.00038   0.00039   0.00094   0.24983
   D41       -2.01371   0.00005  -0.00548   0.00484  -0.00025  -2.01396
   D42       -1.78362   0.00009   0.01689   0.00547   0.02253  -1.76109
   D43        2.27503   0.00001   0.00011   0.00446   0.00457   2.27960
   D44        0.35766   0.00008   0.02455   0.00756   0.03221   0.38987
   D45       -1.86687  -0.00001   0.00777   0.00656   0.01425  -1.85262
   D46       -0.05424   0.00003   0.00727   0.00397   0.01128  -0.04296
   D47       -2.01963  -0.00003  -0.00105  -0.00295  -0.00355  -2.02319
   D48       -0.31058   0.00008  -0.03342  -0.01362  -0.04727  -0.35785
   D49        1.60385   0.00008  -0.03029  -0.01173  -0.04238   1.56147
   D50       -0.12253  -0.00001   0.05225   0.00981   0.06223  -0.06030
   D51        2.08832   0.00000   0.06452   0.01216   0.07668   2.16500
         Item               Value     Threshold  Converged?
 Maximum Force            0.000308     0.000015     NO 
 RMS     Force            0.000072     0.000010     NO 
 Maximum Displacement     0.244111     0.000060     NO 
 RMS     Displacement     0.063089     0.000040     NO 
 Predicted change in Energy=-1.815123D-05
 GradGradGradGradGradGradGradGradGradGradGradGradGradGradGradGradGradGrad

                          Input orientation:                          
 ---------------------------------------------------------------------
 Center     Atomic      Atomic             Coordinates (Angstroms)
 Number     Number       Type             X           Y           Z
 ---------------------------------------------------------------------
      1          6           0       -1.189980    0.696581   -1.126759
      2          8           0       -0.990615    0.704483    0.069472
      3          8           0       -0.509231    1.304473   -2.049377
      4          1           0        0.329489    1.747744   -1.657554
      5          6           0       -2.331801   -0.162322   -1.726272
      6          9           0       -3.262031   -0.425252   -0.808958
      7          9           0       -1.815669   -1.335850   -2.144522
      8          9           0       -2.920796    0.427667   -2.769264
      9          8           0        2.323230   -0.365708    2.990947
     10          1           0        2.625192    0.078426    3.786270
     11          1           0        2.780393   -1.235488    2.935927
     12          8           0        1.647117   -2.316908    0.161736
     13          1           0        1.307534   -2.855855   -0.556251
     14          1           0        0.876898   -2.012661    0.714298
     15          8           0        2.763134    0.304997    0.264634
     16          1           0        2.678150    0.300303    1.232981
     17          1           0        2.471183   -0.582079   -0.006441
     18          8           0       -0.088213   -1.268850    1.847179
     19          1           0        0.554887   -0.823672    2.424798
     20          1           0       -0.585257   -0.564506    1.402301
     21          8           0        3.311210   -2.771127    2.300732
     22          1           0        3.133018   -3.588075    2.772499
     23          1           0        2.813554   -2.817378    1.459160
     24          8           0        1.628642    2.271437   -1.079716
     25          1           0        2.065111    1.563200   -0.533968
     26          1           0        2.294847    2.615051   -1.680029
 ---------------------------------------------------------------------
                    Distance matrix (angstroms):
                    1          2          3          4          5
     1  C    0.000000
     2  O    1.212756   0.000000
     3  O    1.297757   2.254160   0.000000
     4  H    1.922361   2.411159   1.026385   0.000000
     5  C    1.549479   2.403087   2.361703   3.276513   0.000000
     6  F    2.377584   2.684637   3.479727   4.282645   1.332639
     7  F    2.357564   3.121770   2.947395   3.787796   1.348515
     8  F    2.401221   3.443929   2.665084   3.680062   1.335228
     9  O    5.516031   4.545535   6.018073   5.481811   6.630447
    10  H    6.251040   5.223082   6.736659   6.139389   7.417402
    11  H    6.000181   5.118647   6.490476   6.000556   7.001593
    12  O    4.334796   4.011851   4.759544   4.644067   4.902918
    13  H    4.379824   4.283577   4.778953   4.833484   4.676412
    14  H    3.873172   3.359505   4.534603   4.479507   4.435750
    15  O    4.209088   3.779988   4.130614   3.420374   5.490033
    16  H    4.548388   3.870006   4.684190   3.995809   5.837020
    17  H    4.036607   3.693920   4.076215   3.569468   5.118854
    18  O    3.731101   2.805105   4.688539   4.643002   4.362068
    19  H    4.239020   3.204902   5.067504   4.829968   5.099190
    20  H    2.890013   1.884431   3.925932   3.942838   3.605570
    21  O    6.635767   5.963563   7.080235   6.706630   7.407171
    22  H    7.228471   6.537335   7.775184   7.480382   7.863775
    23  H    5.921416   5.367162   6.351408   6.060101   6.608401
    24  O    3.229088   3.261362   2.538851   1.515239   4.693221
    25  H    3.420240   3.230943   2.998440   2.075786   4.871535
    26  H    4.016299   4.183932   3.117193   2.148339   5.396463
                    6          7          8          9         10
     6  F    0.000000
     7  F    2.169074   0.000000
     8  F    2.164882   2.172924   0.000000
     9  O    6.755588   6.666687   7.830024   0.000000
    10  H    7.485266   7.542925   8.593891   0.959673   0.000000
    11  H    7.154826   6.851629   8.235219   0.984146   1.572749
    12  O    5.349799   4.274598   6.081881   3.502678   4.453257
    13  H    5.181951   3.819348   5.792902   4.451415   5.404046
    14  H    4.687313   3.985077   5.702006   3.160295   4.106846
    15  O    6.163480   5.427878   6.444117   2.841856   3.531612
    16  H    6.323109   5.854822   6.883486   1.913108   2.563458
    17  H    5.791233   4.849398   6.142167   3.008828   3.852874
    18  O    4.223724   4.349974   5.675671   2.817611   3.596915
    19  H    5.018445   5.173061   6.373736   1.912405   2.636958
    20  H    3.474791   3.832602   4.882735   3.320033   4.050142
    21  O    7.640733   6.935791   8.647256   2.690455   3.285939
    22  H    7.982915   7.330697   9.137066   3.329734   3.837818
    23  H    6.912261   6.050715   7.828962   2.932146   3.719758
    24  O    5.591433   5.099962   5.191478   4.899723   5.429570
    25  H    5.692803   5.104785   5.580793   4.026455   4.602466
    26  H    6.393834   5.720290   5.759689   5.541097   6.035232
                   11         12         13         14         15
    11  H    0.000000
    12  O    3.185894   0.000000
    13  H    4.121919   0.959836   0.000000
    14  H    3.027033   0.995555   1.584525   0.000000
    15  O    3.083699   2.851398   3.575418   3.021858   0.000000
    16  H    2.295459   3.010048   3.878308   2.977137   0.972081
    17  H    3.029866   1.927953   2.612744   2.260039   0.972430
    18  O    3.068450   2.636383   3.200495   1.663765   3.620998
    19  H    2.320284   2.923041   3.685499   2.107889   3.288854
    20  H    3.758966   3.097323   3.559335   2.169884   3.641709
    21  O    1.744542   2.747876   3.490594   3.002985   3.729426
    22  H    2.384475   3.261878   3.866408   3.436306   4.645666
    23  H    2.164328   1.815035   2.516239   2.225539   3.343450
    24  O    5.454396   4.753362   5.163937   4.705007   2.638415
    25  H    4.514915   3.964084   4.483578   3.969483   1.645623
    26  H    6.030710   5.304327   5.671727   5.399917   3.055709
                   16         17         18         19         20
    16  H    0.000000
    17  H    1.535448   0.000000
    18  O    3.239174   3.233894   0.000000
    19  H    2.681789   3.105073   0.972320   0.000000
    20  H    3.380295   3.365514   0.970087   1.553254   0.000000
    21  O    3.312784   3.289472   3.744145   3.377171   4.567144
    22  H    4.206721   4.146872   4.075702   3.795994   4.984474
    23  H    3.128805   2.694766   3.311910   3.163683   4.078060
    24  O    3.214873   3.162964   4.903870   4.797319   4.370850
    25  H    2.256731   2.246196   4.281025   4.090505   3.911614
    26  H    3.740403   3.612981   5.762367   5.630443   5.282551
                   21         22         23         24         25
    21  O    0.000000
    22  H    0.960063   0.000000
    23  H    0.978797   1.555921   0.000000
    24  O    6.299676   7.171930   5.809125   0.000000
    25  H    5.326788   6.213596   4.870542   0.994960   0.000000
    26  H    6.774243   7.681557   6.295622   0.960352   1.572459
                   26
    26  H    0.000000
 Stoichiometry    C2H13F3O8
 Framework group  C1[X(C2H13F3O8)]
 Deg. of freedom    72
 Full point group                 C1      NOp   1
 Largest Abelian subgroup         C1      NOp   1
 Largest concise Abelian subgroup C1      NOp   1
                         Standard orientation:                         
 ---------------------------------------------------------------------
 Center     Atomic      Atomic             Coordinates (Angstroms)
 Number     Number       Type             X           Y           Z
 ---------------------------------------------------------------------
      1          6           0       -1.793659    0.450865    0.339101
      2          8           0       -0.922182    0.229714    1.152979
      3          8           0       -1.986891    1.538602   -0.341827
      4          1           0       -1.225627    2.209842   -0.188922
      5          6           0       -2.806342   -0.656627   -0.046675
      6          9           0       -2.891096   -1.579212    0.911229
      7          9           0       -2.375971   -1.262610   -1.171868
      8          9           0       -4.029136   -0.172464   -0.277315
      9          8           0        3.617736    0.170555    1.371011
     10          1           0        4.216116    0.470076    2.058907
     11          1           0        4.147209   -0.311387    0.695783
     12          8           0        1.882932   -1.007730   -1.434493
     13          1           0        1.326389   -1.425251   -2.095720
     14          1           0        1.557780   -1.282877   -0.534660
     15          8           0        2.137114    1.682913   -0.525480
     16          1           0        2.658810    1.374118    0.234401
     17          1           0        1.973250    0.878738   -1.047085
     18          8           0        1.326123   -1.447011    1.104702
     19          1           0        2.051028   -0.920458    1.482406
     20          1           0        0.505720   -0.985731    1.339712
     21          8           0        4.547839   -1.151219   -0.779888
     22          1           0        4.901304   -2.043602   -0.759032
     23          1           0        3.674286   -1.204279   -1.218219
     24          8           0       -0.023448    3.122493   -0.055569
     25          1           0        0.812987    2.600910   -0.190750
     26          1           0        0.032786    3.896504   -0.621273
 ---------------------------------------------------------------------
 Rotational constants (GHZ):           0.8156617           0.2881576           0.2514423
 Standard basis: 6-31++G(d,p) (6D, 7F)
 There are   325 symmetry adapted cartesian basis functions of A   symmetry.
 There are   325 symmetry adapted basis functions of A   symmetry.
   325 basis functions,   520 primitive gaussians,   325 cartesian basis functions
    58 alpha electrons       58 beta electrons
       nuclear repulsion energy       986.0841744392 Hartrees.
 NAtoms=   26 NActive=   26 NUniq=   26 SFac= 1.00D+00 NAtFMM=   60 NAOKFM=F Big=F
 Integral buffers will be    131072 words long.
 Raffenetti 2 integral format.
 Two-electron integral symmetry is turned on.
 Nuclear repulsion after empirical dispersion term =      986.0705778254 Hartrees.
 One-electron integrals computed using PRISM.
 NBasis=   325 RedAO= T EigKep=  6.16D-05  NBF=   325
 NBsUse=   325 1.00D-06 EigRej= -1.00D+00 NBFU=   325
 Initial guess from the checkpoint file:  "/local_scratch/slurm.5787698/Gau-2151095.chk"
 B after Tr=    -0.000000    0.000000    0.000000
         Rot=    0.999984   -0.005271    0.001913   -0.000374 Ang=  -0.64 deg.
 ExpMin= 3.60D-02 ExpMax= 7.00D+03 ExpMxC= 1.05D+03 IAcc=3 IRadAn=         5 AccDes= 0.00D+00
 Harris functional with IExCor= 4639 and IRadAn=       5 diagonalized for initial guess.
 HarFok:  IExCor= 4639 AccDes= 0.00D+00 IRadAn=         5 IDoV= 1 UseB2=F ITyADJ=14
 ICtDFT=  3500011 ScaDFX=  1.000000  1.000000  1.000000  1.000000
 FoFCou: FMM=F IPFlag=           0 FMFlag=      100000 FMFlg1=           0
         NFxFlg=           0 DoJE=T BraDBF=F KetDBF=T FulRan=T
         wScrn=  0.000000 ICntrl=       500 IOpCl=  0 I1Cent=   200000004 NGrid=           0
         NMat0=    1 NMatS0=      1 NMatT0=    0 NMatD0=    1 NMtDS0=    0 NMtDT0=    0
 Petite list used in FoFCou.
 Requested convergence on RMS density matrix=1.00D-10 within 128 cycles.
 Requested convergence on MAX density matrix=1.00D-08.
 Requested convergence on             energy=1.00D-08.
 No special actions if energy rises.
 SCF Done:  E(RwB97XD) =  -985.244427160     A.U. after   15 cycles
            NFock= 15  Conv=0.86D-10     -V/T= 2.0083
 Calling FoFJK, ICntrl=      2127 FMM=F ISym2X=0 I1Cent= 0 IOpClX= 0 NMat=1 NMatS=1 NMatT=0.
 ***** Axes restored to original set *****
 -------------------------------------------------------------------
 Center     Atomic                   Forces (Hartrees/Bohr)
 Number     Number              X              Y              Z
 -------------------------------------------------------------------
      1        6           0.000155648   -0.000013612    0.000310642
      2        8          -0.000065104    0.000109993   -0.000557906
      3        8           0.000172500    0.000037884    0.000244521
      4        1          -0.000283946   -0.000089935   -0.000043186
      5        6          -0.000243221    0.000465887    0.000230981
      6        9           0.000130482   -0.000016441   -0.000094115
      7        9          -0.000053379   -0.000330433   -0.000210826
      8        9           0.000058825   -0.000077360   -0.000003473
      9        8          -0.000128508    0.000372106    0.000161522
     10        1          -0.000029882    0.000067726   -0.000010081
     11        1           0.000186170   -0.000421809   -0.000222427
     12        8           0.000118432    0.000001730    0.000052140
     13        1          -0.000028507   -0.000025517   -0.000120159
     14        1          -0.000018178    0.000007730    0.000215181
     15        8           0.000089679   -0.000293412   -0.000393126
     16        1          -0.000112516   -0.000086309    0.000319390
     17        1           0.000046550    0.000293258    0.000131846
     18        8          -0.000270908   -0.000077774   -0.000164904
     19        1           0.000142267    0.000131131    0.000139067
     20        1           0.000163351   -0.000113828    0.000061543
     21        8          -0.000323405   -0.000076395   -0.000257469
     22        1          -0.000089503    0.000007081   -0.000019254
     23        1           0.000434929    0.000166533    0.000260166
     24        8          -0.000006835   -0.000000666   -0.000013817
     25        1          -0.000027635   -0.000081274    0.000032981
     26        1          -0.000017306    0.000043706   -0.000049235
 -------------------------------------------------------------------
 Cartesian Forces:  Max     0.000557906 RMS     0.000191017

 GradGradGradGradGradGradGradGradGradGradGradGradGradGradGradGradGradGrad
 Berny optimization.
 Using GEDIIS/GDIIS optimizer.
 FormGI is forming the generalized inverse of G from B-inverse, IUseBI=4.
 Internal  Forces:  Max     0.000459407 RMS     0.000126392
 Search for a local minimum.
 Step number  11 out of a maximum of  156
 All quantities printed in internal units (Hartrees-Bohrs-Radians)
 Mixed Optimization -- En-DIIS/RFO-DIIS
 Swapping is turned off.
 Update second derivatives using D2CorX and points    6    7    8    9   10
                                                     11
 DE= -2.45D-05 DEPred=-1.82D-05 R= 1.35D+00
 TightC=F SS=  1.41D+00  RLast= 2.06D-01 DXNew= 3.0023D+00 6.1917D-01
 Trust test= 1.35D+00 RLast= 2.06D-01 DXMaxT set to 1.79D+00
 ITU=  1  1  1  1  0  1  1  1  1  1  0
     Eigenvalues ---   -0.00274   0.00008   0.00034   0.00048   0.00060
     Eigenvalues ---    0.00074   0.00096   0.00180   0.00237   0.00347
     Eigenvalues ---    0.00368   0.00474   0.00510   0.00765   0.00847
     Eigenvalues ---    0.00889   0.00983   0.01087   0.01168   0.01200
     Eigenvalues ---    0.01294   0.01403   0.01585   0.01648   0.01729
     Eigenvalues ---    0.01917   0.02016   0.02150   0.02254   0.02320
     Eigenvalues ---    0.02446   0.02502   0.02804   0.02864   0.03104
     Eigenvalues ---    0.03453   0.04103   0.04354   0.04567   0.04950
     Eigenvalues ---    0.05116   0.05640   0.05989   0.06079   0.07713
     Eigenvalues ---    0.08692   0.11308   0.13967   0.19881   0.20612
     Eigenvalues ---    0.22478   0.23754   0.26339   0.34727   0.35934
     Eigenvalues ---    0.37469   0.39272   0.40423   0.41151   0.44215
     Eigenvalues ---    0.46798   0.49164   0.50937   0.52495   0.54079
     Eigenvalues ---    0.55633   0.56697   0.56865   0.57347   0.57761
     Eigenvalues ---    0.59616   0.95674
 Eigenvalue     2 is   8.24D-05 Eigenvector:
                          D51       D38       D2        D1        D20
   1                    0.31981  -0.29508   0.27652   0.27490   0.26955
                          D21       D50       D39       D37       D22
   1                    0.25480   0.25030  -0.24921  -0.23592   0.23585
 Use linear search instead of GDIIS.
 RFO step:  Lambda=-2.77657686D-03 EMin=-2.73520230D-03
 I=     1 Eig=   -2.74D-03 Dot1=  2.02D-04
 I=     1 Stepn=  6.00D-01 RXN=   6.00D-01 EDone=F
 Mixed    1 eigenvectors in step.  Raw Step.Grad=  2.02D-04.
 RFO eigenvector is Hessian eigenvector with negative curvature.
 Taking step of  6.00D-01 in eigenvector direction(s).  Step.Grad=  4.78D-05.
 Skip linear search -- no minimum in search direction.
 Iteration  1 RMS(Cart)=  0.17780133 RMS(Int)=  0.01719397
 Iteration  2 RMS(Cart)=  0.06651528 RMS(Int)=  0.00312157
 Iteration  3 RMS(Cart)=  0.00408055 RMS(Int)=  0.00251483
 Iteration  4 RMS(Cart)=  0.00000590 RMS(Int)=  0.00251482
 Iteration  5 RMS(Cart)=  0.00000005 RMS(Int)=  0.00251482
 Variable       Old X    -DE/DX   Delta X   Delta X   Delta X     New X
                                 (Linear)    (Quad)   (Total)
    R1        2.29178  -0.00041   0.00000   0.00715   0.01136   2.30314
    R2        2.45241  -0.00020   0.00000   0.00486   0.00706   2.45947
    R3        2.92809   0.00009   0.00000  -0.00161  -0.00161   2.92648
    R4        3.56106   0.00017   0.00000   0.16971   0.17346   3.73452
    R5        1.93959  -0.00026   0.00000  -0.03336  -0.03590   1.90368
    R6        2.86339   0.00003   0.00000   0.02644   0.02383   2.88722
    R7        2.51832  -0.00015   0.00000  -0.00083  -0.00083   2.51750
    R8        2.54832   0.00033   0.00000   0.00042   0.00042   2.54875
    R9        2.52322  -0.00006   0.00000  -0.00009  -0.00009   2.52312
   R10        1.81352   0.00001   0.00000   0.00011   0.00011   1.81363
   R11        1.85977   0.00041   0.00000   0.00408   0.00456   1.86433
   R12        3.61525  -0.00009   0.00000  -0.00644  -0.00847   3.60678
   R13        3.61392  -0.00001   0.00000   0.00633   0.00796   3.62188
   R14        3.29671  -0.00006   0.00000  -0.02246  -0.02178   3.27492
   R15        1.81383   0.00011   0.00000   0.00078   0.00078   1.81461
   R16        1.88133   0.00013   0.00000  -0.01326  -0.01480   1.86652
   R17        3.64330  -0.00005   0.00000   0.06841   0.06809   3.71140
   R18        3.42992  -0.00001   0.00000  -0.11115  -0.11068   3.31924
   R19        3.14406  -0.00002   0.00000   0.00067  -0.00152   3.14254
   R20        1.83697   0.00026   0.00000   0.01051   0.00848   1.84545
   R21        1.83763  -0.00037   0.00000   0.01177   0.01213   1.84975
   R22        3.10978   0.00002   0.00000   0.01511   0.01206   3.12184
   R23        1.83742   0.00023   0.00000   0.00732   0.00863   1.84605
   R24        1.83320  -0.00003   0.00000   0.00320   0.00647   1.83966
   R25        1.81426   0.00000   0.00000   0.00226   0.00226   1.81652
   R26        1.84966  -0.00046   0.00000  -0.00686  -0.00623   1.84343
   R27        1.88020   0.00009   0.00000  -0.01161  -0.01482   1.86538
   R28        1.81480   0.00003   0.00000   0.00013   0.00013   1.81493
    A1        2.22933  -0.00016   0.00000   0.01801   0.02546   2.25480
    A2        2.10179   0.00014   0.00000  -0.00574  -0.00950   2.09229
    A3        1.95102   0.00002   0.00000  -0.01177  -0.01548   1.93554
    A4        2.38710   0.00033   0.00000   0.34514   0.34343   2.73053
    A5        1.93858   0.00000   0.00000   0.00105   0.00405   1.94263
    A6        1.93631  -0.00004   0.00000  -0.00297  -0.00298   1.93332
    A7        1.89689   0.00036   0.00000   0.00553   0.00553   1.90242
    A8        1.96315  -0.00002   0.00000  -0.00536  -0.00536   1.95779
    A9        1.88490  -0.00013   0.00000   0.00148   0.00149   1.88638
   A10        1.89331   0.00003   0.00000   0.00172   0.00171   1.89502
   A11        1.88713  -0.00020   0.00000  -0.00010  -0.00009   1.88704
   A12        1.88513   0.00011   0.00000   0.01097   0.01138   1.89651
   A13        2.14367   0.00005   0.00000  -0.01961  -0.01928   2.12438
   A14        2.27459  -0.00001   0.00000  -0.00684  -0.00755   2.26704
   A15        1.74175  -0.00011   0.00000  -0.00039  -0.00104   1.74071
   A16        1.77352  -0.00003   0.00000   0.01211   0.01195   1.78548
   A17        1.55367  -0.00006   0.00000   0.00725   0.00755   1.56122
   A18        1.88921   0.00001   0.00000   0.00748   0.00533   1.89455
   A19        2.20337  -0.00004   0.00000   0.04401   0.04449   2.24786
   A20        2.22339  -0.00001   0.00000  -0.04611  -0.04499   2.17839
   A21        1.67509  -0.00002   0.00000   0.02338   0.02199   1.69708
   A22        1.75658  -0.00001   0.00000   0.00261   0.00457   1.76114
   A23        1.60658   0.00007   0.00000  -0.02033  -0.02246   1.58412
   A24        1.82042   0.00002   0.00000  -0.01428  -0.01288   1.80753
   A25        2.03760  -0.00011   0.00000  -0.04290  -0.04889   1.98871
   A26        2.02065  -0.00001   0.00000   0.03271   0.03635   2.05701
   A27        2.77423  -0.00004   0.00000   0.03368   0.03147   2.80570
   A28        2.75146   0.00009   0.00000  -0.05284  -0.05307   2.69839
   A29        1.79828  -0.00006   0.00000  -0.01880  -0.02137   1.77691
   A30        1.88551   0.00005   0.00000  -0.02188  -0.02046   1.86505
   A31        1.85344  -0.00001   0.00000   0.02428   0.03030   1.88374
   A32        2.68394  -0.00003   0.00000   0.01700   0.01687   2.70081
   A33        2.74793   0.00018   0.00000  -0.05176  -0.04030   2.70762
   A34        2.11022  -0.00002   0.00000  -0.02996  -0.02929   2.08093
   A35        1.77210   0.00005   0.00000  -0.09327  -0.09206   1.68004
   A36        1.86285  -0.00001   0.00000   0.06995   0.06839   1.93124
   A37        2.76067   0.00003   0.00000   0.14973   0.15050   2.91118
   A38        1.91695   0.00015   0.00000   0.04693   0.04062   1.95757
   A39        2.07152  -0.00006   0.00000   0.00724   0.01218   2.08370
   A40        1.86842   0.00001   0.00000  -0.02202  -0.02245   1.84597
   A41        3.05471   0.00019   0.00000   0.05708   0.05482   3.10954
   A42        2.79486   0.00000   0.00000  -0.02357  -0.02393   2.77093
   A43        3.20963  -0.00014   0.00000   0.03578   0.03387   3.24350
   A44        3.10144   0.00008   0.00000   0.08381   0.08123   3.18267
   A45        3.10257   0.00004   0.00000   0.03308   0.03640   3.13897
   A46        3.09631   0.00001   0.00000   0.02595   0.02521   3.12152
   A47        3.42044  -0.00001   0.00000   0.01042   0.01137   3.43181
   A48        3.21885  -0.00014   0.00000  -0.00578  -0.00652   3.21233
    D1       -2.07046   0.00006   0.00000   0.00057  -0.00309  -2.07355
    D2        1.01806   0.00022   0.00000   0.01279   0.01068   1.02874
    D3        0.10769  -0.00006   0.00000  -0.04409  -0.04329   0.06440
    D4       -2.98463  -0.00020   0.00000  -0.05550  -0.05609  -3.04072
    D5        0.39306  -0.00006   0.00000  -0.05769  -0.05837   0.33469
    D6       -1.67684  -0.00010   0.00000  -0.06117  -0.06184  -1.73868
    D7        2.51733  -0.00007   0.00000  -0.06140  -0.06206   2.45527
    D8       -2.79372   0.00006   0.00000  -0.04645  -0.04578  -2.83950
    D9        1.41956   0.00003   0.00000  -0.04992  -0.04925   1.37031
   D10       -0.66946   0.00006   0.00000  -0.05015  -0.04947  -0.71893
   D11        1.00409   0.00028   0.00000   0.14037   0.14047   1.14456
   D12        0.83194  -0.00008   0.00000  -0.15308  -0.14968   0.68226
   D13        2.96074   0.00007   0.00000  -0.11695  -0.11336   2.84739
   D14        1.21848   0.00003   0.00000  -0.01155  -0.01220   1.20629
   D15       -3.07920   0.00003   0.00000  -0.01315  -0.01057  -3.08978
   D16       -2.80599   0.00007   0.00000  -0.02565  -0.02622  -2.83221
   D17       -0.82049   0.00007   0.00000  -0.02725  -0.02460  -0.84509
   D18       -1.25197   0.00000   0.00000  -0.01850  -0.01882  -1.27079
   D19        0.73353   0.00001   0.00000  -0.02011  -0.01720   0.71633
   D20        2.86006   0.00002   0.00000  -0.00213  -0.00142   2.85864
   D21        0.78322  -0.00006   0.00000  -0.00533  -0.00483   0.77838
   D22       -0.99036  -0.00002   0.00000  -0.01887  -0.01825  -1.00861
   D23       -2.96823  -0.00001   0.00000  -0.02521  -0.02381  -2.99204
   D24       -0.76824   0.00012   0.00000   0.00062   0.00193  -0.76631
   D25        0.97357  -0.00001   0.00000   0.00194   0.00275   0.97633
   D26        3.12463   0.00004   0.00000  -0.09217  -0.09509   3.02954
   D27       -1.23754   0.00001   0.00000  -0.07737  -0.07387  -1.31141
   D28       -0.86901  -0.00006   0.00000  -0.00338  -0.00359  -0.87260
   D29        1.05201  -0.00008   0.00000   0.01142   0.01762   1.06964
   D30        0.73612   0.00001   0.00000  -0.02046  -0.02381   0.71232
   D31        2.65714  -0.00002   0.00000  -0.00565  -0.00259   2.65455
   D32        2.72230   0.00000   0.00000   0.05229   0.05463   2.77693
   D33        0.66558   0.00002   0.00000  -0.00066   0.00131   0.66689
   D34       -1.09596   0.00003   0.00000  -0.00231  -0.00158  -1.09754
   D35       -2.88687   0.00001   0.00000  -0.01830  -0.01850  -2.90537
   D36       -0.74019   0.00001   0.00000  -0.03796  -0.03745  -0.77764
   D37        0.94357   0.00000   0.00000  -0.01791  -0.01920   0.92438
   D38        0.04518  -0.00002   0.00000   0.00835   0.00647   0.05165
   D39        2.29879  -0.00010   0.00000   0.00832   0.00919   2.30798
   D40        0.24983  -0.00003   0.00000   0.03272   0.03156   0.28139
   D41       -2.01396   0.00010   0.00000   0.07781   0.08138  -1.93258
   D42       -1.76109   0.00012   0.00000   0.01300   0.01760  -1.74349
   D43        2.27960   0.00004   0.00000  -0.01945  -0.01498   2.26462
   D44        0.38987   0.00005   0.00000   0.00964   0.01153   0.40140
   D45       -1.85262  -0.00003   0.00000  -0.02281  -0.02105  -1.87367
   D46       -0.04296   0.00005   0.00000  -0.01999  -0.01939  -0.06234
   D47       -2.02319   0.00003   0.00000   0.00290   0.00125  -2.02194
   D48       -0.35785   0.00014   0.00000  -0.04397  -0.04070  -0.39856
   D49        1.56147   0.00008   0.00000  -0.06368  -0.06052   1.50096
   D50       -0.06030  -0.00005   0.00000   0.04301   0.04421  -0.01609
   D51        2.16500  -0.00005   0.00000  -0.00734  -0.00829   2.15671
         Item               Value     Threshold  Converged?
 Maximum Force            0.000459     0.000015     NO 
 RMS     Force            0.000126     0.000010     NO 
 Maximum Displacement     1.034843     0.000060     NO 
 RMS     Displacement     0.237076     0.000040     NO 
 Predicted change in Energy=-6.996025D-04
 GradGradGradGradGradGradGradGradGradGradGradGradGradGradGradGradGradGrad

                          Input orientation:                          
 ---------------------------------------------------------------------
 Center     Atomic      Atomic             Coordinates (Angstroms)
 Number     Number       Type             X           Y           Z
 ---------------------------------------------------------------------
      1          6           0       -1.276623    0.683077   -1.243546
      2          8           0       -1.003676    0.393694   -0.091523
      3          8           0       -0.620561    1.433287   -2.080599
      4          1           0        0.250050    1.749138   -1.684242
      5          6           0       -2.540341    0.085877   -1.910340
      6          9           0       -3.393846   -0.360678   -0.990081
      7          9           0       -2.176994   -0.956560   -2.685194
      8          9           0       -3.171912    0.975282   -2.680262
      9          8           0        2.359112   -0.325775    2.993923
     10          1           0        2.624808    0.198542    3.752594
     11          1           0        2.876321   -1.165890    2.994048
     12          8           0        1.794319   -2.459349    0.317193
     13          1           0        1.524103   -3.122255   -0.322820
     14          1           0        0.995833   -2.159751    0.815443
     15          8           0        2.794975    0.238958    0.235819
     16          1           0        2.689508    0.256366    1.206520
     17          1           0        2.566981   -0.682423   -0.003387
     18          8           0       -0.014370   -1.431172    1.917302
     19          1           0        0.616852   -0.918979    2.459079
     20          1           0       -0.564802   -0.799751    1.421266
     21          8           0        3.470507   -2.696747    2.440187
     22          1           0        3.333808   -3.477780    2.983623
     23          1           0        2.922563   -2.738214    1.634185
     24          8           0        1.580233    2.181924   -1.069724
     25          1           0        2.001673    1.458525   -0.546771
     26          1           0        2.271476    2.529285   -1.638871
 ---------------------------------------------------------------------
                    Distance matrix (angstroms):
                    1          2          3          4          5
     1  C    0.000000
     2  O    1.218770   0.000000
     3  O    1.301495   2.276829   0.000000
     4  H    1.913487   2.438403   1.007385   0.000000
     5  C    1.548627   2.400872   2.351607   3.256354   0.000000
     6  F    2.374090   2.662593   3.478311   4.267455   1.332201
     7  F    2.361657   3.150712   2.915370   3.770046   1.348738
     8  F    2.396176   3.426524   2.660594   3.647018   1.335179
     9  O    5.673844   4.620169   6.141948   5.535218   6.944487
    10  H    6.357464   5.289727   6.788457   6.132129   7.665525
    11  H    6.214727   5.196867   6.688494   6.105824   7.413513
    12  O    4.662771   4.016924   5.170461   4.909366   5.498123
    13  H    4.813767   4.336480   5.333136   5.216048   5.415906
    14  H    4.181526   3.367596   4.889756   4.699365   4.997726
    15  O    4.354730   3.815867   4.296289   3.527594   5.752828
    16  H    4.681357   3.917063   4.811118   4.066427   6.090584
    17  H    4.263318   3.730334   4.353329   3.755787   5.505588
    18  O    4.006781   2.888640   4.955381   4.812007   4.830405
    19  H    4.456598   3.294661   5.260516   4.941711   5.483560
    20  H    3.131564   1.976222   4.153628   4.099390   3.973247
    21  O    6.894080   5.998224   7.364206   6.866452   7.924669
    22  H    7.512507   6.577127   8.087148   7.656318   8.435411
    23  H    6.133493   5.310581   6.614739   6.187941   7.098061
    24  O    3.230849   3.291083   2.534920   1.527849   4.698849
    25  H    3.440064   3.220751   3.037989   2.108668   4.936940
    26  H    4.019176   4.204956   3.124134   2.167222   5.403473
                    6          7          8          9         10
     6  F    0.000000
     7  F    2.170072   0.000000
     8  F    2.165815   2.172993   0.000000
     9  O    6.997860   7.295650   8.030029   0.000000
    10  H    7.683091   8.113979   8.694074   0.959730   0.000000
    11  H    7.472393   7.604840   8.565252   0.986559   1.581241
    12  O    5.747212   5.200387   6.741282   3.469296   4.422224
    13  H    5.679593   4.895831   6.663325   4.417955   5.371056
    14  H    5.076009   4.875341   6.278414   3.157179   4.103895
    15  O    6.337499   5.889146   6.682024   2.848866   3.521121
    16  H    6.497154   6.348186   7.069666   1.908628   2.547552
    17  H    6.050500   5.456422   6.545880   3.025603   3.858346
    18  O    4.584724   5.107364   6.074429   2.830978   3.604098
    19  H    5.319221   5.854103   6.660014   1.916617   2.637028
    20  H    3.743110   4.414381   5.174002   3.353681   4.074958
    21  O    8.021428   7.822534   9.155574   2.676440   3.289425
    22  H    8.412371   8.298251   9.707407   3.299284   3.822217
    23  H    7.241304   6.916415   8.339493   2.825992   3.633297
    24  O    5.586827   5.155247   5.160689   4.838226   5.317864
    25  H    5.711187   5.278896   5.617054   3.980955   4.523316
    26  H    6.392863   5.747590   5.755858   5.442594   5.884310
                   11         12         13         14         15
    11  H    0.000000
    12  O    3.163750   0.000000
    13  H    4.081357   0.960249   0.000000
    14  H    3.044719   0.987721   1.581495   0.000000
    15  O    3.096456   2.879026   3.636612   3.053961   0.000000
    16  H    2.291935   2.994557   3.887433   2.976424   0.976569
    17  H    3.051892   1.963986   2.672529   2.306835   0.978848
    18  O    3.096103   2.624663   3.200751   1.662959   3.675478
    19  H    2.335028   2.889091   3.662853   2.093963   3.320832
    20  H    3.801187   3.088478   3.577623   2.156896   3.711104
    21  O    1.733015   2.715339   3.406428   3.008682   3.732820
    22  H    2.356743   3.243005   3.786027   3.450266   4.653484
    23  H    2.079319   1.756464   2.435785   2.171923   3.291695
    24  O    5.422355   4.848792   5.356802   4.769226   2.637263
    25  H    4.493324   4.017358   4.611049   3.994904   1.652004
    26  H    5.956853   5.379622   5.850681   5.444078   3.005680
                   16         17         18         19         20
    16  H    0.000000
    17  H    1.536298   0.000000
    18  O    3.265571   3.303490   0.000000
    19  H    2.691885   3.150033   0.976885   0.000000
    20  H    3.428124   3.442596   0.973509   1.577205   0.000000
    21  O    3.294354   3.293162   3.744257   3.362166   4.573894
    22  H    4.185339   4.162244   4.066441   3.768881   4.981160
    23  H    3.033928   2.652236   3.227088   3.050635   3.995584
    24  O    3.181124   3.211733   4.951721   4.795430   4.438083
    25  H    2.234353   2.280022   4.299585   4.074971   3.944587
    26  H    3.665674   3.616242   5.792813   5.605489   5.337733
                   21         22         23         24         25
    21  O    0.000000
    22  H    0.961261   0.000000
    23  H    0.975501   1.592817   0.000000
    24  O    6.300320   7.178920   5.772411   0.000000
    25  H    5.324066   6.213322   4.818425   0.987115   0.000000
    26  H    6.737047   7.653812   6.235652   0.960420   1.553063
                   26
    26  H    0.000000
 Stoichiometry    C2H13F3O8
 Framework group  C1[X(C2H13F3O8)]
 Deg. of freedom    72
 Full point group                 C1      NOp   1
 Largest Abelian subgroup         C1      NOp   1
 Largest concise Abelian subgroup C1      NOp   1
                         Standard orientation:                         
 ---------------------------------------------------------------------
 Center     Atomic      Atomic             Coordinates (Angstroms)
 Number     Number       Type             X           Y           Z
 ---------------------------------------------------------------------
      1          6           0       -1.862199    0.351217    0.261756
      2          8           0       -0.886329   -0.066417    0.860637
      3          8           0       -2.076977    1.533947   -0.237154
      4          1           0       -1.271235    2.128789   -0.128670
      5          6           0       -3.048696   -0.598126   -0.036940
      6          9           0       -3.015456   -1.662300    0.763802
      7          9           0       -2.955472   -1.030024   -1.311250
      8          9           0       -4.228919    0.008508    0.110609
      9          8           0        3.689864    0.227746    1.424446
     10          1           0        4.201454    0.573582    2.159127
     11          1           0        4.308552   -0.180590    0.773457
     12          8           0        2.242553   -1.027398   -1.467944
     13          1           0        1.836726   -1.520892   -2.184775
     14          1           0        1.859593   -1.342062   -0.613590
     15          8           0        2.207181    1.690586   -0.519207
     16          1           0        2.705863    1.374888    0.258827
     17          1           0        2.144429    0.897197   -1.089066
     18          8           0        1.562462   -1.591959    1.003412
     19          1           0        2.221861   -1.004479    1.420982
     20          1           0        0.678234   -1.228652    1.187446
     21          8           0        4.841586   -0.948758   -0.685698
     22          1           0        5.278842   -1.803226   -0.633607
     23          1           0        3.957323   -1.038718   -1.087678
     24          8           0       -0.021172    2.994965    0.017628
     25          1           0        0.807451    2.482855   -0.142136
     26          1           0        0.061567    3.795413   -0.506627
 ---------------------------------------------------------------------
 Rotational constants (GHZ):           0.8617975           0.2560971           0.2275700
 Standard basis: 6-31++G(d,p) (6D, 7F)
 There are   325 symmetry adapted cartesian basis functions of A   symmetry.
 There are   325 symmetry adapted basis functions of A   symmetry.
   325 basis functions,   520 primitive gaussians,   325 cartesian basis functions
    58 alpha electrons       58 beta electrons
       nuclear repulsion energy       968.9634303457 Hartrees.
 NAtoms=   26 NActive=   26 NUniq=   26 SFac= 1.00D+00 NAtFMM=   60 NAOKFM=F Big=F
 Integral buffers will be    131072 words long.
 Raffenetti 2 integral format.
 Two-electron integral symmetry is turned on.
 Nuclear repulsion after empirical dispersion term =      968.9504113118 Hartrees.
 One-electron integrals computed using PRISM.
 NBasis=   325 RedAO= T EigKep=  5.94D-05  NBF=   325
 NBsUse=   325 1.00D-06 EigRej= -1.00D+00 NBFU=   325
 Initial guess from the checkpoint file:  "/local_scratch/slurm.5787698/Gau-2151095.chk"
 B after Tr=    -0.000000   -0.000000   -0.000000
         Rot=    0.999720   -0.023563   -0.001304   -0.001739 Ang=  -2.71 deg.
 ExpMin= 3.60D-02 ExpMax= 7.00D+03 ExpMxC= 1.05D+03 IAcc=3 IRadAn=         5 AccDes= 0.00D+00
 Harris functional with IExCor= 4639 and IRadAn=       5 diagonalized for initial guess.
 HarFok:  IExCor= 4639 AccDes= 0.00D+00 IRadAn=         5 IDoV= 1 UseB2=F ITyADJ=14
 ICtDFT=  3500011 ScaDFX=  1.000000  1.000000  1.000000  1.000000
 FoFCou: FMM=F IPFlag=           0 FMFlag=      100000 FMFlg1=           0
         NFxFlg=           0 DoJE=T BraDBF=F KetDBF=T FulRan=T
         wScrn=  0.000000 ICntrl=       500 IOpCl=  0 I1Cent=   200000004 NGrid=           0
         NMat0=    1 NMatS0=      1 NMatT0=    0 NMatD0=    1 NMtDS0=    0 NMtDT0=    0
 Petite list used in FoFCou.
 Requested convergence on RMS density matrix=1.00D-10 within 128 cycles.
 Requested convergence on MAX density matrix=1.00D-08.
 Requested convergence on             energy=1.00D-08.
 No special actions if energy rises.
 SCF Done:  E(RwB97XD) =  -985.242831700     A.U. after   18 cycles
            NFock= 18  Conv=0.49D-10     -V/T= 2.0083
 Calling FoFJK, ICntrl=      2127 FMM=F ISym2X=0 I1Cent= 0 IOpClX= 0 NMat=1 NMatS=1 NMatT=0.
 ***** Axes restored to original set *****
 -------------------------------------------------------------------
 Center     Atomic                   Forces (Hartrees/Bohr)
 Number     Number              X              Y              Z
 -------------------------------------------------------------------
      1        6          -0.001475023   -0.003473153    0.007268123
      2        8           0.001435985    0.005230899   -0.012100206
      3        8          -0.007942981   -0.005694293    0.001658079
      4        1           0.007855172    0.003671679    0.004070374
      5        6           0.000833765   -0.001475558   -0.000105336
      6        9          -0.000790324   -0.000185116   -0.000318511
      7        9          -0.000673861    0.000785466    0.000487669
      8        9          -0.000759811    0.000246897   -0.000301828
      9        8          -0.000737713   -0.000075997   -0.000826195
     10        1           0.000362286   -0.000626562   -0.000002274
     11        1           0.000218947    0.000950449    0.001017241
     12        8           0.004821245   -0.001207974   -0.004215445
     13        1           0.000295089    0.000533753    0.000316658
     14        1          -0.004904423    0.001257660    0.003316875
     15        8          -0.002110185   -0.008240786    0.003123539
     16        1           0.000844243    0.000285382   -0.003089385
     17        1           0.000938825    0.007181172    0.000959804
     18        8          -0.001107952    0.002967062   -0.001304057
     19        1          -0.004081115    0.000330326   -0.003043369
     20        1           0.004738535   -0.001270363    0.003467781
     21        8           0.005556825    0.005971254    0.007834277
     22        1          -0.002744160    0.000547256   -0.005347938
     23        1          -0.001920548   -0.008138368   -0.002618009
     24        8           0.000141488    0.003538026   -0.002626648
     25        1           0.001887399   -0.004127073    0.002989202
     26        1          -0.000681708    0.001017963   -0.000610421
 -------------------------------------------------------------------
 Cartesian Forces:  Max     0.012100206 RMS     0.003640173

 GradGradGradGradGradGradGradGradGradGradGradGradGradGradGradGradGradGrad
 Berny optimization.
 Using GEDIIS/GDIIS optimizer.
 FormGI is forming the generalized inverse of G from B-inverse, IUseBI=4.
 Internal  Forces:  Max     0.012042236 RMS     0.002242630
 Search for a local minimum.
 Step number  12 out of a maximum of  156
 All quantities printed in internal units (Hartrees-Bohrs-Radians)
 Mixed Optimization -- RFO/linear search
 Update second derivatives using D2CorX and points    6    7    8    9   10
                                                     12   11
 ITU=  0  1  1  1  1  0  1  1  1  1  1  0
 Use linear search instead of GDIIS.
     Eigenvalues ---   -0.00005   0.00016   0.00042   0.00055   0.00060
     Eigenvalues ---    0.00085   0.00112   0.00231   0.00335   0.00346
     Eigenvalues ---    0.00467   0.00487   0.00692   0.00767   0.00863
     Eigenvalues ---    0.00895   0.00974   0.01103   0.01169   0.01224
     Eigenvalues ---    0.01273   0.01390   0.01581   0.01668   0.01779
     Eigenvalues ---    0.01921   0.02092   0.02153   0.02239   0.02366
     Eigenvalues ---    0.02458   0.02478   0.02772   0.02957   0.03094
     Eigenvalues ---    0.03413   0.04109   0.04388   0.04494   0.04921
     Eigenvalues ---    0.05633   0.05746   0.05998   0.06123   0.07692
     Eigenvalues ---    0.08579   0.11321   0.13962   0.19880   0.20655
     Eigenvalues ---    0.22274   0.23654   0.26546   0.35817   0.36672
     Eigenvalues ---    0.38214   0.39287   0.39853   0.42239   0.43904
     Eigenvalues ---    0.46642   0.49338   0.51403   0.51848   0.55023
     Eigenvalues ---    0.55626   0.56684   0.57140   0.57286   0.57757
     Eigenvalues ---    0.59573   0.98384
 RFO step:  Lambda=-2.64703701D-04 EMin=-4.62169155D-05
 Quartic linear search produced a step of -0.93677.
 Iteration  1 RMS(Cart)=  0.17130585 RMS(Int)=  0.01793357
 Iteration  2 RMS(Cart)=  0.01324492 RMS(Int)=  0.00349796
 Iteration  3 RMS(Cart)=  0.00051481 RMS(Int)=  0.00347566
 Iteration  4 RMS(Cart)=  0.00000530 RMS(Int)=  0.00347566
 Iteration  5 RMS(Cart)=  0.00000008 RMS(Int)=  0.00347566
 Variable       Old X    -DE/DX   Delta X   Delta X   Delta X     New X
                                 (Linear)    (Quad)   (Total)
    R1        2.30314  -0.01204  -0.01065   0.00315  -0.01140   2.29174
    R2        2.45947  -0.00344  -0.00662   0.00078  -0.00689   2.45258
    R3        2.92648   0.00148   0.00151   0.00226   0.00377   2.93025
    R4        3.73452   0.00003  -0.16249  -0.02840  -0.19353   3.54099
    R5        1.90368   0.01031   0.03363   0.00914   0.04613   1.94981
    R6        2.88722   0.00076  -0.02232  -0.01720  -0.03622   2.85099
    R7        2.51750   0.00035   0.00077   0.00231   0.00309   2.52058
    R8        2.54875  -0.00107  -0.00039  -0.00955  -0.00995   2.53880
    R9        2.52312   0.00070   0.00009   0.00316   0.00325   2.52637
   R10        1.81363  -0.00024  -0.00010  -0.00016  -0.00026   1.81337
   R11        1.86433  -0.00078  -0.00427  -0.00185  -0.00545   1.85887
   R12        3.60678  -0.00108   0.00793  -0.00496   0.00359   3.61038
   R13        3.62188   0.00062  -0.00746   0.01275   0.00297   3.62485
   R14        3.27492   0.00014   0.02041   0.01659   0.03726   3.31218
   R15        1.81461  -0.00066  -0.00073  -0.00113  -0.00186   1.81275
   R16        1.86652   0.00596   0.01387  -0.00541   0.01070   1.87722
   R17        3.71140   0.00009  -0.06379   0.05881  -0.00623   3.70516
   R18        3.31924   0.00073   0.10369  -0.01393   0.08948   3.40872
   R19        3.14254  -0.00010   0.00143  -0.01605  -0.01144   3.13110
   R20        1.84545  -0.00393  -0.00795  -0.00002  -0.00746   1.83798
   R21        1.84975  -0.00664  -0.01136  -0.00014  -0.01403   1.83573
   R22        3.12184  -0.00034  -0.01130  -0.01274  -0.02170   3.10014
   R23        1.84605  -0.00369  -0.00808  -0.00175  -0.01132   1.83473
   R24        1.83966  -0.00528  -0.00606   0.00203  -0.00655   1.83311
   R25        1.81652  -0.00308  -0.00212  -0.00039  -0.00251   1.81401
   R26        1.84343   0.00393   0.00584   0.00200   0.00775   1.85118
   R27        1.86538   0.00502   0.01389  -0.00131   0.01491   1.88028
   R28        1.81493   0.00024  -0.00012  -0.00087  -0.00099   1.81394
    A1        2.25480  -0.00451  -0.02385  -0.00428  -0.03445   2.22035
    A2        2.09229   0.00205   0.00890   0.00271   0.01479   2.10708
    A3        1.93554   0.00247   0.01451   0.00176   0.01940   1.95494
    A4        2.73053  -0.00143  -0.32172   0.23458  -0.08530   2.64523
    A5        1.94263   0.00265  -0.00380   0.00014  -0.00386   1.93877
    A6        1.93332   0.00113   0.00279  -0.00002   0.00278   1.93610
    A7        1.90242   0.00048  -0.00518   0.00351  -0.00167   1.90075
    A8        1.95779   0.00033   0.00502  -0.00465   0.00037   1.95816
    A9        1.88638  -0.00063  -0.00139   0.00307   0.00168   1.88807
   A10        1.89502  -0.00095  -0.00160  -0.00380  -0.00538   1.88963
   A11        1.88704  -0.00044   0.00008   0.00222   0.00230   1.88934
   A12        1.89651  -0.00070  -0.01066  -0.00364  -0.01539   1.88112
   A13        2.12438   0.00117   0.01807   0.01249   0.02914   2.15352
   A14        2.26704  -0.00038   0.00707  -0.02091  -0.01157   2.25547
   A15        1.74071  -0.00069   0.00098   0.03277   0.03430   1.77501
   A16        1.78548   0.00130  -0.01120   0.03137   0.02251   1.80799
   A17        1.56122  -0.00069  -0.00707  -0.03770  -0.04765   1.51357
   A18        1.89455   0.00032  -0.00500   0.00156  -0.00092   1.89363
   A19        2.24786   0.00106  -0.04168   0.02158  -0.02471   2.22316
   A20        2.17839  -0.00049   0.04215  -0.04375  -0.00196   2.17644
   A21        1.69708  -0.00118  -0.02060  -0.05492  -0.07699   1.62010
   A22        1.76114   0.00044  -0.00428   0.04193   0.03187   1.79301
   A23        1.58412  -0.00038   0.02104   0.03621   0.06394   1.64807
   A24        1.80753   0.00203   0.01207   0.00996   0.01974   1.82728
   A25        1.98871  -0.00335   0.04580  -0.04807   0.00660   1.99531
   A26        2.05701   0.00067  -0.03405   0.05925   0.01649   2.07350
   A27        2.80570  -0.00042  -0.02948   0.03505   0.00650   2.81220
   A28        2.69839   0.00110   0.04971  -0.06380  -0.01572   2.68267
   A29        1.77691   0.00035   0.02002   0.00379   0.02601   1.80292
   A30        1.86505   0.00086   0.01917   0.09130   0.11023   1.97528
   A31        1.88374   0.00033  -0.02839   0.00672  -0.03326   1.85048
   A32        2.70081   0.00045  -0.01580  -0.00699  -0.02375   2.67706
   A33        2.70762   0.00438   0.03775   0.12640   0.15157   2.85919
   A34        2.08093   0.00079   0.02744   0.03951   0.06834   2.14927
   A35        1.68004   0.00271   0.08624  -0.02042   0.06382   1.74386
   A36        1.93124  -0.00327  -0.06406   0.01881  -0.05107   1.88017
   A37        2.91118  -0.00478  -0.14099   0.03389  -0.10530   2.80587
   A38        1.95757  -0.00124  -0.03805   0.09725   0.05957   2.01714
   A39        2.08370   0.00047  -0.01141   0.02532   0.00646   2.09016
   A40        1.84597   0.00111   0.02103  -0.00096   0.01990   1.86588
   A41        3.10954   0.00010  -0.05136   0.07731   0.02768   3.13722
   A42        2.77093   0.00040   0.02242  -0.02575  -0.00280   2.76813
   A43        3.24350  -0.00126  -0.03173   0.01836  -0.00812   3.23538
   A44        3.18267  -0.00083  -0.07610   0.07831  -0.00140   3.18127
   A45        3.13897   0.00000  -0.03410   0.02394  -0.01556   3.12341
   A46        3.12152  -0.00171  -0.02362  -0.04839  -0.07247   3.04905
   A47        3.43181   0.00152  -0.01066   0.02545   0.01745   3.44926
   A48        3.21233  -0.00107   0.00611  -0.06297  -0.05293   3.15939
    D1       -2.07355  -0.00102   0.00289   0.22268   0.22887  -1.84468
    D2        1.02874  -0.00043  -0.01000   0.22924   0.22111   1.24985
    D3        0.06440   0.00014   0.04055  -0.04885  -0.00928   0.05511
    D4       -3.04072  -0.00042   0.05254  -0.05497  -0.00213  -3.04285
    D5        0.33469  -0.00008   0.05468  -0.00175   0.05360   0.38829
    D6       -1.73868  -0.00029   0.05793  -0.00769   0.05091  -1.68778
    D7        2.45527  -0.00027   0.05814  -0.00988   0.04891   2.50418
    D8       -2.83950   0.00026   0.04289   0.00356   0.04579  -2.79372
    D9        1.37031   0.00005   0.04614  -0.00239   0.04309   1.41340
   D10       -0.71893   0.00007   0.04634  -0.00457   0.04110  -0.67783
   D11        1.14456   0.00096  -0.13159   0.16191   0.02835   1.17291
   D12        0.68226   0.00091   0.14022  -0.13636   0.00043   0.68269
   D13        2.84739   0.00173   0.10619   0.00041   0.10053   2.94792
   D14        1.20629   0.00171   0.01143  -0.06151  -0.05102   1.15526
   D15       -3.08978  -0.00009   0.00991  -0.04360  -0.03901  -3.12879
   D16       -2.83221   0.00203   0.02456  -0.03432  -0.01064  -2.84285
   D17       -0.84509   0.00023   0.02304  -0.01641   0.00138  -0.84371
   D18       -1.27079   0.00130   0.01763  -0.07170  -0.05757  -1.32836
   D19        0.71633  -0.00050   0.01611  -0.05379  -0.04555   0.67078
   D20        2.85864   0.00028   0.00133   0.17161   0.17086   3.02949
   D21        0.77838   0.00111   0.00453   0.14321   0.14516   0.92354
   D22       -1.00861  -0.00008   0.01709   0.11701   0.13082  -0.87779
   D23       -2.99204   0.00058   0.02230  -0.06104  -0.04282  -3.03486
   D24       -0.76631   0.00070  -0.00181  -0.04770  -0.05059  -0.81689
   D25        0.97633  -0.00012  -0.00258  -0.02155  -0.02603   0.95029
   D26        3.02954   0.00061   0.08908  -0.08541   0.00520   3.03474
   D27       -1.31141   0.00103   0.06920  -0.05172   0.01230  -1.29911
   D28       -0.87260   0.00043   0.00337  -0.08226  -0.07968  -0.95227
   D29        1.06964   0.00085  -0.01651  -0.04857  -0.07257   0.99707
   D30        0.71232  -0.00004   0.02230  -0.04716  -0.02070   0.69162
   D31        2.65455   0.00037   0.00243  -0.01346  -0.01359   2.64096
   D32        2.77693   0.00032  -0.05118   0.03416  -0.01939   2.75754
   D33        0.66689   0.00038  -0.00123   0.07398   0.06713   0.73403
   D34       -1.09754   0.00004   0.00148   0.02901   0.03368  -1.06386
   D35       -2.90537   0.00014   0.01733  -0.11286  -0.09415  -2.99952
   D36       -0.77764   0.00068   0.03509  -0.10020  -0.06623  -0.84387
   D37        0.92438  -0.00059   0.01798  -0.14743  -0.12923   0.79514
   D38        0.05165  -0.00025  -0.00606  -0.17550  -0.18025  -0.12860
   D39        2.30798  -0.00008  -0.00861  -0.12408  -0.13809   2.16989
   D40        0.28139  -0.00127  -0.02956   0.03828   0.01228   0.29367
   D41       -1.93258   0.00100  -0.07623   0.05244  -0.02625  -1.95883
   D42       -1.74349   0.00169  -0.01649   0.12066   0.09972  -1.64377
   D43        2.26462   0.00068   0.01403  -0.00277   0.00580   2.27043
   D44        0.40140   0.00174  -0.01080   0.15616   0.14203   0.54343
   D45       -1.87367   0.00072   0.01972   0.03273   0.04812  -1.82556
   D46       -0.06234   0.00047   0.01816   0.04473   0.06207  -0.00027
   D47       -2.02194  -0.00075  -0.00117  -0.06072  -0.05965  -2.08159
   D48       -0.39856   0.00135   0.03813  -0.14653  -0.11128  -0.50984
   D49        1.50096   0.00227   0.05669  -0.09869  -0.04662   1.45434
   D50       -0.01609  -0.00008  -0.04142   0.16187   0.11734   0.10126
   D51        2.15671   0.00098   0.00776   0.20334   0.20799   2.36470
         Item               Value     Threshold  Converged?
 Maximum Force            0.012042     0.000015     NO 
 RMS     Force            0.002243     0.000010     NO 
 Maximum Displacement     0.620925     0.000060     NO 
 RMS     Displacement     0.171387     0.000040     NO 
 Predicted change in Energy=-3.210301D-04
 GradGradGradGradGradGradGradGradGradGradGradGradGradGradGradGradGradGrad

                          Input orientation:                          
 ---------------------------------------------------------------------
 Center     Atomic      Atomic             Coordinates (Angstroms)
 Number     Number       Type             X           Y           Z
 ---------------------------------------------------------------------
      1          6           0       -1.380426    0.740640   -1.237222
      2          8           0       -1.070084    0.424591   -0.108272
      3          8           0       -0.691148    1.460738   -2.068343
      4          1           0        0.225891    1.713335   -1.668545
      5          6           0       -2.702381    0.231161   -1.867533
      6          9           0       -3.575605   -0.121770   -0.923057
      7          9           0       -2.437751   -0.850587   -2.619009
      8          9           0       -3.277868    1.152071   -2.647301
      9          8           0        2.248368   -0.312903    2.991145
     10          1           0        2.403664    0.236334    3.762536
     11          1           0        2.782212   -1.132722    3.093722
     12          8           0        2.049646   -2.560278    0.332289
     13          1           0        1.852682   -3.232993   -0.322576
     14          1           0        1.193957   -2.239515    0.721795
     15          8           0        2.835801    0.192608    0.250319
     16          1           0        2.696805    0.221446    1.212523
     17          1           0        2.697748   -0.738229    0.009178
     18          8           0        0.055579   -1.470519    1.648123
     19          1           0        0.588619   -0.943685    2.265336
     20          1           0       -0.479147   -0.835340    1.146529
     21          8           0        3.523183   -2.657735    2.649467
     22          1           0        3.437619   -3.455872    3.175893
     23          1           0        3.078832   -2.817488    1.791184
     24          8           0        1.579027    2.070523   -1.105023
     25          1           0        2.030258    1.353037   -0.583837
     26          1           0        2.244516    2.461784   -1.675500
 ---------------------------------------------------------------------
                    Distance matrix (angstroms):
                    1          2          3          4          5
     1  C    0.000000
     2  O    1.212735   0.000000
     3  O    1.297847   2.249237   0.000000
     4  H    1.926767   2.403094   1.031796   0.000000
     5  C    1.550621   2.407656   2.365849   3.288040   0.000000
     6  F    2.379340   2.690729   3.483692   4.286576   1.333835
     7  F    2.357811   3.130558   2.948912   3.817338   1.343475
     8  F    2.399559   3.442412   2.668631   3.680938   1.336898
     9  O    5.670731   4.600263   6.114326   5.468891   6.957922
    10  H    6.290568   5.204376   6.713879   6.034970   7.600619
    11  H    6.292386   5.245777   6.740710   6.108519   7.520305
    12  O    5.012467   4.340076   5.426191   5.058971   5.934064
    13  H    5.203780   4.686834   5.616928   5.378126   5.927551
    14  H    4.398468   3.593377   5.003035   4.719735   5.290587
    15  O    4.504408   3.929166   4.407234   3.578586   5.929439
    16  H    4.784833   3.996902   4.876284   4.078198   6.215952
    17  H    4.513543   3.944934   4.542704   3.864582   5.798548
    18  O    3.908523   2.818419   4.791867   4.600676   4.781412
    19  H    4.356835   3.202733   5.118577   4.760961   5.412168
    20  H    2.996379   1.873809   3.956301   3.862313   3.894197
    21  O    7.120441   6.180935   7.548518   6.973063   8.216244
    22  H    7.765298   6.794345   8.289860   7.778462   8.759564
    23  H    6.458831   5.597546   6.885630   6.374743   7.490187
    24  O    3.247219   3.274201   2.540377   1.508681   4.721772
    25  H    3.526288   3.271130   3.101839   2.135918   5.030343
    26  H    4.036661   4.194393   3.126426   2.152922   5.429949
                    6          7          8          9         10
     6  F    0.000000
     7  F    2.168442   0.000000
     8  F    2.164333   2.171920   0.000000
     9  O    7.019699   7.329574   8.029789   0.000000
    10  H    7.604912   8.083614   8.614197   0.959595   0.000000
    11  H    7.588042   7.743572   8.654721   0.983673   1.570008
    12  O    6.258248   5.636483   7.144361   3.487076   4.439928
    13  H    6.285427   5.418236   7.138324   4.434438   5.387759
    14  H    5.471664   5.126343   6.546058   3.158096   4.103575
    15  O    6.525471   6.093574   6.833280   2.848289   3.538972
    16  H    6.634880   6.495657   7.173634   1.910529   2.566850
    17  H    6.372130   5.770038   6.807209   3.045484   3.888953
    18  O    4.649257   4.980906   6.036598   2.819949   3.591322
    19  H    5.308688   5.746687   6.593628   1.918189   2.632193
    20  H    3.792153   4.244483   5.116228   3.333900   4.037645
    21  O    8.341872   8.158146   9.424684   2.690749   3.296647
    22  H    8.780828   8.653807  10.012017   3.365516   3.878865
    23  H    7.675645   7.331520   8.710062   2.898710   3.697013
    24  O    5.604417   5.192258   5.177992   4.786161   5.266632
    25  H    5.806533   5.381542   5.698638   3.950117   4.503045
    26  H    6.412077   5.812542   5.758165   5.429225   5.877941
                   11         12         13         14         15
    11  H    0.000000
    12  O    3.193756   0.000000
    13  H    4.116583   0.959265   0.000000
    14  H    3.061631   0.993382   1.584812   0.000000
    15  O    3.137565   2.864113   3.609636   2.972064   0.000000
    16  H    2.319477   2.988581   3.873270   2.925013   0.972619
    17  H    3.110815   1.960689   2.654815   2.241221   0.971424
    18  O    3.104576   2.625890   3.196803   1.656908   3.528383
    19  H    2.352404   2.912841   3.679141   2.104312   3.225102
    20  H    3.810047   3.167521   3.653004   2.225170   3.584515
    21  O    1.752731   2.747748   3.457533   3.052232   3.788517
    22  H    2.415230   3.288562   3.847205   3.540642   4.715143
    23  H    2.150122   1.803817   2.478724   2.242855   3.390281
    24  O    5.416447   4.871517   5.367904   4.697018   2.634957
    25  H    4.502096   4.019166   4.596897   3.912864   1.640521
    26  H    5.996255   5.412052   5.866381   5.380791   3.034396
                   16         17         18         19         20
    16  H    0.000000
    17  H    1.539161   0.000000
    18  O    3.166792   3.194283   0.000000
    19  H    2.628763   3.095301   0.970896   0.000000
    20  H    3.347809   3.375746   0.970041   1.550353   0.000000
    21  O    3.322257   3.367042   3.799533   3.420115   4.647428
    22  H    4.233946   4.238051   4.208789   3.906021   5.130942
    23  H    3.117036   2.764794   3.312831   3.152319   4.123554
    24  O    3.168523   3.222122   4.737055   4.628789   4.213029
    25  H    2.225240   2.273896   4.105298   3.933324   3.752369
    26  H    3.682982   3.644674   5.594723   5.465291   5.123790
                   21         22         23         24         25
    21  O    0.000000
    22  H    0.959931   0.000000
    23  H    0.979601   1.566423   0.000000
    24  O    6.342899   7.233371   5.876231   0.000000
    25  H    5.363708   6.264331   4.912587   0.995003   0.000000
    26  H    6.822742   7.744557   6.370612   0.959898   1.570655
                   26
    26  H    0.000000
 Stoichiometry    C2H13F3O8
 Framework group  C1[X(C2H13F3O8)]
 Deg. of freedom    72
 Full point group                 C1      NOp   1
 Largest Abelian subgroup         C1      NOp   1
 Largest concise Abelian subgroup C1      NOp   1
                         Standard orientation:                         
 ---------------------------------------------------------------------
 Center     Atomic      Atomic             Coordinates (Angstroms)
 Number     Number       Type             X           Y           Z
 ---------------------------------------------------------------------
      1          6           0       -1.928630    0.327382    0.244666
      2          8           0       -0.949365   -0.101302    0.817374
      3          8           0       -2.091207    1.516371   -0.249583
      4          1           0       -1.234608    2.082016   -0.145236
      5          6           0       -3.152043   -0.586358   -0.025085
      6          9           0       -3.172021   -1.617815    0.820382
      7          9           0       -3.066306   -1.070761   -1.275256
      8          9           0       -4.309605    0.072472    0.090196
      9          8           0        3.584557    0.137238    1.558365
     10          1           0        3.986636    0.418471    2.383024
     11          1           0        4.290942   -0.257428    0.999014
     12          8           0        2.559230   -0.932797   -1.598126
     13          1           0        2.228506   -1.369259   -2.385724
     14          1           0        2.036227   -1.253616   -0.816876
     15          8           0        2.307618    1.684835   -0.463297
     16          1           0        2.746935    1.340251    0.333102
     17          1           0        2.335501    0.949709   -1.097708
     18          8           0        1.475333   -1.534547    0.716688
     19          1           0        2.083675   -1.022963    1.274219
     20          1           0        0.592559   -1.164515    0.874060
     21          8           0        5.046872   -0.932093   -0.431183
     22          1           0        5.517895   -1.768517   -0.430857
     23          1           0        4.260175   -1.033048   -1.006102
     24          8           0        0.018689    2.912436   -0.019672
     25          1           0        0.873043    2.426987   -0.176042
     26          1           0        0.084117    3.749573   -0.484780
 ---------------------------------------------------------------------
 Rotational constants (GHZ):           0.8916158           0.2425696           0.2185523
 Standard basis: 6-31++G(d,p) (6D, 7F)
 There are   325 symmetry adapted cartesian basis functions of A   symmetry.
 There are   325 symmetry adapted basis functions of A   symmetry.
   325 basis functions,   520 primitive gaussians,   325 cartesian basis functions
    58 alpha electrons       58 beta electrons
       nuclear repulsion energy       963.0522198200 Hartrees.
 NAtoms=   26 NActive=   26 NUniq=   26 SFac= 1.00D+00 NAtFMM=   60 NAOKFM=F Big=F
 Integral buffers will be    131072 words long.
 Raffenetti 2 integral format.
 Two-electron integral symmetry is turned on.
 Nuclear repulsion after empirical dispersion term =      963.0394086660 Hartrees.
 One-electron integrals computed using PRISM.
 NBasis=   325 RedAO= T EigKep=  6.10D-05  NBF=   325
 NBsUse=   325 1.00D-06 EigRej= -1.00D+00 NBFU=   325
 Lowest energy guess from the checkpoint file:  "/local_scratch/slurm.5787698/Gau-2151095.chk"
 B after Tr=    -0.000000   -0.000000    0.000000
         Rot=    0.999539   -0.028953    0.009147   -0.000011 Ang=  -3.48 deg.
 B after Tr=     0.000000    0.000000    0.000000
         Rot=    0.999932   -0.006822    0.009345    0.001512 Ang=  -1.34 deg.
 Requested convergence on RMS density matrix=1.00D-10 within 128 cycles.
 Requested convergence on MAX density matrix=1.00D-08.
 Requested convergence on             energy=1.00D-08.
 No special actions if energy rises.
 SCF Done:  E(RwB97XD) =  -985.244534251     A.U. after   17 cycles
            NFock= 17  Conv=0.72D-10     -V/T= 2.0083
 Calling FoFJK, ICntrl=      2127 FMM=F ISym2X=0 I1Cent= 0 IOpClX= 0 NMat=1 NMatS=1 NMatT=0.
 ***** Axes restored to original set *****
 -------------------------------------------------------------------
 Center     Atomic                   Forces (Hartrees/Bohr)
 Number     Number              X              Y              Z
 -------------------------------------------------------------------
      1        6           0.002175877    0.000635831    0.000372933
      2        8          -0.001526582   -0.000503819   -0.000039895
      3        8           0.002397588    0.000356391    0.000940832
      4        1          -0.003490945   -0.000580673   -0.001328203
      5        6          -0.000444218    0.002005850    0.001566685
      6        9           0.000696940   -0.000031072   -0.000279198
      7        9          -0.000064886   -0.001360911   -0.001228162
      8        9           0.000324992   -0.000293793    0.000006794
      9        8           0.000071436    0.000260944    0.000622855
     10        1          -0.000090235    0.000439537   -0.000040874
     11        1           0.000145438   -0.000559379   -0.000922376
     12        8           0.002273691    0.000282421   -0.000799038
     13        1          -0.000391256   -0.000132500   -0.000307670
     14        1          -0.001777117   -0.000090028    0.001254683
     15        8           0.000608071   -0.000066038   -0.000305705
     16        1          -0.000138828   -0.000657891    0.000141462
     17        1          -0.000330803    0.000385895    0.000841706
     18        8          -0.001597780    0.000080497   -0.000355768
     19        1           0.001020295    0.000388201    0.000773960
     20        1           0.000596885   -0.000650377   -0.000356056
     21        8          -0.000255332    0.001172954    0.000277611
     22        1          -0.000679117    0.000024833   -0.000960976
     23        1           0.000811907   -0.000939239    0.000421343
     24        8           0.000182409   -0.000412148    0.000072067
     25        1          -0.000388036   -0.000063126    0.000096833
     26        1          -0.000130395    0.000307639   -0.000465843
 -------------------------------------------------------------------
 Cartesian Forces:  Max     0.003490945 RMS     0.000913319

 GradGradGradGradGradGradGradGradGradGradGradGradGradGradGradGradGradGrad
 Berny optimization.
 Using GEDIIS/GDIIS optimizer.
 FormGI is forming the generalized inverse of G from B-inverse, IUseBI=4.
 Internal  Forces:  Max     0.003888579 RMS     0.000562932
 Search for a local minimum.
 Step number  13 out of a maximum of  156
 All quantities printed in internal units (Hartrees-Bohrs-Radians)
 Mixed Optimization -- En-DIIS/RFO-DIIS
 Update second derivatives using D2CorX and points   11   13
 DE= -1.07D-04 DEPred=-3.21D-04 R= 3.34D-01
 Trust test= 3.34D-01 RLast= 8.21D-01 DXMaxT set to 1.79D+00
 ITU=  0  0  1  1  1  1  0  1  1  1  1  1  0
 Use linear search instead of GDIIS.
     Eigenvalues ---   -0.00030   0.00022   0.00042   0.00050   0.00057
     Eigenvalues ---    0.00081   0.00102   0.00230   0.00311   0.00350
     Eigenvalues ---    0.00468   0.00471   0.00669   0.00762   0.00858
     Eigenvalues ---    0.00889   0.00969   0.01102   0.01166   0.01218
     Eigenvalues ---    0.01277   0.01382   0.01577   0.01667   0.01762
     Eigenvalues ---    0.01895   0.02024   0.02154   0.02224   0.02324
     Eigenvalues ---    0.02404   0.02516   0.02731   0.02916   0.03082
     Eigenvalues ---    0.03385   0.04011   0.04370   0.04480   0.04875
     Eigenvalues ---    0.05667   0.05799   0.06062   0.06226   0.07646
     Eigenvalues ---    0.08601   0.11337   0.13959   0.19882   0.20746
     Eigenvalues ---    0.22148   0.23624   0.26871   0.35662   0.36616
     Eigenvalues ---    0.39226   0.39707   0.39805   0.42150   0.43680
     Eigenvalues ---    0.46833   0.49515   0.51213   0.52254   0.55014
     Eigenvalues ---    0.55642   0.56699   0.57198   0.57318   0.57764
     Eigenvalues ---    0.59799   0.98037
 RFO step:  Lambda=-3.87298603D-04 EMin=-3.01968594D-04
 Quartic linear search produced a step of -0.23987.
 Iteration  1 RMS(Cart)=  0.14442098 RMS(Int)=  0.03499203
 Iteration  2 RMS(Cart)=  0.05031365 RMS(Int)=  0.00455600
 Iteration  3 RMS(Cart)=  0.00256765 RMS(Int)=  0.00244290
 Iteration  4 RMS(Cart)=  0.00004822 RMS(Int)=  0.00244281
 Iteration  5 RMS(Cart)=  0.00000015 RMS(Int)=  0.00244281
 Variable       Old X    -DE/DX   Delta X   Delta X   Delta X     New X
                                 (Linear)    (Quad)   (Total)
    R1        2.29174  -0.00036   0.00001  -0.00210  -0.00315   2.28859
    R2        2.45258  -0.00070  -0.00004   0.00026  -0.00065   2.45193
    R3        2.93025  -0.00057  -0.00052   0.00335   0.00283   2.93308
    R4        3.54099  -0.00003   0.00481   0.13665   0.14047   3.68146
    R5        1.94981  -0.00389  -0.00245  -0.00474  -0.00689   1.94293
    R6        2.85099  -0.00013   0.00297   0.00580   0.00906   2.86005
    R7        2.52058  -0.00065  -0.00054  -0.00332  -0.00386   2.51672
    R8        2.53880   0.00177   0.00228   0.00309   0.00537   2.54417
    R9        2.52637  -0.00035  -0.00076   0.00148   0.00072   2.52709
   R10        1.81337   0.00020   0.00004  -0.00006  -0.00002   1.81335
   R11        1.85887   0.00011   0.00021   0.00990   0.01039   1.86926
   R12        3.61038  -0.00004   0.00117  -0.00906  -0.00804   3.60234
   R13        3.62485  -0.00000  -0.00262   0.00969   0.00747   3.63232
   R14        3.31218  -0.00030  -0.00371  -0.01419  -0.01809   3.29409
   R15        1.81275   0.00038   0.00026   0.00130   0.00156   1.81431
   R16        1.87722   0.00195   0.00098  -0.00447  -0.00178   1.87544
   R17        3.70516  -0.00019  -0.01484   0.05506   0.03937   3.74453
   R18        3.40872  -0.00022   0.00509  -0.01318  -0.00834   3.40038
   R19        3.13110  -0.00005   0.00311   0.01112   0.01638   3.14748
   R20        1.83798   0.00016  -0.00024   0.00141   0.00052   1.83850
   R21        1.83573  -0.00059   0.00046   0.00032  -0.00076   1.83497
   R22        3.10014   0.00032   0.00231   0.01413   0.01722   3.11735
   R23        1.83473   0.00122   0.00065   0.00196   0.00387   1.83860
   R24        1.83311  -0.00057   0.00002  -0.00058  -0.00135   1.83176
   R25        1.81401  -0.00049   0.00006   0.00152   0.00158   1.81559
   R26        1.85118  -0.00084  -0.00036  -0.00539  -0.00616   1.84502
   R27        1.88028   0.00024  -0.00002  -0.00421  -0.00345   1.87683
   R28        1.81394   0.00031   0.00021  -0.00045  -0.00024   1.81370
    A1        2.22035   0.00147   0.00216   0.00046  -0.00278   2.21756
    A2        2.10708  -0.00065  -0.00127   0.00584   0.00719   2.11427
    A3        1.95494  -0.00081  -0.00094  -0.00559  -0.00389   1.95105
    A4        2.64523   0.00051  -0.06192   0.36607   0.30171   2.94694
    A5        1.93877  -0.00049  -0.00005  -0.00114  -0.00749   1.93128
    A6        1.93610  -0.00051   0.00005   0.00091   0.00094   1.93705
    A7        1.90075   0.00083  -0.00093   0.01272   0.01180   1.91255
    A8        1.95816  -0.00014   0.00120  -0.00915  -0.00794   1.95022
    A9        1.88807  -0.00018  -0.00076  -0.00115  -0.00193   1.88613
   A10        1.88963   0.00041   0.00088   0.00095   0.00184   1.89147
   A11        1.88934  -0.00043  -0.00053  -0.00428  -0.00479   1.88455
   A12        1.88112   0.00056   0.00096   0.00887   0.00991   1.89103
   A13        2.15352   0.00007  -0.00236  -0.01029  -0.01493   2.13859
   A14        2.25547  -0.00021   0.00459  -0.01360  -0.00671   2.24876
   A15        1.77501  -0.00051  -0.00798   0.02899   0.02187   1.79687
   A16        1.80799  -0.00026  -0.00827   0.00048  -0.00850   1.79949
   A17        1.51357   0.00014   0.00962  -0.00645   0.00298   1.51656
   A18        1.89363  -0.00017  -0.00106  -0.00108  -0.00105   1.89258
   A19        2.22316   0.00012  -0.00475  -0.03486  -0.04190   2.18125
   A20        2.17644   0.00010   0.01126   0.02551   0.03725   2.21369
   A21        1.62010   0.00020   0.01319  -0.00929   0.00456   1.62465
   A22        1.79301  -0.00009  -0.00874  -0.00783  -0.02219   1.77082
   A23        1.64807  -0.00016  -0.00995   0.02049   0.01492   1.66298
   A24        1.82728  -0.00029  -0.00165  -0.00466  -0.00756   1.81972
   A25        1.99531   0.00052   0.01014  -0.04083  -0.02859   1.96672
   A26        2.07350  -0.00033  -0.01268   0.01600   0.00394   2.07744
   A27        2.81220   0.00005  -0.00911   0.03798   0.03105   2.84325
   A28        2.68267   0.00076   0.01650  -0.05714  -0.04018   2.64249
   A29        1.80292  -0.00025  -0.00111   0.00939   0.00978   1.81270
   A30        1.97528  -0.00040  -0.02153   0.03247   0.00892   1.98420
   A31        1.85048   0.00003   0.00071   0.01412   0.01295   1.86343
   A32        2.67706  -0.00002   0.00165  -0.04185  -0.04185   2.63521
   A33        2.85919  -0.00047  -0.02669   0.01498  -0.01747   2.84172
   A34        2.14927  -0.00003  -0.00937  -0.05482  -0.06291   2.08636
   A35        1.74386   0.00083   0.00677  -0.05032  -0.04966   1.69420
   A36        1.88017  -0.00078  -0.00415   0.01712   0.00408   1.88425
   A37        2.80587  -0.00072  -0.01084   0.05953   0.04077   2.84664
   A38        2.01714   0.00015  -0.02403   0.07778   0.05296   2.07010
   A39        2.09016  -0.00041  -0.00447   0.01238   0.00716   2.09732
   A40        1.86588   0.00046   0.00061  -0.00322  -0.00204   1.86383
   A41        3.13722  -0.00011  -0.01979   0.07753   0.05582   3.19303
   A42        2.76813   0.00026   0.00641   0.01633   0.02010   2.78823
   A43        3.23538  -0.00076  -0.00618  -0.00328  -0.00732   3.22806
   A44        3.18127   0.00013  -0.01915   0.05142   0.03079   3.21206
   A45        3.12341   0.00002  -0.00500   0.02821   0.02677   3.15019
   A46        3.04905   0.00008   0.01134   0.00751   0.01966   3.06871
   A47        3.44926   0.00023  -0.00691  -0.00471  -0.01103   3.43823
   A48        3.15939   0.00014   0.01426  -0.06172  -0.04894   3.11045
    D1       -1.84468   0.00003  -0.05416   0.22954   0.17583  -1.66885
    D2        1.24985   0.00026  -0.05560   0.24992   0.19417   1.44403
    D3        0.05511  -0.00020   0.01261  -0.07674  -0.06588  -0.01076
    D4       -3.04285  -0.00042   0.01396  -0.09588  -0.08304  -3.12589
    D5        0.38829  -0.00023   0.00114  -0.11142  -0.10990   0.27839
    D6       -1.68778  -0.00023   0.00262  -0.11853  -0.11556  -1.80334
    D7        2.50418  -0.00016   0.00315  -0.11591  -0.11238   2.39180
    D8       -2.79372   0.00003  -0.00000  -0.09381  -0.09417  -2.88789
    D9        1.41340   0.00003   0.00148  -0.10092  -0.09982   1.31357
   D10       -0.67783   0.00010   0.00201  -0.09830  -0.09664  -0.77447
   D11        1.17291  -0.00030  -0.04049  -0.16829  -0.20998   0.96292
   D12        0.68269  -0.00036   0.03580  -0.10654  -0.07312   0.60957
   D13        2.94792   0.00009   0.00308   0.01593   0.01736   2.96529
   D14        1.15526   0.00036   0.01516   0.14393   0.15787   1.31314
   D15       -3.12879   0.00011   0.01189   0.09270   0.09960  -3.02919
   D16       -2.84285   0.00024   0.00884   0.16676   0.17249  -2.67036
   D17       -0.84371  -0.00001   0.00557   0.11554   0.11421  -0.72950
   D18       -1.32836   0.00034   0.01832   0.16364   0.17828  -1.15008
   D19        0.67078   0.00010   0.01505   0.11242   0.12001   0.79078
   D20        3.02949   0.00005  -0.04064  -0.00116  -0.04425   2.98525
   D21        0.92354  -0.00029  -0.03366  -0.03244  -0.06750   0.85604
   D22       -0.87779  -0.00006  -0.02700  -0.03135  -0.05928  -0.93707
   D23       -3.03486   0.00004   0.01598  -0.01904  -0.00576  -3.04062
   D24       -0.81689   0.00042   0.01167  -0.01691  -0.00640  -0.82329
   D25        0.95029  -0.00007   0.00558   0.01140   0.01682   0.96712
   D26        3.03474   0.00031   0.02156   0.01586   0.03895   3.07369
   D27       -1.29911  -0.00005   0.01477   0.05315   0.06669  -1.23241
   D28       -0.95227   0.00029   0.01997  -0.02701  -0.00691  -0.95919
   D29        0.99707  -0.00007   0.01318   0.01028   0.02083   1.01790
   D30        0.69162   0.00010   0.01068  -0.00570   0.00963   0.70125
   D31        2.64096  -0.00025   0.00388   0.03159   0.03738   2.67834
   D32        2.75754  -0.00016  -0.00845  -0.02581  -0.03234   2.72520
   D33        0.73403  -0.00016  -0.01642  -0.00139  -0.01774   0.71628
   D34       -1.06386  -0.00008  -0.00770   0.00592   0.00307  -1.06079
   D35       -2.99952   0.00010   0.02702   0.27489   0.30542  -2.69410
   D36       -0.84387  -0.00016   0.02487   0.28429   0.30898  -0.53489
   D37        0.79514   0.00001   0.03560   0.27875   0.31473   1.10987
   D38       -0.12860   0.00001   0.04168  -0.01450   0.02470  -0.10390
   D39        2.16989  -0.00028   0.03092  -0.02788   0.00315   2.17304
   D40        0.29367  -0.00011  -0.01052   0.01374   0.00781   0.30149
   D41       -1.95883  -0.00031  -0.01322   0.06202   0.05081  -1.90802
   D42       -1.64377   0.00007  -0.02814   0.06761   0.03952  -1.60425
   D43        2.27043   0.00011   0.00220  -0.04411  -0.04312   2.22730
   D44        0.54343  -0.00010  -0.03683   0.04469   0.00846   0.55189
   D45       -1.82556  -0.00005  -0.00649  -0.06704  -0.07419  -1.89975
   D46       -0.00027   0.00010  -0.01024  -0.00459  -0.01543  -0.01570
   D47       -2.08159   0.00065   0.01401  -0.05159  -0.03601  -2.11760
   D48       -0.50984  -0.00005   0.03646   0.08142   0.11711  -0.39272
   D49        1.45434  -0.00052   0.02570   0.11671   0.14112   1.59546
   D50        0.10126  -0.00008  -0.03875  -0.31923  -0.35810  -0.25684
   D51        2.36470  -0.00003  -0.04790  -0.40256  -0.45340   1.91130
         Item               Value     Threshold  Converged?
 Maximum Force            0.003889     0.000015     NO 
 RMS     Force            0.000563     0.000010     NO 
 Maximum Displacement     0.766871     0.000060     NO 
 RMS     Displacement     0.186460     0.000040     NO 
 Predicted change in Energy=-4.876517D-04
 GradGradGradGradGradGradGradGradGradGradGradGradGradGradGradGradGradGrad

                          Input orientation:                          
 ---------------------------------------------------------------------
 Center     Atomic      Atomic             Coordinates (Angstroms)
 Number     Number       Type             X           Y           Z
 ---------------------------------------------------------------------
      1          6           0       -1.453371    0.681963   -1.343218
      2          8           0       -1.089297    0.154091   -0.315847
      3          8           0       -0.769783    1.493118   -2.090379
      4          1           0        0.162769    1.656590   -1.689480
      5          6           0       -2.859432    0.398955   -1.936490
      6          9           0       -3.654188   -0.167635   -1.030395
      7          9           0       -2.747531   -0.444777   -2.979642
      8          9           0       -3.447634    1.518129   -2.372133
      9          8           0        2.280589   -0.281605    2.973926
     10          1           0        2.411932    0.312546    3.715907
     11          1           0        2.820485   -1.096029    3.127817
     12          8           0        2.227585   -2.622310    0.422637
     13          1           0        2.062151   -3.307999   -0.228696
     14          1           0        1.355560   -2.315202    0.783468
     15          8           0        2.902873    0.162308    0.227754
     16          1           0        2.730731    0.197690    1.184642
     17          1           0        2.825251   -0.779722    0.005399
     18          8           0        0.151849   -1.558667    1.651155
     19          1           0        0.635806   -0.977059    2.262827
     20          1           0       -0.416161   -0.987141    1.112349
     21          8           0        3.559803   -2.645582    2.826317
     22          1           0        3.305245   -3.403546    3.359013
     23          1           0        3.202809   -2.776122    1.927006
     24          8           0        1.524706    1.974401   -1.110925
     25          1           0        2.011138    1.261028   -0.620129
     26          1           0        2.176110    2.441206   -1.639060
 ---------------------------------------------------------------------
                    Distance matrix (angstroms):
                    1          2          3          4          5
     1  C    0.000000
     2  O    1.211069   0.000000
     3  O    1.297504   2.245896   0.000000
     4  H    1.918777   2.389988   1.028152   0.000000
     5  C    1.552119   2.412430   2.363791   3.282737   0.000000
     6  F    2.379762   2.681931   3.493059   4.281513   1.331792
     7  F    2.371134   3.194399   2.908215   3.814460   1.346318
     8  F    2.394770   3.413307   2.692749   3.676982   1.337279
     9  O    5.788665   4.729542   6.172649   5.476232   7.141090
    10  H    6.377442   5.342167   6.725326   6.006945   7.729445
    11  H    6.435624   5.357987   6.842754   6.151969   7.755233
    12  O    5.252227   4.388104   5.677694   5.199374   6.369557
    13  H    5.433308   4.682443   5.876771   5.512593   6.393750
    14  H    4.625568   3.644616   5.222967   4.828391   5.703593
    15  O    4.659920   4.029018   4.542378   3.662900   6.159879
    16  H    4.912363   4.104386   4.965632   4.121092   6.405614
    17  H    4.718251   4.037188   4.741556   3.987109   6.121750
    18  O    4.069818   2.888439   4.915473   4.636577   5.076544
    19  H    4.485595   3.302277   5.198832   4.772903   5.634213
    20  H    3.145078   1.948144   4.066227   3.895474   4.145631
    21  O    7.320483   6.271003   7.749068   7.102179   8.553368
    22  H    7.838800   6.743395   8.383260   7.808164   8.972436
    23  H    6.658282   5.660275   7.081475   6.478407   7.858657
    24  O    3.254735   3.283091   2.540796   1.513473   4.731200
    25  H    3.586223   3.306144   3.154207   2.171738   5.118439
    26  H    4.044205   4.200556   3.127434   2.161412   5.442052
                    6          7          8          9         10
     6  F    0.000000
     7  F    2.167579   0.000000
     8  F    2.164422   2.170763   0.000000
     9  O    7.160248   7.794459   8.039398   0.000000
    10  H    7.717238   8.486693   8.535347   0.959584   0.000000
    11  H    7.750745   8.290235   8.739141   0.989170   1.580143
    12  O    6.536970   6.408504   7.560560   3.462771   4.415087
    13  H    6.571235   6.236889   7.631746   4.411753   5.365686
    14  H    5.744539   5.873231   6.908177   3.128786   4.076785
    15  O    6.684823   6.525565   6.994755   2.850571   3.525735
    16  H    6.768090   6.911250   7.250269   1.906276   2.553845
    17  H    6.590193   6.330762   7.090970   3.058910   3.889955
    18  O    4.859177   5.575970   6.213678   2.812854   3.587842
    19  H    5.468503   6.262090   6.662078   1.922142   2.632327
    20  H    3.968345   4.740658   5.254314   3.351971   4.057808
    21  O    8.547287   8.850715   9.667705   2.691944   3.295375
    22  H    8.841478   9.250349  10.132635   3.308282   3.838584
    23  H    7.910047   8.057103   9.008417   2.858172   3.655889
    24  O    5.604975   5.253240   5.150048   4.727254   5.181432
    25  H    5.857074   5.578709   5.738798   3.920402   4.456620
    26  H    6.416299   5.862448   5.745952   5.357635   5.767363
                   11         12         13         14         15
    11  H    0.000000
    12  O    3.162130   0.000000
    13  H    4.090728   0.960090   0.000000
    14  H    3.021318   0.992442   1.584106   0.000000
    15  O    3.162367   2.871949   3.599748   2.973390   0.000000
    16  H    2.336171   2.964153   3.838538   2.892518   0.972892
    17  H    3.138402   1.981520   2.651283   2.263422   0.971024
    18  O    3.084831   2.636147   3.200508   1.665577   3.543439
    19  H    2.352698   2.937160   3.698030   2.120655   3.252579
    20  H    3.814426   3.184159   3.650590   2.238505   3.622116
    21  O    1.743160   2.748277   3.466246   3.023420   3.881795
    22  H    2.369193   3.223971   3.798167   3.408694   4.762562
    23  H    2.100197   1.799402   2.496206   2.220913   3.407608
    24  O    5.391987   4.896488   5.382464   4.692337   2.641039
    25  H    4.500874   4.026726   4.586047   3.897344   1.649631
    26  H    5.970793   5.467397   5.920766   5.400496   3.034231
                   16         17         18         19         20
    16  H    0.000000
    17  H    1.534562   0.000000
    18  O    3.154847   3.234555   0.000000
    19  H    2.632723   3.150967   0.972946   0.000000
    20  H    3.363329   3.431488   0.969324   1.558953   0.000000
    21  O    3.386244   3.461008   3.765174   3.413393   4.636421
    22  H    4.245804   4.285041   4.032898   3.770328   4.973468
    23  H    3.101212   2.796558   3.296460   3.152604   4.118381
    24  O    3.143378   3.243885   4.690031   4.569842   4.180986
    25  H    2.214882   2.284453   4.070180   3.900257   3.734638
    26  H    3.648872   3.674236   5.560767   5.411265   5.103301
                   21         22         23         24         25
    21  O    0.000000
    22  H    0.960768   0.000000
    23  H    0.976342   1.566779   0.000000
    24  O    6.402166   7.216161   5.883241   0.000000
    25  H    5.434883   6.266302   4.920016   0.993175   0.000000
    26  H    6.908662   7.772825   6.402457   0.959771   1.567882
                   26
    26  H    0.000000
 Stoichiometry    C2H13F3O8
 Framework group  C1[X(C2H13F3O8)]
 Deg. of freedom    72
 Full point group                 C1      NOp   1
 Largest Abelian subgroup         C1      NOp   1
 Largest concise Abelian subgroup C1      NOp   1
                         Standard orientation:                         
 ---------------------------------------------------------------------
 Center     Atomic      Atomic             Coordinates (Angstroms)
 Number     Number       Type             X           Y           Z
 ---------------------------------------------------------------------
      1          6           0       -1.987151    0.243247    0.132955
      2          8           0       -0.963171   -0.295791    0.490155
      3          8           0       -2.138586    1.485701   -0.208939
      4          1           0       -1.248588    1.994476   -0.130533
      5          6           0       -3.311516   -0.555608    0.002722
      6          9           0       -3.229259   -1.722434    0.639447
      7          9           0       -3.561809   -0.805542   -1.296300
      8          9           0       -4.350599    0.123608    0.500002
      9          8           0        3.614538    0.156024    1.589704
     10          1           0        3.955407    0.445194    2.438816
     11          1           0        4.363228   -0.223867    1.066631
     12          8           0        2.837758   -0.848254   -1.631914
     13          1           0        2.550443   -1.256009   -2.452254
     14          1           0        2.283596   -1.208326   -0.891514
     15          8           0        2.390930    1.729821   -0.447869
     16          1           0        2.793292    1.352323    0.353455
     17          1           0        2.493152    1.034023   -1.117424
     18          8           0        1.627305   -1.569082    0.596197
     19          1           0        2.167000   -1.053428    1.220260
     20          1           0        0.712360   -1.266904    0.701813
     21          8           0        5.229725   -0.912418   -0.280100
     22          1           0        5.570324   -1.808492   -0.215929
     23          1           0        4.485333   -0.917819   -0.911840
     24          8           0        0.023081    2.800626    0.023038
     25          1           0        0.891801    2.359951   -0.170683
     26          1           0        0.077012    3.689331   -0.335367
 ---------------------------------------------------------------------
 Rotational constants (GHZ):           0.9276148           0.2248173           0.2045083
 Standard basis: 6-31++G(d,p) (6D, 7F)
 There are   325 symmetry adapted cartesian basis functions of A   symmetry.
 There are   325 symmetry adapted basis functions of A   symmetry.
   325 basis functions,   520 primitive gaussians,   325 cartesian basis functions
    58 alpha electrons       58 beta electrons
       nuclear repulsion energy       952.6439233985 Hartrees.
 NAtoms=   26 NActive=   26 NUniq=   26 SFac= 1.00D+00 NAtFMM=   60 NAOKFM=F Big=F
 Integral buffers will be    131072 words long.
 Raffenetti 2 integral format.
 Two-electron integral symmetry is turned on.
 Nuclear repulsion after empirical dispersion term =      952.6313546341 Hartrees.
 One-electron integrals computed using PRISM.
 NBasis=   325 RedAO= T EigKep=  5.26D-05  NBF=   325
 NBsUse=   325 1.00D-06 EigRej= -1.00D+00 NBFU=   325
 Initial guess from the checkpoint file:  "/local_scratch/slurm.5787698/Gau-2151095.chk"
 B after Tr=    -0.000000   -0.000000   -0.000000
         Rot=    0.999772   -0.021334   -0.000698   -0.000107 Ang=  -2.45 deg.
 ExpMin= 3.60D-02 ExpMax= 7.00D+03 ExpMxC= 1.05D+03 IAcc=3 IRadAn=         5 AccDes= 0.00D+00
 Harris functional with IExCor= 4639 and IRadAn=       5 diagonalized for initial guess.
 HarFok:  IExCor= 4639 AccDes= 0.00D+00 IRadAn=         5 IDoV= 1 UseB2=F ITyADJ=14
 ICtDFT=  3500011 ScaDFX=  1.000000  1.000000  1.000000  1.000000
 FoFCou: FMM=F IPFlag=           0 FMFlag=      100000 FMFlg1=           0
         NFxFlg=           0 DoJE=T BraDBF=F KetDBF=T FulRan=T
         wScrn=  0.000000 ICntrl=       500 IOpCl=  0 I1Cent=   200000004 NGrid=           0
         NMat0=    1 NMatS0=      1 NMatT0=    0 NMatD0=    1 NMtDS0=    0 NMtDT0=    0
 Petite list used in FoFCou.
 Requested convergence on RMS density matrix=1.00D-10 within 128 cycles.
 Requested convergence on MAX density matrix=1.00D-08.
 Requested convergence on             energy=1.00D-08.
 No special actions if energy rises.
 SCF Done:  E(RwB97XD) =  -985.244367367     A.U. after   18 cycles
            NFock= 18  Conv=0.51D-10     -V/T= 2.0083
 Calling FoFJK, ICntrl=      2127 FMM=F ISym2X=0 I1Cent= 0 IOpClX= 0 NMat=1 NMatS=1 NMatT=0.
 ***** Axes restored to original set *****
 -------------------------------------------------------------------
 Center     Atomic                   Forces (Hartrees/Bohr)
 Number     Number              X              Y              Z
 -------------------------------------------------------------------
      1        6           0.000856019    0.000592312   -0.000126097
      2        8          -0.001574572   -0.002335824    0.002351123
      3        8           0.002259756    0.000774906    0.000288857
      4        1          -0.002730947    0.000407461   -0.001937611
      5        6           0.000673738   -0.000742155   -0.001138429
      6        9           0.000085941   -0.000055541    0.000606678
      7        9           0.000431236    0.000462314    0.000692361
      8        9           0.000081372    0.000444194    0.000289905
      9        8           0.001085680   -0.002503957    0.000178279
     10        1           0.000625372   -0.000235178    0.000190557
     11        1          -0.001763770    0.003013073   -0.000141844
     12        8           0.002080940    0.000606795   -0.001328648
     13        1          -0.000137435    0.000225418    0.000632960
     14        1          -0.002098631    0.000026522    0.000384779
     15        8           0.000224986   -0.000568488   -0.000235000
     16        1           0.000306903   -0.000209592    0.000499000
     17        1          -0.000707703    0.000438304    0.000597473
     18        8          -0.001210146    0.000942771    0.000719854
     19        1          -0.000051249   -0.000368443   -0.001362612
     20        1           0.001403970   -0.000243127   -0.000546026
     21        8           0.001301776    0.003649871    0.003455307
     22        1          -0.000572579    0.000239194   -0.002370232
     23        1          -0.000816331   -0.004302500   -0.001674404
     24        8           0.000748077   -0.000312949   -0.000265442
     25        1          -0.000228972   -0.000410459    0.000813088
     26        1          -0.000273431    0.000465078   -0.000573875
 -------------------------------------------------------------------
 Cartesian Forces:  Max     0.004302500 RMS     0.001308105

 GradGradGradGradGradGradGradGradGradGradGradGradGradGradGradGradGradGrad
 Berny optimization.
 Using GEDIIS/GDIIS optimizer.
 FormGI is forming the generalized inverse of G from B-inverse, IUseBI=4.
 Internal  Forces:  Max     0.003677613 RMS     0.000765681
 Search for a local minimum.
 Step number  14 out of a maximum of  156
 All quantities printed in internal units (Hartrees-Bohrs-Radians)
 Mixed Optimization -- En-DIIS/RFO-DIIS
 Swapping is turned off.
 Update second derivatives using D2CorX and points   13   14
 DE=  1.67D-04 DEPred=-4.88D-04 R=-3.42D-01
 Trust test=-3.42D-01 RLast= 1.07D+00 DXMaxT set to 8.93D-01
 ITU= -1  0  0  1  1  1  1  0  1  1  1  1  1  0
     Eigenvalues ---    0.00021   0.00038   0.00049   0.00051   0.00058
     Eigenvalues ---    0.00083   0.00152   0.00229   0.00331   0.00367
     Eigenvalues ---    0.00467   0.00477   0.00761   0.00813   0.00889
     Eigenvalues ---    0.00891   0.00982   0.01111   0.01173   0.01239
     Eigenvalues ---    0.01362   0.01386   0.01624   0.01675   0.01764
     Eigenvalues ---    0.01900   0.02009   0.02187   0.02295   0.02386
     Eigenvalues ---    0.02533   0.02680   0.02820   0.03084   0.03191
     Eigenvalues ---    0.03423   0.04147   0.04367   0.04517   0.04849
     Eigenvalues ---    0.05811   0.05876   0.06106   0.07270   0.07918
     Eigenvalues ---    0.09788   0.11492   0.13973   0.19897   0.20908
     Eigenvalues ---    0.22362   0.23618   0.27421   0.36083   0.37050
     Eigenvalues ---    0.39260   0.39898   0.41802   0.42503   0.45684
     Eigenvalues ---    0.47487   0.50857   0.51443   0.55291   0.55578
     Eigenvalues ---    0.56479   0.56855   0.57371   0.57745   0.58745
     Eigenvalues ---    0.93910   1.09187
 En-DIIS/RFO-DIIS/Sim-DIIS IScMMF=       -3 using points:    14   13
 RFO step:  Lambda=-7.54653318D-04.
 DidBck=T Rises=T En-DIIS coefs:    0.43335    0.56665
 Iteration  1 RMS(Cart)=  0.15770403 RMS(Int)=  0.01306675
 Iteration  2 RMS(Cart)=  0.02910593 RMS(Int)=  0.00095431
 Iteration  3 RMS(Cart)=  0.00057161 RMS(Int)=  0.00084785
 Iteration  4 RMS(Cart)=  0.00000303 RMS(Int)=  0.00084785
 Iteration  5 RMS(Cart)=  0.00000000 RMS(Int)=  0.00084785
 Variable       Old X    -DE/DX   Delta X   Delta X   Delta X     New X
                                 (Linear)    (Quad)   (Total)
[truncated: 1,601,365 more chars]
