# Supplementary material for: The Hydration of Trifluoroacetic Acid from 0 to 298 K
Source: J Phys Chem A. 2026 Jan 20;130(4):927–35. doi: 10.1021/acs.jpca.5c08151 (PMC12862820; doi:10.1021/acs.jpca.5c08151)
Supplement: Supplementary file 1 [file jp5c08151_si_001.zip › TFA_SI/within1kcal-hightemps/6-H2O/20K-1-398-11215-wb97xd.log]

 Entering Gaussian System, Link 0=g16
 Initial command:
 /software/commercial/MERCURY/GAUSSIAN/AVX2/g16/l1.exe "/local_scratch/slurm.5787680/Gau-3303073.inp" -scrdir="/local_scratch/slurm.5787680/"
 Entering Link 1 = /software/commercial/MERCURY/GAUSSIAN/AVX2/g16/l1.exe PID=   3303074.
  
 Copyright (c) 1988-2019, Gaussian, Inc.  All Rights Reserved.
  
 This is part of the Gaussian(R) 16 program.  It is based on
 the Gaussian(R) 09 system (copyright 2009, Gaussian, Inc.),
 the Gaussian(R) 03 system (copyright 2003, Gaussian, Inc.),
 the Gaussian(R) 98 system (copyright 1998, Gaussian, Inc.),
 the Gaussian(R) 94 system (copyright 1995, Gaussian, Inc.),
 the Gaussian 92(TM) system (copyright 1992, Gaussian, Inc.),
 the Gaussian 90(TM) system (copyright 1990, Gaussian, Inc.),
 the Gaussian 88(TM) system (copyright 1988, Gaussian, Inc.),
 the Gaussian 86(TM) system (copyright 1986, Carnegie Mellon
 University), and the Gaussian 82(TM) system (copyright 1983,
 Carnegie Mellon University). Gaussian is a federally registered
 trademark of Gaussian, Inc.
  
 This software contains proprietary and confidential information,
 including trade secrets, belonging to Gaussian, Inc.
  
 This software is provided under written license and may be
 used, copied, transmitted, or stored only in accord with that
 written license.
  
 The following legend is applicable only to US Government
 contracts under FAR:
  
                    RESTRICTED RIGHTS LEGEND
  
 Use, reproduction and disclosure by the US Government is
 subject to restrictions as set forth in subparagraphs (a)
 and (c) of the Commercial Computer Software - Restricted
 Rights clause in FAR 52.227-19.
  
 Gaussian, Inc.
 340 Quinnipiac St., Bldg. 40, Wallingford CT 06492
  
  
 ---------------------------------------------------------------
 Warning -- This program may not be used in any manner that
 competes with the business of Gaussian, Inc. or will provide
 assistance to any competitor of Gaussian, Inc.  The licensee
 of this program is prohibited from giving any competitor of
 Gaussian, Inc. access to this program.  By using this program,
 the user acknowledges that Gaussian, Inc. is engaged in the
 business of creating and licensing software in the field of
 computational chemistry and represents and warrants to the
 licensee that it is not a competitor of Gaussian, Inc. and that
 it will not use this program in any manner prohibited above.
 ---------------------------------------------------------------
  

 Cite this work as:
 Gaussian 16, Revision C.01,
 M. J. Frisch, G. W. Trucks, H. B. Schlegel, G. E. Scuseria, 
 M. A. Robb, J. R. Cheeseman, G. Scalmani, V. Barone, 
 G. A. Petersson, H. Nakatsuji, X. Li, M. Caricato, A. V. Marenich, 
 J. Bloino, B. G. Janesko, R. Gomperts, B. Mennucci, H. P. Hratchian, 
 J. V. Ortiz, A. F. Izmaylov, J. L. Sonnenberg, D. Williams-Young, 
 F. Ding, F. Lipparini, F. Egidi, J. Goings, B. Peng, A. Petrone, 
 T. Henderson, D. Ranasinghe, V. G. Zakrzewski, J. Gao, N. Rega, 
 G. Zheng, W. Liang, M. Hada, M. Ehara, K. Toyota, R. Fukuda, 
 J. Hasegawa, M. Ishida, T. Nakajima, Y. Honda, O. Kitao, H. Nakai, 
 T. Vreven, K. Throssell, J. A. Montgomery, Jr., J. E. Peralta, 
 F. Ogliaro, M. J. Bearpark, J. J. Heyd, E. N. Brothers, K. N. Kudin, 
 V. N. Staroverov, T. A. Keith, R. Kobayashi, J. Normand, 
 K. Raghavachari, A. P. Rendell, J. C. Burant, S. S. Iyengar, 
 J. Tomasi, M. Cossi, J. M. Millam, M. Klene, C. Adamo, R. Cammi, 
 J. W. Ochterski, R. L. Martin, K. Morokuma, O. Farkas, 
 J. B. Foresman, and D. J. Fox, Gaussian, Inc., Wallingford CT, 2019.
 
 ******************************************
 Gaussian 16:  ES64L-G16RevC.01  3-Jul-2019
                30-Sep-2025 
 ******************************************
 %nproc=20
 Will use up to   20 processors via shared memory.
 %mem=18gb
 ----------------------------------------------------------------------
 # wb97xd/6-31++g** scf(conver=10) opt(tight,maxcycles=300,calcfc) freq
 ----------------------------------------------------------------------
 1/6=300,7=10,10=4,18=20,19=15,26=3,38=1/1,3;
 2/9=110,12=2,17=6,18=5,40=1/2;
 3/5=1,6=6,7=1111,11=2,25=1,30=1,71=2,74=-58,140=1/1,2,3;
 4//1;
 5/5=2,6=10,38=5/2;
 8/6=4,10=90,11=11/1;
 11/6=1,8=1,9=11,15=111,16=1/1,2,10;
 10/6=1,13=1/2;
 6/7=2,8=2,9=2,10=2,28=1/1;
 7/10=1,25=1/1,2,3,16;
 1/6=300,7=10,10=4,18=20,19=15,26=3/3(2);
 2/9=110/2;
 99//99;
 2/9=110/2;
 3/5=1,6=6,7=1111,11=2,25=1,30=1,71=1,74=-58/1,2,3;
 4/5=5,16=3,69=1/1;
 5/5=2,6=10,38=5/2;
 7//1,2,3,16;
 1/6=300,7=10,18=20,19=15,26=3/3(-5);
 2/9=110/2;
 6/7=2,8=2,9=2,10=2,19=2,28=1/1;
 99/9=1/99;
 ---------------
 20K-1-398-11215
 ---------------
 Symbolic Z-matrix:
 Charge =  0 Multiplicity = 1
 C                     1.32422  -0.57974  -0.47616 
 O                     0.60126  -1.45164  -0.06328 
 O                     1.15098   0.6884   -0.41684 
 H                     0.23161   0.97365   0.10032 
 C                     2.66641  -0.93531  -1.19009 
 F                     2.69316  -0.45647  -2.4405 
 F                     2.85781  -2.25332  -1.26147 
 F                     3.71441  -0.41215  -0.53984 
 O                    -0.97822   1.24524   0.7793 
 H                    -1.54651   1.83237   0.21684 
 H                    -1.44397   0.36192   0.7745 
 O                    -2.00945  -1.39568   3.3712 
 H                    -1.66763  -0.50463   3.57532 
 H                    -1.44384  -2.01852   3.82992 
 O                    -2.66662   2.41937  -0.85149 
 H                    -2.40338   2.64941  -1.74365 
 H                    -3.24777   1.6308   -0.92536 
 O                    -3.97585   0.0668   -0.85778 
 H                    -3.35267  -0.49559  -0.36541 
 H                    -4.82136  -0.01274  -0.41206 
 O                    -2.06724  -1.15127   0.71861 
 H                    -2.15805  -1.35546   1.67718 
 H                    -1.26728  -1.60513   0.41571 
 O                    -0.83142   1.06797   3.54839 
 H                    -0.88853   1.331     2.61435 
 H                     0.01993   1.36879   3.86838 
 
 Add virtual bond connecting atoms O9         and H4         Dist= 2.67D+00.
 Add virtual bond connecting atoms O21        and H11        Dist= 3.09D+00.
 Add virtual bond connecting atoms O15        and H10        Dist= 3.13D+00.
 Add virtual bond connecting atoms H22        and O12        Dist= 3.21D+00.
 Add virtual bond connecting atoms O18        and H17        Dist= 3.26D+00.
 Add virtual bond connecting atoms H19        and O21        Dist= 3.41D+00.
 Add virtual bond connecting atoms O24        and H13        Dist= 3.37D+00.
 Add virtual bond connecting atoms H25        and O9         Dist= 3.48D+00.

 GradGradGradGradGradGradGradGradGradGradGradGradGradGradGradGradGradGrad
 Berny optimization.
 Initialization pass.
                           ----------------------------
                           !    Initial Parameters    !
                           ! (Angstroms and Degrees)  !
 --------------------------                            --------------------------
 ! Name  Definition              Value          Derivative Info.                !
 --------------------------------------------------------------------------------
 ! R1    R(1,2)                  1.2056         calculate D2E/DX2 analytically  !
 ! R2    R(1,3)                  1.2813         calculate D2E/DX2 analytically  !
 ! R3    R(1,5)                  1.5613         calculate D2E/DX2 analytically  !
 ! R4    R(3,4)                  1.0927         calculate D2E/DX2 analytically  !
 ! R5    R(4,9)                  1.4137         calculate D2E/DX2 analytically  !
 ! R6    R(5,6)                  1.3392         calculate D2E/DX2 analytically  !
 ! R7    R(5,7)                  1.3338         calculate D2E/DX2 analytically  !
 ! R8    R(5,8)                  1.3397         calculate D2E/DX2 analytically  !
 ! R9    R(9,10)                 0.992          calculate D2E/DX2 analytically  !
 ! R10   R(9,11)                 0.9986         calculate D2E/DX2 analytically  !
 ! R11   R(9,25)                 1.8392         calculate D2E/DX2 analytically  !
 ! R12   R(10,15)                1.6555         calculate D2E/DX2 analytically  !
 ! R13   R(11,21)                1.6375         calculate D2E/DX2 analytically  !
 ! R14   R(12,13)                0.976          calculate D2E/DX2 analytically  !
 ! R15   R(12,14)                0.9583         calculate D2E/DX2 analytically  !
 ! R16   R(12,22)                1.701          calculate D2E/DX2 analytically  !
 ! R17   R(13,24)                1.7813         calculate D2E/DX2 analytically  !
 ! R18   R(15,16)                0.9582         calculate D2E/DX2 analytically  !
 ! R19   R(15,17)                0.9824         calculate D2E/DX2 analytically  !
 ! R20   R(17,18)                1.7265         calculate D2E/DX2 analytically  !
 ! R21   R(18,19)                0.9732         calculate D2E/DX2 analytically  !
 ! R22   R(18,20)                0.9591         calculate D2E/DX2 analytically  !
 ! R23   R(19,21)                1.8048         calculate D2E/DX2 analytically  !
 ! R24   R(21,22)                0.9843         calculate D2E/DX2 analytically  !
 ! R25   R(21,23)                0.9683         calculate D2E/DX2 analytically  !
 ! R26   R(24,25)                0.972          calculate D2E/DX2 analytically  !
 ! R27   R(24,26)                0.958          calculate D2E/DX2 analytically  !
 ! A1    A(2,1,3)              128.2347         calculate D2E/DX2 analytically  !
 ! A2    A(2,1,5)              120.4928         calculate D2E/DX2 analytically  !
 ! A3    A(3,1,5)              111.2725         calculate D2E/DX2 analytically  !
 ! A4    A(1,3,4)              113.2049         calculate D2E/DX2 analytically  !
 ! A5    A(1,5,6)              111.2653         calculate D2E/DX2 analytically  !
 ! A6    A(1,5,7)              111.8943         calculate D2E/DX2 analytically  !
 ! A7    A(1,5,8)              111.199          calculate D2E/DX2 analytically  !
 ! A8    A(6,5,7)              107.4875         calculate D2E/DX2 analytically  !
 ! A9    A(6,5,8)              107.3332         calculate D2E/DX2 analytically  !
 ! A10   A(7,5,8)              107.4343         calculate D2E/DX2 analytically  !
 ! A11   A(4,9,10)             109.3695         calculate D2E/DX2 analytically  !
 ! A12   A(4,9,11)             103.1154         calculate D2E/DX2 analytically  !
 ! A13   A(4,9,25)             116.5143         calculate D2E/DX2 analytically  !
 ! A14   A(10,9,11)            104.6928         calculate D2E/DX2 analytically  !
 ! A15   A(10,9,25)            124.4749         calculate D2E/DX2 analytically  !
 ! A16   A(11,9,25)             93.9439         calculate D2E/DX2 analytically  !
 ! A17   A(9,10,15)            164.4498         calculate D2E/DX2 analytically  !
 ! A18   A(13,12,14)           106.6533         calculate D2E/DX2 analytically  !
 ! A19   A(13,12,22)           102.5508         calculate D2E/DX2 analytically  !
 ! A20   A(14,12,22)           122.9337         calculate D2E/DX2 analytically  !
 ! A21   A(10,15,16)           120.0067         calculate D2E/DX2 analytically  !
 ! A22   A(10,15,17)            99.4489         calculate D2E/DX2 analytically  !
 ! A23   A(16,15,17)           106.5722         calculate D2E/DX2 analytically  !
 ! A24   A(17,18,19)           105.8587         calculate D2E/DX2 analytically  !
 ! A25   A(17,18,20)           117.7159         calculate D2E/DX2 analytically  !
 ! A26   A(19,18,20)           106.3473         calculate D2E/DX2 analytically  !
 ! A27   A(11,21,19)            87.4709         calculate D2E/DX2 analytically  !
 ! A28   A(11,21,22)           101.1619         calculate D2E/DX2 analytically  !
 ! A29   A(11,21,23)            97.4329         calculate D2E/DX2 analytically  !
 ! A30   A(19,21,22)           126.4837         calculate D2E/DX2 analytically  !
 ! A31   A(19,21,23)           124.805          calculate D2E/DX2 analytically  !
 ! A32   A(22,21,23)           106.4763         calculate D2E/DX2 analytically  !
 ! A33   A(13,24,25)           103.0523         calculate D2E/DX2 analytically  !
 ! A34   A(13,24,26)           133.5811         calculate D2E/DX2 analytically  !
 ! A35   A(25,24,26)           106.7505         calculate D2E/DX2 analytically  !
 ! A36   A(9,25,24)            161.6146         calculate D2E/DX2 analytically  !
 ! A37   L(3,4,9,23,-1)        175.9876         calculate D2E/DX2 analytically  !
 ! A38   L(9,11,21,1,-1)       174.3631         calculate D2E/DX2 analytically  !
 ! A39   L(12,13,24,1,-1)      165.3699         calculate D2E/DX2 analytically  !
 ! A40   L(15,17,18,1,-1)      168.0662         calculate D2E/DX2 analytically  !
 ! A41   L(18,19,21,10,-1)     166.7621         calculate D2E/DX2 analytically  !
 ! A42   L(12,22,21,25,-1)     166.0386         calculate D2E/DX2 analytically  !
 ! A43   L(3,4,9,23,-2)        179.3831         calculate D2E/DX2 analytically  !
 ! A44   L(9,11,21,1,-2)       179.3917         calculate D2E/DX2 analytically  !
 ! A45   L(12,13,24,1,-2)      178.6046         calculate D2E/DX2 analytically  !
 ! A46   L(15,17,18,1,-2)      174.4082         calculate D2E/DX2 analytically  !
 ! A47   L(18,19,21,10,-2)     175.1025         calculate D2E/DX2 analytically  !
 ! A48   L(12,22,21,25,-2)     174.9142         calculate D2E/DX2 analytically  !
 ! D1    D(2,1,3,4)              1.4817         calculate D2E/DX2 analytically  !
 ! D2    D(5,1,3,4)           -178.5308         calculate D2E/DX2 analytically  !
 ! D3    D(2,1,5,6)            120.3957         calculate D2E/DX2 analytically  !
 ! D4    D(2,1,5,7)              0.1357         calculate D2E/DX2 analytically  !
 ! D5    D(2,1,5,8)           -120.0106         calculate D2E/DX2 analytically  !
 ! D6    D(3,1,5,6)            -59.5929         calculate D2E/DX2 analytically  !
 ! D7    D(3,1,5,7)           -179.8528         calculate D2E/DX2 analytically  !
 ! D8    D(3,1,5,8)             60.0009         calculate D2E/DX2 analytically  !
 ! D9    D(1,3,9,10)          -125.8439         calculate D2E/DX2 analytically  !
 ! D10   D(1,3,9,11)           -15.3135         calculate D2E/DX2 analytically  !
 ! D11   D(1,3,9,25)            84.9741         calculate D2E/DX2 analytically  !
 ! D12   D(4,9,10,15)           94.0146         calculate D2E/DX2 analytically  !
 ! D13   D(11,9,10,15)         -15.9135         calculate D2E/DX2 analytically  !
 ! D14   D(25,9,10,15)        -121.3576         calculate D2E/DX2 analytically  !
 ! D15   D(4,9,21,19)         -113.6018         calculate D2E/DX2 analytically  !
 ! D16   D(4,9,21,22)          119.3177         calculate D2E/DX2 analytically  !
 ! D17   D(4,9,21,23)           11.2396         calculate D2E/DX2 analytically  !
 ! D18   D(10,9,21,19)           0.1519         calculate D2E/DX2 analytically  !
 ! D19   D(10,9,21,22)        -126.9286         calculate D2E/DX2 analytically  !
 ! D20   D(10,9,21,23)         124.9933         calculate D2E/DX2 analytically  !
 ! D21   D(25,9,21,19)         128.4175         calculate D2E/DX2 analytically  !
 ! D22   D(25,9,21,22)           1.337          calculate D2E/DX2 analytically  !
 ! D23   D(25,9,21,23)        -106.7411         calculate D2E/DX2 analytically  !
 ! D24   D(4,9,25,24)          -76.8128         calculate D2E/DX2 analytically  !
 ! D25   D(10,9,25,24)         140.7991         calculate D2E/DX2 analytically  !
 ! D26   D(11,9,25,24)          29.9603         calculate D2E/DX2 analytically  !
 ! D27   D(9,10,15,16)         -97.6329         calculate D2E/DX2 analytically  !
 ! D28   D(9,10,15,17)          17.8354         calculate D2E/DX2 analytically  !
 ! D29   D(13,12,21,11)          1.9368         calculate D2E/DX2 analytically  !
 ! D30   D(13,12,21,19)        -86.8134         calculate D2E/DX2 analytically  !
 ! D31   D(13,12,21,23)        100.2602         calculate D2E/DX2 analytically  !
 ! D32   D(14,12,21,11)       -113.7476         calculate D2E/DX2 analytically  !
 ! D33   D(14,12,21,19)        157.5023         calculate D2E/DX2 analytically  !
 ! D34   D(14,12,21,23)        -15.4242         calculate D2E/DX2 analytically  !
 ! D35   D(14,12,24,25)        131.4482         calculate D2E/DX2 analytically  !
 ! D36   D(14,12,24,26)          8.0214         calculate D2E/DX2 analytically  !
 ! D37   D(22,12,24,25)          4.7711         calculate D2E/DX2 analytically  !
 ! D38   D(22,12,24,26)       -118.6557         calculate D2E/DX2 analytically  !
 ! D39   D(10,15,18,19)         -9.131          calculate D2E/DX2 analytically  !
 ! D40   D(10,15,18,20)        107.255          calculate D2E/DX2 analytically  !
 ! D41   D(16,15,18,19)        113.5292         calculate D2E/DX2 analytically  !
 ! D42   D(16,15,18,20)       -130.0847         calculate D2E/DX2 analytically  !
 ! D43   D(17,18,21,11)          4.9577         calculate D2E/DX2 analytically  !
 ! D44   D(17,18,21,22)        103.5608         calculate D2E/DX2 analytically  !
 ! D45   D(17,18,21,23)        -88.9637         calculate D2E/DX2 analytically  !
 ! D46   D(20,18,21,11)       -117.4283         calculate D2E/DX2 analytically  !
 ! D47   D(20,18,21,22)        -18.8252         calculate D2E/DX2 analytically  !
 ! D48   D(20,18,21,23)        148.6503         calculate D2E/DX2 analytically  !
 ! D49   D(13,24,25,9)         -31.031          calculate D2E/DX2 analytically  !
 ! D50   D(26,24,25,9)         112.9475         calculate D2E/DX2 analytically  !
 --------------------------------------------------------------------------------
 Trust Radius=3.00D-01 FncErr=1.00D-07 GrdErr=1.00D-06 EigMax=2.50D+02 EigMin=1.00D-04
 Number of steps in this run=    156 maximum allowed number of steps=    156.
 GradGradGradGradGradGradGradGradGradGradGradGradGradGradGradGradGradGrad

                          Input orientation:                          
 ---------------------------------------------------------------------
 Center     Atomic      Atomic             Coordinates (Angstroms)
 Number     Number       Type             X           Y           Z
 ---------------------------------------------------------------------
      1          6           0        1.324217   -0.579736   -0.476158
      2          8           0        0.601256   -1.451644   -0.063280
      3          8           0        1.150983    0.688404   -0.416843
      4          1           0        0.231609    0.973650    0.100324
      5          6           0        2.666411   -0.935308   -1.190086
      6          9           0        2.693163   -0.456466   -2.440495
      7          9           0        2.857811   -2.253322   -1.261466
      8          9           0        3.714406   -0.412152   -0.539836
      9          8           0       -0.978222    1.245237    0.779297
     10          1           0       -1.546508    1.832372    0.216843
     11          1           0       -1.443975    0.361919    0.774503
     12          8           0       -2.009447   -1.395682    3.371198
     13          1           0       -1.667628   -0.504631    3.575323
     14          1           0       -1.443842   -2.018524    3.829919
     15          8           0       -2.666616    2.419369   -0.851486
     16          1           0       -2.403376    2.649415   -1.743648
     17          1           0       -3.247766    1.630796   -0.925358
     18          8           0       -3.975849    0.066803   -0.857781
     19          1           0       -3.352673   -0.495593   -0.365407
     20          1           0       -4.821358   -0.012740   -0.412064
     21          8           0       -2.067236   -1.151271    0.718609
     22          1           0       -2.158048   -1.355462    1.677182
     23          1           0       -1.267279   -1.605131    0.415713
     24          8           0       -0.831419    1.067967    3.548391
     25          1           0       -0.888528    1.330999    2.614351
     26          1           0        0.019932    1.368793    3.868376
 ---------------------------------------------------------------------
                    Distance matrix (angstroms):
                    1          2          3          4          5
     1  C    0.000000
     2  O    1.205555   0.000000
     3  O    1.281291   2.237635   0.000000
     4  H    1.984725   2.458751   1.092737   0.000000
     5  C    1.561285   2.408560   2.351780   3.352244   0.000000
     6  F    2.397464   3.319278   2.790021   3.815789   1.339227
     7  F    2.401980   2.677756   3.504340   4.377757   1.333750
     8  F    2.396903   3.316527   2.792398   3.802647   1.339705
     9  O    3.194983   3.236951   2.504860   1.413667   4.681516
    10  H    3.813079   3.933970   2.997779   1.978049   5.233372
    11  H    3.180212   2.858996   2.873970   1.906913   4.736843
    12  O    5.155699   4.314457   5.355463   4.618949   6.548351
    13  H    5.036990   4.391366   5.030436   4.227060   6.455889
    14  H    5.317382   4.434047   5.665294   5.066569   6.577841
    15  O    5.006221   5.126890   4.214169   3.375760   6.309492
    16  H    5.092042   5.354450   4.270766   3.626508   6.233731
    17  H    5.098162   5.005955   4.527216   3.686450   6.452322
    18  O    5.352975   4.887413   5.183167   4.409426   6.725642
    19  H    4.678957   4.079077   4.656975   3.901623   6.091208
    20  H    6.172008   5.621107   6.013359   5.173779   7.584401
    21  O    3.640889   2.796860   3.876930   3.190965   5.108539
    22  H    4.167109   3.263774   4.417241   3.690760   5.627892
    23  H    2.926212   1.935049   3.435322   2.999374   4.301298
    24  O    4.853729   4.630892   4.449389   3.609445   6.221020
    25  H    4.254220   4.139114   3.709537   2.775380   5.678686
    26  H    4.936892   4.873471   4.483894   3.794623   6.156361
                    6          7          8          9         10
     6  F    0.000000
     7  F    2.155437   0.000000
     8  F    2.158103   2.155089   0.000000
     9  O    5.171259   5.578510   5.148573   0.000000
    10  H    5.502276   6.186785   5.769546   0.991983   0.000000
    11  H    5.303007   5.430471   5.379179   0.998599   1.575986
    12  O    7.534749   6.774018   7.001857   3.841332   4.537026
    13  H    7.430268   6.850696   6.775645   3.369730   4.093365
    14  H    7.672870   6.669449   6.948576   4.491685   5.281501
    15  O    6.286702   7.247166   6.987995   2.624636   1.655456
    16  H    6.008893   7.207594   6.946194   3.219942   2.290263
    17  H    6.476646   7.244129   7.265955   2.864495   2.059013
    18  O    6.874192   7.228059   7.711712   3.613100   3.189631
    19  H    6.392156   6.516337   7.069724   3.158932   3.003443
    20  H    7.796118   8.044335   8.546059   4.215631   3.811116
    21  O    5.755354   5.421375   5.963000   2.633037   3.070025
    22  H    6.426330   5.882232   6.347497   2.993631   3.559334
    23  H    5.016219   4.499938   5.210897   2.887965   3.454554
    24  O    7.114305   6.912026   6.290380   2.778643   3.492116
    25  H    6.447869   6.473358   5.845893   1.839245   2.536208
    26  H    7.090811   6.891194   6.021066   3.248691   4.000292
                   11         12         13         14         15
    11  H    0.000000
    12  O    3.186180   0.000000
    13  H    2.940326   0.975950   0.000000
    14  H    3.873251   0.958262   1.551377   0.000000
    15  O    2.893405   5.728660   5.398554   6.565487   0.000000
    16  H    3.534710   6.532966   6.227422   7.333144   0.958212
    17  H    2.784464   5.399389   5.226185   6.259739   0.982364
    18  O    3.026851   4.887726   5.030589   5.721379   2.692340
    19  H    2.382824   4.071442   4.285885   4.854247   3.033801
    20  H    3.599309   4.912479   5.107566   5.781454   3.278895
    21  O    1.637474   2.664453   2.956120   3.289529   3.946380
    22  H    2.067396   1.700997   2.137139   2.363052   4.571887
    23  H    2.007295   3.054436   3.369646   3.443671   4.445282
    24  O    2.927145   2.736551   1.781301   3.159232   4.955113
    25  H    2.152365   3.043693   2.213595   3.606285   4.044523
    26  H    3.567754   3.465240   2.538397   3.690262   5.531577
                   16         17         18         19         20
    16  H    0.000000
    17  H    1.555692   0.000000
    18  O    3.150764   1.726483   0.000000
    19  H    3.562553   2.201381   0.973175   0.000000
    20  H    3.834947   2.332568   0.959102   1.546726   0.000000
    21  O    4.541025   3.440374   2.758896   1.804813   3.187454
    22  H    5.272694   4.108337   3.428305   2.517673   3.641576
    23  H    4.904560   4.023931   3.428338   2.487989   3.981508
    24  O    5.742621   5.115656   5.504917   4.911136   5.724748
    25  H    4.798451   4.264436   4.815126   4.276378   5.141203
    26  H    6.245577   5.807442   6.324398   5.724974   6.608245
                   21         22         23         24         25
    21  O    0.000000
    22  H    0.984279   0.000000
    23  H    0.968332   1.564324   0.000000
    24  O    3.802621   3.336821   4.141146   0.000000
    25  H    3.338391   3.115612   3.687590   0.972049   0.000000
    26  H    4.541809   4.119041   4.735190   0.957960   1.548970
                   26
    26  H    0.000000
 Stoichiometry    C2H13F3O8
 Framework group  C1[X(C2H13F3O8)]
 Deg. of freedom    72
 Full point group                 C1      NOp   1
 Largest Abelian subgroup         C1      NOp   1
 Largest concise Abelian subgroup C1      NOp   1
                         Standard orientation:                         
 ---------------------------------------------------------------------
 Center     Atomic      Atomic             Coordinates (Angstroms)
 Number     Number       Type             X           Y           Z
 ---------------------------------------------------------------------
      1          6           0       -1.530696    0.033883   -0.056067
      2          8           0       -0.912000    0.496205   -0.981722
      3          8           0       -1.075795   -0.440340    1.043880
      4          1           0        0.012407   -0.378718    1.121950
      5          6           0       -3.089348   -0.042812   -0.104353
      6          9           0       -3.517170   -1.306880    0.008017
      7          9           0       -3.576169    0.445062   -1.246227
      8          9           0       -3.640016    0.655499    0.897614
      9          8           0        1.421082   -0.260345    1.130672
     10          1           0        1.824603   -1.147062    1.317581
     11          1           0        1.639219   -0.079572    0.173103
     12          8           0        2.813171    2.672034   -0.923366
     13          1           0        2.787749    2.624409    0.051089
     14          1           0        2.362022    3.480472   -1.170664
     15          8           0        2.511730   -2.647088    1.182251
     16          1           0        1.965536   -3.431847    1.245457
     17          1           0        2.824819   -2.597766    0.252423
     18          8           0        3.156337   -2.181255   -1.389941
     19          1           0        2.681025   -1.348078   -1.554144
     20          1           0        4.070240   -2.023363   -1.634337
     21          8           0        1.838631    0.242431   -1.419966
     22          1           0        2.264555    1.129025   -1.383295
     23          1           0        0.906678    0.394132   -1.634719
     24          8           0        2.378743    2.273716    1.748960
     25          1           0        2.106860    1.340880    1.721104
     26          1           0        1.819541    2.705067    2.396196
 ---------------------------------------------------------------------
 Rotational constants (GHZ):           0.6603521           0.2805214           0.2495576
 Standard basis: 6-31++G(d,p) (6D, 7F)
 There are   325 symmetry adapted cartesian basis functions of A   symmetry.
 There are   325 symmetry adapted basis functions of A   symmetry.
   325 basis functions,   520 primitive gaussians,   325 cartesian basis functions
    58 alpha electrons       58 beta electrons
       nuclear repulsion energy       974.0821185310 Hartrees.
 NAtoms=   26 NActive=   26 NUniq=   26 SFac= 1.00D+00 NAtFMM=   60 NAOKFM=F Big=F
 Integral buffers will be    131072 words long.
 Raffenetti 2 integral format.
 Two-electron integral symmetry is turned on.
 Nuclear repulsion after empirical dispersion term =      974.0690658510 Hartrees.
 One-electron integrals computed using PRISM.
 NBasis=   325 RedAO= T EigKep=  3.36D-05  NBF=   325
 NBsUse=   325 1.00D-06 EigRej= -1.00D+00 NBFU=   325
 ExpMin= 3.60D-02 ExpMax= 7.00D+03 ExpMxC= 1.05D+03 IAcc=3 IRadAn=         5 AccDes= 0.00D+00
 Harris functional with IExCor= 4639 and IRadAn=       5 diagonalized for initial guess.
 HarFok:  IExCor= 4639 AccDes= 0.00D+00 IRadAn=         5 IDoV= 1 UseB2=F ITyADJ=14
 ICtDFT=  3500011 ScaDFX=  1.000000  1.000000  1.000000  1.000000
 FoFCou: FMM=F IPFlag=           0 FMFlag=      100000 FMFlg1=           0
         NFxFlg=           0 DoJE=T BraDBF=F KetDBF=T FulRan=T
         wScrn=  0.000000 ICntrl=       500 IOpCl=  0 I1Cent=   200000004 NGrid=           0
         NMat0=    1 NMatS0=      1 NMatT0=    0 NMatD0=    1 NMtDS0=    0 NMtDT0=    0
 Petite list used in FoFCou.
 Requested convergence on RMS density matrix=1.00D-10 within 128 cycles.
 Requested convergence on MAX density matrix=1.00D-08.
 Requested convergence on             energy=1.00D-08.
 No special actions if energy rises.
 SCF Done:  E(RwB97XD) =  -985.241448769     A.U. after   17 cycles
            NFock= 17  Conv=0.64D-10     -V/T= 2.0082
 DoSCS=F DFT=T ScalE2(SS,OS)=  1.000000  1.000000
 Range of M.O.s used for correlation:     1   325
 NBasis=   325 NAE=    58 NBE=    58 NFC=     0 NFV=     0
 NROrb=    325 NOA=    58 NOB=    58 NVA=   267 NVB=   267

 **** Warning!!: The largest alpha MO coefficient is  0.39333640D+02

 Symmetrizing basis deriv contribution to polar:
 IMax=3 JMax=2 DiffMx= 0.00D+00
 G2DrvN: will do    27 centers at a time, making    1 passes.
 Calling FoFCou, ICntrl=  3107 FMM=F I1Cent=   0 AccDes= 0.00D+00.
 End of G2Drv F.D. properties file   721 does not exist.
 End of G2Drv F.D. properties file   722 does not exist.
 End of G2Drv F.D. properties file   788 does not exist.
          IDoAtm=11111111111111111111111111
          Differentiating once with respect to nuclear coordinates.
 CalDSu exits because no D1Ps are significant.
          There are    81 degrees of freedom in the 1st order CPHF.  IDoFFX=6 NUNeed=     0.
     75 vectors produced by pass  0 Test12= 1.91D-14 1.23D-09 XBig12= 1.46D-01 6.37D-02.
 AX will form    75 AO Fock derivatives at one time.
     75 vectors produced by pass  1 Test12= 1.91D-14 1.23D-09 XBig12= 1.21D-02 4.45D-02.
     75 vectors produced by pass  2 Test12= 1.91D-14 1.23D-09 XBig12= 5.15D-04 3.88D-03.
     75 vectors produced by pass  3 Test12= 1.91D-14 1.23D-09 XBig12= 4.23D-06 4.41D-04.
     75 vectors produced by pass  4 Test12= 1.91D-14 1.23D-09 XBig12= 3.39D-08 3.74D-05.
     75 vectors produced by pass  5 Test12= 1.91D-14 1.23D-09 XBig12= 2.05D-10 1.96D-06.
     66 vectors produced by pass  6 Test12= 1.91D-14 1.23D-09 XBig12= 1.09D-12 1.42D-07.
     15 vectors produced by pass  7 Test12= 1.91D-14 1.23D-09 XBig12= 5.42D-15 8.66D-09.
 InvSVY:  IOpt=1 It=  1 EMax= 5.00D-16
 Solved reduced A of dimension   531 with    81 vectors.
 End of Minotr F.D. properties file   721 does not exist.
 End of Minotr F.D. properties file   722 does not exist.
 End of Minotr F.D. properties file   788 does not exist.

 **********************************************************************

            Population analysis using the SCF Density.

 **********************************************************************

 Orbital symmetries:
       Occupied  (A) (A) (A) (A) (A) (A) (A) (A) (A) (A) (A) (A)
                 (A) (A) (A) (A) (A) (A) (A) (A) (A) (A) (A) (A)
                 (A) (A) (A) (A) (A) (A) (A) (A) (A) (A) (A) (A)
                 (A) (A) (A) (A) (A) (A) (A) (A) (A) (A) (A) (A)
                 (A) (A) (A) (A) (A) (A) (A) (A) (A) (A)
       Virtual   (A) (A) (A) (A) (A) (A) (A) (A) (A) (A) (A) (A)
                 (A) (A) (A) (A) (A) (A) (A) (A) (A) (A) (A) (A)
                 (A) (A) (A) (A) (A) (A) (A) (A) (A) (A) (A) (A)
                 (A) (A) (A) (A) (A) (A) (A) (A) (A) (A) (A) (A)
                 (A) (A) (A) (A) (A) (A) (A) (A) (A) (A) (A) (A)
                 (A) (A) (A) (A) (A) (A) (A) (A) (A) (A) (A) (A)
                 (A) (A) (A) (A) (A) (A) (A) (A) (A) (A) (A) (A)
                 (A) (A) (A) (A) (A) (A) (A) (A) (A) (A) (A) (A)
                 (A) (A) (A) (A) (A) (A) (A) (A) (A) (A) (A) (A)
                 (A) (A) (A) (A) (A) (A) (A) (A) (A) (A) (A) (A)
                 (A) (A) (A) (A) (A) (A) (A) (A) (A) (A) (A) (A)
                 (A) (A) (A) (A) (A) (A) (A) (A) (A) (A) (A) (A)
                 (A) (A) (A) (A) (A) (A) (A) (A) (A) (A) (A) (A)
                 (A) (A) (A) (A) (A) (A) (A) (A) (A) (A) (A) (A)
                 (A) (A) (A) (A) (A) (A) (A) (A) (A) (A) (A) (A)
                 (A) (A) (A) (A) (A) (A) (A) (A) (A) (A) (A) (A)
                 (A) (A) (A) (A) (A) (A) (A) (A) (A) (A) (A) (A)
                 (A) (A) (A) (A) (A) (A) (A) (A) (A) (A) (A) (A)
                 (A) (A) (A) (A) (A) (A) (A) (A) (A) (A) (A) (A)
                 (A) (A) (A) (A) (A) (A) (A) (A) (A) (A) (A) (A)
                 (A) (A) (A) (A) (A) (A) (A) (A) (A) (A) (A) (A)
                 (A) (A) (A) (A) (A) (A) (A) (A) (A) (A) (A) (A)
                 (A) (A) (A)
 The electronic state is 1-A.
 Alpha  occ. eigenvalues --  -24.88256 -24.88246 -24.88086 -19.32817 -19.31430
 Alpha  occ. eigenvalues --  -19.30771 -19.30387 -19.30173 -19.30059 -19.30056
 Alpha  occ. eigenvalues --  -19.29902 -10.56838 -10.47032  -1.43951  -1.34645
 Alpha  occ. eigenvalues --   -1.34600  -1.23824  -1.16416  -1.15200  -1.14396
 Alpha  occ. eigenvalues --   -1.13974  -1.13726  -1.12912  -1.12080  -0.85502
 Alpha  occ. eigenvalues --   -0.75869  -0.70224  -0.70072  -0.67744  -0.66647
 Alpha  occ. eigenvalues --   -0.66157  -0.65461  -0.64959  -0.64262  -0.63740
 Alpha  occ. eigenvalues --   -0.60595  -0.58080  -0.57557  -0.56735  -0.56149
 Alpha  occ. eigenvalues --   -0.54925  -0.53169  -0.52856  -0.52586  -0.52385
 Alpha  occ. eigenvalues --   -0.51034  -0.50983  -0.49459  -0.48573  -0.47018
 Alpha  occ. eigenvalues --   -0.43999  -0.43177  -0.42910  -0.42725  -0.42625
 Alpha  occ. eigenvalues --   -0.42179  -0.41631  -0.39463
 Alpha virt. eigenvalues --    0.02849   0.04009   0.04528   0.05300   0.06070
 Alpha virt. eigenvalues --    0.07939   0.09090   0.09494   0.10152   0.10383
 Alpha virt. eigenvalues --    0.11320   0.11709   0.12324   0.13049   0.13668
 Alpha virt. eigenvalues --    0.14359   0.15045   0.15721   0.15928   0.17034
 Alpha virt. eigenvalues --    0.19049   0.19799   0.21335   0.22043   0.22652
 Alpha virt. eigenvalues --    0.23515   0.24061   0.24600   0.25056   0.25398
 Alpha virt. eigenvalues --    0.26346   0.26798   0.27475   0.28231   0.28610
 Alpha virt. eigenvalues --    0.29016   0.29769   0.29980   0.30144   0.30279
 Alpha virt. eigenvalues --    0.30934   0.31324   0.31737   0.31976   0.32676
 Alpha virt. eigenvalues --    0.33003   0.33597   0.34052   0.34383   0.34657
 Alpha virt. eigenvalues --    0.35668   0.35973   0.36360   0.36667   0.37034
 Alpha virt. eigenvalues --    0.37083   0.37614   0.37931   0.38476   0.39131
 Alpha virt. eigenvalues --    0.39658   0.39785   0.41152   0.41877   0.42255
 Alpha virt. eigenvalues --    0.43092   0.43317   0.44335   0.44829   0.45744
 Alpha virt. eigenvalues --    0.46287   0.46807   0.47623   0.48179   0.48555
 Alpha virt. eigenvalues --    0.49962   0.50788   0.51733   0.54593   0.55495
 Alpha virt. eigenvalues --    0.56860   0.58509   0.60722   0.62367   0.65613
 Alpha virt. eigenvalues --    0.82460   0.84013   0.84597   0.89345   0.91568
 Alpha virt. eigenvalues --    0.93283   1.04317   1.05946   1.08065   1.10163
 Alpha virt. eigenvalues --    1.13667   1.16833   1.18348   1.19178   1.20348
 Alpha virt. eigenvalues --    1.21306   1.21731   1.22415   1.23526   1.24060
 Alpha virt. eigenvalues --    1.25253   1.25533   1.25763   1.26603   1.27454
 Alpha virt. eigenvalues --    1.28119   1.28511   1.29113   1.30026   1.30801
 Alpha virt. eigenvalues --    1.31220   1.32133   1.32476   1.32881   1.34132
 Alpha virt. eigenvalues --    1.34785   1.35089   1.35552   1.36517   1.37899
 Alpha virt. eigenvalues --    1.38969   1.39466   1.42560   1.42951   1.46500
 Alpha virt. eigenvalues --    1.48286   1.48924   1.50995   1.54634   1.54971
 Alpha virt. eigenvalues --    1.56075   1.57081   1.58558   1.59673   1.60725
 Alpha virt. eigenvalues --    1.61253   1.61604   1.62602   1.63100   1.64602
 Alpha virt. eigenvalues --    1.64676   1.65459   1.66354   1.66946   1.68152
 Alpha virt. eigenvalues --    1.68375   1.68880   1.69379   1.71478   1.72564
 Alpha virt. eigenvalues --    1.73685   1.74154   1.74741   1.74999   1.77479
 Alpha virt. eigenvalues --    1.77707   1.79214   1.81723   1.82566   1.83898
 Alpha virt. eigenvalues --    1.84720   1.85310   1.86331   1.88670   1.90390
 Alpha virt. eigenvalues --    1.90553   1.91755   1.92206   1.92668   1.94107
 Alpha virt. eigenvalues --    1.94545   1.95879   1.96316   2.01792   2.12471
 Alpha virt. eigenvalues --    2.13311   2.15564   2.16820   2.17107   2.19214
 Alpha virt. eigenvalues --    2.24877   2.27915   2.29707   2.31407   2.32157
 Alpha virt. eigenvalues --    2.33920   2.35490   2.35846   2.36973   2.38182
 Alpha virt. eigenvalues --    2.40134   2.42487   2.42902   2.45415   2.46465
 Alpha virt. eigenvalues --    2.48505   2.52204   2.55252   2.58919   2.60226
 Alpha virt. eigenvalues --    2.62662   2.64198   2.64514   2.65132   2.66184
 Alpha virt. eigenvalues --    2.67762   2.69907   2.70572   2.70952   2.71955
 Alpha virt. eigenvalues --    2.73705   2.75405   2.78897   2.79807   2.81962
 Alpha virt. eigenvalues --    2.82346   2.84748   2.85444   2.86431   2.90423
 Alpha virt. eigenvalues --    2.93115   2.95146   2.97674   2.98938   3.09562
 Alpha virt. eigenvalues --    3.11581   3.12392   3.13321   3.14555   3.15606
 Alpha virt. eigenvalues --    3.20733   3.23110   3.26705   3.27397   3.39174
 Alpha virt. eigenvalues --    3.40263   3.46316   3.49280   3.51704   3.54184
 Alpha virt. eigenvalues --    3.56786   3.62665   3.71573   3.74584   3.75484
 Alpha virt. eigenvalues --    3.77035   3.78163   3.85612   3.87173   4.33878
 Alpha virt. eigenvalues --    4.36050   4.39448   4.43502   4.44359   4.46918
 Alpha virt. eigenvalues --    4.57656   4.76741   4.83487   4.86569   5.59309
 Alpha virt. eigenvalues --    5.90257   6.61931
          Condensed to atoms (all electrons):
               1          2          3          4          5          6
     1  C    5.293621   0.365487   0.353625  -0.050033  -0.139608  -0.038481
     2  O    0.365487   8.299488  -0.160424   0.001404  -0.022475   0.002423
     3  O    0.353625  -0.160424   8.370580   0.172272  -0.247144   0.016158
     4  H   -0.050033   0.001404   0.172272   0.269050   0.002672   0.000232
     5  C   -0.139608  -0.022475  -0.247144   0.002672   4.973491   0.154898
     6  F   -0.038481   0.002423   0.016158   0.000232   0.154898   9.235668
     7  F   -0.062070   0.002693   0.013310   0.001655   0.191939  -0.039128
     8  F   -0.025776   0.000783   0.017904   0.001170   0.142205  -0.046044
     9  O    0.005761   0.006604  -0.032963   0.068754  -0.010929  -0.000069
    10  H    0.008568   0.001556  -0.001896  -0.011891   0.005316  -0.000138
    11  H   -0.018015  -0.004704   0.010630  -0.003132  -0.010360   0.000809
    12  O    0.003157  -0.002467   0.000087  -0.000391  -0.000369   0.000000
    13  H   -0.001170   0.000830   0.000075  -0.000077  -0.000360   0.000004
    14  H   -0.000232   0.000018   0.000002  -0.000123  -0.000328  -0.000000
    15  O    0.003070  -0.000262  -0.004987  -0.004802  -0.002962   0.000013
    16  H    0.000008  -0.000069   0.000454  -0.001827  -0.000372   0.000019
    17  H   -0.000958   0.000094   0.000268   0.002202   0.000842  -0.000026
    18  O    0.002661  -0.001005  -0.000336   0.001385  -0.000048   0.000003
    19  H    0.002268  -0.001548   0.000268  -0.000494   0.001361  -0.000102
    20  H   -0.000219   0.000189  -0.000066  -0.000317  -0.000299   0.000006
    21  O    0.001384  -0.025078   0.000603   0.002730  -0.008810   0.000017
    22  H    0.002389   0.000295  -0.000951   0.001213   0.003329  -0.000081
    23  H   -0.010963   0.037509   0.000029  -0.002099  -0.000959   0.000516
    24  O    0.004858  -0.002724  -0.002747  -0.004407   0.000246  -0.000002
    25  H    0.000878  -0.000248  -0.002335   0.003446  -0.001463  -0.000048
    26  H   -0.001027  -0.000143   0.000173   0.000836   0.000382   0.000001
               7          8          9         10         11         12
     1  C   -0.062070  -0.025776   0.005761   0.008568  -0.018015   0.003157
     2  O    0.002693   0.000783   0.006604   0.001556  -0.004704  -0.002467
     3  O    0.013310   0.017904  -0.032963  -0.001896   0.010630   0.000087
     4  H    0.001655   0.001170   0.068754  -0.011891  -0.003132  -0.000391
     5  C    0.191939   0.142205  -0.010929   0.005316  -0.010360  -0.000369
     6  F   -0.039128  -0.046044  -0.000069  -0.000138   0.000809   0.000000
     7  F    9.238607  -0.037997   0.000191  -0.000137   0.000174  -0.000006
     8  F   -0.037997   9.235334  -0.000058  -0.000209   0.000830  -0.000002
     9  O    0.000191  -0.000058   8.704056   0.231049   0.169813  -0.001475
    10  H   -0.000137  -0.000209   0.231049   0.270100  -0.023319   0.001582
    11  H    0.000174   0.000830   0.169813  -0.023319   0.306886  -0.007558
    12  O   -0.000006  -0.000002  -0.001475   0.001582  -0.007558   8.318544
    13  H    0.000012   0.000003   0.002318   0.000035   0.000222   0.258476
    14  H   -0.000002   0.000003  -0.000026   0.000066   0.000951   0.283569
    15  O   -0.000000  -0.000003  -0.055675   0.058827  -0.006233   0.000077
    16  H   -0.000001   0.000001   0.002168  -0.004516   0.002230  -0.000068
    17  H    0.000007   0.000003   0.005021  -0.008471  -0.004721   0.000253
    18  O    0.000001   0.000000   0.006611  -0.003999  -0.013561  -0.000785
    19  H    0.000025  -0.000028   0.004748   0.003754  -0.012578  -0.000079
    20  H   -0.000000   0.000001  -0.000306   0.000064   0.000501  -0.000119
    21  O    0.000175   0.000057  -0.067181   0.002596   0.060812  -0.040467
    22  H   -0.000021  -0.000064   0.002695  -0.000923  -0.009610   0.037141
    23  H   -0.000336   0.000228   0.006288  -0.001202   0.000031  -0.003842
    24  O   -0.000000   0.000019  -0.008662   0.002091  -0.008202  -0.036760
    25  H    0.000001  -0.000142   0.016934  -0.007669  -0.004412  -0.000523
    26  H   -0.000004   0.000032   0.001305  -0.000645   0.002093   0.002330
              13         14         15         16         17         18
     1  C   -0.001170  -0.000232   0.003070   0.000008  -0.000958   0.002661
     2  O    0.000830   0.000018  -0.000262  -0.000069   0.000094  -0.001005
     3  O    0.000075   0.000002  -0.004987   0.000454   0.000268  -0.000336
     4  H   -0.000077  -0.000123  -0.004802  -0.001827   0.002202   0.001385
     5  C   -0.000360  -0.000328  -0.002962  -0.000372   0.000842  -0.000048
     6  F    0.000004  -0.000000   0.000013   0.000019  -0.000026   0.000003
     7  F    0.000012  -0.000002  -0.000000  -0.000001   0.000007   0.000001
     8  F    0.000003   0.000003  -0.000003   0.000001   0.000003   0.000000
     9  O    0.002318  -0.000026  -0.055675   0.002168   0.005021   0.006611
    10  H    0.000035   0.000066   0.058827  -0.004516  -0.008471  -0.003999
    11  H    0.000222   0.000951  -0.006233   0.002230  -0.004721  -0.013561
    12  O    0.258476   0.283569   0.000077  -0.000068   0.000253  -0.000785
    13  H    0.296327  -0.023066  -0.000096  -0.000013  -0.000028   0.000820
    14  H   -0.023066   0.355758   0.000004  -0.000006  -0.000014  -0.000181
    15  O   -0.000096   0.000004   8.361690   0.275761   0.243102  -0.058988
    16  H   -0.000013  -0.000006   0.275761   0.357030  -0.025148   0.003206
    17  H   -0.000028  -0.000014   0.243102  -0.025148   0.303381   0.035561
    18  O    0.000820  -0.000181  -0.058988   0.003206   0.035561   8.351274
    19  H    0.000069   0.000008   0.002508  -0.000651  -0.002856   0.252877
    20  H   -0.000088   0.000032   0.005089   0.000073  -0.005777   0.270064
    21  O   -0.003167   0.004014  -0.000812   0.000160   0.001385  -0.025061
    22  H   -0.004044  -0.005060  -0.000272  -0.000001   0.001051   0.000220
    23  H    0.001881  -0.001391   0.000937   0.000401  -0.001347   0.001102
    24  O    0.024758   0.001096  -0.000699  -0.000065   0.000276   0.000032
    25  H   -0.003316   0.001049  -0.000830   0.000168   0.000464   0.002418
    26  H   -0.001867  -0.001357   0.000163   0.000034  -0.000062  -0.000213
              19         20         21         22         23         24
     1  C    0.002268  -0.000219   0.001384   0.002389  -0.010963   0.004858
     2  O   -0.001548   0.000189  -0.025078   0.000295   0.037509  -0.002724
     3  O    0.000268  -0.000066   0.000603  -0.000951   0.000029  -0.002747
     4  H   -0.000494  -0.000317   0.002730   0.001213  -0.002099  -0.004407
     5  C    0.001361  -0.000299  -0.008810   0.003329  -0.000959   0.000246
     6  F   -0.000102   0.000006   0.000017  -0.000081   0.000516  -0.000002
     7  F    0.000025  -0.000000   0.000175  -0.000021  -0.000336  -0.000000
     8  F   -0.000028   0.000001   0.000057  -0.000064   0.000228   0.000019
     9  O    0.004748  -0.000306  -0.067181   0.002695   0.006288  -0.008662
    10  H    0.003754   0.000064   0.002596  -0.000923  -0.001202   0.002091
    11  H   -0.012578   0.000501   0.060812  -0.009610   0.000031  -0.008202
    12  O   -0.000079  -0.000119  -0.040467   0.037141  -0.003842  -0.036760
    13  H    0.000069  -0.000088  -0.003167  -0.004044   0.001881   0.024758
    14  H    0.000008   0.000032   0.004014  -0.005060  -0.001391   0.001096
    15  O    0.002508   0.005089  -0.000812  -0.000272   0.000937  -0.000699
    16  H   -0.000651   0.000073   0.000160  -0.000001   0.000401  -0.000065
    17  H   -0.002856  -0.005777   0.001385   0.001051  -0.001347   0.000276
    18  O    0.252877   0.270064  -0.025061   0.000220   0.001102   0.000032
    19  H    0.310437  -0.021469   0.012779   0.001930  -0.003263   0.000722
    20  H   -0.021469   0.364792   0.003521  -0.001114   0.001086  -0.000112
    21  O    0.012779   0.003521   8.554393   0.241676   0.232477   0.001513
    22  H    0.001930  -0.001114   0.241676   0.269732  -0.016595  -0.001880
    23  H   -0.003263   0.001086   0.232477  -0.016595   0.299597   0.000166
    24  O    0.000722  -0.000112   0.001513  -0.001880   0.000166   8.308956
    25  H   -0.000332   0.000145   0.002708   0.000058   0.000297   0.243058
    26  H   -0.000075   0.000010   0.000579   0.000641  -0.000151   0.279589
              25         26
     1  C    0.000878  -0.001027
     2  O   -0.000248  -0.000143
     3  O   -0.002335   0.000173
     4  H    0.003446   0.000836
     5  C   -0.001463   0.000382
     6  F   -0.000048   0.000001
     7  F    0.000001  -0.000004
     8  F   -0.000142   0.000032
     9  O    0.016934   0.001305
    10  H   -0.007669  -0.000645
    11  H   -0.004412   0.002093
    12  O   -0.000523   0.002330
    13  H   -0.003316  -0.001867
    14  H    0.001049  -0.001357
    15  O   -0.000830   0.000163
    16  H    0.000168   0.000034
    17  H    0.000464  -0.000062
    18  O    0.002418  -0.000213
    19  H   -0.000332  -0.000075
    20  H    0.000145   0.000010
    21  O    0.002708   0.000579
    22  H    0.000058   0.000641
    23  H    0.000297  -0.000151
    24  O    0.243058   0.279589
    25  H    0.329731  -0.020463
    26  H   -0.020463   0.359513
 Mulliken charges:
               1
     1  C    0.300815
     2  O   -0.498225
     3  O   -0.502590
     4  H    0.550576
     5  C    0.969807
     6  F   -0.286648
     7  F   -0.309088
     8  F   -0.288250
     9  O   -1.056972
    10  H    0.479412
    11  H    0.570425
    12  O   -0.810305
    13  H    0.451464
    14  H    0.385217
    15  O   -0.814620
    16  H    0.391024
    17  H    0.455501
    18  O   -0.824060
    19  H    0.449722
    20  H    0.384314
    21  O   -0.953004
    22  H    0.478246
    23  H    0.459603
    24  O   -0.801121
    25  H    0.440427
    26  H    0.378329
 Sum of Mulliken charges =  -0.00000
 Mulliken charges with hydrogens summed into heavy atoms:
               1
     1  C    0.300815
     2  O   -0.498225
     3  O    0.047986
     5  C    0.969807
     6  F   -0.286648
     7  F   -0.309088
     8  F   -0.288250
     9  O   -0.007135
    12  O    0.026376
    15  O    0.031905
    18  O    0.009976
    21  O   -0.015155
    24  O    0.017636
 APT charges:
               1
     1  C    0.200349
     2  O   -0.524910
     3  O   -0.424766
     4  H    0.472072
     5  C    0.367219
     6  F   -0.074690
     7  F   -0.046578
     8  F   -0.061353
     9  O   -1.083921
    10  H    0.652631
    11  H    0.434760
    12  O   -0.955093
    13  H    0.233948
    14  H    0.724131
    15  O   -0.980925
    16  H    0.647288
    17  H    0.359783
    18  O   -1.055646
    19  H   -0.046310
    20  H    1.094758
    21  O   -0.895300
    22  H    0.662231
    23  H    0.252363
    24  O   -0.677845
    25  H    0.016905
    26  H    0.708899
 Sum of APT charges =  -0.00000
 APT charges with hydrogens summed into heavy atoms:
               1
     1  C    0.200349
     2  O   -0.524910
     3  O    0.047307
     5  C    0.367219
     6  F   -0.074690
     7  F   -0.046578
     8  F   -0.061353
     9  O    0.003469
    12  O    0.002986
    15  O    0.026145
    18  O   -0.007198
    21  O    0.019294
    24  O    0.047959
 Electronic spatial extent (au):  <R**2>=           4471.0034
 Charge=             -0.0000 electrons
 Dipole moment (field-independent basis, Debye):
    X=              2.5298    Y=              0.7971    Z=              0.3650  Tot=              2.6774
 Quadrupole moment (field-independent basis, Debye-Ang):
   XX=            -88.5090   YY=            -65.4679   ZZ=            -78.6986
   XY=             -2.5533   XZ=             -4.7630   YZ=              1.2304
 Traceless Quadrupole moment (field-independent basis, Debye-Ang):
   XX=            -10.9505   YY=             12.0906   ZZ=             -1.1401
   XY=             -2.5533   XZ=             -4.7630   YZ=              1.2304
 Octapole moment (field-independent basis, Debye-Ang**2):
  XXX=             17.1133  YYY=             22.4616  ZZZ=              8.9171  XYY=              4.1201
  XXY=            -26.3954  XXZ=            -30.6414  XZZ=             -1.0852  YZZ=             16.2486
  YYZ=             11.9504  XYZ=              3.1434
 Hexadecapole moment (field-independent basis, Debye-Ang**3):
 XXXX=          -3118.4643 YYYY=           -855.0946 ZZZZ=           -614.8527 XXXY=           -161.1561
 XXXZ=           -144.2713 YYYX=             34.7823 YYYZ=            -60.9901 ZZZX=             -6.4192
 ZZZY=             28.7849 XXYY=           -762.8601 XXZZ=           -661.4020 YYZZ=           -261.5425
 XXYZ=             51.0610 YYXZ=             -4.3420 ZZXY=             20.0734
 N-N= 9.740690658510D+02 E-N=-4.275714596106D+03  KE= 9.772650621212D+02
  Exact polarizability:       0.000       0.000       0.000       0.000       0.000       0.000
 Approx polarizability:      81.041       0.811      80.860      -3.294      -6.796      87.184
 Calling FoFJK, ICntrl=    100127 FMM=F ISym2X=0 I1Cent= 0 IOpClX= 0 NMat=1 NMatS=1 NMatT=0.
 ***** Axes restored to original set *****
 -------------------------------------------------------------------
 Center     Atomic                   Forces (Hartrees/Bohr)
 Number     Number              X              Y              Z
 -------------------------------------------------------------------
      1        6           0.014121681    0.000485672   -0.008008352
      2        8          -0.010231089   -0.016738093    0.005316200
      3        8          -0.014602994    0.021552278    0.008603973
      4        1           0.015689099   -0.008310106   -0.007997129
      5        6           0.003278575   -0.003262498   -0.001345436
      6        9          -0.003712409    0.002569027   -0.002500651
      7        9          -0.003669025   -0.000994080    0.001916297
      8        9           0.000077748    0.002740502    0.004330193
      9        8           0.000787538   -0.001652480    0.000437030
     10        1          -0.000301196    0.002312738   -0.000691947
     11        1           0.001998336    0.002355444   -0.000782779
     12        8          -0.005108646    0.000263088   -0.001485901
     13        1           0.004405337    0.000598954    0.003694930
     14        1           0.000909320   -0.001139575    0.000331276
     15        8          -0.000567828    0.000512238    0.001832093
     16        1           0.000901142    0.001361343   -0.001955486
     17        1          -0.002396488   -0.000294573   -0.001511307
     18        8          -0.000216858    0.002742882   -0.001564063
     19        1           0.000644725   -0.004071362    0.002171021
     20        1          -0.001548132   -0.000489024    0.000024191
     21        8          -0.004256678    0.000904781   -0.000816439
     22        1           0.000553733   -0.003717856    0.002155927
     23        1           0.003443293   -0.000028941   -0.001577900
     24        8          -0.003615780    0.000004732    0.000949064
     25        1           0.002103229    0.002518858   -0.002698984
     26        1           0.001313366   -0.000223947    0.001174179
 -------------------------------------------------------------------
 Cartesian Forces:  Max     0.021552278 RMS     0.005221395
 FormGI is forming the generalized inverse of G from B-inverse, IUseBI=4.

 GradGradGradGradGradGradGradGradGradGradGradGradGradGradGradGradGradGrad
 Berny optimization.
 Internal  Forces:  Max     0.020062254 RMS     0.003304616
 Search for a local minimum.
 Step number   1 out of a maximum of  156
 All quantities printed in internal units (Hartrees-Bohrs-Radians)
 Mixed Optimization -- RFO/linear search
 Second derivative matrix not updated -- analytic derivatives used.
 ITU=  0
     Eigenvalues ---    0.00008   0.00033   0.00044   0.00051   0.00080
     Eigenvalues ---    0.00165   0.00199   0.00276   0.00306   0.00363
     Eigenvalues ---    0.00498   0.00578   0.00637   0.00720   0.00841
     Eigenvalues ---    0.00881   0.00990   0.01092   0.01179   0.01294
     Eigenvalues ---    0.01419   0.01436   0.01576   0.01640   0.01829
     Eigenvalues ---    0.01891   0.02019   0.02282   0.02341   0.02482
     Eigenvalues ---    0.02671   0.02870   0.03098   0.03429   0.03467
     Eigenvalues ---    0.03709   0.04139   0.04992   0.05293   0.05505
     Eigenvalues ---    0.06040   0.06610   0.06843   0.08175   0.08508
     Eigenvalues ---    0.11665   0.13606   0.19491   0.21383   0.21827
     Eigenvalues ---    0.23328   0.24803   0.29089   0.36470   0.37205
     Eigenvalues ---    0.37512   0.38704   0.43565   0.45827   0.47303
     Eigenvalues ---    0.49157   0.50459   0.50949   0.52379   0.55737
     Eigenvalues ---    0.57093   0.57443   0.57461   0.57497   0.59950
     Eigenvalues ---    0.87648   0.95311
 RFO step:  Lambda=-8.15462987D-03 EMin= 7.56630512D-05
 Linear search not attempted -- first point.
 Maximum step size (   0.300) exceeded in Quadratic search.
    -- Step size scaled by   0.614
 Iteration  1 RMS(Cart)=  0.04658196 RMS(Int)=  0.00105620
 Iteration  2 RMS(Cart)=  0.00205745 RMS(Int)=  0.00011187
 Iteration  3 RMS(Cart)=  0.00000187 RMS(Int)=  0.00011187
 Iteration  4 RMS(Cart)=  0.00000000 RMS(Int)=  0.00011187
 Variable       Old X    -DE/DX   Delta X   Delta X   Delta X     New X
                                 (Linear)    (Quad)   (Total)
    R1        2.27817   0.02006   0.00000   0.00532   0.00532   2.28349
    R2        2.42129   0.01502   0.00000   0.02575   0.02575   2.44704
    R3        2.95040  -0.00480   0.00000  -0.01334  -0.01334   2.93706
    R4        2.06497  -0.01802   0.00000  -0.13314  -0.13314   1.93184
    R5        2.67144   0.00100   0.00000   0.20766   0.20766   2.87910
    R6        2.53077   0.00318   0.00000   0.00123   0.00123   2.53200
    R7        2.52042   0.00035   0.00000  -0.00462  -0.00462   2.51581
    R8        2.53168   0.00323   0.00000   0.00152   0.00152   2.53320
    R9        1.87458   0.00371   0.00000  -0.00565  -0.00564   1.86894
   R10        1.88708   0.00010   0.00000  -0.01450  -0.01446   1.87262
   R11        3.47567   0.00068   0.00000  -0.02146  -0.02145   3.45422
   R12        3.12836   0.00196   0.00000   0.07192   0.07192   3.20028
   R13        3.09438   0.00306   0.00000   0.08386   0.08390   3.17828
   R14        1.84428   0.00344   0.00000   0.00554   0.00554   1.84982
   R15        1.81085   0.00144   0.00000   0.00176   0.00176   1.81261
   R16        3.21442   0.00136   0.00000   0.02501   0.02500   3.23942
   R17        3.36617   0.00072   0.00000   0.00219   0.00221   3.36838
   R18        1.81076   0.00240   0.00000   0.00199   0.00199   1.81275
   R19        1.85640   0.00267   0.00000   0.00047   0.00041   1.85681
   R20        3.26258   0.00113   0.00000   0.03107   0.03102   3.29360
   R21        1.83903   0.00441   0.00000   0.00470   0.00469   1.84373
   R22        1.81244   0.00142   0.00000   0.00139   0.00139   1.81383
   R23        3.41060   0.00079   0.00000   0.00620   0.00621   3.41682
   R24        1.86002   0.00401   0.00000   0.00221   0.00219   1.86221
   R25        1.82988   0.00335   0.00000   0.00058   0.00058   1.83046
   R26        1.83691   0.00342   0.00000   0.00647   0.00649   1.84340
   R27        1.81028   0.00149   0.00000   0.00148   0.00148   1.81176
    A1        2.23812   0.00460   0.00000   0.00023   0.00023   2.23835
    A2        2.10300  -0.00271   0.00000   0.00612   0.00612   2.10912
    A3        1.94207  -0.00190   0.00000  -0.00635  -0.00635   1.93572
    A4        1.97580   0.00135   0.00000  -0.01035  -0.01036   1.96544
    A5        1.94195  -0.00477   0.00000  -0.00878  -0.00882   1.93312
    A6        1.95292  -0.00516   0.00000  -0.01103  -0.01108   1.94185
    A7        1.94079  -0.00454   0.00000  -0.00871  -0.00875   1.93204
    A8        1.87601   0.00516   0.00000   0.01048   0.01044   1.88645
    A9        1.87332   0.00515   0.00000   0.00958   0.00954   1.88286
   A10        1.87508   0.00518   0.00000   0.01047   0.01042   1.88550
   A11        1.90886   0.00067   0.00000   0.02828   0.02829   1.93714
   A12        1.79970  -0.00022   0.00000  -0.00710  -0.00702   1.79268
   A13        2.03356   0.00025   0.00000   0.01274   0.01282   2.04638
   A14        1.82723   0.00013   0.00000  -0.00368  -0.00376   1.82348
   A15        2.17250  -0.00102   0.00000  -0.03720  -0.03721   2.13529
   A16        1.63963   0.00022   0.00000   0.00313   0.00291   1.64254
   A17        2.87019  -0.00029   0.00000  -0.02130  -0.02118   2.84901
   A18        1.86145  -0.00109   0.00000  -0.00347  -0.00356   1.85789
   A19        1.78985   0.00125   0.00000   0.01724   0.01688   1.80673
   A20        2.14560  -0.00045   0.00000  -0.01172  -0.01194   2.13365
   A21        2.09451  -0.00043   0.00000  -0.00058  -0.00063   2.09388
   A22        1.73571   0.00079   0.00000   0.01167   0.01162   1.74733
   A23        1.86003   0.00052   0.00000   0.00290   0.00296   1.86300
   A24        1.84758   0.00139   0.00000   0.02544   0.02531   1.87290
   A25        2.05453   0.00006   0.00000   0.00213   0.00182   2.05635
   A26        1.85611  -0.00033   0.00000  -0.00158  -0.00163   1.85448
   A27        1.52665   0.00017   0.00000  -0.00226  -0.00218   1.52448
   A28        1.76561   0.00100   0.00000   0.01046   0.01029   1.77590
   A29        1.70052  -0.00064   0.00000  -0.00812  -0.00818   1.69234
   A30        2.20756   0.00004   0.00000  -0.00320  -0.00320   2.20436
   A31        2.17826  -0.00009   0.00000  -0.00279  -0.00277   2.17548
   A32        1.85836  -0.00012   0.00000   0.00588   0.00590   1.86426
   A33        1.79860   0.00107   0.00000   0.02595   0.02586   1.82446
   A34        2.33143  -0.00126   0.00000  -0.03954  -0.03961   2.29182
   A35        1.86315   0.00022   0.00000   0.00167   0.00175   1.86490
   A36        2.82071   0.00022   0.00000  -0.00033  -0.00048   2.82023
   A37        3.07156   0.00457   0.00000   0.02392   0.02402   3.09558
   A38        3.04321   0.00051   0.00000  -0.00120  -0.00111   3.04210
   A39        2.88625  -0.00085   0.00000   0.01428   0.01389   2.90014
   A40        2.93331  -0.00120   0.00000  -0.00567  -0.00560   2.92771
   A41        2.91055  -0.00084   0.00000  -0.01264  -0.01259   2.89795
   A42        2.89792  -0.00084   0.00000  -0.01332  -0.01368   2.88424
   A43        3.13082  -0.00017   0.00000  -0.01275  -0.01279   3.11804
   A44        3.13097  -0.00046   0.00000  -0.01635  -0.01654   3.11444
   A45        3.11724  -0.00224   0.00000  -0.05247  -0.05232   3.06492
   A46        3.04400  -0.00096   0.00000  -0.01523  -0.01546   3.02854
   A47        3.05612   0.00024   0.00000   0.01286   0.01283   3.06894
   A48        3.05283   0.00123   0.00000   0.03630   0.03624   3.08907
    D1        0.02586   0.00081   0.00000   0.00412   0.00412   0.02998
    D2       -3.11595   0.00062   0.00000   0.00354   0.00354  -3.11241
    D3        2.10130  -0.00025   0.00000  -0.00026  -0.00026   2.10104
    D4        0.00237  -0.00001   0.00000  -0.00002  -0.00002   0.00235
    D5       -2.09458   0.00004   0.00000   0.00017   0.00016  -2.09442
    D6       -1.04009  -0.00007   0.00000   0.00027   0.00027  -1.03982
    D7       -3.13902   0.00017   0.00000   0.00051   0.00051  -3.13851
    D8        1.04721   0.00022   0.00000   0.00070   0.00069   1.04791
    D9       -2.19639  -0.00014   0.00000   0.02620   0.02641  -2.16998
   D10       -0.26727   0.00084   0.00000   0.03466   0.03475  -0.23252
   D11        1.48308   0.00214   0.00000   0.04355   0.04322   1.52630
   D12        1.64086  -0.00009   0.00000  -0.00109  -0.00088   1.63999
   D13       -0.27774  -0.00016   0.00000  -0.00280  -0.00265  -0.28039
   D14       -2.11809  -0.00008   0.00000   0.01321   0.01306  -2.10503
   D15       -1.98273  -0.00051   0.00000  -0.02589  -0.02591  -2.00863
   D16        2.08249  -0.00071   0.00000  -0.02396  -0.02398   2.05851
   D17        0.19617  -0.00060   0.00000  -0.02868  -0.02868   0.16748
   D18        0.00265   0.00034   0.00000   0.00408   0.00413   0.00678
   D19       -2.21532   0.00014   0.00000   0.00601   0.00606  -2.20926
   D20        2.18154   0.00025   0.00000   0.00129   0.00135   2.18290
   D21        2.24131  -0.00075   0.00000  -0.03652  -0.03658   2.20473
   D22        0.02333  -0.00095   0.00000  -0.03459  -0.03465  -0.01131
   D23       -1.86298  -0.00084   0.00000  -0.03931  -0.03936  -1.90234
   D24       -1.34064  -0.00017   0.00000  -0.00039  -0.00036  -1.34099
   D25        2.45741  -0.00026   0.00000  -0.01868  -0.01837   2.43904
   D26        0.52291  -0.00025   0.00000  -0.00395  -0.00389   0.51901
   D27       -1.70402  -0.00084   0.00000  -0.01602  -0.01595  -1.71997
   D28        0.31129   0.00018   0.00000  -0.00428  -0.00413   0.30715
   D29        0.03380  -0.00072   0.00000  -0.02474  -0.02478   0.00902
   D30       -1.51518  -0.00135   0.00000  -0.02108  -0.02120  -1.53638
   D31        1.74987  -0.00119   0.00000  -0.03069  -0.03080   1.71907
   D32       -1.98527   0.00001   0.00000  -0.03137  -0.03132  -2.01659
   D33        2.74893  -0.00063   0.00000  -0.02771  -0.02775   2.72118
   D34       -0.26920  -0.00046   0.00000  -0.03732  -0.03734  -0.30654
   D35        2.29420  -0.00020   0.00000  -0.00051  -0.00044   2.29376
   D36        0.14000  -0.00045   0.00000  -0.00741  -0.00730   0.13270
   D37        0.08327   0.00020   0.00000   0.00056   0.00050   0.08377
   D38       -2.07093  -0.00005   0.00000  -0.00635  -0.00635  -2.07729
   D39       -0.15937   0.00032   0.00000   0.00917   0.00912  -0.15024
   D40        1.87195   0.00061   0.00000   0.02417   0.02409   1.89605
   D41        1.98146   0.00009   0.00000   0.01328   0.01333   1.99478
   D42       -2.27041   0.00038   0.00000   0.02827   0.02830  -2.24211
   D43        0.08653  -0.00038   0.00000  -0.00292  -0.00283   0.08370
   D44        1.80748   0.00070   0.00000   0.00530   0.00525   1.81273
   D45       -1.55271   0.00059   0.00000   0.01152   0.01149  -1.54122
   D46       -2.04951  -0.00094   0.00000  -0.01741  -0.01742  -2.06693
   D47       -0.32856   0.00013   0.00000  -0.00919  -0.00934  -0.33790
   D48        2.59444   0.00002   0.00000  -0.00297  -0.00310   2.59133
   D49       -0.54159   0.00049   0.00000   0.03535   0.03567  -0.50592
   D50        1.97130  -0.00010   0.00000   0.00605   0.00617   1.97748
         Item               Value     Threshold  Converged?
 Maximum Force            0.020062     0.000015     NO 
 RMS     Force            0.003305     0.000010     NO 
 Maximum Displacement     0.200379     0.000060     NO 
 RMS     Displacement     0.047695     0.000040     NO 
 Predicted change in Energy=-3.914303D-03
 GradGradGradGradGradGradGradGradGradGradGradGradGradGradGradGradGradGrad

                          Input orientation:                          
 ---------------------------------------------------------------------
 Center     Atomic      Atomic             Coordinates (Angstroms)
 Number     Number       Type             X           Y           Z
 ---------------------------------------------------------------------
      1          6           0        1.359589   -0.598472   -0.518003
      2          8           0        0.603476   -1.470209   -0.159494
      3          8           0        1.208914    0.683881   -0.419624
      4          1           0        0.337645    0.942501    0.048426
      5          6           0        2.713592   -0.947416   -1.196632
      6          9           0        2.779099   -0.418109   -2.425781
      7          9           0        2.874045   -2.264587   -1.304776
      8          9           0        3.739801   -0.461521   -0.484053
      9          8           0       -0.965178    1.255240    0.773732
     10          1           0       -1.538699    1.850711    0.230957
     11          1           0       -1.434910    0.382748    0.764275
     12          8           0       -2.028011   -1.385385    3.391986
     13          1           0       -1.662531   -0.500537    3.596148
     14          1           0       -1.484625   -2.019255    3.864205
     15          8           0       -2.710843    2.437646   -0.841227
     16          1           0       -2.462897    2.683229   -1.734760
     17          1           0       -3.288717    1.646405   -0.915184
     18          8           0       -4.007404    0.061234   -0.823455
     19          1           0       -3.386150   -0.511364   -0.335518
     20          1           0       -4.854352   -0.021606   -0.379495
     21          8           0       -2.077055   -1.171158    0.722863
     22          1           0       -2.153469   -1.382383    1.682360
     23          1           0       -1.280968   -1.618651    0.399981
     24          8           0       -0.866518    1.093252    3.537857
     25          1           0       -0.905030    1.351901    2.598077
     26          1           0       -0.018785    1.389967    3.873256
 ---------------------------------------------------------------------
                    Distance matrix (angstroms):
                    1          2          3          4          5
     1  C    0.000000
     2  O    1.208371   0.000000
     3  O    1.294917   2.252627   0.000000
     4  H    1.933858   2.436199   1.022284   0.000000
     5  C    1.554228   2.408642   2.351367   3.281322   0.000000
     6  F    2.384776   3.313051   2.775703   3.732781   1.339875
     7  F    2.385063   2.664243   3.499945   4.306958   1.331308
     8  F    2.384391   3.310487   2.778756   3.718800   1.340510
     9  O    3.241816   3.280192   2.545040   1.523556   4.718832
    10  H    3.867753   3.971131   3.055180   2.092566   5.286729
    11  H    3.227422   2.905480   2.912405   1.991912   4.777506
    12  O    5.232885   4.420965   5.411832   4.711133   6.612869
    13  H    5.105785   4.492204   5.076857   4.320809   6.505451
    14  H    5.414049   4.566374   5.737011   5.162638   6.662277
    15  O    5.088310   5.169217   4.314851   3.510018   6.403862
    16  H    5.182803   5.397699   4.382826   3.748723   6.345644
    17  H    5.177255   5.043165   4.626091   3.817660   6.544832
    18  O    5.416007   4.903711   5.268847   4.518436   6.806499
    19  H    4.750045   4.107005   4.748716   4.015942   6.175639
    20  H    6.242197   5.651083   6.104303   5.298061   7.668025
    21  O    3.698410   2.837822   3.942593   3.279207   5.165735
    22  H    4.218731   3.316759   4.471399   3.778952   5.671515
    23  H    2.975903   1.971339   3.488971   3.050082   4.353876
    24  O    4.926204   4.733141   4.487389   3.694437   6.276695
    25  H    4.317686   4.224227   3.744534   2.865758   5.725478
    26  H    5.013678   4.983060   4.520467   3.867375   6.215545
                    6          7          8          9         10
     6  F    0.000000
     7  F    2.162209   0.000000
     8  F    2.166827   2.161982   0.000000
     9  O    5.201595   5.607941   5.163925   0.000000
    10  H    5.554204   6.226272   5.806912   0.988998   0.000000
    11  H    5.345625   5.464105   5.389689   0.990949   1.565285
    12  O    7.608571   6.845635   7.010340   3.867527   4.550148
    13  H    7.483215   6.907347   6.770137   3.396334   4.107093
    14  H    7.765755   6.765838   6.973415   4.532457   5.308489
    15  O    6.387927   7.315520   7.081211   2.655847   1.693515
    16  H    6.129790   7.290316   7.065917   3.251899   2.326214
    17  H    6.585022   7.309396   7.350462   2.899013   2.101890
    18  O    6.989553   7.279797   7.772236   3.637553   3.226224
    19  H    6.510622   6.572921   7.127674   3.195689   3.051781
    20  H    7.912906   8.100322   8.606040   4.252756   3.856394
    21  O    5.836375   5.460796   5.982980   2.669506   3.108616
    22  H    6.491293   5.914149   6.346020   3.032275   3.596862
    23  H    5.090224   4.537351   5.227675   2.915246   3.483026
    24  O    7.151204   6.979827   6.309616   2.770625   3.458490
    25  H    6.476488   6.526305   5.861952   1.827894   2.500721
    26  H    7.125669   6.966796   6.044925   3.243588   3.973508
                   11         12         13         14         15
    11  H    0.000000
    12  O    3.222255   0.000000
    13  H    2.975149   0.978883   0.000000
    14  H    3.921946   0.959192   1.552420   0.000000
    15  O    2.903144   5.744730   5.424221   6.596110   0.000000
    16  H    3.548823   6.559441   6.260633   7.376908   0.959265
    17  H    2.802500   5.415980   5.254136   6.287636   0.982584
    18  O    3.040063   4.876541   5.034571   5.715505   2.707161
    19  H    2.411704   4.062357   4.292898   4.850485   3.067318
    20  H    3.628263   4.906339   5.120823   5.775348   3.294806
    21  O    1.681871   2.678156   2.979485   3.307306   3.983909
    22  H    2.115395   1.714226   2.163621   2.369263   4.612134
    23  H    2.040100   3.092666   3.407529   3.493252   4.476459
    24  O    2.919014   2.741165   1.782470   3.190025   4.938148
    25  H    2.140762   3.063350   2.236399   3.647424   4.033437
    26  H    3.561694   3.459941   2.520456   3.711006   5.529119
                   16         17         18         19         20
    16  H    0.000000
    17  H    1.558425   0.000000
    18  O    3.176608   1.742897   0.000000
    19  H    3.607727   2.236396   0.975657   0.000000
    20  H    3.856415   2.349561   0.959835   1.548358   0.000000
    21  O    4.587492   3.477065   2.763356   1.808101   3.201569
    22  H    5.319930   4.148443   3.435144   2.519922   3.660291
    23  H    4.945730   4.052321   3.428158   2.489747   3.990891
    24  O    5.733841   5.099274   5.472775   4.891459   5.700120
    25  H    4.793001   4.255784   4.795563   4.270092   5.133186
    26  H    6.252684   5.804082   6.303468   5.715591   6.592506
                   21         22         23         24         25
    21  O    0.000000
    22  H    0.985439   0.000000
    23  H    0.968637   1.568942   0.000000
    24  O    3.810137   3.350803   4.168028   0.000000
    25  H    3.354981   3.142204   3.714450   0.975484   0.000000
    26  H    4.552013   4.128296   4.765347   0.958741   1.553371
                   26
    26  H    0.000000
 Stoichiometry    C2H13F3O8
 Framework group  C1[X(C2H13F3O8)]
 Deg. of freedom    72
 Full point group                 C1      NOp   1
 Largest Abelian subgroup         C1      NOp   1
 Largest concise Abelian subgroup C1      NOp   1
                         Standard orientation:                         
 ---------------------------------------------------------------------
 Center     Atomic      Atomic             Coordinates (Angstroms)
 Number     Number       Type             X           Y           Z
 ---------------------------------------------------------------------
      1          6           0       -1.574138    0.008925   -0.073112
      2          8           0       -0.949030    0.418744   -1.022559
      3          8           0       -1.119328   -0.431439    1.056506
      4          1           0       -0.099798   -0.384419    1.114915
      5          6           0       -3.127262   -0.041315   -0.103206
      6          9           0       -3.565282   -1.295778    0.069207
      7          9           0       -3.602334    0.406531   -1.263430
      8          9           0       -3.644777    0.713590    0.876215
      9          8           0        1.418754   -0.264131    1.142374
     10          1           0        1.839837   -1.137455    1.337598
     11          1           0        1.640836   -0.088799    0.192680
     12          8           0        2.840081    2.693322   -0.904835
     13          1           0        2.791876    2.652013    0.071987
     14          1           0        2.408879    3.510068   -1.163757
     15          8           0        2.577210   -2.653727    1.178883
     16          1           0        2.050307   -3.452378    1.247581
     17          1           0        2.887154   -2.598307    0.248112
     18          8           0        3.214894   -2.143296   -1.402113
     19          1           0        2.734301   -1.311989   -1.574933
     20          1           0        4.128204   -1.981995   -1.649357
     21          8           0        1.853721    0.261287   -1.438518
     22          1           0        2.262401    1.157153   -1.399851
     23          1           0        0.918120    0.389195   -1.654266
     24          8           0        2.410828    2.246641    1.765409
     25          1           0        2.122596    1.315200    1.735260
     26          1           0        1.858179    2.687760    2.412849
 ---------------------------------------------------------------------
 Rotational constants (GHZ):           0.6589866           0.2742713           0.2454585
 Standard basis: 6-31++G(d,p) (6D, 7F)
 There are   325 symmetry adapted cartesian basis functions of A   symmetry.
 There are   325 symmetry adapted basis functions of A   symmetry.
   325 basis functions,   520 primitive gaussians,   325 cartesian basis functions
    58 alpha electrons       58 beta electrons
       nuclear repulsion energy       968.9090566144 Hartrees.
 NAtoms=   26 NActive=   26 NUniq=   26 SFac= 1.00D+00 NAtFMM=   60 NAOKFM=F Big=F
 Integral buffers will be    131072 words long.
 Raffenetti 2 integral format.
 Two-electron integral symmetry is turned on.
 Nuclear repulsion after empirical dispersion term =      968.8962000321 Hartrees.
 One-electron integrals computed using PRISM.
 NBasis=   325 RedAO= T EigKep=  3.42D-05  NBF=   325
 NBsUse=   325 1.00D-06 EigRej= -1.00D+00 NBFU=   325
 Initial guess from the checkpoint file:  "/local_scratch/slurm.5787680/Gau-3303074.chk"
 B after Tr=    -0.000000   -0.000000   -0.000000
         Rot=    0.999999    0.000093   -0.000133   -0.001002 Ang=   0.12 deg.
 ExpMin= 3.60D-02 ExpMax= 7.00D+03 ExpMxC= 1.05D+03 IAcc=3 IRadAn=         5 AccDes= 0.00D+00
 Harris functional with IExCor= 4639 and IRadAn=       5 diagonalized for initial guess.
 HarFok:  IExCor= 4639 AccDes= 0.00D+00 IRadAn=         5 IDoV= 1 UseB2=F ITyADJ=14
 ICtDFT=  3500011 ScaDFX=  1.000000  1.000000  1.000000  1.000000
 FoFCou: FMM=F IPFlag=           0 FMFlag=      100000 FMFlg1=           0
         NFxFlg=           0 DoJE=T BraDBF=F KetDBF=T FulRan=T
         wScrn=  0.000000 ICntrl=       500 IOpCl=  0 I1Cent=   200000004 NGrid=           0
         NMat0=    1 NMatS0=      1 NMatT0=    0 NMatD0=    1 NMtDS0=    0 NMtDT0=    0
 Petite list used in FoFCou.
 Requested convergence on RMS density matrix=1.00D-10 within 128 cycles.
 Requested convergence on MAX density matrix=1.00D-08.
 Requested convergence on             energy=1.00D-08.
 No special actions if energy rises.
 SCF Done:  E(RwB97XD) =  -985.244900109     A.U. after   16 cycles
            NFock= 16  Conv=0.63D-10     -V/T= 2.0082
 Calling FoFJK, ICntrl=      2127 FMM=F ISym2X=0 I1Cent= 0 IOpClX= 0 NMat=1 NMatS=1 NMatT=0.
 ***** Axes restored to original set *****
 -------------------------------------------------------------------
 Center     Atomic                   Forces (Hartrees/Bohr)
 Number     Number              X              Y              Z
 -------------------------------------------------------------------
      1        6           0.005986246    0.000473750   -0.003476145
      2        8          -0.004653113   -0.006841740    0.001901017
      3        8           0.002488644    0.006150198   -0.000467408
      4        1          -0.000562220   -0.001297066    0.000869981
      5        6           0.001182856   -0.001369671   -0.000462520
      6        9          -0.001386357    0.001109831   -0.001073208
      7        9          -0.001374044   -0.000525072    0.000633254
      8        9           0.000057824    0.001035383    0.001768819
      9        8          -0.000914872    0.000001460    0.000866817
     10        1           0.000375925    0.000966286   -0.000261947
     11        1           0.000803993    0.000989573   -0.000416450
     12        8          -0.002215450    0.000974086   -0.000431721
     13        1           0.002495471   -0.000190802    0.001754681
     14        1           0.000017488   -0.000839224    0.000049282
     15        8          -0.000693942    0.000131024    0.000674458
     16        1           0.000210065    0.000735550   -0.000783879
     17        1          -0.000985006    0.000141845   -0.000859799
     18        8           0.000214944    0.001066771   -0.000242399
     19        1          -0.000148296   -0.001838102    0.001050397
     20        1          -0.000776763   -0.000274169   -0.000293081
     21        8          -0.002177467   -0.000374910    0.000032223
     22        1           0.000588360   -0.001892051    0.000672358
     23        1           0.001615638    0.000347497   -0.001010755
     24        8          -0.002631444    0.000171990    0.000065870
     25        1           0.001967973    0.001332894   -0.001164977
     26        1           0.000513546   -0.000185330    0.000605133
 -------------------------------------------------------------------
 Cartesian Forces:  Max     0.006841740 RMS     0.001755705

 GradGradGradGradGradGradGradGradGradGradGradGradGradGradGradGradGradGrad
 Berny optimization.
 Using GEDIIS/GDIIS optimizer.
 FormGI is forming the generalized inverse of G from B-inverse, IUseBI=4.
 Internal  Forces:  Max     0.008411809 RMS     0.001242423
 Search for a local minimum.
 Step number   2 out of a maximum of  156
 All quantities printed in internal units (Hartrees-Bohrs-Radians)
 Mixed Optimization -- RFO/linear search
 Update second derivatives using D2CorX and points    1    2
 DE= -3.45D-03 DEPred=-3.91D-03 R= 8.82D-01
 TightC=F SS=  1.41D+00  RLast= 3.31D-01 DXNew= 5.0454D-01 9.9213D-01
 Trust test= 8.82D-01 RLast= 3.31D-01 DXMaxT set to 5.05D-01
 ITU=  1  0
 Use linear search instead of GDIIS.
     Eigenvalues ---    0.00008   0.00033   0.00044   0.00051   0.00080
     Eigenvalues ---    0.00166   0.00198   0.00276   0.00305   0.00368
     Eigenvalues ---    0.00491   0.00578   0.00649   0.00735   0.00854
     Eigenvalues ---    0.00916   0.01040   0.01160   0.01177   0.01332
     Eigenvalues ---    0.01419   0.01531   0.01600   0.01702   0.01888
     Eigenvalues ---    0.01916   0.02016   0.02285   0.02348   0.02487
     Eigenvalues ---    0.02657   0.02885   0.03109   0.03412   0.03450
     Eigenvalues ---    0.03815   0.04136   0.04992   0.05278   0.05481
     Eigenvalues ---    0.06031   0.06588   0.06842   0.08174   0.08510
     Eigenvalues ---    0.11664   0.13602   0.19504   0.21471   0.21827
     Eigenvalues ---    0.23818   0.27476   0.31158   0.36514   0.36597
     Eigenvalues ---    0.37512   0.38698   0.43485   0.45621   0.47254
     Eigenvalues ---    0.49016   0.50212   0.50889   0.52330   0.55450
     Eigenvalues ---    0.57084   0.57413   0.57444   0.57490   0.59522
     Eigenvalues ---    0.86027   0.93096
 RFO step:  Lambda=-1.37759910D-03 EMin= 7.56687955D-05
 Quartic linear search produced a step of  0.23730.
 Iteration  1 RMS(Cart)=  0.06263795 RMS(Int)=  0.00301015
 Iteration  2 RMS(Cart)=  0.00369675 RMS(Int)=  0.00043183
 Iteration  3 RMS(Cart)=  0.00000964 RMS(Int)=  0.00043181
 Iteration  4 RMS(Cart)=  0.00000000 RMS(Int)=  0.00043181
 Variable       Old X    -DE/DX   Delta X   Delta X   Delta X     New X
                                 (Linear)    (Quad)   (Total)
    R1        2.28349   0.00841   0.00126   0.01328   0.01454   2.29803
    R2        2.44704   0.00608   0.00611   0.00314   0.00925   2.45629
    R3        2.93706  -0.00176  -0.00316  -0.00702  -0.01018   2.92688
    R4        1.93184   0.00247  -0.03159   0.05628   0.02469   1.95652
    R5        2.87910   0.00187   0.04928  -0.08884  -0.03957   2.83954
    R6        2.53200   0.00135   0.00029   0.00267   0.00296   2.53496
    R7        2.51581   0.00030  -0.00110  -0.00093  -0.00202   2.51378
    R8        2.53320   0.00136   0.00036   0.00307   0.00343   2.53662
    R9        1.86894   0.00176  -0.00134   0.00429   0.00290   1.87183
   R10        1.87262   0.00048  -0.00343   0.00369   0.00015   1.87277
   R11        3.45422   0.00018  -0.00509   0.04384   0.03882   3.49304
   R12        3.20028   0.00141   0.01707   0.01392   0.03096   3.23124
   R13        3.17828   0.00174   0.01991  -0.00208   0.01769   3.19597
   R14        1.84982   0.00143   0.00132   0.00368   0.00505   1.85487
   R15        1.81261   0.00059   0.00042   0.00099   0.00141   1.81402
   R16        3.23942   0.00075   0.00593   0.01805   0.02386   3.26328
   R17        3.36838   0.00040   0.00052   0.00205   0.00268   3.37106
   R18        1.81275   0.00097   0.00047   0.00165   0.00213   1.81488
   R19        1.85681   0.00117   0.00010   0.00115   0.00126   1.85808
   R20        3.29360   0.00077   0.00736   0.01852   0.02591   3.31951
   R21        1.84373   0.00178   0.00111   0.00346   0.00468   1.84840
   R22        1.81383   0.00057   0.00033   0.00066   0.00099   1.81481
   R23        3.41682   0.00040   0.00147   0.00532   0.00683   3.42365
   R24        1.86221   0.00165   0.00052   0.00110   0.00156   1.86377
   R25        1.83046   0.00151   0.00014   0.00757   0.00770   1.83816
   R26        1.84340   0.00135   0.00154   0.00060   0.00225   1.84564
   R27        1.81176   0.00061   0.00035   0.00160   0.00195   1.81371
    A1        2.23835   0.00154   0.00005   0.00513   0.00519   2.24354
    A2        2.10912  -0.00103   0.00145  -0.00904  -0.00759   2.10153
    A3        1.93572  -0.00051  -0.00151   0.00391   0.00240   1.93812
    A4        1.96544   0.00037  -0.00246   0.00625   0.00379   1.96923
    A5        1.93312  -0.00190  -0.00209  -0.00574  -0.00787   1.92525
    A6        1.94185  -0.00190  -0.00263  -0.00174  -0.00440   1.93745
    A7        1.93204  -0.00181  -0.00208  -0.00562  -0.00773   1.92430
    A8        1.88645   0.00196   0.00248   0.00469   0.00714   1.89359
    A9        1.88286   0.00199   0.00226   0.00456   0.00678   1.88965
   A10        1.88550   0.00196   0.00247   0.00451   0.00696   1.89246
   A11        1.93714   0.00060   0.00671   0.04081   0.04730   1.98444
   A12        1.79268  -0.00035  -0.00167   0.00352   0.00188   1.79456
   A13        2.04638   0.00019   0.00304  -0.01666  -0.01370   2.03267
   A14        1.82348   0.00004  -0.00089  -0.00108  -0.00261   1.82087
   A15        2.13529  -0.00071  -0.00883  -0.02353  -0.03177   2.10352
   A16        1.64254   0.00013   0.00069  -0.00566  -0.00541   1.63714
   A17        2.84901  -0.00049  -0.00502  -0.01621  -0.02140   2.82761
   A18        1.85789  -0.00044  -0.00085   0.00662   0.00513   1.86302
   A19        1.80673   0.00066   0.00401   0.01852   0.02090   1.82762
   A20        2.13365  -0.00033  -0.00283  -0.00142  -0.00540   2.12825
   A21        2.09388  -0.00019  -0.00015  -0.00365  -0.00421   2.08967
   A22        1.74733   0.00047   0.00276   0.02235   0.02514   1.77247
   A23        1.86300   0.00020   0.00070   0.00439   0.00512   1.86812
   A24        1.87290   0.00081   0.00601   0.02986   0.03532   1.90822
   A25        2.05635   0.00001   0.00043   0.02571   0.02445   2.08080
   A26        1.85448  -0.00016  -0.00039   0.00356   0.00210   1.85658
   A27        1.52448   0.00006  -0.00052   0.01214   0.01189   1.53637
   A28        1.77590   0.00045   0.00244   0.02838   0.03031   1.80621
   A29        1.69234  -0.00032  -0.00194  -0.03229  -0.03475   1.65760
   A30        2.20436  -0.00002  -0.00076   0.00209   0.00028   2.20464
   A31        2.17548  -0.00005  -0.00066  -0.01823  -0.01854   2.15695
   A32        1.86426   0.00001   0.00140   0.01250   0.01460   1.87886
   A33        1.82446   0.00064   0.00614   0.04439   0.05025   1.87471
   A34        2.29182  -0.00082  -0.00940  -0.06837  -0.07771   2.21411
   A35        1.86490   0.00010   0.00041   0.00121   0.00177   1.86666
   A36        2.82023   0.00002  -0.00011  -0.02969  -0.03059   2.78964
   A37        3.09558   0.00159   0.00570   0.02839   0.03406   3.12964
   A38        3.04210   0.00010  -0.00026  -0.02710  -0.02694   3.01516
   A39        2.90014  -0.00021   0.00330   0.02931   0.03158   2.93171
   A40        2.92771  -0.00050  -0.00133  -0.01500  -0.01584   2.91186
   A41        2.89795  -0.00047  -0.00299  -0.03578  -0.03906   2.85889
   A42        2.88424  -0.00055  -0.00325  -0.02729  -0.03094   2.85329
   A43        3.11804  -0.00017  -0.00303  -0.01325  -0.01629   3.10175
   A44        3.11444  -0.00035  -0.00392  -0.00195  -0.00636   3.10808
   A45        3.06492  -0.00128  -0.01241  -0.07923  -0.09170   2.97322
   A46        3.02854  -0.00050  -0.00367  -0.01655  -0.02080   3.00774
   A47        3.06894   0.00020   0.00304   0.03493   0.03689   3.10583
   A48        3.08907   0.00080   0.00860   0.05338   0.06263   3.15170
    D1        0.02998   0.00036   0.00098  -0.00328  -0.00230   0.02767
    D2       -3.11241   0.00027   0.00084  -0.00244  -0.00160  -3.11402
    D3        2.10104  -0.00008  -0.00006  -0.00236  -0.00243   2.09862
    D4        0.00235  -0.00001  -0.00000  -0.00326  -0.00327  -0.00092
    D5       -2.09442  -0.00001   0.00004  -0.00404  -0.00399  -2.09841
    D6       -1.03982   0.00001   0.00006  -0.00313  -0.00307  -1.04289
    D7       -3.13851   0.00008   0.00012  -0.00403  -0.00391   3.14076
    D8        1.04791   0.00007   0.00016  -0.00481  -0.00464   1.04327
    D9       -2.16998   0.00033   0.00627   0.07874   0.08459  -2.08539
   D10       -0.23252   0.00067   0.00825   0.10031   0.10916  -0.12336
   D11        1.52630   0.00100   0.01026   0.09469   0.10466   1.63096
   D12        1.63999  -0.00015  -0.00021   0.04578   0.04575   1.68574
   D13       -0.28039  -0.00002  -0.00063   0.02536   0.02466  -0.25573
   D14       -2.10503   0.00009   0.00310   0.04341   0.04642  -2.05862
   D15       -2.00863  -0.00044  -0.00615  -0.05220  -0.05833  -2.06696
   D16        2.05851  -0.00050  -0.00569  -0.06318  -0.06911   1.98940
   D17        0.16748  -0.00049  -0.00681  -0.07035  -0.07694   0.09054
   D18        0.00678   0.00017   0.00098  -0.01033  -0.00958  -0.00280
   D19       -2.20926   0.00011   0.00144  -0.02131  -0.02036  -2.22962
   D20        2.18290   0.00012   0.00032  -0.02848  -0.02819   2.15471
   D21        2.20473  -0.00057  -0.00868  -0.03271  -0.04136   2.16338
   D22       -0.01131  -0.00063  -0.00822  -0.04370  -0.05213  -0.06344
   D23       -1.90234  -0.00063  -0.00934  -0.05086  -0.05997  -1.96230
   D24       -1.34099   0.00010  -0.00008  -0.04794  -0.04770  -1.38870
   D25        2.43904  -0.00026  -0.00436  -0.06337  -0.06758   2.37146
   D26        0.51901  -0.00019  -0.00092  -0.05087  -0.05156   0.46745
   D27       -1.71997  -0.00048  -0.00378  -0.07056  -0.07422  -1.79418
   D28        0.30715   0.00002  -0.00098  -0.05051  -0.05130   0.25586
   D29        0.00902  -0.00048  -0.00588  -0.05426  -0.06032  -0.05130
   D30       -1.53638  -0.00064  -0.00503  -0.07691  -0.08128  -1.61766
   D31        1.71907  -0.00073  -0.00731  -0.08134  -0.08921   1.62986
   D32       -2.01659  -0.00026  -0.00743  -0.08211  -0.08975  -2.10634
   D33        2.72118  -0.00042  -0.00658  -0.10475  -0.11070   2.61048
   D34       -0.30654  -0.00051  -0.00886  -0.10918  -0.11864  -0.42519
   D35        2.29376  -0.00006  -0.00010   0.02817   0.02830   2.32207
   D36        0.13270  -0.00023  -0.00173   0.01762   0.01650   0.14920
   D37        0.08377   0.00013   0.00012   0.00555   0.00477   0.08855
   D38       -2.07729  -0.00003  -0.00151  -0.00501  -0.00703  -2.08432
   D39       -0.15024   0.00017   0.00217   0.03321   0.03519  -0.11505
   D40        1.89605   0.00045   0.00572   0.07218   0.07792   1.97397
   D41        1.99478   0.00011   0.00316   0.03767   0.04093   2.03571
   D42       -2.24211   0.00039   0.00671   0.07664   0.08366  -2.15845
   D43        0.08370  -0.00017  -0.00067   0.00397   0.00342   0.08712
   D44        1.81273   0.00028   0.00125   0.03825   0.03983   1.85255
   D45       -1.54122   0.00033   0.00273   0.04145   0.04354  -1.49768
   D46       -2.06693  -0.00051  -0.00413  -0.04507  -0.04940  -2.11633
   D47       -0.33790  -0.00006  -0.00222  -0.01079  -0.01299  -0.35090
   D48        2.59133  -0.00001  -0.00074  -0.00758  -0.00928   2.58205
   D49       -0.50592   0.00054   0.00846   0.10479   0.11376  -0.39216
   D50        1.97748   0.00007   0.00146   0.05201   0.05349   2.03097
         Item               Value     Threshold  Converged?
 Maximum Force            0.008412     0.000015     NO 
 RMS     Force            0.001242     0.000010     NO 
 Maximum Displacement     0.324849     0.000060     NO 
 RMS     Displacement     0.062386     0.000040     NO 
 Predicted change in Energy=-1.229941D-03
 GradGradGradGradGradGradGradGradGradGradGradGradGradGradGradGradGradGrad

                          Input orientation:                          
 ---------------------------------------------------------------------
 Center     Atomic      Atomic             Coordinates (Angstroms)
 Number     Number       Type             X           Y           Z
 ---------------------------------------------------------------------
      1          6           0        1.366598   -0.619828   -0.570034
      2          8           0        0.561581   -1.499497   -0.331396
      3          8           0        1.248563    0.660180   -0.377256
      4          1           0        0.345851    0.919197    0.058592
      5          6           0        2.745125   -0.964743   -1.186151
      6          9           0        2.897191   -0.342415   -2.364732
      7          9           0        2.865496   -2.274942   -1.382165
      8          9           0        3.732364   -0.565436   -0.368995
      9          8           0       -0.945998    1.269067    0.741656
     10          1           0       -1.526668    1.871029    0.210981
     11          1           0       -1.431247    0.405010    0.750264
     12          8           0       -2.018104   -1.366574    3.408523
     13          1           0       -1.606494   -0.500175    3.616804
     14          1           0       -1.533870   -2.029521    3.906018
     15          8           0       -2.751070    2.442031   -0.837136
     16          1           0       -2.525573    2.710642   -1.731199
     17          1           0       -3.331108    1.651580   -0.911486
     18          8           0       -4.032606    0.046041   -0.785718
     19          1           0       -3.423393   -0.535453   -0.288259
     20          1           0       -4.897056   -0.057447   -0.380376
     21          8           0       -2.062636   -1.163806    0.729498
     22          1           0       -2.110705   -1.405094    1.684584
     23          1           0       -1.260236   -1.572786    0.361991
     24          8           0       -0.883407    1.127893    3.523033
     25          1           0       -0.894363    1.398972    2.584798
     26          1           0       -0.038215    1.404138    3.884282
 ---------------------------------------------------------------------
                    Distance matrix (angstroms):
                    1          2          3          4          5
     1  C    0.000000
     2  O    1.216067   0.000000
     3  O    1.299814   2.266771   0.000000
     4  H    1.950819   2.459413   1.035347   0.000000
     5  C    1.548839   2.405084   2.352527   3.294713   0.000000
     6  F    2.374997   3.305808   2.770059   3.738115   1.341443
     7  F    2.376058   2.648292   3.498464   4.315891   1.330237
     8  F    2.374915   3.305715   2.769742   3.722290   1.342324
     9  O    3.261374   3.330043   2.537481   1.502617   4.725541
    10  H    3.896838   4.001926   3.084492   2.106071   5.314302
    11  H    3.259052   2.961166   2.918527   1.975064   4.802917
    12  O    5.276624   4.545266   5.395459   4.694153   6.630298
    13  H    5.136459   4.613836   5.044828   4.299667   6.497753
    14  H    5.516792   4.756840   5.772596   5.199133   6.736003
    15  O    5.138240   5.173497   4.402675   3.565426   6.475807
    16  H    5.252555   5.405112   4.503517   3.828538   6.448705
    17  H    5.229181   5.041708   4.716107   3.872656   6.621269
    18  O    5.444383   4.868434   5.332425   4.543803   6.864377
    19  H    4.799013   4.100153   4.823342   4.055060   6.248288
    20  H    6.291709   5.646116   6.187377   5.351130   7.737918
    21  O    3.707337   2.850386   3.939019   3.254202   5.179180
    22  H    4.218007   3.348761   4.449857   3.752446   5.658102
    23  H    2.945684   1.950685   3.438996   2.980192   4.336977
    24  O    4.987009   4.883421   4.469487   3.681981   6.302522
    25  H    4.374982   4.361776   3.729841   2.854826   5.749181
    26  H    5.090272   5.153911   4.513312   3.875381   6.250430
                    6          7          8          9         10
     6  F    0.000000
     7  F    2.168203   0.000000
     8  F    2.174907   2.168037   0.000000
     9  O    5.197752   5.621219   5.146457   0.000000
    10  H    5.577111   6.246463   5.824960   0.990531   0.000000
    11  H    5.384907   5.494670   5.371908   0.991028   1.564974
    12  O    7.651111   6.901114   6.926713   3.899769   4.576883
    13  H    7.489114   6.938169   6.662902   3.439905   4.150736
    14  H    7.861484   6.883279   6.939200   4.608630   5.372862
    15  O    6.479933   7.354774   7.162327   2.669589   1.709897
    16  H    6.255309   7.351292   7.193752   3.269282   2.339834
    17  H    6.699228   7.350987   7.423079   2.927105   2.136373
    18  O    7.118024   7.302501   7.800149   3.654560   3.256334
    19  H    6.655733   6.616084   7.156275   3.233342   3.104507
    20  H    8.047928   8.134990   8.644366   4.316185   3.927879
    21  O    5.903290   5.475420   5.928471   2.676920   3.125116
    22  H    6.527271   5.909667   6.250094   3.065419   3.639449
    23  H    5.121818   4.533956   5.145400   2.884271   3.457405
    24  O    7.149860   7.049435   6.270613   2.785661   3.454812
    25  H    6.473496   6.585664   5.830128   1.848436   2.501531
    26  H    7.121603   7.050009   6.015551   3.273899   3.990817
                   11         12         13         14         15
    11  H    0.000000
    12  O    3.247961   0.000000
    13  H    3.011166   0.981556   0.000000
    14  H    3.987011   0.959939   1.558147   0.000000
    15  O    2.900211   5.750507   5.459322   6.631279   0.000000
    16  H    3.559656   6.580119   6.305171   7.431746   0.960391
    17  H    2.815106   5.430995   5.301862   6.323679   0.983252
    18  O    3.042231   4.862649   5.056339   5.706490   2.717673
    19  H    2.435497   4.041262   4.307190   4.836786   3.101402
    20  H    3.674785   4.935376   5.196273   5.794245   3.325849
    21  O    1.691233   2.687057   2.997500   3.334567   3.991283
    22  H    2.147346   1.726854   2.192392   2.378533   4.644298
    23  H    2.022789   3.146148   3.444444   3.583799   4.447386
    24  O    2.917351   2.742812   1.783887   3.246390   4.922011
    25  H    2.154465   3.096702   2.275725   3.729498   4.030504
    26  H    3.572235   3.438482   2.481422   3.745327   5.543337
                   16         17         18         19         20
    16  H    0.000000
    17  H    1.562827   0.000000
    18  O    3.203932   1.756608   0.000000
    19  H    3.664054   2.275971   0.978132   0.000000
    20  H    3.887283   2.378033   0.960357   1.551985   0.000000
    21  O    4.613100   3.496891   2.764125   1.811716   3.238794
    22  H    5.364604   4.191923   3.449911   2.524190   3.720747
    23  H    4.932573   4.038166   3.409380   2.485585   4.009217
    24  O    5.727893   5.092194   5.445474   4.872802   5.722850
    25  H    4.796787   4.269138   4.799935   4.288642   5.189891
    26  H    6.279135   5.822694   6.293528   5.712403   6.628113
                   21         22         23         24         25
    21  O    0.000000
    22  H    0.986266   0.000000
    23  H    0.972714   1.581351   0.000000
    24  O    3.800830   3.361872   4.174668   0.000000
    25  H    3.372660   3.186324   3.729086   0.976672   0.000000
    26  H    4.543708   4.126218   4.770948   0.959772   1.556173
                   26
    26  H    0.000000
 Stoichiometry    C2H13F3O8
 Framework group  C1[X(C2H13F3O8)]
 Deg. of freedom    72
 Full point group                 C1      NOp   1
 Largest Abelian subgroup         C1      NOp   1
 Largest concise Abelian subgroup C1      NOp   1
                         Standard orientation:                         
 ---------------------------------------------------------------------
 Center     Atomic      Atomic             Coordinates (Angstroms)
 Number     Number       Type             X           Y           Z
 ---------------------------------------------------------------------
      1          6           0       -1.598983   -0.041949   -0.097899
      2          8           0       -0.985174    0.242804   -1.108332
      3          8           0       -1.130205   -0.370247    1.069141
      4          1           0       -0.095660   -0.352653    1.105920
      5          6           0       -3.147819   -0.043491   -0.095695
      6          9           0       -3.611745   -1.261810    0.220438
      7          9           0       -3.626735    0.293570   -1.290082
      8          9           0       -3.612101    0.831644    0.810072
      9          8           0        1.403754   -0.267628    1.154778
     10          1           0        1.844686   -1.128924    1.366676
     11          1           0        1.645132   -0.094616    0.209295
     12          8           0        2.825976    2.712441   -0.919992
     13          1           0        2.736816    2.707579    0.057494
     14          1           0        2.443994    3.537330   -1.228426
     15          8           0        2.645932   -2.630191    1.199489
     16          1           0        2.150343   -3.447530    1.292754
     17          1           0        2.955215   -2.585630    0.267211
     18          8           0        3.269222   -2.106765   -1.393440
     19          1           0        2.794287   -1.273522   -1.585495
     20          1           0        4.176274   -1.973486   -1.679411
     21          8           0        1.846777    0.262961   -1.431359
     22          1           0        2.214854    1.177938   -1.423835
     23          1           0        0.895004    0.329478   -1.620767
     24          8           0        2.421363    2.255324    1.754022
     25          1           0        2.119186    1.326580    1.757582
     26          1           0        1.874753    2.729866    2.384252
 ---------------------------------------------------------------------
 Rotational constants (GHZ):           0.6588869           0.2707058           0.2435437
 Standard basis: 6-31++G(d,p) (6D, 7F)
 There are   325 symmetry adapted cartesian basis functions of A   symmetry.
 There are   325 symmetry adapted basis functions of A   symmetry.
   325 basis functions,   520 primitive gaussians,   325 cartesian basis functions
    58 alpha electrons       58 beta electrons
       nuclear repulsion energy       966.0295512078 Hartrees.
 NAtoms=   26 NActive=   26 NUniq=   26 SFac= 1.00D+00 NAtFMM=   60 NAOKFM=F Big=F
 Integral buffers will be    131072 words long.
 Raffenetti 2 integral format.
 Two-electron integral symmetry is turned on.
 Nuclear repulsion after empirical dispersion term =      966.0168400238 Hartrees.
 One-electron integrals computed using PRISM.
 NBasis=   325 RedAO= T EigKep=  3.44D-05  NBF=   325
 NBsUse=   325 1.00D-06 EigRej= -1.00D+00 NBFU=   325
 Initial guess from the checkpoint file:  "/local_scratch/slurm.5787680/Gau-3303074.chk"
 B after Tr=    -0.000000   -0.000000   -0.000000
         Rot=    0.999947    0.009913   -0.001069   -0.002401 Ang=   1.18 deg.
 ExpMin= 3.60D-02 ExpMax= 7.00D+03 ExpMxC= 1.05D+03 IAcc=3 IRadAn=         5 AccDes= 0.00D+00
 Harris functional with IExCor= 4639 and IRadAn=       5 diagonalized for initial guess.
 HarFok:  IExCor= 4639 AccDes= 0.00D+00 IRadAn=         5 IDoV= 1 UseB2=F ITyADJ=14
 ICtDFT=  3500011 ScaDFX=  1.000000  1.000000  1.000000  1.000000
 FoFCou: FMM=F IPFlag=           0 FMFlag=      100000 FMFlg1=           0
         NFxFlg=           0 DoJE=T BraDBF=F KetDBF=T FulRan=T
         wScrn=  0.000000 ICntrl=       500 IOpCl=  0 I1Cent=   200000004 NGrid=           0
         NMat0=    1 NMatS0=      1 NMatT0=    0 NMatD0=    1 NMtDS0=    0 NMtDT0=    0
 Petite list used in FoFCou.
 Requested convergence on RMS density matrix=1.00D-10 within 128 cycles.
 Requested convergence on MAX density matrix=1.00D-08.
 Requested convergence on             energy=1.00D-08.
 No special actions if energy rises.
 SCF Done:  E(RwB97XD) =  -985.245869760     A.U. after   16 cycles
            NFock= 16  Conv=0.78D-10     -V/T= 2.0083
 Calling FoFJK, ICntrl=      2127 FMM=F ISym2X=0 I1Cent= 0 IOpClX= 0 NMat=1 NMatS=1 NMatT=0.
 ***** Axes restored to original set *****
 -------------------------------------------------------------------
 Center     Atomic                   Forces (Hartrees/Bohr)
 Number     Number              X              Y              Z
 -------------------------------------------------------------------
      1        6          -0.002859638   -0.001180364    0.000676084
      2        8           0.001139016    0.002955092    0.000104766
      3        8          -0.002968312   -0.000386870    0.001800700
      4        1           0.004672432   -0.001494631   -0.001992040
      5        6          -0.000564720    0.000659393    0.000186763
      6        9           0.000625669   -0.000440923    0.000236998
      7        9           0.000648329    0.000157782   -0.000258483
      8        9           0.000153256   -0.000379954   -0.000663305
      9        8          -0.002462754    0.000698139    0.000531417
     10        1           0.001244454   -0.000696781   -0.000261213
     11        1           0.000126847    0.000832622    0.000189782
     12        8           0.000849171    0.001067926    0.000435404
     13        1          -0.000188925   -0.000847178   -0.000308245
     14        1          -0.000627545   -0.000300769   -0.000089380
     15        8          -0.000628648   -0.000234672   -0.000155332
     16        1          -0.000361512    0.000018268    0.000308928
     17        1           0.000452803    0.000532406   -0.000148752
     18        8           0.000433761   -0.000662161    0.000975479
     19        1          -0.000623706    0.000488629   -0.000283071
     20        1          -0.000058597   -0.000005740   -0.000496608
     21        8           0.001095715   -0.001257963   -0.000161596
     22        1           0.000512475   -0.000010398   -0.000557638
     23        1          -0.000981918    0.000255008    0.000091655
     24        8          -0.000891094    0.000294778   -0.000356856
     25        1           0.001486127   -0.000193713    0.000359142
     26        1          -0.000222687    0.000132075   -0.000164598
 -------------------------------------------------------------------
 Cartesian Forces:  Max     0.004672432 RMS     0.001059609

 GradGradGradGradGradGradGradGradGradGradGradGradGradGradGradGradGradGrad
 Berny optimization.
 Using GEDIIS/GDIIS optimizer.
 FormGI is forming the generalized inverse of G from B-inverse, IUseBI=4.
 Internal  Forces:  Max     0.004554772 RMS     0.000805882
 Search for a local minimum.
 Step number   3 out of a maximum of  156
 All quantities printed in internal units (Hartrees-Bohrs-Radians)
 Mixed Optimization -- En-DIIS/RFO-DIIS
 Update second derivatives using D2CorX and points    2    3
 DE= -9.70D-04 DEPred=-1.23D-03 R= 7.88D-01
 TightC=F SS=  1.41D+00  RLast= 4.63D-01 DXNew= 8.4853D-01 1.3887D+00
 Trust test= 7.88D-01 RLast= 4.63D-01 DXMaxT set to 8.49D-01
 ITU=  1  1  0
 Use linear search instead of GDIIS.
     Eigenvalues ---    0.00008   0.00033   0.00044   0.00052   0.00081
     Eigenvalues ---    0.00166   0.00205   0.00271   0.00309   0.00367
     Eigenvalues ---    0.00505   0.00586   0.00642   0.00792   0.00863
     Eigenvalues ---    0.00921   0.01079   0.01173   0.01192   0.01336
     Eigenvalues ---    0.01418   0.01522   0.01569   0.01671   0.01826
     Eigenvalues ---    0.01897   0.02029   0.02280   0.02343   0.02484
     Eigenvalues ---    0.02639   0.02940   0.03121   0.03416   0.03468
     Eigenvalues ---    0.03841   0.04193   0.04991   0.05270   0.05507
     Eigenvalues ---    0.06042   0.06617   0.06837   0.08165   0.08498
     Eigenvalues ---    0.11664   0.13604   0.19516   0.21506   0.21828
     Eigenvalues ---    0.23830   0.27538   0.32128   0.36453   0.37311
     Eigenvalues ---    0.37511   0.38697   0.43486   0.45719   0.47255
     Eigenvalues ---    0.49094   0.50343   0.50939   0.52430   0.55646
     Eigenvalues ---    0.57085   0.57426   0.57446   0.57492   0.59368
     Eigenvalues ---    0.91581   0.93722
 RFO step:  Lambda=-8.65338032D-04 EMin= 7.56000165D-05
 Quartic linear search produced a step of  0.01219.
 Iteration  1 RMS(Cart)=  0.05266258 RMS(Int)=  0.00167221
 Iteration  2 RMS(Cart)=  0.00172533 RMS(Int)=  0.00032437
 Iteration  3 RMS(Cart)=  0.00000255 RMS(Int)=  0.00032436
 Iteration  4 RMS(Cart)=  0.00000000 RMS(Int)=  0.00032436
 Variable       Old X    -DE/DX   Delta X   Delta X   Delta X     New X
                                 (Linear)    (Quad)   (Total)
    R1        2.29803  -0.00287   0.00018  -0.00674  -0.00656   2.29148
    R2        2.45629  -0.00186   0.00011   0.00584   0.00596   2.46225
    R3        2.92688   0.00097  -0.00012   0.00224   0.00211   2.92899
    R4        1.95652  -0.00455   0.00030  -0.04997  -0.04967   1.90686
    R5        2.83954   0.00072  -0.00048   0.12532   0.12485   2.96438
    R6        2.53496  -0.00034   0.00004  -0.00111  -0.00107   2.53389
    R7        2.51378  -0.00006  -0.00002  -0.00011  -0.00013   2.51365
    R8        2.53662  -0.00040   0.00004  -0.00101  -0.00097   2.53565
    R9        1.87183  -0.00064   0.00004  -0.00756  -0.00759   1.86425
   R10        1.87277  -0.00047   0.00000  -0.00771  -0.00766   1.86511
   R11        3.49304  -0.00029   0.00047  -0.03369  -0.03346   3.45958
   R12        3.23124   0.00044   0.00038   0.05157   0.05188   3.28311
   R13        3.19597   0.00041   0.00022   0.05855   0.05881   3.25477
   R14        1.85487  -0.00057   0.00006  -0.00070  -0.00057   1.85430
   R15        1.81402  -0.00016   0.00002  -0.00103  -0.00101   1.81301
   R16        3.26328   0.00016   0.00029  -0.00319  -0.00266   3.26062
   R17        3.37106   0.00031   0.00003  -0.01355  -0.01352   3.35754
   R18        1.81488  -0.00037   0.00003  -0.00087  -0.00085   1.81403
   R19        1.85808  -0.00039   0.00002  -0.00249  -0.00256   1.85552
   R20        3.31951   0.00030   0.00032   0.01326   0.01351   3.33302
   R21        1.84840  -0.00076   0.00006  -0.00113  -0.00102   1.84739
   R22        1.81481  -0.00016   0.00001  -0.00066  -0.00065   1.81416
   R23        3.42365   0.00006   0.00008  -0.01250  -0.01232   3.41133
   R24        1.86377  -0.00045   0.00002  -0.00165  -0.00141   1.86236
   R25        1.83816  -0.00095   0.00009  -0.00506  -0.00497   1.83320
   R26        1.84564  -0.00065   0.00003   0.00133   0.00112   1.84676
   R27        1.81371  -0.00022   0.00002  -0.00051  -0.00048   1.81323
    A1        2.24354  -0.00182   0.00006  -0.00388  -0.00382   2.23972
    A2        2.10153   0.00121  -0.00009   0.00807   0.00798   2.10950
    A3        1.93812   0.00061   0.00003  -0.00419  -0.00416   1.93396
    A4        1.96923  -0.00398   0.00005  -0.01313  -0.01308   1.95615
    A5        1.92525   0.00092  -0.00010   0.00224   0.00214   1.92740
    A6        1.93745   0.00086  -0.00005  -0.00095  -0.00100   1.93644
    A7        1.92430   0.00078  -0.00009   0.00105   0.00095   1.92526
    A8        1.89359  -0.00090   0.00009  -0.00090  -0.00081   1.89278
    A9        1.88965  -0.00087   0.00008  -0.00080  -0.00072   1.88892
   A10        1.89246  -0.00089   0.00008  -0.00071  -0.00063   1.89183
   A11        1.98444   0.00057   0.00058   0.02160   0.02190   2.00634
   A12        1.79456  -0.00089   0.00002   0.00047   0.00057   1.79513
   A13        2.03267   0.00001  -0.00017   0.00071   0.00056   2.03323
   A14        1.82087   0.00014  -0.00003  -0.00266  -0.00256   1.81830
   A15        2.10352  -0.00029  -0.00039  -0.03113  -0.03120   2.07231
   A16        1.63714   0.00019  -0.00007   0.01526   0.01479   1.65193
   A17        2.82761  -0.00048  -0.00026  -0.01397  -0.01453   2.81308
   A18        1.86302   0.00012   0.00006   0.00991   0.00818   1.87120
   A19        1.82762   0.00010   0.00025   0.01653   0.01575   1.84337
   A20        2.12825  -0.00015  -0.00007   0.03218   0.03066   2.15891
   A21        2.08967   0.00010  -0.00005   0.02195   0.02189   2.11157
   A22        1.77247   0.00002   0.00031   0.00259   0.00250   1.77498
   A23        1.86812  -0.00027   0.00006  -0.00197  -0.00190   1.86622
   A24        1.90822   0.00008   0.00043   0.00331   0.00360   1.91182
   A25        2.08080   0.00002   0.00030   0.01161   0.01148   2.09228
   A26        1.85658   0.00013   0.00003   0.00476   0.00467   1.86126
   A27        1.53637  -0.00012   0.00014   0.00377   0.00340   1.53976
   A28        1.80621  -0.00023   0.00037  -0.01715  -0.01662   1.78959
   A29        1.65760   0.00037  -0.00042   0.00943   0.00907   1.66667
   A30        2.20464  -0.00005   0.00000  -0.01425  -0.01442   2.19022
   A31        2.15695   0.00003  -0.00023   0.01150   0.01141   2.16835
   A32        1.87886   0.00003   0.00018   0.00426   0.00450   1.88336
   A33        1.87471  -0.00004   0.00061   0.00293   0.00270   1.87742
   A34        2.21411  -0.00008  -0.00095   0.00772   0.00692   2.22103
   A35        1.86666  -0.00003   0.00002   0.00146   0.00131   1.86798
   A36        2.78964  -0.00022  -0.00037   0.00617   0.00487   2.79451
   A37        3.12964  -0.00319   0.00042  -0.00927  -0.00884   3.12080
   A38        3.01516  -0.00064  -0.00033   0.00755   0.00728   3.02244
   A39        2.93171   0.00010   0.00038   0.02514   0.02510   2.95681
   A40        2.91186  -0.00004  -0.00019   0.00560   0.00536   2.91722
   A41        2.85889  -0.00008  -0.00048   0.00102   0.00077   2.85966
   A42        2.85329  -0.00021  -0.00038  -0.00187  -0.00244   2.85085
   A43        3.10175   0.00012  -0.00020   0.00967   0.00945   3.11119
   A44        3.10808   0.00004  -0.00008  -0.00767  -0.00803   3.10005
   A45        2.97322   0.00026  -0.00112  -0.03841  -0.03919   2.93403
   A46        3.00774   0.00031  -0.00025   0.00957   0.00891   3.01664
   A47        3.10583   0.00004   0.00045   0.02435   0.02410   3.12993
   A48        3.15170   0.00028   0.00076   0.04540   0.04593   3.19763
    D1        0.02767  -0.00031  -0.00003  -0.02934  -0.02936  -0.00168
    D2       -3.11402  -0.00026  -0.00002  -0.02668  -0.02671  -3.14072
    D3        2.09862   0.00005  -0.00003   0.00944   0.00941   2.10803
    D4       -0.00092   0.00002  -0.00004   0.00970   0.00967   0.00875
    D5       -2.09841   0.00005  -0.00005   0.01053   0.01048  -2.08793
    D6       -1.04289   0.00001  -0.00004   0.00703   0.00699  -1.03590
    D7        3.14076  -0.00002  -0.00005   0.00730   0.00724  -3.13518
    D8        1.04327   0.00002  -0.00006   0.00812   0.00806   1.05133
    D9       -2.08539   0.00084   0.00103   0.02316   0.02408  -2.06131
   D10       -0.12336   0.00018   0.00133   0.02620   0.02772  -0.09564
   D11        1.63096  -0.00068   0.00128   0.04378   0.04492   1.67588
   D12        1.68574  -0.00051   0.00056   0.09376   0.09427   1.78001
   D13       -0.25573   0.00020   0.00030   0.08512   0.08522  -0.17051
   D14       -2.05862  -0.00001   0.00057   0.08064   0.08125  -1.97737
   D15       -2.06696  -0.00033  -0.00071  -0.03959  -0.04054  -2.10750
   D16        1.98940  -0.00025  -0.00084  -0.02220  -0.02314   1.96626
   D17        0.09054  -0.00030  -0.00094  -0.02748  -0.02841   0.06213
   D18       -0.00280  -0.00015  -0.00012  -0.01377  -0.01422  -0.01702
   D19       -2.22962  -0.00007  -0.00025   0.00362   0.00318  -2.22644
   D20        2.15471  -0.00012  -0.00034  -0.00166  -0.00209   2.15262
   D21        2.16338  -0.00019  -0.00050  -0.04325  -0.04399   2.11939
   D22       -0.06344  -0.00011  -0.00064  -0.02586  -0.02659  -0.09003
   D23       -1.96230  -0.00016  -0.00073  -0.03114  -0.03186  -1.99416
   D24       -1.38870   0.00068  -0.00058  -0.09411  -0.09458  -1.48328
   D25        2.37146  -0.00002  -0.00082  -0.08705  -0.08810   2.28336
   D26        0.46745  -0.00023  -0.00063  -0.08521  -0.08578   0.38166
   D27       -1.79418  -0.00023  -0.00090  -0.09511  -0.09600  -1.89019
   D28        0.25586  -0.00050  -0.00063  -0.08408  -0.08466   0.17120
   D29       -0.05130  -0.00033  -0.00074  -0.02402  -0.02419  -0.07549
   D30       -1.61766   0.00011  -0.00099  -0.01250  -0.01373  -1.63139
   D31        1.62986  -0.00005  -0.00109  -0.01745  -0.01830   1.61156
   D32       -2.10634  -0.00053  -0.00109  -0.08152  -0.08256  -2.18890
   D33        2.61048  -0.00008  -0.00135  -0.07000  -0.07210   2.53838
   D34       -0.42519  -0.00025  -0.00145  -0.07495  -0.07666  -0.50185
   D35        2.32207   0.00008   0.00035   0.05774   0.05842   2.38049
   D36        0.14920   0.00013   0.00020   0.03247   0.03292   0.18212
   D37        0.08855   0.00006   0.00006  -0.01020  -0.01054   0.07801
   D38       -2.08432   0.00012  -0.00009  -0.03547  -0.03604  -2.12035
   D39       -0.11505  -0.00005   0.00043   0.03522   0.03590  -0.07915
   D40        1.97397   0.00024   0.00095   0.05673   0.05772   2.03168
   D41        2.03571   0.00001   0.00050   0.06377   0.06438   2.10009
   D42       -2.15845   0.00030   0.00102   0.08528   0.08619  -2.07226
   D43        0.08712   0.00028   0.00004  -0.01462  -0.01476   0.07235
   D44        1.85255  -0.00009   0.00049  -0.03312  -0.03285   1.81971
   D45       -1.49768  -0.00008   0.00053  -0.02841  -0.02787  -1.52555
   D46       -2.11633   0.00016  -0.00060  -0.04141  -0.04219  -2.15853
   D47       -0.35090  -0.00022  -0.00016  -0.05992  -0.06028  -0.41118
   D48        2.58205  -0.00021  -0.00011  -0.05520  -0.05530   2.52675
   D49       -0.39216   0.00067   0.00139   0.11182   0.11347  -0.27869
   D50        2.03097   0.00051   0.00065   0.12572   0.12609   2.15705
         Item               Value     Threshold  Converged?
 Maximum Force            0.004555     0.000015     NO 
 RMS     Force            0.000806     0.000010     NO 
 Maximum Displacement     0.204250     0.000060     NO 
 RMS     Displacement     0.052738     0.000040     NO 
 Predicted change in Energy=-5.156400D-04
 GradGradGradGradGradGradGradGradGradGradGradGradGradGradGradGradGradGrad

                          Input orientation:                          
 ---------------------------------------------------------------------
 Center     Atomic      Atomic             Coordinates (Angstroms)
 Number     Number       Type             X           Y           Z
 ---------------------------------------------------------------------
      1          6           0        1.408415   -0.625846   -0.580611
      2          8           0        0.585248   -1.485141   -0.347375
      3          8           0        1.323971    0.655389   -0.359194
      4          1           0        0.441720    0.910752    0.058702
      5          6           0        2.773533   -0.985197   -1.220677
      6          9           0        2.931740   -0.334245   -2.382220
      7          9           0        2.859651   -2.291688   -1.455217
      8          9           0        3.777987   -0.634709   -0.402945
      9          8           0       -0.921433    1.268965    0.747369
     10          1           0       -1.502665    1.875087    0.229681
     11          1           0       -1.403554    0.407778    0.741138
     12          8           0       -2.047767   -1.334802    3.391611
     13          1           0       -1.617919   -0.478475    3.603255
     14          1           0       -1.641954   -2.001662    3.949351
     15          8           0       -2.786785    2.449279   -0.789986
     16          1           0       -2.610318    2.752253   -1.683605
     17          1           0       -3.353246    1.650811   -0.865466
     18          8           0       -4.037479    0.028486   -0.761853
     19          1           0       -3.428036   -0.552276   -0.264876
     20          1           0       -4.909894   -0.099251   -0.382113
     21          8           0       -2.049767   -1.188486    0.712030
     22          1           0       -2.086291   -1.421950    1.668799
     23          1           0       -1.257996   -1.602325    0.334006
     24          8           0       -0.933954    1.158952    3.514898
     25          1           0       -0.901182    1.414467    2.572198
     26          1           0       -0.122004    1.471899    3.919220
 ---------------------------------------------------------------------
                    Distance matrix (angstroms):
                    1          2          3          4          5
     1  C    0.000000
     2  O    1.212596   0.000000
     3  O    1.302965   2.264446   0.000000
     4  H    1.924670   2.434297   1.009066   0.000000
     5  C    1.549957   2.408566   2.352638   3.266311   0.000000
     6  F    2.377256   3.312277   2.767117   3.702475   1.340877
     7  F    2.376142   2.655323   3.499263   4.288818   1.330167
     8  F    2.376240   3.304527   2.772807   3.705704   1.341810
     9  O    3.283600   3.324703   2.577362   1.568683   4.754706
    10  H    3.922451   3.997938   3.134375   2.177110   5.345151
    11  H    3.274534   2.953530   2.951514   2.030699   4.820494
    12  O    5.312849   4.575520   5.421993   4.727403   6.681344
    13  H    5.165767   4.634091   5.063730   4.328501   6.543083
    14  H    5.631890   4.867143   5.866872   5.287817   6.874513
    15  O    5.205760   5.200594   4.505767   3.675675   6.549676
    16  H    5.364547   5.472902   4.650756   3.967581   6.570288
    17  H    5.285615   5.061062   4.808694   3.975367   6.679232
    18  O    5.488056   4.881851   5.412974   4.638419   6.901301
    19  H    4.847304   4.121104   4.903970   4.149719   6.289709
    20  H    6.343322   5.667318   6.279417   5.463899   7.779662
    21  O    3.734502   2.855459   3.991178   3.322822   5.200087
    22  H    4.231619   3.347548   4.478613   3.797993   5.670778
    23  H    2.983250   1.968645   3.499193   3.046372   4.364758
    24  O    5.044343   4.921012   4.512249   3.728186   6.385022
    25  H    4.408777   4.375055   3.757733   2.893920   5.800674
    26  H    5.195305   5.239096   4.589374   3.941607   6.390618
                    6          7          8          9         10
     6  F    0.000000
     7  F    2.167052   0.000000
     8  F    2.173463   2.167071   0.000000
     9  O    5.216470   5.641474   5.199206   0.000000
    10  H    5.600636   6.263441   5.880865   0.986517   0.000000
    11  H    5.394511   5.503272   5.407779   0.986976   1.557051
    12  O    7.689846   6.963485   6.987717   3.878176   4.538538
    13  H    7.519715   6.994606   6.722339   3.419755   4.115039
    14  H    7.986724   7.039739   7.084265   4.633448   5.374433
    15  O    6.556275   7.402806   7.263402   2.690008   1.737349
    16  H    6.381923   7.444062   7.343163   3.310908   2.378440
    17  H    6.763286   7.381815   7.502800   2.942917   2.162013
    18  O    7.164299   7.309881   7.851761   3.677809   3.289127
    19  H    6.706522   6.631551   7.207817   3.259542   3.137472
    20  H    8.096103   8.143964   8.704391   4.365268   3.985162
    21  O    5.926173   5.478722   5.959241   2.704339   3.149200
    22  H    6.540222   5.914242   6.269101   3.073589   3.644466
    23  H    5.151680   4.542197   5.180782   2.920351   3.487570
    24  O    7.207582   7.141456   6.385068   2.769743   3.410123
    25  H    6.503502   6.640746   5.911448   1.830732   2.461978
    26  H    7.231574   7.206901   6.191029   3.277332   3.959985
                   11         12         13         14         15
    11  H    0.000000
    12  O    3.236758   0.000000
    13  H    3.003849   0.981253   0.000000
    14  H    4.019312   0.959406   1.562197   0.000000
    15  O    2.902653   5.687810   5.407269   6.601730   0.000000
    16  H    3.582209   6.540513   6.274819   7.434220   0.959942
    17  H    2.815601   5.361052   5.245445   6.281047   0.981899
    18  O    3.056208   4.802997   5.016518   5.661757   2.724934
    19  H    2.456073   3.985899   4.271348   4.801096   3.113884
    20  H    3.716610   4.894829   5.183056   5.749798   3.341999
    21  O    1.722352   2.683574   3.008287   3.362710   4.004071
    22  H    2.162079   1.725445   2.202643   2.394665   4.639259
    23  H    2.056078   3.169268   3.475712   3.657543   4.473930
    24  O    2.911792   2.733970   1.776734   3.267950   4.861066
    25  H    2.149088   3.089430   2.271568   3.757024   3.991318
    26  H    3.588165   3.444489   2.478216   3.791673   5.498450
                   16         17         18         19         20
    16  H    0.000000
    17  H    1.560278   0.000000
    18  O    3.210190   1.763760   0.000000
    19  H    3.688003   2.284709   0.977594   0.000000
    20  H    3.887545   2.391548   0.960014   1.553988   0.000000
    21  O    4.645719   3.499880   2.757599   1.805197   3.250217
    22  H    5.379329   4.179657   3.437872   2.509126   3.732091
    23  H    4.986169   4.051136   3.403818   2.484016   4.013529
    24  O    5.689749   5.028170   5.403742   4.841017   5.707703
    25  H    4.777308   4.229186   4.782593   4.278090   5.204716
    26  H    6.262800   5.776345   6.271111   5.703840   6.625245
                   21         22         23         24         25
    21  O    0.000000
    22  H    0.985518   0.000000
    23  H    0.970086   1.581228   0.000000
    24  O    3.822509   3.375947   4.224658   0.000000
    25  H    3.399240   3.204040   3.773308   0.977265   0.000000
    26  H    4.591295   4.158988   4.857478   0.959517   1.557204
                   26
    26  H    0.000000
 Stoichiometry    C2H13F3O8
 Framework group  C1[X(C2H13F3O8)]
 Deg. of freedom    72
 Full point group                 C1      NOp   1
 Largest Abelian subgroup         C1      NOp   1
 Largest concise Abelian subgroup C1      NOp   1
                         Standard orientation:                         
 ---------------------------------------------------------------------
 Center     Atomic      Atomic             Coordinates (Angstroms)
 Number     Number       Type             X           Y           Z
 ---------------------------------------------------------------------
      1          6           0       -1.629897   -0.027454   -0.081075
      2          8           0       -1.001089    0.228523   -1.085798
      3          8           0       -1.175036   -0.312458    1.106188
      4          1           0       -0.166466   -0.307018    1.137353
      5          6           0       -3.179713   -0.042776   -0.095248
      6          9           0       -3.639212   -1.249648    0.265683
      7          9           0       -3.647068    0.240121   -1.308052
      8          9           0       -3.662336    0.865111    0.766882
      9          8           0        1.400888   -0.247798    1.163041
     10          1           0        1.845958   -1.099242    1.387028
     11          1           0        1.630477   -0.097016    0.215056
     12          8           0        2.871792    2.660521   -0.938950
     13          1           0        2.770050    2.676563    0.036883
     14          1           0        2.584632    3.514606   -1.268399
     15          8           0        2.705440   -2.599653    1.218381
     16          1           0        2.258441   -3.441073    1.335398
     17          1           0        2.996242   -2.558293    0.281444
     18          8           0        3.276433   -2.103199   -1.399398
     19          1           0        2.803770   -1.270300   -1.595767
     20          1           0        4.173944   -1.992554   -1.721667
     21          8           0        1.829502    0.243476   -1.461533
     22          1           0        2.193542    1.159245   -1.452084
     23          1           0        0.881234    0.301435   -1.657730
     24          8           0        2.499660    2.229494    1.735059
     25          1           0        2.149612    1.317161    1.747761
     26          1           0        2.013060    2.726366    2.396129
 ---------------------------------------------------------------------
 Rotational constants (GHZ):           0.6653439           0.2650541           0.2405873
 Standard basis: 6-31++G(d,p) (6D, 7F)
 There are   325 symmetry adapted cartesian basis functions of A   symmetry.
 There are   325 symmetry adapted basis functions of A   symmetry.
   325 basis functions,   520 primitive gaussians,   325 cartesian basis functions
    58 alpha electrons       58 beta electrons
       nuclear repulsion energy       963.1866172070 Hartrees.
 NAtoms=   26 NActive=   26 NUniq=   26 SFac= 1.00D+00 NAtFMM=   60 NAOKFM=F Big=F
 Integral buffers will be    131072 words long.
 Raffenetti 2 integral format.
 Two-electron integral symmetry is turned on.
 Nuclear repulsion after empirical dispersion term =      963.1740198458 Hartrees.
 One-electron integrals computed using PRISM.
 NBasis=   325 RedAO= T EigKep=  3.49D-05  NBF=   325
 NBsUse=   325 1.00D-06 EigRej= -1.00D+00 NBFU=   325
 Initial guess from the checkpoint file:  "/local_scratch/slurm.5787680/Gau-3303074.chk"
 B after Tr=     0.000000   -0.000000   -0.000000
         Rot=    0.999982    0.005741   -0.001385    0.001367 Ang=   0.69 deg.
 ExpMin= 3.60D-02 ExpMax= 7.00D+03 ExpMxC= 1.05D+03 IAcc=3 IRadAn=         5 AccDes= 0.00D+00
 Harris functional with IExCor= 4639 and IRadAn=       5 diagonalized for initial guess.
 HarFok:  IExCor= 4639 AccDes= 0.00D+00 IRadAn=         5 IDoV= 1 UseB2=F ITyADJ=14
 ICtDFT=  3500011 ScaDFX=  1.000000  1.000000  1.000000  1.000000
 FoFCou: FMM=F IPFlag=           0 FMFlag=      100000 FMFlg1=           0
         NFxFlg=           0 DoJE=T BraDBF=F KetDBF=T FulRan=T
         wScrn=  0.000000 ICntrl=       500 IOpCl=  0 I1Cent=   200000004 NGrid=           0
         NMat0=    1 NMatS0=      1 NMatT0=    0 NMatD0=    1 NMtDS0=    0 NMtDT0=    0
 Petite list used in FoFCou.
 Requested convergence on RMS density matrix=1.00D-10 within 128 cycles.
 Requested convergence on MAX density matrix=1.00D-08.
 Requested convergence on             energy=1.00D-08.
 No special actions if energy rises.
 SCF Done:  E(RwB97XD) =  -985.246250717     A.U. after   16 cycles
            NFock= 16  Conv=0.63D-10     -V/T= 2.0083
 Calling FoFJK, ICntrl=      2127 FMM=F ISym2X=0 I1Cent= 0 IOpClX= 0 NMat=1 NMatS=1 NMatT=0.
 ***** Axes restored to original set *****
 -------------------------------------------------------------------
 Center     Atomic                   Forces (Hartrees/Bohr)
 Number     Number              X              Y              Z
 -------------------------------------------------------------------
      1        6          -0.000472491    0.000277747    0.000230180
      2        8           0.000407471    0.000830450   -0.000194862
      3        8           0.004364578   -0.002557052   -0.002226655
      4        1          -0.004356528    0.001535119    0.002276241
      5        6          -0.000239875    0.000076523    0.000149876
      6        9           0.000171277   -0.000167445    0.000140624
      7        9           0.000225056    0.000010569   -0.000090298
      8        9           0.000002897   -0.000095361   -0.000252326
      9        8          -0.000468292    0.000731636    0.000621518
     10        1           0.000146229    0.000168574   -0.001040247
     11        1          -0.000240241   -0.000622222    0.000016530
     12        8           0.000797910    0.000297023    0.000102186
     13        1          -0.000593447   -0.000134719   -0.000138572
     14        1          -0.000269037   -0.000256521    0.000070321
     15        8           0.000002189   -0.000015578    0.000244664
     16        1          -0.000084953    0.000073821    0.000076010
     17        1          -0.000032053   -0.000092887    0.000024219
     18        8           0.000126684   -0.000092563    0.000289447
     19        1          -0.000121661    0.000210380   -0.000105613
     20        1          -0.000047134   -0.000051047   -0.000177753
     21        8           0.000197514   -0.000396199    0.000120476
     22        1           0.000011622    0.000163463   -0.000298033
     23        1          -0.000035179    0.000133296    0.000048956
     24        8          -0.000335557    0.000209456    0.000062877
     25        1           0.000897450   -0.000361411    0.000063411
     26        1          -0.000054430    0.000124947   -0.000013175
 -------------------------------------------------------------------
 Cartesian Forces:  Max     0.004364578 RMS     0.000908376

 GradGradGradGradGradGradGradGradGradGradGradGradGradGradGradGradGradGrad
 Berny optimization.
 Using GEDIIS/GDIIS optimizer.
 FormGI is forming the generalized inverse of G from B-inverse, IUseBI=4.
 Internal  Forces:  Max     0.005244178 RMS     0.000512987
 Search for a local minimum.
 Step number   4 out of a maximum of  156
 All quantities printed in internal units (Hartrees-Bohrs-Radians)
 Mixed Optimization -- En-DIIS/RFO-DIIS
 Swapping is turned off.
 Update second derivatives using D2CorX and points    3    4
 DE= -3.81D-04 DEPred=-5.16D-04 R= 7.39D-01
 TightC=F SS=  1.41D+00  RLast= 4.38D-01 DXNew= 1.4270D+00 1.3149D+00
 Trust test= 7.39D-01 RLast= 4.38D-01 DXMaxT set to 1.31D+00
 ITU=  1  1  1  0
     Eigenvalues ---    0.00008   0.00033   0.00044   0.00051   0.00081
     Eigenvalues ---    0.00166   0.00197   0.00271   0.00309   0.00367
     Eigenvalues ---    0.00507   0.00582   0.00655   0.00790   0.00862
     Eigenvalues ---    0.00932   0.01078   0.01183   0.01196   0.01340
     Eigenvalues ---    0.01417   0.01556   0.01617   0.01769   0.01889
     Eigenvalues ---    0.01920   0.02057   0.02280   0.02349   0.02494
     Eigenvalues ---    0.02637   0.03014   0.03116   0.03414   0.03492
     Eigenvalues ---    0.03931   0.04211   0.04990   0.05269   0.05490
     Eigenvalues ---    0.06038   0.06598   0.06830   0.08181   0.08531
     Eigenvalues ---    0.11663   0.13603   0.19530   0.21487   0.21827
     Eigenvalues ---    0.23868   0.27908   0.35133   0.36780   0.37511
     Eigenvalues ---    0.37678   0.38704   0.43540   0.45664   0.47274
     Eigenvalues ---    0.49056   0.50297   0.50917   0.52395   0.55556
     Eigenvalues ---    0.57084   0.57422   0.57445   0.57492   0.59385
     Eigenvalues ---    0.90768   0.91969
 Eigenvalue     1 is   7.55D-05 Eigenvector:
                          D50       D36       D38       D49       D35
   1                    0.48639  -0.42151  -0.33578   0.28384  -0.24495
                          D24       D25       D26       D32       D34
   1                   -0.20631  -0.20599  -0.19658   0.17134   0.16882
 En-DIIS/RFO-DIIS/Sim-DIIS IScMMF=       -3 using points:     4    3
 RFO step:  Lambda=-2.92040731D-04.
 DidBck=F Rises=F RFO-DIIS coefs:    1.75753   -0.75753
 Iteration  1 RMS(Cart)=  0.03508063 RMS(Int)=  0.00318195
 Iteration  2 RMS(Cart)=  0.00374953 RMS(Int)=  0.00056625
 Iteration  3 RMS(Cart)=  0.00002620 RMS(Int)=  0.00056569
 Iteration  4 RMS(Cart)=  0.00000002 RMS(Int)=  0.00056569
 Variable       Old X    -DE/DX   Delta X   Delta X   Delta X     New X
                                 (Linear)    (Quad)   (Total)
    R1        2.29148  -0.00090  -0.00497   0.00485  -0.00012   2.29136
    R2        2.46225  -0.00090   0.00451  -0.00851  -0.00400   2.45825
    R3        2.92899   0.00020   0.00160  -0.00007   0.00153   2.93053
    R4        1.90686   0.00524  -0.03762   0.06040   0.02278   1.92964
    R5        2.96438   0.00010   0.09457  -0.12811  -0.03354   2.93084
    R6        2.53389  -0.00018  -0.00081   0.00075  -0.00006   2.53383
    R7        2.51365   0.00002  -0.00010   0.00073   0.00063   2.51428
    R8        2.53565  -0.00018  -0.00074   0.00070  -0.00003   2.53562
    R9        1.86425   0.00041  -0.00575   0.00748   0.00144   1.86569
   R10        1.86511   0.00043  -0.00580   0.00812   0.00194   1.86706
   R11        3.45958   0.00002  -0.02534   0.03100   0.00526   3.46484
   R12        3.28311  -0.00012   0.03930  -0.05128  -0.01225   3.27087
   R13        3.25477  -0.00021   0.04455  -0.05040  -0.00623   3.24854
   R14        1.85430  -0.00018  -0.00043  -0.00202  -0.00209   1.85221
   R15        1.81301   0.00011  -0.00076   0.00045  -0.00031   1.81270
   R16        3.26062   0.00010  -0.00202   0.00376   0.00210   3.26272
   R17        3.35754   0.00022  -0.01024   0.02450   0.01444   3.37198
   R18        1.81403  -0.00006  -0.00064   0.00035  -0.00030   1.81373
   R19        1.85552   0.00018  -0.00194   0.00223   0.00038   1.85590
   R20        3.33302   0.00008   0.01024  -0.01637  -0.00597   3.32705
   R21        1.84739  -0.00018  -0.00077   0.00063   0.00015   1.84754
   R22        1.81416  -0.00002  -0.00049   0.00015  -0.00034   1.81382
   R23        3.41133   0.00005  -0.00933   0.00275  -0.00630   3.40503
   R24        1.86236  -0.00024  -0.00107  -0.00002  -0.00073   1.86163
   R25        1.83320  -0.00010  -0.00376   0.00451   0.00074   1.83394
   R26        1.84676  -0.00005   0.00085  -0.00228  -0.00175   1.84502
   R27        1.81323  -0.00001  -0.00036  -0.00009  -0.00045   1.81277
    A1        2.23972  -0.00048  -0.00289   0.00366   0.00077   2.24049
    A2        2.10950   0.00010   0.00604  -0.00821  -0.00217   2.10733
    A3        1.93396   0.00038  -0.00315   0.00455   0.00140   1.93536
    A4        1.95615  -0.00031  -0.00991   0.01415   0.00424   1.96039
    A5        1.92740   0.00024   0.00162  -0.00045   0.00117   1.92857
    A6        1.93644   0.00032  -0.00076   0.00244   0.00167   1.93812
    A7        1.92526   0.00023   0.00072   0.00037   0.00109   1.92634
    A8        1.89278  -0.00028  -0.00061  -0.00076  -0.00137   1.89140
    A9        1.88892  -0.00027  -0.00055  -0.00077  -0.00132   1.88760
   A10        1.89183  -0.00027  -0.00048  -0.00092  -0.00140   1.89043
   A11        2.00634   0.00020   0.01659  -0.00363   0.01268   2.01902
   A12        1.79513  -0.00035   0.00043   0.00239   0.00317   1.79830
   A13        2.03323  -0.00005   0.00043  -0.03424  -0.03397   1.99926
   A14        1.81830   0.00007  -0.00194   0.00346   0.00109   1.81939
   A15        2.07231   0.00001  -0.02364   0.03263   0.00969   2.08201
   A16        1.65193   0.00000   0.01121   0.00229   0.01284   1.66477
   A17        2.81308  -0.00033  -0.01100   0.00823  -0.00455   2.80853
   A18        1.87120   0.00013   0.00619  -0.00399  -0.00006   1.87113
   A19        1.84337   0.00005   0.01193  -0.00287   0.00842   1.85179
   A20        2.15891   0.00001   0.02322  -0.00191   0.02070   2.17961
   A21        2.11157   0.00003   0.01658  -0.00391   0.01286   2.12442
   A22        1.77498   0.00002   0.00190   0.00366   0.00443   1.77940
   A23        1.86622  -0.00004  -0.00144   0.00104  -0.00014   1.86608
   A24        1.91182   0.00001   0.00273  -0.00534  -0.00269   1.90913
   A25        2.09228   0.00003   0.00870   0.00788   0.01618   2.10845
   A26        1.86126   0.00002   0.00354  -0.00224   0.00113   1.86238
   A27        1.53976  -0.00009   0.00257  -0.00092   0.00095   1.54071
   A28        1.78959  -0.00003  -0.01259   0.00851  -0.00388   1.78571
   A29        1.66667   0.00002   0.00687  -0.01143  -0.00425   1.66242
   A30        2.19022  -0.00004  -0.01092   0.00551  -0.00569   2.18453
   A31        2.16835   0.00003   0.00864  -0.00428   0.00452   2.17288
   A32        1.88336   0.00004   0.00341  -0.00025   0.00329   1.88666
   A33        1.87742  -0.00010   0.00205   0.00778   0.00738   1.88479
   A34        2.22103   0.00007   0.00524   0.04538   0.05055   2.27158
   A35        1.86798   0.00006   0.00100   0.00230   0.00130   1.86927
   A36        2.79451   0.00005   0.00369  -0.01300  -0.01122   2.78329
   A37        3.12080  -0.00083  -0.00670   0.00731   0.00075   3.12155
   A38        3.02244  -0.00029   0.00551  -0.01638  -0.01016   3.01227
   A39        2.95681  -0.00014   0.01901  -0.03007  -0.01140   2.94541
   A40        2.91722   0.00001   0.00406  -0.00785  -0.00411   2.91311
   A41        2.85966   0.00001   0.00058  -0.00143  -0.00075   2.85891
   A42        2.85085  -0.00002  -0.00185  -0.00199  -0.00420   2.84665
   A43        3.11119  -0.00018   0.00716  -0.00926  -0.00217   3.10902
   A44        3.10005  -0.00008  -0.00608   0.00967   0.00352   3.10357
   A45        2.93403   0.00033  -0.02969   0.03976   0.01041   2.94444
   A46        3.01664   0.00018   0.00675   0.00798   0.01380   3.03045
   A47        3.12993  -0.00002   0.01825  -0.01744  -0.00004   3.12988
   A48        3.19763   0.00004   0.03479  -0.01505   0.02093   3.21856
    D1       -0.00168   0.00018  -0.02224   0.02087  -0.00137  -0.00305
    D2       -3.14072   0.00015  -0.02023   0.01920  -0.00103   3.14143
    D3        2.10803   0.00000   0.00713  -0.01028  -0.00315   2.10488
    D4        0.00875  -0.00002   0.00732  -0.01062  -0.00330   0.00545
    D5       -2.08793  -0.00004   0.00794  -0.01129  -0.00335  -2.09128
    D6       -1.03590   0.00003   0.00529  -0.00874  -0.00345  -1.03935
    D7       -3.13518   0.00001   0.00549  -0.00909  -0.00360  -3.13878
    D8        1.05133  -0.00001   0.00611  -0.00975  -0.00365   1.04768
    D9       -2.06131   0.00039   0.01824  -0.00011   0.01841  -2.04290
   D10       -0.09564   0.00023   0.02100   0.00666   0.02783  -0.06781
   D11        1.67588  -0.00017   0.03403  -0.00046   0.03305   1.70893
   D12        1.78001  -0.00015   0.07142   0.08066   0.15204   1.93205
   D13       -0.17051   0.00014   0.06455   0.07738   0.14167  -0.02884
   D14       -1.97737   0.00009   0.06155   0.05967   0.12155  -1.85582
   D15       -2.10750  -0.00009  -0.03071   0.00951  -0.02149  -2.12900
   D16        1.96626  -0.00005  -0.01753   0.00148  -0.01595   1.95031
   D17        0.06213  -0.00006  -0.02152   0.00445  -0.01714   0.04500
   D18       -0.01702  -0.00004  -0.01077   0.00317  -0.00800  -0.02501
   D19       -2.22644   0.00001   0.00241  -0.00487  -0.00246  -2.22890
   D20        2.15262  -0.00001  -0.00158  -0.00190  -0.00364   2.14898
   D21        2.11939   0.00005  -0.03332   0.04405   0.01068   2.13007
   D22       -0.09003   0.00009  -0.02014   0.03602   0.01622  -0.07381
   D23       -1.99416   0.00008  -0.02413   0.03899   0.01503  -1.97913
   D24       -1.48328   0.00025  -0.07165  -0.08833  -0.15987  -1.64315
   D25        2.28336  -0.00009  -0.06674  -0.07803  -0.14558   2.13778
   D26        0.38166  -0.00017  -0.06498  -0.09244  -0.15759   0.22408
   D27       -1.89019  -0.00013  -0.07273  -0.10063  -0.17318  -2.06337
   D28        0.17120  -0.00015  -0.06413  -0.09856  -0.16250   0.00870
   D29       -0.07549   0.00006  -0.01833   0.01525  -0.00273  -0.07822
   D30       -1.63139   0.00021  -0.01040   0.01157   0.00133  -1.63006
   D31        1.61156   0.00006  -0.01386   0.00427  -0.00934   1.60222
   D32       -2.18890  -0.00018  -0.06254   0.03257  -0.03043  -2.21933
   D33        2.53838  -0.00004  -0.05462   0.02889  -0.02636   2.51202
   D34       -0.50185  -0.00018  -0.05808   0.02159  -0.03704  -0.53889
   D35        2.38049   0.00003   0.04425  -0.03212   0.01206   2.39255
   D36        0.18212   0.00006   0.02494  -0.07694  -0.05244   0.12968
   D37        0.07801  -0.00000  -0.00798  -0.00894  -0.01787   0.06013
   D38       -2.12035   0.00003  -0.02730  -0.05375  -0.08238  -2.20273
   D39       -0.07915  -0.00002   0.02720   0.01968   0.04728  -0.03187
   D40        2.03168   0.00009   0.04372   0.01841   0.06229   2.09397
   D41        2.10009   0.00000   0.04877   0.01604   0.06490   2.16499
   D42       -2.07226   0.00011   0.06529   0.01477   0.07990  -1.99235
   D43        0.07235   0.00003  -0.01118  -0.01347  -0.02487   0.04749
   D44        1.81971  -0.00007  -0.02488  -0.00402  -0.02928   1.79043
   D45       -1.52555   0.00006  -0.02111   0.00155  -0.01965  -1.54520
   D46       -2.15853  -0.00003  -0.03196  -0.01501  -0.04706  -2.20559
   D47       -0.41118  -0.00012  -0.04566  -0.00556  -0.05148  -0.46265
   D48        2.52675   0.00000  -0.04189   0.00001  -0.04185   2.48490
   D49       -0.27869   0.00016   0.08595   0.06877   0.15457  -0.12413
   D50        2.15705   0.00023   0.09551   0.13837   0.23248   2.38953
         Item               Value     Threshold  Converged?
 Maximum Force            0.005244     0.000015     NO 
 RMS     Force            0.000513     0.000010     NO 
 Maximum Displacement     0.159400     0.000060     NO 
 RMS     Displacement     0.036427     0.000040     NO 
 Predicted change in Energy=-1.885217D-04
 GradGradGradGradGradGradGradGradGradGradGradGradGradGradGradGradGradGrad

                          Input orientation:                          
 ---------------------------------------------------------------------
 Center     Atomic      Atomic             Coordinates (Angstroms)
 Number     Number       Type             X           Y           Z
 ---------------------------------------------------------------------
      1          6           0        1.414512   -0.638870   -0.588920
      2          8           0        0.580462   -1.495242   -0.385871
      3          8           0        1.337278    0.636991   -0.347216
      4          1           0        0.440018    0.900406    0.062930
      5          6           0        2.788175   -1.001718   -1.210431
      6          9           0        2.973660   -0.337083   -2.360095
      7          9           0        2.869255   -2.305671   -1.462157
      8          9           0        3.782151   -0.671628   -0.371707
      9          8           0       -0.913575    1.262732    0.727690
     10          1           0       -1.494354    1.871707    0.211388
     11          1           0       -1.400116    0.402832    0.725585
     12          8           0       -2.049909   -1.320349    3.371411
     13          1           0       -1.622624   -0.464673    3.585731
     14          1           0       -1.672997   -1.980237    3.956757
     15          8           0       -2.820772    2.457003   -0.734098
     16          1           0       -2.694669    2.803927   -1.620061
     17          1           0       -3.380267    1.654276   -0.818450
     18          8           0       -4.040426    0.023210   -0.759058
     19          1           0       -3.425773   -0.557998   -0.268911
     20          1           0       -4.916935   -0.139673   -0.403421
     21          8           0       -2.039681   -1.192462    0.691772
     22          1           0       -2.072016   -1.426158    1.648239
     23          1           0       -1.245634   -1.598369    0.308942
     24          8           0       -0.913118    1.170076    3.495238
     25          1           0       -0.848023    1.418844    2.553369
     26          1           0       -0.144603    1.536185    3.937464
 ---------------------------------------------------------------------
                    Distance matrix (angstroms):
                    1          2          3          4          5
     1  C    0.000000
     2  O    1.212535   0.000000
     3  O    1.300848   2.262892   0.000000
     4  H    1.934921   2.441368   1.021119   0.000000
     5  C    1.550769   2.407792   2.352787   3.279233   0.000000
     6  F    2.378882   3.311539   2.770965   3.717765   1.340847
     7  F    2.378455   2.655892   3.499900   4.301862   1.330501
     8  F    2.377808   3.305958   2.773172   3.718878   1.341793
     9  O    3.281698   3.328451   2.571637   1.550935   4.752578
    10  H    3.924919   3.999741   3.139221   2.169622   5.349598
    11  H    3.276461   2.959849   2.949416   2.018114   4.823142
    12  O    5.305737   4.589837   5.397444   4.698674   6.670971
    13  H    5.165487   4.657176   5.044081   4.304423   6.538099
    14  H    5.656426   4.916474   5.868204   5.284394   6.896332
    15  O    5.248156   5.225887   4.555382   3.700135   6.606810
    16  H    5.459072   5.543695   4.751036   4.035110   6.686726
    17  H    5.319878   5.078775   4.848934   3.992459   6.727379
    18  O    5.497604   4.878275   5.428263   4.638913   6.919827
    19  H    4.851526   4.116069   4.911291   4.145045   6.300515
    20  H    6.353805   5.662089   6.302504   5.476878   7.795069
    21  O    3.725331   2.849235   3.978724   3.305215   5.192586
    22  H    4.216702   3.343354   4.456647   3.773118   5.654520
    23  H    2.967014   1.956534   3.478334   3.024206   4.351563
    24  O    5.036913   4.939404   4.484742   3.699248   6.368641
    25  H    4.384886   4.378538   3.714866   2.851335   5.766043
    26  H    5.258313   5.329775   4.622013   3.969636   6.445383
                    6          7          8          9         10
     6  F    0.000000
     7  F    2.166225   0.000000
     8  F    2.172387   2.166231   0.000000
     9  O    5.215786   5.642583   5.196178   0.000000
    10  H    5.608425   6.268359   5.886430   0.987280   0.000000
    11  H    5.403592   5.509059   5.405035   0.988005   1.559125
    12  O    7.684609   6.966521   6.960222   3.866888   4.525882
    13  H    7.516312   7.003387   6.701921   3.413953   4.106252
    14  H    8.012116   7.078319   7.085669   4.639014   5.375609
    15  O    6.635226   7.455840   7.315617   2.683376   1.730867
    16  H    6.522541   7.555804   7.455673   3.325584   2.379915
    17  H    6.834805   7.426444   7.543848   2.937418   2.159747
    18  O    7.203508   7.325417   7.862923   3.677503   3.292596
    19  H    6.736066   6.641203   7.209552   3.258743   3.140785
    20  H    8.131976   8.150904   8.715394   4.390108   4.017176
    21  O    5.931202   5.475062   5.941042   2.701367   3.149172
    22  H    6.535416   5.904597   6.238651   3.069125   3.643370
    23  H    5.149470   4.535348   5.157592   2.910586   3.480345
    24  O    7.187732   7.138833   6.355367   2.769099   3.407901
    25  H    6.467663   6.619261   5.862137   1.833514   2.471377
    26  H    7.272685   7.280049   6.234003   3.311910   3.977190
                   11         12         13         14         15
    11  H    0.000000
    12  O    3.223659   0.000000
    13  H    2.997083   0.980147   0.000000
    14  H    4.024172   0.959242   1.561132   0.000000
    15  O    2.892846   5.631858   5.350951   6.558248   0.000000
    16  H    3.597663   6.506932   6.239654   7.418419   0.959785
    17  H    2.805558   5.307842   5.193848   6.239155   0.982100
    18  O    3.052788   4.777874   4.996097   5.644239   2.722412
    19  H    2.452652   3.965617   4.256561   4.790746   3.110090
    20  H    3.733227   4.884997   5.183767   5.737766   3.353502
    21  O    1.719056   2.682708   3.013073   3.378634   3.995224
    22  H    2.155909   1.726559   2.209136   2.407379   4.616828
    23  H    2.049942   3.178501   3.487798   3.692563   4.473817
    24  O    2.914929   2.740410   1.784375   3.273361   4.814833
    25  H    2.162841   3.101113   2.283290   3.768797   3.972022
    26  H    3.630009   3.479999   2.512308   3.834265   5.461985
                   16         17         18         19         20
    16  H    0.000000
    17  H    1.560231   0.000000
    18  O    3.206988   1.760600   0.000000
    19  H    3.696304   2.279961   0.977674   0.000000
    20  H    3.883744   2.398302   0.959832   1.554559   0.000000
    21  O    4.663123   3.490253   2.754224   1.801862   3.253676
    22  H    5.381737   4.157541   3.430799   2.502363   3.736030
    23  H    5.020056   4.050601   3.403088   2.483806   4.014188
    24  O    5.657709   4.992913   5.403184   4.844429   5.739821
    25  H    4.769284   4.223370   4.807432   4.303250   5.265703
    26  H    6.244684   5.753450   6.286799   5.731079   6.665354
                   21         22         23         24         25
    21  O    0.000000
    22  H    0.985133   0.000000
    23  H    0.970479   1.583124   0.000000
    24  O    3.835382   3.390411   4.234069   0.000000
    25  H    3.421186   3.226678   3.781418   0.976340   0.000000
    26  H    4.644497   4.210813   4.919743   0.959278   1.557012
                   26
    26  H    0.000000
 Stoichiometry    C2H13F3O8
 Framework group  C1[X(C2H13F3O8)]
 Deg. of freedom    72
 Full point group                 C1      NOp   1
 Largest Abelian subgroup         C1      NOp   1
 Largest concise Abelian subgroup C1      NOp   1
                         Standard orientation:                         
 ---------------------------------------------------------------------
 Center     Atomic      Atomic             Coordinates (Angstroms)
 Number     Number       Type             X           Y           Z
 ---------------------------------------------------------------------
      1          6           0       -1.635781   -0.047197   -0.084111
      2          8           0       -1.013804    0.171028   -1.101836
      3          8           0       -1.174553   -0.292170    1.107301
      4          1           0       -0.153827   -0.292030    1.135639
      5          6           0       -3.186519   -0.055541   -0.089197
      6          9           0       -3.650978   -1.247688    0.311970
      7          9           0       -3.661667    0.191305   -1.307201
      8          9           0       -3.661390    0.880798    0.746371
      9          8           0        1.396049   -0.238941    1.157172
     10          1           0        1.849847   -1.083467    1.392893
     11          1           0        1.627330   -0.095587    0.207376
     12          8           0        2.849236    2.646045   -0.968370
     13          1           0        2.753502    2.674605    0.006672
     14          1           0        2.592026    3.507012   -1.304114
     15          8           0        2.791058   -2.529230    1.252208
     16          1           0        2.409615   -3.396583    1.405137
     17          1           0        3.067969   -2.500811    0.310384
     18          8           0        3.298273   -2.092260   -1.386601
     19          1           0        2.810504   -1.270111   -1.591539
     20          1           0        4.179757   -1.988486   -1.751970
     21          8           0        1.810825    0.224206   -1.471676
     22          1           0        2.163178    1.144169   -1.473046
     23          1           0        0.859431    0.265499   -1.658693
     24          8           0        2.467914    2.252243    1.716655
     25          1           0        2.095731    1.350113    1.746347
     26          1           0        2.045058    2.755000    2.415684
 ---------------------------------------------------------------------
 Rotational constants (GHZ):           0.6701325           0.2634813           0.2403491
 Standard basis: 6-31++G(d,p) (6D, 7F)
 There are   325 symmetry adapted cartesian basis functions of A   symmetry.
 There are   325 symmetry adapted basis functions of A   symmetry.
   325 basis functions,   520 primitive gaussians,   325 cartesian basis functions
    58 alpha electrons       58 beta electrons
       nuclear repulsion energy       963.0890015513 Hartrees.
 NAtoms=   26 NActive=   26 NUniq=   26 SFac= 1.00D+00 NAtFMM=   60 NAOKFM=F Big=F
 Integral buffers will be    131072 words long.
 Raffenetti 2 integral format.
 Two-electron integral symmetry is turned on.
 Nuclear repulsion after empirical dispersion term =      963.0764264532 Hartrees.
 One-electron integrals computed using PRISM.
 NBasis=   325 RedAO= T EigKep=  3.51D-05  NBF=   325
 NBsUse=   325 1.00D-06 EigRej= -1.00D+00 NBFU=   325
 Initial guess from the checkpoint file:  "/local_scratch/slurm.5787680/Gau-3303074.chk"
 B after Tr=    -0.000000    0.000000   -0.000000
         Rot=    0.999967    0.007253   -0.001073   -0.003529 Ang=   0.93 deg.
 ExpMin= 3.60D-02 ExpMax= 7.00D+03 ExpMxC= 1.05D+03 IAcc=3 IRadAn=         5 AccDes= 0.00D+00
 Harris functional with IExCor= 4639 and IRadAn=       5 diagonalized for initial guess.
 HarFok:  IExCor= 4639 AccDes= 0.00D+00 IRadAn=         5 IDoV= 1 UseB2=F ITyADJ=14
 ICtDFT=  3500011 ScaDFX=  1.000000  1.000000  1.000000  1.000000
 FoFCou: FMM=F IPFlag=           0 FMFlag=      100000 FMFlg1=           0
         NFxFlg=           0 DoJE=T BraDBF=F KetDBF=T FulRan=T
         wScrn=  0.000000 ICntrl=       500 IOpCl=  0 I1Cent=   200000004 NGrid=           0
         NMat0=    1 NMatS0=      1 NMatT0=    0 NMatD0=    1 NMtDS0=    0 NMtDT0=    0
 Petite list used in FoFCou.
 Requested convergence on RMS density matrix=1.00D-10 within 128 cycles.
 Requested convergence on MAX density matrix=1.00D-08.
 Requested convergence on             energy=1.00D-08.
 No special actions if energy rises.
 SCF Done:  E(RwB97XD) =  -985.246401529     A.U. after   16 cycles
            NFock= 16  Conv=0.39D-10     -V/T= 2.0083
 Calling FoFJK, ICntrl=      2127 FMM=F ISym2X=0 I1Cent= 0 IOpClX= 0 NMat=1 NMatS=1 NMatT=0.
 ***** Axes restored to original set *****
 -------------------------------------------------------------------
 Center     Atomic                   Forces (Hartrees/Bohr)
 Number     Number              X              Y              Z
 -------------------------------------------------------------------
      1        6           0.000258635   -0.000062703   -0.000050120
      2        8          -0.000360123   -0.000091878    0.000065307
      3        8          -0.000940447    0.000422711    0.000470822
      4        1           0.000892294   -0.000293404   -0.000458113
      5        6           0.000083269   -0.000067904   -0.000018063
      6        9          -0.000079233    0.000056064   -0.000017428
      7        9          -0.000112042    0.000038851    0.000058042
      8        9          -0.000051828    0.000036279    0.000059986
      9        8           0.000272909    0.000160740   -0.000038444
     10        1          -0.000168177    0.000070280   -0.000187494
     11        1          -0.000027078   -0.000080139    0.000059800
     12        8           0.000439413    0.000265037    0.000113475
     13        1          -0.000140579    0.000075669    0.000009373
     14        1          -0.000126588   -0.000323089    0.000005079
     15        8           0.000082764   -0.000020831    0.000078295
     16        1           0.000011531    0.000084221   -0.000064925
     17        1          -0.000092377   -0.000052532    0.000017100
     18        8           0.000184487   -0.000128280    0.000185521
     19        1          -0.000089847    0.000155637   -0.000149174
     20        1          -0.000121376    0.000022171   -0.000054817
     21        8           0.000265182   -0.000195929    0.000183127
     22        1          -0.000041369    0.000111206   -0.000304357
     23        1          -0.000022427   -0.000040243    0.000038969
     24        8           0.000083688    0.000314277    0.000155773
     25        1          -0.000193281   -0.000279385   -0.000535111
     26        1          -0.000007403   -0.000176827    0.000377377
 -------------------------------------------------------------------
 Cartesian Forces:  Max     0.000940447 RMS     0.000237365

 GradGradGradGradGradGradGradGradGradGradGradGradGradGradGradGradGradGrad
 Berny optimization.
 Using GEDIIS/GDIIS optimizer.
 FormGI is forming the generalized inverse of G from B-inverse, IUseBI=4.
 Internal  Forces:  Max     0.001366163 RMS     0.000226874
 Search for a local minimum.
 Step number   5 out of a maximum of  156
 All quantities printed in internal units (Hartrees-Bohrs-Radians)
 Mixed Optimization -- En-DIIS/RFO-DIIS
 Swapping is turned off.
 Update second derivatives using D2CorX and points    4    5
 DE= -1.51D-04 DEPred=-1.89D-04 R= 8.00D-01
 TightC=F SS=  1.41D+00  RLast= 5.61D-01 DXNew= 2.2114D+00 1.6831D+00
 Trust test= 8.00D-01 RLast= 5.61D-01 DXMaxT set to 1.68D+00
 ITU=  1  1  1  1  0
     Eigenvalues ---    0.00008   0.00033   0.00046   0.00054   0.00080
     Eigenvalues ---    0.00169   0.00196   0.00269   0.00309   0.00368
     Eigenvalues ---    0.00506   0.00595   0.00660   0.00791   0.00860
     Eigenvalues ---    0.00927   0.01075   0.01151   0.01184   0.01335
     Eigenvalues ---    0.01415   0.01553   0.01622   0.01741   0.01885
     Eigenvalues ---    0.01960   0.02040   0.02288   0.02350   0.02491
     Eigenvalues ---    0.02630   0.02976   0.03109   0.03407   0.03479
     Eigenvalues ---    0.03954   0.04217   0.04987   0.05236   0.05464
     Eigenvalues ---    0.06012   0.06591   0.06829   0.08155   0.08488
     Eigenvalues ---    0.11664   0.13604   0.19522   0.21512   0.21827
     Eigenvalues ---    0.23870   0.27899   0.34485   0.36923   0.37511
     Eigenvalues ---    0.38180   0.38722   0.43452   0.45751   0.47238
     Eigenvalues ---    0.49058   0.50297   0.50970   0.52397   0.55563
     Eigenvalues ---    0.57089   0.57438   0.57438   0.57493   0.59439
     Eigenvalues ---    0.90767   0.94195
 Eigenvalue     1 is   8.38D-05 Eigenvector:
                          D50       D36       D38       D49       D35
   1                    0.45622  -0.43795  -0.34304   0.26450  -0.26366
                          D32       D34       D33       D25       D24
   1                    0.18906   0.18804   0.18491  -0.18328  -0.17881
 En-DIIS/RFO-DIIS/Sim-DIIS IScMMF=       -3 using points:     5    4    3
 RFO step:  Lambda=-3.83037257D-05.
 DidBck=F Rises=F RFO-DIIS coefs:    1.10132   -0.08984   -0.01148
 Iteration  1 RMS(Cart)=  0.01814168 RMS(Int)=  0.00017121
 Iteration  2 RMS(Cart)=  0.00022767 RMS(Int)=  0.00008112
 Iteration  3 RMS(Cart)=  0.00000003 RMS(Int)=  0.00008112
 Variable       Old X    -DE/DX   Delta X   Delta X   Delta X     New X
                                 (Linear)    (Quad)   (Total)
    R1        2.29136   0.00032  -0.00009   0.00028   0.00019   2.29155
    R2        2.45825   0.00006  -0.00034   0.00037   0.00003   2.45828
    R3        2.93053  -0.00019   0.00018  -0.00080  -0.00062   2.92991
    R4        1.92964  -0.00137   0.00174  -0.00373  -0.00200   1.92764
    R5        2.93084  -0.00032  -0.00196   0.00504   0.00307   2.93392
    R6        2.53383   0.00003  -0.00002   0.00004   0.00002   2.53385
    R7        2.51428  -0.00006   0.00006  -0.00026  -0.00019   2.51409
    R8        2.53562   0.00001  -0.00001  -0.00017  -0.00019   2.53543
    R9        1.86569   0.00017   0.00006   0.00064   0.00067   1.86636
   R10        1.86706  -0.00007   0.00011   0.00009   0.00012   1.86718
   R11        3.46484   0.00001   0.00015  -0.00242  -0.00231   3.46253
   R12        3.27087  -0.00006  -0.00065  -0.00298  -0.00364   3.26723
   R13        3.24854  -0.00012   0.00004   0.00294   0.00290   3.25144
   R14        1.85221  -0.00001  -0.00022   0.00028   0.00011   1.85232
   R15        1.81270   0.00018  -0.00004   0.00009   0.00005   1.81275
   R16        3.26272   0.00009   0.00018   0.00587   0.00608   3.26880
   R17        3.37198  -0.00001   0.00131  -0.00418  -0.00283   3.36915
   R18        1.81373   0.00009  -0.00004   0.00012   0.00008   1.81381
   R19        1.85590   0.00013   0.00001   0.00026   0.00031   1.85621
   R20        3.32705   0.00005  -0.00045  -0.00046  -0.00087   3.32619
   R21        1.84754  -0.00011   0.00000  -0.00037  -0.00034   1.84720
   R22        1.81382   0.00009  -0.00004   0.00007   0.00003   1.81385
   R23        3.40503   0.00010  -0.00078   0.00314   0.00237   3.40740
   R24        1.86163  -0.00023  -0.00009  -0.00026  -0.00033   1.86130
   R25        1.83394  -0.00002   0.00002   0.00005   0.00006   1.83400
   R26        1.84502   0.00051  -0.00016   0.00049   0.00031   1.84532
   R27        1.81277   0.00010  -0.00005   0.00014   0.00008   1.81286
    A1        2.24049  -0.00028   0.00003  -0.00025  -0.00022   2.24027
    A2        2.10733   0.00014  -0.00013   0.00006  -0.00007   2.10726
    A3        1.93536   0.00015   0.00009   0.00019   0.00029   1.93565
    A4        1.96039  -0.00113   0.00028  -0.00019   0.00009   1.96048
    A5        1.92857  -0.00011   0.00014  -0.00062  -0.00048   1.92809
    A6        1.93812  -0.00016   0.00016  -0.00059  -0.00043   1.93769
    A7        1.92634  -0.00009   0.00012  -0.00009   0.00003   1.92638
    A8        1.89140   0.00014  -0.00015   0.00048   0.00033   1.89173
    A9        1.88760   0.00011  -0.00014   0.00041   0.00027   1.88787
   A10        1.89043   0.00013  -0.00015   0.00047   0.00032   1.89075
   A11        2.01902   0.00015   0.00154   0.00327   0.00479   2.02381
   A12        1.79830  -0.00037   0.00033  -0.00216  -0.00174   1.79657
   A13        1.99926   0.00004  -0.00344   0.01571   0.01225   2.01151
   A14        1.81939   0.00012   0.00008   0.00005  -0.00001   1.81938
   A15        2.08201  -0.00003   0.00062  -0.01329  -0.01258   2.06943
   A16        1.66477  -0.00003   0.00147  -0.00690  -0.00554   1.65922
   A17        2.80853  -0.00014  -0.00063   0.00107   0.00018   2.80871
   A18        1.87113   0.00009   0.00009   0.00572   0.00575   1.87688
   A19        1.85179   0.00006   0.00103   0.00560   0.00657   1.85837
   A20        2.17961  -0.00005   0.00245  -0.00402  -0.00162   2.17799
   A21        2.12442   0.00002   0.00155   0.00200   0.00357   2.12800
   A22        1.77940  -0.00006   0.00048  -0.00067  -0.00029   1.77911
   A23        1.86608   0.00001  -0.00004   0.00099   0.00099   1.86706
   A24        1.90913   0.00006  -0.00023   0.00268   0.00241   1.91154
   A25        2.10845  -0.00003   0.00177   0.00261   0.00435   2.11281
   A26        1.86238   0.00004   0.00017   0.00070   0.00085   1.86323
   A27        1.54071  -0.00014   0.00013  -0.00538  -0.00523   1.53548
   A28        1.78571   0.00001  -0.00058  -0.00185  -0.00244   1.78327
   A29        1.66242   0.00010  -0.00033  -0.00165  -0.00197   1.66045
   A30        2.18453  -0.00001  -0.00074   0.00460   0.00379   2.18833
   A31        2.17288   0.00003   0.00059   0.00100   0.00158   2.17446
   A32        1.88666  -0.00000   0.00039  -0.00279  -0.00240   1.88426
   A33        1.88479  -0.00018   0.00078  -0.00674  -0.00637   1.87843
   A34        2.27158  -0.00030   0.00520  -0.02517  -0.02005   2.25153
   A35        1.86927   0.00035   0.00015   0.00601   0.00579   1.87506
   A36        2.78329   0.00007  -0.00108   0.01864   0.01732   2.80061
   A37        3.12155  -0.00106  -0.00003  -0.00198  -0.00197   3.11958
   A38        3.01227  -0.00022  -0.00095   0.00002  -0.00083   3.01144
   A39        2.94541  -0.00011  -0.00087  -0.00361  -0.00452   2.94088
   A40        2.91311  -0.00009  -0.00035  -0.00305  -0.00343   2.90968
   A41        2.85891   0.00004  -0.00007   0.00168   0.00153   2.86044
   A42        2.84665   0.00004  -0.00045   0.00417   0.00365   2.85030
   A43        3.10902  -0.00016  -0.00011  -0.00082  -0.00094   3.10808
   A44        3.10357  -0.00003   0.00026  -0.00351  -0.00329   3.10029
   A45        2.94444   0.00015   0.00060  -0.01124  -0.01079   2.93365
   A46        3.03045   0.00011   0.00150   0.00041   0.00179   3.03224
   A47        3.12988  -0.00004   0.00027   0.00071   0.00092   3.13080
   A48        3.21856  -0.00001   0.00265  -0.01730  -0.01455   3.20401
    D1       -0.00305   0.00007  -0.00048   0.00475   0.00428   0.00123
    D2        3.14143   0.00004  -0.00041   0.00400   0.00359  -3.13817
    D3        2.10488  -0.00002  -0.00021  -0.00449  -0.00471   2.10017
    D4        0.00545  -0.00002  -0.00022  -0.00430  -0.00452   0.00093
    D5       -2.09128  -0.00001  -0.00022  -0.00444  -0.00466  -2.09594
    D6       -1.03935   0.00000  -0.00027  -0.00380  -0.00407  -1.04342
    D7       -3.13878   0.00001  -0.00028  -0.00361  -0.00389   3.14052
    D8        1.04768   0.00001  -0.00028  -0.00375  -0.00403   1.04365
    D9       -2.04290   0.00028   0.00214  -0.00920  -0.00695  -2.04985
   D10       -0.06781   0.00011   0.00314  -0.00920  -0.00605  -0.07386
   D11        1.70893  -0.00031   0.00386  -0.01353  -0.00979   1.69914
   D12        1.93205  -0.00025   0.01649   0.01033   0.02684   1.95888
   D13       -0.02884   0.00005   0.01533   0.01136   0.02667  -0.00217
   D14       -1.85582   0.00002   0.01325   0.02517   0.03846  -1.81736
   D15       -2.12900  -0.00005  -0.00264   0.00092  -0.00174  -2.13073
   D16        1.95031  -0.00001  -0.00188  -0.00208  -0.00394   1.94637
   D17        0.04500  -0.00002  -0.00206   0.00161  -0.00046   0.04453
   D18       -0.02501  -0.00003  -0.00097   0.00448   0.00349  -0.02152
   D19       -2.22890   0.00000  -0.00021   0.00147   0.00129  -2.22761
   D20        2.14898  -0.00000  -0.00039   0.00516   0.00477   2.15374
   D21        2.13007   0.00001   0.00058  -0.01312  -0.01253   2.11753
   D22       -0.07381   0.00004   0.00134  -0.01613  -0.01473  -0.08855
   D23       -1.97913   0.00003   0.00116  -0.01244  -0.01126  -1.99038
   D24       -1.64315   0.00032  -0.01728   0.01945   0.00219  -1.64096
   D25        2.13778   0.00001  -0.01576   0.00900  -0.00682   2.13096
   D26        0.22408  -0.00011  -0.01695   0.01727   0.00029   0.22437
   D27       -2.06337  -0.00008  -0.01865  -0.01774  -0.03637  -2.09974
   D28        0.00870  -0.00011  -0.01744  -0.01584  -0.03323  -0.02453
   D29       -0.07822  -0.00002  -0.00055   0.02097   0.02050  -0.05772
   D30       -1.63006   0.00012  -0.00002   0.02635   0.02647  -1.60359
   D31        1.60222   0.00009  -0.00116   0.01886   0.01774   1.61996
   D32       -2.21933  -0.00021  -0.00403   0.01263   0.00859  -2.21074
   D33        2.51202  -0.00006  -0.00350   0.01801   0.01456   2.52658
   D34       -0.53889  -0.00009  -0.00463   0.01053   0.00583  -0.53306
   D35        2.39255  -0.00006   0.00189  -0.03315  -0.03111   2.36144
   D36        0.12968  -0.00006  -0.00494  -0.00518  -0.01025   0.11944
   D37        0.06013  -0.00008  -0.00193  -0.03431  -0.03611   0.02402
   D38       -2.20273  -0.00008  -0.00876  -0.00634  -0.01525  -2.21798
   D39       -0.03187  -0.00002   0.00520   0.00988   0.01510  -0.01676
   D40        2.09397   0.00007   0.00697   0.01561   0.02260   2.11657
   D41        2.16499  -0.00005   0.00731   0.01170   0.01902   2.18402
   D42       -1.99235   0.00005   0.00909   0.01743   0.02652  -1.96584
   D43        0.04749   0.00005  -0.00269  -0.00810  -0.01082   0.03667
   D44        1.79043  -0.00002  -0.00334  -0.01383  -0.01723   1.77320
   D45       -1.54520   0.00002  -0.00231  -0.00277  -0.00510  -1.55030
   D46       -2.20559   0.00003  -0.00525  -0.01496  -0.02021  -2.22580
   D47       -0.46265  -0.00004  -0.00591  -0.02068  -0.02662  -0.48927
   D48        2.48490  -0.00000  -0.00488  -0.00962  -0.01449   2.47042
   D49       -0.12413   0.00023   0.01696   0.01123   0.02828  -0.09585
   D50        2.38953  -0.00004   0.02500  -0.02547  -0.00062   2.38891
         Item               Value     Threshold  Converged?
 Maximum Force            0.001366     0.000015     NO 
 RMS     Force            0.000227     0.000010     NO 
 Maximum Displacement     0.088102     0.000060     NO 
 RMS     Displacement     0.018108     0.000040     NO 
 Predicted change in Energy=-1.948045D-05
 GradGradGradGradGradGradGradGradGradGradGradGradGradGradGradGradGradGrad

                          Input orientation:                          
 ---------------------------------------------------------------------
 Center     Atomic      Atomic             Coordinates (Angstroms)
 Number     Number       Type             X           Y           Z
 ---------------------------------------------------------------------
      1          6           0        1.413472   -0.645398   -0.587977
      2          8           0        0.576463   -1.498651   -0.383378
      3          8           0        1.338387    0.631881   -0.353097
      4          1           0        0.442767    0.898712    0.055793
      5          6           0        2.787677   -1.014848   -1.203557
      6          9           0        2.975289   -0.360338   -2.358684
      7          9           0        2.867471   -2.320993   -1.443513
      8          9           0        3.780340   -0.678247   -0.366024
      9          8           0       -0.911602    1.263936    0.721183
     10          1           0       -1.493901    1.875425    0.208903
     11          1           0       -1.398763    0.404320    0.717514
     12          8           0       -2.018039   -1.329469    3.369660
     13          1           0       -1.608187   -0.466654    3.589604
     14          1           0       -1.626376   -1.990345    3.944148
     15          8           0       -2.828673    2.468492   -0.716242
     16          1           0       -2.714225    2.830808   -1.597662
     17          1           0       -3.386190    1.664853   -0.806690
     18          8           0       -4.036531    0.029872   -0.762024
     19          1           0       -3.422585   -0.552648   -0.272902
     20          1           0       -4.915776   -0.144059   -0.418537
     21          8           0       -2.036617   -1.193360    0.686169
     22          1           0       -2.063903   -1.424924    1.643129
     23          1           0       -1.241403   -1.596904    0.303175
     24          8           0       -0.941755    1.184088    3.491747
     25          1           0       -0.869274    1.418147    2.546485
     26          1           0       -0.178048    1.554367    3.938897
 ---------------------------------------------------------------------
                    Distance matrix (angstroms):
                    1          2          3          4          5
     1  C    0.000000
     2  O    1.212636   0.000000
     3  O    1.300864   2.262877   0.000000
     4  H    1.934163   2.440921   1.020062   0.000000
     5  C    1.550442   2.407535   2.352751   3.278152   0.000000
     6  F    2.378220   3.309374   2.772422   3.718679   1.340858
     7  F    2.377745   2.654966   3.499509   4.300420   1.330399
     8  F    2.377479   3.307293   2.771233   3.715390   1.341694
     9  O    3.281070   3.326602   2.572163   1.552561   4.752067
    10  H    3.929680   4.002699   3.143900   2.174418   5.355430
    11  H    3.273359   2.955466   2.947878   2.018299   4.819837
    12  O    5.282624   4.565673   5.382511   4.690637   6.641401
    13  H    5.158930   4.649979   5.043210   4.307952   6.526755
    14  H    5.620473   4.880753   5.842277   5.267571   6.850863
    15  O    5.263892   5.238700   4.568305   3.709794   6.626804
    16  H    5.490114   5.572013   4.775761   4.053826   6.724233
    17  H    5.331214   5.088179   4.857407   3.998970   6.742027
    18  O    5.494435   4.874369   5.423964   4.635495   6.917818
    19  H    4.847198   4.110902   4.906771   4.141912   6.296595
    20  H    6.351334   5.656930   6.302454   5.479631   7.792158
    21  O    3.718444   2.839951   3.975202   3.304767   5.184278
    22  H    4.204478   3.329219   4.448701   3.768596   5.640001
    23  H    2.957682   1.945674   3.471815   3.020882   4.340797
    24  O    5.053540   4.951633   4.504088   3.715389   6.386694
    25  H    4.392493   4.379722   3.728211   2.862657   5.775428
    26  H    5.278683   5.345304   4.644542   3.986702   6.468479
                    6          7          8          9         10
     6  F    0.000000
     7  F    2.166410   0.000000
     8  F    2.172525   2.166316   0.000000
     9  O    5.218406   5.640834   5.193111   0.000000
    10  H    5.618256   6.273912   5.888073   0.987635   0.000000
    11  H    5.401854   5.504372   5.400843   0.988068   1.559451
    12  O    7.660709   6.929499   6.928249   3.868383   4.531717
    13  H    7.510105   6.985868   6.687898   3.421697   4.114308
    14  H    7.972323   7.023594   7.037880   4.635596   5.377154
    15  O    6.662272   7.477577   7.328279   2.681849   1.728942
    16  H    6.567582   7.597377   7.483968   3.328901   2.380257
    17  H    6.854086   7.443170   7.552711   2.935765   2.157898
    18  O    7.201889   7.325041   7.858862   3.672601   3.288423
    19  H    6.732033   6.637935   7.204622   3.254723   3.138072
    20  H    8.128952   8.146690   8.712666   4.394864   4.022589
    21  O    5.923196   5.464172   5.933754   2.702811   3.152739
    22  H    6.522369   5.886318   6.224901   3.067206   3.643379
    23  H    5.137614   4.523060   5.148754   2.909967   3.482774
    24  O    7.208053   7.152103   6.375647   2.771879   3.399982
    25  H    6.481076   6.623028   5.873371   1.832294   2.462428
    26  H    7.298572   7.298214   6.259852   3.313026   3.968300
                   11         12         13         14         15
    11  H    0.000000
    12  O    3.228530   0.000000
    13  H    3.008547   0.980207   0.000000
    14  H    4.024599   0.959267   1.564502   0.000000
    15  O    2.891558   5.637042   5.352101   6.560944   0.000000
    16  H    3.602544   6.516661   6.245343   7.425536   0.959829
    17  H    2.803927   5.317867   5.199233   6.247230   0.982263
    18  O    3.047468   4.795094   5.007999   5.660228   2.721743
    19  H    2.447973   3.980510   4.268300   4.803837   3.110719
    20  H    3.736404   4.914521   5.206670   5.767317   3.357090
    21  O    1.720588   2.687005   3.023506   3.379040   4.000409
    22  H    2.155298   1.729776   2.216918   2.409527   4.616297
    23  H    2.049717   3.174589   3.494655   3.682348   4.481751
    24  O    2.917749   2.737017   1.782878   3.278780   4.787205
    25  H    2.157159   3.089769   2.277403   3.760915   3.948147
    26  H    3.631812   3.467868   2.500365   3.829186   5.434314
                   16         17         18         19         20
    16  H    0.000000
    17  H    1.560969   0.000000
    18  O    3.208118   1.760142   0.000000
    19  H    3.701964   2.281133   0.977497   0.000000
    20  H    3.884199   2.400513   0.959848   1.554920   0.000000
    21  O    4.676427   3.495620   2.755579   1.803119   3.257448
    22  H    5.388590   4.158940   3.434014   2.505605   3.744898
    23  H    5.038553   4.058444   3.404965   2.485938   4.016546
    24  O    5.635195   4.968195   5.385574   4.831496   5.731242
    25  H    4.751148   4.199942   4.785922   4.283967   5.254143
    26  H    6.222137   5.729309   6.269819   5.718897   6.657173
                   21         22         23         24         25
    21  O    0.000000
    22  H    0.984956   0.000000
    23  H    0.970514   1.581632   0.000000
    24  O    3.836958   3.388738   4.241544   0.000000
    25  H    3.412248   3.213447   3.776434   0.976503   0.000000
    26  H    4.645915   4.207514   4.927445   0.959322   1.560501
                   26
    26  H    0.000000
 Stoichiometry    C2H13F3O8
 Framework group  C1[X(C2H13F3O8)]
 Deg. of freedom    72
 Full point group                 C1      NOp   1
 Largest Abelian subgroup         C1      NOp   1
 Largest concise Abelian subgroup C1      NOp   1
                         Standard orientation:                         
 ---------------------------------------------------------------------
 Center     Atomic      Atomic             Coordinates (Angstroms)
 Number     Number       Type             X           Y           Z
 ---------------------------------------------------------------------
      1          6           0       -1.636285   -0.052724   -0.080612
      2          8           0       -1.015797    0.173041   -1.097721
      3          8           0       -1.172967   -0.308617    1.107708
      4          1           0       -0.153267   -0.306575    1.134791
      5          6           0       -3.186711   -0.059197   -0.083117
      6          9           0       -3.651294   -1.256066    0.303620
      7          9           0       -3.663083    0.203591   -1.297190
      8          9           0       -3.659043    0.866870    0.765083
      9          8           0        1.398107   -0.248410    1.152107
     10          1           0        1.859680   -1.090288    1.383655
     11          1           0        1.624522   -0.100465    0.201776
     12          8           0        2.803582    2.670865   -0.961389
     13          1           0        2.731577    2.690817    0.015966
     14          1           0        2.524001    3.527865   -1.289382
     15          8           0        2.822942   -2.518770    1.239418
     16          1           0        2.461271   -3.393208    1.400118
     17          1           0        3.091080   -2.488463    0.294948
     18          8           0        3.296672   -2.078198   -1.404321
     19          1           0        2.804796   -1.257424   -1.604039
     20          1           0        4.171109   -1.976808   -1.786928
     21          8           0        1.798042    0.233080   -1.477230
     22          1           0        2.143137    1.155583   -1.471152
     23          1           0        0.845121    0.271215   -1.657182
     24          8           0        2.494548    2.232654    1.722588
     25          1           0        2.114504    1.333261    1.737251
     26          1           0        2.080189    2.731319    2.429652
 ---------------------------------------------------------------------
 Rotational constants (GHZ):           0.6705056           0.2634383           0.2404441
 Standard basis: 6-31++G(d,p) (6D, 7F)
 There are   325 symmetry adapted cartesian basis functions of A   symmetry.
 There are   325 symmetry adapted basis functions of A   symmetry.
   325 basis functions,   520 primitive gaussians,   325 cartesian basis functions
    58 alpha electrons       58 beta electrons
       nuclear repulsion energy       963.1893897811 Hartrees.
 NAtoms=   26 NActive=   26 NUniq=   26 SFac= 1.00D+00 NAtFMM=   60 NAOKFM=F Big=F
 Integral buffers will be    131072 words long.
 Raffenetti 2 integral format.
 Two-electron integral symmetry is turned on.
 Nuclear repulsion after empirical dispersion term =      963.1768119432 Hartrees.
 One-electron integrals computed using PRISM.
 NBasis=   325 RedAO= T EigKep=  3.50D-05  NBF=   325
 NBsUse=   325 1.00D-06 EigRej= -1.00D+00 NBFU=   325
 Initial guess from the checkpoint file:  "/local_scratch/slurm.5787680/Gau-3303074.chk"
 B after Tr=    -0.000000    0.000000    0.000000
         Rot=    0.999992   -0.003195   -0.001678   -0.001409 Ang=  -0.44 deg.
 ExpMin= 3.60D-02 ExpMax= 7.00D+03 ExpMxC= 1.05D+03 IAcc=3 IRadAn=         5 AccDes= 0.00D+00
 Harris functional with IExCor= 4639 and IRadAn=       5 diagonalized for initial guess.
 HarFok:  IExCor= 4639 AccDes= 0.00D+00 IRadAn=         5 IDoV= 1 UseB2=F ITyADJ=14
 ICtDFT=  3500011 ScaDFX=  1.000000  1.000000  1.000000  1.000000
 FoFCou: FMM=F IPFlag=           0 FMFlag=      100000 FMFlg1=           0
         NFxFlg=           0 DoJE=T BraDBF=F KetDBF=T FulRan=T
         wScrn=  0.000000 ICntrl=       500 IOpCl=  0 I1Cent=   200000004 NGrid=           0
         NMat0=    1 NMatS0=      1 NMatT0=    0 NMatD0=    1 NMtDS0=    0 NMtDT0=    0
 Petite list used in FoFCou.
 Requested convergence on RMS density matrix=1.00D-10 within 128 cycles.
 Requested convergence on MAX density matrix=1.00D-08.
 Requested convergence on             energy=1.00D-08.
 No special actions if energy rises.
 SCF Done:  E(RwB97XD) =  -985.246417737     A.U. after   15 cycles
            NFock= 15  Conv=0.36D-10     -V/T= 2.0083
 Calling FoFJK, ICntrl=      2127 FMM=F ISym2X=0 I1Cent= 0 IOpClX= 0 NMat=1 NMatS=1 NMatT=0.
 ***** Axes restored to original set *****
 -------------------------------------------------------------------
 Center     Atomic                   Forces (Hartrees/Bohr)
 Number     Number              X              Y              Z
 -------------------------------------------------------------------
      1        6           0.000009120   -0.000026969   -0.000009950
      2        8          -0.000067597   -0.000067149   -0.000007724
      3        8          -0.000428487    0.000239565    0.000333785
      4        1           0.000421433   -0.000130113   -0.000304732
      5        6           0.000028554   -0.000014575   -0.000020849
      6        9          -0.000022694    0.000023658   -0.000016429
      7        9          -0.000023685   -0.000003069    0.000008648
      8        9          -0.000001672    0.000015730    0.000026900
      9        8          -0.000002611    0.000050577   -0.000034177
     10        1          -0.000046748   -0.000041058    0.000011327
     11        1           0.000035290   -0.000059788    0.000012848
     12        8           0.000025501   -0.000014043   -0.000160384
     13        1          -0.000043568   -0.000034522   -0.000002790
     14        1           0.000003349    0.000041963    0.000050150
     15        8          -0.000001802   -0.000067226    0.000011726
     16        1          -0.000005484   -0.000005783   -0.000019739
     17        1           0.000013437    0.000081743   -0.000026007
     18        8           0.000073160   -0.000036053    0.000097289
     19        1          -0.000028099    0.000011439   -0.000053848
     20        1          -0.000043417    0.000011817   -0.000024474
     21        8           0.000029198   -0.000046663    0.000354857
     22        1          -0.000005381    0.000073285   -0.000203366
     23        1          -0.000004633   -0.000012984   -0.000041320
     24        8          -0.000290596   -0.000284923    0.000481514
     25        1           0.000367123    0.000226734   -0.000256143
     26        1           0.000010309    0.000068406   -0.000207112
 -------------------------------------------------------------------
 Cartesian Forces:  Max     0.000481514 RMS     0.000143702

 GradGradGradGradGradGradGradGradGradGradGradGradGradGradGradGradGradGrad
 Berny optimization.
 Using GEDIIS/GDIIS optimizer.
 FormGI is forming the generalized inverse of G from B-inverse, IUseBI=4.
 Internal  Forces:  Max     0.000614528 RMS     0.000078009
 Search for a local minimum.
 Step number   6 out of a maximum of  156
 All quantities printed in internal units (Hartrees-Bohrs-Radians)
 Mixed Optimization -- En-DIIS/RFO-DIIS
 Swapping is turned off.
 Update second derivatives using D2CorX and points    5    6
 DE= -1.62D-05 DEPred=-1.95D-05 R= 8.32D-01
 TightC=F SS=  1.41D+00  RLast= 1.30D-01 DXNew= 2.8307D+00 3.8900D-01
 Trust test= 8.32D-01 RLast= 1.30D-01 DXMaxT set to 1.68D+00
 ITU=  1  1  1  1  1  0
     Eigenvalues ---    0.00008   0.00034   0.00047   0.00053   0.00084
     Eigenvalues ---    0.00163   0.00200   0.00268   0.00309   0.00389
     Eigenvalues ---    0.00513   0.00619   0.00687   0.00791   0.00864
     Eigenvalues ---    0.00922   0.01078   0.01164   0.01187   0.01339
     Eigenvalues ---    0.01414   0.01549   0.01627   0.01733   0.01882
     Eigenvalues ---    0.01946   0.02041   0.02271   0.02344   0.02487
     Eigenvalues ---    0.02659   0.03004   0.03101   0.03408   0.03479
     Eigenvalues ---    0.03915   0.04234   0.04992   0.05277   0.05611
     Eigenvalues ---    0.06038   0.06637   0.07121   0.08152   0.08486
     Eigenvalues ---    0.11663   0.13603   0.19527   0.21492   0.21827
     Eigenvalues ---    0.23866   0.27853   0.34562   0.36588   0.37184
     Eigenvalues ---    0.37511   0.38700   0.43167   0.45180   0.47207
     Eigenvalues ---    0.49049   0.50280   0.50647   0.52397   0.55553
     Eigenvalues ---    0.57073   0.57401   0.57438   0.57541   0.59362
     Eigenvalues ---    0.88600   0.91467
 Eigenvalue     1 is   8.17D-05 Eigenvector:
                          D50       D36       D38       D49       D35
   1                   -0.45331   0.43288   0.33999  -0.27179   0.26874
                          D32       D34       D33       D25       D24
   1                   -0.18917  -0.18686  -0.18673   0.18422   0.17722
 En-DIIS/RFO-DIIS/Sim-DIIS IScMMF=       -3 using points:     6    5    4    3
 RFO step:  Lambda=-9.35910521D-06.
 DidBck=T Rises=F RFO-DIIS coefs:    0.66973    0.19507    0.37509   -0.23990
 Iteration  1 RMS(Cart)=  0.00517079 RMS(Int)=  0.00017314
 Iteration  2 RMS(Cart)=  0.00003917 RMS(Int)=  0.00016785
 Iteration  3 RMS(Cart)=  0.00000002 RMS(Int)=  0.00016785
 Variable       Old X    -DE/DX   Delta X   Delta X   Delta X     New X
                                 (Linear)    (Quad)   (Total)
    R1        2.29155   0.00009  -0.00162   0.00156  -0.00006   2.29149
    R2        2.45828   0.00007   0.00196  -0.00175   0.00021   2.45849
    R3        2.92991  -0.00002   0.00050  -0.00056  -0.00005   2.92986
    R4        1.92764  -0.00061  -0.01433   0.01272  -0.00161   1.92602
    R5        2.93392  -0.00009   0.03347  -0.03167   0.00180   2.93571
    R6        2.53385   0.00002  -0.00026   0.00037   0.00011   2.53397
    R7        2.51409   0.00000  -0.00005   0.00002  -0.00004   2.51405
    R8        2.53543   0.00002  -0.00017   0.00009  -0.00008   2.53536
    R9        1.86636  -0.00001  -0.00224   0.00223  -0.00006   1.86630
   R10        1.86718   0.00004  -0.00214   0.00225   0.00008   1.86726
   R11        3.46253  -0.00001  -0.00798   0.00908   0.00095   3.46349
   R12        3.26723  -0.00001   0.01530  -0.01510   0.00015   3.26738
   R13        3.25144   0.00001   0.01399  -0.01389   0.00008   3.25152
   R14        1.85232  -0.00006   0.00011  -0.00026  -0.00009   1.85224
   R15        1.81275   0.00000  -0.00022   0.00019  -0.00003   1.81272
   R16        3.26880  -0.00008  -0.00293   0.00030  -0.00248   3.26633
   R17        3.36915  -0.00001  -0.00426   0.00420  -0.00005   3.36910
   R18        1.81381   0.00002  -0.00019   0.00022   0.00003   1.81384
   R19        1.85621  -0.00007  -0.00077   0.00063  -0.00016   1.85605
   R20        3.32619   0.00001   0.00434  -0.00399   0.00034   3.32652
   R21        1.84720  -0.00004  -0.00015   0.00003  -0.00007   1.84713
   R22        1.81385   0.00003  -0.00012   0.00012   0.00000   1.81385
   R23        3.40740   0.00001  -0.00289   0.00286   0.00004   3.40744
   R24        1.86130  -0.00029  -0.00013  -0.00040  -0.00038   1.86091
   R25        1.83400   0.00002  -0.00131   0.00125  -0.00006   1.83394
   R26        1.84532   0.00031   0.00040   0.00022   0.00048   1.84580
   R27        1.81286  -0.00006  -0.00008   0.00009   0.00000   1.81286
    A1        2.24027   0.00003  -0.00095   0.00109   0.00014   2.24041
    A2        2.10726   0.00001   0.00223  -0.00217   0.00006   2.10732
    A3        1.93565  -0.00003  -0.00128   0.00108  -0.00020   1.93545
    A4        1.96048  -0.00012  -0.00374   0.00386   0.00012   1.96060
    A5        1.92809  -0.00004   0.00051  -0.00090  -0.00039   1.92770
    A6        1.93769  -0.00003  -0.00032   0.00027  -0.00005   1.93763
    A7        1.92638  -0.00003   0.00007   0.00019   0.00026   1.92663
    A8        1.89173   0.00003  -0.00012   0.00017   0.00005   1.89179
    A9        1.88787   0.00003  -0.00008   0.00013   0.00005   1.88792
   A10        1.89075   0.00003  -0.00007   0.00016   0.00009   1.89084
   A11        2.02381   0.00000   0.00196  -0.00204  -0.00028   2.02353
   A12        1.79657  -0.00002   0.00028  -0.00035   0.00002   1.79658
   A13        2.01151   0.00000   0.00068  -0.00355  -0.00286   2.00865
   A14        1.81938   0.00001  -0.00076   0.00075   0.00004   1.81943
   A15        2.06943   0.00001  -0.00464   0.00688   0.00246   2.07188
   A16        1.65922  -0.00001   0.00364  -0.00242   0.00100   1.66022
   A17        2.80871   0.00002  -0.00293   0.00571   0.00257   2.81128
   A18        1.87688  -0.00003   0.00007  -0.00023  -0.00107   1.87582
   A19        1.85837   0.00002   0.00047  -0.00079  -0.00063   1.85774
   A20        2.17799   0.00001   0.00509   0.00109   0.00567   2.18366
   A21        2.12800  -0.00000   0.00233  -0.00298  -0.00068   2.12732
   A22        1.77911   0.00001   0.00010  -0.00016  -0.00031   1.77880
   A23        1.86706  -0.00001  -0.00076   0.00067  -0.00007   1.86699
   A24        1.91154   0.00004   0.00043   0.00036   0.00073   1.91228
   A25        2.11281  -0.00001  -0.00087   0.00158   0.00051   2.11331
   A26        1.86323   0.00001   0.00069  -0.00018   0.00042   1.86365
   A27        1.53548  -0.00002   0.00241  -0.00136   0.00077   1.53625
   A28        1.78327   0.00003  -0.00266   0.00299   0.00048   1.78375
   A29        1.66045  -0.00000   0.00340  -0.00293   0.00050   1.66095
   A30        2.18833   0.00000  -0.00394   0.00422   0.00015   2.18847
   A31        2.17446  -0.00001   0.00160  -0.00365  -0.00188   2.17258
   A32        1.88426   0.00001   0.00143  -0.00025   0.00116   1.88542
   A33        1.87843   0.00007   0.00175   0.00141   0.00273   1.88116
   A34        2.25153   0.00010   0.00145   0.00010   0.00171   2.25324
   A35        1.87506  -0.00016  -0.00177   0.00014  -0.00173   1.87333
   A36        2.80061  -0.00018  -0.00303  -0.00185  -0.00543   2.79518
   A37        3.11958  -0.00008  -0.00157   0.00174   0.00019   3.11977
   A38        3.01144   0.00002   0.00340  -0.00229   0.00117   3.01261
   A39        2.94088   0.00001   0.00906  -0.00869   0.00028   2.94117
   A40        2.90968  -0.00003   0.00297  -0.00386  -0.00091   2.90878
   A41        2.86044   0.00000  -0.00022   0.00010  -0.00002   2.86042
   A42        2.85030   0.00005  -0.00122  -0.00014  -0.00135   2.84896
   A43        3.10808  -0.00012   0.00287  -0.00428  -0.00143   3.10665
   A44        3.10029   0.00001  -0.00132   0.00344   0.00202   3.10231
   A45        2.93365   0.00001  -0.00725   0.01009   0.00306   2.93671
   A46        3.03224  -0.00001  -0.00032  -0.00042  -0.00101   3.03122
   A47        3.13080  -0.00001   0.00548  -0.00266   0.00224   3.13305
   A48        3.20401  -0.00003   0.01299  -0.00832   0.00461   3.20862
    D1        0.00123   0.00001  -0.00827   0.00634  -0.00193  -0.00070
    D2       -3.13817  -0.00001  -0.00745   0.00500  -0.00246  -3.14063
    D3        2.10017  -0.00001   0.00424  -0.00888  -0.00464   2.09553
    D4        0.00093  -0.00001   0.00426  -0.00867  -0.00442  -0.00349
    D5       -2.09594  -0.00001   0.00451  -0.00917  -0.00466  -2.10060
    D6       -1.04342   0.00001   0.00349  -0.00764  -0.00416  -1.04758
    D7        3.14052   0.00001   0.00351  -0.00744  -0.00393   3.13659
    D8        1.04365   0.00001   0.00376  -0.00793  -0.00418   1.03948
    D9       -2.04985   0.00006   0.00558   0.00199   0.00757  -2.04228
   D10       -0.07386   0.00006   0.00488   0.00278   0.00775  -0.06611
   D11        1.69914   0.00001   0.00954  -0.00157   0.00786   1.70700
   D12        1.95888  -0.00002  -0.00680  -0.00783  -0.01468   1.94420
   D13       -0.00217   0.00001  -0.00752  -0.00691  -0.01460  -0.01677
   D14       -1.81736   0.00000  -0.00964  -0.00719  -0.01681  -1.83416
   D15       -2.13073   0.00000  -0.00625   0.00534  -0.00107  -2.13181
   D16        1.94637   0.00000  -0.00209   0.00076  -0.00137   1.94500
   D17        0.04453  -0.00001  -0.00435   0.00145  -0.00293   0.04161
   D18       -0.02152  -0.00000  -0.00348   0.00209  -0.00166  -0.02318
   D19       -2.22761  -0.00000   0.00067  -0.00249  -0.00196  -2.22956
   D20        2.15374  -0.00002  -0.00158  -0.00180  -0.00351   2.15023
   D21        2.11753   0.00000  -0.00786   0.00937   0.00135   2.11888
   D22       -0.08855   0.00000  -0.00370   0.00479   0.00105  -0.08749
   D23       -1.99038  -0.00001  -0.00596   0.00548  -0.00050  -1.99089
   D24       -1.64096   0.00001  -0.00180  -0.00998  -0.01173  -1.65269
   D25        2.13096  -0.00001   0.00080  -0.01111  -0.01051   2.12046
   D26        0.22437  -0.00002   0.00063  -0.01247  -0.01187   0.21250
   D27       -2.09974   0.00001   0.01239   0.00658   0.01899  -2.08075
   D28       -0.02453   0.00000   0.01264   0.00559   0.01824  -0.00630
   D29       -0.05772   0.00001  -0.01220   0.01107  -0.00093  -0.05865
   D30       -1.60359  -0.00001  -0.01222   0.01072  -0.00157  -1.60516
   D31        1.61996   0.00002  -0.00899   0.00863  -0.00025   1.61971
   D32       -2.21074   0.00001  -0.01853   0.01466  -0.00393  -2.21467
   D33        2.52658  -0.00000  -0.01854   0.01431  -0.00457   2.52202
   D34       -0.53306   0.00003  -0.01531   0.01222  -0.00325  -0.53631
   D35        2.36144   0.00001   0.02266  -0.01295   0.00971   2.37116
   D36        0.11944   0.00008   0.01837  -0.01133   0.00707   0.12651
   D37        0.02402  -0.00001   0.01181  -0.00847   0.00312   0.02715
   D38       -2.21798   0.00006   0.00753  -0.00684   0.00048  -2.21750
   D39       -0.01676  -0.00001  -0.00277  -0.00254  -0.00510  -0.02187
   D40        2.11657   0.00003  -0.00204  -0.00168  -0.00366   2.11290
   D41        2.18402  -0.00002   0.00039  -0.00703  -0.00655   2.17747
   D42       -1.96584   0.00002   0.00112  -0.00617  -0.00511  -1.97094
   D43        0.03667   0.00000   0.00339   0.00100   0.00418   0.04086
   D44        1.77320   0.00003   0.00177   0.00372   0.00535   1.77855
   D45       -1.55030   0.00002  -0.00235   0.00510   0.00270  -1.54760
   D46       -2.22580  -0.00001   0.00291  -0.00048   0.00231  -2.22349
   D47       -0.48927   0.00001   0.00129   0.00224   0.00347  -0.48580
   D48        2.47042   0.00000  -0.00283   0.00362   0.00082   2.47124
   D49       -0.09585   0.00001  -0.00302   0.01022   0.00724  -0.08861
   D50        2.38891   0.00007  -0.00098   0.01180   0.01056   2.39947
         Item               Value     Threshold  Converged?
 Maximum Force            0.000615     0.000015     NO 
 RMS     Force            0.000078     0.000010     NO 
 Maximum Displacement     0.020450     0.000060     NO 
 RMS     Displacement     0.005178     0.000040     NO 
 Predicted change in Energy=-3.646878D-06
 GradGradGradGradGradGradGradGradGradGradGradGradGradGradGradGradGradGrad

                          Input orientation:                          
 ---------------------------------------------------------------------
 Center     Atomic      Atomic             Coordinates (Angstroms)
 Number     Number       Type             X           Y           Z
 ---------------------------------------------------------------------
      1          6           0        1.412990   -0.643588   -0.590413
      2          8           0        0.574544   -1.496771   -0.391666
      3          8           0        1.339448    0.632636   -0.348796
      4          1           0        0.443736    0.898780    0.058209
      5          6           0        2.787323   -1.011369   -1.206636
      6          9           0        2.974164   -0.354550   -2.360646
      7          9           0        2.867522   -2.317016   -1.449047
      8          9           0        3.780053   -0.675859   -0.368811
      9          8           0       -0.911901    1.263425    0.723553
     10          1           0       -1.494770    1.873497    0.210289
     11          1           0       -1.398049    0.403180    0.720997
     12          8           0       -2.022658   -1.328811    3.370436
     13          1           0       -1.611651   -0.466384    3.589549
     14          1           0       -1.637197   -1.987544    3.951517
     15          8           0       -2.824276    2.465662   -0.723130
     16          1           0       -2.704866    2.821974   -1.606352
     17          1           0       -3.383801    1.663229   -0.810945
     18          8           0       -4.036743    0.029289   -0.759567
     19          1           0       -3.423653   -0.552938   -0.269101
     20          1           0       -4.916385   -0.142285   -0.415906
     21          8           0       -2.037033   -1.194077    0.688777
     22          1           0       -2.063777   -1.426875    1.645244
     23          1           0       -1.243185   -1.598011    0.303454
     24          8           0       -0.939319    1.182051    3.493665
     25          1           0       -0.864551    1.419242    2.549101
     26          1           0       -0.175946    1.551175    3.942344
 ---------------------------------------------------------------------
                    Distance matrix (angstroms):
                    1          2          3          4          5
     1  C    0.000000
     2  O    1.212606   0.000000
     3  O    1.300975   2.263027   0.000000
     4  H    1.933665   2.440935   1.019208   0.000000
     5  C    1.550414   2.407526   2.352655   3.277331   0.000000
     6  F    2.377926   3.307526   2.773873   3.718166   1.340917
     7  F    2.377662   2.654921   3.499430   4.299756   1.330379
     8  F    2.377633   3.309035   2.769317   3.713872   1.341653
     9  O    3.281512   3.327449   2.572236   1.553512   4.752323
    10  H    3.928346   4.000389   3.144058   2.175088   5.354105
    11  H    3.273752   2.956172   2.948049   2.019177   4.820171
    12  O    5.287866   4.574612   5.383653   4.692133   6.647275
    13  H    5.162551   4.657383   5.042558   4.307975   6.530802
    14  H    5.633736   4.898560   5.849654   5.274372   6.865554
    15  O    5.257325   5.230939   4.564724   3.707495   6.619181
    16  H    5.477133   5.557117   4.767717   4.047609   6.709577
    17  H    5.327217   5.082312   4.856417   3.998732   6.737419
    18  O    5.493720   4.871158   5.425513   4.636752   6.917421
    19  H    4.848151   4.109917   4.909080   4.143829   6.298043
    20  H    6.351594   5.655575   6.304003   5.480831   7.792796
    21  O    3.720486   2.842413   3.976689   3.306339   5.186557
    22  H    4.207090   3.333860   4.449688   3.770275   5.642609
    23  H    2.960605   1.948738   3.474365   3.023212   4.343905
    24  O    5.054306   4.956174   4.501015   3.714221   6.386844
    25  H    4.393063   4.384317   3.724804   2.861300   5.774912
    26  H    5.280870   5.351341   4.642630   3.986995   6.469899
                    6          7          8          9         10
     6  F    0.000000
     7  F    2.166485   0.000000
     8  F    2.172580   2.166338   0.000000
     9  O    5.218393   5.641257   5.193122   0.000000
    10  H    5.616517   6.272431   5.887133   0.987605   0.000000
    11  H    5.402492   5.504875   5.400439   0.988113   1.559490
    12  O    7.665684   6.936701   6.933958   3.867747   4.529898
    13  H    7.513123   6.991086   6.692008   3.419916   4.111946
    14  H    7.985907   7.040393   7.052117   4.638384   5.378170
    15  O    6.652590   7.469774   7.322012   2.682433   1.729022
    16  H    6.550622   7.581917   7.471313   3.327500   2.379943
    17  H    6.848118   7.438317   7.549015   2.936804   2.157677
    18  O    7.201639   7.324576   7.858259   3.672516   3.286845
    19  H    6.733942   6.639513   7.205445   3.254756   3.136557
    20  H    8.129442   8.147764   8.712919   4.394347   4.020317
    21  O    5.925865   5.466804   5.935110   2.703044   3.151667
    22  H    6.525173   5.889372   6.226620   3.068232   3.643531
    23  H    5.140978   4.526162   5.151235   2.911022   3.481859
    24  O    7.207596   7.153035   6.375188   2.771443   3.401056
    25  H    6.479790   6.623683   5.871627   1.832797   2.464460
    26  H    7.299497   7.300184   6.260644   3.314370   3.971326
                   11         12         13         14         15
    11  H    0.000000
    12  O    3.226370   0.000000
    13  H    3.005056   0.980162   0.000000
    14  H    4.026042   0.959251   1.563842   0.000000
    15  O    2.893693   5.638963   5.354115   6.564490   0.000000
    16  H    3.602067   6.516352   6.245462   7.427064   0.959843
    17  H    2.806739   5.318737   5.200011   6.249785   0.982181
    18  O    3.048700   4.791441   5.004155   5.658599   2.721638
    19  H    2.448985   3.976305   4.263803   4.802409   3.110842
    20  H    3.737482   4.910997   5.202881   5.764758   3.357483
    21  O    1.720630   2.685080   3.020755   3.381557   4.000865
    22  H    2.155581   1.728466   2.215238   2.411476   4.619459
    23  H    2.050144   3.175914   3.494963   3.689898   4.479639
    24  O    2.916293   2.737378   1.782853   3.277651   4.793963
    25  H    2.158464   3.093153   2.279534   3.764299   3.955125
    26  H    3.631598   3.468680   2.501252   3.828560   5.442113
                   16         17         18         19         20
    16  H    0.000000
    17  H    1.560870   0.000000
    18  O    3.207807   1.760321   0.000000
    19  H    3.700665   2.281793   0.977458   0.000000
    20  H    3.885203   2.400989   0.959849   1.555133   0.000000
    21  O    4.673572   3.496734   2.755570   1.803138   3.258414
    22  H    5.388561   4.162219   3.434549   2.505543   3.746450
    23  H    5.031912   4.057069   3.403247   2.484842   4.016095
    24  O    5.640628   4.973600   5.386361   4.831202   5.731987
    25  H    4.756281   4.206669   4.789786   4.287278   5.258040
    26  H    6.228836   5.735561   6.271353   5.719367   6.658372
                   21         22         23         24         25
    21  O    0.000000
    22  H    0.984753   0.000000
    23  H    0.970480   1.582106   0.000000
    24  O    3.836451   3.389331   4.242467   0.000000
    25  H    3.415399   3.217993   3.780226   0.976755   0.000000
    26  H    4.646046   4.208249   4.929289   0.959325   1.559715
                   26
    26  H    0.000000
 Stoichiometry    C2H13F3O8
 Framework group  C1[X(C2H13F3O8)]
 Deg. of freedom    72
 Full point group                 C1      NOp   1
 Largest Abelian subgroup         C1      NOp   1
 Largest concise Abelian subgroup C1      NOp   1
                         Standard orientation:                         
 ---------------------------------------------------------------------
 Center     Atomic      Atomic             Coordinates (Angstroms)
 Number     Number       Type             X           Y           Z
 ---------------------------------------------------------------------
      1          6           0       -1.636307   -0.051803   -0.081618
      2          8           0       -1.015545    0.165889   -1.100282
      3          8           0       -1.173448   -0.300059    1.108621
      4          1           0       -0.154596   -0.301161    1.135516
      5          6           0       -3.186711   -0.056779   -0.084095
      6          9           0       -3.651984   -1.252380    0.305928
      7          9           0       -3.662764    0.202944   -1.298931
      8          9           0       -3.658444    0.871880    0.761536
      9          8           0        1.397830   -0.245809    1.153169
     10          1           0        1.857558   -1.088707    1.384548
     11          1           0        1.624733   -0.098014    0.202885
     12          8           0        2.813592    2.665121   -0.963802
     13          1           0        2.739303    2.686255    0.013311
     14          1           0        2.544364    3.525390   -1.291853
     15          8           0        2.810390   -2.524448    1.242158
     16          1           0        2.440565   -3.396087    1.399554
     17          1           0        3.082531   -2.494550    0.298906
     18          8           0        3.295535   -2.082104   -1.399107
     19          1           0        2.806579   -1.259939   -1.600084
     20          1           0        4.171462   -1.983481   -1.779021
     21          8           0        1.801075    0.231712   -1.476624
     22          1           0        2.146749    1.153792   -1.472528
     23          1           0        0.848582    0.268861   -1.658857
     24          8           0        2.494968    2.235125    1.720750
     25          1           0        2.112384    1.336623    1.740083
     26          1           0        2.081444    2.737094    2.425965
 ---------------------------------------------------------------------
 Rotational constants (GHZ):           0.6702670           0.2634653           0.2404283
 Standard basis: 6-31++G(d,p) (6D, 7F)
 There are   325 symmetry adapted cartesian basis functions of A   symmetry.
 There are   325 symmetry adapted basis functions of A   symmetry.
   325 basis functions,   520 primitive gaussians,   325 cartesian basis functions
    58 alpha electrons       58 beta electrons
       nuclear repulsion energy       963.1510359431 Hartrees.
 NAtoms=   26 NActive=   26 NUniq=   26 SFac= 1.00D+00 NAtFMM=   60 NAOKFM=F Big=F
 Integral buffers will be    131072 words long.
 Raffenetti 2 integral format.
 Two-electron integral symmetry is turned on.
 Nuclear repulsion after empirical dispersion term =      963.1384616235 Hartrees.
 One-electron integrals computed using PRISM.
 NBasis=   325 RedAO= T EigKep=  3.50D-05  NBF=   325
 NBsUse=   325 1.00D-06 EigRej= -1.00D+00 NBFU=   325
 Initial guess from the checkpoint file:  "/local_scratch/slurm.5787680/Gau-3303074.chk"
 B after Tr=     0.000000   -0.000000   -0.000000
         Rot=    0.999999    0.000828    0.000309    0.000641 Ang=   0.13 deg.
 ExpMin= 3.60D-02 ExpMax= 7.00D+03 ExpMxC= 1.05D+03 IAcc=3 IRadAn=         5 AccDes= 0.00D+00
 Harris functional with IExCor= 4639 and IRadAn=       5 diagonalized for initial guess.
 HarFok:  IExCor= 4639 AccDes= 0.00D+00 IRadAn=         5 IDoV= 1 UseB2=F ITyADJ=14
 ICtDFT=  3500011 ScaDFX=  1.000000  1.000000  1.000000  1.000000
 FoFCou: FMM=F IPFlag=           0 FMFlag=      100000 FMFlg1=           0
         NFxFlg=           0 DoJE=T BraDBF=F KetDBF=T FulRan=T
         wScrn=  0.000000 ICntrl=       500 IOpCl=  0 I1Cent=   200000004 NGrid=           0
         NMat0=    1 NMatS0=      1 NMatT0=    0 NMatD0=    1 NMtDS0=    0 NMtDT0=    0
 Petite list used in FoFCou.
 Requested convergence on RMS density matrix=1.00D-10 within 128 cycles.
 Requested convergence on MAX density matrix=1.00D-08.
 Requested convergence on             energy=1.00D-08.
 No special actions if energy rises.
 SCF Done:  E(RwB97XD) =  -985.246421190     A.U. after   14 cycles
            NFock= 14  Conv=0.68D-10     -V/T= 2.0083
 Calling FoFJK, ICntrl=      2127 FMM=F ISym2X=0 I1Cent= 0 IOpClX= 0 NMat=1 NMatS=1 NMatT=0.
 ***** Axes restored to original set *****
 -------------------------------------------------------------------
 Center     Atomic                   Forces (Hartrees/Bohr)
 Number     Number              X              Y              Z
 -------------------------------------------------------------------
      1        6           0.000002308   -0.000043027   -0.000004317
      2        8          -0.000093052   -0.000003535    0.000030429
      3        8          -0.000052308    0.000090790    0.000093582
      4        1           0.000044874   -0.000029561   -0.000081777
      5        6           0.000000652    0.000003865   -0.000005311
      6        9          -0.000003177    0.000010016   -0.000013246
      7        9          -0.000004312   -0.000005526    0.000001420
      8        9           0.000007273    0.000004575    0.000010604
      9        8          -0.000041321    0.000005849    0.000020304
     10        1           0.000015269   -0.000027901   -0.000055595
     11        1           0.000036601    0.000033232    0.000003196
     12        8           0.000089131    0.000024387   -0.000023391
     13        1          -0.000046394    0.000031700   -0.000022730
     14        1          -0.000029030   -0.000048526    0.000004433
     15        8          -0.000013390   -0.000017221    0.000033105
     16        1           0.000000500   -0.000006400   -0.000001812
     17        1           0.000010216    0.000024011   -0.000021190
     18        8           0.000025605   -0.000004885    0.000062428
     19        1          -0.000011051   -0.000004143   -0.000041842
     20        1          -0.000019862   -0.000002261   -0.000015286
     21        8           0.000082737   -0.000004729    0.000105407
     22        1          -0.000009144    0.000007096   -0.000075137
     23        1          -0.000018676   -0.000019488   -0.000009517
     24        8          -0.000099772   -0.000053579    0.000169941
     25        1           0.000123576    0.000016327   -0.000114530
     26        1           0.000002748    0.000018932   -0.000049170
 -------------------------------------------------------------------
 Cartesian Forces:  Max     0.000169941 RMS     0.000047177

 GradGradGradGradGradGradGradGradGradGradGradGradGradGradGradGradGradGrad
 Berny optimization.
 Using GEDIIS/GDIIS optimizer.
 FormGI is forming the generalized inverse of G from B-inverse, IUseBI=4.
 Internal  Forces:  Max     0.000358084 RMS     0.000055867
 Search for a local minimum.
 Step number   7 out of a maximum of  156
 All quantities printed in internal units (Hartrees-Bohrs-Radians)
 Mixed Optimization -- En-DIIS/RFO-DIIS
 Swapping is turned off.
 Update second derivatives using D2CorX and points    5    6    7
 DE= -3.45D-06 DEPred=-3.65D-06 R= 9.47D-01
 TightC=F SS=  1.41D+00  RLast= 5.33D-02 DXNew= 2.8307D+00 1.5998D-01
 Trust test= 9.47D-01 RLast= 5.33D-02 DXMaxT set to 1.68D+00
 ITU=  1  1  1  1  1  1  0
     Eigenvalues ---    0.00008   0.00035   0.00047   0.00053   0.00083
     Eigenvalues ---    0.00161   0.00196   0.00257   0.00311   0.00387
     Eigenvalues ---    0.00513   0.00623   0.00680   0.00791   0.00866
     Eigenvalues ---    0.00922   0.01090   0.01165   0.01210   0.01339
     Eigenvalues ---    0.01414   0.01535   0.01626   0.01735   0.01890
     Eigenvalues ---    0.01975   0.02040   0.02283   0.02328   0.02495
     Eigenvalues ---    0.02704   0.02961   0.03117   0.03405   0.03481
     Eigenvalues ---    0.03989   0.04215   0.04981   0.05288   0.05689
     Eigenvalues ---    0.06026   0.06517   0.06837   0.08154   0.08487
     Eigenvalues ---    0.11664   0.13604   0.19524   0.21520   0.21827
     Eigenvalues ---    0.23877   0.28014   0.34894   0.36740   0.37511
     Eigenvalues ---    0.38678   0.39775   0.43078   0.44408   0.47212
     Eigenvalues ---    0.49059   0.50253   0.50535   0.52399   0.55544
     Eigenvalues ---    0.57067   0.57389   0.57444   0.57518   0.59340
     Eigenvalues ---    0.87104   0.91284
 Eigenvalue     1 is   8.41D-05 Eigenvector:
                          D36       D50       D38       D35       D49
   1                   -0.44826   0.44443  -0.34423  -0.28144   0.25883
                          D32       D34       D33       D37       D25
   1                    0.19682   0.19432   0.19386  -0.17741  -0.16922
 En-DIIS/RFO-DIIS/Sim-DIIS IScMMF=       -3 using points:     7    6    5    4    3
 RFO step:  Lambda=-1.99612860D-06.
 DidBck=F Rises=F RFO-DIIS coefs:    1.70315   -0.41979   -0.21419   -0.08660    0.01743
 Iteration  1 RMS(Cart)=  0.00468094 RMS(Int)=  0.00003458
 Iteration  2 RMS(Cart)=  0.00002776 RMS(Int)=  0.00002872
 Iteration  3 RMS(Cart)=  0.00000000 RMS(Int)=  0.00002872
 Variable       Old X    -DE/DX   Delta X   Delta X   Delta X     New X
                                 (Linear)    (Quad)   (Total)
    R1        2.29149   0.00007   0.00012  -0.00004   0.00008   2.29158
    R2        2.45849   0.00003  -0.00022   0.00036   0.00014   2.45862
    R3        2.92986  -0.00000  -0.00014   0.00009  -0.00006   2.92980
    R4        1.92602  -0.00018   0.00074  -0.00114  -0.00040   1.92562
    R5        2.93571  -0.00010  -0.00236   0.00223  -0.00013   2.93558
    R6        2.53397   0.00002   0.00010   0.00003   0.00013   2.53409
    R7        2.51405   0.00001  -0.00003   0.00004   0.00001   2.51406
    R8        2.53536   0.00001  -0.00009   0.00003  -0.00006   2.53529
    R9        1.86630  -0.00002   0.00038  -0.00036   0.00001   1.86631
   R10        1.86726  -0.00007   0.00036  -0.00051  -0.00018   1.86708
   R11        3.46349  -0.00001   0.00096  -0.00140  -0.00045   3.46303
   R12        3.26738  -0.00002  -0.00268   0.00183  -0.00086   3.26652
   R13        3.25152  -0.00002  -0.00058   0.00071   0.00009   3.25161
   R14        1.85224   0.00000  -0.00016   0.00010  -0.00005   1.85219
   R15        1.81272   0.00002  -0.00001   0.00002   0.00000   1.81273
   R16        3.26633  -0.00002   0.00017  -0.00163  -0.00144   3.26489
   R17        3.36910  -0.00000   0.00040  -0.00065  -0.00024   3.36886
   R18        1.81384  -0.00000   0.00004  -0.00002   0.00002   1.81386
   R19        1.85605  -0.00001   0.00005  -0.00009  -0.00002   1.85604
   R20        3.32652   0.00001  -0.00066   0.00062  -0.00001   3.32652
   R21        1.84713  -0.00002  -0.00012   0.00009  -0.00002   1.84711
   R22        1.81385   0.00001  -0.00000  -0.00001  -0.00001   1.81384
   R23        3.40744   0.00001   0.00048  -0.00046   0.00003   3.40746
   R24        1.86091  -0.00010  -0.00039   0.00014  -0.00023   1.86069
   R25        1.83394  -0.00000   0.00011  -0.00017  -0.00006   1.83389
   R26        1.84580   0.00011   0.00028   0.00012   0.00038   1.84618
   R27        1.81286  -0.00001   0.00000  -0.00003  -0.00002   1.81284
    A1        2.24041  -0.00009   0.00016  -0.00018  -0.00003   2.24038
    A2        2.10732   0.00006  -0.00027   0.00034   0.00008   2.10740
    A3        1.93545   0.00003   0.00011  -0.00016  -0.00005   1.93540
    A4        1.96060  -0.00036   0.00063  -0.00110  -0.00047   1.96013
    A5        1.92770  -0.00001  -0.00037   0.00002  -0.00035   1.92735
    A6        1.93763  -0.00001  -0.00003  -0.00003  -0.00006   1.93757
    A7        1.92663  -0.00000   0.00025   0.00001   0.00025   1.92689
    A8        1.89179   0.00001   0.00005  -0.00002   0.00003   1.89182
    A9        1.88792   0.00001   0.00003   0.00002   0.00006   1.88798
   A10        1.89084   0.00001   0.00007   0.00000   0.00007   1.89091
   A11        2.02353   0.00004   0.00166  -0.00071   0.00095   2.02448
   A12        1.79658  -0.00010  -0.00027  -0.00016  -0.00040   1.79618
   A13        2.00865   0.00001  -0.00090   0.00139   0.00049   2.00914
   A14        1.81943   0.00003   0.00015  -0.00020  -0.00010   1.81932
   A15        2.07188  -0.00001  -0.00062  -0.00055  -0.00114   2.07074
   A16        1.66022   0.00001  -0.00024   0.00025  -0.00003   1.66018
   A17        2.81128  -0.00003   0.00180  -0.00092   0.00075   2.81203
   A18        1.87582   0.00002   0.00073   0.00022   0.00096   1.87678
   A19        1.85774   0.00001   0.00173   0.00003   0.00174   1.85948
   A20        2.18366  -0.00002   0.00443  -0.00250   0.00194   2.18560
   A21        2.12732   0.00000   0.00104  -0.00126  -0.00021   2.12711
   A22        1.77880  -0.00001  -0.00004   0.00037   0.00029   1.77908
   A23        1.86699  -0.00002   0.00025  -0.00031  -0.00004   1.86695
   A24        1.91228   0.00002   0.00095   0.00018   0.00112   1.91340
   A25        2.11331   0.00000   0.00251   0.00015   0.00265   2.11597
   A26        1.86365   0.00001   0.00053  -0.00016   0.00035   1.86400
   A27        1.53625  -0.00002  -0.00094   0.00170   0.00076   1.53701
   A28        1.78375   0.00001  -0.00033   0.00033  -0.00000   1.78375
   A29        1.66095   0.00002  -0.00066   0.00117   0.00052   1.66147
   A30        2.18847  -0.00001   0.00103  -0.00189  -0.00086   2.18762
   A31        2.17258  -0.00000  -0.00076   0.00115   0.00037   2.17296
   A32        1.88542   0.00000   0.00029  -0.00018   0.00011   1.88553
   A33        1.88116  -0.00001   0.00058  -0.00001   0.00043   1.88158
   A34        2.25324   0.00001  -0.00110   0.00528   0.00418   2.25743
   A35        1.87333  -0.00002   0.00049  -0.00114  -0.00069   1.87264
   A36        2.79518  -0.00006   0.00023  -0.00034  -0.00026   2.79492
   A37        3.11977  -0.00031  -0.00022  -0.00020  -0.00041   3.11936
   A38        3.01261  -0.00006  -0.00025   0.00074   0.00055   3.01315
   A39        2.94117  -0.00001  -0.00231   0.00073  -0.00160   2.93957
   A40        2.90878  -0.00002  -0.00199   0.00094  -0.00106   2.90772
   A41        2.86042  -0.00001   0.00036  -0.00175  -0.00142   2.85900
   A42        2.84896   0.00000  -0.00016  -0.00056  -0.00074   2.84822
   A43        3.10665  -0.00007  -0.00158   0.00073  -0.00086   3.10579
   A44        3.10231   0.00000   0.00087  -0.00016   0.00070   3.10301
   A45        2.93671   0.00005   0.00050  -0.00017   0.00025   2.93696
   A46        3.03122   0.00003   0.00059  -0.00011   0.00044   3.03167
   A47        3.13305  -0.00002   0.00142  -0.00214  -0.00070   3.13235
   A48        3.20862  -0.00001  -0.00024   0.00074   0.00052   3.20914
    D1       -0.00070  -0.00000   0.00028  -0.00151  -0.00123  -0.00193
    D2       -3.14063  -0.00001  -0.00032  -0.00148  -0.00180   3.14076
    D3        2.09553  -0.00001  -0.00498   0.00111  -0.00387   2.09166
    D4       -0.00349  -0.00000  -0.00478   0.00114  -0.00364  -0.00713
    D5       -2.10060  -0.00000  -0.00501   0.00115  -0.00386  -2.10446
    D6       -1.04758   0.00000  -0.00444   0.00109  -0.00335  -1.05093
    D7        3.13659   0.00000  -0.00424   0.00112  -0.00313   3.13346
    D8        1.03948   0.00000  -0.00447   0.00113  -0.00334   1.03613
    D9       -2.04228   0.00008   0.00420  -0.00047   0.00377  -2.03851
   D10       -0.06611   0.00003   0.00518  -0.00130   0.00388  -0.06223
   D11        1.70700  -0.00007   0.00426  -0.00060   0.00362   1.71062
   D12        1.94420  -0.00006   0.00615   0.00173   0.00789   1.95209
   D13       -0.01677   0.00002   0.00561   0.00239   0.00799  -0.00878
   D14       -1.83416  -0.00001   0.00607   0.00243   0.00855  -1.82561
   D15       -2.13181  -0.00001  -0.00203  -0.00179  -0.00381  -2.13562
   D16        1.94500  -0.00000  -0.00278  -0.00031  -0.00308   1.94192
   D17        0.04161  -0.00001  -0.00288  -0.00050  -0.00339   0.03822
   D18       -0.02318  -0.00001  -0.00048  -0.00259  -0.00305  -0.02624
   D19       -2.22956  -0.00001  -0.00124  -0.00110  -0.00232  -2.23188
   D20        2.15023  -0.00001  -0.00133  -0.00130  -0.00262   2.14761
   D21        2.11888   0.00001  -0.00110  -0.00329  -0.00437   2.11451
   D22       -0.08749   0.00001  -0.00185  -0.00180  -0.00364  -0.09113
   D23       -1.99089   0.00000  -0.00195  -0.00200  -0.00394  -1.99483
   D24       -1.65269   0.00008  -0.01703   0.00062  -0.01642  -1.66910
   D25        2.12046   0.00001  -0.01785   0.00066  -0.01724   2.10322
   D26        0.21250  -0.00003  -0.01766   0.00090  -0.01677   0.19573
   D27       -2.08075  -0.00001  -0.00726   0.00150  -0.00574  -2.08649
   D28       -0.00630  -0.00005  -0.00636   0.00066  -0.00567  -0.01197
   D29       -0.05865  -0.00000   0.00539   0.00091   0.00631  -0.05234
   D30       -1.60516   0.00002   0.00673  -0.00114   0.00564  -1.59951
   D31        1.61971   0.00003   0.00452   0.00225   0.00678   1.62649
   D32       -2.21467  -0.00003  -0.00099   0.00253   0.00152  -2.21315
   D33        2.52202  -0.00001   0.00035   0.00048   0.00085   2.52287
   D34       -0.53631  -0.00000  -0.00186   0.00386   0.00200  -0.53431
   D35        2.37116  -0.00002  -0.00217  -0.00358  -0.00574   2.36542
   D36        0.12651   0.00003  -0.00213  -0.00768  -0.00984   0.11667
   D37        0.02715  -0.00001  -0.00909  -0.00063  -0.00969   0.01745
   D38       -2.21750   0.00003  -0.00905  -0.00472  -0.01379  -2.23129
   D39       -0.02187  -0.00001   0.00334  -0.00474  -0.00142  -0.02328
   D40        2.11290   0.00002   0.00713  -0.00491   0.00222   2.11512
   D41        2.17747  -0.00002   0.00415  -0.00591  -0.00177   2.17570
   D42       -1.97094   0.00001   0.00795  -0.00608   0.00187  -1.96907
   D43        0.04086   0.00002  -0.00159   0.00285   0.00127   0.04213
   D44        1.77855   0.00001  -0.00257   0.00405   0.00147   1.78002
   D45       -1.54760   0.00001  -0.00042   0.00095   0.00054  -1.54706
   D46       -2.22349   0.00000  -0.00662   0.00382  -0.00279  -2.22628
   D47       -0.48580  -0.00000  -0.00761   0.00503  -0.00259  -0.48839
   D48        2.47124  -0.00001  -0.00546   0.00193  -0.00353   2.46771
   D49       -0.08861   0.00006   0.02182  -0.00003   0.02177  -0.06683
   D50        2.39947   0.00004   0.02113   0.00631   0.02741   2.42689
         Item               Value     Threshold  Converged?
 Maximum Force            0.000358     0.000015     NO 
 RMS     Force            0.000056     0.000010     NO 
 Maximum Displacement     0.029046     0.000060     NO 
 RMS     Displacement     0.004679     0.000040     NO 
 Predicted change in Energy=-9.492576D-07
 GradGradGradGradGradGradGradGradGradGradGradGradGradGradGradGradGradGrad

                          Input orientation:                          
 ---------------------------------------------------------------------
 Center     Atomic      Atomic             Coordinates (Angstroms)
 Number     Number       Type             X           Y           Z
 ---------------------------------------------------------------------
      1          6           0        1.413578   -0.644532   -0.590864
      2          8           0        0.572918   -1.496344   -0.395342
      3          8           0        1.342491    0.631344   -0.346303
      4          1           0        0.446392    0.898161    0.058871
      5          6           0        2.787682   -1.013668   -1.206713
      6          9           0        2.974703   -0.357445   -2.361110
      7          9           0        2.866791   -2.319490   -1.448556
      8          9           0        3.780773   -0.678502   -0.369229
      9          8           0       -0.909879    1.263038    0.722635
     10          1           0       -1.492887    1.872826    0.209186
     11          1           0       -1.395614    0.402672    0.719841
     12          8           0       -2.017830   -1.331146    3.366991
     13          1           0       -1.611909   -0.466761    3.587753
     14          1           0       -1.631706   -1.988743    3.948921
     15          8           0       -2.823618    2.466479   -0.720697
     16          1           0       -2.705748    2.822689   -1.604178
     17          1           0       -3.384516    1.664884   -0.807305
     18          8           0       -4.038236    0.031298   -0.754782
     19          1           0       -3.424385   -0.552510   -0.267173
     20          1           0       -4.917633   -0.142106   -0.411429
     21          8           0       -2.035178   -1.194383    0.686483
     22          1           0       -2.060388   -1.428468    1.642553
     23          1           0       -1.242441   -1.598431    0.299072
     24          8           0       -0.946736    1.184484    3.492620
     25          1           0       -0.865288    1.419799    2.547930
     26          1           0       -0.191316    1.562917    3.946943
 ---------------------------------------------------------------------
                    Distance matrix (angstroms):
                    1          2          3          4          5
     1  C    0.000000
     2  O    1.212651   0.000000
     3  O    1.301046   2.263118   0.000000
     4  H    1.933262   2.440486   1.018995   0.000000
     5  C    1.550385   2.407588   2.352647   3.276954   0.000000
     6  F    2.377667   3.306041   2.775116   3.718227   1.340984
     7  F    2.377593   2.654936   3.499410   4.299295   1.330383
     8  F    2.377791   3.310572   2.767931   3.713116   1.341620
     9  O    3.280633   3.326071   2.571932   1.553444   4.751603
    10  H    3.927430   3.998038   3.144712   2.175631   5.353493
    11  H    3.272024   2.953813   2.947231   2.018756   4.818464
    12  O    5.283050   4.571041   5.378817   4.688909   6.641725
    13  H    5.161977   4.658170   5.040943   4.307276   6.530115
    14  H    5.629414   4.896472   5.844626   5.271167   6.860198
    15  O    5.258239   5.229367   4.567752   3.709490   6.620750
    16  H    5.478802   5.555626   4.772052   4.050374   6.712182
    17  H    5.329349   5.081767   4.860589   4.001748   6.740193
    18  O    5.495988   4.870896   5.429469   4.639544   6.920213
    19  H    4.849652   4.109219   4.912319   4.146525   6.299617
    20  H    6.353649   5.655118   6.308060   5.484168   7.795125
    21  O    3.718584   2.839663   3.975999   3.306180   5.184286
    22  H    4.203706   3.330453   4.447241   3.768978   5.638631
    23  H    2.959112   1.946319   3.474230   3.023710   4.341799
    24  O    5.058777   4.961092   4.503760   3.716641   6.392298
    25  H    4.393941   4.385793   3.724585   2.861473   5.776097
    26  H    5.295301   5.366430   4.653209   3.995708   6.486400
                    6          7          8          9         10
     6  F    0.000000
     7  F    2.166569   0.000000
     8  F    2.172651   2.166369   0.000000
     9  O    5.217799   5.640196   5.192683   0.000000
    10  H    5.616039   6.271397   5.886878   0.987608   0.000000
    11  H    5.400899   5.502745   5.399074   0.988016   1.559354
    12  O    7.660589   6.930068   6.928859   3.866519   4.529099
    13  H    7.512518   6.989689   6.692052   3.419642   4.111270
    14  H    7.981017   7.034104   7.046849   4.637245   5.377416
    15  O    6.654776   7.471013   7.323416   2.682140   1.728570
    16  H    6.553909   7.584155   7.473847   3.327418   2.379403
    17  H    6.851555   7.440785   7.551473   2.937010   2.157488
    18  O    7.205049   7.327136   7.860622   3.672406   3.286223
    19  H    6.735797   6.640540   7.206982   3.255561   3.136855
    20  H    8.132441   8.149471   8.715031   4.395751   4.021691
    21  O    5.923445   5.463840   5.933460   2.703058   3.151136
    22  H    6.521392   5.884383   6.223253   3.068245   3.643507
    23  H    5.138182   4.523263   5.150298   2.911702   3.481440
    24  O    7.212585   7.157935   6.382315   2.771344   3.398976
    25  H    6.480957   6.624394   5.873549   1.832557   2.463501
    26  H    7.314575   7.316865   6.279395   3.316990   3.970007
                   11         12         13         14         15
    11  H    0.000000
    12  O    3.225009   0.000000
    13  H    3.004599   0.980138   0.000000
    14  H    4.025116   0.959254   1.564374   0.000000
    15  O    2.893725   5.637415   5.351157   6.563154   0.000000
    16  H    3.601944   6.514606   6.242844   7.425655   0.959852
    17  H    2.807327   5.316839   5.196401   6.248441   0.982172
    18  O    3.048915   4.788247   4.999273   5.656569   2.721501
    19  H    2.449996   3.973892   4.260619   4.801240   3.111415
    20  H    3.739141   4.909087   5.198718   5.763682   3.359354
    21  O    1.720680   2.684051   3.020920   3.381908   4.000463
    22  H    2.155550   1.727706   2.215811   2.411847   4.619317
    23  H    2.050591   3.175657   3.497514   3.691242   4.479235
    24  O    2.915652   2.737046   1.782727   3.278226   4.787300
    25  H    2.158171   3.093043   2.279864   3.764084   3.951521
    26  H    3.634651   3.471038   2.503337   3.832626   5.434363
                   16         17         18         19         20
    16  H    0.000000
    17  H    1.560847   0.000000
    18  O    3.207625   1.760316   0.000000
    19  H    3.700809   2.282580   0.977450   0.000000
    20  H    3.886527   2.402577   0.959843   1.555323   0.000000
    21  O    4.672650   3.496787   2.755318   1.803152   3.259025
    22  H    5.387958   4.162205   3.433660   2.504964   3.746655
    23  H    5.030897   4.057312   3.403395   2.485048   4.016557
    24  O    5.635174   4.966177   5.378442   4.826172   5.724462
    25  H    4.753461   4.202877   4.785754   4.285298   5.255364
    26  H    6.222888   5.727984   6.265052   5.717214   6.651360
                   21         22         23         24         25
    21  O    0.000000
    22  H    0.984633   0.000000
    23  H    0.970451   1.582045   0.000000
    24  O    3.836420   3.389762   4.246270   0.000000
    25  H    3.415783   3.218788   3.782766   0.976958   0.000000
    26  H    4.651143   4.213316   4.940238   0.959313   1.559474
                   26
    26  H    0.000000
 Stoichiometry    C2H13F3O8
 Framework group  C1[X(C2H13F3O8)]
 Deg. of freedom    72
 Full point group                 C1      NOp   1
 Largest Abelian subgroup         C1      NOp   1
 Largest concise Abelian subgroup C1      NOp   1
                         Standard orientation:                         
 ---------------------------------------------------------------------
 Center     Atomic      Atomic             Coordinates (Angstroms)
 Number     Number       Type             X           Y           Z
 ---------------------------------------------------------------------
      1          6           0       -1.636903   -0.052206   -0.080706
      2          8           0       -1.015925    0.162596   -1.099906
      3          8           0       -1.174209   -0.297965    1.110193
      4          1           0       -0.155555   -0.300791    1.136387
      5          6           0       -3.187279   -0.056871   -0.083277
      6          9           0       -3.652395   -1.253045    0.305404
      7          9           0       -3.663140    0.204088   -1.297927
      8          9           0       -3.659184    0.870797    0.763296
      9          8           0        1.396863   -0.246705    1.152576
     10          1           0        1.856974   -1.089800    1.382486
     11          1           0        1.622542   -0.098009    0.202242
     12          8           0        2.806335    2.665855   -0.964108
     13          1           0        2.738383    2.685313    0.013477
     14          1           0        2.536648    3.526916   -1.289700
     15          8           0        2.812927   -2.522892    1.239822
     16          1           0        2.444696   -3.395437    1.395989
     17          1           0        3.086265   -2.491674    0.296968
     18          8           0        3.299141   -2.076931   -1.400496
     19          1           0        2.807637   -1.256474   -1.602194
     20          1           0        4.173989   -1.977281   -1.782607
     21          8           0        1.797681    0.232070   -1.477374
     22          1           0        2.141282    1.154797   -1.473401
     23          1           0        0.845181    0.266978   -1.659858
     24          8           0        2.502740    2.230063    1.720912
     25          1           0        2.113989    1.333991    1.740279
     26          1           0        2.101092    2.730654    2.433911
 ---------------------------------------------------------------------
 Rotational constants (GHZ):           0.6709755           0.2633539           0.2404449
 Standard basis: 6-31++G(d,p) (6D, 7F)
 There are   325 symmetry adapted cartesian basis functions of A   symmetry.
 There are   325 symmetry adapted basis functions of A   symmetry.
   325 basis functions,   520 primitive gaussians,   325 cartesian basis functions
    58 alpha electrons       58 beta electrons
       nuclear repulsion energy       963.2089731482 Hartrees.
 NAtoms=   26 NActive=   26 NUniq=   26 SFac= 1.00D+00 NAtFMM=   60 NAOKFM=F Big=F
 Integral buffers will be    131072 words long.
 Raffenetti 2 integral format.
 Two-electron integral symmetry is turned on.
 Nuclear repulsion after empirical dispersion term =      963.1963994704 Hartrees.
 One-electron integrals computed using PRISM.
 NBasis=   325 RedAO= T EigKep=  3.50D-05  NBF=   325
 NBsUse=   325 1.00D-06 EigRej= -1.00D+00 NBFU=   325
 Initial guess from the checkpoint file:  "/local_scratch/slurm.5787680/Gau-3303074.chk"
 B after Tr=    -0.000000   -0.000000    0.000000
         Rot=    1.000000   -0.000341   -0.000249   -0.000129 Ang=  -0.05 deg.
 ExpMin= 3.60D-02 ExpMax= 7.00D+03 ExpMxC= 1.05D+03 IAcc=3 IRadAn=         5 AccDes= 0.00D+00
 Harris functional with IExCor= 4639 and IRadAn=       5 diagonalized for initial guess.
 HarFok:  IExCor= 4639 AccDes= 0.00D+00 IRadAn=         5 IDoV= 1 UseB2=F ITyADJ=14
 ICtDFT=  3500011 ScaDFX=  1.000000  1.000000  1.000000  1.000000
 FoFCou: FMM=F IPFlag=           0 FMFlag=      100000 FMFlg1=           0
         NFxFlg=           0 DoJE=T BraDBF=F KetDBF=T FulRan=T
         wScrn=  0.000000 ICntrl=       500 IOpCl=  0 I1Cent=   200000004 NGrid=           0
         NMat0=    1 NMatS0=      1 NMatT0=    0 NMatD0=    1 NMtDS0=    0 NMtDT0=    0
 Petite list used in FoFCou.
 Requested convergence on RMS density matrix=1.00D-10 within 128 cycles.
 Requested convergence on MAX density matrix=1.00D-08.
 Requested convergence on             energy=1.00D-08.
 No special actions if energy rises.
 SCF Done:  E(RwB97XD) =  -985.246422279     A.U. after   14 cycles
            NFock= 14  Conv=0.86D-10     -V/T= 2.0083
 Calling FoFJK, ICntrl=      2127 FMM=F ISym2X=0 I1Cent= 0 IOpClX= 0 NMat=1 NMatS=1 NMatT=0.
 ***** Axes restored to original set *****
 -------------------------------------------------------------------
 Center     Atomic                   Forces (Hartrees/Bohr)
 Number     Number              X              Y              Z
 -------------------------------------------------------------------
      1        6          -0.000034135   -0.000006504    0.000007846
      2        8           0.000040728    0.000035505   -0.000020570
      3        8           0.000039752   -0.000052923   -0.000008451
      4        1          -0.000060292    0.000035863    0.000012213
      5        6          -0.000009077    0.000006158    0.000003581
      6        9           0.000008516   -0.000009645    0.000008548
      7        9           0.000012481    0.000001736   -0.000004244
      8        9           0.000000268   -0.000004980   -0.000012349
      9        8           0.000036947    0.000044392    0.000011483
     10        1          -0.000005986   -0.000001212   -0.000015004
     11        1          -0.000023930   -0.000051713    0.000001710
     12        8           0.000000333    0.000001000    0.000010139
     13        1           0.000008383   -0.000027583    0.000000846
     14        1           0.000002299    0.000022461    0.000002034
     15        8          -0.000016850   -0.000008109   -0.000004935
     16        1          -0.000003631   -0.000009563    0.000005369
     17        1           0.000017642    0.000017216    0.000002292
     18        8           0.000001109   -0.000023669    0.000007905
     19        1           0.000005034    0.000020779   -0.000006889
     20        1          -0.000000308    0.000006073   -0.000002284
     21        8          -0.000002173   -0.000000209   -0.000003316
     22        1          -0.000007326    0.000004196    0.000001160
     23        1           0.000000919    0.000004361    0.000005608
     24        8           0.000030561    0.000050909   -0.000067027
     25        1          -0.000039520   -0.000033036    0.000022397
     26        1          -0.000001743   -0.000021501    0.000041941
 -------------------------------------------------------------------
 Cartesian Forces:  Max     0.000067027 RMS     0.000022394

 GradGradGradGradGradGradGradGradGradGradGradGradGradGradGradGradGradGrad
 Berny optimization.
 Using GEDIIS/GDIIS optimizer.
 FormGI is forming the generalized inverse of G from B-inverse, IUseBI=4.
 Internal  Forces:  Max     0.000069421 RMS     0.000015067
 Search for a local minimum.
 Step number   8 out of a maximum of  156
 All quantities printed in internal units (Hartrees-Bohrs-Radians)
 Mixed Optimization -- En-DIIS/RFO-DIIS
 Swapping is turned off.
 Update second derivatives using D2CorX and points    5    6    7    8
 DE= -1.09D-06 DEPred=-9.49D-07 R= 1.15D+00
 TightC=F SS=  1.41D+00  RLast= 5.66D-02 DXNew= 2.8307D+00 1.6972D-01
 Trust test= 1.15D+00 RLast= 5.66D-02 DXMaxT set to 1.68D+00
 ITU=  1  1  1  1  1  1  1  0
     Eigenvalues ---    0.00010   0.00035   0.00046   0.00049   0.00080
     Eigenvalues ---    0.00139   0.00190   0.00255   0.00311   0.00385
     Eigenvalues ---    0.00514   0.00622   0.00683   0.00795   0.00865
     Eigenvalues ---    0.00909   0.01090   0.01163   0.01205   0.01334
     Eigenvalues ---    0.01413   0.01536   0.01627   0.01732   0.01889
     Eigenvalues ---    0.01983   0.02048   0.02283   0.02330   0.02496
     Eigenvalues ---    0.02705   0.03051   0.03117   0.03405   0.03479
     Eigenvalues ---    0.03985   0.04187   0.04982   0.05281   0.05661
     Eigenvalues ---    0.06048   0.06576   0.07121   0.08156   0.08496
     Eigenvalues ---    0.11664   0.13606   0.19525   0.21538   0.21827
     Eigenvalues ---    0.23878   0.28035   0.34721   0.37121   0.37512
     Eigenvalues ---    0.38686   0.41011   0.43434   0.44602   0.47303
     Eigenvalues ---    0.49062   0.50294   0.50576   0.52398   0.55591
     Eigenvalues ---    0.57067   0.57429   0.57449   0.57533   0.59207
     Eigenvalues ---    0.84190   0.91703
 En-DIIS/RFO-DIIS/Sim-DIIS IScMMF=       -3 using points:     8    7    6    5    4    3
 RFO step:  Lambda=-4.74973817D-07.
 DidBck=T Rises=F RFO-DIIS coefs:    0.53628    0.76774   -0.21074   -0.08418    0.01032
                  RFO-DIIS coefs:   -0.01942
 Iteration  1 RMS(Cart)=  0.00149932 RMS(Int)=  0.00002384
 Iteration  2 RMS(Cart)=  0.00000305 RMS(Int)=  0.00002363
 Iteration  3 RMS(Cart)=  0.00000000 RMS(Int)=  0.00002363
 Variable       Old X    -DE/DX   Delta X   Delta X   Delta X     New X
                                 (Linear)    (Quad)   (Total)
    R1        2.29158  -0.00006  -0.00017   0.00013  -0.00004   2.29154
    R2        2.45862  -0.00002   0.00008  -0.00014  -0.00005   2.45857
    R3        2.92980   0.00001   0.00001   0.00003   0.00003   2.92984
    R4        1.92562   0.00007  -0.00125   0.00130   0.00005   1.92567
    R5        2.93558   0.00000   0.00301  -0.00328  -0.00027   2.93531
    R6        2.53409  -0.00001  -0.00004   0.00003  -0.00002   2.53408
    R7        2.51406   0.00000  -0.00003   0.00003   0.00000   2.51406
    R8        2.53529  -0.00001  -0.00003   0.00002  -0.00001   2.53529
    R9        1.86631   0.00001  -0.00009   0.00014   0.00004   1.86634
   R10        1.86708   0.00004  -0.00001   0.00015   0.00013   1.86721
   R11        3.46303   0.00000  -0.00032   0.00050   0.00016   3.46319
   R12        3.26652   0.00000   0.00100  -0.00118  -0.00019   3.26633
   R13        3.25161  -0.00001   0.00134  -0.00162  -0.00030   3.25131
   R14        1.85219  -0.00002  -0.00002   0.00002   0.00001   1.85220
   R15        1.81273  -0.00001  -0.00003  -0.00000  -0.00003   1.81270
   R16        3.26489   0.00000   0.00045  -0.00036   0.00011   3.26500
   R17        3.36886  -0.00000  -0.00030  -0.00003  -0.00032   3.36854
   R18        1.81386  -0.00001  -0.00001   0.00001  -0.00001   1.81385
   R19        1.85604  -0.00002  -0.00006   0.00002  -0.00003   1.85601
   R20        3.32652   0.00000   0.00023  -0.00030  -0.00005   3.32646
   R21        1.84711  -0.00001  -0.00006   0.00002  -0.00003   1.84708
   R22        1.81384  -0.00000  -0.00001   0.00001  -0.00000   1.81384
   R23        3.40746  -0.00000  -0.00008   0.00009   0.00003   3.40749
   R24        1.86069   0.00001  -0.00008   0.00001  -0.00005   1.86064
   R25        1.83389  -0.00000  -0.00008   0.00008   0.00000   1.83389
   R26        1.84618  -0.00003   0.00000  -0.00000  -0.00002   1.84616
   R27        1.81284   0.00001   0.00001   0.00002   0.00002   1.81286
    A1        2.24038   0.00001  -0.00003   0.00007   0.00003   2.24042
    A2        2.10740  -0.00001   0.00011  -0.00015  -0.00004   2.10736
    A3        1.93540   0.00000  -0.00008   0.00008   0.00000   1.93540
    A4        1.96013   0.00007   0.00005   0.00016   0.00021   1.96034
    A5        1.92735   0.00001   0.00005  -0.00003   0.00002   1.92738
    A6        1.93757   0.00002  -0.00003   0.00006   0.00003   1.93760
    A7        1.92689   0.00001  -0.00001   0.00003   0.00002   1.92691
    A8        1.89182  -0.00001   0.00000  -0.00002  -0.00002   1.89180
    A9        1.88798  -0.00001  -0.00001  -0.00001  -0.00002   1.88795
   A10        1.89091  -0.00001  -0.00000  -0.00003  -0.00003   1.89088
   A11        2.02448  -0.00001   0.00046  -0.00041   0.00003   2.02451
   A12        1.79618   0.00001   0.00007   0.00003   0.00012   1.79630
   A13        2.00914   0.00000  -0.00025  -0.00060  -0.00085   2.00829
   A14        1.81932  -0.00000   0.00002   0.00004   0.00005   1.81937
   A15        2.07074   0.00001  -0.00041   0.00114   0.00076   2.07150
   A16        1.66018  -0.00001   0.00020  -0.00026  -0.00009   1.66009
   A17        2.81203  -0.00001   0.00013   0.00016   0.00022   2.81225
   A18        1.87678  -0.00001  -0.00007   0.00014  -0.00004   1.87673
   A19        1.85948  -0.00000  -0.00000  -0.00024  -0.00029   1.85919
   A20        2.18560   0.00001   0.00146   0.00027   0.00167   2.18728
   A21        2.12711  -0.00000   0.00076  -0.00068   0.00008   2.12720
   A22        1.77908   0.00000  -0.00017   0.00007  -0.00014   1.77895
   A23        1.86695  -0.00000   0.00005  -0.00007  -0.00001   1.86694
   A24        1.91340  -0.00000  -0.00003  -0.00009  -0.00013   1.91327
   A25        2.11597  -0.00001  -0.00030   0.00012  -0.00020   2.11576
   A26        1.86400   0.00000   0.00015  -0.00005   0.00008   1.86409
   A27        1.53701  -0.00001  -0.00053   0.00034  -0.00022   1.53679
   A28        1.78375   0.00000  -0.00044   0.00072   0.00030   1.78405
   A29        1.66147  -0.00000  -0.00013   0.00011  -0.00002   1.66145
   A30        2.18762   0.00000   0.00046  -0.00025   0.00020   2.18782
   A31        2.17296  -0.00000  -0.00033  -0.00004  -0.00037   2.17259
   A32        1.88553  -0.00000   0.00020  -0.00005   0.00015   1.88567
   A33        1.88158  -0.00001   0.00016  -0.00026  -0.00020   1.88138
   A34        2.25743  -0.00003  -0.00270  -0.00079  -0.00347   2.25396
   A35        1.87264   0.00003   0.00037  -0.00004   0.00030   1.87294
   A36        2.79492   0.00003   0.00008   0.00012   0.00009   2.79500
   A37        3.11936   0.00004  -0.00010   0.00009  -0.00000   3.11936
   A38        3.01315   0.00001   0.00007  -0.00007   0.00002   3.01317
   A39        2.93957   0.00001   0.00079  -0.00004   0.00074   2.94030
   A40        2.90772   0.00001  -0.00004  -0.00001  -0.00005   2.90767
   A41        2.85900   0.00001   0.00081  -0.00044   0.00036   2.85936
   A42        2.84822  -0.00000   0.00019  -0.00050  -0.00032   2.84790
   A43        3.10579  -0.00003   0.00004  -0.00054  -0.00050   3.10529
   A44        3.10301  -0.00001  -0.00014   0.00021   0.00005   3.10306
   A45        2.93696  -0.00001  -0.00086   0.00068  -0.00019   2.93677
   A46        3.03167  -0.00000  -0.00005   0.00005  -0.00004   3.03163
   A47        3.13235   0.00000   0.00156  -0.00126   0.00025   3.13260
   A48        3.20914   0.00000   0.00088  -0.00074   0.00014   3.20928
    D1       -0.00193   0.00001  -0.00020   0.00005  -0.00015  -0.00208
    D2        3.14076   0.00001  -0.00011  -0.00003  -0.00013   3.14063
    D3        2.09166  -0.00000   0.00010  -0.00038  -0.00029   2.09137
    D4       -0.00713  -0.00000   0.00008  -0.00038  -0.00029  -0.00742
    D5       -2.10446  -0.00000   0.00011  -0.00040  -0.00029  -2.10475
    D6       -1.05093   0.00000   0.00002  -0.00032  -0.00030  -1.05124
    D7        3.13346   0.00000  -0.00000  -0.00031  -0.00031   3.13315
    D8        1.03613   0.00000   0.00003  -0.00033  -0.00031   1.03583
    D9       -2.03851   0.00001   0.00054   0.00059   0.00114  -2.03738
   D10       -0.06223   0.00002   0.00078   0.00057   0.00137  -0.06086
   D11        1.71062   0.00002   0.00097   0.00005   0.00100   1.71162
   D12        1.95209   0.00001  -0.00241   0.00201  -0.00039   1.95170
   D13       -0.00878  -0.00000  -0.00271   0.00215  -0.00059  -0.00936
   D14       -1.82561   0.00001  -0.00280   0.00198  -0.00081  -1.82642
   D15       -2.13562   0.00000   0.00030  -0.00022   0.00006  -2.13556
   D16        1.94192   0.00000   0.00005  -0.00018  -0.00013   1.94178
   D17        0.03822   0.00000  -0.00007  -0.00025  -0.00032   0.03790
   D18       -0.02624   0.00000   0.00089  -0.00071   0.00016  -0.02608
   D19       -2.23188   0.00000   0.00064  -0.00067  -0.00004  -2.23192
   D20        2.14761   0.00000   0.00052  -0.00073  -0.00022   2.14739
   D21        2.11451   0.00000   0.00051   0.00044   0.00094   2.11545
   D22       -0.09113   0.00000   0.00027   0.00047   0.00074  -0.09039
   D23       -1.99483   0.00000   0.00014   0.00041   0.00056  -1.99427
   D24       -1.66910  -0.00001   0.00096   0.00017   0.00114  -1.66796
   D25        2.10322  -0.00001   0.00113   0.00015   0.00124   2.10446
   D26        0.19573  -0.00000   0.00110  -0.00007   0.00103   0.19676
   D27       -2.08649   0.00001   0.00160  -0.00107   0.00054  -2.08594
   D28       -0.01197   0.00001   0.00195  -0.00150   0.00046  -0.01151
   D29       -0.05234  -0.00000  -0.00179   0.00044  -0.00132  -0.05366
   D30       -1.59951   0.00000  -0.00088  -0.00024  -0.00110  -1.60061
   D31        1.62649  -0.00000  -0.00201   0.00069  -0.00130   1.62520
   D32       -2.21315   0.00000  -0.00298   0.00065  -0.00234  -2.21549
   D33        2.52287   0.00001  -0.00207  -0.00003  -0.00212   2.52075
   D34       -0.53431   0.00000  -0.00319   0.00090  -0.00232  -0.53663
   D35        2.36542   0.00001   0.00396  -0.00020   0.00376   2.36918
   D36        0.11667  -0.00001   0.00592   0.00127   0.00718   0.12385
   D37        0.01745   0.00000   0.00171  -0.00030   0.00140   0.01885
   D38       -2.23129  -0.00002   0.00367   0.00117   0.00482  -2.22648
   D39       -0.02328   0.00000   0.00164  -0.00141   0.00025  -0.02304
   D40        2.11512   0.00000   0.00165  -0.00157   0.00009   2.11521
   D41        2.17570   0.00000   0.00245  -0.00221   0.00024   2.17595
   D42       -1.96907   0.00000   0.00246  -0.00236   0.00009  -1.96899
   D43        0.04213  -0.00000  -0.00084   0.00074  -0.00011   0.04201
   D44        1.78002  -0.00000  -0.00157   0.00177   0.00019   1.78021
   D45       -1.54706  -0.00000  -0.00063   0.00054  -0.00009  -1.54715
   D46       -2.22628   0.00000  -0.00114   0.00119   0.00005  -2.22624
   D47       -0.48839   0.00000  -0.00186   0.00222   0.00035  -0.48804
   D48        2.46771   0.00000  -0.00092   0.00099   0.00007   2.46779
   D49       -0.06683  -0.00001  -0.00165  -0.00020  -0.00184  -0.06867
   D50        2.42689  -0.00002  -0.00500  -0.00159  -0.00663   2.42026
         Item               Value     Threshold  Converged?
 Maximum Force            0.000069     0.000015     NO 
 RMS     Force            0.000015     0.000010     NO 
 Maximum Displacement     0.008694     0.000060     NO 
 RMS     Displacement     0.001500     0.000040     NO 
 Predicted change in Energy=-1.707466D-07
 GradGradGradGradGradGradGradGradGradGradGradGradGradGradGradGradGradGrad

                          Input orientation:                          
 ---------------------------------------------------------------------
 Center     Atomic      Atomic             Coordinates (Angstroms)
 Number     Number       Type             X           Y           Z
 ---------------------------------------------------------------------
      1          6           0        1.413271   -0.644138   -0.591192
      2          8           0        0.572358   -1.495990   -0.397078
      3          8           0        1.342198    0.631516   -0.345623
      4          1           0        0.445808    0.898372    0.058945
      5          6           0        2.787834   -1.012993   -1.206230
      6          9           0        2.975778   -0.356139   -2.360108
      7          9           0        2.867097   -2.318680   -1.448762
      8          9           0        3.780330   -0.678360   -0.367833
      9          8           0       -0.910479    1.263158    0.722393
     10          1           0       -1.493554    1.872742    0.208742
     11          1           0       -1.396150    0.402676    0.719923
     12          8           0       -2.018215   -1.330422    3.367560
     13          1           0       -1.611174   -0.466411    3.587739
     14          1           0       -1.634132   -1.987800    3.951060
     15          8           0       -2.823951    2.466214   -0.721548
     16          1           0       -2.705939    2.822159   -1.605113
     17          1           0       -3.384779    1.664574   -0.808025
     18          8           0       -4.038281    0.030943   -0.755165
     19          1           0       -3.424501   -0.552480   -0.267043
     20          1           0       -4.917773   -0.142279   -0.411967
     21          8           0       -2.035545   -1.194284    0.687051
     22          1           0       -2.060826   -1.428347    1.643100
     23          1           0       -1.242849   -1.598345    0.299565
     24          8           0       -0.945113    1.184285    3.492488
     25          1           0       -0.864679    1.419736    2.547757
     26          1           0       -0.186715    1.558356    3.945485
 ---------------------------------------------------------------------
                    Distance matrix (angstroms):
                    1          2          3          4          5
     1  C    0.000000
     2  O    1.212629   0.000000
     3  O    1.301018   2.263091   0.000000
     4  H    1.933390   2.440684   1.019020   0.000000
     5  C    1.550403   2.407561   2.352641   3.277052   0.000000
     6  F    2.377695   3.305931   2.775284   3.718382   1.340976
     7  F    2.377631   2.654937   3.499413   4.299447   1.330384
     8  F    2.377819   3.310658   2.767807   3.713120   1.341617
     9  O    3.280716   3.326397   2.571805   1.553302   4.751628
    10  H    3.927367   3.997920   3.144750   2.175537   5.353494
    11  H    3.272261   2.954259   2.947254   2.018766   4.818704
    12  O    5.283730   4.572852   5.378597   4.688909   6.642170
    13  H    5.161620   4.659035   5.039760   4.306530   6.529331
    14  H    5.632420   4.900692   5.846438   5.273016   6.863066
    15  O    5.257884   5.228696   4.567739   3.709262   6.620570
    16  H    5.478242   5.554546   4.772069   4.050130   6.711858
    17  H    5.329020   5.081040   4.860590   4.001512   6.740110
    18  O    5.495639   4.870086   5.429361   4.639209   6.920196
    19  H    4.849486   4.108771   4.912173   4.146146   6.299782
    20  H    6.353433   5.654581   6.307963   5.483859   7.795215
    21  O    3.718992   2.840338   3.976067   3.306182   5.184821
    22  H    4.204331   3.331750   4.447316   3.769135   5.639211
    23  H    2.959550   1.946988   3.474336   3.023748   4.342402
    24  O    5.057821   4.961382   4.502048   3.715592   6.390687
    25  H    4.393362   4.386181   3.723337   2.860661   5.775071
    26  H    5.290782   5.363121   4.648678   3.992600   6.480737
                    6          7          8          9         10
     6  F    0.000000
     7  F    2.166548   0.000000
     8  F    2.172623   2.166345   0.000000
     9  O    5.217943   5.640351   5.192472   0.000000
    10  H    5.616212   6.271413   5.886799   0.987627   0.000000
    11  H    5.401495   5.503113   5.398870   0.988085   1.559452
    12  O    7.661291   6.931081   6.928309   3.866607   4.529201
    13  H    7.511936   6.989432   6.690276   3.419443   4.111338
    14  H    7.984011   7.037658   7.048679   4.638609   5.378522
    15  O    6.654880   7.470749   7.323250   2.682105   1.728469
    16  H    6.553892   7.583627   7.473698   3.327378   2.379357
    17  H    6.851929   7.440619   7.551284   2.936916   2.157285
    18  O    7.205741   7.327077   7.860268   3.672149   3.285875
    19  H    6.736694   6.640793   7.206635   3.255124   3.136340
    20  H    8.133212   8.149593   8.714719   4.395502   4.021302
    21  O    5.924612   5.464602   5.933242   2.702970   3.151061
    22  H    6.522476   5.885298   6.222976   3.068419   3.643675
    23  H    5.139431   4.524067   5.150157   2.911607   3.481314
    24  O    7.211046   7.156791   6.379760   2.771434   3.399669
    25  H    6.479968   6.623750   5.871863   1.832640   2.464081
    26  H    7.309389   7.311298   6.272564   3.316519   3.971135
                   11         12         13         14         15
    11  H    0.000000
    12  O    3.224992   0.000000
    13  H    3.004317   0.980141   0.000000
    14  H    4.026321   0.959238   1.564338   0.000000
    15  O    2.893898   5.637772   5.351737   6.564083   0.000000
    16  H    3.602116   6.514935   6.243310   7.426677   0.959849
    17  H    2.807429   5.317237   5.197068   6.249279   0.982157
    18  O    3.048758   4.788616   4.999903   5.657191   2.721447
    19  H    2.449618   3.974062   4.260858   4.801870   3.111230
    20  H    3.738981   4.909577   5.199645   5.764048   3.359192
    21  O    1.720519   2.684020   3.020577   3.382980   4.000623
    22  H    2.155619   1.727764   2.215655   2.412827   4.619689
    23  H    2.050436   3.175779   3.497003   3.692993   4.479197
    24  O    2.915727   2.736953   1.782557   3.278286   4.788682
    25  H    2.158206   3.092910   2.279554   3.764654   3.952496
    26  H    3.633535   3.468923   2.501349   3.830179   5.436950
                   16         17         18         19         20
    16  H    0.000000
    17  H    1.560825   0.000000
    18  O    3.207559   1.760287   0.000000
    19  H    3.700669   2.282448   0.977431   0.000000
    20  H    3.886348   2.402426   0.959842   1.555355   0.000000
    21  O    4.672821   3.496963   2.755380   1.803165   3.259109
    22  H    5.388307   4.162574   3.433880   2.505074   3.746921
    23  H    5.030833   4.057248   3.403157   2.484851   4.016401
    24  O    5.636371   4.967600   5.379632   4.826778   5.725956
    25  H    4.754300   4.203823   4.786418   4.285490   5.256181
    26  H    6.225177   5.730161   6.266072   5.717016   6.653003
                   21         22         23         24         25
    21  O    0.000000
    22  H    0.984609   0.000000
    23  H    0.970453   1.582111   0.000000
    24  O    3.836289   3.389822   4.245755   0.000000
    25  H    3.415590   3.218811   3.782353   0.976945   0.000000
    26  H    4.648934   4.211135   4.936893   0.959324   1.559645
                   26
    26  H    0.000000
 Stoichiometry    C2H13F3O8
 Framework group  C1[X(C2H13F3O8)]
 Deg. of freedom    72
 Full point group                 C1      NOp   1
 Largest Abelian subgroup         C1      NOp   1
 Largest concise Abelian subgroup C1      NOp   1
                         Standard orientation:                         
 ---------------------------------------------------------------------
 Center     Atomic      Atomic             Coordinates (Angstroms)
 Number     Number       Type             X           Y           Z
 ---------------------------------------------------------------------
      1          6           0       -1.636727   -0.052880   -0.081119
      2          8           0       -1.015871    0.160191   -1.100730
      3          8           0       -1.173953   -0.297072    1.110040
      4          1           0       -0.155276   -0.300438    1.136262
      5          6           0       -3.187122   -0.056919   -0.083440
      6          9           0       -3.652689   -1.252432    0.306701
      7          9           0       -3.663103    0.202826   -1.298305
      8          9           0       -3.658540    0.871914    0.762119
      9          8           0        1.397002   -0.246464    1.152621
     10          1           0        1.857063   -1.089543    1.382770
     11          1           0        1.622930   -0.097841    0.202263
     12          8           0        2.806981    2.665816   -0.964270
     13          1           0        2.737490    2.685670    0.013204
     14          1           0        2.539777    3.527407   -1.290461
     15          8           0        2.812674   -2.522816    1.240845
     16          1           0        2.444259   -3.395261    1.397118
     17          1           0        3.086204   -2.491856    0.298053
     18          8           0        3.299365   -2.077498   -1.399439
     19          1           0        2.808193   -1.256875   -1.601184
     20          1           0        4.174360   -1.978178   -1.781299
     21          8           0        1.798492    0.231929   -1.477206
     22          1           0        2.142073    1.154639   -1.473588
     23          1           0        0.846035    0.266595   -1.659968
     24          8           0        2.500528    2.231539    1.720577
     25          1           0        2.112765    1.335055    1.740029
     26          1           0        2.094469    2.733654    2.430013
 ---------------------------------------------------------------------
 Rotational constants (GHZ):           0.6708745           0.2633790           0.2404477
 Standard basis: 6-31++G(d,p) (6D, 7F)
 There are   325 symmetry adapted cartesian basis functions of A   symmetry.
 There are   325 symmetry adapted basis functions of A   symmetry.
   325 basis functions,   520 primitive gaussians,   325 cartesian basis functions
    58 alpha electrons       58 beta electrons
       nuclear repulsion energy       963.2080737422 Hartrees.
 NAtoms=   26 NActive=   26 NUniq=   26 SFac= 1.00D+00 NAtFMM=   60 NAOKFM=F Big=F
 Integral buffers will be    131072 words long.
 Raffenetti 2 integral format.
 Two-electron integral symmetry is turned on.
 Nuclear repulsion after empirical dispersion term =      963.1954994762 Hartrees.
 One-electron integrals computed using PRISM.
 NBasis=   325 RedAO= T EigKep=  3.50D-05  NBF=   325
 NBsUse=   325 1.00D-06 EigRej= -1.00D+00 NBFU=   325
 Initial guess from the checkpoint file:  "/local_scratch/slurm.5787680/Gau-3303074.chk"
 B after Tr=     0.000000    0.000000   -0.000000
         Rot=    1.000000    0.000236    0.000071   -0.000023 Ang=   0.03 deg.
 Requested convergence on RMS density matrix=1.00D-10 within 128 cycles.
 Requested convergence on MAX density matrix=1.00D-08.
 Requested convergence on             energy=1.00D-08.
 No special actions if energy rises.
 SCF Done:  E(RwB97XD) =  -985.246422372     A.U. after   13 cycles
            NFock= 13  Conv=0.50D-10     -V/T= 2.0083
 Calling FoFJK, ICntrl=      2127 FMM=F ISym2X=0 I1Cent= 0 IOpClX= 0 NMat=1 NMatS=1 NMatT=0.
 ***** Axes restored to original set *****
 -------------------------------------------------------------------
 Center     Atomic                   Forces (Hartrees/Bohr)
 Number     Number              X              Y              Z
 -------------------------------------------------------------------
      1        6          -0.000008829   -0.000014972   -0.000000048
      2        8          -0.000004595    0.000014002    0.000001732
      3        8           0.000048304   -0.000010976   -0.000014533
      4        1          -0.000056532    0.000017350    0.000016211
      5        6          -0.000006454    0.000004136    0.000001958
      6        9           0.000004335   -0.000002186    0.000000168
      7        9           0.000005440   -0.000000524   -0.000002179
      8        9           0.000003028   -0.000001388   -0.000002900
      9        8           0.000002358    0.000000326    0.000011747
     10        1           0.000004992   -0.000002370   -0.000008076
     11        1           0.000001462    0.000002061   -0.000001522
     12        8           0.000008957   -0.000002951    0.000006746
     13        1          -0.000006880    0.000007925   -0.000003182
     14        1          -0.000001772   -0.000002491   -0.000001826
     15        8          -0.000012854   -0.000000358    0.000000645
     16        1          -0.000000508   -0.000006850    0.000003006
     17        1           0.000009493    0.000006804   -0.000001915
     18        8          -0.000004215   -0.000004506   -0.000000136
     19        1           0.000002557    0.000002020   -0.000001782
     20        1           0.000002790   -0.000000318    0.000001266
     21        8           0.000011972    0.000008202   -0.000019085
     22        1          -0.000000396   -0.000010074    0.000012480
     23        1          -0.000002294   -0.000003043    0.000001456
     24        8           0.000008842    0.000009050   -0.000018585
     25        1          -0.000009669   -0.000011892    0.000020916
     26        1           0.000000471    0.000003024   -0.000002562
 -------------------------------------------------------------------
 Cartesian Forces:  Max     0.000056532 RMS     0.000011362

 GradGradGradGradGradGradGradGradGradGradGradGradGradGradGradGradGradGrad
 Berny optimization.
 Using GEDIIS/GDIIS optimizer.
 FormGI is forming the generalized inverse of G from B-inverse, IUseBI=4.
 Internal  Forces:  Max     0.000049272 RMS     0.000009655
 Search for a local minimum.
 Step number   9 out of a maximum of  156
 All quantities printed in internal units (Hartrees-Bohrs-Radians)
 Mixed Optimization -- En-DIIS/RFO-DIIS
 Swapping is turned off.
 Update second derivatives using D2CorX and points    5    6    7    8    9
 DE= -9.25D-08 DEPred=-1.71D-07 R= 5.42D-01
 Trust test= 5.42D-01 RLast= 1.38D-02 DXMaxT set to 1.68D+00
 ITU=  0  1  1  1  1  1  1  1  0
     Eigenvalues ---    0.00012   0.00035   0.00046   0.00055   0.00083
     Eigenvalues ---    0.00152   0.00190   0.00255   0.00307   0.00396
     Eigenvalues ---    0.00510   0.00624   0.00688   0.00807   0.00865
     Eigenvalues ---    0.00932   0.01096   0.01166   0.01227   0.01357
     Eigenvalues ---    0.01413   0.01533   0.01625   0.01728   0.01895
     Eigenvalues ---    0.01955   0.02055   0.02254   0.02330   0.02500
     Eigenvalues ---    0.02720   0.02999   0.03118   0.03410   0.03480
     Eigenvalues ---    0.04004   0.04167   0.04981   0.05280   0.05655
     Eigenvalues ---    0.06042   0.06573   0.07311   0.08145   0.08478
     Eigenvalues ---    0.11664   0.13605   0.19521   0.21516   0.21827
     Eigenvalues ---    0.23871   0.27979   0.34707   0.37235   0.37512
     Eigenvalues ---    0.38679   0.39913   0.43176   0.44660   0.47238
     Eigenvalues ---    0.49119   0.50283   0.50575   0.52398   0.55590
     Eigenvalues ---    0.57066   0.57439   0.57460   0.57536   0.59383
     Eigenvalues ---    0.86439   0.92202
 En-DIIS/RFO-DIIS/Sim-DIIS IScMMF=       -3 using points:     9    8    7    6    5    4    3
 RFO step:  Lambda=-5.87635742D-08.
 DidBck=F Rises=F RFO-DIIS coefs:    1.00198    0.02261   -0.03257    0.02043   -0.01616
                  RFO-DIIS coefs:    0.00266    0.00106
 Iteration  1 RMS(Cart)=  0.00079322 RMS(Int)=  0.00000260
 Iteration  2 RMS(Cart)=  0.00000051 RMS(Int)=  0.00000256
 Variable       Old X    -DE/DX   Delta X   Delta X   Delta X     New X
                                 (Linear)    (Quad)   (Total)
    R1        2.29154  -0.00001   0.00001  -0.00001  -0.00000   2.29153
    R2        2.45857   0.00000   0.00001  -0.00003  -0.00002   2.45855
    R3        2.92984   0.00001  -0.00002   0.00004   0.00002   2.92986
    R4        1.92567   0.00005  -0.00005   0.00026   0.00021   1.92588
    R5        2.93531  -0.00001   0.00001  -0.00046  -0.00045   2.93487
    R6        2.53408  -0.00000   0.00000  -0.00001  -0.00001   2.53407
    R7        2.51406   0.00000  -0.00000   0.00001   0.00001   2.51407
    R8        2.53529  -0.00000  -0.00000   0.00001   0.00001   2.53530
    R9        1.86634   0.00000   0.00001  -0.00000   0.00001   1.86635
   R10        1.86721  -0.00001  -0.00000   0.00003   0.00003   1.86724
   R11        3.46319  -0.00000  -0.00003  -0.00002  -0.00005   3.46313
   R12        3.26633   0.00000  -0.00008   0.00007  -0.00000   3.26633
   R13        3.25131  -0.00001  -0.00000  -0.00022  -0.00022   3.25109
   R14        1.85220   0.00001   0.00001  -0.00002  -0.00002   1.85218
   R15        1.81270  -0.00000   0.00000  -0.00001  -0.00001   1.81269
   R16        3.26500   0.00000   0.00006   0.00016   0.00022   3.26522
   R17        3.36854   0.00000  -0.00008   0.00037   0.00029   3.36883
   R18        1.81385  -0.00001   0.00000  -0.00001  -0.00000   1.81385
   R19        1.85601  -0.00001   0.00001  -0.00003  -0.00003   1.85598
   R20        3.32646   0.00000  -0.00001   0.00003   0.00003   3.32649
   R21        1.84708  -0.00000  -0.00000   0.00000  -0.00000   1.84707
   R22        1.81384  -0.00000   0.00000  -0.00001  -0.00000   1.81384
   R23        3.40749  -0.00000   0.00007  -0.00013  -0.00007   3.40742
   R24        1.86064   0.00002  -0.00000  -0.00000  -0.00001   1.86063
   R25        1.83389  -0.00000   0.00000   0.00001   0.00001   1.83390
   R26        1.84616  -0.00003   0.00001  -0.00005  -0.00004   1.84612
   R27        1.81286   0.00000   0.00000  -0.00000  -0.00000   1.81286
    A1        2.24042  -0.00002  -0.00000   0.00001   0.00001   2.24043
    A2        2.10736   0.00001   0.00000  -0.00002  -0.00002   2.10734
    A3        1.93540   0.00001   0.00000   0.00001   0.00001   1.93541
    A4        1.96034  -0.00005  -0.00001   0.00007   0.00006   1.96040
    A5        1.92738   0.00001  -0.00002   0.00005   0.00004   1.92741
    A6        1.93760   0.00001  -0.00001   0.00003   0.00002   1.93762
    A7        1.92691   0.00000  -0.00000  -0.00001  -0.00001   1.92690
    A8        1.89180  -0.00001   0.00001  -0.00003  -0.00002   1.89179
    A9        1.88795  -0.00001   0.00001  -0.00002  -0.00001   1.88794
   A10        1.89088  -0.00001   0.00001  -0.00003  -0.00002   1.89086
   A11        2.02451   0.00001   0.00001  -0.00005  -0.00003   2.02448
   A12        1.79630  -0.00002  -0.00004  -0.00001  -0.00006   1.79624
   A13        2.00829   0.00000   0.00031  -0.00020   0.00011   2.00840
   A14        1.81937   0.00000  -0.00000   0.00002   0.00002   1.81939
   A15        2.07150  -0.00000  -0.00021   0.00019  -0.00002   2.07147
   A16        1.66009   0.00000  -0.00014   0.00009  -0.00005   1.66004
   A17        2.81225  -0.00001   0.00003  -0.00001   0.00003   2.81228
   A18        1.87673   0.00000   0.00010  -0.00008   0.00003   1.87676
   A19        1.85919  -0.00000   0.00008   0.00018   0.00027   1.85946
   A20        2.18728  -0.00000  -0.00012   0.00035   0.00022   2.18750
   A21        2.12720  -0.00000  -0.00003  -0.00017  -0.00020   2.12700
   A22        1.77895  -0.00000  -0.00001  -0.00010  -0.00011   1.77884
   A23        1.86694  -0.00001   0.00001  -0.00006  -0.00005   1.86689
   A24        1.91327  -0.00000   0.00006  -0.00007  -0.00001   1.91326
   A25        2.11576   0.00000   0.00004  -0.00006  -0.00002   2.11574
   A26        1.86409  -0.00000   0.00001   0.00003   0.00004   1.86412
   A27        1.53679  -0.00000  -0.00006   0.00001  -0.00005   1.53674
   A28        1.78405  -0.00000  -0.00000   0.00009   0.00009   1.78414
   A29        1.66145   0.00000  -0.00001   0.00004   0.00003   1.66148
   A30        2.18782  -0.00000   0.00006   0.00029   0.00035   2.18817
   A31        2.17259   0.00000   0.00001  -0.00039  -0.00038   2.17221
   A32        1.88567   0.00000  -0.00005   0.00005   0.00000   1.88567
   A33        1.88138  -0.00000  -0.00012  -0.00031  -0.00043   1.88095
   A34        2.25396   0.00000  -0.00036   0.00083   0.00046   2.25442
   A35        1.87294   0.00000   0.00006  -0.00011  -0.00004   1.87290
   A36        2.79500   0.00001   0.00029   0.00016   0.00046   2.79547
   A37        3.11936  -0.00005  -0.00003   0.00004   0.00001   3.11937
   A38        3.01317  -0.00001   0.00002  -0.00007  -0.00005   3.01312
   A39        2.94030  -0.00000  -0.00008  -0.00019  -0.00027   2.94004
   A40        2.90767   0.00000  -0.00005   0.00011   0.00006   2.90773
   A41        2.85936  -0.00000  -0.00001   0.00004   0.00003   2.85939
   A42        2.84790  -0.00001   0.00006  -0.00030  -0.00025   2.84765
   A43        3.10529  -0.00001  -0.00002  -0.00017  -0.00020   3.10510
   A44        3.10306  -0.00000  -0.00004   0.00001  -0.00003   3.10303
   A45        2.93677   0.00001  -0.00015   0.00032   0.00016   2.93694
   A46        3.03163   0.00001  -0.00002  -0.00001  -0.00002   3.03161
   A47        3.13260  -0.00000  -0.00005   0.00012   0.00008   3.13267
   A48        3.20928   0.00000  -0.00033   0.00011  -0.00022   3.20906
    D1       -0.00208   0.00000   0.00007  -0.00013  -0.00006  -0.00214
    D2        3.14063   0.00000   0.00005  -0.00008  -0.00002   3.14060
    D3        2.09137   0.00000  -0.00012   0.00041   0.00029   2.09167
    D4       -0.00742  -0.00000  -0.00011   0.00038   0.00027  -0.00715
    D5       -2.10475   0.00000  -0.00011   0.00041   0.00029  -2.10446
    D6       -1.05124   0.00000  -0.00010   0.00035   0.00026  -1.05098
    D7        3.13315   0.00000  -0.00009   0.00033   0.00024   3.13339
    D8        1.03583   0.00000  -0.00009   0.00035   0.00026   1.03609
    D9       -2.03738   0.00002  -0.00015   0.00110   0.00095  -2.03643
   D10       -0.06086   0.00001  -0.00017   0.00112   0.00095  -0.05991
   D11        1.71162  -0.00001  -0.00026   0.00114   0.00088   1.71249
   D12        1.95170  -0.00001  -0.00002   0.00053   0.00051   1.95221
   D13       -0.00936   0.00001   0.00003   0.00056   0.00059  -0.00877
   D14       -1.82642  -0.00000   0.00028   0.00037   0.00065  -1.82577
   D15       -2.13556   0.00000   0.00002  -0.00031  -0.00029  -2.13585
   D16        1.94178   0.00000  -0.00003  -0.00063  -0.00066   1.94112
   D17        0.03790   0.00000   0.00003  -0.00070  -0.00067   0.03723
   D18       -0.02608  -0.00000   0.00003  -0.00039  -0.00036  -0.02644
   D19       -2.23192  -0.00000  -0.00002  -0.00071  -0.00073  -2.23265
   D20        2.14739  -0.00000   0.00004  -0.00078  -0.00074   2.14664
   D21        2.11545   0.00000  -0.00027  -0.00012  -0.00039   2.11506
   D22       -0.09039   0.00000  -0.00031  -0.00044  -0.00076  -0.09115
   D23       -1.99427   0.00000  -0.00025  -0.00051  -0.00077  -1.99504
   D24       -1.66796   0.00002   0.00041   0.00070   0.00111  -1.66685
   D25        2.10446   0.00000   0.00021   0.00081   0.00103   2.10549
   D26        0.19676  -0.00000   0.00037   0.00068   0.00105   0.19781
   D27       -2.08594   0.00000   0.00000  -0.00016  -0.00016  -2.08610
   D28       -0.01151  -0.00001  -0.00000  -0.00042  -0.00043  -0.01194
   D29       -0.05366  -0.00000   0.00045   0.00050   0.00095  -0.05272
   D30       -1.60061   0.00001   0.00049   0.00055   0.00104  -1.59958
   D31        1.62520   0.00000   0.00044   0.00052   0.00095   1.62615
   D32       -2.21549  -0.00000   0.00037   0.00018   0.00056  -2.21493
   D33        2.52075   0.00000   0.00041   0.00023   0.00065   2.52139
   D34       -0.53663  -0.00000   0.00036   0.00020   0.00056  -0.53606
   D35        2.36918  -0.00000  -0.00071   0.00033  -0.00037   2.36881
   D36        0.12385   0.00000  -0.00025   0.00017  -0.00008   0.12377
   D37        0.01885   0.00000  -0.00063  -0.00012  -0.00075   0.01811
   D38       -2.22648   0.00000  -0.00018  -0.00028  -0.00046  -2.22693
   D39       -0.02304   0.00000  -0.00002  -0.00008  -0.00010  -0.02314
   D40        2.11521   0.00000   0.00007  -0.00014  -0.00007   2.11514
   D41        2.17595  -0.00000  -0.00006  -0.00033  -0.00040   2.17555
   D42       -1.96899  -0.00000   0.00003  -0.00040  -0.00037  -1.96936
   D43        0.04201   0.00000  -0.00003   0.00025   0.00022   0.04224
   D44        1.78021  -0.00000  -0.00008   0.00037   0.00030   1.78050
   D45       -1.54715  -0.00000   0.00003   0.00013   0.00016  -1.54699
   D46       -2.22624   0.00000  -0.00012   0.00033   0.00021  -2.22603
   D47       -0.48804  -0.00000  -0.00017   0.00045   0.00029  -0.48776
   D48        2.46779  -0.00000  -0.00006   0.00021   0.00015   2.46793
   D49       -0.06867   0.00001   0.00013  -0.00055  -0.00041  -0.06909
   D50        2.42026   0.00001  -0.00043   0.00023  -0.00020   2.42006
         Item               Value     Threshold  Converged?
 Maximum Force            0.000049     0.000015     NO 
 RMS     Force            0.000010     0.000010     YES
 Maximum Displacement     0.003635     0.000060     NO 
 RMS     Displacement     0.000793     0.000040     NO 
 Predicted change in Energy=-2.932834D-08
 GradGradGradGradGradGradGradGradGradGradGradGradGradGradGradGradGradGrad

                          Input orientation:                          
 ---------------------------------------------------------------------
 Center     Atomic      Atomic             Coordinates (Angstroms)
 Number     Number       Type             X           Y           Z
 ---------------------------------------------------------------------
      1          6           0        1.412867   -0.644222   -0.591429
      2          8           0        0.571521   -1.495898   -0.398424
      3          8           0        1.342159    0.631266   -0.344941
      4          1           0        0.445553    0.898266    0.059328
      5          6           0        2.787650   -1.013178   -1.205946
      6          9           0        2.976717   -0.355311   -2.359059
      7          9           0        2.866438   -2.318670   -1.449697
      8          9           0        3.779768   -0.679867   -0.366569
      9          8           0       -0.910614    1.263132    0.722424
     10          1           0       -1.493563    1.872692    0.208590
     11          1           0       -1.396299    0.402641    0.719918
     12          8           0       -2.016903   -1.330859    3.367531
     13          1           0       -1.610649   -0.466521    3.587842
     14          1           0       -1.632209   -1.988003    3.950887
     15          8           0       -2.823869    2.466253   -0.721771
     16          1           0       -2.705639    2.821878   -1.605434
     17          1           0       -3.384715    1.664630   -0.808135
     18          8           0       -4.038360    0.031048   -0.755044
     19          1           0       -3.424575   -0.552371   -0.266928
     20          1           0       -4.917840   -0.142041   -0.411753
     21          8           0       -2.035568   -1.194240    0.686982
     22          1           0       -2.060467   -1.428579    1.642968
     23          1           0       -1.243026   -1.598199    0.299055
     24          8           0       -0.945562    1.184733    3.492583
     25          1           0       -0.865328    1.419816    2.547764
     26          1           0       -0.187468    1.559666    3.945374
 ---------------------------------------------------------------------
                    Distance matrix (angstroms):
                    1          2          3          4          5
     1  C    0.000000
     2  O    1.212628   0.000000
     3  O    1.301009   2.263088   0.000000
     4  H    1.933507   2.440784   1.019129   0.000000
     5  C    1.550415   2.407558   2.352651   3.277187   0.000000
     6  F    2.377732   3.306054   2.775209   3.718446   1.340971
     7  F    2.377661   2.654953   3.499434   4.299595   1.330389
     8  F    2.377825   3.310554   2.767937   3.713339   1.341621
     9  O    3.280667   3.326450   2.571674   1.553065   4.751563
    10  H    3.927114   3.997554   3.144655   2.175306   5.353311
    11  H    3.272150   2.954226   2.947090   2.018524   4.818601
    12  O    5.282817   4.572701   5.377330   4.687952   6.640884
    13  H    5.161350   4.659592   5.038947   4.305928   6.528726
    14  H    5.631240   4.900520   5.844789   5.271799   6.861367
    15  O    5.257563   5.227988   4.567818   3.709153   6.620423
    16  H    5.477604   5.553363   4.772032   4.049904   6.711443
    17  H    5.328654   5.080217   4.860630   4.001344   6.739955
    18  O    5.495329   4.869266   5.429404   4.639045   6.920125
    19  H    4.849184   4.108079   4.912111   4.145923   6.299669
    20  H    6.353135   5.653865   6.307936   5.483624   7.795139
    21  O    3.718677   2.840074   3.975723   3.305827   5.184534
    22  H    4.203784   3.331542   4.446640   3.768589   5.638538
    23  H    2.959189   1.946669   3.473964   3.023426   4.342076
    24  O    5.058303   4.962586   4.501842   3.715442   6.390920
    25  H    4.393740   4.387020   3.723244   2.860548   5.775295
    26  H    5.291576   5.364804   4.648493   3.992433   6.481277
                    6          7          8          9         10
     6  F    0.000000
     7  F    2.166536   0.000000
     8  F    2.172612   2.166337   0.000000
     9  O    5.217876   5.640349   5.192383   0.000000
    10  H    5.616068   6.271128   5.886798   0.987632   0.000000
    11  H    5.401653   5.503062   5.398513   0.988099   1.559476
    12  O    7.660402   6.930258   6.925943   3.866427   4.529408
    13  H    7.511452   6.989389   6.688757   3.419411   4.111565
    14  H    7.982687   7.036580   7.045646   4.638270   5.378566
    15  O    6.654977   7.470271   7.323405   2.682115   1.728467
    16  H    6.553751   7.582713   7.473788   3.327269   2.379236
    17  H    6.852250   7.440107   7.551255   2.936832   2.157191
    18  O    7.206486   7.326661   7.859990   3.672020   3.285763
    19  H    6.737386   6.640452   7.206160   3.254976   3.136217
    20  H    8.133973   8.149235   8.714338   4.395307   4.021150
    21  O    5.924961   5.464376   5.932342   2.702860   3.150984
    22  H    6.522373   5.884831   6.221508   3.068367   3.643791
    23  H    5.139705   4.523815   5.149257   2.911521   3.481097
    24  O    7.210945   7.157606   6.379541   2.771489   3.399735
    25  H    6.479914   6.624352   5.871875   1.832612   2.464043
    26  H    7.309246   7.312635   6.272745   3.316366   3.970821
                   11         12         13         14         15
    11  H    0.000000
    12  O    3.224908   0.000000
    13  H    3.004393   0.980133   0.000000
    14  H    4.026164   0.959235   1.564345   0.000000
    15  O    2.893944   5.638408   5.352180   6.564616   0.000000
    16  H    3.601991   6.515363   6.243611   7.426971   0.959847
    17  H    2.807376   5.317899   5.197473   6.249904   0.982144
    18  O    3.048619   4.789228   5.000202   5.657907   2.721455
    19  H    2.449453   3.974529   4.261098   4.802456   3.111241
    20  H    3.738798   4.910368   5.199958   5.765030   3.359170
    21  O    1.720401   2.684094   3.020782   3.383169   4.000651
    22  H    2.155577   1.727879   2.215948   2.413058   4.620010
    23  H    2.050361   3.175831   3.497422   3.693140   4.478942
    24  O    2.915906   2.737081   1.782710   3.278381   4.788644
    25  H    2.158146   3.092629   2.279371   3.764318   3.952312
    26  H    3.633669   3.469275   2.501741   3.830570   5.436428
                   16         17         18         19         20
    16  H    0.000000
    17  H    1.560785   0.000000
    18  O    3.207497   1.760301   0.000000
    19  H    3.700543   2.282452   0.977429   0.000000
    20  H    3.886324   2.402426   0.959840   1.555373   0.000000
    21  O    4.672618   3.496957   2.755348   1.803130   3.259115
    22  H    5.388390   4.162869   3.434099   2.505242   3.747218
    23  H    5.030248   4.056939   3.402861   2.484602   4.016205
    24  O    5.636301   4.967488   5.379472   4.826693   5.725658
    25  H    4.754111   4.203487   4.785953   4.285062   5.255567
    26  H    6.224615   5.729681   6.265778   5.716910   6.652577
                   21         22         23         24         25
    21  O    0.000000
    22  H    0.984604   0.000000
    23  H    0.970461   1.582114   0.000000
    24  O    3.836538   3.390205   4.246389   0.000000
    25  H    3.415444   3.218752   3.782560   0.976926   0.000000
    26  H    4.649365   4.211747   4.937809   0.959323   1.559605
                   26
    26  H    0.000000
 Stoichiometry    C2H13F3O8
 Framework group  C1[X(C2H13F3O8)]
 Deg. of freedom    72
 Full point group                 C1      NOp   1
 Largest Abelian subgroup         C1      NOp   1
 Largest concise Abelian subgroup C1      NOp   1
                         Standard orientation:                         
 ---------------------------------------------------------------------
 Center     Atomic      Atomic             Coordinates (Angstroms)
 Number     Number       Type             X           Y           Z
 ---------------------------------------------------------------------
      1          6           0       -1.636539   -0.053393   -0.081187
      2          8           0       -1.015800    0.158406   -1.101133
      3          8           0       -1.173644   -0.296382    1.110161
      4          1           0       -0.154856   -0.300033    1.136284
      5          6           0       -3.186948   -0.057008   -0.083269
      6          9           0       -3.652829   -1.251836    0.308578
      7          9           0       -3.663067    0.201219   -1.298408
      8          9           0       -3.657972    0.873123    0.761090
      9          8           0        1.397191   -0.246222    1.152535
     10          1           0        1.857159   -1.089340    1.382750
     11          1           0        1.623022   -0.097752    0.202115
     12          8           0        2.805323    2.666397   -0.964792
     13          1           0        2.736741    2.686157    0.012738
     14          1           0        2.537470    3.527891   -1.290699
     15          8           0        2.812798   -2.522614    1.241052
     16          1           0        2.444169   -3.394979    1.397249
     17          1           0        3.086311   -2.491681    0.298269
     18          8           0        3.299521   -2.077411   -1.399253
     19          1           0        2.808252   -1.256869   -1.601075
     20          1           0        4.174532   -1.978029   -1.781055
     21          8           0        1.798294    0.231738   -1.477318
     22          1           0        2.141362    1.154634   -1.474000
     23          1           0        0.845806    0.265818   -1.660069
     24          8           0        2.500958    2.231766    1.720365
     25          1           0        2.113334    1.335237    1.739559
     26          1           0        2.095307    2.733376    2.430390
 ---------------------------------------------------------------------
 Rotational constants (GHZ):           0.6708310           0.2634031           0.2404675
 Standard basis: 6-31++G(d,p) (6D, 7F)
 There are   325 symmetry adapted cartesian basis functions of A   symmetry.
 There are   325 symmetry adapted basis functions of A   symmetry.
   325 basis functions,   520 primitive gaussians,   325 cartesian basis functions
    58 alpha electrons       58 beta electrons
       nuclear repulsion energy       963.2199589977 Hartrees.
 NAtoms=   26 NActive=   26 NUniq=   26 SFac= 1.00D+00 NAtFMM=   60 NAOKFM=F Big=F
 Integral buffers will be    131072 words long.
 Raffenetti 2 integral format.
 Two-electron integral symmetry is turned on.
 Nuclear repulsion after empirical dispersion term =      963.2073843703 Hartrees.
 One-electron integrals computed using PRISM.
 NBasis=   325 RedAO= T EigKep=  3.50D-05  NBF=   325
 NBsUse=   325 1.00D-06 EigRej= -1.00D+00 NBFU=   325
 Initial guess from the checkpoint file:  "/local_scratch/slurm.5787680/Gau-3303074.chk"
 B after Tr=    -0.000000   -0.000000   -0.000000
         Rot=    1.000000    0.000136   -0.000035   -0.000033 Ang=   0.02 deg.
 Requested convergence on RMS density matrix=1.00D-10 within 128 cycles.
 Requested convergence on MAX density matrix=1.00D-08.
 Requested convergence on             energy=1.00D-08.
 No special actions if energy rises.
 SCF Done:  E(RwB97XD) =  -985.246422403     A.U. after   12 cycles
            NFock= 12  Conv=0.70D-10     -V/T= 2.0083
 Calling FoFJK, ICntrl=      2127 FMM=F ISym2X=0 I1Cent= 0 IOpClX= 0 NMat=1 NMatS=1 NMatT=0.
 ***** Axes restored to original set *****
 -------------------------------------------------------------------
 Center     Atomic                   Forces (Hartrees/Bohr)
 Number     Number              X              Y              Z
 -------------------------------------------------------------------
      1        6           0.000000763   -0.000004156   -0.000000522
      2        8          -0.000007842    0.000003971    0.000003760
      3        8           0.000009392    0.000001339   -0.000002893
      4        1          -0.000010126    0.000000517    0.000002083
      5        6          -0.000001504    0.000001412    0.000000182
      6        9           0.000000889    0.000000303   -0.000000855
      7        9           0.000000560    0.000000896    0.000000077
      8        9           0.000000490    0.000000211   -0.000000128
      9        8          -0.000002380   -0.000003104    0.000006675
     10        1           0.000001559   -0.000000986   -0.000004355
     11        1           0.000001975    0.000004406   -0.000000718
     12        8          -0.000001425    0.000001260    0.000003004
     13        1           0.000002271    0.000003015   -0.000000729
     14        1           0.000000891   -0.000001231   -0.000000425
     15        8          -0.000001897    0.000003794    0.000000913
     16        1          -0.000000113   -0.000002235    0.000000187
     17        1          -0.000000855   -0.000003315   -0.000000397
     18        8          -0.000001933    0.000001241   -0.000004571
     19        1          -0.000001486   -0.000001729    0.000001313
     20        1           0.000002795   -0.000002534    0.000002916
     21        8           0.000008778    0.000003910   -0.000014997
     22        1           0.000002297   -0.000005636    0.000010989
     23        1          -0.000002024   -0.000002414    0.000000530
     24        8           0.000000211    0.000000557   -0.000010790
     25        1          -0.000001481    0.000001223    0.000008205
     26        1           0.000000196   -0.000000715    0.000000546
 -------------------------------------------------------------------
 Cartesian Forces:  Max     0.000014997 RMS     0.000003961

 GradGradGradGradGradGradGradGradGradGradGradGradGradGradGradGradGradGrad
 Berny optimization.
 Using GEDIIS/GDIIS optimizer.
 FormGI is forming the generalized inverse of G from B-inverse, IUseBI=4.
 Internal  Forces:  Max     0.000039731 RMS     0.000005860
 Search for a local minimum.
 Step number  10 out of a maximum of  156
 All quantities printed in internal units (Hartrees-Bohrs-Radians)
 Mixed Optimization -- En-DIIS/RFO-DIIS
 Swapping is turned off.
 Update second derivatives using D2CorX and points    5    6    7    8    9
                                                     10
 DE= -3.15D-08 DEPred=-2.93D-08 R= 1.07D+00
 Trust test= 1.07D+00 RLast= 4.32D-03 DXMaxT set to 1.68D+00
 ITU=  0  0  1  1  1  1  1  1  1  0
     Eigenvalues ---    0.00011   0.00036   0.00047   0.00056   0.00082
     Eigenvalues ---    0.00150   0.00193   0.00258   0.00313   0.00396
     Eigenvalues ---    0.00495   0.00625   0.00693   0.00811   0.00864
     Eigenvalues ---    0.00942   0.01096   0.01176   0.01281   0.01367
     Eigenvalues ---    0.01413   0.01546   0.01624   0.01733   0.01892
     Eigenvalues ---    0.01984   0.02043   0.02255   0.02327   0.02489
     Eigenvalues ---    0.02723   0.03054   0.03111   0.03395   0.03450
     Eigenvalues ---    0.03929   0.04119   0.04980   0.05250   0.05639
     Eigenvalues ---    0.06073   0.06575   0.07365   0.08147   0.08407
     Eigenvalues ---    0.11662   0.13601   0.19524   0.21498   0.21827
     Eigenvalues ---    0.23853   0.27607   0.33221   0.37062   0.37514
     Eigenvalues ---    0.38189   0.38714   0.43038   0.44263   0.47281
     Eigenvalues ---    0.49120   0.50292   0.50558   0.52398   0.55562
     Eigenvalues ---    0.57066   0.57429   0.57470   0.57533   0.58944
     Eigenvalues ---    0.83318   0.92860
 En-DIIS/RFO-DIIS/Sim-DIIS IScMMF=       -3 using points:    10    9    8    7    6    5    4    3
 RFO step:  Lambda=-2.30649097D-08.
 DidBck=F Rises=F RFO-DIIS coefs:    1.03817    0.31796   -0.34339   -0.05821    0.02650
                  RFO-DIIS coefs:    0.02042   -0.00287    0.00142
 Iteration  1 RMS(Cart)=  0.00057219 RMS(Int)=  0.00000153
 Iteration  2 RMS(Cart)=  0.00000032 RMS(Int)=  0.00000150
 Variable       Old X    -DE/DX   Delta X   Delta X   Delta X     New X
                                 (Linear)    (Quad)   (Total)
    R1        2.29153   0.00000  -0.00001   0.00001   0.00000   2.29154
    R2        2.45855  -0.00000  -0.00004   0.00004  -0.00001   2.45855
    R3        2.92986  -0.00000   0.00003  -0.00002   0.00000   2.92986
    R4        1.92588   0.00000   0.00023  -0.00013   0.00010   1.92598
    R5        2.93487  -0.00001  -0.00048   0.00024  -0.00024   2.93463
    R6        2.53407   0.00000  -0.00001  -0.00001  -0.00002   2.53405
    R7        2.51407  -0.00000   0.00001  -0.00001   0.00000   2.51407
    R8        2.53530   0.00000   0.00001   0.00001   0.00002   2.53531
    R9        1.86635   0.00000   0.00002  -0.00001   0.00001   1.86636
   R10        1.86724  -0.00001   0.00005  -0.00004   0.00002   1.86725
   R11        3.46313  -0.00000   0.00010  -0.00003   0.00008   3.46321
   R12        3.26633   0.00000  -0.00011   0.00012   0.00002   3.26635
   R13        3.25109  -0.00000  -0.00027   0.00018  -0.00009   3.25100
   R14        1.85218   0.00000   0.00000   0.00000   0.00001   1.85219
   R15        1.81269   0.00000  -0.00001   0.00000  -0.00000   1.81269
   R16        3.26522   0.00000   0.00003  -0.00003   0.00001   3.26522
   R17        3.36883  -0.00000  -0.00001  -0.00002  -0.00003   3.36880
   R18        1.81385  -0.00000  -0.00000   0.00000  -0.00000   1.81385
   R19        1.85598   0.00000  -0.00001   0.00000  -0.00000   1.85598
   R20        3.32649   0.00000  -0.00005   0.00006   0.00002   3.32650
   R21        1.84707   0.00000  -0.00000  -0.00000  -0.00000   1.84707
   R22        1.81384  -0.00000  -0.00000   0.00000  -0.00000   1.81384
   R23        3.40742   0.00000  -0.00003   0.00003  -0.00000   3.40742
   R24        1.86063   0.00001   0.00001  -0.00000   0.00000   1.86063
   R25        1.83390  -0.00000   0.00001  -0.00001   0.00000   1.83391
   R26        1.84612  -0.00001  -0.00004   0.00003  -0.00001   1.84611
   R27        1.81286   0.00000   0.00001   0.00000   0.00001   1.81287
    A1        2.24043  -0.00001   0.00002  -0.00003  -0.00001   2.24042
    A2        2.10734   0.00001  -0.00003   0.00003  -0.00000   2.10734
    A3        1.93541   0.00001   0.00001   0.00000   0.00001   1.93542
    A4        1.96040  -0.00004   0.00009  -0.00010  -0.00001   1.96038
    A5        1.92741   0.00000   0.00003   0.00002   0.00005   1.92746
    A6        1.93762  -0.00000   0.00002  -0.00002   0.00000   1.93762
    A7        1.92690   0.00000  -0.00000  -0.00004  -0.00004   1.92685
    A8        1.89179  -0.00000  -0.00002   0.00002  -0.00000   1.89179
    A9        1.88794  -0.00000  -0.00002   0.00001  -0.00000   1.88794
   A10        1.89086  -0.00000  -0.00002   0.00001  -0.00001   1.89085
   A11        2.02448   0.00000  -0.00007   0.00002  -0.00004   2.02444
   A12        1.79624  -0.00001   0.00007  -0.00012  -0.00005   1.79619
   A13        2.00840   0.00000  -0.00045   0.00013  -0.00031   2.00809
   A14        1.81939   0.00000   0.00002  -0.00001   0.00001   1.81940
   A15        2.07147  -0.00000   0.00044  -0.00010   0.00034   2.07181
   A16        1.66004   0.00000   0.00002   0.00004   0.00006   1.66011
   A17        2.81228  -0.00000  -0.00002  -0.00001  -0.00002   2.81226
   A18        1.87676   0.00000  -0.00008   0.00010   0.00003   1.87679
   A19        1.85946  -0.00000  -0.00018   0.00018   0.00000   1.85946
   A20        2.18750  -0.00000   0.00039  -0.00005   0.00035   2.18784
   A21        2.12700   0.00000  -0.00003  -0.00010  -0.00013   2.12687
   A22        1.77884  -0.00000  -0.00003  -0.00001  -0.00003   1.77881
   A23        1.86689  -0.00000  -0.00002  -0.00001  -0.00003   1.86686
   A24        1.91326   0.00000  -0.00012   0.00009  -0.00003   1.91323
   A25        2.11574   0.00000  -0.00014   0.00009  -0.00004   2.11570
   A26        1.86412  -0.00000  -0.00001  -0.00001  -0.00002   1.86411
   A27        1.53674  -0.00000  -0.00001   0.00002   0.00001   1.53675
   A28        1.78414  -0.00000   0.00015  -0.00008   0.00007   1.78421
   A29        1.66148   0.00000  -0.00000   0.00008   0.00008   1.66156
   A30        2.18817  -0.00000   0.00001  -0.00001  -0.00000   2.18817
   A31        2.17221   0.00000  -0.00009   0.00004  -0.00006   2.17215
   A32        1.88567   0.00000   0.00004  -0.00003   0.00001   1.88568
   A33        1.88095   0.00000  -0.00008  -0.00006  -0.00013   1.88083
   A34        2.25442  -0.00000  -0.00080   0.00008  -0.00072   2.25370
   A35        1.87290   0.00000   0.00007  -0.00010  -0.00004   1.87286
   A36        2.79547  -0.00000  -0.00006  -0.00001  -0.00006   2.79541
   A37        3.11937  -0.00003   0.00004  -0.00005  -0.00001   3.11936
   A38        3.01312  -0.00001  -0.00005  -0.00005  -0.00010   3.01303
   A39        2.94004  -0.00000   0.00025  -0.00003   0.00022   2.94026
   A40        2.90773  -0.00000   0.00006  -0.00002   0.00004   2.90777
   A41        2.85939  -0.00000   0.00008  -0.00008   0.00000   2.85939
   A42        2.84765  -0.00000  -0.00014  -0.00007  -0.00021   2.84744
   A43        3.10510  -0.00000  -0.00013   0.00003  -0.00010   3.10500
   A44        3.10303   0.00000   0.00001   0.00003   0.00005   3.10307
   A45        2.93694   0.00000   0.00008  -0.00004   0.00004   2.93698
   A46        3.03161   0.00000   0.00001   0.00002   0.00003   3.03164
   A47        3.13267  -0.00000  -0.00007  -0.00001  -0.00008   3.13260
   A48        3.20906   0.00000   0.00008   0.00006   0.00014   3.20920
    D1       -0.00214   0.00000  -0.00003   0.00008   0.00005  -0.00209
    D2        3.14060   0.00000   0.00001   0.00012   0.00013   3.14073
    D3        2.09167   0.00000   0.00014   0.00053   0.00068   2.09234
    D4       -0.00715  -0.00000   0.00013   0.00051   0.00064  -0.00651
    D5       -2.10446   0.00000   0.00014   0.00054   0.00068  -2.10378
    D6       -1.05098   0.00000   0.00011   0.00050   0.00061  -1.05037
    D7        3.13339   0.00000   0.00010   0.00048   0.00057   3.13397
    D8        1.03609   0.00000   0.00011   0.00050   0.00061   1.03670
    D9       -2.03643   0.00001   0.00027  -0.00018   0.00009  -2.03633
   D10       -0.05991   0.00000   0.00034  -0.00027   0.00007  -0.05984
   D11        1.71249  -0.00001   0.00025  -0.00025   0.00000   1.71249
   D12        1.95221  -0.00001   0.00023  -0.00021   0.00001   1.95223
   D13       -0.00877   0.00000   0.00016  -0.00007   0.00009  -0.00868
   D14       -1.82577  -0.00000  -0.00006  -0.00007  -0.00013  -1.82590
   D15       -2.13585  -0.00000   0.00007  -0.00003   0.00004  -2.13581
   D16        1.94112  -0.00000   0.00003  -0.00001   0.00002   1.94114
   D17        0.03723  -0.00000  -0.00003   0.00001  -0.00001   0.03722
   D18       -0.02644  -0.00000   0.00002  -0.00008  -0.00005  -0.02649
   D19       -2.23265  -0.00000  -0.00001  -0.00006  -0.00007  -2.23272
   D20        2.14664  -0.00000  -0.00007  -0.00003  -0.00011   2.14654
   D21        2.11506   0.00000   0.00052  -0.00016   0.00036   2.11543
   D22       -0.09115   0.00000   0.00048  -0.00014   0.00035  -0.09080
   D23       -1.99504   0.00000   0.00042  -0.00011   0.00031  -1.99473
   D24       -1.66685   0.00001   0.00063   0.00002   0.00065  -1.66620
   D25        2.10549   0.00000   0.00078  -0.00009   0.00070   2.10619
   D26        0.19781  -0.00000   0.00062  -0.00007   0.00055   0.19836
   D27       -2.08610  -0.00000  -0.00017   0.00020   0.00003  -2.08608
   D28       -0.01194  -0.00001  -0.00024   0.00013  -0.00011  -0.01205
   D29       -0.05272  -0.00000  -0.00067   0.00008  -0.00059  -0.05331
   D30       -1.59958   0.00000  -0.00069   0.00014  -0.00055  -1.60013
   D31        1.62615  -0.00000  -0.00065   0.00012  -0.00053   1.62562
   D32       -2.21493  -0.00000  -0.00070  -0.00024  -0.00095  -2.21588
   D33        2.52139   0.00000  -0.00073  -0.00018  -0.00091   2.52048
   D34       -0.53606   0.00000  -0.00069  -0.00020  -0.00089  -0.53695
   D35        2.36881  -0.00000   0.00134   0.00002   0.00136   2.37017
   D36        0.12377  -0.00000   0.00218   0.00021   0.00239   0.12616
   D37        0.01811   0.00000   0.00088  -0.00012   0.00076   0.01886
   D38       -2.22693   0.00000   0.00172   0.00006   0.00179  -2.22515
   D39       -0.02314   0.00000   0.00003  -0.00011  -0.00009  -0.02323
   D40        2.11514  -0.00000  -0.00020   0.00002  -0.00018   2.11496
   D41        2.17555  -0.00000  -0.00001  -0.00025  -0.00026   2.17529
   D42       -1.96936  -0.00000  -0.00024  -0.00011  -0.00035  -1.96971
   D43        0.04224   0.00000  -0.00002   0.00010   0.00009   0.04232
   D44        1.78050  -0.00000   0.00018  -0.00001   0.00018   1.78068
   D45       -1.54699  -0.00000  -0.00003   0.00001  -0.00002  -1.54701
   D46       -2.22603   0.00000   0.00026  -0.00005   0.00021  -2.22582
   D47       -0.48776  -0.00000   0.00046  -0.00016   0.00030  -0.48746
   D48        2.46793  -0.00000   0.00024  -0.00014   0.00010   2.46803
   D49       -0.06909   0.00001  -0.00120   0.00021  -0.00099  -0.07007
   D50        2.42006   0.00000  -0.00233   0.00017  -0.00216   2.41790
         Item               Value     Threshold  Converged?
 Maximum Force            0.000040     0.000015     NO 
 RMS     Force            0.000006     0.000010     YES
 Maximum Displacement     0.003356     0.000060     NO 
 RMS     Displacement     0.000572     0.000040     NO 
 Predicted change in Energy=-1.001775D-08
 GradGradGradGradGradGradGradGradGradGradGradGradGradGradGradGradGradGrad

                          Input orientation:                          
 ---------------------------------------------------------------------
 Center     Atomic      Atomic             Coordinates (Angstroms)
 Number     Number       Type             X           Y           Z
 ---------------------------------------------------------------------
      1          6           0        1.412606   -0.644025   -0.591341
      2          8           0        0.571202   -1.495666   -0.398421
      3          8           0        1.341900    0.631469   -0.344897
      4          1           0        0.445213    0.898497    0.059314
      5          6           0        2.787494   -1.013072   -1.205569
      6          9           0        2.977219   -0.354706   -2.358280
      7          9           0        2.866003   -2.318470   -1.449923
      8          9           0        3.779385   -0.680464   -0.365632
      9          8           0       -0.910844    1.263319    0.722365
     10          1           0       -1.493820    1.872799    0.208458
     11          1           0       -1.396454    0.402777    0.719903
     12          8           0       -2.016918   -1.330597    3.367424
     13          1           0       -1.610296   -0.466401    3.587628
     14          1           0       -1.632899   -1.987760    3.951198
     15          8           0       -2.824175    2.466169   -0.721969
     16          1           0       -2.705858    2.821639   -1.605682
     17          1           0       -3.384907    1.664465   -0.808292
     18          8           0       -4.038396    0.030812   -0.755160
     19          1           0       -3.424510   -0.552521   -0.267070
     20          1           0       -4.917816   -0.142329   -0.411742
     21          8           0       -2.035447   -1.194165    0.686905
     22          1           0       -2.060380   -1.428589    1.642870
     23          1           0       -1.242870   -1.598050    0.298969
     24          8           0       -0.944738    1.184655    3.492554
     25          1           0       -0.864983    1.419908    2.547740
     26          1           0       -0.185692    1.558366    3.944769
 ---------------------------------------------------------------------
                    Distance matrix (angstroms):
                    1          2          3          4          5
     1  C    0.000000
     2  O    1.212630   0.000000
     3  O    1.301007   2.263082   0.000000
     4  H    1.933539   2.440780   1.019185   0.000000
     5  C    1.550416   2.407558   2.352661   3.277240   0.000000
     6  F    2.377770   3.306320   2.774980   3.718376   1.340963
     7  F    2.377665   2.654953   3.499444   4.299639   1.330389
     8  F    2.377797   3.310298   2.768200   3.713543   1.341630
     9  O    3.280580   3.326352   2.571602   1.552940   4.751483
    10  H    3.927008   3.997396   3.144585   2.175169   5.353259
    11  H    3.271999   2.954049   2.946979   2.018380   4.818454
    12  O    5.282503   4.572439   5.377051   4.687701   6.640441
    13  H    5.160743   4.659067   5.038406   4.305469   6.527951
    14  H    5.631642   4.900959   5.845188   5.272172   6.861643
    15  O    5.257441   5.227753   4.567767   3.709030   6.620410
    16  H    5.477359   5.552992   4.771873   4.049684   6.711335
    17  H    5.328445   5.079883   4.860506   4.001158   6.739850
    18  O    5.495058   4.868859   5.429245   4.638857   6.919924
    19  H    4.848836   4.107613   4.911879   4.145689   6.299356
    20  H    6.352811   5.653408   6.307716   5.483366   7.794881
    21  O    3.718284   2.839622   3.975428   3.305568   5.184112
    22  H    4.203436   3.331155   4.446411   3.768419   5.638098
    23  H    2.958778   1.946199   3.473666   3.023211   4.341621
    24  O    5.057602   4.962044   4.501195   3.714968   6.389986
    25  H    4.393298   4.386692   3.722811   2.860202   5.774714
    26  H    5.289743   5.363142   4.646925   3.991269   6.479052
                    6          7          8          9         10
     6  F    0.000000
     7  F    2.166530   0.000000
     8  F    2.172610   2.166337   0.000000
     9  O    5.217797   5.640268   5.192329   0.000000
    10  H    5.616058   6.270967   5.886886   0.987637   0.000000
    11  H    5.401667   5.502897   5.398251   0.988108   1.559494
    12  O    7.660120   6.930053   6.924991   3.866282   4.529287
    13  H    7.510764   6.988872   6.687507   3.419195   4.111473
    14  H    7.983080   7.037159   7.045343   4.638560   5.378788
    15  O    6.655149   7.469994   7.323612   2.682124   1.728475
    16  H    6.553849   7.582257   7.474011   3.327197   2.379168
    17  H    6.852456   7.439713   7.551273   2.936804   2.157172
    18  O    7.206765   7.326155   7.859730   3.672021   3.285779
    19  H    6.737538   6.639900   7.205705   3.254962   3.136218
    20  H    8.134230   8.148697   8.713956   4.395211   4.021087
    21  O    5.924918   5.463910   5.931610   2.702817   3.150958
    22  H    6.522256   5.884430   6.220662   3.068409   3.643857
    23  H    5.139652   4.523325   5.148466   2.911519   3.481086
    24  O    7.209967   7.156934   6.378213   2.771512   3.400046
    25  H    6.479259   6.623975   5.871070   1.832653   2.464303
    26  H    7.307001   7.310636   6.270068   3.316140   3.971157
                   11         12         13         14         15
    11  H    0.000000
    12  O    3.224736   0.000000
    13  H    3.004171   0.980136   0.000000
    14  H    4.026393   0.959232   1.564362   0.000000
    15  O    2.893954   5.638282   5.352205   6.564687   0.000000
    16  H    3.601913   6.515173   6.243551   7.427010   0.959847
    17  H    2.807344   5.317743   5.197494   6.249882   0.982141
    18  O    3.048610   4.789102   5.000270   5.657814   2.721470
    19  H    2.449432   3.974451   4.261160   4.802455   3.111241
    20  H    3.738683   4.910121   5.199968   5.764681   3.359142
    21  O    1.720356   2.684052   3.020693   3.383408   4.000633
    22  H    2.155590   1.727882   2.215957   2.413253   4.620064
    23  H    2.050386   3.175862   3.497272   3.693613   4.478919
    24  O    2.915986   2.737101   1.782693   3.278436   4.789234
    25  H    2.158242   3.092589   2.279258   3.764517   3.952733
    26  H    3.633331   3.468835   2.501344   3.830072   5.437292
                   16         17         18         19         20
    16  H    0.000000
    17  H    1.560766   0.000000
    18  O    3.207454   1.760311   0.000000
    19  H    3.700446   2.282436   0.977428   0.000000
    20  H    3.886305   2.402409   0.959840   1.555362   0.000000
    21  O    4.672482   3.496916   2.755345   1.803128   3.259055
    22  H    5.388337   4.162878   3.434086   2.505238   3.747110
    23  H    5.030078   4.056889   3.402844   2.484569   4.016150
    24  O    5.636778   4.968089   5.380069   4.827196   5.726235
    25  H    4.754428   4.203900   4.786365   4.285418   5.255909
    26  H    6.225319   5.730429   6.266265   5.717112   6.653161
                   21         22         23         24         25
    21  O    0.000000
    22  H    0.984604   0.000000
    23  H    0.970462   1.582122   0.000000
    24  O    3.836678   3.390433   4.246330   0.000000
    25  H    3.415563   3.218960   3.782571   0.976922   0.000000
    26  H    4.648838   4.211305   4.936845   0.959327   1.559582
                   26
    26  H    0.000000
 Stoichiometry    C2H13F3O8
 Framework group  C1[X(C2H13F3O8)]
 Deg. of freedom    72
 Full point group                 C1      NOp   1
 Largest Abelian subgroup         C1      NOp   1
 Largest concise Abelian subgroup C1      NOp   1
                         Standard orientation:                         
 ---------------------------------------------------------------------
 Center     Atomic      Atomic             Coordinates (Angstroms)
 Number     Number       Type             X           Y           Z
 ---------------------------------------------------------------------
      1          6           0       -1.636313   -0.053705   -0.081209
      2          8           0       -1.015520    0.157865   -1.101172
      3          8           0       -1.173469   -0.296456    1.110204
      4          1           0       -0.154626   -0.300073    1.136363
      5          6           0       -3.186724   -0.057175   -0.083347
      6          9           0       -3.652796   -1.251598    0.309481
      7          9           0       -3.662777    0.200115   -1.298711
      8          9           0       -3.657639    0.873735    0.760227
      9          8           0        1.397289   -0.246074    1.152670
     10          1           0        1.857317   -1.089143    1.382969
     11          1           0        1.623090   -0.097680    0.202223
     12          8           0        2.805007    2.666297   -0.965008
     13          1           0        2.735971    2.686299    0.012488
     14          1           0        2.537833    3.527873   -1.291246
     15          8           0        2.813097   -2.522343    1.241385
     16          1           0        2.444424   -3.394686    1.397607
     17          1           0        3.086550   -2.491459    0.298586
     18          8           0        3.299659   -2.077380   -1.399005
     19          1           0        2.808228   -1.256954   -1.600900
     20          1           0        4.174663   -1.977823   -1.780778
     21          8           0        1.798125    0.231559   -1.477238
     22          1           0        2.141091    1.154495   -1.474172
     23          1           0        0.845625    0.265473   -1.659967
     24          8           0        2.499760    2.232581    1.720217
     25          1           0        2.112705    1.335814    1.739551
     26          1           0        2.092655    2.734479    2.429211
 ---------------------------------------------------------------------
 Rotational constants (GHZ):           0.6708063           0.2634348           0.2404912
 Standard basis: 6-31++G(d,p) (6D, 7F)
 There are   325 symmetry adapted cartesian basis functions of A   symmetry.
 There are   325 symmetry adapted basis functions of A   symmetry.
   325 basis functions,   520 primitive gaussians,   325 cartesian basis functions
    58 alpha electrons       58 beta electrons
       nuclear repulsion energy       963.2399514093 Hartrees.
 NAtoms=   26 NActive=   26 NUniq=   26 SFac= 1.00D+00 NAtFMM=   60 NAOKFM=F Big=F
 Integral buffers will be    131072 words long.
 Raffenetti 2 integral format.
 Two-electron integral symmetry is turned on.
 Nuclear repulsion after empirical dispersion term =      963.2273760290 Hartrees.
 One-electron integrals computed using PRISM.
 NBasis=   325 RedAO= T EigKep=  3.50D-05  NBF=   325
 NBsUse=   325 1.00D-06 EigRej= -1.00D+00 NBFU=   325
 Initial guess from the checkpoint file:  "/local_scratch/slurm.5787680/Gau-3303074.chk"
 B after Tr=     0.000000   -0.000000    0.000000
         Rot=    1.000000    0.000108    0.000019   -0.000042 Ang=   0.01 deg.
 Requested convergence on RMS density matrix=1.00D-10 within 128 cycles.
 Requested convergence on MAX density matrix=1.00D-08.
 Requested convergence on             energy=1.00D-08.
 No special actions if energy rises.
 SCF Done:  E(RwB97XD) =  -985.246422399     A.U. after   11 cycles
            NFock= 11  Conv=0.94D-10     -V/T= 2.0083
 Calling FoFJK, ICntrl=      2127 FMM=F ISym2X=0 I1Cent= 0 IOpClX= 0 NMat=1 NMatS=1 NMatT=0.
 ***** Axes restored to original set *****
 -------------------------------------------------------------------
 Center     Atomic                   Forces (Hartrees/Bohr)
 Number     Number              X              Y              Z
 -------------------------------------------------------------------
      1        6           0.000002183    0.000003726   -0.000000253
      2        8           0.000000671   -0.000002421   -0.000000806
      3        8          -0.000008475    0.000002255    0.000004206
      4        1           0.000009827   -0.000003927   -0.000005412
      5        6           0.000001177   -0.000000342   -0.000000686
      6        9          -0.000000630    0.000000858   -0.000000451
      7        9          -0.000000690    0.000001200    0.000000575
      8        9          -0.000000640    0.000001058    0.000000440
      9        8          -0.000003579   -0.000004206    0.000001631
     10        1           0.000000947   -0.000001809    0.000000212
     11        1           0.000001972    0.000005549   -0.000000002
     12        8          -0.000000355   -0.000000474    0.000002083
     13        1           0.000000356    0.000005372    0.000001246
     14        1           0.000000810   -0.000002223   -0.000000286
     15        8           0.000002193    0.000003206    0.000000234
     16        1          -0.000000389   -0.000000000   -0.000000581
     17        1          -0.000003923   -0.000005729    0.000000379
     18        8          -0.000002095    0.000002224   -0.000005337
     19        1          -0.000000002   -0.000002940    0.000003427
     20        1           0.000001860   -0.000001968    0.000002372
     21        8          -0.000002286    0.000002296   -0.000007413
     22        1           0.000001442   -0.000002038    0.000006451
     23        1           0.000000184   -0.000000389   -0.000000034
     24        8           0.000000703   -0.000002028   -0.000005190
     25        1          -0.000000880    0.000001161    0.000005124
     26        1          -0.000000378    0.000001588   -0.000001927
 -------------------------------------------------------------------
 Cartesian Forces:  Max     0.000009827 RMS     0.000002989

 GradGradGradGradGradGradGradGradGradGradGradGradGradGradGradGradGradGrad
 Berny optimization.
 Using GEDIIS/GDIIS optimizer.
 FormGI is forming the generalized inverse of G from B-inverse, IUseBI=4.
 Internal  Forces:  Max     0.000010885 RMS     0.000002196
 Search for a local minimum.
 Step number  11 out of a maximum of  156
 All quantities printed in internal units (Hartrees-Bohrs-Radians)
 Mixed Optimization -- En-DIIS/RFO-DIIS
 Swapping is turned off.
 Update second derivatives using D2CorX and points    5    6    7    8    9
                                                     10   11
 DE=  3.99D-09 DEPred=-1.00D-08 R=-3.98D-01
 Trust test=-3.98D-01 RLast= 5.10D-03 DXMaxT set to 8.42D-01
 ITU= -1  0  0  1  1  1  1  1  1  1  0
     Eigenvalues ---    0.00015   0.00036   0.00048   0.00052   0.00084
     Eigenvalues ---    0.00135   0.00192   0.00259   0.00307   0.00391
     Eigenvalues ---    0.00477   0.00662   0.00701   0.00817   0.00868
     Eigenvalues ---    0.00945   0.01095   0.01186   0.01295   0.01355
     Eigenvalues ---    0.01414   0.01520   0.01621   0.01734   0.01869
     Eigenvalues ---    0.02025   0.02038   0.02240   0.02330   0.02484
     Eigenvalues ---    0.02722   0.02951   0.03119   0.03408   0.03445
     Eigenvalues ---    0.03954   0.04127   0.04979   0.05229   0.05667
     Eigenvalues ---    0.06029   0.06570   0.07309   0.08156   0.08505
     Eigenvalues ---    0.11661   0.13604   0.19525   0.21549   0.21825
     Eigenvalues ---    0.23885   0.28105   0.35556   0.37382   0.37520
     Eigenvalues ---    0.38693   0.40388   0.43360   0.44222   0.47391
     Eigenvalues ---    0.49116   0.50272   0.50540   0.52399   0.55567
     Eigenvalues ---    0.57067   0.57426   0.57495   0.57539   0.59334
     Eigenvalues ---    0.89366   0.94805
 En-DIIS/RFO-DIIS/Sim-DIIS IScMMF=       -3 using points:    11   10    9    8    7    6    5    4    3
 RFO step:  Lambda=-1.62271822D-09.
 DidBck=T Rises=F RFO-DIIS coefs:    0.75687    0.43343   -0.16056    0.00208   -0.06318
                  RFO-DIIS coefs:    0.01983    0.01086   -0.00013    0.00081
 Iteration  1 RMS(Cart)=  0.00023868 RMS(Int)=  0.00000137
 Iteration  2 RMS(Cart)=  0.00000004 RMS(Int)=  0.00000137
 Variable       Old X    -DE/DX   Delta X   Delta X   Delta X     New X
                                 (Linear)    (Quad)   (Total)
    R1        2.29154   0.00000   0.00001  -0.00001  -0.00000   2.29154
    R2        2.45855  -0.00000  -0.00001   0.00001   0.00000   2.45855
    R3        2.92986  -0.00000   0.00001  -0.00001  -0.00000   2.92986
    R4        1.92598  -0.00001   0.00010  -0.00013  -0.00003   1.92595
    R5        2.93463   0.00000  -0.00021   0.00028   0.00007   2.93470
    R6        2.53405   0.00000   0.00000  -0.00000  -0.00000   2.53405
    R7        2.51407  -0.00000   0.00000  -0.00001  -0.00000   2.51407
    R8        2.53531  -0.00000   0.00000  -0.00000   0.00000   2.53531
    R9        1.86636  -0.00000  -0.00000  -0.00001  -0.00001   1.86636
   R10        1.86725  -0.00000  -0.00000  -0.00001  -0.00001   1.86724
   R11        3.46321  -0.00000  -0.00002  -0.00003  -0.00005   3.46316
   R12        3.26635   0.00000  -0.00003   0.00007   0.00003   3.26638
   R13        3.25100   0.00000  -0.00011   0.00012   0.00002   3.25102
   R14        1.85219   0.00000  -0.00000   0.00001   0.00001   1.85219
   R15        1.81269   0.00000   0.00000   0.00000   0.00000   1.81269
   R16        3.26522   0.00000   0.00001   0.00003   0.00003   3.26525
   R17        3.36880  -0.00000   0.00008  -0.00011  -0.00003   3.36877
   R18        1.81385   0.00000  -0.00000   0.00000  -0.00000   1.81385
   R19        1.85598   0.00000  -0.00000   0.00001   0.00001   1.85599
   R20        3.32650  -0.00000  -0.00001  -0.00000  -0.00001   3.32649
   R21        1.84707   0.00000   0.00001   0.00000   0.00001   1.84708
   R22        1.81384  -0.00000  -0.00000   0.00000   0.00000   1.81384
   R23        3.40742  -0.00000  -0.00002   0.00001  -0.00001   3.40741
   R24        1.86063   0.00001   0.00001   0.00001   0.00002   1.86065
   R25        1.83391   0.00000   0.00001  -0.00001  -0.00000   1.83390
   R26        1.84611  -0.00001  -0.00001   0.00000  -0.00001   1.84611
   R27        1.81287  -0.00000  -0.00000  -0.00000  -0.00000   1.81286
    A1        2.24042   0.00000   0.00001  -0.00001   0.00000   2.24042
    A2        2.10734  -0.00000  -0.00001   0.00001   0.00000   2.10734
    A3        1.93542  -0.00000   0.00000  -0.00000  -0.00000   1.93542
    A4        1.96038   0.00001   0.00001  -0.00001  -0.00000   1.96038
    A5        1.92746  -0.00000  -0.00000   0.00001   0.00000   1.92747
    A6        1.93762  -0.00000   0.00001  -0.00001  -0.00000   1.93762
    A7        1.92685  -0.00000   0.00001  -0.00001  -0.00001   1.92685
    A8        1.89179   0.00000  -0.00001   0.00001   0.00000   1.89179
    A9        1.88794   0.00000  -0.00000   0.00001   0.00000   1.88794
   A10        1.89085   0.00000  -0.00001   0.00001   0.00000   1.89085
   A11        2.02444  -0.00000  -0.00004   0.00004   0.00000   2.02444
   A12        1.79619   0.00000   0.00001   0.00000   0.00001   1.79620
   A13        2.00809  -0.00000   0.00006  -0.00003   0.00003   2.00812
   A14        1.81940  -0.00000  -0.00000  -0.00002  -0.00002   1.81938
   A15        2.07181   0.00000  -0.00001  -0.00002  -0.00003   2.07178
   A16        1.66011   0.00000  -0.00002   0.00003   0.00002   1.66013
   A17        2.81226   0.00000  -0.00003  -0.00001  -0.00003   2.81223
   A18        1.87679   0.00000  -0.00001   0.00001   0.00000   1.87679
   A19        1.85946  -0.00000   0.00002  -0.00002   0.00001   1.85947
   A20        2.18784  -0.00000  -0.00013  -0.00010  -0.00022   2.18762
   A21        2.12687   0.00000  -0.00006   0.00007   0.00001   2.12689
   A22        1.77881  -0.00000   0.00000   0.00002   0.00003   1.77883
   A23        1.86686   0.00000  -0.00001   0.00001  -0.00000   1.86686
   A24        1.91323  -0.00000  -0.00001  -0.00004  -0.00005   1.91317
   A25        2.11570   0.00000  -0.00000  -0.00005  -0.00005   2.11565
   A26        1.86411  -0.00000  -0.00000  -0.00002  -0.00002   1.86408
   A27        1.53675   0.00000   0.00004   0.00001   0.00005   1.53680
   A28        1.78421  -0.00000   0.00004  -0.00008  -0.00004   1.78417
   A29        1.66156  -0.00000   0.00000   0.00001   0.00001   1.66158
   A30        2.18817  -0.00000   0.00001  -0.00002  -0.00001   2.18816
   A31        2.17215  -0.00000  -0.00003   0.00004   0.00001   2.17216
   A32        1.88568  -0.00000  -0.00001  -0.00000  -0.00001   1.88567
   A33        1.88083   0.00000  -0.00006   0.00011   0.00006   1.88088
   A34        2.25370   0.00000   0.00043  -0.00019   0.00024   2.25394
   A35        1.87286  -0.00000  -0.00003   0.00003   0.00000   1.87286
   A36        2.79541   0.00000   0.00007  -0.00011  -0.00003   2.79538
   A37        3.11936   0.00001   0.00001   0.00000   0.00002   3.11937
   A38        3.01303   0.00000   0.00001   0.00003   0.00004   3.01306
   A39        2.94026  -0.00000  -0.00010   0.00005  -0.00006   2.94020
   A40        2.90777  -0.00000   0.00003  -0.00001   0.00003   2.90780
   A41        2.85939  -0.00000  -0.00005   0.00004  -0.00000   2.85939
   A42        2.84744   0.00000  -0.00002   0.00007   0.00005   2.84749
   A43        3.10500  -0.00000  -0.00001  -0.00000  -0.00001   3.10499
   A44        3.10307  -0.00000  -0.00002   0.00001  -0.00001   3.10307
   A45        2.93698  -0.00000   0.00008  -0.00008  -0.00001   2.93697
   A46        3.03164  -0.00000  -0.00000   0.00003   0.00003   3.03166
   A47        3.13260   0.00000  -0.00008   0.00005  -0.00003   3.13256
   A48        3.20920   0.00000  -0.00008   0.00006  -0.00002   3.20918
    D1       -0.00209   0.00000  -0.00003   0.00003   0.00000  -0.00209
    D2        3.14073   0.00000  -0.00004   0.00005   0.00001   3.14074
    D3        2.09234  -0.00000  -0.00005   0.00009   0.00005   2.09239
    D4       -0.00651  -0.00000  -0.00004   0.00009   0.00004  -0.00647
    D5       -2.10378   0.00000  -0.00005   0.00010   0.00005  -2.10373
    D6       -1.05037   0.00000  -0.00004   0.00008   0.00004  -1.05032
    D7        3.13397   0.00000  -0.00004   0.00008   0.00004   3.13401
    D8        1.03670   0.00000  -0.00004   0.00008   0.00004   1.03674
    D9       -2.03633  -0.00000   0.00012   0.00001   0.00013  -2.03620
   D10       -0.05984   0.00000   0.00011   0.00001   0.00012  -0.05972
   D11        1.71249   0.00000   0.00012   0.00004   0.00016   1.71265
   D12        1.95223   0.00000   0.00031   0.00001   0.00031   1.95254
   D13       -0.00868  -0.00000   0.00031  -0.00000   0.00031  -0.00837
   D14       -1.82590  -0.00000   0.00034  -0.00002   0.00031  -1.82558
   D15       -2.13581  -0.00000  -0.00008  -0.00010  -0.00018  -2.13599
   D16        1.94114  -0.00000  -0.00012  -0.00006  -0.00018   1.94097
   D17        0.03722  -0.00000  -0.00011  -0.00006  -0.00017   0.03705
   D18       -0.02649   0.00000  -0.00012  -0.00006  -0.00017  -0.02666
   D19       -2.23272  -0.00000  -0.00015  -0.00002  -0.00017  -2.23289
   D20        2.14654   0.00000  -0.00015  -0.00001  -0.00016   2.14638
   D21        2.11543  -0.00000  -0.00014  -0.00007  -0.00022   2.11521
   D22       -0.09080  -0.00000  -0.00017  -0.00004  -0.00021  -0.09101
   D23       -1.99473  -0.00000  -0.00017  -0.00003  -0.00020  -1.99493
   D24       -1.66620  -0.00000   0.00009  -0.00006   0.00003  -1.66617
   D25        2.10619   0.00000   0.00009  -0.00006   0.00004   2.10622
   D26        0.19836   0.00000   0.00011  -0.00005   0.00006   0.19841
   D27       -2.08608  -0.00000  -0.00018   0.00000  -0.00018  -2.08626
   D28       -0.01205   0.00000  -0.00023   0.00008  -0.00016  -0.01220
   D29       -0.05331   0.00000   0.00030  -0.00005   0.00025  -0.05306
   D30       -1.60013  -0.00000   0.00023  -0.00003   0.00020  -1.59993
   D31        1.62562   0.00000   0.00031  -0.00005   0.00026   1.62588
   D32       -2.21588   0.00000   0.00043  -0.00000   0.00043  -2.21546
   D33        2.52048  -0.00000   0.00036   0.00001   0.00037   2.52086
   D34       -0.53695  -0.00000   0.00044  -0.00000   0.00044  -0.53651
   D35        2.37017  -0.00000  -0.00047  -0.00009  -0.00056   2.36961
   D36        0.12616  -0.00000  -0.00079  -0.00011  -0.00090   0.12526
   D37        0.01886   0.00000  -0.00025   0.00002  -0.00023   0.01863
   D38       -2.22515   0.00000  -0.00057  -0.00000  -0.00057  -2.22572
   D39       -0.02323   0.00000  -0.00011  -0.00002  -0.00013  -0.02335
   D40        2.11496  -0.00000  -0.00013  -0.00012  -0.00025   2.11472
   D41        2.17529   0.00000  -0.00017   0.00008  -0.00009   2.17520
   D42       -1.96971  -0.00000  -0.00019  -0.00002  -0.00021  -1.96992
   D43        0.04232  -0.00000   0.00008   0.00002   0.00010   0.04242
   D44        1.78068  -0.00000   0.00014  -0.00006   0.00008   1.78077
   D45       -1.54701  -0.00000   0.00006  -0.00000   0.00006  -1.54695
   D46       -2.22582  -0.00000   0.00013   0.00010   0.00023  -2.22559
   D47       -0.48746   0.00000   0.00019   0.00003   0.00022  -0.48724
   D48        2.46803  -0.00000   0.00011   0.00008   0.00019   2.46822
   D49       -0.07007  -0.00000   0.00005   0.00006   0.00011  -0.06996
   D50        2.41790  -0.00000   0.00058  -0.00008   0.00050   2.41841
         Item               Value     Threshold  Converged?
 Maximum Force            0.000011     0.000015     YES
 RMS     Force            0.000002     0.000010     YES
 Maximum Displacement     0.001038     0.000060     NO 
 RMS     Displacement     0.000239     0.000040     NO 
 Predicted change in Energy=-2.526518D-09
 GradGradGradGradGradGradGradGradGradGradGradGradGradGradGradGradGradGrad

                          Input orientation:                          
 ---------------------------------------------------------------------
 Center     Atomic      Atomic             Coordinates (Angstroms)
 Number     Number       Type             X           Y           Z
 ---------------------------------------------------------------------
      1          6           0        1.412677   -0.644075   -0.591381
      2          8           0        0.571203   -1.495688   -0.398646
      3          8           0        1.342019    0.631397   -0.344801
      4          1           0        0.445316    0.898426    0.059339
      5          6           0        2.787612   -1.013131   -1.205496
      6          9           0        2.977532   -0.354608   -2.358084
      7          9           0        2.866052   -2.318498   -1.450033
      8          9           0        3.779421   -0.680722   -0.365382
      9          8           0       -0.910808    1.263284    0.722318
     10          1           0       -1.493744    1.872764    0.208371
     11          1           0       -1.396441    0.402761    0.719827
     12          8           0       -2.016739   -1.330697    3.367367
     13          1           0       -1.610263   -0.466436    3.587595
     14          1           0       -1.632350   -1.987875    3.950884
     15          8           0       -2.824156    2.466145   -0.722000
     16          1           0       -2.705905    2.821550   -1.605748
     17          1           0       -3.384968    1.664481   -0.808214
     18          8           0       -4.038640    0.030912   -0.754945
     19          1           0       -3.424696   -0.552455   -0.266963
     20          1           0       -4.917982   -0.142089   -0.411254
     21          8           0       -2.035534   -1.194151    0.686823
     22          1           0       -2.060359   -1.428587    1.642796
     23          1           0       -1.243026   -1.598076    0.298790
     24          8           0       -0.944929    1.184688    3.492468
     25          1           0       -0.865098    1.419935    2.547664
     26          1           0       -0.186173    1.558809    3.944826
 ---------------------------------------------------------------------
                    Distance matrix (angstroms):
                    1          2          3          4          5
     1  C    0.000000
     2  O    1.212629   0.000000
     3  O    1.301008   2.263083   0.000000
     4  H    1.933528   2.440774   1.019171   0.000000
     5  C    1.550415   2.407558   2.352660   3.277226   0.000000
     6  F    2.377772   3.306339   2.774962   3.718352   1.340963
     7  F    2.377662   2.654950   3.499442   4.299624   1.330389
     8  F    2.377792   3.310277   2.768214   3.713536   1.341630
     9  O    3.280610   3.326386   2.571625   1.552976   4.751510
    10  H    3.927005   3.997368   3.144606   2.175202   5.353264
    11  H    3.272045   2.954102   2.947010   2.018415   4.818498
    12  O    5.282427   4.572475   5.376919   4.687617   6.640310
    13  H    5.160771   4.659213   5.038347   4.305443   6.527932
    14  H    5.631178   4.900644   5.844687   5.271769   6.861082
    15  O    5.257498   5.227728   4.567887   3.709135   6.620504
    16  H    5.477427   5.552934   4.772048   4.049829   6.711461
    17  H    5.328587   5.079931   4.860701   4.001320   6.740043
    18  O    5.495381   4.869097   5.429576   4.639127   6.920314
    19  H    4.849105   4.107827   4.912141   4.145904   6.299670
    20  H    6.353084   5.653631   6.307956   5.483529   7.795237
    21  O    3.718406   2.839761   3.975517   3.305636   5.184243
    22  H    4.203449   3.331232   4.446375   3.768386   5.638102
    23  H    2.958932   1.946363   3.473790   3.023302   4.341783
    24  O    5.057717   4.962242   4.501210   3.714983   6.390081
    25  H    4.393404   4.386863   3.722836   2.860231   5.774800
    26  H    5.290198   5.363704   4.647189   3.991478   6.479513
                    6          7          8          9         10
     6  F    0.000000
     7  F    2.166530   0.000000
     8  F    2.172611   2.166338   0.000000
     9  O    5.217819   5.640296   5.192350   0.000000
    10  H    5.616065   6.270950   5.886914   0.987635   0.000000
    11  H    5.401739   5.502944   5.398255   0.988101   1.559476
    12  O    7.660045   6.929988   6.924691   3.866278   4.529343
    13  H    7.510756   6.988935   6.687348   3.419207   4.111519
    14  H    7.982584   7.036678   7.044577   4.638350   5.378676
    15  O    6.655298   7.470027   7.323740   2.682132   1.728493
    16  H    6.554040   7.582285   7.474213   3.327230   2.379193
    17  H    6.852752   7.439845   7.551459   2.936827   2.157210
    18  O    7.207312   7.326503   7.860042   3.672108   3.285863
    19  H    6.737986   6.640186   7.205931   3.255029   3.136272
    20  H    8.134768   8.149049   8.714186   4.395167   4.021066
    21  O    5.925126   5.464051   5.931647   2.702823   3.150939
    22  H    6.522332   5.884476   6.220539   3.068373   3.643837
    23  H    5.139874   4.523484   5.148556   2.911550   3.481059
    24  O    7.209999   7.157108   6.378263   2.771475   3.399991
    25  H    6.479288   6.624118   5.871128   1.832626   2.464253
    26  H    7.307316   7.311230   6.270512   3.316171   3.971071
                   11         12         13         14         15
    11  H    0.000000
    12  O    3.224766   0.000000
    13  H    3.004216   0.980138   0.000000
    14  H    4.026229   0.959234   1.564367   0.000000
    15  O    2.893923   5.638339   5.352213   6.564644   0.000000
    16  H    3.601880   6.515212   6.243564   7.426928   0.959847
    17  H    2.807327   5.317765   5.197453   6.249832   0.982145
    18  O    3.048679   4.789104   5.000202   5.657788   2.721474
    19  H    2.449492   3.974463   4.261124   4.802413   3.111214
    20  H    3.738644   4.909988   5.199712   5.764595   3.359101
    21  O    1.720365   2.684086   3.020745   3.383291   4.000559
    22  H    2.155573   1.727898   2.215979   2.413145   4.620020
    23  H    2.050404   3.175892   3.497386   3.693414   4.478826
    24  O    2.915958   2.737077   1.782675   3.278391   4.789089
    25  H    2.158230   3.092599   2.279281   3.764421   3.952616
    26  H    3.633430   3.468960   2.501453   3.830201   5.437047
                   16         17         18         19         20
    16  H    0.000000
    17  H    1.560768   0.000000
    18  O    3.207446   1.760305   0.000000
    19  H    3.700394   2.282397   0.977431   0.000000
    20  H    3.886291   2.402374   0.959841   1.555353   0.000000
    21  O    4.672380   3.496839   2.755341   1.803123   3.259005
    22  H    5.388268   4.162825   3.434078   2.505235   3.747027
    23  H    5.029948   4.056803   3.402855   2.484569   4.016138
    24  O    5.636680   4.967883   5.379848   4.827031   5.725778
    25  H    4.754360   4.203745   4.786229   4.285322   5.255567
    26  H    6.225146   5.730170   6.266085   5.717048   6.652707
                   21         22         23         24         25
    21  O    0.000000
    22  H    0.984612   0.000000
    23  H    0.970461   1.582122   0.000000
    24  O    3.836657   3.390381   4.246436   0.000000
    25  H    3.415566   3.218931   3.782678   0.976917   0.000000
    26  H    4.649033   4.211467   4.937251   0.959326   1.559579
                   26
    26  H    0.000000
 Stoichiometry    C2H13F3O8
 Framework group  C1[X(C2H13F3O8)]
 Deg. of freedom    72
 Full point group                 C1      NOp   1
 Largest Abelian subgroup         C1      NOp   1
 Largest concise Abelian subgroup C1      NOp   1
                         Standard orientation:                         
 ---------------------------------------------------------------------
 Center     Atomic      Atomic             Coordinates (Angstroms)
 Number     Number       Type             X           Y           Z
 ---------------------------------------------------------------------
      1          6           0       -1.636377   -0.053800   -0.081233
      2          8           0       -1.015596    0.157629   -1.101232
      3          8           0       -1.173518   -0.296419    1.110203
      4          1           0       -0.154689   -0.300058    1.136342
      5          6           0       -3.186787   -0.057223   -0.083339
      6          9           0       -3.652894   -1.251563    0.309696
      7          9           0       -3.662853    0.199883   -1.298737
      8          9           0       -3.657650    0.873845    0.760090
      9          8           0        1.397264   -0.246085    1.152645
     10          1           0        1.857278   -1.089162    1.382929
     11          1           0        1.623073   -0.097695    0.202206
     12          8           0        2.804707    2.666462   -0.964966
     13          1           0        2.735822    2.686390    0.012545
     14          1           0        2.537060    3.527923   -1.291126
     15          8           0        2.813198   -2.522288    1.241314
     16          1           0        2.444593   -3.394679    1.397421
     17          1           0        3.086774   -2.491308    0.298549
     18          8           0        3.300104   -2.077137   -1.398986
     19          1           0        2.808535   -1.256794   -1.600896
     20          1           0        4.175175   -1.977313   -1.780536
     21          8           0        1.798189    0.231549   -1.477255
     22          1           0        2.141017    1.154544   -1.474136
     23          1           0        0.845702    0.265332   -1.660068
     24          8           0        2.499823    2.232479    1.720233
     25          1           0        2.112743    1.335727    1.739567
     26          1           0        2.093105    2.734237    2.429546
 ---------------------------------------------------------------------
 Rotational constants (GHZ):           0.6708251           0.2634243           0.2404843
 Standard basis: 6-31++G(d,p) (6D, 7F)
 There are   325 symmetry adapted cartesian basis functions of A   symmetry.
 There are   325 symmetry adapted basis functions of A   symmetry.
   325 basis functions,   520 primitive gaussians,   325 cartesian basis functions
    58 alpha electrons       58 beta electrons
       nuclear repulsion energy       963.2348049271 Hartrees.
 NAtoms=   26 NActive=   26 NUniq=   26 SFac= 1.00D+00 NAtFMM=   60 NAOKFM=F Big=F
 Integral buffers will be    131072 words long.
 Raffenetti 2 integral format.
 Two-electron integral symmetry is turned on.
 Nuclear repulsion after empirical dispersion term =      963.2222296922 Hartrees.
 One-electron integrals computed using PRISM.
 NBasis=   325 RedAO= T EigKep=  3.50D-05  NBF=   325
 NBsUse=   325 1.00D-06 EigRej= -1.00D+00 NBFU=   325
 Initial guess from the checkpoint file:  "/local_scratch/slurm.5787680/Gau-3303074.chk"
 B after Tr=     0.000000    0.000000   -0.000000
         Rot=    1.000000   -0.000001    0.000000   -0.000016 Ang=  -0.00 deg.
 Requested convergence on RMS density matrix=1.00D-10 within 128 cycles.
 Requested convergence on MAX density matrix=1.00D-08.
 Requested convergence on             energy=1.00D-08.
 No special actions if energy rises.
 SCF Done:  E(RwB97XD) =  -985.246422405     A.U. after   11 cycles
            NFock= 11  Conv=0.51D-10     -V/T= 2.0083
 Calling FoFJK, ICntrl=      2127 FMM=F ISym2X=0 I1Cent= 0 IOpClX= 0 NMat=1 NMatS=1 NMatT=0.
 ***** Axes restored to original set *****
 -------------------------------------------------------------------
 Center     Atomic                   Forces (Hartrees/Bohr)
 Number     Number              X              Y              Z
 -------------------------------------------------------------------
      1        6           0.000001016    0.000001460   -0.000000181
      2        8          -0.000001299   -0.000000611    0.000000430
      3        8          -0.000004719    0.000001879    0.000002275
      4        1           0.000005735   -0.000002533   -0.000003154
      5        6           0.000000535    0.000000099   -0.000000306
      6        9          -0.000000384    0.000000783   -0.000000527
      7        9          -0.000000214    0.000000800    0.000000324
      8        9          -0.000000168    0.000000966    0.000000234
      9        8          -0.000001150   -0.000000669   -0.000000452
     10        1          -0.000000536   -0.000000574    0.000000589
     11        1           0.000000621    0.000001598    0.000000480
     12        8          -0.000000546    0.000000190    0.000000570
     13        1           0.000000807    0.000001272    0.000000559
     14        1           0.000001021   -0.000000038    0.000000292
     15        8           0.000000899    0.000000432   -0.000000201
     16        1          -0.000000499    0.000000112   -0.000000659
     17        1          -0.000002241   -0.000002972    0.000000537
     18        8          -0.000000163   -0.000000036   -0.000002749
     19        1          -0.000001021   -0.000000906    0.000001640
     20        1           0.000000919   -0.000001351    0.000001597
     21        8           0.000000939   -0.000000508   -0.000002854
     22        1           0.000000991   -0.000000215    0.000002409
     23        1           0.000000135   -0.000000150    0.000000272
     24        8           0.000000606   -0.000000754   -0.000001561
     25        1          -0.000001042    0.000001108    0.000000466
     26        1          -0.000000242    0.000000616   -0.000000029
 -------------------------------------------------------------------
 Cartesian Forces:  Max     0.000005735 RMS     0.000001411

 GradGradGradGradGradGradGradGradGradGradGradGradGradGradGradGradGradGrad
 Berny optimization.
 Using GEDIIS/GDIIS optimizer.
 FormGI is forming the generalized inverse of G from B-inverse, IUseBI=4.
 Internal  Forces:  Max     0.000006835 RMS     0.000000907
 Search for a local minimum.
 Step number  12 out of a maximum of  156
 All quantities printed in internal units (Hartrees-Bohrs-Radians)
 Mixed Optimization -- En-DIIS/RFO-DIIS
 Swapping is turned off.
 Update second derivatives using D2CorX and points    5    6    7    8    9
                                                     10   11   12
 DE= -5.19D-09 DEPred=-2.53D-09 R= 2.05D+00
 Trust test= 2.05D+00 RLast= 1.91D-03 DXMaxT set to 8.42D-01
 ITU=  0 -1  0  0  1  1  1  1  1  1  1  0
     Eigenvalues ---    0.00015   0.00041   0.00046   0.00053   0.00085
     Eigenvalues ---    0.00150   0.00196   0.00258   0.00312   0.00400
     Eigenvalues ---    0.00489   0.00646   0.00705   0.00818   0.00870
     Eigenvalues ---    0.00931   0.01103   0.01185   0.01294   0.01363
     Eigenvalues ---    0.01414   0.01548   0.01628   0.01737   0.01887
     Eigenvalues ---    0.01994   0.02049   0.02253   0.02334   0.02481
     Eigenvalues ---    0.02752   0.03043   0.03123   0.03406   0.03450
     Eigenvalues ---    0.04049   0.04144   0.04984   0.05267   0.05658
     Eigenvalues ---    0.06068   0.06524   0.07374   0.08194   0.08520
     Eigenvalues ---    0.11661   0.13604   0.19525   0.21543   0.21825
     Eigenvalues ---    0.23889   0.28090   0.35694   0.37324   0.37514
     Eigenvalues ---    0.38687   0.40344   0.43479   0.44701   0.47305
     Eigenvalues ---    0.49121   0.50287   0.50760   0.52398   0.55573
     Eigenvalues ---    0.57063   0.57449   0.57477   0.57536   0.59372
     Eigenvalues ---    0.90422   0.97315
 En-DIIS/RFO-DIIS/Sim-DIIS IScMMF=       -3 using points:    12   11   10    9    8    7    6    5    4    3
 RFO step:  Lambda=-2.88320303D-10.
 DIIS inversion failure, remove point  10.
 DIIS inversion failure, remove point   9.
 DIIS inversion failure, remove point   8.
 DIIS inversion failure, remove point   7.
 DIIS inversion failure, remove point   6.
 DIIS inversion failure, remove point   5.
 DIIS inversion failure, remove point   4.
 RFO-DIIS uses    3 points instead of   10
 DidBck=F Rises=F RFO-DIIS coefs:    1.65715   -0.55088   -0.10626    0.00000    0.00000
                  RFO-DIIS coefs:    0.00000    0.00000    0.00000    0.00000    0.00000
 Iteration  1 RMS(Cart)=  0.00014912 RMS(Int)=  0.00000002
 Iteration  2 RMS(Cart)=  0.00000002 RMS(Int)=  0.00000001
 Variable       Old X    -DE/DX   Delta X   Delta X   Delta X     New X
                                 (Linear)    (Quad)   (Total)
    R1        2.29154   0.00000  -0.00000   0.00000  -0.00000   2.29154
    R2        2.45855  -0.00000   0.00000   0.00000   0.00000   2.45855
    R3        2.92986  -0.00000  -0.00000  -0.00000  -0.00000   2.92986
    R4        1.92595  -0.00001  -0.00001  -0.00002  -0.00003   1.92592
    R5        2.93470   0.00000   0.00002   0.00006   0.00008   2.93478
    R6        2.53405   0.00000  -0.00000  -0.00000  -0.00000   2.53405
    R7        2.51407  -0.00000  -0.00000  -0.00000  -0.00000   2.51407
    R8        2.53531   0.00000   0.00000   0.00000   0.00000   2.53532
    R9        1.86636  -0.00000  -0.00000  -0.00000  -0.00000   1.86636
   R10        1.86724  -0.00000  -0.00001   0.00000  -0.00000   1.86724
   R11        3.46316  -0.00000  -0.00002  -0.00000  -0.00003   3.46314
   R12        3.26638   0.00000   0.00002   0.00000   0.00003   3.26640
   R13        3.25102   0.00000   0.00000   0.00002   0.00002   3.25104
   R14        1.85219   0.00000   0.00000  -0.00000   0.00000   1.85220
   R15        1.81269   0.00000   0.00000   0.00000   0.00000   1.81269
   R16        3.26525   0.00000   0.00002  -0.00000   0.00002   3.26527
   R17        3.36877  -0.00000  -0.00003  -0.00002  -0.00004   3.36873
   R18        1.81385   0.00000  -0.00000   0.00000   0.00000   1.81385
   R19        1.85599   0.00000   0.00000   0.00000   0.00001   1.85599
   R20        3.32649  -0.00000  -0.00001  -0.00001  -0.00002   3.32648
   R21        1.84708   0.00000   0.00000  -0.00000   0.00000   1.84708
   R22        1.81384  -0.00000   0.00000   0.00000   0.00000   1.81384
   R23        3.40741   0.00000  -0.00001   0.00001   0.00001   3.40741
   R24        1.86065   0.00000   0.00001  -0.00000   0.00001   1.86065
   R25        1.83390  -0.00000  -0.00000   0.00000  -0.00000   1.83390
   R26        1.84611  -0.00000  -0.00001   0.00000  -0.00000   1.84610
   R27        1.81286  -0.00000  -0.00000  -0.00000  -0.00000   1.81286
    A1        2.24042  -0.00000  -0.00000  -0.00000  -0.00000   2.24042
    A2        2.10734   0.00000   0.00000   0.00000   0.00000   2.10734
    A3        1.93542   0.00000   0.00000  -0.00000  -0.00000   1.93542
    A4        1.96038  -0.00000  -0.00000  -0.00000  -0.00001   1.96037
    A5        1.92747  -0.00000   0.00001   0.00000   0.00001   1.92748
    A6        1.93762  -0.00000  -0.00000  -0.00000  -0.00000   1.93762
    A7        1.92685  -0.00000  -0.00001  -0.00001  -0.00001   1.92683
    A8        1.89179   0.00000   0.00000   0.00000   0.00000   1.89179
    A9        1.88794   0.00000   0.00000   0.00000   0.00000   1.88794
   A10        1.89085   0.00000  -0.00000   0.00000   0.00000   1.89085
   A11        2.02444   0.00000  -0.00000   0.00002   0.00002   2.02446
   A12        1.79620  -0.00000   0.00000  -0.00001  -0.00001   1.79619
   A13        2.00812   0.00000  -0.00002   0.00004   0.00002   2.00814
   A14        1.81938   0.00000  -0.00001  -0.00000  -0.00001   1.81937
   A15        2.07178  -0.00000   0.00001  -0.00003  -0.00002   2.07176
   A16        1.66013   0.00000   0.00002  -0.00003  -0.00001   1.66011
   A17        2.81223  -0.00000  -0.00002   0.00000  -0.00002   2.81221
   A18        1.87679   0.00000   0.00000  -0.00001  -0.00000   1.87679
   A19        1.85947  -0.00000   0.00001  -0.00003  -0.00002   1.85945
   A20        2.18762  -0.00000  -0.00011   0.00000  -0.00011   2.18751
   A21        2.12689   0.00000  -0.00000   0.00003   0.00002   2.12691
   A22        1.77883  -0.00000   0.00001   0.00001   0.00002   1.77886
   A23        1.86686   0.00000  -0.00000   0.00001   0.00001   1.86686
   A24        1.91317  -0.00000  -0.00004  -0.00001  -0.00005   1.91312
   A25        2.11565   0.00000  -0.00004  -0.00006  -0.00010   2.11556
   A26        1.86408  -0.00000  -0.00002  -0.00000  -0.00002   1.86406
   A27        1.53680   0.00000   0.00003   0.00000   0.00003   1.53683
   A28        1.78417  -0.00000  -0.00002   0.00000  -0.00002   1.78415
   A29        1.66158   0.00000   0.00002  -0.00001   0.00000   1.66158
   A30        2.18816  -0.00000  -0.00001  -0.00002  -0.00003   2.18813
   A31        2.17216   0.00000   0.00000   0.00001   0.00002   2.17218
   A32        1.88567   0.00000  -0.00001   0.00001   0.00000   1.88568
   A33        1.88088   0.00000   0.00002   0.00003   0.00005   1.88094
   A34        2.25394  -0.00000   0.00008   0.00003   0.00011   2.25405
   A35        1.87286  -0.00000  -0.00000   0.00001   0.00001   1.87287
   A36        2.79538  -0.00000  -0.00003  -0.00001  -0.00004   2.79534
   A37        3.11937  -0.00000   0.00001  -0.00001   0.00000   3.11938
   A38        3.01306  -0.00000   0.00001  -0.00000   0.00001   3.01307
   A39        2.94020  -0.00000  -0.00001  -0.00000  -0.00001   2.94018
   A40        2.90780  -0.00000   0.00002   0.00001   0.00004   2.90783
   A41        2.85939  -0.00000  -0.00000   0.00001   0.00001   2.85940
   A42        2.84749   0.00000   0.00001   0.00002   0.00003   2.84752
   A43        3.10499  -0.00000  -0.00002   0.00000  -0.00001   3.10498
   A44        3.10307  -0.00000   0.00000   0.00001   0.00001   3.10308
   A45        2.93697   0.00000   0.00000   0.00000   0.00000   2.93698
   A46        3.03166   0.00000   0.00002  -0.00002  -0.00000   3.03166
   A47        3.13256   0.00000  -0.00003   0.00002  -0.00001   3.13256
   A48        3.20918   0.00000   0.00000   0.00003   0.00003   3.20921
    D1       -0.00209   0.00000   0.00001  -0.00000   0.00001  -0.00208
    D2        3.14074   0.00000   0.00002   0.00001   0.00002   3.14076
    D3        2.09239  -0.00000   0.00010   0.00007   0.00018   2.09257
    D4       -0.00647  -0.00000   0.00010   0.00007   0.00017  -0.00630
    D5       -2.10373   0.00000   0.00010   0.00007   0.00018  -2.10355
    D6       -1.05032   0.00000   0.00009   0.00007   0.00016  -1.05017
    D7        3.13401   0.00000   0.00009   0.00006   0.00015   3.13416
    D8        1.03674   0.00000   0.00009   0.00007   0.00016   1.03690
    D9       -2.03620   0.00000   0.00010   0.00000   0.00010  -2.03610
   D10       -0.05972   0.00000   0.00009  -0.00000   0.00009  -0.05963
   D11        1.71265  -0.00000   0.00010  -0.00003   0.00007   1.71273
   D12        1.95254  -0.00000   0.00021  -0.00014   0.00006   1.95260
   D13       -0.00837  -0.00000   0.00021  -0.00014   0.00008  -0.00830
   D14       -1.82558  -0.00000   0.00019  -0.00009   0.00011  -1.82548
   D15       -2.13599  -0.00000  -0.00011   0.00001  -0.00010  -2.13609
   D16        1.94097  -0.00000  -0.00011   0.00004  -0.00008   1.94089
   D17        0.03705  -0.00000  -0.00011   0.00003  -0.00008   0.03697
   D18       -0.02666  -0.00000  -0.00012   0.00003  -0.00009  -0.02675
   D19       -2.23289  -0.00000  -0.00012   0.00005  -0.00007  -2.23296
   D20        2.14638  -0.00000  -0.00012   0.00005  -0.00007   2.14631
   D21        2.11521  -0.00000  -0.00010  -0.00002  -0.00012   2.11509
   D22       -0.09101  -0.00000  -0.00010   0.00000  -0.00010  -0.09111
   D23       -1.99493  -0.00000  -0.00010  -0.00000  -0.00010  -1.99503
   D24       -1.66617   0.00000   0.00009   0.00004   0.00013  -1.66604
   D25        2.10622   0.00000   0.00010  -0.00001   0.00008   2.10631
   D26        0.19841  -0.00000   0.00010   0.00002   0.00011   0.19853
   D27       -2.08626  -0.00000  -0.00012   0.00007  -0.00005  -2.08631
   D28       -0.01220  -0.00000  -0.00011   0.00010  -0.00001  -0.01222
   D29       -0.05306  -0.00000   0.00010  -0.00003   0.00008  -0.05298
   D30       -1.59993  -0.00000   0.00007  -0.00003   0.00004  -1.59989
   D31        1.62588  -0.00000   0.00012  -0.00003   0.00008   1.62597
   D32       -2.21546  -0.00000   0.00018   0.00001   0.00019  -2.21527
   D33        2.52086  -0.00000   0.00015  -0.00000   0.00015   2.52101
   D34       -0.53651   0.00000   0.00019  -0.00000   0.00019  -0.53632
   D35        2.36961  -0.00000  -0.00022   0.00002  -0.00021   2.36940
   D36        0.12526  -0.00000  -0.00034  -0.00007  -0.00041   0.12484
   D37        0.01863   0.00000  -0.00007   0.00004  -0.00003   0.01860
   D38       -2.22572   0.00000  -0.00019  -0.00005  -0.00024  -2.22595
   D39       -0.02335   0.00000  -0.00009   0.00001  -0.00008  -0.02344
   D40        2.11472  -0.00000  -0.00018  -0.00006  -0.00024   2.11447
   D41        2.17520   0.00000  -0.00009   0.00006  -0.00003   2.17517
   D42       -1.96992  -0.00000  -0.00018  -0.00002  -0.00019  -1.97011
   D43        0.04242   0.00000   0.00008   0.00000   0.00008   0.04250
   D44        1.78077  -0.00000   0.00007   0.00001   0.00008   1.78085
   D45       -1.54695  -0.00000   0.00004   0.00002   0.00005  -1.54690
   D46       -2.22559   0.00000   0.00018   0.00009   0.00026  -2.22532
   D47       -0.48724  -0.00000   0.00017   0.00009   0.00027  -0.48697
   D48        2.46822   0.00000   0.00014   0.00010   0.00024   2.46846
   D49       -0.06996   0.00000  -0.00003  -0.00004  -0.00007  -0.07003
   D50        2.41841   0.00000   0.00010   0.00003   0.00013   2.41854
         Item               Value     Threshold  Converged?
 Maximum Force            0.000007     0.000015     YES
 RMS     Force            0.000001     0.000010     YES
 Maximum Displacement     0.000675     0.000060     NO 
 RMS     Displacement     0.000149     0.000040     NO 
 Predicted change in Energy=-6.122879D-10
 GradGradGradGradGradGradGradGradGradGradGradGradGradGradGradGradGradGrad

                          Input orientation:                          
 ---------------------------------------------------------------------
 Center     Atomic      Atomic             Coordinates (Angstroms)
 Number     Number       Type             X           Y           Z
 ---------------------------------------------------------------------
      1          6           0        1.412701   -0.644084   -0.591422
      2          8           0        0.571175   -1.495667   -0.398785
      3          8           0        1.342088    0.631378   -0.344773
      4          1           0        0.445388    0.898415    0.059327
      5          6           0        2.787665   -1.013172   -1.205451
      6          9           0        2.977804   -0.354446   -2.357885
      7          9           0        2.865986   -2.318500   -1.450229
      8          9           0        3.779402   -0.681036   -0.365143
      9          8           0       -0.910785    1.263302    0.722286
     10          1           0       -1.493723    1.872767    0.208327
     11          1           0       -1.396414    0.402780    0.719795
     12          8           0       -2.016685   -1.330730    3.367333
     13          1           0       -1.610259   -0.466443    3.587560
     14          1           0       -1.632137   -1.987908    3.950747
     15          8           0       -2.824180    2.466098   -0.722038
     16          1           0       -2.705980    2.821483   -1.605801
     17          1           0       -3.385012    1.664437   -0.808195
     18          8           0       -4.038770    0.030914   -0.754829
     19          1           0       -3.424773   -0.552443   -0.266900
     20          1           0       -4.918044   -0.141958   -0.410897
     21          8           0       -2.035529   -1.194134    0.686774
     22          1           0       -2.060306   -1.428582    1.642750
     23          1           0       -1.243046   -1.598060    0.298693
     24          8           0       -0.945008    1.184690    3.492412
     25          1           0       -0.865159    1.419971    2.547620
     26          1           0       -0.186383    1.558988    3.944843
 ---------------------------------------------------------------------
                    Distance matrix (angstroms):
                    1          2          3          4          5
     1  C    0.000000
     2  O    1.212629   0.000000
     3  O    1.301009   2.263084   0.000000
     4  H    1.933513   2.440762   1.019155   0.000000
     5  C    1.550414   2.407559   2.352659   3.277208   0.000000
     6  F    2.377779   3.306407   2.774895   3.718294   1.340961
     7  F    2.377658   2.654947   3.499440   4.299604   1.330388
     8  F    2.377781   3.310208   2.768275   3.713555   1.341632
     9  O    3.280631   3.326397   2.571649   1.553017   4.751530
    10  H    3.927014   3.997341   3.144645   2.175250   5.353288
    11  H    3.272054   2.954104   2.947025   2.018441   4.818507
    12  O    5.282415   4.572512   5.376891   4.687621   6.640254
    13  H    5.160788   4.659282   5.038333   4.305455   6.527910
    14  H    5.631003   4.900542   5.844498   5.271633   6.860841
    15  O    5.257514   5.227668   4.567966   3.709209   6.620559
    16  H    5.477468   5.552876   4.772171   4.049934   6.711557
    17  H    5.328632   5.079891   4.860808   4.001418   6.740129
    18  O    5.495531   4.869170   5.429764   4.639297   6.920505
    19  H    4.849213   4.107879   4.912277   4.146029   6.299804
    20  H    6.353192   5.653689   6.308064   5.483601   7.795401
    21  O    3.718418   2.839765   3.975535   3.305661   5.184251
    22  H    4.203420   3.331225   4.446343   3.768374   5.638053
    23  H    2.958947   1.946370   3.473810   3.023324   4.341793
    24  O    5.057757   4.962313   4.501217   3.715000   6.390099
    25  H    4.393467   4.386948   3.722869   2.860272   5.774847
    26  H    5.290397   5.363946   4.647310   3.991582   6.479699
                    6          7          8          9         10
     6  F    0.000000
     7  F    2.166529   0.000000
     8  F    2.172612   2.166340   0.000000
     9  O    5.217825   5.640313   5.192380   0.000000
    10  H    5.616091   6.270932   5.886988   0.987633   0.000000
    11  H    5.401786   5.502947   5.398223   0.988099   1.559464
    12  O    7.660038   6.930012   6.924457   3.866302   4.529371
    13  H    7.510738   6.989006   6.687178   3.419221   4.111533
    14  H    7.982393   7.036543   7.044116   4.638283   5.378632
    15  O    6.655410   7.469982   7.323874   2.682139   1.728507
    16  H    6.554203   7.582245   7.474427   3.327258   2.379220
    17  H    6.852946   7.439824   7.551581   2.936850   2.157242
    18  O    7.207677   7.326594   7.860187   3.672185   3.285933
    19  H    6.738280   6.640247   7.205992   3.255081   3.136309
    20  H    8.135129   8.149151   8.714256   4.395109   4.021010
    21  O    5.925246   5.464049   5.931545   2.702832   3.150928
    22  H    6.522377   5.884456   6.220342   3.068370   3.643829
    23  H    5.139996   4.523484   5.148455   2.911566   3.481040
    24  O    7.209950   7.157215   6.378222   2.771452   3.399964
    25  H    6.479268   6.624229   5.871147   1.832613   2.464226
    26  H    7.307373   7.311544   6.270657   3.316182   3.971039
                   11         12         13         14         15
    11  H    0.000000
    12  O    3.224787   0.000000
    13  H    3.004223   0.980140   0.000000
    14  H    4.026165   0.959235   1.564366   0.000000
    15  O    2.893904   5.638343   5.352199   6.564606   0.000000
    16  H    3.601873   6.515218   6.243562   7.426884   0.959847
    17  H    2.807322   5.317742   5.197409   6.249778   0.982149
    18  O    3.048745   4.789063   5.000137   5.657735   2.721475
    19  H    2.449543   3.974430   4.261070   4.802359   3.111182
    20  H    3.738594   4.909795   5.199461   5.764430   3.359022
    21  O    1.720376   2.684103   3.020753   3.383241   4.000503
    22  H    2.155571   1.727908   2.215974   2.413094   4.619985
    23  H    2.050417   3.175931   3.497435   3.693355   4.478756
    24  O    2.915915   2.737056   1.782653   3.278353   4.789038
    25  H    2.158206   3.092619   2.279299   3.764394   3.952570
    26  H    3.633446   3.469004   2.501488   3.830237   5.436966
                   16         17         18         19         20
    16  H    0.000000
    17  H    1.560774   0.000000
    18  O    3.207454   1.760297   0.000000
    19  H    3.700364   2.282353   0.977432   0.000000
    20  H    3.886258   2.402310   0.959842   1.555343   0.000000
    21  O    4.672322   3.496780   2.755347   1.803125   3.258964
    22  H    5.388231   4.162781   3.434069   2.505225   3.746936
    23  H    5.029874   4.056736   3.402872   2.484581   4.016138
    24  O    5.636656   4.967796   5.379742   4.826934   5.725455
    25  H    4.754342   4.203679   4.786173   4.285273   5.255313
    26  H    6.225104   5.730072   6.266005   5.717000   6.652391
                   21         22         23         24         25
    21  O    0.000000
    22  H    0.984616   0.000000
    23  H    0.970460   1.582127   0.000000
    24  O    3.836619   3.390329   4.246454   0.000000
    25  H    3.415561   3.218916   3.782721   0.976916   0.000000
    26  H    4.649090   4.211508   4.937398   0.959325   1.559582
                   26
    26  H    0.000000
 Stoichiometry    C2H13F3O8
 Framework group  C1[X(C2H13F3O8)]
 Deg. of freedom    72
 Full point group                 C1      NOp   1
 Largest Abelian subgroup         C1      NOp   1
 Largest concise Abelian subgroup C1      NOp   1
                         Standard orientation:                         
 ---------------------------------------------------------------------
 Center     Atomic      Atomic             Coordinates (Angstroms)
 Number     Number       Type             X           Y           Z
 ---------------------------------------------------------------------
      1          6           0       -1.636405   -0.053879   -0.081237
      2          8           0       -1.015612    0.157455   -1.101249
      3          8           0       -1.173558   -0.296410    1.110223
      4          1           0       -0.154744   -0.300061    1.136363
      5          6           0       -3.186814   -0.057246   -0.083345
      6          9           0       -3.652978   -1.251466    0.309982
      7          9           0       -3.662864    0.199587   -1.298806
      8          9           0       -3.657628    0.874053    0.759858
      9          8           0        1.397249   -0.246092    1.152675
     10          1           0        1.857277   -1.089165    1.382939
     11          1           0        1.623052   -0.097694    0.202238
     12          8           0        2.804582    2.666520   -0.964963
     13          1           0        2.735745    2.686420    0.012554
     14          1           0        2.536733    3.527931   -1.291092
     15          8           0        2.813265   -2.522256    1.241263
     16          1           0        2.444717   -3.394679    1.397329
     17          1           0        3.086884   -2.491224    0.298509
     18          8           0        3.300332   -2.076999   -1.398990
     19          1           0        2.808677   -1.256703   -1.600885
     20          1           0        4.175467   -1.976962   -1.780341
     21          8           0        1.798177    0.231538   -1.477236
     22          1           0        2.140938    1.154563   -1.474107
     23          1           0        0.845692    0.265247   -1.660071
     24          8           0        2.499822    2.232452    1.720215
     25          1           0        2.112762    1.335694    1.739585
     26          1           0        2.093276    2.734162    2.429659
 ---------------------------------------------------------------------
 Rotational constants (GHZ):           0.6708372           0.2634197           0.2404816
 Standard basis: 6-31++G(d,p) (6D, 7F)
 There are   325 symmetry adapted cartesian basis functions of A   symmetry.
 There are   325 symmetry adapted basis functions of A   symmetry.
   325 basis functions,   520 primitive gaussians,   325 cartesian basis functions
    58 alpha electrons       58 beta electrons
       nuclear repulsion energy       963.2333325643 Hartrees.
 NAtoms=   26 NActive=   26 NUniq=   26 SFac= 1.00D+00 NAtFMM=   60 NAOKFM=F Big=F
 Integral buffers will be    131072 words long.
 Raffenetti 2 integral format.
 Two-electron integral symmetry is turned on.
 Nuclear repulsion after empirical dispersion term =      963.2207573608 Hartrees.
 One-electron integrals computed using PRISM.
 NBasis=   325 RedAO= T EigKep=  3.50D-05  NBF=   325
 NBsUse=   325 1.00D-06 EigRej= -1.00D+00 NBFU=   325
 Initial guess from the checkpoint file:  "/local_scratch/slurm.5787680/Gau-3303074.chk"
 B after Tr=     0.000000    0.000000    0.000000
         Rot=    1.000000    0.000010    0.000001   -0.000008 Ang=   0.00 deg.
 Requested convergence on RMS density matrix=1.00D-10 within 128 cycles.
 Requested convergence on MAX density matrix=1.00D-08.
 Requested convergence on             energy=1.00D-08.
 No special actions if energy rises.
 SCF Done:  E(RwB97XD) =  -985.246422406     A.U. after   10 cycles
            NFock= 10  Conv=0.58D-10     -V/T= 2.0083
 Calling FoFJK, ICntrl=      2127 FMM=F ISym2X=0 I1Cent= 0 IOpClX= 0 NMat=1 NMatS=1 NMatT=0.
 ***** Axes restored to original set *****
 -------------------------------------------------------------------
 Center     Atomic                   Forces (Hartrees/Bohr)
 Number     Number              X              Y              Z
 -------------------------------------------------------------------
      1        6           0.000000144    0.000000332   -0.000000121
      2        8          -0.000000340    0.000000227    0.000000354
      3        8          -0.000000373    0.000000466    0.000000111
      4        1           0.000000369   -0.000000122   -0.000000484
      5        6           0.000000116    0.000000484   -0.000000141
      6        9          -0.000000158    0.000000456   -0.000000297
      7        9           0.000000293    0.000000465    0.000000091
      8        9           0.000000092    0.000000856   -0.000000142
      9        8          -0.000000939    0.000000251   -0.000000877
     10        1          -0.000000499   -0.000000143    0.000000071
     11        1           0.000000190   -0.000000044    0.000000190
     12        8           0.000000003    0.000000114   -0.000000054
     13        1           0.000000749   -0.000000243    0.000000296
     14        1           0.000000847    0.000000677    0.000000399
     15        8          -0.000000172   -0.000001116   -0.000000201
     16        1          -0.000000733   -0.000000347   -0.000000365
     17        1          -0.000000731   -0.000000850    0.000000203
     18        8          -0.000000011   -0.000000571   -0.000000686
     19        1          -0.000000382   -0.000000611    0.000000607
     20        1           0.000000345   -0.000001098    0.000000731
     21        8           0.000001001   -0.000000749    0.000000546
     22        1           0.000000413    0.000000329    0.000000025
     23        1           0.000000102   -0.000000144    0.000000352
     24        8           0.000000065    0.000000450   -0.000000012
     25        1          -0.000000299    0.000000543   -0.000000946
     26        1          -0.000000093    0.000000385    0.000000350
 -------------------------------------------------------------------
 Cartesian Forces:  Max     0.000001116 RMS     0.000000480

 GradGradGradGradGradGradGradGradGradGradGradGradGradGradGradGradGradGrad
 Berny optimization.
 Using GEDIIS/GDIIS optimizer.
 FormGI is forming the generalized inverse of G from B-inverse, IUseBI=4.
 Internal  Forces:  Max     0.000002420 RMS     0.000000383
 Search for a local minimum.
 Step number  13 out of a maximum of  156
 All quantities printed in internal units (Hartrees-Bohrs-Radians)
 Mixed Optimization -- En-DIIS/RFO-DIIS
 Swapping is turned off.
 Update second derivatives using D2CorX and points    5    6    7    8    9
                                                     10   11   12   13
 DE= -1.48D-09 DEPred=-6.12D-10 R= 2.41D+00
 Trust test= 2.41D+00 RLast= 1.05D-03 DXMaxT set to 8.42D-01
 ITU=  0  0 -1  0  0  1  1  1  1  1  1  1  0
     Eigenvalues ---    0.00015   0.00040   0.00046   0.00052   0.00085
     Eigenvalues ---    0.00150   0.00193   0.00256   0.00308   0.00399
     Eigenvalues ---    0.00492   0.00627   0.00710   0.00819   0.00872
     Eigenvalues ---    0.00934   0.01106   0.01175   0.01276   0.01363
     Eigenvalues ---    0.01409   0.01571   0.01632   0.01744   0.01895
     Eigenvalues ---    0.01936   0.02054   0.02283   0.02359   0.02493
     Eigenvalues ---    0.02768   0.03043   0.03108   0.03407   0.03454
     Eigenvalues ---    0.04020   0.04146   0.04985   0.05296   0.05657
     Eigenvalues ---    0.06065   0.06428   0.07383   0.08198   0.08532
     Eigenvalues ---    0.11662   0.13604   0.19527   0.21546   0.21826
     Eigenvalues ---    0.23893   0.28108   0.35747   0.37295   0.37512
     Eigenvalues ---    0.38690   0.40441   0.43461   0.46270   0.47247
     Eigenvalues ---    0.49126   0.50307   0.51010   0.52389   0.55574
     Eigenvalues ---    0.57053   0.57439   0.57519   0.57551   0.59416
     Eigenvalues ---    0.88581   0.93579
 En-DIIS/RFO-DIIS/Sim-DIIS IScMMF=       -3 using points:    13   12   11   10    9    8    7    6    5    4
 RFO step:  Lambda=-3.69514200D-11.
 DIIS inversion failure, remove point  10.
 DIIS inversion failure, remove point   9.
 DIIS inversion failure, remove point   8.
 DIIS inversion failure, remove point   7.
 DIIS inversion failure, remove point   6.
 DIIS inversion failure, remove point   5.
 DIIS inversion failure, remove point   4.
 DIIS inversion failure, remove point   3.
 RFO-DIIS uses    2 points instead of   10
 DidBck=F Rises=F RFO-DIIS coefs:    1.24294   -0.24294    0.00000    0.00000    0.00000
                  RFO-DIIS coefs:    0.00000    0.00000    0.00000    0.00000    0.00000
 Iteration  1 RMS(Cart)=  0.00004855 RMS(Int)=  0.00000000
 Iteration  2 RMS(Cart)=  0.00000000 RMS(Int)=  0.00000000
 Variable       Old X    -DE/DX   Delta X   Delta X   Delta X     New X
                                 (Linear)    (Quad)   (Total)
    R1        2.29154   0.00000  -0.00000   0.00000   0.00000   2.29154
    R2        2.45855  -0.00000   0.00000  -0.00000   0.00000   2.45855
    R3        2.92986  -0.00000  -0.00000   0.00000  -0.00000   2.92986
    R4        1.92592  -0.00000  -0.00001   0.00000  -0.00000   1.92592
    R5        2.93478  -0.00000   0.00002  -0.00001   0.00001   2.93479
    R6        2.53405   0.00000  -0.00000   0.00000  -0.00000   2.53405
    R7        2.51407   0.00000  -0.00000   0.00000  -0.00000   2.51407
    R8        2.53532   0.00000   0.00000  -0.00000   0.00000   2.53532
    R9        1.86636  -0.00000  -0.00000   0.00000  -0.00000   1.86636
   R10        1.86724  -0.00000  -0.00000  -0.00000  -0.00000   1.86723
   R11        3.46314   0.00000  -0.00001   0.00001   0.00000   3.46314
   R12        3.26640  -0.00000   0.00001  -0.00001  -0.00001   3.26640
   R13        3.25104  -0.00000   0.00001   0.00000   0.00001   3.25105
   R14        1.85220  -0.00000   0.00000   0.00000   0.00000   1.85220
   R15        1.81269  -0.00000   0.00000  -0.00000   0.00000   1.81269
   R16        3.26527  -0.00000   0.00000  -0.00001  -0.00000   3.26527
   R17        3.36873   0.00000  -0.00001  -0.00000  -0.00001   3.36872
   R18        1.81385   0.00000   0.00000  -0.00000   0.00000   1.81385
   R19        1.85599   0.00000   0.00000  -0.00000   0.00000   1.85599
   R20        3.32648  -0.00000  -0.00000  -0.00001  -0.00001   3.32647
   R21        1.84708   0.00000   0.00000   0.00000   0.00000   1.84708
   R22        1.81384  -0.00000   0.00000   0.00000   0.00000   1.81384
   R23        3.40741   0.00000   0.00000   0.00001   0.00001   3.40742
   R24        1.86065  -0.00000   0.00000  -0.00000   0.00000   1.86065
   R25        1.83390  -0.00000  -0.00000  -0.00000  -0.00000   1.83390
   R26        1.84610   0.00000  -0.00000   0.00000   0.00000   1.84610
   R27        1.81286   0.00000  -0.00000   0.00000  -0.00000   1.81286
    A1        2.24042  -0.00000  -0.00000  -0.00000  -0.00000   2.24042
    A2        2.10734   0.00000   0.00000   0.00000   0.00000   2.10734
    A3        1.93542   0.00000  -0.00000   0.00000   0.00000   1.93542
    A4        1.96037  -0.00000  -0.00000  -0.00000  -0.00000   1.96037
    A5        1.92748  -0.00000   0.00000  -0.00000   0.00000   1.92748
    A6        1.93762  -0.00000  -0.00000   0.00000  -0.00000   1.93762
    A7        1.92683  -0.00000  -0.00000   0.00000  -0.00000   1.92683
    A8        1.89179   0.00000   0.00000  -0.00000   0.00000   1.89179
    A9        1.88794   0.00000   0.00000  -0.00000   0.00000   1.88794
   A10        1.89085   0.00000   0.00000  -0.00000   0.00000   1.89085
   A11        2.02446   0.00000   0.00000   0.00001   0.00002   2.02448
   A12        1.79619  -0.00000  -0.00000   0.00000  -0.00000   1.79619
   A13        2.00814  -0.00000   0.00001  -0.00003  -0.00003   2.00811
   A14        1.81937   0.00000  -0.00000   0.00000   0.00000   1.81937
   A15        2.07176  -0.00000  -0.00000   0.00001   0.00001   2.07177
   A16        1.66011   0.00000  -0.00000   0.00000   0.00000   1.66012
   A17        2.81221  -0.00000  -0.00001   0.00000  -0.00000   2.81221
   A18        1.87679  -0.00000  -0.00000  -0.00000  -0.00000   1.87678
   A19        1.85945   0.00000  -0.00001  -0.00000  -0.00001   1.85944
   A20        2.18751   0.00000  -0.00003   0.00001  -0.00002   2.18749
   A21        2.12691   0.00000   0.00001   0.00002   0.00002   2.12693
   A22        1.77886  -0.00000   0.00001   0.00000   0.00001   1.77887
   A23        1.86686   0.00000   0.00000   0.00000   0.00000   1.86687
   A24        1.91312   0.00000  -0.00001  -0.00000  -0.00002   1.91311
   A25        2.11556   0.00000  -0.00002  -0.00001  -0.00004   2.11552
   A26        1.86406  -0.00000  -0.00000  -0.00000  -0.00001   1.86406
   A27        1.53683  -0.00000   0.00001  -0.00000   0.00000   1.53683
   A28        1.78415  -0.00000  -0.00000  -0.00000  -0.00001   1.78414
   A29        1.66158   0.00000   0.00000   0.00000   0.00000   1.66158
   A30        2.18813  -0.00000  -0.00001   0.00001   0.00000   2.18814
   A31        2.17218   0.00000   0.00000  -0.00000   0.00000   2.17218
   A32        1.88568   0.00000   0.00000  -0.00000  -0.00000   1.88568
   A33        1.88094  -0.00000   0.00001   0.00000   0.00002   1.88095
   A34        2.25405  -0.00000   0.00003  -0.00003  -0.00001   2.25404
   A35        1.87287   0.00000   0.00000   0.00000   0.00001   1.87288
   A36        2.79534  -0.00000  -0.00001  -0.00001  -0.00002   2.79532
   A37        3.11938  -0.00000   0.00000  -0.00000  -0.00000   3.11937
   A38        3.01307  -0.00000   0.00000   0.00000   0.00001   3.01308
   A39        2.94018   0.00000  -0.00000   0.00001   0.00001   2.94019
   A40        2.90783  -0.00000   0.00001  -0.00000   0.00001   2.90784
   A41        2.85940  -0.00000   0.00000   0.00001   0.00001   2.85941
   A42        2.84752   0.00000   0.00001   0.00000   0.00001   2.84752
   A43        3.10498  -0.00000  -0.00000  -0.00000  -0.00001   3.10497
   A44        3.10308   0.00000   0.00000   0.00000   0.00001   3.10309
   A45        2.93698   0.00000   0.00000  -0.00001  -0.00001   2.93697
   A46        3.03166   0.00000  -0.00000  -0.00000  -0.00000   3.03166
   A47        3.13256   0.00000  -0.00000  -0.00000  -0.00000   3.13255
   A48        3.20921   0.00000   0.00001  -0.00001  -0.00001   3.20920
    D1       -0.00208  -0.00000   0.00000  -0.00001  -0.00001  -0.00209
    D2        3.14076  -0.00000   0.00001  -0.00001  -0.00000   3.14076
    D3        2.09257  -0.00000   0.00004  -0.00001   0.00003   2.09260
    D4       -0.00630  -0.00000   0.00004  -0.00001   0.00003  -0.00627
    D5       -2.10355  -0.00000   0.00004  -0.00001   0.00003  -2.10352
    D6       -1.05017   0.00000   0.00004  -0.00001   0.00003  -1.05014
    D7        3.13416   0.00000   0.00004  -0.00001   0.00003   3.13418
    D8        1.03690   0.00000   0.00004  -0.00001   0.00003   1.03693
    D9       -2.03610   0.00000   0.00002   0.00001   0.00003  -2.03607
   D10       -0.05963   0.00000   0.00002   0.00002   0.00004  -0.05959
   D11        1.71273  -0.00000   0.00002   0.00002   0.00003   1.71276
   D12        1.95260  -0.00000   0.00002   0.00003   0.00004   1.95265
   D13       -0.00830   0.00000   0.00002   0.00002   0.00003  -0.00826
   D14       -1.82548  -0.00000   0.00003   0.00000   0.00003  -1.82545
   D15       -2.13609  -0.00000  -0.00002  -0.00002  -0.00004  -2.13613
   D16        1.94089  -0.00000  -0.00002  -0.00002  -0.00004   1.94085
   D17        0.03697  -0.00000  -0.00002  -0.00002  -0.00004   0.03693
   D18       -0.02675  -0.00000  -0.00002  -0.00000  -0.00002  -0.02678
   D19       -2.23296   0.00000  -0.00002  -0.00001  -0.00003  -2.23298
   D20        2.14631  -0.00000  -0.00002  -0.00001  -0.00002   2.14628
   D21        2.11509   0.00000  -0.00003   0.00002  -0.00001   2.11508
   D22       -0.09111   0.00000  -0.00002   0.00001  -0.00002  -0.09113
   D23       -1.99503   0.00000  -0.00002   0.00001  -0.00001  -1.99505
   D24       -1.66604   0.00000   0.00003  -0.00002   0.00001  -1.66603
   D25        2.10631   0.00000   0.00002  -0.00001   0.00001   2.10632
   D26        0.19853  -0.00000   0.00003  -0.00002   0.00000   0.19853
   D27       -2.08631  -0.00000  -0.00001  -0.00003  -0.00005  -2.08635
   D28       -0.01222  -0.00000  -0.00000  -0.00002  -0.00002  -0.01224
   D29       -0.05298  -0.00000   0.00002  -0.00000   0.00001  -0.05297
   D30       -1.59989  -0.00000   0.00001   0.00000   0.00001  -1.59988
   D31        1.62597  -0.00000   0.00002  -0.00000   0.00002   1.62598
   D32       -2.21527  -0.00000   0.00005  -0.00001   0.00004  -2.21523
   D33        2.52101   0.00000   0.00004  -0.00000   0.00004   2.52104
   D34       -0.53632   0.00000   0.00005  -0.00000   0.00004  -0.53628
   D35        2.36940   0.00000  -0.00005   0.00000  -0.00005   2.36935
   D36        0.12484  -0.00000  -0.00010   0.00001  -0.00009   0.12476
   D37        0.01860   0.00000  -0.00001  -0.00001  -0.00002   0.01858
   D38       -2.22595  -0.00000  -0.00006   0.00000  -0.00006  -2.22601
   D39       -0.02344   0.00000  -0.00002  -0.00000  -0.00002  -0.02346
   D40        2.11447  -0.00000  -0.00006  -0.00002  -0.00008   2.11439
   D41        2.17517   0.00000  -0.00001   0.00002   0.00001   2.17518
   D42       -1.97011  -0.00000  -0.00005  -0.00000  -0.00005  -1.97016
   D43        0.04250   0.00000   0.00002   0.00000   0.00002   0.04252
   D44        1.78085  -0.00000   0.00002  -0.00000   0.00002   1.78087
   D45       -1.54690  -0.00000   0.00001   0.00000   0.00001  -1.54689
   D46       -2.22532   0.00000   0.00006   0.00002   0.00009  -2.22523
   D47       -0.48697  -0.00000   0.00007   0.00002   0.00008  -0.48689
   D48        2.46846   0.00000   0.00006   0.00002   0.00008   2.46854
   D49       -0.07003   0.00000  -0.00002   0.00003   0.00001  -0.07002
   D50        2.41854   0.00000   0.00003  -0.00000   0.00003   2.41857
         Item               Value     Threshold  Converged?
 Maximum Force            0.000002     0.000015     YES
 RMS     Force            0.000000     0.000010     YES
 Maximum Displacement     0.000198     0.000060     NO 
 RMS     Displacement     0.000049     0.000040     NO 
 Predicted change in Energy=-6.644800D-11
 GradGradGradGradGradGradGradGradGradGradGradGradGradGradGradGradGradGrad

                          Input orientation:                          
 ---------------------------------------------------------------------
 Center     Atomic      Atomic             Coordinates (Angstroms)
 Number     Number       Type             X           Y           Z
 ---------------------------------------------------------------------
      1          6           0        1.412701   -0.644083   -0.591414
      2          8           0        0.571154   -1.495654   -0.398816
      3          8           0        1.342105    0.631376   -0.344743
      4          1           0        0.445396    0.898419    0.059330
      5          6           0        2.787677   -1.013185   -1.205408
      6          9           0        2.977882   -0.354417   -2.357806
      7          9           0        2.865968   -2.318505   -1.450236
      8          9           0        3.779390   -0.681115   -0.365044
      9          8           0       -0.910795    1.263312    0.722262
     10          1           0       -1.493734    1.872771    0.208297
     11          1           0       -1.396419    0.402788    0.719773
     12          8           0       -2.016635   -1.330747    3.367313
     13          1           0       -1.610215   -0.466456    3.587536
     14          1           0       -1.632043   -1.987928    3.950694
     15          8           0       -2.824201    2.466086   -0.722057
     16          1           0       -2.706031    2.821484   -1.605819
     17          1           0       -3.385040    1.664428   -0.808202
     18          8           0       -4.038819    0.030919   -0.754806
     19          1           0       -3.424804   -0.552433   -0.266893
     20          1           0       -4.918069   -0.141911   -0.410793
     21          8           0       -2.035538   -1.194128    0.686754
     22          1           0       -2.060294   -1.428578    1.642730
     23          1           0       -1.243064   -1.598054    0.298656
     24          8           0       -0.945002    1.184686    3.492385
     25          1           0       -0.865157    1.419984    2.547596
     26          1           0       -0.186395    1.559002    3.944831
 ---------------------------------------------------------------------
                    Distance matrix (angstroms):
                    1          2          3          4          5
     1  C    0.000000
     2  O    1.212629   0.000000
     3  O    1.301009   2.263083   0.000000
     4  H    1.933509   2.440758   1.019153   0.000000
     5  C    1.550414   2.407559   2.352659   3.277205   0.000000
     6  F    2.377780   3.306419   2.774883   3.718283   1.340961
     7  F    2.377657   2.654947   3.499439   4.299600   1.330387
     8  F    2.377779   3.310196   2.768285   3.713561   1.341632
     9  O    3.280630   3.326391   2.571653   1.553023   4.751530
    10  H    3.927016   3.997328   3.144662   2.175265   5.353296
    11  H    3.272049   2.954093   2.947025   2.018444   4.818501
    12  O    5.282365   4.572480   5.376841   4.687594   6.640183
    13  H    5.160736   4.659251   5.038278   4.305422   6.527838
    14  H    5.630909   4.900474   5.844407   5.271572   6.860716
    15  O    5.257524   5.227648   4.568001   3.709233   6.620584
    16  H    5.477511   5.552880   4.772241   4.049986   6.711620
    17  H    5.328653   5.079880   4.860853   4.001452   6.740164
    18  O    5.495579   4.869188   5.429829   4.639349   6.920566
    19  H    4.849244   4.107888   4.912320   4.146063   6.299843
    20  H    6.353224   5.653700   6.308099   5.483617   7.795450
    21  O    3.718416   2.839757   3.975541   3.305669   5.184247
    22  H    4.203394   3.331204   4.446321   3.768362   5.638018
    23  H    2.958948   1.946365   3.473819   3.023335   4.341791
    24  O    5.057724   4.962297   4.501173   3.714973   6.390054
    25  H    4.393449   4.386944   3.722840   2.860254   5.774820
    26  H    5.290388   5.363960   4.647284   3.991572   6.479677
                    6          7          8          9         10
     6  F    0.000000
     7  F    2.166529   0.000000
     8  F    2.172613   2.166340   0.000000
     9  O    5.217823   5.640311   5.192385   0.000000
    10  H    5.616102   6.270928   5.887011   0.987633   0.000000
    11  H    5.401792   5.502937   5.398210   0.988098   1.559464
    12  O    7.659988   6.929955   6.924336   3.866306   4.529385
    13  H    7.510677   6.988952   6.687063   3.419222   4.111545
    14  H    7.982289   7.036436   7.043931   4.638269   5.378630
    15  O    6.655455   7.469979   7.323917   2.682134   1.728503
    16  H    6.554289   7.582274   7.474517   3.327271   2.379230
    17  H    6.853013   7.439830   7.551624   2.936852   2.157247
    18  O    7.207786   7.326630   7.860235   3.672200   3.285945
    19  H    6.738362   6.640266   7.206012   3.255088   3.136311
    20  H    8.135236   8.149186   8.714277   4.395077   4.020980
    21  O    5.925271   5.464038   5.931513   2.702835   3.150927
    22  H    6.522371   5.884426   6.220270   3.068367   3.643829
    23  H    5.140020   4.523474   5.148429   2.911573   3.481038
    24  O    7.209895   7.157189   6.378155   2.771450   3.399971
    25  H    6.479230   6.624218   5.871108   1.832615   2.464234
    26  H    7.307329   7.311548   6.270614   3.316194   3.971055
                   11         12         13         14         15
    11  H    0.000000
    12  O    3.224792   0.000000
    13  H    3.004223   0.980140   0.000000
    14  H    4.026151   0.959235   1.564365   0.000000
    15  O    2.893896   5.638355   5.352210   6.564609   0.000000
    16  H    3.601882   6.515238   6.243580   7.426892   0.959847
    17  H    2.807322   5.317756   5.197420   6.249783   0.982150
    18  O    3.048762   4.789074   5.000143   5.657742   2.721472
    19  H    2.449552   3.974439   4.261073   4.802362   3.111166
    20  H    3.738569   4.909759   5.199409   5.764400   3.358990
    21  O    1.720379   2.684105   3.020752   3.383228   4.000489
    22  H    2.155569   1.727908   2.215969   2.413084   4.619976
    23  H    2.050421   3.175929   3.497434   3.693331   4.478737
    24  O    2.915908   2.737050   1.782647   3.278346   4.789039
    25  H    2.158209   3.092630   2.279307   3.764394   3.952571
    26  H    3.633454   3.468999   2.501480   3.830228   5.436972
                   16         17         18         19         20
    16  H    0.000000
    17  H    1.560777   0.000000
    18  O    3.207460   1.760292   0.000000
    19  H    3.700361   2.282338   0.977432   0.000000
    20  H    3.886246   2.402284   0.959842   1.555338   0.000000
    21  O    4.672322   3.496768   2.755353   1.803129   3.258950
    22  H    5.388234   4.162775   3.434075   2.505230   3.746911
    23  H    5.029872   4.056721   3.402878   2.484584   4.016134
    24  O    5.636666   4.967794   5.379731   4.826921   5.725374
    25  H    4.754353   4.203682   4.786177   4.285273   5.255252
    26  H    6.225121   5.730075   6.266003   5.716998   6.652315
                   21         22         23         24         25
    21  O    0.000000
    22  H    0.984616   0.000000
    23  H    0.970460   1.582126   0.000000
    24  O    3.836612   3.390317   4.246456   0.000000
    25  H    3.415569   3.218919   3.782737   0.976916   0.000000
    26  H    4.649099   4.211508   4.937423   0.959325   1.559586
                   26
    26  H    0.000000
 Stoichiometry    C2H13F3O8
 Framework group  C1[X(C2H13F3O8)]
 Deg. of freedom    72
 Full point group                 C1      NOp   1
 Largest Abelian subgroup         C1      NOp   1
 Largest concise Abelian subgroup C1      NOp   1
                         Standard orientation:                         
 ---------------------------------------------------------------------
 Center     Atomic      Atomic             Coordinates (Angstroms)
 Number     Number       Type             X           Y           Z
 ---------------------------------------------------------------------
      1          6           0       -1.636401   -0.053915   -0.081236
      2          8           0       -1.015604    0.157385   -1.101252
      3          8           0       -1.173559   -0.296410    1.110233
      4          1           0       -0.154748   -0.300070    1.136372
      5          6           0       -3.186810   -0.057271   -0.083349
      6          9           0       -3.652986   -1.251463    0.310048
      7          9           0       -3.662854    0.199494   -1.298826
      8          9           0       -3.657617    0.874084    0.759798
      9          8           0        1.397251   -0.246102    1.152679
     10          1           0        1.857293   -1.089168    1.382938
     11          1           0        1.623050   -0.097696    0.202244
     12          8           0        2.804475    2.666568   -0.964960
     13          1           0        2.735640    2.686460    0.012557
     14          1           0        2.536557    3.527959   -1.291085
     15          8           0        2.813320   -2.522228    1.241251
     16          1           0        2.444818   -3.394671    1.397318
     17          1           0        3.086951   -2.491184    0.298500
     18          8           0        3.300429   -2.076941   -1.398986
     19          1           0        2.808737   -1.256665   -1.600876
     20          1           0        4.175583   -1.976821   -1.780269
     21          8           0        1.798177    0.231540   -1.477233
     22          1           0        2.140900    1.154579   -1.474098
     23          1           0        0.845693    0.265212   -1.660078
     24          8           0        2.499756    2.232471    1.720212
     25          1           0        2.112722    1.335702    1.739597
     26          1           0        2.093225    2.734177    2.429669
 ---------------------------------------------------------------------
 Rotational constants (GHZ):           0.6708387           0.2634200           0.2404820
 Standard basis: 6-31++G(d,p) (6D, 7F)
 There are   325 symmetry adapted cartesian basis functions of A   symmetry.
 There are   325 symmetry adapted basis functions of A   symmetry.
   325 basis functions,   520 primitive gaussians,   325 cartesian basis functions
    58 alpha electrons       58 beta electrons
       nuclear repulsion energy       963.2337342428 Hartrees.
 NAtoms=   26 NActive=   26 NUniq=   26 SFac= 1.00D+00 NAtFMM=   60 NAOKFM=F Big=F
 Integral buffers will be    131072 words long.
 Raffenetti 2 integral format.
 Two-electron integral symmetry is turned on.
 Nuclear repulsion after empirical dispersion term =      963.2211590218 Hartrees.
 One-electron integrals computed using PRISM.
 NBasis=   325 RedAO= T EigKep=  3.50D-05  NBF=   325
 NBsUse=   325 1.00D-06 EigRej= -1.00D+00 NBFU=   325
 Initial guess from the checkpoint file:  "/local_scratch/slurm.5787680/Gau-3303074.chk"
 B after Tr=    -0.000000    0.000000   -0.000000
         Rot=    1.000000    0.000003    0.000001   -0.000007 Ang=   0.00 deg.
 Requested convergence on RMS density matrix=1.00D-10 within 128 cycles.
 Requested convergence on MAX density matrix=1.00D-08.
 Requested convergence on             energy=1.00D-08.
 No special actions if energy rises.
 SCF Done:  E(RwB97XD) =  -985.246422407     A.U. after    8 cycles
            NFock=  8  Conv=0.82D-10     -V/T= 2.0083
 Calling FoFJK, ICntrl=      2127 FMM=F ISym2X=0 I1Cent= 0 IOpClX= 0 NMat=1 NMatS=1 NMatT=0.
 ***** Axes restored to original set *****
 -------------------------------------------------------------------
 Center     Atomic                   Forces (Hartrees/Bohr)
 Number     Number              X              Y              Z
 -------------------------------------------------------------------
      1        6          -0.000000043    0.000000102   -0.000000052
      2        8           0.000000191    0.000000276    0.000000119
      3        8          -0.000000084    0.000000342   -0.000000263
      4        1          -0.000000304    0.000000282   -0.000000105
      5        6           0.000000058    0.000000519   -0.000000075
      6        9          -0.000000120    0.000000375   -0.000000212
      7        9           0.000000384    0.000000448    0.000000053
      8        9           0.000000122    0.000000833   -0.000000245
      9        8          -0.000000167    0.000000408   -0.000000533
     10        1          -0.000000492   -0.000000149   -0.000000059
     11        1          -0.000000181   -0.000000374    0.000000042
     12        8           0.000000303    0.000000140    0.000000071
     13        1           0.000000406   -0.000000213    0.000000077
     14        1           0.000000759    0.000000578    0.000000379
     15        8          -0.000000554   -0.000000945   -0.000000223
     16        1          -0.000000756   -0.000000604   -0.000000275
     17        1          -0.000000382   -0.000000550    0.000000011
     18        8          -0.000000024   -0.000000875    0.000000101
     19        1          -0.000000056   -0.000000598    0.000000311
     20        1           0.000000042   -0.000000980    0.000000389
     21        8           0.000000526   -0.000000442    0.000000697
     22        1           0.000000247    0.000000129    0.000000091
     23        1           0.000000356   -0.000000081    0.000000270
     24        8           0.000000007    0.000000527    0.000000096
     25        1          -0.000000162    0.000000269   -0.000000580
     26        1          -0.000000074    0.000000583   -0.000000087
 -------------------------------------------------------------------
 Cartesian Forces:  Max     0.000000980 RMS     0.000000389

 GradGradGradGradGradGradGradGradGradGradGradGradGradGradGradGradGradGrad
 Berny optimization.
 Using GEDIIS/GDIIS optimizer.
 FormGI is forming the generalized inverse of G from B-inverse, IUseBI=4.
 Internal  Forces:  Max     0.000000687 RMS     0.000000128
 Search for a local minimum.
 Step number  14 out of a maximum of  156
 All quantities printed in internal units (Hartrees-Bohrs-Radians)
 Mixed Optimization -- En-DIIS/RFO-DIIS
 Swapping is turned off.
 Update second derivatives using D2CorX and points    5    6    7    8    9
                                                     10   11   12   13   14
 DE= -5.10D-10 DEPred=-6.64D-11 R= 7.68D+00
 Trust test= 7.68D+00 RLast= 2.83D-04 DXMaxT set to 8.42D-01
 ITU=  0  0  0 -1  0  0  1  1  1  1  1  1  1  0
     Eigenvalues ---    0.00014   0.00039   0.00047   0.00051   0.00084
     Eigenvalues ---    0.00146   0.00198   0.00254   0.00303   0.00397
     Eigenvalues ---    0.00493   0.00616   0.00716   0.00821   0.00867
     Eigenvalues ---    0.00947   0.01074   0.01178   0.01282   0.01370
     Eigenvalues ---    0.01403   0.01565   0.01631   0.01743   0.01892
     Eigenvalues ---    0.01973   0.02054   0.02293   0.02347   0.02488
     Eigenvalues ---    0.02757   0.03053   0.03074   0.03413   0.03455
     Eigenvalues ---    0.04045   0.04149   0.04978   0.05277   0.05651
     Eigenvalues ---    0.06069   0.06352   0.07349   0.08172   0.08558
     Eigenvalues ---    0.11663   0.13604   0.19528   0.21559   0.21828
     Eigenvalues ---    0.23894   0.28144   0.35731   0.37443   0.37537
     Eigenvalues ---    0.38693   0.40694   0.43464   0.45753   0.47341
     Eigenvalues ---    0.49133   0.50303   0.50708   0.52393   0.55578
     Eigenvalues ---    0.57038   0.57422   0.57520   0.57543   0.59417
     Eigenvalues ---    0.86056   0.92878
 En-DIIS/RFO-DIIS/Sim-DIIS IScMMF=       -3 using points:    14   13   12   11   10    9    8    7    6    5
 RFO step:  Lambda=-6.02029768D-12.
 DIIS inversion failure, remove point  10.
 DIIS inversion failure, remove point   9.
 DIIS inversion failure, remove point   8.
 DIIS inversion failure, remove point   7.
 DIIS inversion failure, remove point   6.
 DIIS inversion failure, remove point   5.
 DIIS inversion failure, remove point   4.
 DIIS inversion failure, remove point   3.
 DIIS inversion failure, remove point   2.
 Use linear search instead of GDIIS.
 RFO step:  Lambda= 0.00000000D+00 EMin= 1.44524606D-04
 Quartic linear search produced a step of  0.00840.
 Iteration  1 RMS(Cart)=  0.00002488 RMS(Int)=  0.00000000
 Iteration  2 RMS(Cart)=  0.00000000 RMS(Int)=  0.00000000
 Variable       Old X    -DE/DX   Delta X   Delta X   Delta X     New X
                                 (Linear)    (Quad)   (Total)
    R1        2.29154  -0.00000   0.00000  -0.00000  -0.00000   2.29154
    R2        2.45855   0.00000   0.00000  -0.00000  -0.00000   2.45855
    R3        2.92986   0.00000  -0.00000   0.00000   0.00000   2.92986
    R4        1.92592   0.00000  -0.00000  -0.00000  -0.00000   1.92592
    R5        2.93479  -0.00000   0.00000  -0.00000  -0.00000   2.93479
    R6        2.53405  -0.00000  -0.00000   0.00000   0.00000   2.53405
    R7        2.51407   0.00000  -0.00000   0.00000   0.00000   2.51407
    R8        2.53532   0.00000   0.00000  -0.00000  -0.00000   2.53532
    R9        1.86636  -0.00000  -0.00000  -0.00000  -0.00000   1.86636
   R10        1.86723   0.00000  -0.00000   0.00000   0.00000   1.86724
   R11        3.46314   0.00000   0.00000   0.00000   0.00000   3.46314
   R12        3.26640  -0.00000  -0.00000  -0.00000  -0.00000   3.26639
   R13        3.25105  -0.00000   0.00000  -0.00000  -0.00000   3.25104
   R14        1.85220  -0.00000   0.00000  -0.00000  -0.00000   1.85220
   R15        1.81269  -0.00000   0.00000  -0.00000  -0.00000   1.81269
   R16        3.26527  -0.00000  -0.00000  -0.00001  -0.00001   3.26527
   R17        3.36872   0.00000  -0.00000   0.00001   0.00001   3.36872
   R18        1.81385   0.00000   0.00000  -0.00000  -0.00000   1.81385
   R19        1.85599  -0.00000   0.00000  -0.00000  -0.00000   1.85599
   R20        3.32647   0.00000  -0.00000  -0.00000  -0.00000   3.32647
   R21        1.84708  -0.00000   0.00000  -0.00000  -0.00000   1.84708
   R22        1.81384  -0.00000   0.00000  -0.00000  -0.00000   1.81384
   R23        3.40742   0.00000   0.00000  -0.00000  -0.00000   3.40742
   R24        1.86065  -0.00000   0.00000  -0.00000  -0.00000   1.86065
   R25        1.83390   0.00000  -0.00000   0.00000   0.00000   1.83390
   R26        1.84610   0.00000   0.00000   0.00000   0.00000   1.84611
   R27        1.81286   0.00000  -0.00000   0.00000   0.00000   1.81286
    A1        2.24042  -0.00000  -0.00000   0.00000   0.00000   2.24042
    A2        2.10734   0.00000   0.00000  -0.00000  -0.00000   2.10734
    A3        1.93542   0.00000   0.00000  -0.00000  -0.00000   1.93542
    A4        1.96037  -0.00000  -0.00000   0.00000   0.00000   1.96037
    A5        1.92748  -0.00000   0.00000  -0.00000  -0.00000   1.92748
    A6        1.93762   0.00000  -0.00000   0.00000   0.00000   1.93762
    A7        1.92683   0.00000  -0.00000   0.00000   0.00000   1.92683
    A8        1.89179  -0.00000   0.00000  -0.00000  -0.00000   1.89179
    A9        1.88794  -0.00000   0.00000  -0.00000  -0.00000   1.88794
   A10        1.89085  -0.00000   0.00000   0.00000   0.00000   1.89085
   A11        2.02448   0.00000   0.00000   0.00001   0.00001   2.02449
   A12        1.79619  -0.00000  -0.00000  -0.00000  -0.00000   1.79619
   A13        2.00811   0.00000  -0.00000  -0.00001  -0.00001   2.00811
   A14        1.81937   0.00000   0.00000   0.00000   0.00000   1.81937
   A15        2.07177  -0.00000   0.00000   0.00000   0.00000   2.07177
   A16        1.66012  -0.00000   0.00000  -0.00000  -0.00000   1.66011
   A17        2.81221  -0.00000  -0.00000  -0.00000  -0.00000   2.81220
   A18        1.87678  -0.00000  -0.00000  -0.00000  -0.00000   1.87678
   A19        1.85944   0.00000  -0.00000  -0.00001  -0.00001   1.85944
   A20        2.18749   0.00000  -0.00000   0.00001   0.00001   2.18751
   A21        2.12693   0.00000   0.00000   0.00000   0.00000   2.12694
   A22        1.77887   0.00000   0.00000   0.00000   0.00000   1.77887
   A23        1.86687   0.00000   0.00000   0.00000   0.00000   1.86687
   A24        1.91311   0.00000  -0.00000   0.00000  -0.00000   1.91311
   A25        2.11552   0.00000  -0.00000   0.00000   0.00000   2.11552
   A26        1.86406  -0.00000  -0.00000  -0.00000  -0.00000   1.86405
   A27        1.53683  -0.00000   0.00000  -0.00000  -0.00000   1.53683
   A28        1.78414   0.00000  -0.00000   0.00001   0.00001   1.78415
   A29        1.66158   0.00000   0.00000  -0.00000  -0.00000   1.66158
   A30        2.18814  -0.00000   0.00000  -0.00000  -0.00000   2.18813
   A31        2.17218   0.00000   0.00000  -0.00000  -0.00000   2.17218
   A32        1.88568   0.00000  -0.00000   0.00000   0.00000   1.88568
   A33        1.88095  -0.00000   0.00000  -0.00000  -0.00000   1.88095
   A34        2.25404  -0.00000  -0.00000  -0.00001  -0.00001   2.25403
   A35        1.87288   0.00000   0.00000  -0.00000  -0.00000   1.87288
   A36        2.79532  -0.00000  -0.00000   0.00000   0.00000   2.79533
   A37        3.11937  -0.00000  -0.00000  -0.00000  -0.00000   3.11937
   A38        3.01308  -0.00000   0.00000  -0.00000  -0.00000   3.01308
   A39        2.94019   0.00000   0.00000   0.00000   0.00000   2.94020
   A40        2.90784  -0.00000   0.00000  -0.00000  -0.00000   2.90784
   A41        2.85941  -0.00000   0.00000   0.00000   0.00000   2.85941
   A42        2.84752   0.00000   0.00000   0.00000   0.00000   2.84753
   A43        3.10497  -0.00000  -0.00000  -0.00000  -0.00000   3.10497
   A44        3.10309  -0.00000   0.00000  -0.00000  -0.00000   3.10309
   A45        2.93697   0.00000  -0.00000  -0.00000  -0.00000   2.93696
   A46        3.03166   0.00000  -0.00000  -0.00000  -0.00000   3.03166
   A47        3.13255  -0.00000  -0.00000   0.00000   0.00000   3.13255
   A48        3.20920  -0.00000  -0.00000   0.00000   0.00000   3.20920
    D1       -0.00209   0.00000  -0.00000  -0.00000  -0.00000  -0.00209
    D2        3.14076   0.00000  -0.00000  -0.00000  -0.00000   3.14075
    D3        2.09260  -0.00000   0.00000  -0.00003  -0.00003   2.09257
    D4       -0.00627  -0.00000   0.00000  -0.00003  -0.00003  -0.00629
    D5       -2.10352  -0.00000   0.00000  -0.00003  -0.00003  -2.10355
    D6       -1.05014   0.00000   0.00000  -0.00002  -0.00002  -1.05016
    D7        3.13418   0.00000   0.00000  -0.00002  -0.00002   3.13416
    D8        1.03693  -0.00000   0.00000  -0.00002  -0.00002   1.03690
    D9       -2.03607   0.00000   0.00000  -0.00001  -0.00001  -2.03608
[truncated: 289,428 more chars]
