# Supplementary material for: The Hydration of Trifluoroacetic Acid from 0 to 298 K
Source: J Phys Chem A. 2026 Jan 20;130(4):927–35. doi: 10.1021/acs.jpca.5c08151 (PMC12862820; doi:10.1021/acs.jpca.5c08151)
Supplement: Supplementary file 1 [file jp5c08151_si_001.zip › TFA_SI/within1kcal-hightemps/6-H2O/PM7-338-20819-wb97xd.log]

 Entering Gaussian System, Link 0=g16
 Initial command:
 /software/commercial/MERCURY/GAUSSIAN/AVX2/g16/l1.exe "/local_scratch/slurm.5787881/Gau-2107364.inp" -scrdir="/local_scratch/slurm.5787881/"
 Entering Link 1 = /software/commercial/MERCURY/GAUSSIAN/AVX2/g16/l1.exe PID=   2107365.
  
 Copyright (c) 1988-2019, Gaussian, Inc.  All Rights Reserved.
  
 This is part of the Gaussian(R) 16 program.  It is based on
 the Gaussian(R) 09 system (copyright 2009, Gaussian, Inc.),
 the Gaussian(R) 03 system (copyright 2003, Gaussian, Inc.),
 the Gaussian(R) 98 system (copyright 1998, Gaussian, Inc.),
 the Gaussian(R) 94 system (copyright 1995, Gaussian, Inc.),
 the Gaussian 92(TM) system (copyright 1992, Gaussian, Inc.),
 the Gaussian 90(TM) system (copyright 1990, Gaussian, Inc.),
 the Gaussian 88(TM) system (copyright 1988, Gaussian, Inc.),
 the Gaussian 86(TM) system (copyright 1986, Carnegie Mellon
 University), and the Gaussian 82(TM) system (copyright 1983,
 Carnegie Mellon University). Gaussian is a federally registered
 trademark of Gaussian, Inc.
  
 This software contains proprietary and confidential information,
 including trade secrets, belonging to Gaussian, Inc.
  
 This software is provided under written license and may be
 used, copied, transmitted, or stored only in accord with that
 written license.
  
 The following legend is applicable only to US Government
 contracts under FAR:
  
                    RESTRICTED RIGHTS LEGEND
  
 Use, reproduction and disclosure by the US Government is
 subject to restrictions as set forth in subparagraphs (a)
 and (c) of the Commercial Computer Software - Restricted
 Rights clause in FAR 52.227-19.
  
 Gaussian, Inc.
 340 Quinnipiac St., Bldg. 40, Wallingford CT 06492
  
  
 ---------------------------------------------------------------
 Warning -- This program may not be used in any manner that
 competes with the business of Gaussian, Inc. or will provide
 assistance to any competitor of Gaussian, Inc.  The licensee
 of this program is prohibited from giving any competitor of
 Gaussian, Inc. access to this program.  By using this program,
 the user acknowledges that Gaussian, Inc. is engaged in the
 business of creating and licensing software in the field of
 computational chemistry and represents and warrants to the
 licensee that it is not a competitor of Gaussian, Inc. and that
 it will not use this program in any manner prohibited above.
 ---------------------------------------------------------------
  

 Cite this work as:
 Gaussian 16, Revision C.01,
 M. J. Frisch, G. W. Trucks, H. B. Schlegel, G. E. Scuseria, 
 M. A. Robb, J. R. Cheeseman, G. Scalmani, V. Barone, 
 G. A. Petersson, H. Nakatsuji, X. Li, M. Caricato, A. V. Marenich, 
 J. Bloino, B. G. Janesko, R. Gomperts, B. Mennucci, H. P. Hratchian, 
 J. V. Ortiz, A. F. Izmaylov, J. L. Sonnenberg, D. Williams-Young, 
 F. Ding, F. Lipparini, F. Egidi, J. Goings, B. Peng, A. Petrone, 
 T. Henderson, D. Ranasinghe, V. G. Zakrzewski, J. Gao, N. Rega, 
 G. Zheng, W. Liang, M. Hada, M. Ehara, K. Toyota, R. Fukuda, 
 J. Hasegawa, M. Ishida, T. Nakajima, Y. Honda, O. Kitao, H. Nakai, 
 T. Vreven, K. Throssell, J. A. Montgomery, Jr., J. E. Peralta, 
 F. Ogliaro, M. J. Bearpark, J. J. Heyd, E. N. Brothers, K. N. Kudin, 
 V. N. Staroverov, T. A. Keith, R. Kobayashi, J. Normand, 
 K. Raghavachari, A. P. Rendell, J. C. Burant, S. S. Iyengar, 
 J. Tomasi, M. Cossi, J. M. Millam, M. Klene, C. Adamo, R. Cammi, 
 J. W. Ochterski, R. L. Martin, K. Morokuma, O. Farkas, 
 J. B. Foresman, and D. J. Fox, Gaussian, Inc., Wallingford CT, 2019.
 
 ******************************************
 Gaussian 16:  ES64L-G16RevC.01  3-Jul-2019
                30-Sep-2025 
 ******************************************
 %nproc=20
 Will use up to   20 processors via shared memory.
 %mem=18gb
 ----------------------------------------------------------------------
 # wb97xd/6-31++g** scf(conver=10) opt(tight,maxcycles=300,calcfc) freq
 ----------------------------------------------------------------------
 1/6=300,7=10,10=4,18=20,19=15,26=3,38=1/1,3;
 2/9=110,12=2,17=6,18=5,40=1/2;
 3/5=1,6=6,7=1111,11=2,25=1,30=1,71=2,74=-58,140=1/1,2,3;
 4//1;
 5/5=2,6=10,38=5/2;
 8/6=4,10=90,11=11/1;
 11/6=1,8=1,9=11,15=111,16=1/1,2,10;
 10/6=1,13=1/2;
 6/7=2,8=2,9=2,10=2,28=1/1;
 7/10=1,25=1/1,2,3,16;
 1/6=300,7=10,10=4,18=20,19=15,26=3/3(2);
 2/9=110/2;
 99//99;
 2/9=110/2;
 3/5=1,6=6,7=1111,11=2,25=1,30=1,71=1,74=-58/1,2,3;
 4/5=5,16=3,69=1/1;
 5/5=2,6=10,38=5/2;
 7//1,2,3,16;
 1/6=300,7=10,18=20,19=15,26=3/3(-5);
 2/9=110/2;
 6/7=2,8=2,9=2,10=2,19=2,28=1/1;
 99/9=1/99;
 -------------
 PM7-338-20819
 -------------
 Symbolic Z-matrix:
 Charge =  0 Multiplicity = 1
 C                    -0.62267  -1.00792  -0.21911 
 O                     0.59238  -0.94259  -0.2386 
 O                    -1.43752  -0.03769   0.03345 
 H                    -0.91073   0.93458   0.26206 
 C                    -1.36575  -2.32682  -0.522 
 F                    -1.75548  -2.40907  -1.79003 
 F                    -2.45645  -2.49527   0.21202 
 F                    -0.60541  -3.39352  -0.30556 
 O                     0.21208   0.47312   2.88101 
 H                    -0.26409  -0.3398    2.60248 
 H                    -0.2387    0.8099    3.65184 
 O                     2.41473  -0.4897   -2.15819 
 H                     1.79663  -0.91508  -1.54551 
 H                     3.27119  -0.87146  -1.96824 
 O                     2.0746   -1.2785    2.00451 
 H                     1.93629  -0.96039   1.10217 
 H                     1.86226  -0.51275   2.55438 
 O                     2.02543   1.87307  -0.95215 
 H                     2.18706   1.02284  -1.41171 
 H                     1.84302   2.51115  -1.63801 
 O                    -0.50153  -1.95286   1.97806 
 H                     0.48952  -1.99316   1.98531 
 H                    -0.8193   -2.69501   2.48598 
 O                    -0.09333   1.96854   0.67881 
 H                     0.71874   1.90735   0.10039 
 H                     0.16413   1.55563   1.53481 
 
 Add virtual bond connecting atoms O24        and H4         Dist= 2.61D+00.
 Add virtual bond connecting atoms H25        and O18        Dist= 3.17D+00.
 Add virtual bond connecting atoms O2         and H13        Dist= 3.36D+00.
 Add virtual bond connecting atoms H19        and O12        Dist= 3.22D+00.
 Add virtual bond connecting atoms H26        and O9         Dist= 3.27D+00.
 Add virtual bond connecting atoms H22        and O15        Dist= 3.29D+00.
 Add virtual bond connecting atoms H16        and O2         Dist= 3.59D+00.
 Add virtual bond connecting atoms O21        and H10        Dist= 3.30D+00.

 GradGradGradGradGradGradGradGradGradGradGradGradGradGradGradGradGradGrad
 Berny optimization.
 Initialization pass.
                           ----------------------------
                           !    Initial Parameters    !
                           ! (Angstroms and Degrees)  !
 --------------------------                            --------------------------
 ! Name  Definition              Value          Derivative Info.                !
 --------------------------------------------------------------------------------
 ! R1    R(1,2)                  1.217          calculate D2E/DX2 analytically  !
 ! R2    R(1,3)                  1.2919         calculate D2E/DX2 analytically  !
 ! R3    R(1,5)                  1.5438         calculate D2E/DX2 analytically  !
 ! R4    R(2,13)                 1.7774         calculate D2E/DX2 analytically  !
 ! R5    R(2,16)                 1.8984         calculate D2E/DX2 analytically  !
 ! R6    R(3,4)                  1.1292         calculate D2E/DX2 analytically  !
 ! R7    R(4,24)                 1.3823         calculate D2E/DX2 analytically  !
 ! R8    R(5,6)                  1.3291         calculate D2E/DX2 analytically  !
 ! R9    R(5,7)                  1.3254         calculate D2E/DX2 analytically  !
 ! R10   R(5,8)                  1.3277         calculate D2E/DX2 analytically  !
 ! R11   R(9,10)                 0.9824         calculate D2E/DX2 analytically  !
 ! R12   R(9,11)                 0.9544         calculate D2E/DX2 analytically  !
 ! R13   R(9,26)                 1.7281         calculate D2E/DX2 analytically  !
 ! R14   R(10,21)                1.7459         calculate D2E/DX2 analytically  !
 ! R15   R(12,13)                0.9687         calculate D2E/DX2 analytically  !
 ! R16   R(12,14)                0.9567         calculate D2E/DX2 analytically  !
 ! R17   R(12,19)                1.702          calculate D2E/DX2 analytically  !
 ! R18   R(15,16)                0.9667         calculate D2E/DX2 analytically  !
 ! R19   R(15,17)                0.9663         calculate D2E/DX2 analytically  !
 ! R20   R(15,22)                1.7388         calculate D2E/DX2 analytically  !
 ! R21   R(18,19)                0.9799         calculate D2E/DX2 analytically  !
 ! R22   R(18,20)                0.9544         calculate D2E/DX2 analytically  !
 ! R23   R(18,25)                1.6782         calculate D2E/DX2 analytically  !
 ! R24   R(21,22)                0.9919         calculate D2E/DX2 analytically  !
 ! R25   R(21,23)                0.9538         calculate D2E/DX2 analytically  !
 ! R26   R(24,25)                0.9989         calculate D2E/DX2 analytically  !
 ! R27   R(24,26)                0.9846         calculate D2E/DX2 analytically  !
 ! A1    A(2,1,3)              126.3378         calculate D2E/DX2 analytically  !
 ! A2    A(2,1,5)              121.5532         calculate D2E/DX2 analytically  !
 ! A3    A(3,1,5)              112.1071         calculate D2E/DX2 analytically  !
 ! A4    A(1,2,13)             133.5584         calculate D2E/DX2 analytically  !
 ! A5    A(1,2,16)             134.0257         calculate D2E/DX2 analytically  !
 ! A6    A(13,2,16)             92.2817         calculate D2E/DX2 analytically  !
 ! A7    A(1,3,4)              113.0761         calculate D2E/DX2 analytically  !
 ! A8    A(1,5,6)              112.4067         calculate D2E/DX2 analytically  !
 ! A9    A(1,5,7)              113.3288         calculate D2E/DX2 analytically  !
 ! A10   A(1,5,8)              112.2555         calculate D2E/DX2 analytically  !
 ! A11   A(6,5,7)              106.2115         calculate D2E/DX2 analytically  !
 ! A12   A(6,5,8)              105.8861         calculate D2E/DX2 analytically  !
 ! A13   A(7,5,8)              106.1922         calculate D2E/DX2 analytically  !
 ! A14   A(10,9,11)            106.9813         calculate D2E/DX2 analytically  !
 ! A15   A(10,9,26)            106.5006         calculate D2E/DX2 analytically  !
 ! A16   A(11,9,26)            113.2678         calculate D2E/DX2 analytically  !
 ! A17   A(9,10,21)            158.7185         calculate D2E/DX2 analytically  !
 ! A18   A(13,12,14)           105.6876         calculate D2E/DX2 analytically  !
 ! A19   A(13,12,19)            91.5754         calculate D2E/DX2 analytically  !
 ! A20   A(14,12,19)           112.7848         calculate D2E/DX2 analytically  !
 ! A21   A(2,13,12)            154.7148         calculate D2E/DX2 analytically  !
 ! A22   A(16,15,17)           103.8243         calculate D2E/DX2 analytically  !
 ! A23   A(16,15,22)            89.686          calculate D2E/DX2 analytically  !
 ! A24   A(17,15,22)            97.5659         calculate D2E/DX2 analytically  !
 ! A25   A(2,16,15)            139.7809         calculate D2E/DX2 analytically  !
 ! A26   A(19,18,20)           105.9377         calculate D2E/DX2 analytically  !
 ! A27   A(19,18,25)           116.1222         calculate D2E/DX2 analytically  !
 ! A28   A(20,18,25)           106.7531         calculate D2E/DX2 analytically  !
 ! A29   A(10,21,22)            84.2056         calculate D2E/DX2 analytically  !
 ! A30   A(10,21,23)           125.0112         calculate D2E/DX2 analytically  !
 ! A31   A(22,21,23)           107.2998         calculate D2E/DX2 analytically  !
 ! A32   A(15,22,21)           153.4026         calculate D2E/DX2 analytically  !
 ! A33   A(4,24,25)            105.0897         calculate D2E/DX2 analytically  !
 ! A34   A(4,24,26)             95.9148         calculate D2E/DX2 analytically  !
 ! A35   A(25,24,26)           105.3755         calculate D2E/DX2 analytically  !
 ! A36   A(9,26,24)            161.2919         calculate D2E/DX2 analytically  !
 ! A37   L(3,4,24,10,-1)       170.4441         calculate D2E/DX2 analytically  !
 ! A38   L(12,19,18,1,-1)      177.329          calculate D2E/DX2 analytically  !
 ! A39   L(18,25,24,1,-1)      181.0519         calculate D2E/DX2 analytically  !
 ! A40   L(3,4,24,10,-2)       174.1275         calculate D2E/DX2 analytically  !
 ! A41   L(12,19,18,1,-2)      179.2442         calculate D2E/DX2 analytically  !
 ! A42   L(18,25,24,1,-2)      184.0956         calculate D2E/DX2 analytically  !
 ! D1    D(3,1,2,13)          -105.0066         calculate D2E/DX2 analytically  !
 ! D2    D(3,1,2,16)            80.4254         calculate D2E/DX2 analytically  !
 ! D3    D(5,1,2,13)            74.4534         calculate D2E/DX2 analytically  !
 ! D4    D(5,1,2,16)          -100.1146         calculate D2E/DX2 analytically  !
 ! D5    D(2,1,3,4)             -0.7572         calculate D2E/DX2 analytically  !
 ! D6    D(5,1,3,4)            179.7394         calculate D2E/DX2 analytically  !
 ! D7    D(2,1,5,6)            -95.9264         calculate D2E/DX2 analytically  !
 ! D8    D(2,1,5,7)            143.6305         calculate D2E/DX2 analytically  !
 ! D9    D(2,1,5,8)             23.3247         calculate D2E/DX2 analytically  !
 ! D10   D(3,1,5,6)             83.6041         calculate D2E/DX2 analytically  !
 ! D11   D(3,1,5,7)            -36.839          calculate D2E/DX2 analytically  !
 ! D12   D(3,1,5,8)           -157.1448         calculate D2E/DX2 analytically  !
 ! D13   D(1,2,13,12)           98.8632         calculate D2E/DX2 analytically  !
 ! D14   D(16,2,13,12)         -85.0428         calculate D2E/DX2 analytically  !
 ! D15   D(1,2,16,15)           25.1001         calculate D2E/DX2 analytically  !
 ! D16   D(13,2,16,15)        -150.9632         calculate D2E/DX2 analytically  !
 ! D17   D(1,3,24,25)           35.8995         calculate D2E/DX2 analytically  !
 ! D18   D(1,3,24,26)          -70.3688         calculate D2E/DX2 analytically  !
 ! D19   D(11,9,10,21)        -143.3576         calculate D2E/DX2 analytically  !
 ! D20   D(26,9,10,21)          95.2271         calculate D2E/DX2 analytically  !
 ! D21   D(10,9,26,24)          16.26           calculate D2E/DX2 analytically  !
 ! D22   D(11,9,26,24)        -101.0593         calculate D2E/DX2 analytically  !
 ! D23   D(9,10,21,22)           6.6632         calculate D2E/DX2 analytically  !
 ! D24   D(9,10,21,23)         113.752          calculate D2E/DX2 analytically  !
 ! D25   D(14,12,13,2)         120.6911         calculate D2E/DX2 analytically  !
 ! D26   D(19,12,13,2)           6.478          calculate D2E/DX2 analytically  !
 ! D27   D(13,12,18,20)       -130.6982         calculate D2E/DX2 analytically  !
 ! D28   D(13,12,18,25)        -12.6306         calculate D2E/DX2 analytically  !
 ! D29   D(14,12,18,20)        121.9545         calculate D2E/DX2 analytically  !
 ! D30   D(14,12,18,25)       -119.9779         calculate D2E/DX2 analytically  !
 ! D31   D(17,15,16,2)         -95.1642         calculate D2E/DX2 analytically  !
 ! D32   D(22,15,16,2)           2.5509         calculate D2E/DX2 analytically  !
 ! D33   D(16,15,22,21)        -69.3023         calculate D2E/DX2 analytically  !
 ! D34   D(17,15,22,21)         34.6031         calculate D2E/DX2 analytically  !
 ! D35   D(19,18,24,4)         -20.7158         calculate D2E/DX2 analytically  !
 ! D36   D(19,18,24,26)         80.7308         calculate D2E/DX2 analytically  !
 ! D37   D(20,18,24,4)          96.321          calculate D2E/DX2 analytically  !
 ! D38   D(20,18,24,26)       -162.2324         calculate D2E/DX2 analytically  !
 ! D39   D(10,21,22,15)        -20.4473         calculate D2E/DX2 analytically  !
 ! D40   D(23,21,22,15)       -145.3651         calculate D2E/DX2 analytically  !
 ! D41   D(4,24,26,9)           -9.2596         calculate D2E/DX2 analytically  !
 ! D42   D(25,24,26,9)        -116.7129         calculate D2E/DX2 analytically  !
 --------------------------------------------------------------------------------
 Trust Radius=3.00D-01 FncErr=1.00D-07 GrdErr=1.00D-06 EigMax=2.50D+02 EigMin=1.00D-04
 Number of steps in this run=    156 maximum allowed number of steps=    156.
 GradGradGradGradGradGradGradGradGradGradGradGradGradGradGradGradGradGrad

                          Input orientation:                          
 ---------------------------------------------------------------------
 Center     Atomic      Atomic             Coordinates (Angstroms)
 Number     Number       Type             X           Y           Z
 ---------------------------------------------------------------------
      1          6           0       -0.622667   -1.007923   -0.219112
      2          8           0        0.592378   -0.942593   -0.238597
      3          8           0       -1.437524   -0.037692    0.033451
      4          1           0       -0.910731    0.934580    0.262056
      5          6           0       -1.365749   -2.326817   -0.521999
      6          9           0       -1.755479   -2.409068   -1.790030
      7          9           0       -2.456450   -2.495272    0.212022
      8          9           0       -0.605412   -3.393519   -0.305560
      9          8           0        0.212079    0.473115    2.881014
     10          1           0       -0.264093   -0.339803    2.602483
     11          1           0       -0.238698    0.809898    3.651838
     12          8           0        2.414727   -0.489699   -2.158195
     13          1           0        1.796632   -0.915085   -1.545505
     14          1           0        3.271190   -0.871461   -1.968243
     15          8           0        2.074596   -1.278496    2.004510
     16          1           0        1.936292   -0.960394    1.102169
     17          1           0        1.862262   -0.512749    2.554377
     18          8           0        2.025428    1.873071   -0.952146
     19          1           0        2.187057    1.022844   -1.411711
     20          1           0        1.843018    2.511147   -1.638006
     21          8           0       -0.501532   -1.952856    1.978060
     22          1           0        0.489521   -1.993156    1.985312
     23          1           0       -0.819302   -2.695005    2.485977
     24          8           0       -0.093334    1.968536    0.678809
     25          1           0        0.718744    1.907349    0.100393
     26          1           0        0.164128    1.555629    1.534813
 ---------------------------------------------------------------------
                    Distance matrix (angstroms):
                    1          2          3          4          5
     1  C    0.000000
     2  O    1.216956   0.000000
     3  O    1.291947   2.239053   0.000000
     4  H    2.021836   2.456373   1.129196   0.000000
     5  C    1.543824   2.414676   2.356644   3.385040   0.000000
     6  F    2.390450   3.173314   3.008255   4.013058   1.329118
     7  F    2.400175   3.450974   2.666420   3.762397   1.325440
     8  F    2.387224   2.728777   3.474034   4.375825   1.327709
     9  O    3.535684   3.446858   3.330275   2.886624   4.680776
    10  H    2.921705   3.027975   2.840447   2.742224   3.863193
    11  H    4.293735   4.347114   3.904910   3.458005   5.341362
    12  O    3.640654   2.685316   4.455049   4.352569   4.510448
    13  H    2.760606   1.777356   3.704414   3.744109   3.611262
    14  H    4.270855   3.189477   5.184007   5.071930   5.070591
    15  O    3.506127   2.709488   4.214220   4.104391   4.395247
    16  H    2.880332   1.898440   3.657345   3.521684   3.925368
    17  H    3.756635   3.098076   4.179633   3.878013   4.814041
    18  O    3.981190   3.238942   4.076083   3.313017   5.415180
    19  H    3.666177   2.789648   4.043614   3.522155   4.963290
    20  H    4.525121   3.930746   4.477980   3.698504   5.911646
    21  O    2.394814   2.670363   2.885383   3.383696   2.671519
    22  H    2.658407   2.461713   3.368545   3.674500   3.136872
    23  H    3.194122   3.533708   3.668568   4.257707   3.079300
    24  O    3.153691   3.128340   2.499658   1.382349   4.638000
    25  H    3.224946   2.872812   2.904679   1.904627   4.760320
    26  H    3.204232   3.093460   2.712573   1.777902   4.652353
                    6          7          8          9         10
     6  F    0.000000
     7  F    2.122970   0.000000
     8  F    2.120247   2.121575   0.000000
     9  O    5.830687   4.801654   5.076751   0.000000
    10  H    5.079395   3.894454   4.230649   0.982423   0.000000
    11  H    6.502022   5.260694   5.784824   0.954354   1.556793
    12  O    4.605447   5.776557   4.581012   5.583216   5.464668
    13  H    3.861252   4.865655   3.667413   4.902243   4.667263
    14  H    5.259600   6.340045   4.914604   5.889087   5.802794
    15  O    5.508738   5.022343   4.122158   2.702845   2.590015
    16  H    4.908425   4.737551   3.789730   2.862193   2.734550
    17  H    5.963047   5.297951   4.750525   1.949801   2.133918
    18  O    5.773562   6.365920   5.922530   4.465560   4.772222
    19  H    5.240680   6.047793   5.340947   4.757124   4.896804
    20  H    6.097606   6.853631   6.529571   5.218724   5.527167
    21  O    3.997375   2.689760   2.702077   2.685126   1.745916
    22  H    4.412052   3.474970   2.899653   2.638513   1.918960
    23  H    4.386618   2.809095   2.885541   3.355113   2.422562
    24  O    5.293516   5.072257   5.475659   2.679416   3.009669
    25  H    5.322305   5.429308   5.478812   3.169478   3.503728
    26  H    5.518903   5.002699   5.336031   1.728118   2.217195
                   11         12         13         14         15
    11  H    0.000000
    12  O    6.518136   0.000000
    13  H    5.842133   0.968701   0.000000
    14  H    6.836051   0.956740   1.534578   0.000000
    15  O    3.525111   4.250412   3.579377   4.168966   0.000000
    16  H    3.790162   3.328728   2.651743   3.349223   0.966713
    17  H    2.714378   4.744900   4.120099   4.750562   0.966337
    18  O    5.239586   2.681192   2.859761   3.180697   4.321643
    19  H    5.618643   1.702016   1.981389   2.252436   4.120604
    20  H    5.933821   3.098794   3.427794   3.686566   5.261458
    21  O    3.240899   5.268206   4.332902   5.565622   2.663061
    22  H    3.341366   4.809932   3.916305   4.962507   1.738842
    23  H    3.739075   6.073767   5.124849   6.316448   3.257753
    24  O    3.194131   4.514630   4.103025   5.137362   4.123180
    25  H    3.838470   3.704513   3.440487   4.303024   3.951404
    26  H    2.280390   4.784022   4.272922   5.274088   3.450038
                   16         17         18         19         20
    16  H    0.000000
    17  H    1.521438   0.000000
    18  O    3.500954   4.244344   0.000000
    19  H    3.211808   4.265371   0.979903   0.000000
    20  H    4.423671   5.169177   0.954369   1.544221   0.000000
    21  O    2.774013   2.827290   5.441447   5.251080   6.204850
    22  H    1.984863   2.097583   5.092678   4.849499   5.937098
    23  H    3.537951   3.457991   6.385961   6.168676   7.155362
    24  O    3.588488   3.674083   2.675496   3.234932   3.067820
    25  H    3.272602   3.631328   1.678224   2.285770   2.156524
    26  H    3.107751   2.863801   3.122526   3.613599   3.714629
                   21         22         23         24         25
    21  O    0.000000
    22  H    0.991898   0.000000
    23  H    0.953805   1.567251   0.000000
    24  O    4.151144   4.212086   5.053860   0.000000
    25  H    4.462722   4.338133   5.407241   0.998889   0.000000
    26  H    3.598477   3.592033   4.465393   0.984643   1.577614
                   26
    26  H    0.000000
 Stoichiometry    C2H13F3O8
 Framework group  C1[X(C2H13F3O8)]
 Deg. of freedom    72
 Full point group                 C1      NOp   1
 Largest Abelian subgroup         C1      NOp   1
 Largest concise Abelian subgroup C1      NOp   1
                         Standard orientation:                         
 ---------------------------------------------------------------------
 Center     Atomic      Atomic             Coordinates (Angstroms)
 Number     Number       Type             X           Y           Z
 ---------------------------------------------------------------------
      1          6           0       -0.555667   -0.282108   -0.430948
      2          8           0        0.270390   -0.552971    0.420665
      3          8           0       -0.315451    0.207158   -1.602291
      4          1           0        0.783143    0.389830   -1.788855
      5          6           0       -2.063562   -0.516853   -0.197411
      6          9           0       -2.479045   -1.676493   -0.696575
      7          9           0       -2.830668    0.416656   -0.742297
      8          9           0       -2.374212   -0.544526    1.093148
      9          8           0        1.362400    2.671594   -0.118343
     10          1           0        0.413889    2.441223   -0.006937
     11          1           0        1.393887    3.542765   -0.506751
     12          8           0        1.626645   -2.775792    1.076838
     13          1           0        0.955882   -2.079167    1.020516
     14          1           0        1.898650   -2.799482    1.993791
     15          8           0        1.145042    1.295721    2.197925
     16          1           0        1.226112    0.468697    1.703968
     17          1           0        1.638893    1.932541    1.664653
     18          8           0        3.280719   -1.345188   -0.474356
     19          1           0        2.697219   -1.889460    0.094418
     20          1           0        3.595629   -1.928486   -1.160952
     21          8           0       -1.021249    1.764755    0.721753
     22          1           0       -0.417090    1.559539    1.481187
     23          1           0       -1.750307    2.272651    1.068537
     24          8           0        2.130184    0.699019   -1.761123
     25          1           0        2.556168   -0.040769   -1.242440
     26          1           0        2.049184    1.448775   -1.128013
 ---------------------------------------------------------------------
 Rotational constants (GHZ):           0.6806160           0.4593536           0.3869162
 Standard basis: 6-31++G(d,p) (6D, 7F)
 There are   325 symmetry adapted cartesian basis functions of A   symmetry.
 There are   325 symmetry adapted basis functions of A   symmetry.
   325 basis functions,   520 primitive gaussians,   325 cartesian basis functions
    58 alpha electrons       58 beta electrons
       nuclear repulsion energy      1073.8117515167 Hartrees.
 NAtoms=   26 NActive=   26 NUniq=   26 SFac= 1.00D+00 NAtFMM=   60 NAOKFM=F Big=F
 Integral buffers will be    131072 words long.
 Raffenetti 2 integral format.
 Two-electron integral symmetry is turned on.
 Nuclear repulsion after empirical dispersion term =     1073.7950543678 Hartrees.
 One-electron integrals computed using PRISM.
 NBasis=   325 RedAO= T EigKep=  2.20D-05  NBF=   325
 NBsUse=   325 1.00D-06 EigRej= -1.00D+00 NBFU=   325
 ExpMin= 3.60D-02 ExpMax= 7.00D+03 ExpMxC= 1.05D+03 IAcc=3 IRadAn=         5 AccDes= 0.00D+00
 Harris functional with IExCor= 4639 and IRadAn=       5 diagonalized for initial guess.
 HarFok:  IExCor= 4639 AccDes= 0.00D+00 IRadAn=         5 IDoV= 1 UseB2=F ITyADJ=14
 ICtDFT=  3500011 ScaDFX=  1.000000  1.000000  1.000000  1.000000
 FoFCou: FMM=F IPFlag=           0 FMFlag=      100000 FMFlg1=           0
         NFxFlg=           0 DoJE=T BraDBF=F KetDBF=T FulRan=T
         wScrn=  0.000000 ICntrl=       500 IOpCl=  0 I1Cent=   200000004 NGrid=           0
         NMat0=    1 NMatS0=      1 NMatT0=    0 NMatD0=    1 NMtDS0=    0 NMtDT0=    0
 Petite list used in FoFCou.
 Requested convergence on RMS density matrix=1.00D-10 within 128 cycles.
 Requested convergence on MAX density matrix=1.00D-08.
 Requested convergence on             energy=1.00D-08.
 No special actions if energy rises.
 SCF Done:  E(RwB97XD) =  -985.219877310     A.U. after   18 cycles
            NFock= 18  Conv=0.78D-10     -V/T= 2.0079
 DoSCS=F DFT=T ScalE2(SS,OS)=  1.000000  1.000000
 Range of M.O.s used for correlation:     1   325
 NBasis=   325 NAE=    58 NBE=    58 NFC=     0 NFV=     0
 NROrb=    325 NOA=    58 NOB=    58 NVA=   267 NVB=   267

 **** Warning!!: The largest alpha MO coefficient is  0.42634380D+02

 Symmetrizing basis deriv contribution to polar:
 IMax=3 JMax=2 DiffMx= 0.00D+00
 G2DrvN: will do    27 centers at a time, making    1 passes.
 Calling FoFCou, ICntrl=  3107 FMM=F I1Cent=   0 AccDes= 0.00D+00.
 End of G2Drv F.D. properties file   721 does not exist.
 End of G2Drv F.D. properties file   722 does not exist.
 End of G2Drv F.D. properties file   788 does not exist.
          IDoAtm=11111111111111111111111111
          Differentiating once with respect to nuclear coordinates.
 CalDSu exits because no D1Ps are significant.
          There are    81 degrees of freedom in the 1st order CPHF.  IDoFFX=6 NUNeed=     0.
     75 vectors produced by pass  0 Test12= 1.91D-14 1.23D-09 XBig12= 1.52D-01 5.92D-02.
 AX will form    75 AO Fock derivatives at one time.
     75 vectors produced by pass  1 Test12= 1.91D-14 1.23D-09 XBig12= 2.07D-02 1.91D-02.
     75 vectors produced by pass  2 Test12= 1.91D-14 1.23D-09 XBig12= 6.69D-04 3.18D-03.
     75 vectors produced by pass  3 Test12= 1.91D-14 1.23D-09 XBig12= 4.66D-06 3.52D-04.
     75 vectors produced by pass  4 Test12= 1.91D-14 1.23D-09 XBig12= 3.70D-08 2.93D-05.
     75 vectors produced by pass  5 Test12= 1.91D-14 1.23D-09 XBig12= 2.33D-10 1.44D-06.
     70 vectors produced by pass  6 Test12= 1.91D-14 1.23D-09 XBig12= 1.26D-12 1.29D-07.
     13 vectors produced by pass  7 Test12= 1.91D-14 1.23D-09 XBig12= 6.12D-15 7.98D-09.
 InvSVY:  IOpt=1 It=  1 EMax= 3.05D-16
 Solved reduced A of dimension   533 with    81 vectors.
 End of Minotr F.D. properties file   721 does not exist.
 End of Minotr F.D. properties file   722 does not exist.
 End of Minotr F.D. properties file   788 does not exist.

 **********************************************************************

            Population analysis using the SCF Density.

 **********************************************************************

 Orbital symmetries:
       Occupied  (A) (A) (A) (A) (A) (A) (A) (A) (A) (A) (A) (A)
                 (A) (A) (A) (A) (A) (A) (A) (A) (A) (A) (A) (A)
                 (A) (A) (A) (A) (A) (A) (A) (A) (A) (A) (A) (A)
                 (A) (A) (A) (A) (A) (A) (A) (A) (A) (A) (A) (A)
                 (A) (A) (A) (A) (A) (A) (A) (A) (A) (A)
       Virtual   (A) (A) (A) (A) (A) (A) (A) (A) (A) (A) (A) (A)
                 (A) (A) (A) (A) (A) (A) (A) (A) (A) (A) (A) (A)
                 (A) (A) (A) (A) (A) (A) (A) (A) (A) (A) (A) (A)
                 (A) (A) (A) (A) (A) (A) (A) (A) (A) (A) (A) (A)
                 (A) (A) (A) (A) (A) (A) (A) (A) (A) (A) (A) (A)
                 (A) (A) (A) (A) (A) (A) (A) (A) (A) (A) (A) (A)
                 (A) (A) (A) (A) (A) (A) (A) (A) (A) (A) (A) (A)
                 (A) (A) (A) (A) (A) (A) (A) (A) (A) (A) (A) (A)
                 (A) (A) (A) (A) (A) (A) (A) (A) (A) (A) (A) (A)
                 (A) (A) (A) (A) (A) (A) (A) (A) (A) (A) (A) (A)
                 (A) (A) (A) (A) (A) (A) (A) (A) (A) (A) (A) (A)
                 (A) (A) (A) (A) (A) (A) (A) (A) (A) (A) (A) (A)
                 (A) (A) (A) (A) (A) (A) (A) (A) (A) (A) (A) (A)
                 (A) (A) (A) (A) (A) (A) (A) (A) (A) (A) (A) (A)
                 (A) (A) (A) (A) (A) (A) (A) (A) (A) (A) (A) (A)
                 (A) (A) (A) (A) (A) (A) (A) (A) (A) (A) (A) (A)
                 (A) (A) (A) (A) (A) (A) (A) (A) (A) (A) (A) (A)
                 (A) (A) (A) (A) (A) (A) (A) (A) (A) (A) (A) (A)
                 (A) (A) (A) (A) (A) (A) (A) (A) (A) (A) (A) (A)
                 (A) (A) (A) (A) (A) (A) (A) (A) (A) (A) (A) (A)
                 (A) (A) (A) (A) (A) (A) (A) (A) (A) (A) (A) (A)
                 (A) (A) (A) (A) (A) (A) (A) (A) (A) (A) (A) (A)
                 (A) (A) (A)
 The electronic state is 1-A.
 Alpha  occ. eigenvalues --  -24.87996 -24.87562 -24.87511 -19.32129 -19.31933
 Alpha  occ. eigenvalues --  -19.30488 -19.30218 -19.30023 -19.29742 -19.29184
 Alpha  occ. eigenvalues --  -19.29147 -10.56396 -10.47621  -1.44471  -1.34555
 Alpha  occ. eigenvalues --   -1.34349  -1.23198  -1.16538  -1.15094  -1.14592
 Alpha  occ. eigenvalues --   -1.13824  -1.12913  -1.12453  -1.11836  -0.85534
 Alpha  occ. eigenvalues --   -0.75645  -0.70173  -0.70108  -0.68256  -0.67273
 Alpha  occ. eigenvalues --   -0.66149  -0.65306  -0.64393  -0.63692  -0.63121
 Alpha  occ. eigenvalues --   -0.60016  -0.57948  -0.57212  -0.56698  -0.55172
 Alpha  occ. eigenvalues --   -0.54833  -0.52778  -0.52377  -0.52249  -0.51674
 Alpha  occ. eigenvalues --   -0.50700  -0.50218  -0.48697  -0.48441  -0.47255
 Alpha  occ. eigenvalues --   -0.44629  -0.43330  -0.42555  -0.42319  -0.41867
 Alpha  occ. eigenvalues --   -0.41221  -0.40856  -0.39776
 Alpha virt. eigenvalues --    0.02877   0.04015   0.04314   0.05666   0.06258
 Alpha virt. eigenvalues --    0.08048   0.08896   0.09611   0.10062   0.10784
 Alpha virt. eigenvalues --    0.11663   0.11962   0.12197   0.13286   0.13819
 Alpha virt. eigenvalues --    0.14608   0.15662   0.16781   0.17597   0.18247
 Alpha virt. eigenvalues --    0.19922   0.20873   0.21321   0.21848   0.22841
 Alpha virt. eigenvalues --    0.23269   0.23592   0.24924   0.26303   0.26640
 Alpha virt. eigenvalues --    0.26692   0.27612   0.28376   0.29253   0.29369
 Alpha virt. eigenvalues --    0.29720   0.30181   0.30354   0.30966   0.31459
 Alpha virt. eigenvalues --    0.31689   0.31823   0.32760   0.33097   0.33534
 Alpha virt. eigenvalues --    0.34014   0.34919   0.35058   0.35753   0.36242
 Alpha virt. eigenvalues --    0.36510   0.36837   0.36990   0.37701   0.38101
 Alpha virt. eigenvalues --    0.38286   0.39048   0.39444   0.40113   0.40554
 Alpha virt. eigenvalues --    0.41933   0.42639   0.43290   0.43563   0.44203
 Alpha virt. eigenvalues --    0.44773   0.45163   0.45356   0.46930   0.48205
 Alpha virt. eigenvalues --    0.48423   0.49772   0.50418   0.50719   0.51459
 Alpha virt. eigenvalues --    0.52143   0.53995   0.54738   0.55593   0.57407
 Alpha virt. eigenvalues --    0.58813   0.59263   0.61718   0.62685   0.66232
 Alpha virt. eigenvalues --    0.83574   0.87038   0.90123   0.90816   0.91541
 Alpha virt. eigenvalues --    0.94710   1.03235   1.06941   1.07936   1.12000
 Alpha virt. eigenvalues --    1.13358   1.14296   1.16961   1.17732   1.20075
 Alpha virt. eigenvalues --    1.21673   1.22424   1.23149   1.24391   1.24963
 Alpha virt. eigenvalues --    1.25891   1.26209   1.27235   1.28118   1.29324
 Alpha virt. eigenvalues --    1.29713   1.29888   1.30859   1.31540   1.32073
 Alpha virt. eigenvalues --    1.32848   1.33511   1.34674   1.35183   1.36717
 Alpha virt. eigenvalues --    1.36926   1.37985   1.40068   1.40811   1.41459
 Alpha virt. eigenvalues --    1.41976   1.43475   1.45191   1.46430   1.47614
 Alpha virt. eigenvalues --    1.51284   1.51801   1.54696   1.55335   1.56443
 Alpha virt. eigenvalues --    1.59149   1.59558   1.60926   1.61550   1.61695
 Alpha virt. eigenvalues --    1.63249   1.64266   1.64570   1.65969   1.66606
 Alpha virt. eigenvalues --    1.67047   1.67897   1.68986   1.70073   1.70590
 Alpha virt. eigenvalues --    1.71037   1.72615   1.73917   1.74782   1.75793
 Alpha virt. eigenvalues --    1.76302   1.77046   1.78194   1.78747   1.80281
 Alpha virt. eigenvalues --    1.81199   1.82229   1.83575   1.84677   1.86291
 Alpha virt. eigenvalues --    1.86819   1.88087   1.88562   1.90325   1.92355
 Alpha virt. eigenvalues --    1.93528   1.93661   1.95376   1.95690   1.99342
 Alpha virt. eigenvalues --    2.01166   2.04543   2.06580   2.15318   2.17869
 Alpha virt. eigenvalues --    2.18966   2.19337   2.19812   2.22109   2.24889
 Alpha virt. eigenvalues --    2.29636   2.31375   2.33657   2.34170   2.34855
 Alpha virt. eigenvalues --    2.36973   2.37373   2.39034   2.40336   2.42605
 Alpha virt. eigenvalues --    2.43026   2.44140   2.46549   2.47581   2.48542
 Alpha virt. eigenvalues --    2.50482   2.53006   2.54471   2.58290   2.61353
 Alpha virt. eigenvalues --    2.63413   2.65719   2.67060   2.67850   2.68719
 Alpha virt. eigenvalues --    2.70120   2.70685   2.72083   2.73563   2.74039
 Alpha virt. eigenvalues --    2.75047   2.76668   2.77359   2.79990   2.82324
 Alpha virt. eigenvalues --    2.83994   2.87393   2.88789   2.91360   2.94307
 Alpha virt. eigenvalues --    2.94850   2.96969   3.00639   3.06310   3.11755
 Alpha virt. eigenvalues --    3.12665   3.14408   3.14605   3.15468   3.18422
 Alpha virt. eigenvalues --    3.24996   3.28546   3.31153   3.33904   3.35752
 Alpha virt. eigenvalues --    3.43329   3.47499   3.52509   3.57028   3.58216
 Alpha virt. eigenvalues --    3.61721   3.64495   3.73917   3.76182   3.81100
 Alpha virt. eigenvalues --    3.81727   3.83919   3.85031   3.90075   4.35754
 Alpha virt. eigenvalues --    4.38266   4.45751   4.47879   4.55544   4.58542
 Alpha virt. eigenvalues --    4.71124   4.82952   4.86249   4.94769   5.99005
 Alpha virt. eigenvalues --    6.15249   7.01406
          Condensed to atoms (all electrons):
               1          2          3          4          5          6
     1  C    6.351628   0.482227   0.522959  -0.022070  -1.097216  -0.028748
     2  O    0.482227   8.484553  -0.215290   0.003071  -0.111289   0.001547
     3  O    0.522959  -0.215290   8.258911   0.148991  -0.250112   0.010124
     4  H   -0.022070   0.003071   0.148991   0.278783  -0.002612   0.000493
     5  C   -1.097216  -0.111289  -0.250112  -0.002612   5.808169   0.161301
     6  F   -0.028748   0.001547   0.010124   0.000493   0.161301   9.229035
     7  F   -0.047007   0.008743   0.009540   0.000623   0.173986  -0.045879
     8  F   -0.069158   0.002580   0.009759  -0.000046   0.200421  -0.042329
     9  O    0.018501   0.000830   0.001435   0.007155  -0.004779  -0.000049
    10  H   -0.046976  -0.008838   0.000591  -0.000804   0.019325   0.000216
    11  H    0.010047   0.002220  -0.000605  -0.000660  -0.005082  -0.000018
    12  O   -0.024954   0.007021   0.001116  -0.001669   0.016472   0.000283
    13  H    0.020318   0.010834   0.002438  -0.000736  -0.031125  -0.000710
    14  H    0.000649   0.000553   0.000120   0.000078  -0.001143   0.000009
    15  O   -0.035577  -0.009879  -0.008632  -0.001834   0.025350   0.000101
    16  H    0.015871  -0.004927  -0.000142  -0.000075   0.003790   0.000132
    17  H    0.008973  -0.000986   0.001040   0.001692  -0.004885  -0.000046
    18  O   -0.019729   0.007105   0.006095   0.001000  -0.020845   0.000014
    19  H   -0.003201   0.003711   0.000159   0.002125  -0.003307   0.000014
    20  H    0.000548  -0.001399  -0.000220  -0.000375   0.000333   0.000013
    21  O   -0.103112  -0.001393  -0.025601  -0.007219   0.058496   0.000832
    22  H   -0.001451  -0.002486   0.001360   0.000088  -0.014258   0.000297
    23  H    0.012244   0.003565  -0.000001  -0.000502  -0.002542  -0.000345
    24  O    0.006639   0.000263  -0.015159   0.108619  -0.054409   0.000095
    25  H    0.016018   0.001730  -0.001081  -0.015235  -0.010779  -0.000095
    26  H   -0.021504  -0.002599   0.000531  -0.018990   0.018777   0.000127
               7          8          9         10         11         12
     1  C   -0.047007  -0.069158   0.018501  -0.046976   0.010047  -0.024954
     2  O    0.008743   0.002580   0.000830  -0.008838   0.002220   0.007021
     3  O    0.009540   0.009759   0.001435   0.000591  -0.000605   0.001116
     4  H    0.000623  -0.000046   0.007155  -0.000804  -0.000660  -0.001669
     5  C    0.173986   0.200421  -0.004779   0.019325  -0.005082   0.016472
     6  F   -0.045879  -0.042329  -0.000049   0.000216  -0.000018   0.000283
     7  F    9.250324  -0.042215  -0.000114  -0.001909   0.000248  -0.000002
     8  F   -0.042215   9.254518  -0.000716   0.001491  -0.000116   0.000390
     9  O   -0.000114  -0.000716   8.472088   0.204690   0.260428   0.000126
    10  H   -0.001909   0.001491   0.204690   0.343402  -0.016975   0.000684
    11  H    0.000248  -0.000116   0.260428  -0.016975   0.337871  -0.000085
    12  O   -0.000002   0.000390   0.000126   0.000684  -0.000085   8.297293
    13  H    0.000550  -0.000894   0.000158  -0.001453   0.000220   0.225619
    14  H   -0.000031  -0.000127  -0.000016  -0.000006  -0.000006   0.272317
    15  O    0.000843  -0.000690   0.010846  -0.014522   0.003260   0.001218
    16  H    0.000099   0.000588  -0.000986   0.005710  -0.001154  -0.004443
    17  H   -0.000106   0.000006   0.013189  -0.007489   0.001216  -0.000778
    18  O    0.000027   0.000013   0.001790   0.000290   0.000014  -0.073647
    19  H    0.000016   0.000018   0.000700   0.000159  -0.000018   0.066057
    20  H   -0.000009   0.000005  -0.000167  -0.000040   0.000018   0.002279
    21  O   -0.029288  -0.020241  -0.047606   0.055909   0.000271   0.000344
    22  H    0.000712  -0.004651   0.000316  -0.011371   0.001104   0.000907
    23  H    0.002095  -0.003173   0.006395  -0.012105   0.000544  -0.000020
    24  O   -0.000113   0.000114  -0.047539  -0.003512   0.004823  -0.003828
    25  H    0.000065  -0.000184   0.001195   0.001164   0.000176  -0.002076
    26  H   -0.000081   0.000057   0.012970   0.001745  -0.004229   0.001344
              13         14         15         16         17         18
     1  C    0.020318   0.000649  -0.035577   0.015871   0.008973  -0.019729
     2  O    0.010834   0.000553  -0.009879  -0.004927  -0.000986   0.007105
     3  O    0.002438   0.000120  -0.008632  -0.000142   0.001040   0.006095
     4  H   -0.000736   0.000078  -0.001834  -0.000075   0.001692   0.001000
     5  C   -0.031125  -0.001143   0.025350   0.003790  -0.004885  -0.020845
     6  F   -0.000710   0.000009   0.000101   0.000132  -0.000046   0.000014
     7  F    0.000550  -0.000031   0.000843   0.000099  -0.000106   0.000027
     8  F   -0.000894  -0.000127  -0.000690   0.000588   0.000006   0.000013
     9  O    0.000158  -0.000016   0.010846  -0.000986   0.013189   0.001790
    10  H   -0.001453  -0.000006  -0.014522   0.005710  -0.007489   0.000290
    11  H    0.000220  -0.000006   0.003260  -0.001154   0.001216   0.000014
    12  O    0.225619   0.272317   0.001218  -0.004443  -0.000778  -0.073647
    13  H    0.335151  -0.019656  -0.002418  -0.000195   0.000002   0.009069
    14  H   -0.019656   0.365160  -0.000255  -0.000561  -0.000042   0.004089
    15  O   -0.002418  -0.000255   8.188323   0.262410   0.276439   0.000475
    16  H   -0.000195  -0.000561   0.262410   0.350071  -0.033128  -0.000921
    17  H    0.000002  -0.000042   0.276439  -0.033128   0.332988   0.000314
    18  O    0.009069   0.004089   0.000475  -0.000921   0.000314   8.412125
    19  H   -0.011351  -0.011422  -0.000204  -0.000555   0.000344   0.247524
    20  H    0.000011   0.000621  -0.000061   0.000409  -0.000079   0.264541
    21  O    0.000096  -0.000201  -0.019594   0.002313   0.001479   0.000120
    22  H   -0.000330   0.000144   0.070225  -0.012876  -0.011656   0.000288
    23  H    0.000312  -0.000057   0.003143  -0.001673  -0.000037  -0.000028
    24  O    0.001441   0.000175  -0.005381   0.000845  -0.000800  -0.077108
    25  H    0.000230  -0.000183  -0.000870  -0.000312  -0.000299   0.052277
    26  H   -0.000559   0.000251  -0.001091   0.000076  -0.003719  -0.000893
              19         20         21         22         23         24
     1  C   -0.003201   0.000548  -0.103112  -0.001451   0.012244   0.006639
     2  O    0.003711  -0.001399  -0.001393  -0.002486   0.003565   0.000263
     3  O    0.000159  -0.000220  -0.025601   0.001360  -0.000001  -0.015159
     4  H    0.002125  -0.000375  -0.007219   0.000088  -0.000502   0.108619
     5  C   -0.003307   0.000333   0.058496  -0.014258  -0.002542  -0.054409
     6  F    0.000014   0.000013   0.000832   0.000297  -0.000345   0.000095
     7  F    0.000016  -0.000009  -0.029288   0.000712   0.002095  -0.000113
     8  F    0.000018   0.000005  -0.020241  -0.004651  -0.003173   0.000114
     9  O    0.000700  -0.000167  -0.047606   0.000316   0.006395  -0.047539
    10  H    0.000159  -0.000040   0.055909  -0.011371  -0.012105  -0.003512
    11  H   -0.000018   0.000018   0.000271   0.001104   0.000544   0.004823
    12  O    0.066057   0.002279   0.000344   0.000907  -0.000020  -0.003828
    13  H   -0.011351   0.000011   0.000096  -0.000330   0.000312   0.001441
    14  H   -0.011422   0.000621  -0.000201   0.000144  -0.000057   0.000175
    15  O   -0.000204  -0.000061  -0.019594   0.070225   0.003143  -0.005381
    16  H   -0.000555   0.000409   0.002313  -0.012876  -0.001673   0.000845
    17  H    0.000344  -0.000079   0.001479  -0.011656  -0.000037  -0.000800
    18  O    0.247524   0.264541   0.000120   0.000288  -0.000028  -0.077108
    19  H    0.304315  -0.025048   0.000270   0.000075   0.000068   0.001946
    20  H   -0.025048   0.369571  -0.000046  -0.000081  -0.000006   0.005023
    21  O    0.000270  -0.000046   8.577729   0.230149   0.232535  -0.014724
    22  H    0.000075  -0.000081   0.230149   0.301177  -0.007518   0.000556
    23  H    0.000068  -0.000006   0.232535  -0.007518   0.327790  -0.000602
    24  O    0.001946   0.005023  -0.014724   0.000556  -0.000602   8.494885
    25  H   -0.002082  -0.009585  -0.000043   0.000045   0.000127   0.237642
    26  H   -0.001062   0.001676   0.004217   0.001057   0.000027   0.235200
              25         26
     1  C    0.016018  -0.021504
     2  O    0.001730  -0.002599
     3  O   -0.001081   0.000531
     4  H   -0.015235  -0.018990
     5  C   -0.010779   0.018777
     6  F   -0.000095   0.000127
     7  F    0.000065  -0.000081
     8  F   -0.000184   0.000057
     9  O    0.001195   0.012970
    10  H    0.001164   0.001745
    11  H    0.000176  -0.004229
    12  O   -0.002076   0.001344
    13  H    0.000230  -0.000559
    14  H   -0.000183   0.000251
    15  O   -0.000870  -0.001091
    16  H   -0.000312   0.000076
    17  H   -0.000299  -0.003719
    18  O    0.052277  -0.000893
    19  H   -0.002082  -0.001062
    20  H   -0.009585   0.001676
    21  O   -0.000043   0.004217
    22  H    0.000045   0.001057
    23  H    0.000127   0.000027
    24  O    0.237642   0.235200
    25  H    0.279687  -0.031060
    26  H   -0.031060   0.317845
 Mulliken charges:
               1
     1  C    0.054081
     2  O   -0.661469
     3  O   -0.458326
     4  H    0.520110
     5  C    1.127964
     6  F   -0.286415
     7  F   -0.281117
     8  F   -0.285419
     9  O   -0.910838
    10  H    0.490624
    11  H    0.406490
    12  O   -0.781969
    13  H    0.462979
    14  H    0.389540
    15  O   -0.741627
    16  H    0.419635
    17  H    0.426367
    18  O   -0.813999
    19  H    0.430750
    20  H    0.392068
    21  O   -0.895691
    22  H    0.458177
    23  H    0.439763
    24  O   -0.875094
    25  H    0.483526
    26  H    0.489890
 Sum of Mulliken charges =  -0.00000
 Mulliken charges with hydrogens summed into heavy atoms:
               1
     1  C    0.054081
     2  O   -0.661469
     3  O    0.061784
     5  C    1.127964
     6  F   -0.286415
     7  F   -0.281117
     8  F   -0.285419
     9  O   -0.013725
    12  O    0.070551
    15  O    0.104375
    18  O    0.008819
    21  O    0.002249
    24  O    0.098322
 APT charges:
               1
     1  C    0.020914
     2  O   -0.614677
     3  O   -0.402581
     4  H    0.506632
     5  C    0.417586
     6  F   -0.054945
     7  F   -0.060336
     8  F   -0.108479
     9  O   -1.224262
    10  H    0.209075
    11  H    1.020255
    12  O   -0.764892
    13  H    0.010219
    14  H    0.821190
    15  O   -0.645349
    16  H    0.155603
    17  H    0.546606
    18  O   -1.110403
    19  H    0.218680
    20  H    0.882445
    21  O   -1.307097
    22  H    0.415463
    23  H    0.898937
    24  O   -0.588135
    25  H    0.403850
    26  H    0.353700
 Sum of APT charges =  -0.00000
 APT charges with hydrogens summed into heavy atoms:
               1
     1  C    0.020914
     2  O   -0.614677
     3  O    0.104051
     5  C    0.417586
     6  F   -0.054945
     7  F   -0.060336
     8  F   -0.108479
     9  O    0.005068
    12  O    0.066518
    15  O    0.056861
    18  O   -0.009278
    21  O    0.007302
    24  O    0.169416
 Electronic spatial extent (au):  <R**2>=           3150.7893
 Charge=             -0.0000 electrons
 Dipole moment (field-independent basis, Debye):
    X=              1.3085    Y=              2.4110    Z=              0.8783  Tot=              2.8804
 Quadrupole moment (field-independent basis, Debye-Ang):
   XX=            -80.5198   YY=            -63.4077   ZZ=            -81.9115
   XY=             -6.4320   XZ=             -3.5023   YZ=             -1.3617
 Traceless Quadrupole moment (field-independent basis, Debye-Ang):
   XX=             -5.2401   YY=             11.8720   ZZ=             -6.6318
   XY=             -6.4320   XZ=             -3.5023   YZ=             -1.3617
 Octapole moment (field-independent basis, Debye-Ang**2):
  XXX=            -12.3762  YYY=             67.0716  ZZZ=              5.2440  XYY=             14.3093
  XXY=             -5.2157  XXZ=              2.8574  XZZ=             -2.2541  YZZ=            -24.8145
  YYZ=             -1.0756  XYZ=             -6.9428
 Hexadecapole moment (field-independent basis, Debye-Ang**3):
 XXXX=          -1769.9490 YYYY=           -932.0312 ZZZZ=           -701.9533 XXXY=            -70.9783
 XXXZ=            -42.8058 YYYX=             22.1466 YYYZ=            -29.1067 ZZZX=              4.6601
 ZZZY=            -42.8454 XXYY=           -382.3244 XXZZ=           -379.6736 YYZZ=           -239.2462
 XXYZ=             34.5943 YYXZ=            -28.6818 ZZXY=            -65.5873
 N-N= 1.073795054368D+03 E-N=-4.475611004565D+03  KE= 9.774777795652D+02
  Exact polarizability:       0.000       0.000       0.000       0.000       0.000       0.000
 Approx polarizability:      85.364      -1.889      80.897       2.519      -5.321      87.989
 Calling FoFJK, ICntrl=    100127 FMM=F ISym2X=0 I1Cent= 0 IOpClX= 0 NMat=1 NMatS=1 NMatT=0.
 ***** Axes restored to original set *****
 -------------------------------------------------------------------
 Center     Atomic                   Forces (Hartrees/Bohr)
 Number     Number              X              Y              Z
 -------------------------------------------------------------------
      1        6          -0.023319049    0.017154925    0.004860331
      2        8           0.013229500   -0.001824256   -0.010765118
      3        8           0.008584979    0.010548855   -0.002928982
      4        1          -0.000752029   -0.016171587   -0.003977173
      5        6          -0.004115818   -0.014888727    0.001901265
      6        9          -0.000455087    0.010554537   -0.019162164
      7        9          -0.012545792    0.007124599    0.009463093
      8        9           0.016672808   -0.006821849    0.001188051
      9        8           0.000777747    0.000973523   -0.001342378
     10        1          -0.003500401   -0.000718099    0.003144230
     11        1          -0.002902879    0.002974482    0.006107885
     12        8           0.000568652    0.001940555   -0.000872877
     13        1          -0.004208121   -0.003753638   -0.000111301
     14        1           0.005146657   -0.002135264   -0.001285724
     15        8           0.005415346   -0.002569942   -0.000301693
     16        1           0.001280643   -0.000878533   -0.000662963
     17        1           0.001796363    0.000854821    0.001943761
     18        8          -0.002041027    0.000647521    0.006728960
     19        1           0.001989902   -0.000553907   -0.002397188
     20        1           0.000680818    0.005482259   -0.005376794
     21        8           0.010450061    0.003553121    0.011614947
     22        1          -0.004614207   -0.003767758    0.001267267
     23        1          -0.003987988   -0.005547888    0.003626250
     24        8           0.001571008   -0.010939004   -0.003484284
     25        1          -0.004381543    0.003113914    0.001969565
     26        1          -0.001340544    0.005647344   -0.001146968
 -------------------------------------------------------------------
 Cartesian Forces:  Max     0.023319049 RMS     0.007019778
 FormGI is forming the generalized inverse of G from B-inverse, IUseBI=4.

 GradGradGradGradGradGradGradGradGradGradGradGradGradGradGradGradGradGrad
 Berny optimization.
 Internal  Forces:  Max     0.047665700 RMS     0.011105557
 Search for a local minimum.
 Step number   1 out of a maximum of  156
 All quantities printed in internal units (Hartrees-Bohrs-Radians)
 Mixed Optimization -- RFO/linear search
 Second derivative matrix not updated -- analytic derivatives used.
 ITU=  0
     Eigenvalues ---   -0.00559  -0.00393  -0.00258  -0.00173  -0.00035
     Eigenvalues ---    0.00037   0.00096   0.00134   0.00185   0.00569
     Eigenvalues ---    0.00676   0.00787   0.00876   0.00932   0.01032
     Eigenvalues ---    0.01113   0.01255   0.01379   0.01489   0.01614
     Eigenvalues ---    0.01876   0.01970   0.02042   0.02141   0.02384
     Eigenvalues ---    0.02494   0.02638   0.02907   0.03049   0.03319
     Eigenvalues ---    0.03581   0.03671   0.03752   0.04675   0.05028
     Eigenvalues ---    0.05927   0.06577   0.06981   0.07449   0.07913
     Eigenvalues ---    0.08503   0.09009   0.10641   0.11434   0.14269
     Eigenvalues ---    0.14393   0.19272   0.20849   0.22261   0.23248
     Eigenvalues ---    0.24695   0.27108   0.27626   0.36830   0.40523
     Eigenvalues ---    0.40829   0.42180   0.45704   0.46716   0.47735
     Eigenvalues ---    0.49058   0.51570   0.52332   0.53404   0.54267
     Eigenvalues ---    0.58049   0.58963   0.59032   0.59223   0.61278
     Eigenvalues ---    0.83040   1.03462
 RFO step:  Lambda=-2.30360291D-02 EMin=-5.59007146D-03
 Linear search not attempted -- first point.
 Maximum step size (   0.300) exceeded in Quadratic search.
    -- Step size scaled by   0.478
 Iteration  1 RMS(Cart)=  0.07050727 RMS(Int)=  0.00258621
 Iteration  2 RMS(Cart)=  0.00773238 RMS(Int)=  0.00086266
 Iteration  3 RMS(Cart)=  0.00003138 RMS(Int)=  0.00086234
 Iteration  4 RMS(Cart)=  0.00000010 RMS(Int)=  0.00086234
 Variable       Old X    -DE/DX   Delta X   Delta X   Delta X     New X
                                 (Linear)    (Quad)   (Total)
    R1        2.29971   0.01976   0.00000   0.00104   0.00068   2.30039
    R2        2.44143  -0.00957   0.00000   0.00028  -0.00018   2.44125
    R3        2.91741   0.00495   0.00000   0.00213   0.00213   2.91954
    R4        3.35872   0.00041   0.00000   0.04736   0.04757   3.40629
    R5        3.58753   0.01484   0.00000   0.01943   0.01989   3.60742
    R6        2.13387  -0.01895   0.00000  -0.13374  -0.13381   2.00006
    R7        2.61226  -0.00346   0.00000   0.16060   0.16051   2.77277
    R8        2.51167   0.01776   0.00000   0.01315   0.01315   2.52482
    R9        2.50472   0.01466   0.00000   0.00563   0.00563   2.51035
   R10        2.50901   0.01522   0.00000   0.00411   0.00411   2.51311
   R11        1.85651   0.00402   0.00000  -0.00004   0.00004   1.85656
   R12        1.80347   0.00735   0.00000   0.00505   0.00505   1.80852
   R13        3.26567   0.01054   0.00000   0.05976   0.05904   3.32471
   R14        3.29930   0.00428   0.00000   0.01430   0.01454   3.31384
   R15        1.83058   0.00457   0.00000   0.00202   0.00229   1.83287
   R16        1.80798   0.00520   0.00000   0.00381   0.00381   1.81179
   R17        3.21634   0.00440   0.00000   0.04740   0.04744   3.26379
   R18        1.82682   0.01511   0.00000   0.00225   0.00301   1.82984
   R19        1.82611   0.00139   0.00000   0.00121   0.00121   1.82732
   R20        3.28593   0.00128   0.00000   0.05443   0.05470   3.34064
   R21        1.85175   0.00635   0.00000   0.00085   0.00087   1.85262
   R22        1.80350   0.00740   0.00000   0.00545   0.00545   1.80895
   R23        3.17138   0.00330   0.00000   0.06473   0.06458   3.23596
   R24        1.87442  -0.00267   0.00000  -0.00643  -0.00614   1.86827
   R25        1.80243   0.00758   0.00000   0.00518   0.00518   1.80761
   R26        1.88763  -0.00170   0.00000  -0.01529  -0.01541   1.87222
   R27        1.86071   0.00673   0.00000  -0.00694  -0.00768   1.85302
    A1        2.20501   0.00591   0.00000   0.00675   0.00626   2.21127
    A2        2.12150  -0.00603   0.00000  -0.01012  -0.00989   2.11161
    A3        1.95664   0.00009   0.00000   0.00327   0.00348   1.96012
    A4        2.33103  -0.00793   0.00000   0.09767   0.09654   2.42758
    A5        2.33919   0.01569   0.00000  -0.03321  -0.03458   2.30461
    A6        1.61062  -0.00749   0.00000  -0.05964  -0.05962   1.55100
    A7        1.97355  -0.00158   0.00000  -0.01803  -0.01856   1.95499
    A8        1.96187  -0.01897   0.00000  -0.02884  -0.02904   1.93283
    A9        1.97796  -0.00681   0.00000  -0.00508  -0.00515   1.97281
   A10        1.95923  -0.00797   0.00000  -0.01286  -0.01298   1.94624
   A11        1.85374   0.01178   0.00000   0.01491   0.01478   1.86852
   A12        1.84806   0.01186   0.00000   0.01721   0.01697   1.86503
   A13        1.85340   0.01379   0.00000   0.01972   0.01973   1.87313
   A14        1.86718  -0.00863   0.00000   0.00058   0.00079   1.86797
   A15        1.85879   0.02568   0.00000  -0.01438  -0.01322   1.84557
   A16        1.97690   0.00006   0.00000   0.01492   0.01496   1.99186
   A17        2.77016   0.00913   0.00000   0.00740   0.00669   2.77685
   A18        1.84460   0.00251   0.00000   0.00641   0.00559   1.85019
   A19        1.59829  -0.00030   0.00000   0.03941   0.04005   1.63835
   A20        1.96847   0.00386   0.00000   0.01155   0.01167   1.98014
   A21        2.70028  -0.00642   0.00000  -0.01598  -0.01514   2.68514
   A22        1.81208  -0.00437   0.00000   0.00462   0.00595   1.81803
   A23        1.56532   0.03695   0.00000  -0.01012  -0.00971   1.55561
   A24        1.70285  -0.00760   0.00000   0.00256   0.00225   1.70510
   A25        2.43964   0.04767   0.00000   0.05522   0.05470   2.49433
   A26        1.84896  -0.00317   0.00000  -0.00309  -0.00295   1.84601
   A27        2.02672   0.00299   0.00000   0.00062   0.00035   2.02706
   A28        1.86319   0.00317   0.00000   0.01228   0.01225   1.87544
   A29        1.46967   0.02372   0.00000   0.03276   0.03266   1.50233
   A30        2.18186   0.00152   0.00000   0.00003  -0.00167   2.18018
   A31        1.87273   0.00351   0.00000   0.00346   0.00388   1.87662
   A32        2.67738   0.00326   0.00000  -0.01934  -0.01980   2.65758
   A33        1.83416  -0.00426   0.00000   0.02275   0.02311   1.85727
   A34        1.67403   0.01674   0.00000   0.02424   0.02457   1.69860
   A35        1.83915   0.00142   0.00000   0.01058   0.00810   1.84725
   A36        2.81507   0.03735   0.00000   0.02658   0.02720   2.84228
   A37        2.97481   0.01585   0.00000  -0.00248  -0.00121   2.97361
   A38        3.09498  -0.00140   0.00000  -0.02329  -0.02341   3.07157
   A39        3.15995   0.00169   0.00000  -0.01357  -0.01400   3.14595
   A40        3.03910   0.00275   0.00000   0.04234   0.04238   3.08148
   A41        3.12840   0.00778   0.00000   0.00791   0.00795   3.13635
   A42        3.21307  -0.00102   0.00000  -0.00518  -0.00645   3.20662
    D1       -1.83271  -0.00258   0.00000   0.03073   0.03125  -1.80146
    D2        1.40369  -0.00757   0.00000  -0.06406  -0.06366   1.34002
    D3        1.29946  -0.00747   0.00000   0.01782   0.01834   1.31779
    D4       -1.74733  -0.01246   0.00000  -0.07697  -0.07657  -1.82390
    D5       -0.01322  -0.00155   0.00000  -0.02497  -0.02402  -0.03723
    D6        3.13705   0.00298   0.00000  -0.01303  -0.01199   3.12506
    D7       -1.67423   0.00175   0.00000   0.01017   0.01010  -1.66413
    D8        2.50683   0.00536   0.00000   0.01575   0.01568   2.52250
    D9        0.40709  -0.00184   0.00000   0.00312   0.00320   0.41029
   D10        1.45917  -0.00246   0.00000  -0.00103  -0.00106   1.45811
   D11       -0.64296   0.00115   0.00000   0.00455   0.00451  -0.63845
   D12       -2.74269  -0.00606   0.00000  -0.00808  -0.00796  -2.75066
   D13        1.72549  -0.00607   0.00000   0.00390   0.00199   1.72747
   D14       -1.48428  -0.00143   0.00000   0.06993   0.07024  -1.41404
   D15        0.43808  -0.01149   0.00000   0.19731   0.19476   0.63284
   D16       -2.63480  -0.01460   0.00000   0.12216   0.12598  -2.50882
   D17        0.62656   0.00403   0.00000  -0.01644  -0.01623   0.61033
   D18       -1.22817  -0.00336   0.00000  -0.03941  -0.03869  -1.26686
   D19       -2.50206  -0.00447   0.00000  -0.03212  -0.03206  -2.53413
   D20        1.66203  -0.01376   0.00000  -0.04220  -0.04290   1.61912
   D21        0.28379  -0.00434   0.00000  -0.08363  -0.08255   0.20124
   D22       -1.76382  -0.01017   0.00000  -0.08347  -0.08328  -1.84710
   D23        0.11630  -0.02159   0.00000  -0.01631  -0.01726   0.09904
   D24        1.98535  -0.00048   0.00000   0.01092   0.01039   1.99573
   D25        2.10646  -0.00121   0.00000   0.03495   0.03469   2.14115
   D26        0.11306  -0.00556   0.00000   0.00920   0.00790   0.12097
   D27       -2.28111   0.00286   0.00000   0.02045   0.02065  -2.26046
   D28       -0.22045   0.00323   0.00000   0.02678   0.02687  -0.19357
   D29        2.12851  -0.00081   0.00000  -0.00371  -0.00404   2.12447
   D30       -2.09401  -0.00045   0.00000   0.00262   0.00218  -2.09183
   D31       -1.66093  -0.01054   0.00000  -0.13848  -0.13880  -1.79973
   D32        0.04452  -0.00935   0.00000  -0.13822  -0.13877  -0.09425
   D33       -1.20955   0.00646   0.00000   0.02804   0.02534  -1.18422
   D34        0.60394   0.00685   0.00000   0.03141   0.03008   0.63402
   D35       -0.36156  -0.00638   0.00000   0.00928   0.00908  -0.35248
   D36        1.40902   0.01131   0.00000   0.04449   0.04410   1.45312
   D37        1.68112  -0.00590   0.00000   0.01461   0.01462   1.69574
   D38       -2.83149   0.01180   0.00000   0.04983   0.04964  -2.78185
   D39       -0.35687   0.01037   0.00000  -0.00313  -0.00604  -0.36291
   D40       -2.53710   0.00111   0.00000  -0.01361  -0.01530  -2.55240
   D41       -0.16161  -0.00768   0.00000   0.07282   0.07411  -0.08750
   D42       -2.03702  -0.00884   0.00000   0.03897   0.03967  -1.99736
         Item               Value     Threshold  Converged?
 Maximum Force            0.047666     0.000015     NO 
 RMS     Force            0.011106     0.000010     NO 
 Maximum Displacement     0.197363     0.000060     NO 
 RMS     Displacement     0.075719     0.000040     NO 
 Predicted change in Energy=-9.999347D-03
 GradGradGradGradGradGradGradGradGradGradGradGradGradGradGradGradGradGrad

                          Input orientation:                          
 ---------------------------------------------------------------------
 Center     Atomic      Atomic             Coordinates (Angstroms)
 Number     Number       Type             X           Y           Z
 ---------------------------------------------------------------------
      1          6           0       -0.682079   -1.034195   -0.268695
      2          8           0        0.532444   -0.978734   -0.329630
      3          8           0       -1.486996   -0.059404   -0.002661
      4          1           0       -0.967236    0.839132    0.203894
      5          6           0       -1.433022   -2.355080   -0.548384
      6          9           0       -1.838630   -2.408648   -1.820279
      7          9           0       -2.511501   -2.510783    0.211446
      8          9           0       -0.651451   -3.412229   -0.347961
      9          8           0        0.212821    0.502524    2.941108
     10          1           0       -0.248675   -0.325301    2.682400
     11          1           0       -0.235038    0.842794    3.715407
     12          8           0        2.487830   -0.482161   -2.134721
     13          1           0        1.833023   -0.930044   -1.576722
     14          1           0        3.331660   -0.888994   -1.930623
     15          8           0        2.105527   -1.231427    1.904761
     16          1           0        1.878248   -0.904278    1.022186
     17          1           0        1.927639   -0.481174    2.488299
     18          8           0        2.078243    1.894559   -0.907700
     19          1           0        2.261562    1.050964   -1.372306
     20          1           0        1.927968    2.543066   -1.595588
     21          8           0       -0.473351   -1.952099    2.067424
     22          1           0        0.512472   -1.991316    2.003876
     23          1           0       -0.758230   -2.700630    2.590417
     24          8           0       -0.117083    1.941881    0.666623
     25          1           0        0.707950    1.908055    0.119148
     26          1           0        0.122986    1.558103    1.536460
 ---------------------------------------------------------------------
                    Distance matrix (angstroms):
                    1          2          3          4          5
     1  C    0.000000
     2  O    1.217315   0.000000
     3  O    1.291853   2.242814   0.000000
     4  H    1.952949   2.416262   1.058387   0.000000
     5  C    1.544952   2.409405   2.360266   3.314494   0.000000
     6  F    2.373635   3.144627   2.991042   3.924880   1.336078
     7  F    2.399507   3.450440   2.665467   3.688732   1.328421
     8  F    2.379552   2.706260   3.472579   4.298644   1.329882
     9  O    3.669494   3.604721   3.445420   2.999697   4.801172
    10  H    3.065833   3.179535   2.968786   2.831117   3.995077
    11  H    4.426737   4.502146   4.025592   3.587039   5.462735
    12  O    3.719559   2.707116   4.530303   4.376348   4.625729
    13  H    2.836816   1.802530   3.776004   3.760589   3.708808
    14  H    4.346629   3.225963   5.255920   5.101282   5.173217
    15  O    3.540277   2.744257   4.232980   4.077013   4.449926
    16  H    2.870284   1.908963   3.617871   3.435966   3.941576
    17  H    3.836336   3.183530   4.247647   3.916888   4.901735
    18  O    4.074961   3.313529   4.165092   3.409473   5.524266
    19  H    3.772382   2.862987   4.142527   3.599224   5.092144
    20  H    4.622747   3.994147   4.579546   3.811001   6.031975
    21  O    2.518644   2.775776   2.982453   3.392291   2.815282
    22  H    2.740002   2.543810   3.428753   3.666184   3.229752
    23  H    3.310185   3.627318   3.772430   4.274236   3.229058
    24  O    3.170342   3.153474   2.515898   1.467287   4.655299
    25  H    3.277109   2.926732   2.950173   1.988976   4.817020
    26  H    3.259866   3.175766   2.752683   1.865806   4.699014
                    6          7          8          9         10
     6  F    0.000000
     7  F    2.142684   0.000000
     8  F    2.141095   2.141338   0.000000
     9  O    5.945938   4.894181   5.185579   0.000000
    10  H    5.209838   4.000291   4.344472   0.982447   0.000000
    11  H    6.617190   5.357845   5.898269   0.957027   1.559402
    12  O    4.746418   5.883292   4.651118   5.648833   5.542357
    13  H    3.965681   4.956932   3.720713   5.008802   4.779048
    14  H    5.390122   6.431266   4.973601   5.949558   5.866559
    15  O    5.551409   5.081438   4.175114   2.768201   2.639707
    16  H    4.915070   4.744266   3.816608   2.904307   2.759587
    17  H    6.038525   5.386032   4.825677   2.028127   2.190505
    18  O    5.890015   6.459511   5.993875   4.497876   4.819869
    19  H    5.383416   6.162503   5.427248   4.806627   4.963469
    20  H    6.225529   6.965317   6.608745   5.261858   5.591643
    21  O    4.145679   2.812621   2.828035   2.694315   1.753610
    22  H    4.508437   3.553458   2.984099   2.680939   1.953291
    23  H    4.550467   2.961335   3.025201   3.365430   2.431110
    24  O    5.298633   5.076085   5.475530   2.711801   3.036574
    25  H    5.374046   5.468045   5.511042   3.191259   3.531752
    26  H    5.554345   5.025139   5.371685   1.759362   2.235737
                   11         12         13         14         15
    11  H    0.000000
    12  O    6.587376   0.000000
    13  H    5.952013   0.969915   0.000000
    14  H    6.899136   0.958758   1.540403   0.000000
    15  O    3.613734   4.126133   3.505112   4.041142   0.000000
    16  H    3.843394   3.242814   2.599429   3.291158   0.968308
    17  H    2.817065   4.656837   4.090823   4.654510   0.966975
    18  O    5.275472   2.705945   2.913092   3.219563   4.205053
    19  H    5.671082   1.727121   2.037111   2.284789   3.996601
    20  H    5.981320   3.123478   3.474459   3.723122   5.150803
    21  O    3.253317   5.346713   4.432128   5.620736   2.682618
    22  H    3.394155   4.827792   3.961166   4.964193   1.767789
    23  H    3.754355   6.146986   5.216763   6.359954   3.290864
    24  O    3.242991   4.528696   4.133215   5.162690   4.067292
    25  H    3.867440   3.736447   3.492359   4.348436   3.872723
    26  H    2.321134   4.820035   4.336704   5.320200   3.442033
                   16         17         18         19         20
    16  H    0.000000
    17  H    1.526743   0.000000
    18  O    3.405576   4.147240   0.000000
    19  H    3.115043   4.166920   0.980365   0.000000
    20  H    4.328903   5.081748   0.957253   1.545157   0.000000
    21  O    2.778573   2.847018   5.491700   5.322582   6.276185
    22  H    2.002675   2.125533   5.101856   4.869639   5.959898
    23  H    3.554890   3.485729   6.434140   6.236727   7.227354
    24  O    3.494051   3.656581   2.701887   3.257133   3.108256
    25  H    3.177152   3.578957   1.712397   2.317919   2.198181
    26  H    3.067368   2.884687   3.148039   3.645767   3.746710
                   21         22         23         24         25
    21  O    0.000000
    22  H    0.988647   0.000000
    23  H    0.956544   1.569025   0.000000
    24  O    4.153583   4.201740   5.066059   0.000000
    25  H    4.482415   4.335378   5.431099   0.990734   0.000000
    26  H    3.599870   3.601188   4.474838   0.980578   1.572712
                   26
    26  H    0.000000
 Stoichiometry    C2H13F3O8
 Framework group  C1[X(C2H13F3O8)]
 Deg. of freedom    72
 Full point group                 C1      NOp   1
 Largest Abelian subgroup         C1      NOp   1
 Largest concise Abelian subgroup C1      NOp   1
                         Standard orientation:                         
 ---------------------------------------------------------------------
 Center     Atomic      Atomic             Coordinates (Angstroms)
 Number     Number       Type             X           Y           Z
 ---------------------------------------------------------------------
      1          6           0       -0.619422   -0.300763   -0.446197
      2          8           0        0.214045   -0.633027    0.376475
      3          8           0       -0.393672    0.215319   -1.608771
      4          1           0        0.639545    0.365389   -1.782330
      5          6           0       -2.127372   -0.501117   -0.176339
      6          9           0       -2.555993   -1.647082   -0.713137
      7          9           0       -2.879334    0.470819   -0.680913
      8          9           0       -2.385263   -0.565378    1.126715
      9          8           0        1.425814    2.727118   -0.108354
     10          1           0        0.478744    2.518495    0.048926
     11          1           0        1.460407    3.606782   -0.483713
     12          8           0        1.696622   -2.793845    1.055671
     13          1           0        0.985101   -2.136751    1.003690
     14          1           0        1.966304   -2.819342    1.975365
     15          8           0        1.272980    1.157286    2.166555
     16          1           0        1.283592    0.377406    1.592713
     17          1           0        1.773203    1.821300    1.672689
     18          8           0        3.322728   -1.328772   -0.535392
     19          1           0        2.767687   -1.885680    0.050184
     20          1           0        3.642937   -1.912853   -1.222887
     21          8           0       -0.944452    1.849292    0.824703
     22          1           0       -0.332275    1.559522    1.544908
     23          1           0       -1.641152    2.365092    1.229097
     24          8           0        2.067113    0.704176   -1.796639
     25          1           0        2.531236   -0.018174   -1.302317
     26          1           0        2.021331    1.464469   -1.179070
 ---------------------------------------------------------------------
 Rotational constants (GHZ):           0.6710708           0.4465926           0.3766158
 Standard basis: 6-31++G(d,p) (6D, 7F)
 There are   325 symmetry adapted cartesian basis functions of A   symmetry.
 There are   325 symmetry adapted basis functions of A   symmetry.
   325 basis functions,   520 primitive gaussians,   325 cartesian basis functions
    58 alpha electrons       58 beta electrons
       nuclear repulsion energy      1062.7696991112 Hartrees.
 NAtoms=   26 NActive=   26 NUniq=   26 SFac= 1.00D+00 NAtFMM=   60 NAOKFM=F Big=F
 Integral buffers will be    131072 words long.
 Raffenetti 2 integral format.
 Two-electron integral symmetry is turned on.
 Nuclear repulsion after empirical dispersion term =     1062.7532600492 Hartrees.
 One-electron integrals computed using PRISM.
 NBasis=   325 RedAO= T EigKep=  2.44D-05  NBF=   325
 NBsUse=   325 1.00D-06 EigRej= -1.00D+00 NBFU=   325
 Initial guess from the checkpoint file:  "/local_scratch/slurm.5787881/Gau-2107365.chk"
 B after Tr=    -0.000000    0.000000    0.000000
         Rot=    0.999882   -0.009032   -0.011528    0.004736 Ang=  -1.76 deg.
 ExpMin= 3.60D-02 ExpMax= 7.00D+03 ExpMxC= 1.05D+03 IAcc=3 IRadAn=         5 AccDes= 0.00D+00
 Harris functional with IExCor= 4639 and IRadAn=       5 diagonalized for initial guess.
 HarFok:  IExCor= 4639 AccDes= 0.00D+00 IRadAn=         5 IDoV= 1 UseB2=F ITyADJ=14
 ICtDFT=  3500011 ScaDFX=  1.000000  1.000000  1.000000  1.000000
 FoFCou: FMM=F IPFlag=           0 FMFlag=      100000 FMFlg1=           0
         NFxFlg=           0 DoJE=T BraDBF=F KetDBF=T FulRan=T
         wScrn=  0.000000 ICntrl=       500 IOpCl=  0 I1Cent=   200000004 NGrid=           0
         NMat0=    1 NMatS0=      1 NMatT0=    0 NMatD0=    1 NMtDS0=    0 NMtDT0=    0
 Petite list used in FoFCou.
 Requested convergence on RMS density matrix=1.00D-10 within 128 cycles.
 Requested convergence on MAX density matrix=1.00D-08.
 Requested convergence on             energy=1.00D-08.
 No special actions if energy rises.
 SCF Done:  E(RwB97XD) =  -985.229397257     A.U. after   16 cycles
            NFock= 16  Conv=0.93D-10     -V/T= 2.0080
 Calling FoFJK, ICntrl=      2127 FMM=F ISym2X=0 I1Cent= 0 IOpClX= 0 NMat=1 NMatS=1 NMatT=0.
 ***** Axes restored to original set *****
 -------------------------------------------------------------------
 Center     Atomic                   Forces (Hartrees/Bohr)
 Number     Number              X              Y              Z
 -------------------------------------------------------------------
      1        6          -0.013265734    0.009192071    0.004296142
      2        8           0.006685734   -0.001403921   -0.006949103
      3        8           0.001690758    0.001138334   -0.003527325
      4        1           0.001448651   -0.004793490   -0.000815413
      5        6          -0.002460529   -0.008756345    0.001060737
      6        9          -0.000371894    0.005973520   -0.010661122
      7        9          -0.006576147    0.004112894    0.005333719
      8        9           0.009135366   -0.003668299    0.000450225
      9        8           0.000041657   -0.000117321   -0.000904914
     10        1          -0.002492268    0.000032855    0.003680518
     11        1          -0.001318532    0.001840439    0.003385887
     12        8           0.000651585    0.000671681    0.001006804
     13        1          -0.002112336   -0.001982679   -0.001739856
     14        1           0.002827903   -0.001397117   -0.001082969
     15        8           0.002231844   -0.000676408   -0.001019070
     16        1           0.001790364   -0.000604657    0.000374574
     17        1           0.001714095    0.000541980    0.000902188
     18        8          -0.001516080    0.000248193    0.002915649
     19        1           0.001162085    0.000374608   -0.001286074
     20        1           0.001034012    0.003330559   -0.002696315
     21        8           0.006916456    0.002166782    0.005060084
     22        1          -0.003453666   -0.003249436    0.001898283
     23        1          -0.002204258   -0.003177427    0.001788646
     24        8           0.001671722   -0.006957880   -0.002020536
     25        1          -0.002582745    0.002459075    0.001149870
     26        1          -0.000648041    0.004701986   -0.000600628
 -------------------------------------------------------------------
 Cartesian Forces:  Max     0.013265734 RMS     0.003855020

 GradGradGradGradGradGradGradGradGradGradGradGradGradGradGradGradGradGrad
 Berny optimization.
 Using GEDIIS/GDIIS optimizer.
 FormGI is forming the generalized inverse of G from B-inverse, IUseBI=4.
 Internal  Forces:  Max     0.026742849 RMS     0.006158234
 Search for a local minimum.
 Step number   2 out of a maximum of  156
 All quantities printed in internal units (Hartrees-Bohrs-Radians)
 Mixed Optimization -- RFO/linear search
 Update second derivatives using D2CorX and points    1    2
 DE= -9.52D-03 DEPred=-1.00D-02 R= 9.52D-01
 TightC=F SS=  1.41D+00  RLast= 4.83D-01 DXNew= 5.0454D-01 1.4477D+00
 Trust test= 9.52D-01 RLast= 4.83D-01 DXMaxT set to 5.05D-01
 ITU=  1  0
 Use linear search instead of GDIIS.
     Eigenvalues ---   -0.01047  -0.00424  -0.00258  -0.00175  -0.00035
     Eigenvalues ---    0.00037   0.00096   0.00134   0.00186   0.00570
     Eigenvalues ---    0.00676   0.00790   0.00876   0.00931   0.01033
     Eigenvalues ---    0.01113   0.01252   0.01381   0.01486   0.01615
     Eigenvalues ---    0.01878   0.01970   0.02004   0.02141   0.02375
     Eigenvalues ---    0.02484   0.02598   0.02903   0.03039   0.03315
     Eigenvalues ---    0.03581   0.03662   0.03757   0.04667   0.05023
     Eigenvalues ---    0.05919   0.06564   0.06926   0.07443   0.07905
     Eigenvalues ---    0.08437   0.08997   0.10638   0.11325   0.14268
     Eigenvalues ---    0.14582   0.18901   0.21078   0.22380   0.23406
     Eigenvalues ---    0.25027   0.27019   0.27404   0.35372   0.40508
     Eigenvalues ---    0.40756   0.42116   0.45525   0.46512   0.47141
     Eigenvalues ---    0.47777   0.51403   0.52260   0.53338   0.53902
     Eigenvalues ---    0.57265   0.58206   0.58993   0.59153   0.59514
     Eigenvalues ---    0.81794   0.86578
 RFO step:  Lambda=-1.39383338D-02 EMin=-1.04736111D-02
 Quartic linear search produced a step of  0.90033.
 Maximum step size (   0.505) exceeded in Quadratic search.
    -- Step size scaled by   0.495
 Iteration  1 RMS(Cart)=  0.09133535 RMS(Int)=  0.00682277
 Iteration  2 RMS(Cart)=  0.01036539 RMS(Int)=  0.00135323
 Iteration  3 RMS(Cart)=  0.00003500 RMS(Int)=  0.00135306
 Iteration  4 RMS(Cart)=  0.00000008 RMS(Int)=  0.00135306
 Variable       Old X    -DE/DX   Delta X   Delta X   Delta X     New X
                                 (Linear)    (Quad)   (Total)
    R1        2.30039   0.01134   0.00061   0.02734   0.02736   2.32775
    R2        2.44125  -0.00543  -0.00016  -0.03877  -0.03943   2.40182
    R3        2.91954   0.00282   0.00192   0.00492   0.00684   2.92638
    R4        3.40629   0.00098   0.04283  -0.01249   0.03050   3.43679
    R5        3.60742   0.00910   0.01790   0.02467   0.04311   3.65052
    R6        2.00006  -0.00467  -0.12047   0.22466   0.10433   2.10439
    R7        2.77277  -0.00079   0.14451  -0.40557  -0.26101   2.51176
    R8        2.52482   0.01002   0.01184   0.01852   0.03036   2.55519
    R9        2.51035   0.00791   0.00507   0.00858   0.01366   2.52401
   R10        2.51311   0.00835   0.00370   0.01020   0.01390   2.52702
   R11        1.85656   0.00234   0.00004   0.00510   0.00508   1.86163
   R12        1.80852   0.00401   0.00455   0.00588   0.01042   1.81894
   R13        3.32471   0.00660   0.05316  -0.01626   0.03590   3.36061
   R14        3.31384   0.00344   0.01309   0.02851   0.04177   3.35562
   R15        1.83287   0.00239   0.00206   0.00766   0.00990   1.84277
   R16        1.81179   0.00285   0.00343   0.00379   0.00722   1.81901
   R17        3.26379   0.00333   0.04271   0.00481   0.04750   3.31128
   R18        1.82984   0.00820   0.00271   0.00203   0.00568   1.83552
   R19        1.82732   0.00065   0.00109  -0.00134  -0.00025   1.82706
   R20        3.34064   0.00185   0.04925   0.04823   0.09806   3.43870
   R21        1.85262   0.00384   0.00079   0.00999   0.01076   1.86339
   R22        1.80895   0.00403   0.00491   0.00641   0.01132   1.82027
   R23        3.23596   0.00241   0.05814  -0.09438  -0.03635   3.19961
   R24        1.86827  -0.00140  -0.00553  -0.00943  -0.01441   1.85386
   R25        1.80761   0.00412   0.00466   0.00491   0.00957   1.81717
   R26        1.87222  -0.00051  -0.01388   0.01590   0.00193   1.87415
   R27        1.85302   0.00393  -0.00692   0.01216   0.00427   1.85729
    A1        2.21127   0.00306   0.00563   0.00644   0.01160   2.22287
    A2        2.11161  -0.00328  -0.00890  -0.03346  -0.04222   2.06940
    A3        1.96012   0.00017   0.00313   0.02685   0.03007   1.99019
    A4        2.42758  -0.00388   0.08692  -0.03751   0.04712   2.47469
    A5        2.30461   0.00820  -0.03114   0.01082  -0.02174   2.28287
    A6        1.55100  -0.00432  -0.05368   0.02668  -0.02632   1.52468
    A7        1.95499  -0.00141  -0.01671  -0.01084  -0.02737   1.92762
    A8        1.93283  -0.01066  -0.02614  -0.02601  -0.05292   1.87990
    A9        1.97281  -0.00420  -0.00464  -0.00830  -0.01329   1.95952
   A10        1.94624  -0.00437  -0.01169  -0.00252  -0.01459   1.93165
   A11        1.86852   0.00659   0.01330   0.01273   0.02533   1.89384
   A12        1.86503   0.00640   0.01528   0.01210   0.02658   1.89161
   A13        1.87313   0.00770   0.01776   0.01476   0.03250   1.90563
   A14        1.86797  -0.00422   0.00071  -0.00102   0.00014   1.86811
   A15        1.84557   0.01436  -0.01190   0.02098   0.01009   1.85565
   A16        1.99186   0.00022   0.01347   0.00440   0.01799   2.00985
   A17        2.77685   0.00370   0.00602  -0.00777  -0.00347   2.77337
   A18        1.85019   0.00122   0.00504   0.00446   0.00691   1.85710
   A19        1.63835   0.00091   0.03606   0.01684   0.05190   1.69025
   A20        1.98014   0.00237   0.01051   0.03500   0.04487   2.02500
   A21        2.68514  -0.00357  -0.01363  -0.02656  -0.03995   2.64519
   A22        1.81803  -0.00186   0.00536   0.00408   0.01098   1.82902
   A23        1.55561   0.02119  -0.00874   0.01965   0.01185   1.56745
   A24        1.70510  -0.00459   0.00203   0.01352   0.01513   1.72022
   A25        2.49433   0.02674   0.04925   0.03556   0.08392   2.57826
   A26        1.84601  -0.00159  -0.00266  -0.00071  -0.00344   1.84257
   A27        2.02706   0.00150   0.00031  -0.01315  -0.01329   2.01377
   A28        1.87544   0.00202   0.01103   0.04653   0.05783   1.93327
   A29        1.50233   0.01396   0.02941   0.04277   0.07094   1.57327
   A30        2.18018   0.00020  -0.00151   0.02721   0.02272   2.20290
   A31        1.87662   0.00184   0.00349   0.00206   0.00470   1.88132
   A32        2.65758   0.00122  -0.01783  -0.01087  -0.02895   2.62863
   A33        1.85727  -0.00177   0.02081   0.01032   0.03090   1.88817
   A34        1.69860   0.00963   0.02212   0.04153   0.06306   1.76166
   A35        1.84725   0.00008   0.00730   0.02336   0.02470   1.87195
   A36        2.84228   0.01991   0.02449  -0.03688  -0.01155   2.83073
   A37        2.97361   0.00886  -0.00109   0.04489   0.04451   3.01811
   A38        3.07157  -0.00075  -0.02107  -0.00270  -0.02437   3.04720
   A39        3.14595  -0.00003  -0.01261  -0.00414  -0.01683   3.12912
   A40        3.08148   0.00182   0.03815   0.01609   0.05522   3.13669
   A41        3.13635   0.00405   0.00716   0.02351   0.03075   3.16710
   A42        3.20662  -0.00128  -0.00581  -0.01853  -0.02695   3.17967
    D1       -1.80146  -0.00089   0.02813   0.01763   0.04627  -1.75520
    D2        1.34002  -0.00421  -0.05732   0.03993  -0.01685   1.32317
    D3        1.31779  -0.00378   0.01651   0.00783   0.02498   1.34278
    D4       -1.82390  -0.00710  -0.06894   0.03013  -0.03814  -1.86204
    D5       -0.03723  -0.00084  -0.02162  -0.01254  -0.03338  -0.07061
    D6        3.12506   0.00188  -0.01079  -0.00281  -0.01213   3.11293
    D7       -1.66413   0.00099   0.00910   0.00070   0.00971  -1.65441
    D8        2.52250   0.00298   0.01412   0.00854   0.02234   2.54484
    D9        0.41029  -0.00083   0.00288  -0.00288   0.00029   0.41059
   D10        1.45811  -0.00147  -0.00095  -0.00792  -0.00888   1.44922
   D11       -0.63845   0.00052   0.00406  -0.00008   0.00374  -0.63471
   D12       -2.75066  -0.00329  -0.00717  -0.01149  -0.01830  -2.76896
   D13        1.72747  -0.00306   0.00179  -0.01224  -0.01312   1.71435
   D14       -1.41404  -0.00060   0.06324  -0.02880   0.03470  -1.37934
   D15        0.63284  -0.00627   0.17535  -0.10921   0.06269   0.69553
   D16       -2.50882  -0.00845   0.11343  -0.09461   0.02363  -2.48520
   D17        0.61033   0.00254  -0.01461   0.05152   0.03922   0.64955
   D18       -1.26686  -0.00160  -0.03484   0.00867  -0.02728  -1.29414
   D19       -2.53413  -0.00248  -0.02887   0.01972  -0.00905  -2.54318
   D20        1.61912  -0.00824  -0.03863   0.00382  -0.03585   1.58328
   D21        0.20124  -0.00138  -0.07432   0.08265   0.01041   0.21165
   D22       -1.84710  -0.00566  -0.07498   0.06785  -0.00673  -1.85383
   D23        0.09904  -0.01227  -0.01554  -0.01458  -0.03208   0.06696
   D24        1.99573  -0.00001   0.00935   0.02293   0.03241   2.02814
   D25        2.14115  -0.00020   0.03124  -0.00466   0.02655   2.16770
   D26        0.12097  -0.00330   0.00712  -0.04869  -0.04303   0.07794
   D27       -2.26046   0.00164   0.01859  -0.02013   0.00010  -2.26036
   D28       -0.19357   0.00233   0.02419   0.02097   0.04715  -0.14642
   D29        2.12447  -0.00096  -0.00364  -0.04236  -0.04728   2.07719
   D30       -2.09183  -0.00027   0.00196  -0.00126  -0.00023  -2.09206
   D31       -1.79973  -0.00735  -0.12497   0.04742  -0.07801  -1.87774
   D32       -0.09425  -0.00677  -0.12494   0.06641  -0.05899  -0.15324
   D33       -1.18422   0.00250   0.02281  -0.00802   0.01132  -1.17290
   D34        0.63402   0.00341   0.02708  -0.00099   0.02456   0.65857
   D35       -0.35248  -0.00370   0.00818  -0.05602  -0.04753  -0.40001
   D36        1.45312   0.00621   0.03971  -0.00115   0.03800   1.49112
   D37        1.69574  -0.00306   0.01317  -0.02782  -0.01410   1.68164
   D38       -2.78185   0.00685   0.04469   0.02706   0.07143  -2.71041
   D39       -0.36291   0.00463  -0.00544   0.01777   0.00945  -0.35346
   D40       -2.55240  -0.00056  -0.01378  -0.02579  -0.04228  -2.59468
   D41       -0.08750  -0.00284   0.06672  -0.09625  -0.02640  -0.11390
   D42       -1.99736  -0.00431   0.03571  -0.12715  -0.09106  -2.08842
         Item               Value     Threshold  Converged?
 Maximum Force            0.026743     0.000015     NO 
 RMS     Force            0.006158     0.000010     NO 
 Maximum Displacement     0.426047     0.000060     NO 
 RMS     Displacement     0.092339     0.000040     NO 
 Predicted change in Energy=-8.516301D-03
 GradGradGradGradGradGradGradGradGradGradGradGradGradGradGradGradGradGrad

                          Input orientation:                          
 ---------------------------------------------------------------------
 Center     Atomic      Atomic             Coordinates (Angstroms)
 Number     Number       Type             X           Y           Z
 ---------------------------------------------------------------------
      1          6           0       -0.729920   -1.035657   -0.317877
      2          8           0        0.499293   -1.017600   -0.395463
      3          8           0       -1.500003   -0.061607   -0.046570
      4          1           0       -0.905620    0.848512    0.195264
      5          6           0       -1.472170   -2.358774   -0.628524
      6          9           0       -1.846438   -2.325283   -1.927408
      7          9           0       -2.564767   -2.514922    0.123675
      8          9           0       -0.662162   -3.407688   -0.449991
      9          8           0        0.193653    0.560372    3.000762
     10          1           0       -0.252616   -0.294287    2.798546
     11          1           0       -0.248594    0.934431    3.769518
     12          8           0        2.531220   -0.466921   -2.111664
     13          1           0        1.853880   -0.954569   -1.607354
     14          1           0        3.371752   -0.896947   -1.924196
     15          8           0        2.145673   -1.267408    1.857328
     16          1           0        1.850419   -0.961376    0.984047
     17          1           0        2.035604   -0.501815    2.437443
     18          8           0        2.044043    1.939652   -0.906263
     19          1           0        2.277721    1.090581   -1.349872
     20          1           0        1.931685    2.580248   -1.616791
     21          8           0       -0.445126   -1.977595    2.266963
     22          1           0        0.523286   -2.046420    2.126095
     23          1           0       -0.715645   -2.719353    2.815871
     24          8           0       -0.159066    1.860551    0.625521
     25          1           0        0.668305    1.888881    0.079413
     26          1           0        0.092676    1.539572    1.519705
 ---------------------------------------------------------------------
                    Distance matrix (angstroms):
                    1          2          3          4          5
     1  C    0.000000
     2  O    1.231792   0.000000
     3  O    1.270987   2.243398   0.000000
     4  H    1.960682   2.409381   1.113594   0.000000
     5  C    1.548572   2.395773   2.369899   3.359507   0.000000
     6  F    2.345280   3.091818   2.963409   3.932410   1.352146
     7  F    2.397886   3.449629   2.679825   3.751078   1.335647
     8  F    2.376674   2.657907   3.472893   4.311713   1.337239
     9  O    3.796533   3.757361   3.541407   3.026920   4.946523
    10  H    3.238755   3.360096   3.115253   2.917101   4.182609
    11  H    4.562863   4.660132   4.137710   3.635156   5.628953
    12  O    3.765126   2.716122   4.547488   4.343288   4.669684
    13  H    2.888832   1.818669   3.805517   3.757043   3.740656
    14  H    4.407178   3.256164   5.287464   5.082780   5.222958
    15  O    3.613068   2.801436   4.285994   4.068165   4.523199
    16  H    2.891137   1.931774   3.618989   3.390224   3.948759
    17  H    3.940164   3.263686   4.343342   3.937200   5.015269
    18  O    4.110174   3.375279   4.159852   3.332335   5.560338
    19  H    3.825154   2.918583   4.159006   3.546787   5.145879
    20  H    4.673980   4.060530   4.606677   3.785862   6.079214
    21  O    2.765818   2.983627   3.183742   3.534243   3.095797
    22  H    2.926630   2.723472   3.571226   3.761716   3.415748
    23  H    3.557445   3.832063   3.984019   4.430952   3.544884
    24  O    3.099015   3.124036   2.438137   1.329168   4.593427
    25  H    3.265853   2.949866   2.919218   1.890246   4.808885
    26  H    3.268819   3.220612   2.748385   1.796748   4.718128
                    6          7          8          9         10
     6  F    0.000000
     7  F    2.181491   0.000000
     8  F    2.181026   2.178539   0.000000
     9  O    6.064308   5.034277   5.327815   0.000000
    10  H    5.385151   4.175189   4.518184   0.985134   0.000000
    11  H    6.755280   5.527646   6.068715   0.962543   1.566062
    12  O    4.759343   5.929598   4.648329   5.714582   5.647097
    13  H    3.958995   4.995558   3.699696   5.127001   4.928007
    14  H    5.410144   6.484896   4.974893   6.039810   5.983605
    15  O    5.601810   5.172049   4.217637   2.908368   2.754023
    16  H    4.899343   4.758951   3.788663   3.021213   2.856601
    17  H    6.119412   5.528972   4.905029   2.199625   2.325814
    18  O    5.862443   6.491928   6.010472   4.537753   4.898033
    19  H    5.386126   6.214554   5.448589   4.853089   5.052705
    20  H    6.199591   7.014846   6.629091   5.331272   5.703448
    21  O    4.435911   3.061908   3.078004   2.718046   1.775716
    22  H    4.703641   3.710155   3.145562   2.769307   2.030808
    23  H    4.892104   3.272456   3.338042   3.408461   2.468936
    24  O    5.185159   5.018368   5.400387   2.730687   3.061718
    25  H    5.301928   5.463351   5.486716   3.244151   3.606661
    26  H    5.529906   5.044783   5.378185   1.778359   2.262233
                   11         12         13         14         15
    11  H    0.000000
    12  O    6.654281   0.000000
    13  H    6.074494   0.975151   0.000000
    14  H    6.991369   0.962581   1.551659   0.000000
    15  O    3.773206   4.067226   3.490994   3.992548   0.000000
    16  H    3.969734   3.208022   2.591412   3.282756   0.971314
    17  H    3.009117   4.576159   4.074113   4.578790   0.966841
    18  O    5.303733   2.735311   2.983992   3.293220   4.234737
    19  H    5.710937   1.752256   2.104418   2.340304   3.982923
    20  H    6.039425   3.144770   3.535686   3.776132   5.188425
    21  O    3.282711   5.505737   4.619777   5.770803   2.717426
    22  H    3.490288   4.948254   4.111114   5.083297   1.819680
    23  H    3.804960   6.316343   5.411270   6.518912   3.348745
    24  O    3.278785   4.488535   4.118566   5.154758   4.075942
    25  H    3.920275   3.717670   3.512261   4.368514   3.912258
    26  H    2.354638   4.812417   4.370478   5.343166   3.493984
                   16         17         18         19         20
    16  H    0.000000
    17  H    1.535529   0.000000
    18  O    3.467957   4.140194   0.000000
    19  H    3.136923   4.115592   0.986061   0.000000
    20  H    4.394777   5.093793   0.963243   1.552448   0.000000
    21  O    2.819237   2.891541   5.622290   5.468920   6.442570
    22  H    2.059824   2.183998   5.234182   5.000116   6.115459
    23  H    3.609813   3.553879   6.570882   6.389777   7.398826
    24  O    3.482792   3.698704   2.684456   3.230009   3.149153
    25  H    3.215543   3.625636   1.693159   2.295726   2.225135
    26  H    3.103438   2.963861   3.138983   3.634623   3.781874
                   21         22         23         24         25
    21  O    0.000000
    22  H    0.981021   0.000000
    23  H    0.961606   1.569580   0.000000
    24  O    4.184200   4.240489   5.107146   0.000000
    25  H    4.579819   4.438077   5.535282   0.991756   0.000000
    26  H    3.635669   3.662304   4.524586   0.982836   1.589908
                   26
    26  H    0.000000
 Stoichiometry    C2H13F3O8
 Framework group  C1[X(C2H13F3O8)]
 Deg. of freedom    72
 Full point group                 C1      NOp   1
 Largest Abelian subgroup         C1      NOp   1
 Largest concise Abelian subgroup C1      NOp   1
                         Standard orientation:                         
 ---------------------------------------------------------------------
 Center     Atomic      Atomic             Coordinates (Angstroms)
 Number     Number       Type             X           Y           Z
 ---------------------------------------------------------------------
      1          6           0       -0.665744   -0.316193   -0.456150
      2          8           0        0.151361   -0.666389    0.396502
      3          8           0       -0.421427    0.152070   -1.612198
      4          1           0        0.675102    0.284065   -1.754649
      5          6           0       -2.173980   -0.495500   -0.154242
      6          9           0       -2.562673   -1.675831   -0.687190
      7          9           0       -2.916596    0.476756   -0.690147
      8          9           0       -2.389782   -0.536951    1.164818
      9          8           0        1.547802    2.761376   -0.250133
     10          1           0        0.595333    2.636609   -0.031672
     11          1           0        1.629414    3.621343   -0.674733
     12          8           0        1.684196   -2.775170    1.158590
     13          1           0        0.939980   -2.148095    1.096633
     14          1           0        1.946863   -2.794689    2.084433
     15          8           0        1.344021    1.151296    2.163313
     16          1           0        1.263226    0.376680    1.582888
     17          1           0        1.910647    1.765835    1.677454
     18          8           0        3.293028   -1.413927   -0.585142
     19          1           0        2.763977   -1.925879    0.070851
     20          1           0        3.601177   -2.060112   -1.229600
     21          8           0       -0.843237    2.107337    0.864740
     22          1           0       -0.271012    1.751074    1.577507
     23          1           0       -1.500164    2.678535    1.273233
     24          8           0        1.971675    0.568832   -1.821670
     25          1           0        2.470607   -0.147439   -1.350923
     26          1           0        2.015295    1.373067   -1.258402
 ---------------------------------------------------------------------
 Rotational constants (GHZ):           0.6422126           0.4409219           0.3691471
 Standard basis: 6-31++G(d,p) (6D, 7F)
 There are   325 symmetry adapted cartesian basis functions of A   symmetry.
 There are   325 symmetry adapted basis functions of A   symmetry.
   325 basis functions,   520 primitive gaussians,   325 cartesian basis functions
    58 alpha electrons       58 beta electrons
       nuclear repulsion energy      1049.2832023287 Hartrees.
 NAtoms=   26 NActive=   26 NUniq=   26 SFac= 1.00D+00 NAtFMM=   60 NAOKFM=F Big=F
 Integral buffers will be    131072 words long.
 Raffenetti 2 integral format.
 Two-electron integral symmetry is turned on.
 Nuclear repulsion after empirical dispersion term =     1049.2673120696 Hartrees.
 One-electron integrals computed using PRISM.
 NBasis=   325 RedAO= T EigKep=  2.40D-05  NBF=   325
 NBsUse=   325 1.00D-06 EigRej= -1.00D+00 NBFU=   325
 Initial guess from the checkpoint file:  "/local_scratch/slurm.5787881/Gau-2107365.chk"
 B after Tr=     0.000000   -0.000000    0.000000
         Rot=    0.999803    0.015495   -0.006858    0.010297 Ang=   2.27 deg.
 ExpMin= 3.60D-02 ExpMax= 7.00D+03 ExpMxC= 1.05D+03 IAcc=3 IRadAn=         5 AccDes= 0.00D+00
 Harris functional with IExCor= 4639 and IRadAn=       5 diagonalized for initial guess.
 HarFok:  IExCor= 4639 AccDes= 0.00D+00 IRadAn=         5 IDoV= 1 UseB2=F ITyADJ=14
 ICtDFT=  3500011 ScaDFX=  1.000000  1.000000  1.000000  1.000000
 FoFCou: FMM=F IPFlag=           0 FMFlag=      100000 FMFlg1=           0
         NFxFlg=           0 DoJE=T BraDBF=F KetDBF=T FulRan=T
         wScrn=  0.000000 ICntrl=       500 IOpCl=  0 I1Cent=   200000004 NGrid=           0
         NMat0=    1 NMatS0=      1 NMatT0=    0 NMatD0=    1 NMtDS0=    0 NMtDT0=    0
 Petite list used in FoFCou.
 Requested convergence on RMS density matrix=1.00D-10 within 128 cycles.
 Requested convergence on MAX density matrix=1.00D-08.
 Requested convergence on             energy=1.00D-08.
 No special actions if energy rises.
 SCF Done:  E(RwB97XD) =  -985.235087803     A.U. after   17 cycles
            NFock= 17  Conv=0.44D-10     -V/T= 2.0083
 Calling FoFJK, ICntrl=      2127 FMM=F ISym2X=0 I1Cent= 0 IOpClX= 0 NMat=1 NMatS=1 NMatT=0.
 ***** Axes restored to original set *****
 -------------------------------------------------------------------
 Center     Atomic                   Forces (Hartrees/Bohr)
 Number     Number              X              Y              Z
 -------------------------------------------------------------------
      1        6           0.007997670   -0.007168901   -0.000142152
      2        8          -0.003995194    0.000667260   -0.000724422
      3        8          -0.000922389    0.009479682    0.001322966
      4        1          -0.004307638   -0.004313682   -0.001188731
      5        6           0.001897647    0.004835588   -0.001101038
      6        9          -0.000493868   -0.003578860    0.003593435
      7        9           0.001954750   -0.002202279   -0.003223238
      8        9          -0.004880885    0.000715428   -0.001495281
      9        8          -0.002751809   -0.000301660   -0.000044403
     10        1           0.000375615    0.001461810    0.003544194
     11        1           0.001372608   -0.000755637   -0.001588632
     12        8           0.000972836   -0.001973845    0.003862588
     13        1           0.001026851    0.001510534   -0.003184247
     14        1          -0.001353097    0.000416037   -0.001221924
     15        8          -0.000544832    0.001530673   -0.001605350
     16        1           0.000800473   -0.001224988    0.001844555
     17        1           0.000928490   -0.000283447   -0.000515610
     18        8          -0.001068862   -0.000461984   -0.003850321
     19        1          -0.000663540    0.002707459    0.001064546
     20        1           0.001401662   -0.000958805    0.002067086
     21        8           0.000181771   -0.000439089    0.002252464
     22        1           0.000176370   -0.001910590    0.001278025
     23        1           0.000111686    0.001259485   -0.001680211
     24        8           0.002203180   -0.003443525    0.000892531
     25        1           0.000150348    0.001392920    0.000114420
     26        1          -0.000569841    0.003040412   -0.000271250
 -------------------------------------------------------------------
 Cartesian Forces:  Max     0.009479682 RMS     0.002571375

 GradGradGradGradGradGradGradGradGradGradGradGradGradGradGradGradGradGrad
 Berny optimization.
 Using GEDIIS/GDIIS optimizer.
 FormGI is forming the generalized inverse of G from B-inverse, IUseBI=4.
 Internal  Forces:  Max     0.007360018 RMS     0.002156938
 Search for a local minimum.
 Step number   3 out of a maximum of  156
 All quantities printed in internal units (Hartrees-Bohrs-Radians)
 Mixed Optimization -- RFO/linear search
 Update second derivatives using D2CorX and points    2    3
 DE= -5.69D-03 DEPred=-8.52D-03 R= 6.68D-01
 TightC=F SS=  1.41D+00  RLast= 4.56D-01 DXNew= 8.4853D-01 1.3693D+00
 Trust test= 6.68D-01 RLast= 4.56D-01 DXMaxT set to 8.49D-01
 ITU=  1  1  0
 Use linear search instead of GDIIS.
     Eigenvalues ---   -0.01448  -0.00566  -0.00257  -0.00176  -0.00035
     Eigenvalues ---    0.00037   0.00096   0.00134   0.00185   0.00570
     Eigenvalues ---    0.00673   0.00786   0.00873   0.00931   0.01032
     Eigenvalues ---    0.01110   0.01260   0.01377   0.01486   0.01614
     Eigenvalues ---    0.01873   0.01968   0.02058   0.02138   0.02369
     Eigenvalues ---    0.02494   0.02658   0.02898   0.03032   0.03306
     Eigenvalues ---    0.03549   0.03714   0.03746   0.04668   0.05023
     Eigenvalues ---    0.05903   0.06571   0.06953   0.07435   0.07773
     Eigenvalues ---    0.08432   0.09035   0.10641   0.11304   0.14224
     Eigenvalues ---    0.14608   0.19515   0.20305   0.22168   0.22813
     Eigenvalues ---    0.24217   0.27087   0.27972   0.35563   0.40425
     Eigenvalues ---    0.40752   0.42131   0.44669   0.45807   0.47480
     Eigenvalues ---    0.47904   0.51100   0.52386   0.53460   0.54903
     Eigenvalues ---    0.57433   0.58145   0.58993   0.59222   0.59372
     Eigenvalues ---    0.73944   0.84419
 RFO step:  Lambda=-1.56010595D-02 EMin=-1.44777474D-02
 I=     1 Eig=   -1.45D-02 Dot1= -2.35D-03
 I=     1 Stepn= -6.00D-01 RXN=   6.00D-01 EDone=F
 I=     2 Eig=   -5.66D-03 Dot1= -4.05D-04
 I=     2 Stepn= -3.00D-01 RXN=   6.71D-01 EDone=F
 I=     3 Eig=   -2.57D-03 Dot1=  7.04D-06
 I=     3 Stepn=  1.50D-01 RXN=   6.87D-01 EDone=F
 Mixed    3 eigenvectors in step.  Raw Step.Grad=  2.76D-03.
 RFO eigenvector is Hessian eigenvector with negative curvature.
 Taking step of  6.00D-01 in eigenvector direction(s).  Step.Grad=  4.72D-04.
 Quartic linear search produced a step of  0.03637.
 Iteration  1 RMS(Cart)=  0.05462575 RMS(Int)=  0.02295460
 Iteration  2 RMS(Cart)=  0.02431493 RMS(Int)=  0.00295299
 Iteration  3 RMS(Cart)=  0.00450009 RMS(Int)=  0.00040480
 Iteration  4 RMS(Cart)=  0.00000617 RMS(Int)=  0.00040478
 Iteration  5 RMS(Cart)=  0.00000001 RMS(Int)=  0.00040478
 Variable       Old X    -DE/DX   Delta X   Delta X   Delta X     New X
                                 (Linear)    (Quad)   (Total)
    R1        2.32775  -0.00277   0.00099  -0.01474  -0.01401   2.31374
    R2        2.40182   0.00700  -0.00143   0.02365   0.02197   2.42378
    R3        2.92638   0.00137   0.00025   0.00053   0.00078   2.92716
    R4        3.43679   0.00074   0.00111   0.06481   0.06592   3.50271
    R5        3.65052   0.00224   0.00157   0.07427   0.07608   3.72660
    R6        2.10439  -0.00448   0.00379  -0.25071  -0.24688   1.85750
    R7        2.51176   0.00174  -0.00949   0.44027   0.43073   2.94249
    R8        2.55519  -0.00340   0.00110   0.00575   0.00685   2.56204
    R9        2.52401  -0.00316   0.00050   0.00112   0.00162   2.52562
   R10        2.52702  -0.00372   0.00051  -0.00082  -0.00031   2.52671
   R11        1.86163  -0.00143   0.00018  -0.00480  -0.00460   1.85703
   R12        1.81894  -0.00219   0.00038   0.00224   0.00262   1.82156
   R13        3.36061   0.00138   0.00131   0.09343   0.09432   3.45493
   R14        3.35562   0.00115   0.00152   0.03624   0.03788   3.39349
   R15        1.84277  -0.00205   0.00036  -0.00229  -0.00192   1.84085
   R16        1.81901  -0.00161   0.00026   0.00204   0.00231   1.82132
   R17        3.31128   0.00087   0.00173   0.05967   0.06141   3.37270
   R18        1.83552   0.00001   0.00021  -0.00223  -0.00161   1.83391
   R19        1.82706  -0.00064  -0.00001   0.00237   0.00236   1.82943
   R20        3.43870   0.00064   0.00357   0.00248   0.00629   3.44499
   R21        1.86339  -0.00210   0.00039  -0.00441  -0.00400   1.85939
   R22        1.82027  -0.00233   0.00041   0.00234   0.00275   1.82302
   R23        3.19961   0.00032  -0.00132   0.15301   0.15170   3.35131
   R24        1.85386   0.00078  -0.00052   0.00017  -0.00011   1.85375
   R25        1.81717  -0.00196   0.00035   0.00280   0.00315   1.82032
   R26        1.87415   0.00041   0.00007  -0.02658  -0.02648   1.84766
   R27        1.85729  -0.00011   0.00016  -0.01384  -0.01412   1.84317
    A1        2.22287  -0.00136   0.00042   0.00100   0.00104   2.22391
    A2        2.06940   0.00245  -0.00154   0.01309   0.01172   2.08112
    A3        1.99019  -0.00112   0.00109  -0.01453  -0.01329   1.97690
    A4        2.47469  -0.00081   0.00171   0.04094   0.04273   2.51742
    A5        2.28287   0.00197  -0.00079  -0.00749  -0.00901   2.27386
    A6        1.52468  -0.00120  -0.00096  -0.03354  -0.03387   1.49081
    A7        1.92762   0.00119  -0.00100  -0.01598  -0.01757   1.91005
    A8        1.87990   0.00515  -0.00192  -0.01818  -0.02024   1.85966
    A9        1.95952   0.00318  -0.00048  -0.00320  -0.00373   1.95579
   A10        1.93165   0.00448  -0.00053  -0.01219  -0.01281   1.91884
   A11        1.89384  -0.00429   0.00092   0.00950   0.01033   1.90417
   A12        1.89161  -0.00456   0.00097   0.01065   0.01142   1.90303
   A13        1.90563  -0.00430   0.00118   0.01395   0.01512   1.92076
   A14        1.86811  -0.00111   0.00001   0.00522   0.00559   1.87370
   A15        1.85565   0.00376   0.00037  -0.00531  -0.00577   1.84988
   A16        2.00985   0.00022   0.00065   0.00208   0.00336   2.01321
   A17        2.77337   0.00078  -0.00013  -0.01920  -0.01965   2.75372
   A18        1.85710  -0.00001   0.00025   0.00138   0.00158   1.85867
   A19        1.69025   0.00128   0.00189   0.02180   0.02372   1.71397
   A20        2.02500   0.00090   0.00163  -0.00996  -0.00839   2.01661
   A21        2.64519  -0.00024  -0.00145  -0.00037  -0.00180   2.64339
   A22        1.82902  -0.00048   0.00040   0.00305   0.00342   1.83243
   A23        1.56745   0.00521   0.00043   0.03935   0.04046   1.60791
   A24        1.72022  -0.00127   0.00055   0.00127   0.00152   1.72175
   A25        2.57826   0.00736   0.00305  -0.02513  -0.02173   2.55653
   A26        1.84257  -0.00015  -0.00013   0.00032   0.00000   1.84258
   A27        2.01377   0.00015  -0.00048   0.00837   0.00790   2.02168
   A28        1.93327   0.00088   0.00210  -0.02204  -0.01996   1.91331
   A29        1.57327   0.00376   0.00258   0.01543   0.01863   1.59190
   A30        2.20290   0.00013   0.00083  -0.02024  -0.01977   2.18314
   A31        1.88132   0.00016   0.00017   0.00130   0.00177   1.88309
   A32        2.62863  -0.00077  -0.00105  -0.00009  -0.00098   2.62765
   A33        1.88817   0.00003   0.00112   0.00277   0.00465   1.89282
   A34        1.76166   0.00293   0.00229  -0.01428  -0.01262   1.74904
   A35        1.87195  -0.00028   0.00090   0.00594   0.00569   1.87765
   A36        2.83073   0.00447  -0.00042   0.03484   0.03316   2.86389
   A37        3.01811   0.00236   0.00162  -0.03132  -0.02962   2.98849
   A38        3.04720   0.00016  -0.00089  -0.01391  -0.01469   3.03251
   A39        3.12912  -0.00045  -0.00061  -0.01804  -0.01834   3.11078
   A40        3.13669  -0.00059   0.00201   0.01809   0.02002   3.15671
   A41        3.16710   0.00078   0.00112  -0.01887  -0.01798   3.14911
   A42        3.17967  -0.00060  -0.00098   0.02915   0.02782   3.20749
    D1       -1.75520   0.00012   0.00168  -0.00966  -0.00811  -1.76331
    D2        1.32317  -0.00147  -0.00061  -0.01394  -0.01475   1.30842
    D3        1.34278  -0.00062   0.00091  -0.02319  -0.02220   1.32057
    D4       -1.86204  -0.00221  -0.00139  -0.02748  -0.02885  -1.89089
    D5       -0.07061  -0.00016  -0.00121   0.00386   0.00341  -0.06720
    D6        3.11293   0.00048  -0.00044   0.01630   0.01629   3.12921
    D7       -1.65441   0.00037   0.00035   0.00629   0.00648  -1.64794
    D8        2.54484   0.00042   0.00081   0.00828   0.00894   2.55378
    D9        0.41059   0.00049   0.00001   0.00135   0.00131   0.41190
   D10        1.44922  -0.00029  -0.00032  -0.00521  -0.00546   1.44377
   D11       -0.63471  -0.00024   0.00014  -0.00322  -0.00299  -0.63770
   D12       -2.76896  -0.00018  -0.00067  -0.01015  -0.01062  -2.77958
   D13        1.71435  -0.00056  -0.00048   0.02450   0.02381   1.73816
   D14       -1.37934   0.00056   0.00126   0.02813   0.02936  -1.34998
   D15        0.69553  -0.00227   0.00228  -0.00461  -0.00265   0.69288
   D16       -2.48520  -0.00329   0.00086  -0.00529  -0.00446  -2.48966
   D17        0.64955   0.00106   0.00143  -0.03999  -0.03781   0.61174
   D18       -1.29414  -0.00023  -0.00099  -0.04146  -0.04073  -1.33486
   D19       -2.54318  -0.00057  -0.00033  -0.01709  -0.01792  -2.56109
   D20        1.58328  -0.00232  -0.00130  -0.01946  -0.02173   1.56154
   D21        0.21165  -0.00045   0.00038  -0.08020  -0.07948   0.13217
   D22       -1.85383  -0.00179  -0.00024  -0.08427  -0.08444  -1.93827
   D23        0.06696  -0.00281  -0.00117  -0.01757  -0.01963   0.04733
   D24        2.02814   0.00042   0.00118  -0.00982  -0.00898   2.01916
   D25        2.16770   0.00048   0.00097   0.02484   0.02586   2.19356
   D26        0.07794  -0.00102  -0.00156   0.02635   0.02464   0.10258
   D27       -2.26036   0.00032   0.00000   0.01941   0.01951  -2.24086
   D28       -0.14642   0.00116   0.00171   0.00043   0.00219  -0.14423
   D29        2.07719  -0.00085  -0.00172   0.01237   0.01066   2.08784
   D30       -2.09206  -0.00001  -0.00001  -0.00662  -0.00666  -2.09872
   D31       -1.87774  -0.00278  -0.00284  -0.00505  -0.00817  -1.88591
   D32       -0.15324  -0.00271  -0.00215   0.00688   0.00462  -0.14862
   D33       -1.17290   0.00030   0.00041  -0.00982  -0.00978  -1.18268
   D34        0.65857   0.00057   0.00089  -0.00060   0.00030   0.65888
   D35       -0.40001  -0.00131  -0.00173   0.04368   0.04211  -0.35790
   D36        1.49112   0.00171   0.00138   0.03208   0.03277   1.52390
   D37        1.68164  -0.00068  -0.00051   0.02477   0.02478   1.70642
   D38       -2.71041   0.00235   0.00260   0.01317   0.01544  -2.69497
   D39       -0.35346   0.00080   0.00034  -0.02661  -0.02653  -0.37999
   D40       -2.59468  -0.00092  -0.00154  -0.01140  -0.01336  -2.60804
   D41       -0.11390  -0.00035  -0.00096   0.08139   0.08116  -0.03275
   D42       -2.08842  -0.00152  -0.00331   0.08230   0.07943  -2.00899
         Item               Value     Threshold  Converged?
 Maximum Force            0.007360     0.000015     NO 
 RMS     Force            0.002157     0.000010     NO 
 Maximum Displacement     0.256643     0.000060     NO 
 RMS     Displacement     0.066758     0.000040     NO 
 Predicted change in Energy=-4.663009D-03
 GradGradGradGradGradGradGradGradGradGradGradGradGradGradGradGradGradGrad

                          Input orientation:                          
 ---------------------------------------------------------------------
 Center     Atomic      Atomic             Coordinates (Angstroms)
 Number     Number       Type             X           Y           Z
 ---------------------------------------------------------------------
      1          6           0       -0.759592   -1.065293   -0.350054
      2          8           0        0.460124   -1.032983   -0.451814
      3          8           0       -1.544175   -0.090881   -0.067136
      4          1           0       -1.011666    0.712703    0.124896
      5          6           0       -1.509285   -2.386706   -0.652018
      6          9           0       -1.896336   -2.323275   -1.949817
      7          9           0       -2.589865   -2.538367    0.119725
      8          9           0       -0.683254   -3.426101   -0.493593
      9          8           0        0.169002    0.577409    3.076172
     10          1           0       -0.270175   -0.278105    2.873893
     11          1           0       -0.276278    0.954907    3.843230
     12          8           0        2.556840   -0.481817   -2.142034
     13          1           0        1.867792   -0.969611   -1.656022
     14          1           0        3.390410   -0.929108   -1.957630
     15          8           0        2.143704   -1.221103    1.817947
     16          1           0        1.853336   -0.927176    0.939831
     17          1           0        2.036221   -0.447040    2.389326
     18          8           0        2.134382    1.946722   -0.889654
     19          1           0        2.345899    1.107014   -1.356879
     20          1           0        2.024330    2.608294   -1.583094
     21          8           0       -0.420012   -1.979724    2.320001
     22          1           0        0.544776   -2.031268    2.150249
     23          1           0       -0.662196   -2.725035    2.880140
     24          8           0       -0.143825    1.894524    0.649019
     25          1           0        0.690053    1.916100    0.138961
     26          1           0        0.066874    1.570501    1.544537
 ---------------------------------------------------------------------
                    Distance matrix (angstroms):
                    1          2          3          4          5
     1  C    0.000000
     2  O    1.224380   0.000000
     3  O    1.282611   2.247832   0.000000
     4  H    1.857521   2.355033   0.982949   0.000000
     5  C    1.548985   2.398170   2.369412   3.233814   0.000000
     6  F    2.331084   3.075999   2.941443   3.782094   1.355771
     7  F    2.395943   3.448952   2.668065   3.613889   1.336503
     8  F    2.366400   2.652560   3.470842   4.197628   1.337075
     9  O    3.911493   3.889062   3.641699   3.181558   5.049953
    10  H    3.354552   3.487622   3.210573   3.014713   4.291111
    11  H    4.679575   4.789718   4.241721   3.798087   5.735323
    12  O    3.814493   2.748971   4.612630   4.393186   4.730974
    13  H    2.935618   1.853554   3.865003   3.780625   3.797476
    14  H    4.452568   3.296186   5.350394   5.139137   5.276004
    15  O    3.626793   2.832251   4.293180   4.069692   4.561105
    16  H    2.917236   1.972032   3.640941   3.400229   3.996427
    17  H    3.962702   3.301437   4.356638   3.970172   5.057933
    18  O    4.211708   3.445792   4.284874   3.528418   5.666690
    19  H    3.921312   2.992470   4.269785   3.691122   5.250271
    20  H    4.771356   4.121338   4.724182   3.965825   6.188970
    21  O    2.842656   3.058418   3.244980   3.523876   3.191402
    22  H    2.980939   2.788274   3.611871   3.748859   3.492592
    23  H    3.632957   3.901867   4.050073   4.419450   3.648035
    24  O    3.183996   3.185418   2.532922   1.557099   4.678259
    25  H    3.351016   3.016450   3.010353   2.084277   4.896618
    26  H    3.349616   3.304268   2.820135   1.978497   4.792558
                    6          7          8          9         10
     6  F    0.000000
     7  F    2.193228   0.000000
     8  F    2.192803   2.190752   0.000000
     9  O    6.159558   5.104899   5.431175   0.000000
    10  H    5.485918   4.251492   4.628226   0.982699   0.000000
    11  H    6.850581   5.605367   6.177937   0.963928   1.568429
    12  O    4.822727   5.986111   4.678074   5.835529   5.761340
    13  H    4.010908   5.048264   3.727387   5.260496   5.056601
    14  H    5.467490   6.532136   4.997311   6.163296   6.096498
    15  O    5.633183   5.198636   4.265785   2.952495   2.798407
    16  H    4.935504   4.796930   3.838440   3.108812   2.944688
    17  H    6.149262   5.561062   4.957981   2.237802   2.362796
    18  O    5.966867   6.591917   6.079734   4.633089   4.989592
    19  H    5.487715   6.311175   5.519978   4.967021   5.163509
    20  H    6.310822   7.118883   6.703129   5.410683   5.784529
    21  O    4.530884   3.140312   3.174527   2.730872   1.795760
    22  H    4.780674   3.769105   3.231644   2.793516   2.064312
    23  H    5.001299   3.372038   3.445869   3.411079   2.478142
    24  O    5.255005   5.090559   5.468602   2.779159   3.112289
    25  H    5.387458   5.531773   5.552046   3.269678   3.635440
    26  H    5.588040   5.096190   5.448183   1.828269   2.301767
                   11         12         13         14         15
    11  H    0.000000
    12  O    6.775996   0.000000
    13  H    6.208267   0.974135   0.000000
    14  H    7.116466   0.963801   1.552731   0.000000
    15  O    3.833159   4.049528   3.493971   3.986793   0.000000
    16  H    4.062908   3.192359   2.596240   3.279920   0.970461
    17  H    3.070333   4.561302   4.082437   4.578454   0.968091
    18  O    5.403255   2.764910   3.027109   3.314902   4.167290
    19  H    5.825812   1.784755   2.151847   2.365945   3.942148
    20  H    6.121395   3.185085   3.582070   3.810467   5.123047
    21  O    3.309523   5.569123   4.697141   5.824194   2.720332
    22  H    3.529526   4.987274   4.167156   5.117329   1.823009
    23  H    3.823409   6.373104   5.482620   6.561477   3.356060
    24  O    3.332177   4.553084   4.190834   5.220951   4.038108
    25  H    3.947061   3.799716   3.596716   4.447789   3.843714
    26  H    2.404308   4.899260   4.465316   5.436828   3.490133
                   16         17         18         19         20
    16  H    0.000000
    17  H    1.537860   0.000000
    18  O    3.418376   4.060966   0.000000
    19  H    3.107318   4.067559   0.983945   0.000000
    20  H    4.346715   5.011519   0.964701   1.551909   0.000000
    21  O    2.860217   2.896033   5.678362   5.540547   6.500682
    22  H    2.096774   2.188914   5.252834   5.039128   6.136160
    23  H    3.650342   3.565336   6.622500   6.456436   7.455352
    24  O    3.469181   3.642004   2.749630   3.292799   3.192599
    25  H    3.174719   3.529978   1.773435   2.373602   2.285804
    26  H    3.129777   2.943207   3.215807   3.718466   3.832847
                   21         22         23         24         25
    21  O    0.000000
    22  H    0.980963   0.000000
    23  H    0.963274   1.571889   0.000000
    24  O    4.228269   4.259073   5.156252   0.000000
    25  H    4.600720   4.432617   5.557227   0.977741   0.000000
    26  H    3.666401   3.683478   4.557083   0.975365   1.575891
                   26
    26  H    0.000000
 Stoichiometry    C2H13F3O8
 Framework group  C1[X(C2H13F3O8)]
 Deg. of freedom    72
 Full point group                 C1      NOp   1
 Largest Abelian subgroup         C1      NOp   1
 Largest concise Abelian subgroup C1      NOp   1
                         Standard orientation:                         
 ---------------------------------------------------------------------
 Center     Atomic      Atomic             Coordinates (Angstroms)
 Number     Number       Type             X           Y           Z
 ---------------------------------------------------------------------
      1          6           0       -0.714060   -0.318756   -0.457532
      2          8           0        0.108117   -0.717211    0.357552
      3          8           0       -0.483827    0.182955   -1.615276
      4          1           0        0.486485    0.265603   -1.748888
      5          6           0       -2.223683   -0.472375   -0.146414
      6          9           0       -2.621542   -1.631460   -0.726367
      7          9           0       -2.944264    0.536398   -0.645793
      8          9           0       -2.410488   -0.559179    1.174699
      9          8           0        1.598116    2.827583   -0.224799
     10          1           0        0.650573    2.710160    0.007731
     11          1           0        1.687431    3.693530   -0.638702
     12          8           0        1.666537   -2.852287    1.112288
     13          1           0        0.920128   -2.228614    1.058951
     14          1           0        1.921558   -2.895081    2.040751
     15          8           0        1.418596    1.058796    2.132401
     16          1           0        1.314000    0.290346    1.549015
     17          1           0        1.995085    1.665741    1.646109
     18          8           0        3.340860   -1.450232   -0.583476
     19          1           0        2.800659   -1.984282    0.041921
     20          1           0        3.651874   -2.071480   -1.252780
     21          8           0       -0.773380    2.151217    0.948314
     22          1           0       -0.192243    1.746903    1.627356
     23          1           0       -1.399594    2.727378    1.399748
     24          8           0        2.004652    0.600327   -1.836562
     25          1           0        2.503167   -0.098684   -1.368754
     26          1           0        2.036619    1.404239   -1.285163
 ---------------------------------------------------------------------
 Rotational constants (GHZ):           0.6292211           0.4313942           0.3579861
 Standard basis: 6-31++G(d,p) (6D, 7F)
 There are   325 symmetry adapted cartesian basis functions of A   symmetry.
 There are   325 symmetry adapted basis functions of A   symmetry.
   325 basis functions,   520 primitive gaussians,   325 cartesian basis functions
    58 alpha electrons       58 beta electrons
       nuclear repulsion energy      1039.4132659910 Hartrees.
 NAtoms=   26 NActive=   26 NUniq=   26 SFac= 1.00D+00 NAtFMM=   60 NAOKFM=F Big=F
 Integral buffers will be    131072 words long.
 Raffenetti 2 integral format.
 Two-electron integral symmetry is turned on.
 Nuclear repulsion after empirical dispersion term =     1039.3977293699 Hartrees.
 One-electron integrals computed using PRISM.
 NBasis=   325 RedAO= T EigKep=  2.64D-05  NBF=   325
 NBsUse=   325 1.00D-06 EigRej= -1.00D+00 NBFU=   325
 Initial guess from the checkpoint file:  "/local_scratch/slurm.5787881/Gau-2107365.chk"
 B after Tr=     0.000000    0.000000    0.000000
         Rot=    0.999914   -0.010292   -0.004252    0.006883 Ang=  -1.50 deg.
 ExpMin= 3.60D-02 ExpMax= 7.00D+03 ExpMxC= 1.05D+03 IAcc=3 IRadAn=         5 AccDes= 0.00D+00
 Harris functional with IExCor= 4639 and IRadAn=       5 diagonalized for initial guess.
 HarFok:  IExCor= 4639 AccDes= 0.00D+00 IRadAn=         5 IDoV= 1 UseB2=F ITyADJ=14
 ICtDFT=  3500011 ScaDFX=  1.000000  1.000000  1.000000  1.000000
 FoFCou: FMM=F IPFlag=           0 FMFlag=      100000 FMFlg1=           0
         NFxFlg=           0 DoJE=T BraDBF=F KetDBF=T FulRan=T
         wScrn=  0.000000 ICntrl=       500 IOpCl=  0 I1Cent=   200000004 NGrid=           0
         NMat0=    1 NMatS0=      1 NMatT0=    0 NMatD0=    1 NMtDS0=    0 NMtDT0=    0
 Petite list used in FoFCou.
 Requested convergence on RMS density matrix=1.00D-10 within 128 cycles.
 Requested convergence on MAX density matrix=1.00D-08.
 Requested convergence on             energy=1.00D-08.
 No special actions if energy rises.
 SCF Done:  E(RwB97XD) =  -985.233826888     A.U. after   17 cycles
            NFock= 17  Conv=0.29D-10     -V/T= 2.0083
 Calling FoFJK, ICntrl=      2127 FMM=F ISym2X=0 I1Cent= 0 IOpClX= 0 NMat=1 NMatS=1 NMatT=0.
 ***** Axes restored to original set *****
 -------------------------------------------------------------------
 Center     Atomic                   Forces (Hartrees/Bohr)
 Number     Number              X              Y              Z
 -------------------------------------------------------------------
      1        6           0.010111565   -0.011712298   -0.001384733
      2        8          -0.006687557    0.001336492    0.000598493
      3        8          -0.019262188   -0.021305189   -0.005659909
      4        1           0.014825834    0.029962202    0.007830508
      5        6           0.003671642    0.009400769   -0.001580489
      6        9          -0.000691414   -0.006629977    0.007373918
      7        9           0.004356113   -0.003941771   -0.005935888
      8        9          -0.008830318    0.001520900   -0.002012960
      9        8          -0.002873860   -0.000024745    0.000717172
     10        1           0.000626740    0.001486214    0.003830175
     11        1           0.002042869   -0.001679012   -0.003116882
     12        8           0.000999408   -0.002923533    0.004384502
     13        1           0.002402871    0.002066380   -0.003624702
     14        1          -0.002588684    0.000931656   -0.001269083
     15        8          -0.001465776    0.002079865   -0.001360985
     16        1           0.001092971   -0.000437877    0.002584184
     17        1           0.000770687   -0.000949724   -0.001188176
     18        8          -0.000680556   -0.000367205   -0.005430212
     19        1          -0.001037948    0.003564521    0.001601355
     20        1           0.001447352   -0.002346480    0.003293197
     21        8          -0.000884714   -0.002064454    0.001322259
     22        1           0.000149281   -0.001010363    0.001640651
     23        1           0.000818590    0.002539192   -0.002768146
     24        8          -0.003388702   -0.003427944    0.000456907
     25        1           0.003815316    0.001292907   -0.001133161
     26        1           0.001260478    0.002639474    0.000832006
 -------------------------------------------------------------------
 Cartesian Forces:  Max     0.029962202 RMS     0.006144483

 GradGradGradGradGradGradGradGradGradGradGradGradGradGradGradGradGradGrad
 Berny optimization.
 Using GEDIIS/GDIIS optimizer.
 FormGI is forming the generalized inverse of G from B-inverse, IUseBI=4.
 Internal  Forces:  Max     0.033595505 RMS     0.004231803
 Search for a local minimum.
 Step number   4 out of a maximum of  156
 All quantities printed in internal units (Hartrees-Bohrs-Radians)
 Mixed Optimization -- RFO/linear search
 Update second derivatives using D2CorX and points    2    4    3
 ITU=  0  1  1  0
 Use linear search instead of GDIIS.
     Eigenvalues ---   -0.00643  -0.00246  -0.00175  -0.00035   0.00037
     Eigenvalues ---    0.00096   0.00134   0.00184   0.00569   0.00673
     Eigenvalues ---    0.00781   0.00872   0.00930   0.01014   0.01107
     Eigenvalues ---    0.01229   0.01366   0.01481   0.01610   0.01740
     Eigenvalues ---    0.01927   0.01972   0.02118   0.02211   0.02374
     Eigenvalues ---    0.02554   0.02779   0.02933   0.03036   0.03309
     Eigenvalues ---    0.03564   0.03744   0.03972   0.04653   0.05025
     Eigenvalues ---    0.05897   0.06573   0.06949   0.07433   0.07897
     Eigenvalues ---    0.08428   0.09097   0.10636   0.11315   0.14215
     Eigenvalues ---    0.14744   0.19515   0.21099   0.22553   0.23099
     Eigenvalues ---    0.27066   0.27554   0.33920   0.36843   0.40420
     Eigenvalues ---    0.40749   0.42163   0.44920   0.45804   0.47476
     Eigenvalues ---    0.47914   0.51099   0.52385   0.53459   0.54993
     Eigenvalues ---    0.57948   0.58226   0.58993   0.59292   0.59374
     Eigenvalues ---    0.73796   0.84447
 RFO step:  Lambda=-6.54084192D-03 EMin=-6.43113659D-03
 I=     1 Eig=   -6.43D-03 Dot1=  3.44D-04
 I=     1 Stepn=  6.00D-01 RXN=   6.00D-01 EDone=F
 I=     2 Eig=   -2.46D-03 Dot1=  4.71D-04
 I=     2 Stepn=  3.00D-01 RXN=   6.71D-01 EDone=F
 I=     3 Eig=   -1.75D-03 Dot1= -5.90D-05
 I=     3 Stepn= -1.50D-01 RXN=   6.87D-01 EDone=F
 Mixed    3 eigenvectors in step.  Raw Step.Grad=  8.74D-04.
 RFO eigenvector is Hessian eigenvector with negative curvature.
 Taking step of  6.00D-01 in eigenvector direction(s).  Step.Grad= -2.48D-03.
 Quartic linear search produced a step of -0.54419.
 Iteration  1 RMS(Cart)=  0.08940159 RMS(Int)=  0.00911181
 Iteration  2 RMS(Cart)=  0.02096661 RMS(Int)=  0.00118778
 Iteration  3 RMS(Cart)=  0.00021001 RMS(Int)=  0.00117613
 Iteration  4 RMS(Cart)=  0.00000089 RMS(Int)=  0.00117613
 Variable       Old X    -DE/DX   Delta X   Delta X   Delta X     New X
                                 (Linear)    (Quad)   (Total)
    R1        2.31374  -0.00480   0.00762  -0.00212   0.00553   2.31927
    R2        2.42378   0.00865  -0.01195  -0.00143  -0.01325   2.41053
    R3        2.92716   0.00085  -0.00043  -0.00009  -0.00052   2.92664
    R4        3.50271   0.00139  -0.03587  -0.00202  -0.03763   3.46508
    R5        3.72660   0.00154  -0.04140  -0.04905  -0.08978   3.63682
    R6        1.85750   0.03360   0.13435   0.00314   0.13753   1.99503
    R7        2.94249  -0.00038  -0.23440  -0.01462  -0.24909   2.69340
    R8        2.56204  -0.00717  -0.00373  -0.00186  -0.00558   2.55645
    R9        2.52562  -0.00650  -0.00088   0.00021  -0.00067   2.52495
   R10        2.52671  -0.00688   0.00017   0.00003   0.00020   2.52691
   R11        1.85703  -0.00106   0.00250   0.00161   0.00388   1.86091
   R12        1.82156  -0.00408  -0.00142  -0.00061  -0.00204   1.81952
   R13        3.45493   0.00093  -0.05133  -0.02998  -0.08244   3.37249
   R14        3.39349   0.00141  -0.02061  -0.04708  -0.06783   3.32566
   R15        1.84085  -0.00279   0.00105   0.00110   0.00244   1.84328
   R16        1.82132  -0.00291  -0.00125  -0.00011  -0.00137   1.81995
   R17        3.37270   0.00080  -0.03342  -0.00693  -0.04036   3.33234
   R18        1.83391  -0.00173   0.00088   0.00490   0.00681   1.84072
   R19        1.82943  -0.00155  -0.00129  -0.00081  -0.00210   1.82733
   R20        3.44499  -0.00029  -0.00342   0.02696   0.02400   3.46899
   R21        1.85939  -0.00330   0.00218   0.00007   0.00223   1.86161
   R22        1.82302  -0.00414  -0.00150  -0.00035  -0.00185   1.82117
   R23        3.35131  -0.00032  -0.08255  -0.01510  -0.09790   3.25341
   R24        1.85375  -0.00014   0.00006   0.00062   0.00090   1.85465
   R25        1.82032  -0.00378  -0.00172  -0.00006  -0.00177   1.81855
   R26        1.84766   0.00351   0.01441  -0.00039   0.01378   1.86144
   R27        1.84317   0.00077   0.00768  -0.00151   0.00506   1.84824
    A1        2.22391  -0.00301  -0.00057   0.00124   0.00082   2.22474
    A2        2.08112   0.00377  -0.00638  -0.00059  -0.00704   2.07408
    A3        1.97690  -0.00077   0.00723  -0.00025   0.00683   1.98373
    A4        2.51742  -0.00009  -0.02325   0.12438   0.09866   2.61609
    A5        2.27386   0.00120   0.00490  -0.03863  -0.03389   2.23997
    A6        1.49081  -0.00115   0.01843  -0.08961  -0.07114   1.41967
    A7        1.91005   0.00210   0.00956   0.00192   0.01204   1.92209
    A8        1.85966   0.01005   0.01101   0.00476   0.01578   1.87544
    A9        1.95579   0.00550   0.00203  -0.00084   0.00119   1.95698
   A10        1.91884   0.00754   0.00697   0.00041   0.00739   1.92623
   A11        1.90417  -0.00750  -0.00562  -0.00100  -0.00662   1.89756
   A12        1.90303  -0.00772  -0.00621  -0.00070  -0.00691   1.89613
   A13        1.92076  -0.00784  -0.00823  -0.00243  -0.01065   1.91010
   A14        1.87370  -0.00110  -0.00304   0.00189  -0.00100   1.87270
   A15        1.84988   0.00267   0.00314  -0.01177  -0.00808   1.84180
   A16        2.01321  -0.00026  -0.00183   0.02419   0.02264   2.03585
   A17        2.75372   0.00055   0.01069   0.04616   0.05623   2.80995
   A18        1.85867  -0.00082  -0.00086  -0.00059  -0.00151   1.85716
   A19        1.71397   0.00323  -0.01291   0.00746  -0.00469   1.70928
   A20        2.01661  -0.00035   0.00457  -0.00232   0.00251   2.01913
   A21        2.64339   0.00241   0.00098  -0.00898  -0.00732   2.63607
   A22        1.83243   0.00029  -0.00186   0.01035   0.01012   1.84255
   A23        1.60791   0.00109  -0.02202  -0.03906  -0.05956   1.54835
   A24        1.72175  -0.00116  -0.00083   0.00846   0.00806   1.72981
   A25        2.55653   0.00281   0.01183   0.04930   0.05986   2.61638
   A26        1.84258   0.00036  -0.00000  -0.00177  -0.00179   1.84078
   A27        2.02168  -0.00019  -0.00430  -0.00033  -0.00529   2.01639
   A28        1.91331   0.00043   0.01086  -0.00321   0.00815   1.92146
   A29        1.59190   0.00048  -0.01014  -0.00018  -0.01055   1.58135
   A30        2.18314  -0.00009   0.01076  -0.01825  -0.00931   2.17383
   A31        1.88309  -0.00014  -0.00097   0.00114   0.00068   1.88377
   A32        2.62765  -0.00220   0.00053  -0.02196  -0.02115   2.60650
   A33        1.89282  -0.00050  -0.00253   0.02035   0.01777   1.91059
   A34        1.74904   0.00145   0.00687   0.01488   0.02301   1.77205
   A35        1.87765  -0.00056  -0.00310  -0.01260  -0.01714   1.86051
   A36        2.86389  -0.00037  -0.01805   0.04175   0.02400   2.88789
   A37        2.98849   0.00013   0.01612  -0.01040   0.00801   2.99651
   A38        3.03251   0.00112   0.00799   0.00512   0.01285   3.04536
   A39        3.11078  -0.00173   0.00998   0.00826   0.01746   3.12824
   A40        3.15671  -0.00416  -0.01089   0.01129   0.00016   3.15687
   A41        3.14911  -0.00091   0.00979   0.00749   0.01769   3.16681
   A42        3.20749  -0.00025  -0.01514  -0.02728  -0.04368   3.16381
    D1       -1.76331   0.00007   0.00441   0.00946   0.01482  -1.74849
    D2        1.30842  -0.00135   0.00803  -0.11905  -0.10928   1.19914
    D3        1.32057  -0.00012   0.01208   0.01873   0.03149   1.35206
    D4       -1.89089  -0.00154   0.01570  -0.10979  -0.09261  -1.98350
    D5       -0.06720  -0.00022  -0.00186  -0.02647  -0.02662  -0.09382
    D6        3.12921  -0.00018  -0.00886  -0.03526  -0.04218   3.08703
    D7       -1.64794   0.00018  -0.00352  -0.00715  -0.01056  -1.65849
    D8        2.55378  -0.00014  -0.00487  -0.00845  -0.01320   2.54058
    D9        0.41190   0.00072  -0.00071  -0.00505  -0.00565   0.40625
   D10        1.44377  -0.00008   0.00297   0.00091   0.00377   1.44753
   D11       -0.63770  -0.00040   0.00163  -0.00039   0.00112  -0.63658
   D12       -2.77958   0.00046   0.00578   0.00301   0.00867  -2.77091
   D13        1.73816   0.00098  -0.01296   0.01824   0.00312   1.74127
   D14       -1.34998   0.00201  -0.01598   0.11863   0.10320  -1.24679
   D15        0.69288  -0.00202   0.00144   0.28139   0.27933   0.97221
   D16       -2.48966  -0.00286   0.00243   0.21294   0.22230  -2.26735
   D17        0.61174   0.00004   0.02058  -0.05351  -0.03311   0.57863
   D18       -1.33486   0.00074   0.02216  -0.05044  -0.02810  -1.36296
   D19       -2.56109   0.00007   0.00975  -0.06926  -0.05973  -2.62083
   D20        1.56154  -0.00053   0.01183  -0.09230  -0.08140   1.48015
   D21        0.13217  -0.00072   0.04325  -0.09575  -0.05175   0.08041
   D22       -1.93827  -0.00106   0.04595  -0.10408  -0.05810  -1.99637
   D23        0.04733  -0.00006   0.01068   0.02043   0.03000   0.07733
   D24        2.01916   0.00011   0.00489   0.01588   0.01997   2.03913
   D25        2.19356   0.00151  -0.01407   0.01597   0.00162   2.19518
   D26        0.10258   0.00080  -0.01341   0.01555   0.00135   0.10393
   D27       -2.24086  -0.00011  -0.01062   0.01061   0.00055  -2.24031
   D28       -0.14423   0.00106  -0.00119   0.00449   0.00369  -0.14055
   D29        2.08784  -0.00100  -0.00580   0.00636   0.00057   2.08842
   D30       -2.09872   0.00017   0.00363   0.00024   0.00371  -2.09501
   D31       -1.88591  -0.00241   0.00445  -0.16424  -0.15941  -2.04532
   D32       -0.14862  -0.00329  -0.00252  -0.16544  -0.16707  -0.31569
   D33       -1.18268  -0.00105   0.00532   0.00600   0.00796  -1.17472
   D34        0.65888  -0.00067  -0.00016   0.01062   0.00885   0.66773
   D35       -0.35790  -0.00040  -0.02291   0.03120   0.00880  -0.34910
   D36        1.52390   0.00024  -0.01783   0.05020   0.03189   1.55578
   D37        1.70642   0.00006  -0.01348   0.03298   0.02015   1.72657
   D38       -2.69497   0.00069  -0.00840   0.05198   0.04323  -2.65174
   D39       -0.37999  -0.00119   0.01444  -0.00979   0.00085  -0.37914
   D40       -2.60804  -0.00126   0.00727   0.00980   0.01517  -2.59287
   D41       -0.03275  -0.00080  -0.04416   0.16475   0.12109   0.08834
   D42       -2.00899  -0.00067  -0.04322   0.14026   0.09775  -1.91124
         Item               Value     Threshold  Converged?
 Maximum Force            0.033596     0.000015     NO 
 RMS     Force            0.004232     0.000010     NO 
 Maximum Displacement     0.293800     0.000060     NO 
 RMS     Displacement     0.102553     0.000040     NO 
 Predicted change in Energy=-3.077186D-03
 GradGradGradGradGradGradGradGradGradGradGradGradGradGradGradGradGradGrad

                          Input orientation:                          
 ---------------------------------------------------------------------
 Center     Atomic      Atomic             Coordinates (Angstroms)
 Number     Number       Type             X           Y           Z
 ---------------------------------------------------------------------
      1          6           0       -0.810368   -1.068314   -0.389612
      2          8           0        0.409418   -1.051930   -0.524269
      3          8           0       -1.570410   -0.090805   -0.083078
      4          1           0       -0.991541    0.763527    0.139603
      5          6           0       -1.573819   -2.388761   -0.658064
      6          9           0       -2.012092   -2.351206   -1.937367
      7          9           0       -2.626454   -2.535062    0.151776
      8          9           0       -0.755027   -3.436541   -0.517379
      9          8           0        0.182219    0.588704    3.044651
     10          1           0       -0.198461   -0.297939    2.847968
     11          1           0       -0.278440    0.933171    3.816803
     12          8           0        2.614735   -0.500789   -2.032989
     13          1           0        1.884565   -0.991531   -1.611710
     14          1           0        3.424963   -0.967443   -1.802158
     15          8           0        2.162276   -1.077852    1.671936
     16          1           0        1.756674   -0.808481    0.828295
     17          1           0        2.056539   -0.320808    2.264181
     18          8           0        2.134602    1.884675   -0.761660
     19          1           0        2.366807    1.046378   -1.224054
     20          1           0        2.086508    2.554620   -1.452763
     21          8           0       -0.338532   -1.964109    2.298980
     22          1           0        0.617559   -1.982660    2.078134
     23          1           0       -0.524713   -2.713964    2.872693
     24          8           0       -0.186730    1.833234    0.628929
     25          1           0        0.665894    1.854617    0.136114
     26          1           0        0.020910    1.523850    1.533218
 ---------------------------------------------------------------------
                    Distance matrix (angstroms):
                    1          2          3          4          5
     1  C    0.000000
     2  O    1.227306   0.000000
     3  O    1.275599   2.244579   0.000000
     4  H    1.915341   2.387320   1.055727   0.000000
     5  C    1.548710   2.395464   2.368802   3.303368   0.000000
     6  F    2.342114   3.090094   2.956837   3.880321   1.352816
     7  F    2.396377   3.445757   2.672972   3.681546   1.336147
     8  F    2.372317   2.653742   3.470939   4.257714   1.337182
     9  O    3.940191   3.934526   3.649127   3.138085   5.065478
    10  H    3.383760   3.508561   3.242866   3.015116   4.307599
    11  H    4.688584   4.822726   4.234004   3.749546   5.721685
    12  O    3.841106   2.728262   4.635265   4.395893   4.795710
    13  H    2.960081   1.833639   3.883926   3.797277   3.849949
    14  H    4.465813   3.276225   5.355137   5.125642   5.321364
    15  O    3.617553   2.810071   4.241142   3.960465   4.594104
    16  H    2.853159   1.924524   3.523514   3.240091   3.974762
    17  H    3.977504   3.320090   4.326348   3.870453   5.098573
    18  O    4.187053   3.414127   4.253247   3.441224   5.659096
    19  H    3.906744   2.953636   4.254021   3.635666   5.258237
    20  H    4.758973   4.084352   4.716711   3.901029   6.202140
    21  O    2.872909   3.059776   3.271236   3.539678   3.232703
    22  H    2.994124   2.771657   3.610701   3.726748   3.528999
    23  H    3.665023   3.895421   4.087912   4.447544   3.697651
    24  O    3.137727   3.163768   2.474561   1.425284   4.626619
    25  H    3.316513   2.991639   2.972166   1.984334   4.863465
    26  H    3.332808   3.319463   2.784209   1.882899   4.759559
                    6          7          8          9         10
     6  F    0.000000
     7  F    2.185352   0.000000
     8  F    2.185070   2.182355   0.000000
     9  O    6.186969   5.100519   5.456106   0.000000
    10  H    5.514037   4.262549   4.635315   0.984753   0.000000
    11  H    6.848589   5.565450   6.173059   0.962851   1.568653
    12  O    4.984046   6.031710   4.719216   5.734680   5.637283
    13  H    4.139892   5.083470   3.760728   5.203540   4.970794
    14  H    5.612010   6.549423   5.021894   6.035606   5.933052
    15  O    5.663378   5.231280   4.343636   2.929571   2.750345
    16  H    4.922650   4.759262   3.876361   3.056677   2.856972
    17  H    6.191065   5.594247   5.034855   2.224730   2.329454
    18  O    6.043182   6.560191   6.060113   4.469826   4.820415
    19  H    5.588126   6.297006   5.508339   4.817025   4.996914
    20  H    6.410966   7.119791   6.696511   5.264777   5.643976
    21  O    4.571355   3.189210   3.205215   2.709993   1.759866
    22  H    4.814057   3.813086   3.276347   2.781293   2.024059
    23  H    5.047828   3.442776   3.473867   3.381854   2.438078
    24  O    5.237114   5.026126   5.422869   2.742387   3.076714
    25  H    5.399989   5.487175   5.517465   3.208749   3.568580
    26  H    5.585170   5.039016   5.423330   1.784643   2.257346
                   11         12         13         14         15
    11  H    0.000000
    12  O    6.681824   0.000000
    13  H    6.152384   0.975424   0.000000
    14  H    6.992871   0.963078   1.552314   0.000000
    15  O    3.821225   3.776796   3.296499   3.698094   0.000000
    16  H    4.013256   3.002979   2.450201   3.118932   0.974066
    17  H    3.071681   4.337009   3.937255   4.338875   0.966980
    18  O    5.262172   2.745404   3.009596   3.298825   3.834021
    19  H    5.693890   1.763397   2.129767   2.347206   3.597352
    20  H    5.999200   3.154554   3.555451   3.783975   4.792112
    21  O    3.271334   5.443256   4.602343   5.654783   2.726294
    22  H    3.511105   4.804788   4.025244   4.895800   1.835709
    23  H    3.775392   6.230569   5.374129   6.364315   3.367282
    24  O    3.313769   4.514606   4.158127   5.176707   3.883312
    25  H    3.910026   3.748456   3.555363   4.396975   3.632807
    26  H    2.377662   4.852311   4.437446   5.377625   3.372469
                   16         17         18         19         20
    16  H    0.000000
    17  H    1.545805   0.000000
    18  O    3.150218   3.745125   0.000000
    19  H    2.832825   3.759421   0.985124   0.000000
    20  H    4.077065   4.699432   0.963724   1.551022   0.000000
    21  O    2.808608   2.904826   5.504275   5.365972   6.354156
    22  H    2.058733   2.206135   5.032110   4.810342   5.933967
    23  H    3.607653   3.572162   6.436455   6.267726   7.299727
    24  O    3.285608   3.513716   2.706467   3.251651   3.165667
    25  H    2.959900   3.345899   1.721629   2.323018   2.243363
    26  H    2.991582   2.842685   3.140757   3.651542   3.774290
                   21         22         23         24         25
    21  O    0.000000
    22  H    0.981441   0.000000
    23  H    0.962337   1.571914   0.000000
    24  O    4.151135   4.160303   5.081900   0.000000
    25  H    4.502169   4.300986   5.456954   0.985033   0.000000
    26  H    3.589073   3.598408   4.477830   0.978044   1.573948
                   26
    26  H    0.000000
 Stoichiometry    C2H13F3O8
 Framework group  C1[X(C2H13F3O8)]
 Deg. of freedom    72
 Full point group                 C1      NOp   1
 Largest Abelian subgroup         C1      NOp   1
 Largest concise Abelian subgroup C1      NOp   1
                         Standard orientation:                         
 ---------------------------------------------------------------------
 Center     Atomic      Atomic             Coordinates (Angstroms)
 Number     Number       Type             X           Y           Z
 ---------------------------------------------------------------------
      1          6           0       -0.765165   -0.307243   -0.476361
      2          8           0        0.055426   -0.789068    0.298723
      3          8           0       -0.536400    0.250702   -1.600423
      4          1           0        0.503923    0.334483   -1.759379
      5          6           0       -2.270407   -0.402423   -0.124662
      6          9           0       -2.764465   -1.496486   -0.748395
      7          9           0       -2.952217    0.670428   -0.536262
      8          9           0       -2.431497   -0.553099    1.194202
      9          8           0        1.684050    2.763026   -0.160300
     10          1           0        0.760513    2.645135    0.160510
     11          1           0        1.748181    3.650435   -0.528371
     12          8           0        1.690155   -2.845967    1.033732
     13          1           0        0.916411   -2.253754    0.988383
     14          1           0        1.951568   -2.881567    1.959970
     15          8           0        1.613604    0.800658    2.013760
     16          1           0        1.381972    0.124114    1.352367
     17          1           0        2.181749    1.431887    1.551363
     18          8           0        3.277046   -1.382946   -0.662908
     19          1           0        2.759987   -1.930430   -0.027786
     20          1           0        3.600276   -1.999175   -1.329652
     21          8           0       -0.613533    2.085231    1.106890
     22          1           0       -0.012614    1.595924    1.709137
     23          1           0       -1.173711    2.653572    1.644738
     24          8           0        1.897581    0.617402   -1.854817
     25          1           0        2.409135   -0.100056   -1.414525
     26          1           0        1.976230    1.407529   -1.283779
 ---------------------------------------------------------------------
 Rotational constants (GHZ):           0.6560444           0.4264255           0.3601504
 Standard basis: 6-31++G(d,p) (6D, 7F)
 There are   325 symmetry adapted cartesian basis functions of A   symmetry.
 There are   325 symmetry adapted basis functions of A   symmetry.
   325 basis functions,   520 primitive gaussians,   325 cartesian basis functions
    58 alpha electrons       58 beta electrons
       nuclear repulsion energy      1043.9515988461 Hartrees.
 NAtoms=   26 NActive=   26 NUniq=   26 SFac= 1.00D+00 NAtFMM=   60 NAOKFM=F Big=F
 Integral buffers will be    131072 words long.
 Raffenetti 2 integral format.
 Two-electron integral symmetry is turned on.
 Nuclear repulsion after empirical dispersion term =     1043.9356311608 Hartrees.
 One-electron integrals computed using PRISM.
 NBasis=   325 RedAO= T EigKep=  2.90D-05  NBF=   325
 NBsUse=   325 1.00D-06 EigRej= -1.00D+00 NBFU=   325
 Lowest energy guess from the checkpoint file:  "/local_scratch/slurm.5787881/Gau-2107365.chk"
 B after Tr=     0.000000    0.000000    0.000000
         Rot=    0.999102   -0.031557   -0.019520    0.020445 Ang=  -4.86 deg.
 B after Tr=     0.000000   -0.000000   -0.000000
         Rot=    0.999568   -0.021214   -0.015208    0.013480 Ang=  -3.37 deg.
 Requested convergence on RMS density matrix=1.00D-10 within 128 cycles.
 Requested convergence on MAX density matrix=1.00D-08.
 Requested convergence on             energy=1.00D-08.
 No special actions if energy rises.
 SCF Done:  E(RwB97XD) =  -985.236017209     A.U. after   16 cycles
            NFock= 16  Conv=0.64D-10     -V/T= 2.0083
 Calling FoFJK, ICntrl=      2127 FMM=F ISym2X=0 I1Cent= 0 IOpClX= 0 NMat=1 NMatS=1 NMatT=0.
 ***** Axes restored to original set *****
 -------------------------------------------------------------------
 Center     Atomic                   Forces (Hartrees/Bohr)
 Number     Number              X              Y              Z
 -------------------------------------------------------------------
      1        6           0.008521002   -0.009631756   -0.000985189
      2        8          -0.004456764    0.000865627    0.000761047
      3        8          -0.004591548    0.004173954    0.000576448
      4        1          -0.000545901    0.003003953    0.001098785
      5        6           0.002108329    0.005734927   -0.001794421
      6        9          -0.000281854   -0.004422671    0.005014261
      7        9           0.002911937   -0.002623431   -0.004072802
      8        9          -0.006259925    0.001395053   -0.001244608
      9        8          -0.002401400   -0.000682336    0.000136486
     10        1          -0.000439007    0.001743703    0.004178771
     11        1           0.001689859   -0.000854166   -0.002239941
     12        8          -0.000401116   -0.003180016    0.004632433
     13        1           0.002825016    0.002295587   -0.004364990
     14        1          -0.001636956    0.000772360   -0.001047892
     15        8          -0.003045174    0.000683082   -0.003370715
     16        1           0.003024014   -0.000133128    0.004340478
     17        1           0.001011148    0.000001711   -0.001570492
     18        8          -0.000430780   -0.000405858   -0.004612535
     19        1          -0.000527917    0.002999802    0.001019043
     20        1           0.001172410   -0.001497843    0.002596778
     21        8           0.000627376   -0.001246991    0.000805701
     22        1          -0.000476238   -0.001756469    0.001829498
     23        1           0.000469273    0.001651485   -0.002235646
     24        8          -0.000220335   -0.003364410   -0.000625995
     25        1           0.001331806    0.001594956   -0.001154828
     26        1           0.000022744    0.002882874    0.002330324
 -------------------------------------------------------------------
 Cartesian Forces:  Max     0.009631756 RMS     0.002873584

 GradGradGradGradGradGradGradGradGradGradGradGradGradGradGradGradGradGrad
 Berny optimization.
 Using GEDIIS/GDIIS optimizer.
 FormGI is forming the generalized inverse of G from B-inverse, IUseBI=4.
 Internal  Forces:  Max     0.008464124 RMS     0.002144220
 Search for a local minimum.
 Step number   5 out of a maximum of  156
 All quantities printed in internal units (Hartrees-Bohrs-Radians)
 Mixed Optimization -- RFO/linear search
 Update second derivatives using D2CorX and points    3    5
 ITU=  0  0  1  1  0
 Use linear search instead of GDIIS.
     Eigenvalues ---   -1.42743  -0.00287  -0.00177  -0.00034   0.00036
     Eigenvalues ---    0.00095   0.00134   0.00160   0.00271   0.00571
     Eigenvalues ---    0.00681   0.00783   0.00877   0.00931   0.01072
     Eigenvalues ---    0.01127   0.01273   0.01383   0.01503   0.01627
     Eigenvalues ---    0.01859   0.01962   0.02052   0.02139   0.02363
     Eigenvalues ---    0.02488   0.02613   0.02899   0.03103   0.03295
     Eigenvalues ---    0.03433   0.03590   0.03761   0.04654   0.05023
     Eigenvalues ---    0.05969   0.06250   0.06644   0.06954   0.07434
     Eigenvalues ---    0.08409   0.08456   0.09430   0.10700   0.11328
     Eigenvalues ---    0.14238   0.14898   0.19539   0.21257   0.22611
     Eigenvalues ---    0.23156   0.27071   0.27712   0.35671   0.40427
     Eigenvalues ---    0.40756   0.42194   0.44871   0.46569   0.47446
     Eigenvalues ---    0.47868   0.51004   0.52458   0.53458   0.54955
     Eigenvalues ---    0.57763   0.58233   0.58993   0.59233   0.59380
     Eigenvalues ---    0.73802   0.84306
 RFO step:  Lambda=-1.42745911D+00 EMin=-1.42743050D+00
 I=     1 Eig=   -1.43D+00 Dot1=  3.83D-03
 I=     1 Stepn=  6.00D-01 RXN=   6.00D-01 EDone=F
 I=     2 Eig=   -2.87D-03 Dot1=  1.64D-06
 I=     2 Stepn=  3.00D-01 RXN=   6.71D-01 EDone=F
 I=     3 Eig=   -1.77D-03 Dot1=  1.75D-05
 I=     3 Stepn=  1.50D-01 RXN=   6.87D-01 EDone=F
 Mixed    3 eigenvectors in step.  Raw Step.Grad=  3.85D-03.
 RFO eigenvector is Hessian eigenvector with negative curvature.
 Taking step of  6.00D-01 in eigenvector direction(s).  Step.Grad= -4.58D-04.
 Quartic linear search produced a step of  0.02394.
 Iteration  1 RMS(Cart)=  0.08566084 RMS(Int)=  0.02616506
 Iteration  2 RMS(Cart)=  0.02980193 RMS(Int)=  0.00663443
 Iteration  3 RMS(Cart)=  0.01008462 RMS(Int)=  0.00058489
 Iteration  4 RMS(Cart)=  0.00002700 RMS(Int)=  0.00058475
 Iteration  5 RMS(Cart)=  0.00000002 RMS(Int)=  0.00058475
 Variable       Old X    -DE/DX   Delta X   Delta X   Delta X     New X
                                 (Linear)    (Quad)   (Total)
    R1        2.31927  -0.00295  -0.00020  -0.01733  -0.01800   2.30127
    R2        2.41053   0.00846   0.00021   0.01161   0.01110   2.42164
    R3        2.92664   0.00104   0.00001  -0.00646  -0.00646   2.92018
    R4        3.46508   0.00131   0.00068   0.00093   0.00149   3.46657
    R5        3.63682   0.00163  -0.00033  -0.02032  -0.02097   3.61586
    R6        1.99503   0.00303  -0.00262   0.48196   0.47918   2.47421
    R7        2.69340   0.00072   0.00435  -0.07983  -0.07551   2.61789
    R8        2.55645  -0.00477   0.00003  -0.03955  -0.03952   2.51693
    R9        2.52495  -0.00447   0.00002  -0.03102  -0.03100   2.49395
   R10        2.52691  -0.00506  -0.00000  -0.02810  -0.02810   2.49881
   R11        1.86091  -0.00105  -0.00002   0.00398   0.00413   1.86504
   R12        1.81952  -0.00291   0.00001  -0.01906  -0.01905   1.80047
   R13        3.37249   0.00094   0.00028  -0.02244  -0.02169   3.35080
   R14        3.32566   0.00166  -0.00072  -0.01220  -0.01265   3.31301
   R15        1.84328  -0.00361   0.00001  -0.00500  -0.00502   1.83827
   R16        1.81995  -0.00200   0.00002  -0.01362  -0.01359   1.80636
   R17        3.33234   0.00081   0.00050  -0.00574  -0.00508   3.32725
   R18        1.84072  -0.00363   0.00012  -0.00620  -0.00653   1.83419
   R19        1.82733  -0.00107   0.00001  -0.00915  -0.00914   1.81819
   R20        3.46899   0.00060   0.00073  -0.01162  -0.01088   3.45811
   R21        1.86161  -0.00238  -0.00004  -0.01557  -0.01545   1.84616
   R22        1.82117  -0.00296   0.00002  -0.01869  -0.01867   1.80250
   R23        3.25341   0.00055   0.00129  -0.02016  -0.01873   3.23467
   R24        1.85465  -0.00024   0.00002  -0.01006  -0.00976   1.84489
   R25        1.81855  -0.00271   0.00003  -0.01782  -0.01779   1.80077
   R26        1.86144   0.00231  -0.00030   0.03336   0.03321   1.89465
   R27        1.84824   0.00195  -0.00022   0.00902   0.00924   1.85748
    A1        2.22474  -0.00195   0.00004  -0.01900  -0.01977   2.20497
    A2        2.07408   0.00290   0.00011   0.01406   0.01455   2.08862
    A3        1.98373  -0.00097  -0.00015   0.00522   0.00548   1.98921
    A4        2.61609  -0.00052   0.00338   0.01239   0.01629   2.63237
    A5        2.23997   0.00136  -0.00103  -0.00496  -0.00633   2.23363
    A6        1.41967  -0.00091  -0.00251  -0.00732  -0.01011   1.40956
    A7        1.92209   0.00177  -0.00013   0.01092   0.00961   1.93170
    A8        1.87544   0.00676  -0.00011   0.05839   0.05722   1.93266
    A9        1.95698   0.00347  -0.00006   0.02667   0.02602   1.98300
   A10        1.92623   0.00507  -0.00013   0.03340   0.03257   1.95880
   A11        1.89756  -0.00501   0.00009  -0.03867  -0.03945   1.85811
   A12        1.89613  -0.00531   0.00011  -0.03839  -0.03937   1.85676
   A13        1.91010  -0.00522   0.00011  -0.04292  -0.04305   1.86705
   A14        1.87270  -0.00058   0.00011  -0.00835  -0.00784   1.86485
   A15        1.84180   0.00232  -0.00033  -0.02216  -0.02266   1.81914
   A16        2.03585   0.00011   0.00062   0.00179   0.00192   2.03777
   A17        2.80995  -0.00090   0.00088   0.01358   0.01359   2.82354
   A18        1.85716  -0.00042   0.00000  -0.00987  -0.01018   1.84698
   A19        1.70928   0.00205   0.00046   0.01861   0.01906   1.72834
   A20        2.01913   0.00052  -0.00014  -0.01100  -0.01105   2.00808
   A21        2.63607   0.00044  -0.00022   0.03541   0.03516   2.67123
   A22        1.84255  -0.00075   0.00032   0.00823   0.00805   1.85060
   A23        1.54835   0.00322  -0.00046  -0.04422  -0.04477   1.50359
   A24        1.72981  -0.00028   0.00023  -0.00109  -0.00142   1.72839
   A25        2.61638   0.00260   0.00091  -0.03087  -0.02923   2.58716
   A26        1.84078   0.00013  -0.00004   0.00494   0.00517   1.84596
   A27        2.01639   0.00009   0.00006  -0.00576  -0.00523   2.01116
   A28        1.92146   0.00060  -0.00028  -0.00725  -0.00826   1.91320
   A29        1.58135   0.00285   0.00019  -0.04444  -0.04440   1.53695
   A30        2.17383  -0.00017  -0.00070  -0.00122  -0.00156   2.17227
   A31        1.88377  -0.00040   0.00006  -0.00025  -0.00094   1.88283
   A32        2.60650  -0.00043  -0.00053  -0.02299  -0.02350   2.58300
   A33        1.91059   0.00003   0.00054  -0.00214  -0.00102   1.90957
   A34        1.77205   0.00151   0.00025  -0.00488  -0.00471   1.76734
   A35        1.86051   0.00043  -0.00027  -0.01333  -0.01372   1.84679
   A36        2.88789   0.00020   0.00137  -0.02282  -0.02185   2.86603
   A37        2.99651   0.00140  -0.00052  -0.02825  -0.02943   2.96707
   A38        3.04536   0.00011  -0.00004   0.01220   0.01240   3.05776
   A39        3.12824  -0.00087  -0.00002  -0.01291  -0.01259   3.11564
   A40        3.15687  -0.00158   0.00048  -0.03887  -0.03758   3.11929
   A41        3.16681  -0.00001  -0.00001  -0.01328  -0.01425   3.15256
   A42        3.16381  -0.00079  -0.00038   0.01033   0.01029   3.17410
    D1       -1.74849   0.00021   0.00016   0.01799   0.01781  -1.73067
    D2        1.19914  -0.00077  -0.00297   0.01780   0.01359   1.21272
    D3        1.35206  -0.00032   0.00022   0.02720   0.02722   1.37928
    D4       -1.98350  -0.00131  -0.00291   0.02701   0.02299  -1.96051
    D5       -0.09382   0.00009  -0.00056  -0.01513  -0.01666  -0.11048
    D6        3.08703   0.00052  -0.00062  -0.02415  -0.02583   3.06120
    D7       -1.65849   0.00025  -0.00010   0.00209   0.00178  -1.65672
    D8        2.54058   0.00001  -0.00010  -0.00368  -0.00414   2.53644
    D9        0.40625   0.00068  -0.00010   0.00899   0.00911   0.41536
   D10        1.44753  -0.00025  -0.00004   0.00947   0.00945   1.45698
   D11       -0.63658  -0.00049  -0.00004   0.00370   0.00353  -0.63305
   D12       -2.77091   0.00018  -0.00005   0.01637   0.01678  -2.75413
   D13        1.74127  -0.00021   0.00064   0.01887   0.01928   1.76055
   D14       -1.24679   0.00042   0.00317   0.01979   0.02365  -1.22314
   D15        0.97221  -0.00168   0.00662  -0.00992  -0.00459   0.96762
   D16       -2.26735  -0.00227   0.00521  -0.00802  -0.00403  -2.27138
   D17        0.57863   0.00079  -0.00170  -0.01474  -0.01660   0.56204
   D18       -1.36296  -0.00046  -0.00165   0.01551   0.01398  -1.34898
   D19       -2.62083  -0.00040  -0.00186   0.02667   0.02553  -2.59530
   D20        1.48015  -0.00155  -0.00247   0.04195   0.04008   1.52023
   D21        0.08041  -0.00020  -0.00314  -0.16494  -0.16704  -0.08663
   D22       -1.99637  -0.00122  -0.00341  -0.13930  -0.14210  -2.13847
   D23        0.07733  -0.00143   0.00025   0.04041   0.04155   0.11888
   D24        2.03913   0.00015   0.00026   0.00644   0.00739   2.04652
   D25        2.19518   0.00027   0.00066   0.01122   0.01169   2.20687
   D26        0.10393  -0.00102   0.00062   0.01869   0.01925   0.12318
   D27       -2.24031   0.00006   0.00048  -0.00544  -0.00578  -2.24609
   D28       -0.14055   0.00095   0.00014  -0.00763  -0.00834  -0.14889
   D29        2.08842  -0.00087   0.00027  -0.00133  -0.00121   2.08721
   D30       -2.09501   0.00003  -0.00007  -0.00353  -0.00377  -2.09878
   D31       -2.04532  -0.00270  -0.00401  -0.00508  -0.00965  -2.05497
   D32       -0.31569  -0.00211  -0.00389  -0.01835  -0.02366  -0.33935
   D33       -1.17472  -0.00023  -0.00004  -0.01503  -0.01437  -1.18909
   D34        0.66773  -0.00048   0.00022  -0.01380  -0.01307   0.65465
   D35       -0.34910  -0.00086   0.00122   0.01640   0.01681  -0.33229
   D36        1.55578   0.00071   0.00155   0.00230   0.00341   1.55919
   D37        1.72657  -0.00014   0.00108   0.00951   0.01004   1.73661
   D38       -2.65174   0.00143   0.00140  -0.00459  -0.00336  -2.65510
   D39       -0.37914  -0.00055  -0.00061  -0.02491  -0.02400  -0.40314
   D40       -2.59287  -0.00144   0.00004  -0.00521  -0.00470  -2.59757
   D41        0.08834  -0.00007   0.00484   0.12240   0.12841   0.21675
   D42       -1.91124  -0.00090   0.00424   0.13163   0.13630  -1.77494
         Item               Value     Threshold  Converged?
 Maximum Force            0.008464     0.000015     NO 
 RMS     Force            0.002144     0.000010     NO 
 Maximum Displacement     0.418555     0.000060     NO 
 RMS     Displacement     0.109638     0.000040     NO 
 Predicted change in Energy=-1.991690D-01
 GradGradGradGradGradGradGradGradGradGradGradGradGradGradGradGradGradGrad

                          Input orientation:                          
 ---------------------------------------------------------------------
 Center     Atomic      Atomic             Coordinates (Angstroms)
 Number     Number       Type             X           Y           Z
 ---------------------------------------------------------------------
      1          6           0       -0.831284   -1.148944   -0.384156
      2          8           0        0.376415   -1.082153   -0.525537
      3          8           0       -1.615293   -0.180794   -0.083833
      4          1           0       -0.930324    0.900875    0.190162
      5          6           0       -1.554854   -2.495144   -0.612458
      6          9           0       -2.025163   -2.572696   -1.856147
      7          9           0       -2.585710   -2.684021    0.189654
      8          9           0       -0.747496   -3.530275   -0.453767
      9          8           0        0.272052    0.578469    3.020140
     10          1           0       -0.163530   -0.273731    2.779159
     11          1           0       -0.147569    0.887179    3.817879
     12          8           0        2.587031   -0.466293   -2.017740
     13          1           0        1.858904   -0.956691   -1.598670
     14          1           0        3.385315   -0.940603   -1.790826
     15          8           0        2.100011   -1.054638    1.663007
     16          1           0        1.704577   -0.783505    0.819083
     17          1           0        1.976449   -0.313912    2.264486
     18          8           0        2.192347    1.915774   -0.732262
     19          1           0        2.382333    1.081373   -1.203542
     20          1           0        2.154028    2.590609   -1.405275
     21          8           0       -0.428680   -1.889702    2.153113
     22          1           0        0.529408   -1.941196    1.972760
     23          1           0       -0.666769   -2.642396    2.686807
     24          8           0       -0.128278    1.921228    0.674652
     25          1           0        0.741455    1.926776    0.175902
     26          1           0        0.081708    1.588990    1.575586
 ---------------------------------------------------------------------
                    Distance matrix (angstroms):
                    1          2          3          4          5
     1  C    0.000000
     2  O    1.217780   0.000000
     3  O    1.281475   2.230348   0.000000
     4  H    2.131058   2.480361   1.309298   0.000000
     5  C    1.545293   2.394556   2.374724   3.545022   0.000000
     6  F    2.370479   3.124071   3.005044   4.177528   1.331903
     7  F    2.400776   3.442624   2.698639   3.948643   1.319743
     8  F    2.383821   2.694740   3.479791   4.481423   1.322311
     9  O    3.973731   3.916680   3.711226   3.091671   5.097103
    10  H    3.349396   3.444721   3.211382   2.944584   4.286435
    11  H    4.719148   4.797717   4.303270   3.711229   5.748778
    12  O    3.849609   2.737294   4.634764   4.372158   4.821439
    13  H    2.957891   1.834429   3.868694   3.798718   3.872105
    14  H    4.449925   3.267181   5.338278   5.093142   5.311349
    15  O    3.576627   2.785904   4.197444   3.895668   4.539916
    16  H    2.830534   1.913428   3.492858   3.189887   3.950052
    17  H    3.949170   3.306740   4.293359   3.771983   5.050216
    18  O    4.319262   3.511113   4.394790   3.410566   5.788961
    19  H    3.996629   3.027250   4.339104   3.598428   5.351850
    20  H    4.892753   4.174091   4.861550   3.861846   6.344230
    21  O    2.673676   2.911267   3.054888   3.448498   3.046836
    22  H    2.834466   2.646290   3.453742   3.658666   3.366654
    23  H    3.418812   3.720450   3.825654   4.342518   3.419873
    24  O    3.322838   3.273449   2.684215   1.385327   4.816235
    25  H    3.499604   3.111098   3.172313   1.961510   5.044594
    26  H    3.488614   3.411243   2.960679   1.848543   4.913860
                    6          7          8          9         10
     6  F    0.000000
     7  F    2.124125   0.000000
     8  F    2.125102   2.123480   0.000000
     9  O    6.243814   5.179025   5.476247   0.000000
    10  H    5.498816   4.287422   4.625787   0.986939   0.000000
    11  H    6.905842   5.644645   6.174202   0.952770   1.557853
    12  O    5.073005   6.045507   4.790936   5.641887   5.532893
    13  H    4.214706   5.092776   3.837637   5.119397   4.870530
    14  H    5.651660   6.528012   5.057099   5.928355   5.824413
    15  O    5.630808   5.175098   4.326408   2.801836   2.641824
    16  H    4.926360   4.734417   3.895838   2.958337   2.755285
    17  H    6.172084   5.543973   5.015353   2.066961   2.201367
    18  O    6.260740   6.696109   6.195134   4.422267   4.761740
    19  H    5.762303   6.387537   5.623636   4.748230   4.917279
    20  H    6.657976   7.268469   6.840280   5.212950   5.575394
    21  O    4.369141   3.023059   3.096602   2.708253   1.753169
    22  H    4.645982   3.665408   3.169178   2.740794   1.977596
    23  H    4.742206   3.149578   3.264667   3.371420   2.423294
    24  O    5.495313   5.242377   5.601397   2.732138   3.041059
    25  H    5.659386   5.685918   5.691473   3.182446   3.526780
    26  H    5.790969   5.224419   5.568907   1.773166   2.231246
                   11         12         13         14         15
    11  H    0.000000
    12  O    6.585163   0.000000
    13  H    6.063398   0.972769   0.000000
    14  H    6.876019   0.955885   1.538543   0.000000
    15  O    3.669570   3.759153   3.272042   3.687001   0.000000
    16  H    3.900565   2.987794   2.428856   3.108245   0.970612
    17  H    2.892595   4.328220   3.918030   4.338572   0.962143
    18  O    5.218908   2.735410   3.018758   3.271486   3.816960
    19  H    5.626081   1.760707   2.140983   2.332223   3.585994
    20  H    5.956540   3.147579   3.564805   3.759545   4.764987
    21  O    3.249852   5.340096   4.492152   5.567944   2.707733
    22  H    3.444194   4.725806   3.935978   4.829283   1.829953
    23  H    3.742565   6.120082   5.252232   6.274128   3.350256
    24  O    3.309003   4.508007   4.171247   5.158875   3.846803
    25  H    3.890388   3.734300   3.565415   4.368053   3.598053
    26  H    2.360717   4.838680   4.440137   5.352139   3.327154
                   16         17         18         19         20
    16  H    0.000000
    17  H    1.543898   0.000000
    18  O    3.151301   3.741472   0.000000
    19  H    2.833396   3.760157   0.976946   0.000000
    20  H    4.066254   4.683474   0.953843   1.539679   0.000000
    21  O    2.748472   2.877528   5.447644   5.291145   6.277396
    22  H    2.013018   2.197063   4.995872   4.760058   5.881137
    23  H    3.545018   3.547787   6.375068   6.188562   7.217090
    24  O    3.270443   3.457354   2.713805   3.245941   3.159603
    25  H    2.947356   3.302738   1.711716   2.304355   2.221747
    26  H    2.972328   2.772303   3.144479   3.643364   3.766070
                   21         22         23         24         25
    21  O    0.000000
    22  H    0.976275   0.000000
    23  H    0.952924   1.559610   0.000000
    24  O    4.098692   4.127464   5.016514   0.000000
    25  H    4.454670   4.270231   5.400470   1.002605   0.000000
    26  H    3.563051   3.580558   4.438430   0.982933   1.583818
                   26
    26  H    0.000000
 Stoichiometry    C2H13F3O8
 Framework group  C1[X(C2H13F3O8)]
 Deg. of freedom    72
 Full point group                 C1      NOp   1
 Largest Abelian subgroup         C1      NOp   1
 Largest concise Abelian subgroup C1      NOp   1
                         Standard orientation:                         
 ---------------------------------------------------------------------
 Center     Atomic      Atomic             Coordinates (Angstroms)
 Number     Number       Type             X           Y           Z
 ---------------------------------------------------------------------
      1          6           0       -0.796875   -0.290451   -0.495881
      2          8           0        0.024850   -0.799062    0.245111
      3          8           0       -0.553617    0.308682   -1.602247
      4          1           0        0.736704    0.429329   -1.788730
      5          6           0       -2.299331   -0.374415   -0.144448
      6          9           0       -2.870029   -1.409532   -0.758290
      7          9           0       -2.985844    0.695517   -0.498942
      8          9           0       -2.501138   -0.551067    1.150378
      9          8           0        1.756224    2.707891    0.035322
     10          1           0        0.804104    2.556361    0.246403
     11          1           0        1.837059    3.616803   -0.238748
     12          8           0        1.689152   -2.862828    0.926102
     13          1           0        0.918017   -2.271971    0.875921
     14          1           0        1.904230   -2.932385    1.854876
     15          8           0        1.539589    0.733210    2.011173
     16          1           0        1.339713    0.077683    1.323842
     17          1           0        2.100490    1.393841    1.593231
     18          8           0        3.388355   -1.353393   -0.595998
     19          1           0        2.823802   -1.918259   -0.033298
     20          1           0        3.748176   -1.930784   -1.264553
     21          8           0       -0.659477    1.932724    0.983024
     22          1           0       -0.095461    1.457287    1.622522
     23          1           0       -1.281437    2.459569    1.476649
     24          8           0        2.093670    0.708130   -1.795434
     25          1           0        2.589148   -0.036940   -1.343120
     26          1           0        2.135824    1.471579   -1.177756
 ---------------------------------------------------------------------
 Rotational constants (GHZ):           0.6893616           0.4141374           0.3519043
 Standard basis: 6-31++G(d,p) (6D, 7F)
 There are   325 symmetry adapted cartesian basis functions of A   symmetry.
 There are   325 symmetry adapted basis functions of A   symmetry.
   325 basis functions,   520 primitive gaussians,   325 cartesian basis functions
    58 alpha electrons       58 beta electrons
       nuclear repulsion energy      1046.4147958275 Hartrees.
 NAtoms=   26 NActive=   26 NUniq=   26 SFac= 1.00D+00 NAtFMM=   60 NAOKFM=F Big=F
 Integral buffers will be    131072 words long.
 Raffenetti 2 integral format.
 Two-electron integral symmetry is turned on.
 Nuclear repulsion after empirical dispersion term =     1046.3987106576 Hartrees.
 One-electron integrals computed using PRISM.
 NBasis=   325 RedAO= T EigKep=  3.19D-05  NBF=   325
 NBsUse=   325 1.00D-06 EigRej= -1.00D+00 NBFU=   325
 Initial guess from the checkpoint file:  "/local_scratch/slurm.5787881/Gau-2107365.chk"
 B after Tr=    -0.000000   -0.000000   -0.000000
         Rot=    0.999815   -0.016192    0.010066    0.002636 Ang=  -2.21 deg.
 ExpMin= 3.60D-02 ExpMax= 7.00D+03 ExpMxC= 1.05D+03 IAcc=3 IRadAn=         5 AccDes= 0.00D+00
 Harris functional with IExCor= 4639 and IRadAn=       5 diagonalized for initial guess.
 HarFok:  IExCor= 4639 AccDes= 0.00D+00 IRadAn=         5 IDoV= 1 UseB2=F ITyADJ=14
 ICtDFT=  3500011 ScaDFX=  1.000000  1.000000  1.000000  1.000000
 FoFCou: FMM=F IPFlag=           0 FMFlag=      100000 FMFlg1=           0
         NFxFlg=           0 DoJE=T BraDBF=F KetDBF=T FulRan=T
         wScrn=  0.000000 ICntrl=       500 IOpCl=  0 I1Cent=   200000004 NGrid=           0
         NMat0=    1 NMatS0=      1 NMatT0=    0 NMatD0=    1 NMtDS0=    0 NMtDT0=    0
 Petite list used in FoFCou.
 Requested convergence on RMS density matrix=1.00D-10 within 128 cycles.
 Requested convergence on MAX density matrix=1.00D-08.
 Requested convergence on             energy=1.00D-08.
 No special actions if energy rises.
 SCF Done:  E(RwB97XD) =  -985.216958529     A.U. after   16 cycles
            NFock= 16  Conv=0.98D-10     -V/T= 2.0082
 Calling FoFJK, ICntrl=      2127 FMM=F ISym2X=0 I1Cent= 0 IOpClX= 0 NMat=1 NMatS=1 NMatT=0.
 ***** Axes restored to original set *****
 -------------------------------------------------------------------
 Center     Atomic                   Forces (Hartrees/Bohr)
 Number     Number              X              Y              Z
 -------------------------------------------------------------------
      1        6          -0.018673119    0.014967192    0.006195849
      2        8           0.020272940   -0.003382057   -0.005048579
      3        8           0.024350804    0.036172985    0.008226467
      4        1          -0.005321692   -0.021083781   -0.001274918
      5        6          -0.002899002   -0.002852791   -0.002338983
      6        9          -0.002794702    0.006818753   -0.018200130
      7        9          -0.013154447    0.004383648    0.014960652
      8        9           0.017384657   -0.009066121    0.004182517
      9        8          -0.000267092   -0.002996430   -0.009177814
     10        1          -0.000971978    0.001598899    0.003768042
     11        1          -0.002909436    0.003545834    0.007441872
     12        8          -0.004282505    0.001654457    0.002648455
     13        1          -0.001358247    0.001051378   -0.003168457
     14        1           0.005527272   -0.002578323    0.000256332
     15        8           0.001045859   -0.004840516   -0.004417142
     16        1           0.001886978    0.000359837    0.000979917
     17        1           0.001099012    0.003722218    0.001614420
     18        8          -0.004781200    0.000003838    0.008485951
     19        1           0.001344005   -0.005029321   -0.002684633
     20        1           0.000946171    0.006004023   -0.005075862
     21        8          -0.000141621    0.006296485   -0.000239375
     22        1           0.004078335   -0.002935555    0.000786295
     23        1          -0.002484057   -0.006492642    0.003848983
     24        8          -0.009750156   -0.025532618   -0.013851377
     25        1          -0.006658106   -0.000684050   -0.000387404
     26        1          -0.001488673    0.000894659    0.002468922
 -------------------------------------------------------------------
 Cartesian Forces:  Max     0.036172985 RMS     0.009039640

 GradGradGradGradGradGradGradGradGradGradGradGradGradGradGradGradGradGrad
 Berny optimization.
 Using GEDIIS/GDIIS optimizer.
 FormGI is forming the generalized inverse of G from B-inverse, IUseBI=4.
 Internal  Forces:  Max     0.051362091 RMS     0.008140968
 Search for a local minimum.
 Step number   6 out of a maximum of  156
 All quantities printed in internal units (Hartrees-Bohrs-Radians)
 Mixed Optimization -- RFO/linear search
 Update second derivatives using D2CorX and points    6    5
 ITU=  0  0  0  1  1  0
 Use linear search instead of GDIIS.
     Eigenvalues ---   -0.00287  -0.00178  -0.00034   0.00036   0.00095
     Eigenvalues ---    0.00134   0.00160   0.00270   0.00571   0.00681
     Eigenvalues ---    0.00782   0.00876   0.00932   0.01073   0.01128
     Eigenvalues ---    0.01271   0.01384   0.01502   0.01627   0.01855
     Eigenvalues ---    0.01959   0.02053   0.02138   0.02358   0.02480
     Eigenvalues ---    0.02610   0.02894   0.03104   0.03259   0.03335
     Eigenvalues ---    0.03581   0.03750   0.04267   0.04665   0.05025
     Eigenvalues ---    0.05977   0.06545   0.06952   0.07430   0.07960
     Eigenvalues ---    0.08464   0.09042   0.10691   0.11313   0.14261
     Eigenvalues ---    0.14545   0.18396   0.19782   0.21673   0.22758
     Eigenvalues ---    0.23516   0.27101   0.27733   0.36438   0.40430
     Eigenvalues ---    0.40772   0.42194   0.45557   0.46686   0.47451
     Eigenvalues ---    0.48081   0.50965   0.52480   0.53457   0.55142
     Eigenvalues ---    0.58112   0.58991   0.59065   0.59373   0.62718
     Eigenvalues ---    0.75755   0.85463
 RFO step:  Lambda=-3.71200818D-03 EMin=-2.86540168D-03
 Quartic linear search produced a step of -0.94925.
 Iteration  1 RMS(Cart)=  0.13436943 RMS(Int)=  0.09541651
 Iteration  2 RMS(Cart)=  0.03860377 RMS(Int)=  0.05322775
 Iteration  3 RMS(Cart)=  0.02232794 RMS(Int)=  0.01603745
 Iteration  4 RMS(Cart)=  0.00861285 RMS(Int)=  0.00544409
 Iteration  5 RMS(Cart)=  0.00159082 RMS(Int)=  0.00543144
 Iteration  6 RMS(Cart)=  0.00001622 RMS(Int)=  0.00543143
 Iteration  7 RMS(Cart)=  0.00000131 RMS(Int)=  0.00543143
 Iteration  8 RMS(Cart)=  0.00000001 RMS(Int)=  0.00543143
 Variable       Old X    -DE/DX   Delta X   Delta X   Delta X     New X
                                 (Linear)    (Quad)   (Total)
    R1        2.30127   0.01931   0.01709  -0.00746   0.00671   2.30798
    R2        2.42164  -0.00724  -0.01054   0.02431   0.01034   2.43198
    R3        2.92018   0.00151   0.00613   0.00066   0.00680   2.92698
    R4        3.46657  -0.00166  -0.00142   0.07670   0.07563   3.54219
    R5        3.61586   0.00305   0.01990   0.03238   0.05655   3.67241
    R6        2.47421  -0.05136  -0.45486  -0.05464  -0.51005   1.96416
    R7        2.61789  -0.03113   0.07168   0.07145   0.14194   2.75983
    R8        2.51693   0.01759   0.03751  -0.00383   0.03368   2.55062
    R9        2.49395   0.01874   0.02943   0.00022   0.02964   2.52359
   R10        2.49881   0.01821   0.02668  -0.00163   0.02504   2.52385
   R11        1.86504  -0.00244  -0.00392  -0.01207  -0.01577   1.84927
   R12        1.80047   0.00866   0.01808  -0.00397   0.01412   1.81459
   R13        3.35080   0.00049   0.02059   0.07917   0.09331   3.44411
   R14        3.31301   0.00066   0.01201   0.05676   0.07062   3.38363
   R15        1.83827  -0.00238   0.00476  -0.01147  -0.00600   1.83227
   R16        1.80636   0.00596   0.01290  -0.00233   0.01057   1.81693
   R17        3.32725   0.00022   0.00483   0.00306   0.00851   3.33577
   R18        1.83419   0.00278   0.00620  -0.01067   0.00118   1.83537
   R19        1.81819   0.00373   0.00868  -0.00161   0.00707   1.82525
   R20        3.45811   0.00378   0.01033   0.06015   0.07356   3.53167
   R21        1.84616   0.00626   0.01467  -0.00532   0.00996   1.85612
   R22        1.80250   0.00779   0.01772  -0.00373   0.01399   1.81649
   R23        3.23467  -0.00064   0.01778   0.01789   0.03551   3.27019
   R24        1.84489   0.00704   0.00927  -0.00896   0.00316   1.84806
   R25        1.80077   0.00790   0.01689  -0.00270   0.01418   1.81495
   R26        1.89465  -0.00618  -0.03152  -0.00113  -0.03312   1.86153
   R27        1.85748   0.00249  -0.00877  -0.00271  -0.01781   1.83966
    A1        2.20497   0.00633   0.01877  -0.00021   0.01409   2.21906
    A2        2.08862  -0.00266  -0.01381   0.01236   0.00083   2.08945
    A3        1.98921  -0.00370  -0.00520  -0.01243  -0.01549   1.97372
    A4        2.63237  -0.00177  -0.01546   0.11042   0.08852   2.72089
    A5        2.23363   0.00295   0.00601  -0.05743  -0.05541   2.17823
    A6        1.40956  -0.00122   0.00960  -0.06791  -0.05309   1.35647
    A7        1.93170  -0.00134  -0.00913   0.01612  -0.00020   1.93151
    A8        1.93266  -0.01050  -0.05432   0.01677  -0.03711   1.89555
    A9        1.98300  -0.00859  -0.02470  -0.00008  -0.02462   1.95838
   A10        1.95880  -0.00957  -0.03092   0.00419  -0.02650   1.93230
   A11        1.85811   0.01064   0.03745  -0.00659   0.03119   1.88930
   A12        1.85676   0.01040   0.03737  -0.00630   0.03158   1.88833
   A13        1.86705   0.01032   0.04087  -0.00964   0.03120   1.89826
   A14        1.86485   0.00007   0.00744   0.01149   0.02440   1.88925
   A15        1.81914   0.00577   0.02151   0.09391   0.09707   1.91621
   A16        2.03777   0.00124  -0.00182  -0.02650  -0.02087   2.01689
   A17        2.82354  -0.00208  -0.01290  -0.04744  -0.07035   2.75319
   A18        1.84698   0.00193   0.00967   0.00074   0.00790   1.85488
   A19        1.72834  -0.00497  -0.01809   0.07142   0.05116   1.77951
   A20        2.00808   0.00428   0.01049   0.04286   0.05226   2.06034
   A21        2.67123  -0.00853  -0.03337   0.00398  -0.03103   2.64020
   A22        1.85060  -0.00306  -0.00764   0.00391  -0.00344   1.84717
   A23        1.50359   0.01384   0.04250   0.00187   0.05737   1.56096
   A24        1.72839   0.00038   0.00135   0.02223   0.01844   1.74683
   A25        2.58716   0.01175   0.02774   0.00801   0.04407   2.63123
   A26        1.84596  -0.00125  -0.00491   0.00841   0.00532   1.85127
   A27        2.01116   0.00185   0.00496   0.00326   0.00491   2.01607
   A28        1.91320   0.00095   0.00784   0.05726   0.06284   1.97604
   A29        1.53695   0.01089   0.04215   0.02443   0.06912   1.60607
   A30        2.17227   0.00060   0.00148   0.04211   0.04057   2.21284
   A31        1.88283   0.00024   0.00089  -0.00224   0.00071   1.88354
   A32        2.58300   0.00604   0.02231  -0.03883  -0.01870   2.56431
   A33        1.90957   0.00055   0.00097   0.02620   0.03465   1.94422
   A34        1.76734   0.00528   0.00447   0.03215   0.03073   1.79807
   A35        1.84679  -0.00071   0.01302   0.00288   0.00168   1.84847
   A36        2.86603   0.01009   0.02074  -0.09422  -0.08308   2.78296
   A37        2.96707   0.00621   0.02794   0.03782   0.06385   3.03092
   A38        3.05776  -0.00157  -0.01177  -0.03766  -0.05162   3.00613
   A39        3.11564   0.00386   0.01196  -0.00332   0.00807   3.12371
   A40        3.11929   0.00612   0.03567  -0.00495   0.03154   3.15084
   A41        3.15256   0.00409   0.01352  -0.00925  -0.00625   3.14631
   A42        3.17410  -0.00318  -0.00977  -0.10632  -0.12307   3.05103
    D1       -1.73067   0.00049  -0.01691   0.06759   0.05033  -1.68035
    D2        1.21272   0.00005  -0.01290  -0.14147  -0.15581   1.05691
    D3        1.37928  -0.00079  -0.02583   0.05599   0.03147   1.41075
    D4       -1.96051  -0.00123  -0.02182  -0.15306  -0.17467  -2.13518
    D5       -0.11048   0.00041   0.01582   0.00230   0.02367  -0.08681
    D6        3.06120   0.00161   0.02452   0.01295   0.04125   3.10245
    D7       -1.65672   0.00075  -0.00169   0.01529   0.01293  -1.64379
    D8        2.53644   0.00048   0.00393   0.01176   0.01509   2.55153
    D9        0.41536   0.00055  -0.00865   0.02137   0.01175   0.42711
   D10        1.45698  -0.00020  -0.00897   0.00522  -0.00293   1.45405
   D11       -0.63305  -0.00047  -0.00335   0.00169  -0.00077  -0.63381
   D12       -2.75413  -0.00039  -0.01593   0.01129  -0.00410  -2.75823
   D13        1.76055  -0.00419  -0.01830  -0.04544  -0.06809   1.69246
   D14       -1.22314  -0.00418  -0.02245   0.12920   0.11095  -1.11219
   D15        0.96762  -0.00043   0.00436   0.26581   0.25770   1.22532
   D16       -2.27138  -0.00098   0.00382   0.18234   0.18993  -2.08145
   D17        0.56204   0.00145   0.01575   0.03976   0.05879   0.62082
   D18       -1.34898  -0.00208  -0.01327   0.00786   0.01069  -1.33829
   D19       -2.59530  -0.00165  -0.02424  -0.19328  -0.22256  -2.81785
   D20        1.52023  -0.00624  -0.03805  -0.21890  -0.27100   1.24923
   D21       -0.08663   0.00232   0.15856   0.52510   0.68635   0.59972
   D22       -2.13847  -0.00250   0.13489   0.45948   0.59583  -1.54264
   D23        0.11888  -0.00778  -0.03944   0.11346   0.06159   0.18047
   D24        2.04652   0.00049  -0.00701   0.13754   0.12808   2.17460
   D25        2.20687  -0.00314  -0.01110  -0.00160  -0.01251   2.19436
   D26        0.12318  -0.00642  -0.01827  -0.07838  -0.09709   0.02608
   D27       -2.24609   0.00058   0.00549   0.00278   0.00592  -2.24017
   D28       -0.14889   0.00032   0.00792   0.07880   0.08543  -0.06345
   D29        2.08721  -0.00056   0.00115  -0.04717  -0.04751   2.03969
   D30       -2.09878  -0.00082   0.00358   0.02886   0.03200  -2.06678
   D31       -2.05497  -0.00305   0.00916  -0.15303  -0.14882  -2.20379
   D32       -0.33935   0.00131   0.02246  -0.12947  -0.11342  -0.45277
   D33       -1.18909   0.00369   0.01364   0.06720   0.07671  -1.11238
   D34        0.65465   0.00261   0.01241   0.07087   0.08278   0.73743
   D35       -0.33229  -0.00320  -0.01596  -0.04118  -0.05606  -0.38835
   D36        1.55919   0.00312  -0.00323  -0.01350  -0.03076   1.52843
   D37        1.73661  -0.00174  -0.00953   0.03562   0.03198   1.76859
   D38       -2.65510   0.00459   0.00319   0.06330   0.05728  -2.59782
   D39       -0.40314   0.00420   0.02278  -0.07120  -0.05162  -0.45476
   D40       -2.59757  -0.00055   0.00446  -0.12486  -0.12399  -2.72156
   D41        0.21675   0.00181  -0.12189  -0.49151  -0.60317  -0.38642
   D42       -1.77494  -0.00066  -0.12938  -0.53404  -0.65495  -2.42989
         Item               Value     Threshold  Converged?
 Maximum Force            0.051362     0.000015     NO 
 RMS     Force            0.008141     0.000010     NO 
 Maximum Displacement     0.529197     0.000060     NO 
 RMS     Displacement     0.162836     0.000040     NO 
 Predicted change in Energy=-1.146150D-03
 GradGradGradGradGradGradGradGradGradGradGradGradGradGradGradGradGradGrad

                          Input orientation:                          
 ---------------------------------------------------------------------
 Center     Atomic      Atomic             Coordinates (Angstroms)
 Number     Number       Type             X           Y           Z
 ---------------------------------------------------------------------
      1          6           0       -0.856827   -1.122333   -0.414819
      2          8           0        0.351467   -1.119667   -0.592774
      3          8           0       -1.590031   -0.131335   -0.045268
      4          1           0       -1.002765    0.697629    0.174427
      5          6           0       -1.672616   -2.406909   -0.703627
      6          9           0       -2.155780   -2.336448   -1.961940
      7          9           0       -2.703822   -2.548691    0.132962
      8          9           0       -0.895755   -3.489689   -0.615263
      9          8           0        0.151563    0.579409    3.082391
     10          1           0       -0.204896   -0.321273    2.943275
     11          1           0       -0.333279    0.986431    3.804419
     12          8           0        2.690354   -0.502682   -1.930721
     13          1           0        1.933604   -1.004978   -1.591397
     14          1           0        3.476524   -0.991547   -1.671121
     15          8           0        2.148789   -0.937889    1.586760
     16          1           0        1.672692   -0.708740    0.771824
     17          1           0        2.035515   -0.183472    2.179172
     18          8           0        2.160002    1.925893   -0.774296
     19          1           0        2.426294    1.087363   -1.210997
     20          1           0        2.183210    2.601071   -1.458104
     21          8           0       -0.246049   -2.016876    2.369461
     22          1           0        0.698198   -1.990545    2.116304
     23          1           0       -0.386730   -2.801895    2.904604
     24          8           0       -0.157696    1.797955    0.630525
     25          1           0        0.658004    1.875137    0.083661
     26          1           0        0.137114    1.498661    1.508721
 ---------------------------------------------------------------------
                    Distance matrix (angstroms):
                    1          2          3          4          5
     1  C    0.000000
     2  O    1.221331   0.000000
     3  O    1.286947   2.246326   0.000000
     4  H    1.918534   2.392720   1.039389   0.000000
     5  C    1.548889   2.401290   2.370336   3.295123   0.000000
     6  F    2.356892   3.105070   2.975942   3.885760   1.349727
     7  F    2.397071   3.450158   2.667565   3.665230   1.335429
     8  F    2.376145   2.678259   3.476413   4.262475   1.335564
     9  O    4.017867   4.053846   3.649734   3.130928   5.155547
    10  H    3.513332   3.667508   3.299403   3.056350   4.450166
    11  H    4.745836   4.923397   4.201061   3.702494   5.799229
    12  O    3.906970   2.764265   4.691964   4.417185   4.916029
    13  H    3.030613   1.874449   3.945855   3.826129   3.969681
    14  H    4.513682   3.308357   5.390115   5.130632   5.427055
    15  O    3.615808   2.830862   4.158463   3.821243   4.691165
    16  H    2.824473   1.943354   3.412682   3.081044   4.031354
    17  H    3.996985   3.375821   4.253873   3.745195   5.196580
    18  O    4.303738   3.546715   4.338942   3.523038   5.785078
    19  H    4.036774   3.091616   4.356032   3.718835   5.410030
    20  H    4.918741   4.236505   4.868213   4.054465   6.365257
    21  O    2.987553   3.152277   3.345515   3.572021   3.410439
    22  H    3.094911   2.866663   3.655823   3.726988   3.707577
    23  H    3.749732   3.950504   4.157111   4.481076   3.850825
    24  O    3.179562   3.204408   2.496085   1.460440   4.664314
    25  H    3.395294   3.085512   3.015993   2.037870   4.938373
    26  H    3.399638   3.364205   2.838098   1.929072   4.839740
                    6          7          8          9         10
     6  F    0.000000
     7  F    2.175779   0.000000
     8  F    2.175124   2.171272   0.000000
     9  O    6.266685   5.161140   5.597060   0.000000
    10  H    5.650488   4.370798   4.814492   0.978593   0.000000
    11  H    6.900285   5.621046   6.315506   0.960241   1.571032
    12  O    5.181572   6.127158   4.849002   5.722558   5.671967
    13  H    4.316617   5.182874   3.889975   5.246927   5.060027
    14  H    5.797946   6.623902   5.145131   6.009920   5.940939
    15  O    5.751396   5.315641   4.542008   2.920276   2.785709
    16  H    4.977961   4.790348   4.031700   3.051538   2.896665
    17  H    6.273043   5.678252   5.228028   2.224200   2.371135
    18  O    6.180940   6.670967   6.220247   4.552019   4.945991
    19  H    5.769038   6.430023   5.686855   4.885243   5.115212
    20  H    6.592404   7.275618   6.876610   5.369432   5.797868
    21  O    4.744496   3.365323   3.391146   2.721592   1.790537
    22  H    4.989681   3.977299   3.499939   2.799428   2.070248
    23  H    5.198984   3.621467   3.622379   3.428496   2.487578
    24  O    5.273188   5.061982   5.482326   2.755385   3.137223
    25  H    5.462537   5.556488   5.628856   3.305719   3.707587
    26  H    5.657819   5.132708   5.519217   1.822546   2.342451
                   11         12         13         14         15
    11  H    0.000000
    12  O    6.652191   0.000000
    13  H    6.182175   0.969594   0.000000
    14  H    6.957623   0.961480   1.545036   0.000000
    15  O    3.844694   3.585439   3.186140   3.518458   0.000000
    16  H    4.011753   2.895141   2.395964   3.049879   0.971236
    17  H    3.101819   4.173959   3.860369   4.189778   0.965882
    18  O    5.297515   2.741637   3.051051   3.324001   3.711598
    19  H    5.725367   1.765212   2.182965   2.374145   3.464982
    20  H    6.052596   3.180227   3.617134   3.824257   4.668685
    21  O    3.329649   5.422805   4.632842   5.588842   2.740818
    22  H    3.574362   4.749825   4.030461   4.802258   1.868881
    23  H    3.894090   6.175370   5.369068   6.256145   3.411757
    24  O    3.280702   4.468143   4.143296   5.127031   3.703931
    25  H    3.951769   3.720512   3.567637   4.386478   3.520634
    26  H    2.398724   4.728020   4.371077   5.240628   3.160649
                   16         17         18         19         20
    16  H    0.000000
    17  H    1.545373   0.000000
    18  O    3.093420   3.631513   0.000000
    19  H    2.779475   3.641562   0.982218   0.000000
    20  H    4.023438   4.583150   0.961248   1.552889   0.000000
    21  O    2.818729   2.933107   5.587282   5.440349   6.471244
    22  H    2.097687   2.248974   5.082414   4.850852   6.005380
    23  H    3.629225   3.640009   6.509388   6.322785   7.404719
    24  O    3.107058   3.336845   2.713229   3.251637   3.238395
    25  H    2.859997   3.244468   1.730510   2.328858   2.286979
    26  H    2.788125   2.623548   3.080059   3.578600   3.768801
                   21         22         23         24         25
    21  O    0.000000
    22  H    0.977949   0.000000
    23  H    0.960429   1.567410   0.000000
    24  O    4.193405   4.158465   5.136392   0.000000
    25  H    4.603255   4.367694   5.560919   0.985080   0.000000
    26  H    3.639601   3.585880   4.551669   0.973508   1.563283
                   26
    26  H    0.000000
 Stoichiometry    C2H13F3O8
 Framework group  C1[X(C2H13F3O8)]
 Deg. of freedom    72
 Full point group                 C1      NOp   1
 Largest Abelian subgroup         C1      NOp   1
 Largest concise Abelian subgroup C1      NOp   1
                         Standard orientation:                         
 ---------------------------------------------------------------------
 Center     Atomic      Atomic             Coordinates (Angstroms)
 Number     Number       Type             X           Y           Z
 ---------------------------------------------------------------------
      1          6           0       -0.827231   -0.315933   -0.443656
      2          8           0       -0.018568   -0.839173    0.307300
      3          8           0       -0.579801    0.289671   -1.551922
      4          1           0        0.444976    0.359752   -1.710822
      5          6           0       -2.340211   -0.402752   -0.123635
      6          9           0       -2.859404   -1.461115   -0.780956
      7          9           0       -3.000847    0.692700   -0.506929
      8          9           0       -2.536515   -0.587101    1.184498
      9          8           0        1.702061    2.796313   -0.198997
     10          1           0        0.802719    2.732981    0.181552
     11          1           0        1.781345    3.643643   -0.643752
     12          8           0        1.788462   -2.777775    1.093191
     13          1           0        0.976172   -2.251584    1.034724
     14          1           0        2.042999   -2.778391    2.020367
     15          8           0        1.759304    0.724881    1.858649
     16          1           0        1.437190    0.094209    1.193972
     17          1           0        2.314287    1.353071    1.378755
     18          8           0        3.321242   -1.424334   -0.733105
     19          1           0        2.842899   -1.951716   -0.056489
     20          1           0        3.680298   -2.058555   -1.359874
     21          8           0       -0.510228    2.131529    1.240065
     22          1           0        0.117498    1.614548    1.783272
     23          1           0       -1.054711    2.653822    1.834347
     24          8           0        1.881154    0.590775   -1.840847
     25          1           0        2.400644   -0.167307   -1.486130
     26          1           0        2.040222    1.332203   -1.230355
 ---------------------------------------------------------------------
 Rotational constants (GHZ):           0.6591423           0.4106211           0.3477874
 Standard basis: 6-31++G(d,p) (6D, 7F)
 There are   325 symmetry adapted cartesian basis functions of A   symmetry.
 There are   325 symmetry adapted basis functions of A   symmetry.
   325 basis functions,   520 primitive gaussians,   325 cartesian basis functions
    58 alpha electrons       58 beta electrons
       nuclear repulsion energy      1035.8399333437 Hartrees.
 NAtoms=   26 NActive=   26 NUniq=   26 SFac= 1.00D+00 NAtFMM=   60 NAOKFM=F Big=F
 Integral buffers will be    131072 words long.
 Raffenetti 2 integral format.
 Two-electron integral symmetry is turned on.
 Nuclear repulsion after empirical dispersion term =     1035.8241110558 Hartrees.
 One-electron integrals computed using PRISM.
 NBasis=   325 RedAO= T EigKep=  3.00D-05  NBF=   325
 NBsUse=   325 1.00D-06 EigRej= -1.00D+00 NBFU=   325
 Lowest energy guess from the checkpoint file:  "/local_scratch/slurm.5787881/Gau-2107365.chk"
 B after Tr=    -0.000000    0.000000   -0.000000
         Rot=    0.999958   -0.001301   -0.008334    0.003614 Ang=  -1.05 deg.
 B after Tr=     0.000000    0.000000    0.000000
         Rot=    0.999724    0.014962   -0.018077    0.000767 Ang=   2.69 deg.
 Requested convergence on RMS density matrix=1.00D-10 within 128 cycles.
 Requested convergence on MAX density matrix=1.00D-08.
 Requested convergence on             energy=1.00D-08.
 No special actions if energy rises.
 SCF Done:  E(RwB97XD) =  -985.237151073     A.U. after   16 cycles
            NFock= 16  Conv=0.62D-10     -V/T= 2.0083
 Calling FoFJK, ICntrl=      2127 FMM=F ISym2X=0 I1Cent= 0 IOpClX= 0 NMat=1 NMatS=1 NMatT=0.
 ***** Axes restored to original set *****
 -------------------------------------------------------------------
 Center     Atomic                   Forces (Hartrees/Bohr)
 Number     Number              X              Y              Z
 -------------------------------------------------------------------
      1        6          -0.000580601    0.000391431   -0.000043315
      2        8           0.000139916   -0.001312721    0.000705102
      3        8          -0.002355235   -0.004856141   -0.000955579
      4        1           0.001468228    0.004208645    0.000786141
      5        6          -0.000509718    0.000907054   -0.001109983
      6        9           0.000745181   -0.001178704    0.002973020
      7        9           0.001680420   -0.000536497   -0.001803429
      8        9          -0.002098649    0.001370786   -0.000337957
      9        8           0.001891158    0.002143564   -0.000759156
     10        1          -0.001452455   -0.000920116    0.002401866
     11        1           0.000107935   -0.000837213   -0.000495640
     12        8           0.001146159   -0.001052355    0.001342102
     13        1          -0.000634262    0.000704949   -0.001959785
     14        1          -0.000172376    0.000657134   -0.000117068
     15        8          -0.001838836   -0.001127147   -0.001532212
     16        1           0.002257138    0.000806688    0.001699609
     17        1           0.000491405   -0.000011218   -0.000869371
     18        8          -0.000398070   -0.000028431   -0.002141741
     19        1          -0.000426681    0.000691187    0.000530884
     20        1           0.000632682   -0.000274193    0.000948422
     21        8          -0.000394662   -0.000366625   -0.000185805
     22        1           0.000668627   -0.000332609    0.000851123
     23        1          -0.000030006    0.000394405   -0.000878510
     24        8           0.003029007   -0.002216087   -0.003550973
     25        1           0.000043208    0.001272547   -0.000659956
     26        1          -0.003409514    0.001501665    0.005162211
 -------------------------------------------------------------------
 Cartesian Forces:  Max     0.005162211 RMS     0.001611253

 GradGradGradGradGradGradGradGradGradGradGradGradGradGradGradGradGradGrad
 Berny optimization.
 Using GEDIIS/GDIIS optimizer.
 FormGI is forming the generalized inverse of G from B-inverse, IUseBI=4.
 Internal  Forces:  Max     0.004759479 RMS     0.001035707
 Search for a local minimum.
 Step number   7 out of a maximum of  156
 All quantities printed in internal units (Hartrees-Bohrs-Radians)
 Mixed Optimization -- RFO/linear search
 Update second derivatives using D2CorX and points    5    7
 DE= -1.13D-03 DEPred=-1.15D-03 R= 9.89D-01
 TightC=F SS=  1.41D+00  RLast= 1.21D+00 DXNew= 1.4270D+00 3.6265D+00
 Trust test= 9.89D-01 RLast= 1.21D+00 DXMaxT set to 1.43D+00
 ITU=  1  0  0  0  1  1  0
 Use linear search instead of GDIIS.
     Eigenvalues ---   -0.00190  -0.00032   0.00037   0.00101   0.00126
     Eigenvalues ---    0.00144   0.00181   0.00319   0.00575   0.00685
     Eigenvalues ---    0.00816   0.00909   0.00940   0.01081   0.01127
     Eigenvalues ---    0.01268   0.01414   0.01538   0.01642   0.01871
     Eigenvalues ---    0.02004   0.02128   0.02177   0.02408   0.02475
     Eigenvalues ---    0.02772   0.02987   0.03088   0.03320   0.03433
     Eigenvalues ---    0.03634   0.03742   0.04407   0.04656   0.05051
     Eigenvalues ---    0.06215   0.06538   0.06951   0.07463   0.07976
     Eigenvalues ---    0.08422   0.09006   0.10713   0.11295   0.14236
     Eigenvalues ---    0.15053   0.18667   0.19880   0.21754   0.23065
     Eigenvalues ---    0.23537   0.27093   0.28181   0.36824   0.40577
     Eigenvalues ---    0.40796   0.42200   0.45796   0.46707   0.47567
     Eigenvalues ---    0.48095   0.51288   0.52838   0.53573   0.56903
     Eigenvalues ---    0.58160   0.58995   0.59088   0.59497   0.64758
     Eigenvalues ---    0.84964   1.11326
 RFO step:  Lambda=-1.95001797D-03 EMin=-1.89637677D-03
 I=     1 Eig=   -1.90D-03 Dot1=  1.26D-04
 I=     1 Stepn=  6.00D-01 RXN=   6.00D-01 EDone=F
 I=     2 Eig=   -3.16D-04 Dot1=  1.66D-04
 I=     2 Stepn=  3.00D-01 RXN=   6.71D-01 EDone=F
 Mixed    2 eigenvectors in step.  Raw Step.Grad=  2.92D-04.
 RFO eigenvector is Hessian eigenvector with negative curvature.
 Taking step of  6.00D-01 in eigenvector direction(s).  Step.Grad=  1.00D-03.
 Quartic linear search produced a step of -0.15470.
 Iteration  1 RMS(Cart)=  0.18091609 RMS(Int)=  0.00849790
 Iteration  2 RMS(Cart)=  0.01399670 RMS(Int)=  0.00144591
 Iteration  3 RMS(Cart)=  0.00014862 RMS(Int)=  0.00144504
 Iteration  4 RMS(Cart)=  0.00000026 RMS(Int)=  0.00144504
 Variable       Old X    -DE/DX   Delta X   Delta X   Delta X     New X
                                 (Linear)    (Quad)   (Total)
    R1        2.30798   0.00080   0.00175   0.00121   0.00410   2.31208
    R2        2.43198  -0.00051  -0.00332  -0.00462  -0.00719   2.42479
    R3        2.92698  -0.00032  -0.00005  -0.00006  -0.00011   2.92686
    R4        3.54219   0.00050  -0.01193   0.00190  -0.00832   3.53388
    R5        3.67241   0.00086  -0.00550  -0.06895  -0.07441   3.59799
    R6        1.96416   0.00476   0.00478  -0.01679  -0.01256   1.95160
    R7        2.75983   0.00043  -0.01028   0.02041   0.00953   2.76936
    R8        2.55062  -0.00310   0.00090  -0.00121  -0.00030   2.55031
    R9        2.52359  -0.00237   0.00021  -0.00032  -0.00011   2.52349
   R10        2.52385  -0.00235   0.00047   0.00088   0.00135   2.52520
   R11        1.84927   0.00174   0.00180   0.00542   0.00718   1.85645
   R12        1.81459  -0.00078   0.00076   0.00073   0.00149   1.81609
   R13        3.44411  -0.00007  -0.01108   0.02290   0.01151   3.45562
   R14        3.38363   0.00113  -0.00897   0.00941   0.00074   3.38436
   R15        1.83227   0.00025   0.00170  -0.00461  -0.00153   1.83074
   R16        1.81693  -0.00051   0.00047  -0.00012   0.00034   1.81728
   R17        3.33577   0.00063  -0.00053  -0.00867  -0.00997   3.32579
   R18        1.83537  -0.00158   0.00083   0.00385   0.00477   1.84014
   R19        1.82525  -0.00060   0.00032   0.00031   0.00063   1.82588
   R20        3.53167   0.00026  -0.00970  -0.00662  -0.01576   3.51591
   R21        1.85612  -0.00031   0.00085   0.00017  -0.00002   1.85610
   R22        1.81649  -0.00085   0.00072  -0.00027   0.00045   1.81695
   R23        3.27019   0.00040  -0.00260   0.01048   0.00613   3.27632
   R24        1.84806   0.00091   0.00102  -0.00286  -0.00112   1.84694
   R25        1.81495  -0.00081   0.00056  -0.00001   0.00055   1.81550
   R26        1.86153   0.00091  -0.00001   0.00363   0.00192   1.86346
   R27        1.83966   0.00331   0.00133  -0.00194  -0.00081   1.83885
    A1        2.21906   0.00065   0.00088  -0.00722  -0.00283   2.21622
    A2        2.08945   0.00016  -0.00238   0.00165  -0.00248   2.08697
    A3        1.97372  -0.00081   0.00155   0.00521   0.00502   1.97874
    A4        2.72089  -0.00079  -0.01621  -0.11920  -0.13442   2.58648
    A5        2.17823   0.00150   0.00955   0.01169   0.01968   2.19791
    A6        1.35647  -0.00077   0.00978   0.10603   0.11864   1.47511
    A7        1.93151   0.00036  -0.00146  -0.00263  -0.00175   1.92976
    A8        1.89555   0.00151  -0.00311   0.00289  -0.00021   1.89535
    A9        1.95838   0.00094  -0.00022   0.00049   0.00027   1.95865
   A10        1.93230   0.00104  -0.00094  -0.00320  -0.00413   1.92817
   A11        1.88930  -0.00112   0.00128   0.00097   0.00225   1.89155
   A12        1.88833  -0.00127   0.00121   0.00069   0.00191   1.89025
   A13        1.89826  -0.00123   0.00183  -0.00172   0.00011   1.89837
   A14        1.88925  -0.00069  -0.00256  -0.01317  -0.01634   1.87291
   A15        1.91621  -0.00080  -0.01151  -0.00110  -0.01418   1.90203
   A16        2.01689   0.00089   0.00293  -0.04235  -0.03914   1.97776
   A17        2.75319  -0.00041   0.00878  -0.03810  -0.02826   2.72493
   A18        1.85488   0.00003   0.00035  -0.00252  -0.00208   1.85280
   A19        1.77951   0.00057  -0.01086   0.00514  -0.00204   1.77746
   A20        2.06034  -0.00003  -0.00638   0.00431  -0.00380   2.05654
   A21        2.64020  -0.00064  -0.00064   0.04624   0.05165   2.69184
   A22        1.84717  -0.00043  -0.00071  -0.01281  -0.01483   1.83234
   A23        1.56096   0.00170  -0.00195  -0.05151  -0.05320   1.50775
   A24        1.74683  -0.00033  -0.00263  -0.03205  -0.03480   1.71203
   A25        2.63123  -0.00034  -0.00230   0.04855   0.04728   2.67850
   A26        1.85127   0.00016  -0.00162   0.00372   0.00300   1.85428
   A27        2.01607   0.00033   0.00005   0.00445   0.00164   2.01771
   A28        1.97604   0.00019  -0.00844   0.00861   0.00180   1.97784
   A29        1.60607   0.00227  -0.00382  -0.01104  -0.01134   1.59473
   A30        2.21284  -0.00017  -0.00603   0.02548   0.01902   2.23185
   A31        1.88354  -0.00049   0.00004  -0.00073  -0.00108   1.88246
   A32        2.56431   0.00090   0.00653   0.01887   0.02815   2.59246
   A33        1.94422  -0.00013  -0.00520  -0.01502  -0.02086   1.92336
   A34        1.79807   0.00022  -0.00403   0.01829   0.01428   1.81235
   A35        1.84847   0.00145   0.00186  -0.00119  -0.00047   1.84800
   A36        2.78296   0.00176   0.01623  -0.00866   0.00796   2.79092
   A37        3.03092   0.00016  -0.00532   0.02993   0.02472   3.05564
   A38        3.00613   0.00073   0.00607  -0.03489  -0.02934   2.97679
   A39        3.12371  -0.00111   0.00070  -0.01532  -0.01668   3.10703
   A40        3.15084  -0.00082   0.00093   0.00553   0.00698   3.15781
   A41        3.14631   0.00004   0.00317  -0.00080   0.00088   3.14719
   A42        3.05103  -0.00012   0.01745   0.01932   0.03555   3.08658
    D1       -1.68035   0.00036  -0.01054   0.10728   0.09548  -1.58487
    D2        1.05691   0.00013   0.02200   0.14474   0.16564   1.22254
    D3        1.41075   0.00014  -0.00908   0.09793   0.08837   1.49913
    D4       -2.13518  -0.00009   0.02346   0.13539   0.15853  -1.97664
    D5       -0.08681   0.00026  -0.00108  -0.01385  -0.01407  -0.10089
    D6        3.10245   0.00044  -0.00239  -0.00496  -0.00718   3.09527
    D7       -1.64379   0.00016  -0.00227   0.04384   0.04117  -1.60262
    D8        2.55153  -0.00003  -0.00169   0.04043   0.03834   2.58987
    D9        0.42711   0.00015  -0.00323   0.04458   0.04095   0.46806
   D10        1.45405   0.00001  -0.00101   0.03541   0.03481   1.48886
   D11       -0.63381  -0.00018  -0.00043   0.03200   0.03197  -0.60184
   D12       -2.75823  -0.00000  -0.00196   0.03615   0.03458  -2.72365
   D13        1.69246  -0.00023   0.00755  -0.11748  -0.10984   1.58263
   D14       -1.11219  -0.00035  -0.02082  -0.15908  -0.17670  -1.28889
   D15        1.22532  -0.00101  -0.03916   0.05445   0.01208   1.23741
   D16       -2.08145  -0.00142  -0.02876   0.02848   0.00272  -2.07873
   D17        0.62082   0.00045  -0.00653   0.12867   0.12362   0.74445
   D18       -1.33829  -0.00118  -0.00382   0.11877   0.11878  -1.21951
   D19       -2.81785  -0.00068   0.03048   0.02418   0.05401  -2.76384
   D20        1.24923  -0.00078   0.03572   0.08765   0.12220   1.37143
   D21        0.59972  -0.00103  -0.08033  -0.08796  -0.16790   0.43182
   D22       -1.54264  -0.00013  -0.07019  -0.03842  -0.10941  -1.65205
   D23        0.18047  -0.00077  -0.01596   0.07286   0.05545   0.23592
   D24        2.17460   0.00043  -0.02096   0.07225   0.05151   2.22612
   D25        2.19436  -0.00064   0.00013  -0.01704  -0.01510   2.17926
   D26        0.02608  -0.00091   0.01204  -0.02335  -0.00884   0.01724
   D27       -2.24017  -0.00012  -0.00002   0.02380   0.02484  -2.21533
   D28       -0.06345   0.00058  -0.01193   0.03145   0.02100  -0.04246
   D29        2.03969  -0.00068   0.00754   0.02657   0.03426   2.07396
   D30       -2.06678   0.00002  -0.00437   0.03422   0.03042  -2.03635
   D31       -2.20379  -0.00160   0.02452  -0.16987  -0.14550  -2.34929
   D32       -0.45277  -0.00148   0.02121  -0.21851  -0.19624  -0.64902
   D33       -1.11238  -0.00005  -0.00964   0.07822   0.06855  -1.04383
   D34        0.73743  -0.00019  -0.01078   0.05451   0.04501   0.78245
   D35       -0.38835  -0.00055   0.00607  -0.09540  -0.08801  -0.47635
   D36        1.52843   0.00012   0.00423  -0.07905  -0.07552   1.45291
   D37        1.76859  -0.00005  -0.00650  -0.08743  -0.09293   1.67566
   D38       -2.59782   0.00062  -0.00834  -0.07108  -0.08045  -2.67827
   D39       -0.45476  -0.00023   0.01170   0.00456   0.01683  -0.43793
   D40       -2.72156  -0.00092   0.01991  -0.01819   0.00141  -2.72016
   D41       -0.38642   0.00058   0.07344  -0.10896  -0.03551  -0.42193
   D42       -2.42989   0.00004   0.08023  -0.09973  -0.01826  -2.44815
         Item               Value     Threshold  Converged?
 Maximum Force            0.004759     0.000015     NO 
 RMS     Force            0.001036     0.000010     NO 
 Maximum Displacement     0.631524     0.000060     NO 
 RMS     Displacement     0.178360     0.000040     NO 
 Predicted change in Energy=-5.900652D-04
 GradGradGradGradGradGradGradGradGradGradGradGradGradGradGradGradGradGrad

                          Input orientation:                          
 ---------------------------------------------------------------------
 Center     Atomic      Atomic             Coordinates (Angstroms)
 Number     Number       Type             X           Y           Z
 ---------------------------------------------------------------------
      1          6           0       -0.791772   -1.125853   -0.393374
      2          8           0        0.427633   -1.123371   -0.493394
      3          8           0       -1.543758   -0.129974   -0.094710
      4          1           0       -0.972911    0.693835    0.154343
      5          6           0       -1.582532   -2.418153   -0.715136
      6          9           0       -1.937980   -2.392342   -2.016797
      7          9           0       -2.690645   -2.528870    0.021782
      8          9           0       -0.820044   -3.496125   -0.509630
      9          8           0        0.302044    0.576040    3.052044
     10          1           0       -0.182262   -0.273102    2.954557
     11          1           0       -0.080667    1.039014    3.802223
     12          8           0        2.644104   -0.395198   -1.995283
     13          1           0        1.932461   -0.906565   -1.582232
     14          1           0        3.464191   -0.837953   -1.758177
     15          8           0        2.129211   -1.259441    1.737508
     16          1           0        1.665989   -0.943067    0.941559
     17          1           0        2.098480   -0.517660    2.355883
     18          8           0        2.059585    2.051227   -0.924870
     19          1           0        2.359811    1.213480   -1.340531
     20          1           0        1.983941    2.692766   -1.637025
     21          8           0       -0.429551   -1.965954    2.424919
     22          1           0        0.519363   -2.062623    2.211745
     23          1           0       -0.689347   -2.719718    2.960951
     24          8           0       -0.159964    1.817591    0.627560
     25          1           0        0.629577    1.934339    0.048435
     26          1           0        0.182127    1.512257    1.485830
 ---------------------------------------------------------------------
                    Distance matrix (angstroms):
                    1          2          3          4          5
     1  C    0.000000
     2  O    1.223503   0.000000
     3  O    1.283144   2.243249   0.000000
     4  H    1.908945   2.383973   1.032742   0.000000
     5  C    1.548829   2.401331   2.371117   3.288177   0.000000
     6  F    2.356541   3.086611   2.994684   3.894829   1.349567
     7  F    2.397191   3.458972   2.661507   3.654314   1.335373
     8  F    2.373290   2.680844   3.467981   4.244997   1.336280
     9  O    3.995470   3.933688   3.715845   3.167974   5.168023
    10  H    3.508181   3.603235   3.342482   3.066153   4.475338
    11  H    4.774448   4.835970   4.323569   3.771243   5.883377
    12  O    3.860727   2.774644   4.606594   4.346226   4.857527
    13  H    2.980422   1.870048   3.860040   3.744083   3.923255
    14  H    4.478705   3.301791   5.324276   5.068726   5.390212
    15  O    3.618100   2.809059   4.257161   3.993102   4.597294
    16  H    2.802864   1.903976   3.469502   3.203584   3.933625
    17  H    4.035079   3.358123   4.406995   3.968368   5.156828
    18  O    4.301926   3.595485   4.293121   3.493314   5.769260
    19  H    4.037582   3.148306   4.312168   3.689406   5.396476
    20  H    4.881916   4.277019   4.774019   3.993457   6.300088
    21  O    2.963064   3.156147   3.310712   3.539101   3.375469
    22  H    3.063211   2.865028   3.648470   3.749380   3.620911
    23  H    3.715157   3.965913   4.095590   4.428296   3.795041
    24  O    3.178892   3.201729   2.495911   1.465484   4.665626
    25  H    3.402970   3.111905   3.000877   2.029294   4.941726
    26  H    3.382235   3.305169   2.858970   1.943396   4.838016
                    6          7          8          9         10
     6  F    0.000000
     7  F    2.177371   0.000000
     8  F    2.177079   2.171895   0.000000
     9  O    6.286664   5.270592   5.525136   0.000000
    10  H    5.682261   4.470083   4.774436   0.982393   0.000000
    11  H    7.006054   5.816658   6.301288   0.961031   1.565409
    12  O    4.998453   6.089388   4.880905   5.648368   5.701244
    13  H    4.168536   5.155370   3.928432   5.131558   5.045373
    14  H    5.627296   6.626421   5.194172   5.927629   5.985445
    15  O    5.649807   5.271260   4.330184   2.904400   2.792308
    16  H    4.882710   4.726628   3.847651   2.936355   2.813725
    17  H    6.239212   5.694621   5.059664   2.215401   2.370655
    18  O    6.076029   6.666192   6.264009   4.591402   5.047607
    19  H    5.650690   6.431810   5.743019   4.892387   5.207672
    20  H    6.433041   7.202005   6.887360   5.412641   5.879748
    21  O    4.710202   3.347310   3.332489   2.718502   1.790927
    22  H    4.901818   3.913755   3.354821   2.777745   2.060688
    23  H    5.142396   3.560945   3.558767   3.442843   2.498621
    24  O    5.279915   5.065869   5.473983   2.762793   3.128324
    25  H    5.438538   5.562806   5.648255   3.312692   3.738640
    26  H    5.657662   5.169813   5.483622   1.828636   2.340394
                   11         12         13         14         15
    11  H    0.000000
    12  O    6.564482   0.000000
    13  H    6.068798   0.968784   0.000000
    14  H    6.856170   0.961663   1.543328   0.000000
    15  O    3.798619   3.865975   3.344235   3.765586   0.000000
    16  H    3.893950   3.143551   2.538081   3.245482   0.973758
    17  H    3.043652   4.386952   3.960752   4.346636   0.966215
    18  O    5.286839   2.733577   3.032625   3.318837   4.248956
    19  H    5.695111   1.759935   2.176153   2.366952   3.955104
    20  H    6.048382   3.178000   3.600116   3.830377   5.198896
    21  O    3.323931   5.608281   4.770604   5.825110   2.742072
    22  H    3.536920   4.999392   4.210413   5.092358   1.860541
    23  H    3.899524   6.409332   5.549946   6.562247   3.401983
    24  O    3.269703   4.431539   4.084415   5.087058   3.992548
    25  H    3.923899   3.696194   3.525240   4.357120   3.911791
    26  H    2.378801   4.670960   4.281049   5.178708   3.396586
                   16         17         18         19         20
    16  H    0.000000
    17  H    1.538938   0.000000
    18  O    3.550249   4.167017   0.000000
    19  H    3.215590   4.090063   0.982206   0.000000
    20  H    4.468721   5.124770   0.961488   1.554822   0.000000
    21  O    2.763683   2.914320   5.792636   5.662858   6.635361
    22  H    2.044879   2.213887   5.397629   5.170954   6.290607
    23  H    3.575198   3.603768   6.739298   6.578006   7.588335
    24  O    3.324745   3.679819   2.718644   3.253859   3.238921
    25  H    3.186108   3.673458   1.733756   2.332933   2.291351
    26  H    2.920050   2.924032   3.102711   3.580488   3.793727
                   21         22         23         24         25
    21  O    0.000000
    22  H    0.977357   0.000000
    23  H    0.960720   1.566545   0.000000
    24  O    4.197427   4.245843   5.129535   0.000000
    25  H    4.688467   4.546181   5.646464   0.986099   0.000000
    26  H    3.654312   3.663393   4.565639   0.973079   1.563480
                   26
    26  H    0.000000
 Stoichiometry    C2H13F3O8
 Framework group  C1[X(C2H13F3O8)]
 Deg. of freedom    72
 Full point group                 C1      NOp   1
 Largest Abelian subgroup         C1      NOp   1
 Largest concise Abelian subgroup C1      NOp   1
                         Standard orientation:                         
 ---------------------------------------------------------------------
 Center     Atomic      Atomic             Coordinates (Angstroms)
 Number     Number       Type             X           Y           Z
 ---------------------------------------------------------------------
      1          6           0       -0.769827   -0.355113   -0.413857
      2          8           0        0.034714   -0.720179    0.432547
      3          8           0       -0.506351    0.088888   -1.588549
      4          1           0        0.512887    0.196472   -1.715575
      5          6           0       -2.287343   -0.479607   -0.130099
      6          9           0       -2.715755   -1.671826   -0.595294
      7          9           0       -2.993489    0.483725   -0.727233
      8          9           0       -2.522437   -0.433043    1.184513
      9          8           0        1.747701    2.745198   -0.295968
     10          1           0        0.792511    2.766810   -0.067405
     11          1           0        1.945838    3.555273   -0.773568
     12          8           0        1.809331   -2.680527    1.273036
     13          1           0        1.027643   -2.115159    1.184347
     14          1           0        2.077583   -2.623616    2.194772
     15          8           0        1.435989    1.084690    2.066463
     16          1           0        1.226426    0.405876    1.400506
     17          1           0        2.051087    1.685534    1.625768
     18          8           0        3.358370   -1.538282   -0.668148
     19          1           0        2.887246   -1.999289    0.060030
     20          1           0        3.657734   -2.224375   -1.271569
     21          8           0       -0.683201    2.325264    0.846231
     22          1           0       -0.150138    1.910362    1.552578
     23          1           0       -1.317194    2.914497    1.263173
     24          8           0        1.947602    0.465936   -1.844526
     25          1           0        2.469475   -0.273658   -1.453325
     26          1           0        2.093800    1.231980   -1.262558
 ---------------------------------------------------------------------
 Rotational constants (GHZ):           0.6360543           0.4153616           0.3489567
 Standard basis: 6-31++G(d,p) (6D, 7F)
 There are   325 symmetry adapted cartesian basis functions of A   symmetry.
 There are   325 symmetry adapted basis functions of A   symmetry.
   325 basis functions,   520 primitive gaussians,   325 cartesian basis functions
    58 alpha electrons       58 beta electrons
       nuclear repulsion energy      1033.6181631551 Hartrees.
 NAtoms=   26 NActive=   26 NUniq=   26 SFac= 1.00D+00 NAtFMM=   60 NAOKFM=F Big=F
 Integral buffers will be    131072 words long.
 Raffenetti 2 integral format.
 Two-electron integral symmetry is turned on.
 Nuclear repulsion after empirical dispersion term =     1033.6029280987 Hartrees.
 One-electron integrals computed using PRISM.
 NBasis=   325 RedAO= T EigKep=  2.65D-05  NBF=   325
 NBsUse=   325 1.00D-06 EigRej= -1.00D+00 NBFU=   325
 Initial guess from the checkpoint file:  "/local_scratch/slurm.5787881/Gau-2107365.chk"
 B after Tr=     0.000000    0.000000    0.000000
         Rot=    0.998559    0.049396    0.017505   -0.011523 Ang=   6.15 deg.
 ExpMin= 3.60D-02 ExpMax= 7.00D+03 ExpMxC= 1.05D+03 IAcc=3 IRadAn=         5 AccDes= 0.00D+00
 Harris functional with IExCor= 4639 and IRadAn=       5 diagonalized for initial guess.
 HarFok:  IExCor= 4639 AccDes= 0.00D+00 IRadAn=         5 IDoV= 1 UseB2=F ITyADJ=14
 ICtDFT=  3500011 ScaDFX=  1.000000  1.000000  1.000000  1.000000
 FoFCou: FMM=F IPFlag=           0 FMFlag=      100000 FMFlg1=           0
         NFxFlg=           0 DoJE=T BraDBF=F KetDBF=T FulRan=T
         wScrn=  0.000000 ICntrl=       500 IOpCl=  0 I1Cent=   200000004 NGrid=           0
         NMat0=    1 NMatS0=      1 NMatT0=    0 NMatD0=    1 NMtDS0=    0 NMtDT0=    0
 Petite list used in FoFCou.
 Requested convergence on RMS density matrix=1.00D-10 within 128 cycles.
 Requested convergence on MAX density matrix=1.00D-08.
 Requested convergence on             energy=1.00D-08.
 No special actions if energy rises.
 SCF Done:  E(RwB97XD) =  -985.236832609     A.U. after   16 cycles
            NFock= 16  Conv=0.89D-10     -V/T= 2.0083
 Calling FoFJK, ICntrl=      2127 FMM=F ISym2X=0 I1Cent= 0 IOpClX= 0 NMat=1 NMatS=1 NMatT=0.
 ***** Axes restored to original set *****
 -------------------------------------------------------------------
 Center     Atomic                   Forces (Hartrees/Bohr)
 Number     Number              X              Y              Z
 -------------------------------------------------------------------
      1        6           0.002582475   -0.001092105   -0.001816632
      2        8          -0.001515889   -0.001909050    0.000921039
      3        8          -0.006167448   -0.005940182   -0.000455659
      4        1           0.002784395    0.008030108    0.001466192
      5        6           0.000281402    0.000851554   -0.000339155
      6        9           0.000398074   -0.001273765    0.003449719
      7        9           0.001857697   -0.000720962   -0.002099848
      8        9          -0.002649593    0.001423828   -0.001078635
      9        8          -0.001207241   -0.000775465    0.000518222
     10        1           0.000641806    0.001913031    0.001683430
     11        1           0.000584263   -0.000376134   -0.000588429
     12        8           0.002682923   -0.000510069    0.000786762
     13        1          -0.001595364    0.000216441   -0.000738989
     14        1          -0.000410339    0.000458038   -0.000500262
     15        8          -0.003719686    0.001123208   -0.002299648
     16        1           0.004376307   -0.001305257    0.001892245
     17        1           0.000467809    0.000403104   -0.000840617
     18        8          -0.000330191    0.000664261   -0.002084203
     19        1          -0.001296941    0.000536170    0.000728816
     20        1           0.000835150   -0.000479933    0.001032224
     21        8          -0.001360690   -0.000049832    0.000212021
     22        1           0.001943348   -0.001743228    0.000830978
     23        1           0.000041296    0.000603209   -0.001140591
     24        8           0.003532204   -0.001591335   -0.004377991
     25        1          -0.000574429    0.000933406   -0.000053149
     26        1          -0.002181337    0.000610960    0.004892163
 -------------------------------------------------------------------
 Cartesian Forces:  Max     0.008030108 RMS     0.002123679

 GradGradGradGradGradGradGradGradGradGradGradGradGradGradGradGradGradGrad
 Berny optimization.
 Using GEDIIS/GDIIS optimizer.
 FormGI is forming the generalized inverse of G from B-inverse, IUseBI=4.
 Internal  Forces:  Max     0.008590269 RMS     0.001389677
 Search for a local minimum.
 Step number   8 out of a maximum of  156
 All quantities printed in internal units (Hartrees-Bohrs-Radians)
 Mixed Optimization -- RFO/linear search
 Update second derivatives using D2CorX and points    8    7
 ITU=  0  1  0  0  0  1  1  0
 Use linear search instead of GDIIS.
     Eigenvalues ---   -0.00035   0.00036   0.00085   0.00104   0.00148
     Eigenvalues ---    0.00174   0.00326   0.00380   0.00577   0.00701
     Eigenvalues ---    0.00839   0.00911   0.00942   0.01092   0.01131
     Eigenvalues ---    0.01273   0.01426   0.01566   0.01647   0.01883
     Eigenvalues ---    0.02016   0.02155   0.02204   0.02412   0.02567
     Eigenvalues ---    0.02773   0.02975   0.03077   0.03342   0.03565
     Eigenvalues ---    0.03641   0.03700   0.04511   0.04726   0.05070
     Eigenvalues ---    0.06221   0.06575   0.07035   0.07538   0.08189
     Eigenvalues ---    0.08635   0.09093   0.10723   0.11353   0.14247
     Eigenvalues ---    0.15075   0.19267   0.19976   0.21840   0.23089
     Eigenvalues ---    0.23708   0.27106   0.28227   0.36900   0.40601
     Eigenvalues ---    0.40803   0.42387   0.45884   0.46756   0.47811
     Eigenvalues ---    0.48483   0.51358   0.53113   0.53688   0.57330
     Eigenvalues ---    0.58212   0.59005   0.59091   0.59527   0.65068
     Eigenvalues ---    0.85054   1.13008
 RFO step:  Lambda=-1.32438191D-03 EMin=-3.52683153D-04
 Quartic linear search produced a step of -0.77185.
 Iteration  1 RMS(Cart)=  0.05927058 RMS(Int)=  0.04505478
 Iteration  2 RMS(Cart)=  0.01256754 RMS(Int)=  0.00700219
 Iteration  3 RMS(Cart)=  0.00205864 RMS(Int)=  0.00345321
 Iteration  4 RMS(Cart)=  0.00003929 RMS(Int)=  0.00345311
 Iteration  5 RMS(Cart)=  0.00000013 RMS(Int)=  0.00345311
 Variable       Old X    -DE/DX   Delta X   Delta X   Delta X     New X
                                 (Linear)    (Quad)   (Total)
    R1        2.31208  -0.00035  -0.00317   0.00462  -0.00019   2.31190
    R2        2.42479   0.00277   0.00555  -0.01306  -0.00746   2.41733
    R3        2.92686  -0.00016   0.00009  -0.00009  -0.00000   2.92686
    R4        3.53388   0.00023   0.00642   0.00942   0.01407   3.54795
    R5        3.59799   0.00093   0.05744  -0.03020   0.02583   3.62383
    R6        1.95160   0.00859   0.00969   0.09253   0.10416   2.05576
    R7        2.76936   0.00033  -0.00736  -0.10160  -0.10700   2.66237
    R8        2.55031  -0.00346   0.00023  -0.00696  -0.00672   2.54359
    R9        2.52349  -0.00264   0.00008  -0.00132  -0.00124   2.52225
   R10        2.52520  -0.00283  -0.00104   0.00130   0.00026   2.52546
   R11        1.85645  -0.00130  -0.00554   0.00749  -0.00087   1.85559
   R12        1.81609  -0.00087  -0.00115  -0.00161  -0.00276   1.81332
   R13        3.45562   0.00033  -0.00888  -0.04221  -0.05134   3.40429
   R14        3.38436   0.00137  -0.00057  -0.09370  -0.09733   3.28703
   R15        1.83074   0.00137   0.00118   0.00063   0.00102   1.83176
   R16        1.81728  -0.00068  -0.00027  -0.00119  -0.00146   1.81582
   R17        3.32579   0.00098   0.00770   0.00365   0.01344   3.33923
   R18        1.84014  -0.00338  -0.00368  -0.00538  -0.00940   1.83073
   R19        1.82588  -0.00024  -0.00049  -0.00177  -0.00225   1.82363
   R20        3.51591   0.00025   0.01217   0.01781   0.03109   3.54700
   R21        1.85610  -0.00012   0.00002  -0.00051   0.00173   1.85783
   R22        1.81695  -0.00115  -0.00035  -0.00207  -0.00242   1.81453
   R23        3.27632   0.00023  -0.00473  -0.01272  -0.01562   3.26070
   R24        1.84694   0.00200   0.00086   0.00304   0.00349   1.85042
   R25        1.81550  -0.00112  -0.00042  -0.00048  -0.00090   1.81459
   R26        1.86346  -0.00009  -0.00149   0.00345   0.00368   1.86713
   R27        1.83885   0.00377   0.00063   0.01463   0.01552   1.85438
    A1        2.21622   0.00077   0.00219   0.00534   0.00381   2.22003
    A2        2.08697   0.00023   0.00192  -0.01053  -0.00675   2.08022
    A3        1.97874  -0.00101  -0.00388   0.00516   0.00311   1.98185
    A4        2.58648  -0.00043   0.10375  -0.08298   0.01993   2.60640
    A5        2.19791   0.00151  -0.01519   0.02013   0.00790   2.20581
    A6        1.47511  -0.00121  -0.09157   0.06572  -0.02916   1.44595
    A7        1.92976   0.00017   0.00135   0.00162   0.00385   1.93361
    A8        1.89535   0.00157   0.00016   0.01112   0.01124   1.90659
    A9        1.95865   0.00132  -0.00021   0.00222   0.00200   1.96064
   A10        1.92817   0.00196   0.00319   0.00066   0.00384   1.93200
   A11        1.89155  -0.00161  -0.00174  -0.00183  -0.00360   1.88795
   A12        1.89025  -0.00185  -0.00148  -0.00364  -0.00515   1.88510
   A13        1.89837  -0.00156  -0.00009  -0.00873  -0.00882   1.88955
   A14        1.87291   0.00028   0.01261   0.00478   0.02215   1.89507
   A15        1.90203  -0.00018   0.01095   0.01769   0.01629   1.91832
   A16        1.97776   0.00065   0.03021  -0.00013   0.03212   2.00988
   A17        2.72493  -0.00015   0.02182   0.10232   0.10671   2.83164
   A18        1.85280  -0.00006   0.00160   0.00717   0.00870   1.86151
   A19        1.77746   0.00030   0.00158  -0.00800  -0.00783   1.76963
   A20        2.05654   0.00022   0.00294  -0.01892  -0.01486   2.04168
   A21        2.69184  -0.00041  -0.03986   0.00603  -0.03968   2.65216
   A22        1.83234  -0.00033   0.01145  -0.00436   0.00151   1.83385
   A23        1.50775   0.00149   0.04107   0.03490   0.08435   1.59210
   A24        1.71203   0.00023   0.02686   0.04170   0.06782   1.77985
   A25        2.67850   0.00052  -0.03649  -0.01463  -0.04233   2.63618
   A26        1.85428   0.00021  -0.00232   0.00549   0.00185   1.85613
   A27        2.01771   0.00010  -0.00127  -0.00568  -0.00377   2.01394
   A28        1.97784   0.00017  -0.00139   0.03950   0.03678   2.01462
   A29        1.59473   0.00260   0.00875   0.00378   0.00391   1.59865
   A30        2.23185  -0.00062  -0.01468   0.02096   0.01288   2.24473
   A31        1.88246  -0.00026   0.00084  -0.00864  -0.00664   1.87582
   A32        2.59246  -0.00038  -0.02173  -0.05236  -0.07650   2.51596
   A33        1.92336   0.00002   0.01610  -0.00896   0.00640   1.92976
   A34        1.81235   0.00020  -0.01102   0.01484   0.00403   1.81639
   A35        1.84800   0.00158   0.00036   0.02473   0.02689   1.87489
   A36        2.79092   0.00158  -0.00615   0.05961   0.04720   2.83813
   A37        3.05564  -0.00076  -0.01908  -0.00497  -0.02384   3.03180
   A38        2.97679   0.00154   0.02265   0.02301   0.04754   3.02433
   A39        3.10703  -0.00099   0.01288  -0.03862  -0.02734   3.07968
   A40        3.15781  -0.00160  -0.00538  -0.00042  -0.00367   3.15415
   A41        3.14719  -0.00026  -0.00068  -0.01952  -0.01774   3.12945
   A42        3.08658   0.00005  -0.02744   0.03811   0.01119   3.09777
    D1       -1.58487   0.00048  -0.07369   0.06640  -0.00500  -1.58987
    D2        1.22254  -0.00048  -0.12785   0.10603  -0.02062   1.20192
    D3        1.49913   0.00040  -0.06821   0.06591  -0.00107   1.49806
    D4       -1.97664  -0.00057  -0.12237   0.10554  -0.01669  -1.99333
    D5       -0.10089   0.00031   0.01086  -0.05054  -0.04060  -0.14148
    D6        3.09527   0.00036   0.00554  -0.04963  -0.04406   3.05121
    D7       -1.60262   0.00001  -0.03178   0.03948   0.00824  -1.59438
    D8        2.58987   0.00016  -0.02959   0.03302   0.00395   2.59382
    D9        0.46806  -0.00013  -0.03161   0.04221   0.01116   0.47922
   D10        1.48886  -0.00001  -0.02687   0.03915   0.01174   1.50059
   D11       -0.60184   0.00014  -0.02468   0.03268   0.00745  -0.59439
   D12       -2.72365  -0.00015  -0.02669   0.04187   0.01465  -2.70900
   D13        1.58263  -0.00017   0.08478   0.01251   0.09719   1.67982
   D14       -1.28889   0.00033   0.13639  -0.02488   0.10890  -1.17999
   D15        1.23741  -0.00094  -0.00933  -0.14978  -0.15514   1.08227
   D16       -2.07873  -0.00158  -0.00210  -0.15214  -0.15767  -2.23640
   D17        0.74445   0.00023  -0.09542   0.10143   0.00404   0.74849
   D18       -1.21951  -0.00131  -0.09168   0.06984  -0.02634  -1.24585
   D19       -2.76384  -0.00041  -0.04169  -0.39620  -0.43721   3.08213
   D20        1.37143  -0.00127  -0.09432  -0.40951  -0.50204   0.86940
   D21        0.43182   0.00026   0.12959   0.08502   0.21803   0.64985
   D22       -1.65205  -0.00038   0.08445   0.06690   0.15530  -1.49675
   D23        0.23592  -0.00140  -0.04280   0.49483   0.45586   0.69178
   D24        2.22612   0.00025  -0.03976   0.49450   0.45535   2.68146
   D25        2.17926  -0.00016   0.01166  -0.09159  -0.08111   2.09815
   D26        0.01724  -0.00053   0.00682  -0.06945  -0.06430  -0.04706
   D27       -2.21533  -0.00035  -0.01917  -0.02700  -0.04640  -2.26174
   D28       -0.04246   0.00050  -0.01621   0.03535   0.01914  -0.02332
   D29        2.07396  -0.00079  -0.02645  -0.02262  -0.04941   2.02454
   D30       -2.03635   0.00006  -0.02348   0.03973   0.01613  -2.02022
   D31       -2.34929  -0.00126   0.11230  -0.02065   0.09138  -2.25791
   D32       -0.64902  -0.00063   0.15147   0.03179   0.18445  -0.46457
   D33       -1.04383  -0.00052  -0.05291   0.06311   0.01444  -1.02940
   D34        0.78245  -0.00067  -0.03474   0.06209   0.03276   0.81521
   D35       -0.47635  -0.00060   0.06793  -0.05034   0.01744  -0.45891
   D36        1.45291   0.00018   0.05829  -0.02545   0.03387   1.48678
   D37        1.67566  -0.00028   0.07173  -0.02947   0.04196   1.71762
   D38       -2.67827   0.00050   0.06209  -0.00458   0.05839  -2.61987
   D39       -0.43793  -0.00117  -0.01299  -0.12694  -0.12999  -0.56792
   D40       -2.72016  -0.00157  -0.00108  -0.14891  -0.14376  -2.86392
   D41       -0.42193   0.00092   0.02741  -0.08774  -0.05649  -0.47842
   D42       -2.44815   0.00016   0.01409  -0.09444  -0.07709  -2.52524
         Item               Value     Threshold  Converged?
 Maximum Force            0.008590     0.000015     NO 
 RMS     Force            0.001390     0.000010     NO 
 Maximum Displacement     0.263424     0.000060     NO 
 RMS     Displacement     0.068902     0.000040     NO 
 Predicted change in Energy=-1.224485D-03
 GradGradGradGradGradGradGradGradGradGradGradGradGradGradGradGradGradGrad

                          Input orientation:                          
 ---------------------------------------------------------------------
 Center     Atomic      Atomic             Coordinates (Angstroms)
 Number     Number       Type             X           Y           Z
 ---------------------------------------------------------------------
      1          6           0       -0.800485   -1.124162   -0.416902
      2          8           0        0.416224   -1.125838   -0.544687
      3          8           0       -1.545417   -0.127933   -0.118662
      4          1           0       -0.943559    0.735391    0.156803
      5          6           0       -1.591127   -2.426279   -0.696618
      6          9           0       -1.970562   -2.446073   -1.987888
      7          9           0       -2.685666   -2.527673    0.060463
      8          9           0       -0.826997   -3.499854   -0.474028
      9          8           0        0.237154    0.596539    3.105974
     10          1           0       -0.116613   -0.313854    3.004844
     11          1           0       -0.220065    1.023120    3.833816
     12          8           0        2.651227   -0.419969   -2.022383
     13          1           0        1.924537   -0.940313   -1.647210
     14          1           0        3.466032   -0.860429   -1.766650
     15          8           0        2.121154   -1.179300    1.681809
     16          1           0        1.707228   -0.892938    0.854040
     17          1           0        2.118664   -0.397301    2.247263
     18          8           0        2.077987    2.007287   -0.873844
     19          1           0        2.343391    1.169936   -1.315353
     20          1           0        2.069537    2.682091   -1.556900
     21          8           0       -0.404927   -1.922311    2.408751
     22          1           0        0.546281   -2.050410    2.214769
     23          1           0       -0.707365   -2.695152    2.891774
     24          8           0       -0.151423    1.788821    0.654505
     25          1           0        0.652024    1.914054    0.093239
     26          1           0        0.149852    1.467129    1.531253
 ---------------------------------------------------------------------
                    Distance matrix (angstroms):
                    1          2          3          4          5
     1  C    0.000000
     2  O    1.223402   0.000000
     3  O    1.279197   2.241729   0.000000
     4  H    1.951294   2.409414   1.087861   0.000000
     5  C    1.548827   2.396600   2.370341   3.338237   0.000000
     6  F    2.363161   3.085871   3.008077   3.971920   1.346010
     7  F    2.398255   3.457322   2.662895   3.700244   1.334716
     8  F    2.376526   2.680773   3.465871   4.283554   1.336415
     9  O    4.055633   4.040542   3.755090   3.179776   5.190351
    10  H    3.582265   3.680001   3.439817   3.145806   4.509695
    11  H    4.797532   4.918757   4.324762   3.758545   5.856876
    12  O    3.871404   2.770753   4.617494   4.359610   4.876525
    13  H    2.995530   1.877494   3.877757   3.780003   3.933397
    14  H    4.482693   3.296204   5.326071   5.068610   5.401085
    15  O    3.597721   2.804804   4.217915   3.922264   4.581801
    16  H    2.820883   1.917647   3.480098   3.188145   3.954089
    17  H    4.018399   3.350232   4.369857   3.876884   5.152256
    18  O    4.277893   3.561779   4.272998   3.436523   5.757631
    19  H    3.994253   3.094911   4.270756   3.627687   5.366193
    20  H    4.901447   4.272978   4.799234   3.975571   6.343184
    21  O    2.962739   3.167248   3.302776   3.524880   3.362197
    22  H    3.097967   2.913133   3.676414   3.770350   3.631248
    23  H    3.663880   3.941379   4.044215   4.393687   3.705386
    24  O    3.170909   3.202424   2.492980   1.408865   4.654604
    25  H    3.405992   3.115042   3.007217   1.984734   4.949150
    26  H    3.378348   3.332260   2.853135   1.902656   4.811760
                    6          7          8          9         10
     6  F    0.000000
     7  F    2.171123   0.000000
     8  F    2.170247   2.164594   0.000000
     9  O    6.330793   5.251544   5.543398   0.000000
    10  H    5.736799   4.491148   4.770512   0.981934   0.000000
    11  H    6.999413   5.738076   6.275601   0.959570   1.576514
    12  O    5.046506   6.104350   4.897054   5.758566   5.739792
    13  H    4.189889   5.166220   3.936819   5.272754   5.118628
    14  H    5.667431   6.630342   5.202647   6.024191   5.991765
    15  O    5.640349   5.249037   4.327146   2.954879   2.739894
    16  H    4.900502   4.753908   3.870668   3.074227   2.878836
    17  H    6.233438   5.692290   5.070323   2.294599   2.361643
    18  O    6.120805   6.643130   6.239181   4.606282   5.024758
    19  H    5.669040   6.391916   5.706674   4.930837   5.188194
    20  H    6.542646   7.236674   6.912233   5.426744   5.879154
    21  O    4.696380   3.329068   3.313186   2.691281   1.739421
    22  H    4.914608   3.913348   3.349090   2.810008   2.019721
    23  H    5.046664   3.458041   3.462727   3.431214   2.456085
    24  O    5.312799   5.040574   5.449776   2.753584   3.153815
    25  H    5.497250   5.556094   5.640894   3.314292   3.745907
    26  H    5.673946   5.114863   5.444842   1.801471   2.326882
                   11         12         13         14         15
    11  H    0.000000
    12  O    6.679962   0.000000
    13  H    6.204517   0.969325   0.000000
    14  H    6.964215   0.960890   1.548177   0.000000
    15  O    3.868216   3.818193   3.343372   3.715138   0.000000
    16  H    4.032965   3.064089   2.511118   3.156337   0.968783
    17  H    3.162974   4.302791   3.936936   4.259271   0.965022
    18  O    5.330262   2.745782   3.051227   3.308710   4.085042
    19  H    5.753851   1.767047   2.176860   2.363551   3.814614
    20  H    6.087223   3.190269   3.626430   3.813612   5.040064
    21  O    3.277277   5.588565   4.779283   5.791882   2.731592
    22  H    3.557413   5.004257   4.248150   5.078651   1.876993
    23  H    3.866581   6.372247   5.532517   6.518003   3.429627
    24  O    3.270937   4.460866   4.129852   5.095733   3.876816
    25  H    3.942869   3.730996   3.577131   4.367560   3.775014
    26  H    2.373980   4.737757   4.364391   5.224053   3.303374
                   16         17         18         19         20
    16  H    0.000000
    17  H    1.534929   0.000000
    18  O    3.396226   3.940179   0.000000
    19  H    3.060460   3.898586   0.983120   0.000000
    20  H    4.327208   4.894561   0.960207   1.555620   0.000000
    21  O    2.817434   2.953006   5.690521   5.566345   6.561241
    22  H    2.130522   2.281713   5.324524   5.105095   6.240381
    23  H    3.637389   3.698912   6.637093   6.476568   7.511100
    24  O    3.268979   3.531190   2.711798   3.238434   3.258974
    25  H    3.093780   3.483277   1.725489   2.323481   2.306986
    26  H    2.907568   2.804459   3.129531   3.605981   3.833798
                   21         22         23         24         25
    21  O    0.000000
    22  H    0.979201   0.000000
    23  H    0.960241   1.563859   0.000000
    24  O    4.112680   4.202488   5.041870   0.000000
    25  H    4.603958   4.497670   5.560981   0.988043   0.000000
    26  H    3.544867   3.605195   4.462110   0.981294   1.587388
                   26
    26  H    0.000000
 Stoichiometry    C2H13F3O8
 Framework group  C1[X(C2H13F3O8)]
 Deg. of freedom    72
 Full point group                 C1      NOp   1
 Largest Abelian subgroup         C1      NOp   1
 Largest concise Abelian subgroup C1      NOp   1
                         Standard orientation:                         
 ---------------------------------------------------------------------
 Center     Atomic      Atomic             Coordinates (Angstroms)
 Number     Number       Type             X           Y           Z
 ---------------------------------------------------------------------
      1          6           0       -0.779227   -0.356730   -0.436067
      2          8           0        0.017487   -0.791599    0.384206
      3          8           0       -0.513534    0.136883   -1.585891
      4          1           0        0.559524    0.261907   -1.713792
      5          6           0       -2.296111   -0.444043   -0.135561
      6          9           0       -2.781818   -1.595385   -0.635805
      7          9           0       -2.979542    0.566316   -0.677376
      8          9           0       -2.517474   -0.440280    1.182388
      9          8           0        1.747804    2.808397   -0.225721
     10          1           0        0.837062    2.787709    0.140769
     11          1           0        1.868851    3.635223   -0.697398
     12          8           0        1.783661   -2.781385    1.157804
     13          1           0        0.982353   -2.240493    1.087572
     14          1           0        2.057899   -2.749195    2.078167
     15          8           0        1.499390    0.923483    2.036291
     16          1           0        1.288451    0.233511    1.389775
     17          1           0        2.155432    1.482245    1.601941
     18          8           0        3.337716   -1.488655   -0.700443
     19          1           0        2.839579   -1.995703   -0.021261
     20          1           0        3.703747   -2.136757   -1.307057
     21          8           0       -0.615091    2.261525    0.940749
     22          1           0       -0.099270    1.828736    1.651706
     23          1           0       -1.294518    2.794376    1.360882
     24          8           0        1.934779    0.555867   -1.798418
     25          1           0        2.472113   -0.190383   -1.437013
     26          1           0        2.052611    1.321483   -1.196018
 ---------------------------------------------------------------------
 Rotational constants (GHZ):           0.6405430           0.4171189           0.3477724
 Standard basis: 6-31++G(d,p) (6D, 7F)
 There are   325 symmetry adapted cartesian basis functions of A   symmetry.
 There are   325 symmetry adapted basis functions of A   symmetry.
   325 basis functions,   520 primitive gaussians,   325 cartesian basis functions
    58 alpha electrons       58 beta electrons
       nuclear repulsion energy      1034.7025762871 Hartrees.
 NAtoms=   26 NActive=   26 NUniq=   26 SFac= 1.00D+00 NAtFMM=   60 NAOKFM=F Big=F
 Integral buffers will be    131072 words long.
 Raffenetti 2 integral format.
 Two-electron integral symmetry is turned on.
 Nuclear repulsion after empirical dispersion term =     1034.6872112830 Hartrees.
 One-electron integrals computed using PRISM.
 NBasis=   325 RedAO= T EigKep=  2.90D-05  NBF=   325
 NBsUse=   325 1.00D-06 EigRej= -1.00D+00 NBFU=   325
 Lowest energy guess from the checkpoint file:  "/local_scratch/slurm.5787881/Gau-2107365.chk"
 B after Tr=     0.000000    0.000000    0.000000
         Rot=    0.999506    0.027535    0.013883   -0.006068 Ang=   3.60 deg.
 B after Tr=     0.000000   -0.000000   -0.000000
         Rot=    0.999742   -0.021839   -0.003500    0.005182 Ang=  -2.60 deg.
 Requested convergence on RMS density matrix=1.00D-10 within 128 cycles.
 Requested convergence on MAX density matrix=1.00D-08.
 Requested convergence on             energy=1.00D-08.
 No special actions if energy rises.
 SCF Done:  E(RwB97XD) =  -985.237081365     A.U. after   16 cycles
            NFock= 16  Conv=0.82D-10     -V/T= 2.0083
 Calling FoFJK, ICntrl=      2127 FMM=F ISym2X=0 I1Cent= 0 IOpClX= 0 NMat=1 NMatS=1 NMatT=0.
 ***** Axes restored to original set *****
 -------------------------------------------------------------------
 Center     Atomic                   Forces (Hartrees/Bohr)
 Number     Number              X              Y              Z
 -------------------------------------------------------------------
      1        6          -0.000001821   -0.000226498   -0.001607331
      2        8           0.002661239   -0.001941697    0.000163733
      3        8           0.003491222    0.010041868    0.004515337
      4        1          -0.004891884   -0.005882805   -0.002079627
      5        6          -0.000251657   -0.000591267    0.000740907
      6        9           0.000163475    0.000065725    0.000456470
      7        9           0.000042424    0.000119646   -0.000544782
      8        9          -0.000363933    0.000401962   -0.000545259
      9        8           0.003859487    0.000782558   -0.001857861
     10        1          -0.004056125    0.002448385    0.001896567
     11        1          -0.000431075   -0.001065357    0.000078117
     12        8           0.001240350    0.000878929    0.000744164
     13        1          -0.000996566    0.000072367   -0.000595137
     14        1          -0.000211044   -0.000355492   -0.000143132
     15        8          -0.000148159    0.000637873    0.000990804
     16        1           0.000100660   -0.001017790   -0.001366534
     17        1           0.000806330   -0.000077560    0.000445793
     18        8          -0.000278964   -0.001232254   -0.000925841
     19        1          -0.000679557    0.001196539    0.000668327
     20        1           0.000437025    0.000251484    0.000175090
     21        8           0.002936778   -0.002470730    0.000745666
     22        1          -0.000598021    0.000476418   -0.001210425
     23        1          -0.000925379    0.000230239   -0.000314745
     24        8           0.002143415   -0.005159128   -0.001411332
     25        1          -0.000757607   -0.000164358    0.000687898
     26        1          -0.003290612    0.002580946    0.000293133
 -------------------------------------------------------------------
 Cartesian Forces:  Max     0.010041868 RMS     0.002097282

 GradGradGradGradGradGradGradGradGradGradGradGradGradGradGradGradGradGrad
 Berny optimization.
 Using GEDIIS/GDIIS optimizer.
 FormGI is forming the generalized inverse of G from B-inverse, IUseBI=4.
 Internal  Forces:  Max     0.010639251 RMS     0.001336026
 Search for a local minimum.
 Step number   9 out of a maximum of  156
 All quantities printed in internal units (Hartrees-Bohrs-Radians)
 Mixed Optimization -- RFO/linear search
 Update second derivatives using D2CorX and points    9    7
 DE=  6.97D-05 DEPred=-1.22D-03 R=-5.69D-02
 Trust test=-5.69D-02 RLast= 1.07D+00 DXMaxT set to 7.14D-01
 ITU= -1  0  1  0  0  0  1  1  0
 Use linear search instead of GDIIS.
 Energy rises -- skip Quadratic/GDIIS search.
 Quartic linear search produced a step of -0.54447.
 Iteration  1 RMS(Cart)=  0.06687998 RMS(Int)=  0.01337616
 Iteration  2 RMS(Cart)=  0.01846699 RMS(Int)=  0.00073682
 Iteration  3 RMS(Cart)=  0.00028509 RMS(Int)=  0.00071060
 Iteration  4 RMS(Cart)=  0.00000071 RMS(Int)=  0.00071060
 Variable       Old X    -DE/DX   Delta X   Delta X   Delta X     New X
                                 (Linear)    (Quad)   (Total)
    R1        2.31190   0.00262  -0.00213   0.00000  -0.00217   2.30973
    R2        2.41733   0.00290   0.00797   0.00000   0.00763   2.42496
    R3        2.92686   0.00019   0.00006   0.00000   0.00006   2.92692
    R4        3.54795  -0.00032  -0.00313   0.00000  -0.00323   3.54471
    R5        3.62383   0.00035   0.02645   0.00000   0.02676   3.65059
    R6        2.05576  -0.01064  -0.04987   0.00000  -0.05021   2.00555
    R7        2.66237  -0.00272   0.05307   0.00000   0.05275   2.71512
    R8        2.54359  -0.00048   0.00382   0.00000   0.00382   2.54742
    R9        2.52225  -0.00035   0.00073   0.00000   0.00073   2.52298
   R10        2.52546  -0.00062  -0.00088   0.00000  -0.00088   2.52458
   R11        1.85559   0.00043  -0.00344   0.00000  -0.00282   1.85277
   R12        1.81332  -0.00021   0.00069   0.00000   0.00069   1.81401
   R13        3.40429  -0.00051   0.02168   0.00000   0.02183   3.42611
   R14        3.28703   0.00192   0.05259   0.00000   0.05322   3.34025
   R15        1.83176   0.00045   0.00028   0.00000   0.00008   1.83184
   R16        1.81582  -0.00005   0.00061   0.00000   0.00061   1.81643
   R17        3.33923   0.00012  -0.00189   0.00000  -0.00207   3.33716
   R18        1.83073   0.00109   0.00252   0.00000   0.00257   1.83330
   R19        1.82363   0.00020   0.00089   0.00000   0.00089   1.82451
   R20        3.54700   0.00002  -0.00835   0.00000  -0.00871   3.53829
   R21        1.85783  -0.00134  -0.00093   0.00000  -0.00109   1.85674
   R22        1.81453   0.00005   0.00107   0.00000   0.00107   1.81560
   R23        3.26070   0.00005   0.00517   0.00000   0.00527   3.26597
   R24        1.85042  -0.00014  -0.00129   0.00000  -0.00135   1.84907
   R25        1.81459  -0.00005   0.00019   0.00000   0.00019   1.81479
   R26        1.86713  -0.00097  -0.00305   0.00000  -0.00295   1.86418
   R27        1.85438  -0.00184  -0.00801   0.00000  -0.00801   1.84636
    A1        2.22003   0.00060  -0.00053   0.00000  -0.00067   2.21937
    A2        2.08022   0.00035   0.00503   0.00000   0.00509   2.08531
    A3        1.98185  -0.00096  -0.00443   0.00000  -0.00436   1.97749
    A4        2.60640  -0.00029   0.06234   0.00000   0.06228   2.66868
    A5        2.20581   0.00087  -0.01502   0.00000  -0.01478   2.19103
    A6        1.44595  -0.00070  -0.04872   0.00000  -0.04915   1.39681
    A7        1.93361   0.00007  -0.00114   0.00000  -0.00176   1.93184
    A8        1.90659  -0.00041  -0.00601   0.00000  -0.00600   1.90059
    A9        1.96064   0.00027  -0.00123   0.00000  -0.00123   1.95941
   A10        1.93200   0.00041   0.00016   0.00000   0.00016   1.93217
   A11        1.88795  -0.00021   0.00073   0.00000   0.00074   1.88870
   A12        1.88510  -0.00025   0.00176   0.00000   0.00176   1.88686
   A13        1.88955   0.00015   0.00474   0.00000   0.00474   1.89429
   A14        1.89507  -0.00125  -0.00317   0.00000  -0.00417   1.89090
   A15        1.91832   0.00026  -0.00115   0.00000   0.00194   1.92026
   A16        2.00988   0.00039   0.00382   0.00000   0.00268   2.01256
   A17        2.83164  -0.00246  -0.04271   0.00000  -0.03971   2.79193
   A18        1.86151  -0.00025  -0.00361   0.00000  -0.00353   1.85798
   A19        1.76963  -0.00051   0.00537   0.00000   0.00482   1.77445
   A20        2.04168   0.00102   0.01016   0.00000   0.01035   2.05203
   A21        2.65216  -0.00158  -0.00652   0.00000  -0.00689   2.64527
   A22        1.83385   0.00072   0.00725   0.00000   0.00862   1.84247
   A23        1.59210   0.00009  -0.01696   0.00000  -0.01828   1.57382
   A24        1.77985   0.00039  -0.01798   0.00000  -0.01810   1.76176
   A25        2.63618   0.00134  -0.00269   0.00000  -0.00461   2.63157
   A26        1.85613  -0.00025  -0.00264   0.00000  -0.00262   1.85351
   A27        2.01394   0.00043   0.00116   0.00000   0.00137   2.01531
   A28        2.01462   0.00015  -0.02101   0.00000  -0.02112   1.99350
   A29        1.59865   0.00235   0.00404   0.00000   0.00469   1.60333
   A30        2.24473  -0.00007  -0.01737   0.00000  -0.01880   2.22593
   A31        1.87582   0.00019   0.00421   0.00000   0.00387   1.87969
   A32        2.51596   0.00184   0.02633   0.00000   0.02652   2.54247
   A33        1.92976   0.00069   0.00787   0.00000   0.00836   1.93812
   A34        1.81639   0.00102  -0.00997   0.00000  -0.01027   1.80612
   A35        1.87489  -0.00010  -0.01439   0.00000  -0.01420   1.86069
   A36        2.83813   0.00223  -0.03004   0.00000  -0.02930   2.80883
   A37        3.03180   0.00057  -0.00048   0.00000  -0.00049   3.03131
   A38        3.02433   0.00024  -0.00991   0.00000  -0.01001   3.01432
   A39        3.07968   0.00063   0.02397   0.00000   0.02478   3.10446
   A40        3.15415   0.00024  -0.00180   0.00000  -0.00195   3.15220
   A41        3.12945   0.00081   0.00918   0.00000   0.00899   3.13845
   A42        3.09777  -0.00027  -0.02545   0.00000  -0.02530   3.07247
    D1       -1.58987   0.00045  -0.04926   0.00000  -0.04927  -1.63914
    D2        1.20192  -0.00042  -0.07896   0.00000  -0.07864   1.12328
    D3        1.49806   0.00031  -0.04754   0.00000  -0.04765   1.45041
    D4       -1.99333  -0.00056  -0.07723   0.00000  -0.07702  -2.07036
    D5       -0.14148   0.00042   0.02977   0.00000   0.02964  -0.11185
    D6        3.05121   0.00052   0.02790   0.00000   0.02786   3.07908
    D7       -1.59438   0.00002  -0.02691   0.00000  -0.02686  -1.62123
    D8        2.59382   0.00039  -0.02303   0.00000  -0.02298   2.57085
    D9        0.47922  -0.00029  -0.02837   0.00000  -0.02832   0.45089
   D10        1.50059  -0.00006  -0.02534   0.00000  -0.02539   1.47520
   D11       -0.59439   0.00030  -0.02146   0.00000  -0.02151  -0.61590
   D12       -2.70900  -0.00037  -0.02681   0.00000  -0.02686  -2.73586
   D13        1.67982  -0.00068   0.00688   0.00000   0.00736   1.68718
   D14       -1.17999  -0.00015   0.03692   0.00000   0.03638  -1.14361
   D15        1.08227  -0.00020   0.07789   0.00000   0.07877   1.16104
   D16       -2.23640  -0.00073   0.08437   0.00000   0.08382  -2.15259
   D17        0.74849  -0.00037  -0.06951   0.00000  -0.06975   0.67874
   D18       -1.24585  -0.00123  -0.05033   0.00000  -0.05080  -1.29665
   D19        3.08213   0.00025   0.20864   0.00000   0.20930  -2.99175
   D20        0.86940   0.00045   0.20681   0.00000   0.20750   1.07690
   D21        0.64985  -0.00053  -0.02730   0.00000  -0.02740   0.62245
   D22       -1.49675   0.00063  -0.02499   0.00000  -0.02539  -1.52214
   D23        0.69178  -0.00112  -0.27839   0.00000  -0.27806   0.41373
   D24        2.68146   0.00120  -0.27597   0.00000  -0.27604   2.40543
   D25        2.09815  -0.00038   0.05238   0.00000   0.05221   2.15037
   D26       -0.04706  -0.00117   0.03982   0.00000   0.03968  -0.00737
   D27       -2.26174  -0.00015   0.01174   0.00000   0.01150  -2.25024
   D28       -0.02332  -0.00005  -0.02185   0.00000  -0.02228  -0.04560
   D29        2.02454  -0.00010   0.00825   0.00000   0.00834   2.03289
   D30       -2.02022  -0.00000  -0.02535   0.00000  -0.02544  -2.04566
   D31       -2.25791  -0.00053   0.02947   0.00000   0.02928  -2.22864
   D32       -0.46457  -0.00005   0.00642   0.00000   0.00591  -0.45866
   D33       -1.02940  -0.00016  -0.04518   0.00000  -0.04734  -1.07674
   D34        0.81521   0.00062  -0.04235   0.00000  -0.04370   0.77150
   D35       -0.45891  -0.00073   0.03842   0.00000   0.03785  -0.42106
   D36        1.48678   0.00083   0.02268   0.00000   0.02287   1.50965
   D37        1.71762  -0.00039   0.02775   0.00000   0.02733   1.74495
   D38       -2.61987   0.00116   0.01201   0.00000   0.01234  -2.60753
   D39       -0.56792   0.00071   0.06161   0.00000   0.05889  -0.50902
   D40       -2.86392  -0.00032   0.07751   0.00000   0.07618  -2.78774
   D41       -0.47842   0.00099   0.05009   0.00000   0.04967  -0.42875
   D42       -2.52524  -0.00025   0.05191   0.00000   0.05118  -2.47405
         Item               Value     Threshold  Converged?
 Maximum Force            0.010639     0.000015     NO 
 RMS     Force            0.001336     0.000010     NO 
 Maximum Displacement     0.314937     0.000060     NO 
 RMS     Displacement     0.076051     0.000040     NO 
 Predicted change in Energy=-2.808459D-04
 GradGradGradGradGradGradGradGradGradGradGradGradGradGradGradGradGradGrad

                          Input orientation:                          
 ---------------------------------------------------------------------
 Center     Atomic      Atomic             Coordinates (Angstroms)
 Number     Number       Type             X           Y           Z
 ---------------------------------------------------------------------
      1          6           0       -0.830987   -1.122959   -0.414310
      2          8           0        0.381254   -1.120888   -0.570447
      3          8           0       -1.570767   -0.130186   -0.076942
      4          1           0       -0.976316    0.714507    0.166911
      5          6           0       -1.633876   -2.416651   -0.698386
      6          9           0       -2.071169   -2.387990   -1.973199
      7          9           0       -2.693941   -2.540556    0.103745
      8          9           0       -0.859917   -3.495282   -0.549019
      9          8           0        0.191415    0.588775    3.094823
     10          1           0       -0.164594   -0.317154    2.977269
     11          1           0       -0.279947    1.006942    3.818998
     12          8           0        2.672576   -0.464187   -1.975676
     13          1           0        1.929641   -0.974652   -1.619099
     14          1           0        3.472278   -0.931269   -1.718304
     15          8           0        2.138284   -1.047834    1.632231
     16          1           0        1.690694   -0.790480    0.810886
     17          1           0        2.074098   -0.279876    2.213858
     18          8           0        2.123169    1.963446   -0.822036
     19          1           0        2.388901    1.125806   -1.261510
     20          1           0        2.131317    2.638877   -1.505273
     21          8           0       -0.324353   -1.974650    2.384360
     22          1           0        0.626608   -2.019386    2.158289
     23          1           0       -0.540707   -2.759803    2.893266
     24          8           0       -0.154896    1.793560    0.641513
     25          1           0        0.655135    1.892431    0.087235
     26          1           0        0.143183    1.484038    1.518997
 ---------------------------------------------------------------------
                    Distance matrix (angstroms):
                    1          2          3          4          5
     1  C    0.000000
     2  O    1.222256   0.000000
     3  O    1.283235   2.243975   0.000000
     4  H    1.932672   2.399035   1.061294   0.000000
     5  C    1.548861   2.399191   2.370252   3.314405   0.000000
     6  F    2.359765   3.096391   2.990631   3.924827   1.348034
     7  F    2.397615   3.453521   2.665342   3.680986   1.335104
     8  F    2.376320   2.679311   3.471604   4.271818   1.335952
     9  O    4.036007   4.048851   3.698957   3.154691   5.172302
    10  H    3.549114   3.678345   3.367563   3.101827   4.480750
    11  H    4.770852   4.922609   4.258829   3.729368   5.827596
    12  O    3.891889   2.766963   4.660763   4.392541   4.897869
    13  H    3.015721   1.875782   3.917171   3.806268   3.952939
    14  H    4.500581   3.302720   5.363591   5.104175   5.414740
    15  O    3.607013   2.818560   4.185739   3.867007   4.640541
    16  H    2.823211   1.931808   3.444032   3.129318   3.996886
    17  H    4.007191   3.365320   4.307577   3.805761   5.176490
    18  O    4.291757   3.551153   4.310874   3.484921   5.771996
    19  H    4.017756   3.091253   4.319686   3.678891   5.389698
    20  H    4.910892   4.251171   4.838726   4.019550   6.355007
    21  O    2.968941   3.155579   3.318675   3.545942   3.378393
    22  H    3.089730   2.883313   3.659753   3.742877   3.664451
    23  H    3.701835   3.941239   4.098542   4.437747   3.769979
    24  O    3.174578   3.201611   2.494328   1.436779   4.659248
    25  H    3.398924   3.096393   3.012072   2.013824   4.942162
    26  H    3.388675   3.347849   2.844357   1.916662   4.825982
                    6          7          8          9         10
     6  F    0.000000
     7  F    2.173665   0.000000
     8  F    2.172905   2.168235   0.000000
     9  O    6.298037   5.202359   5.573366   0.000000
    10  H    5.694781   4.426991   4.797779   0.980443   0.000000
    11  H    6.948640   5.675844   6.299679   0.959935   1.573227
    12  O    5.118998   6.118398   4.868408   5.742373   5.709887
    13  H    4.257863   5.176655   3.909000   5.261824   5.093596
    14  H    5.737318   6.628116   5.168105   6.020032   5.970961
    15  O    5.702160   5.283453   4.442641   2.933933   2.765188
    16  H    4.945178   4.773660   3.958650   3.060482   2.891253
    17  H    6.257702   5.683084   5.155655   2.252809   2.365572
    18  O    6.152451   6.659403   6.226641   4.578557   4.986955
    19  H    5.722367   6.414156   5.693585   4.908664   5.154582
    20  H    6.568808   7.259378   6.891285   5.396946   5.839735
    21  O    4.712806   3.337124   3.347218   2.709598   1.767585
    22  H    4.948036   3.939392   3.423090   2.805173   2.048005
    23  H    5.114983   3.530710   3.534424   3.433599   2.472863
    24  O    5.290953   5.051782   5.466834   2.755026   3.148168
    25  H    5.477238   5.555893   5.632731   3.310610   3.729144
    26  H    5.664927   5.123433   5.484207   1.813022   2.337857
                   11         12         13         14         15
    11  H    0.000000
    12  O    6.667823   0.000000
    13  H    6.195312   0.969368   0.000000
    14  H    6.964019   0.961212   1.546432   0.000000
    15  O    3.853816   3.693657   3.258838   3.608214   0.000000
    16  H    4.020310   2.972454   2.448640   3.096879   0.970142
    17  H    3.126324   4.236076   3.898094   4.223874   0.965490
    18  O    5.313104   2.743380   3.050440   3.317042   3.884774
    19  H    5.740073   1.765951   2.179612   2.369372   3.627845
    20  H    6.068383   3.184846   3.620942   3.819620   4.841056
    21  O    3.309085   5.502090   4.701933   5.686379   2.736653
    22  H    3.569098   4.867678   4.130136   4.930498   1.872382
    23  H    3.887588   6.269102   5.445257   6.380765   3.420239
    24  O    3.275793   4.465613   4.137470   5.113689   3.783347
    25  H    3.947724   3.725496   3.571569   4.378304   3.637568
    26  H    2.386768   4.733514   4.368550   5.234185   3.225465
                   16         17         18         19         20
    16  H    0.000000
    17  H    1.541443   0.000000
    18  O    3.230724   3.775123   0.000000
    19  H    2.907657   3.762077   0.982544   0.000000
    20  H    4.161638   4.728036   0.960773   1.554077   0.000000
    21  O    2.817534   2.941751   5.637371   5.501540   6.514921
    22  H    2.111394   2.263672   5.194708   4.969198   6.114348
    23  H    3.632312   3.667266   6.573340   6.398650   7.458727
    24  O    3.179961   3.426342   2.713009   3.246274   3.248080
    25  H    2.965479   3.354832   1.728277   2.326536   2.296166
    26  H    2.840712   2.706041   3.103323   3.592047   3.799019
                   21         22         23         24         25
    21  O    0.000000
    22  H    0.978487   0.000000
    23  H    0.960344   1.565578   0.000000
    24  O    4.155194   4.177310   5.094346   0.000000
    25  H    4.603313   4.426329   5.563014   0.986483   0.000000
    26  H    3.595826   3.593936   4.512927   0.977054   1.574428
                   26
    26  H    0.000000
 Stoichiometry    C2H13F3O8
 Framework group  C1[X(C2H13F3O8)]
 Deg. of freedom    72
 Full point group                 C1      NOp   1
 Largest Abelian subgroup         C1      NOp   1
 Largest concise Abelian subgroup C1      NOp   1
                         Standard orientation:                         
 ---------------------------------------------------------------------
 Center     Atomic      Atomic             Coordinates (Angstroms)
 Number     Number       Type             X           Y           Z
 ---------------------------------------------------------------------
      1          6           0       -0.804649   -0.334100   -0.441292
      2          8           0       -0.000121   -0.818185    0.341207
      3          8           0       -0.550403    0.221553   -1.569698
      4          1           0        0.496854    0.315495   -1.713824
      5          6           0       -2.319152   -0.421719   -0.128927
      6          9           0       -2.822981   -1.525320   -0.716649
      7          9           0       -2.991780    0.637751   -0.584556
      8          9           0       -2.524959   -0.521492    1.187301
      9          8           0        1.723617    2.803480   -0.211474
     10          1           0        0.818685    2.763473    0.163716
     11          1           0        1.823746    3.640853   -0.670012
     12          8           0        1.786480   -2.781703    1.121427
     13          1           0        0.979453   -2.248499    1.057585
     14          1           0        2.049574   -2.767797    2.045827
     15          8           0        1.643194    0.816050    1.945287
     16          1           0        1.373802    0.157364    1.285941
     17          1           0        2.244431    1.413948    1.483549
     18          8           0        3.329060   -1.454318   -0.718311
     19          1           0        2.841690   -1.973113   -0.041025
     20          1           0        3.691730   -2.094292   -1.336364
     21          8           0       -0.566702    2.191738    1.100828
     22          1           0        0.013415    1.711167    1.725291
     23          1           0       -1.180273    2.718539    1.618777
     24          8           0        1.905895    0.575112   -1.821231
     25          1           0        2.433163   -0.177986   -1.463488
     26          1           0        2.045864    1.327498   -1.213812
 ---------------------------------------------------------------------
 Rotational constants (GHZ):           0.6506327           0.4137813           0.3478194
 Standard basis: 6-31++G(d,p) (6D, 7F)
 There are   325 symmetry adapted cartesian basis functions of A   symmetry.
 There are   325 symmetry adapted basis functions of A   symmetry.
   325 basis functions,   520 primitive gaussians,   325 cartesian basis functions
    58 alpha electrons       58 beta electrons
       nuclear repulsion energy      1035.4082708421 Hartrees.
 NAtoms=   26 NActive=   26 NUniq=   26 SFac= 1.00D+00 NAtFMM=   60 NAOKFM=F Big=F
 Integral buffers will be    131072 words long.
 Raffenetti 2 integral format.
 Two-electron integral symmetry is turned on.
 Nuclear repulsion after empirical dispersion term =     1035.3926700464 Hartrees.
 One-electron integrals computed using PRISM.
 NBasis=   325 RedAO= T EigKep=  2.96D-05  NBF=   325
 NBsUse=   325 1.00D-06 EigRej= -1.00D+00 NBFU=   325
 Lowest energy guess from the checkpoint file:  "/local_scratch/slurm.5787881/Gau-2107365.chk"
 B after Tr=    -0.000000    0.000000   -0.000000
         Rot=    0.999897    0.012545    0.006370   -0.002914 Ang=   1.65 deg.
 B after Tr=    -0.000000   -0.000000   -0.000000
         Rot=    0.999855   -0.014971   -0.007532    0.003152 Ang=  -1.95 deg.
 Requested convergence on RMS density matrix=1.00D-10 within 128 cycles.
 Requested convergence on MAX density matrix=1.00D-08.
 Requested convergence on             energy=1.00D-08.
 No special actions if energy rises.
 SCF Done:  E(RwB97XD) =  -985.237509824     A.U. after   14 cycles
            NFock= 14  Conv=0.46D-10     -V/T= 2.0083
 Calling FoFJK, ICntrl=      2127 FMM=F ISym2X=0 I1Cent= 0 IOpClX= 0 NMat=1 NMatS=1 NMatT=0.
 ***** Axes restored to original set *****
 -------------------------------------------------------------------
 Center     Atomic                   Forces (Hartrees/Bohr)
 Number     Number              X              Y              Z
 -------------------------------------------------------------------
      1        6          -0.000295215    0.000000991   -0.000788735
      2        8           0.001347816   -0.001652736    0.000430241
      3        8           0.000880880    0.002914052    0.001699446
      4        1          -0.002150942   -0.001309971   -0.000695612
      5        6          -0.000372443    0.000228305   -0.000283160
      6        9           0.000422776   -0.000569298    0.001857179
      7        9           0.000974245   -0.000261738   -0.001197665
      8        9          -0.001301236    0.000909118   -0.000475115
      9        8           0.002598514    0.001098676   -0.001148501
     10        1          -0.002470287    0.000785024    0.001941475
     11        1          -0.000109394   -0.000860286   -0.000211630
     12        8           0.001311020   -0.000109804    0.001078815
     13        1          -0.000910218    0.000362670   -0.001301641
     14        1          -0.000203909    0.000176984   -0.000146757
     15        8          -0.001056870   -0.000396707   -0.000456091
     16        1           0.001303023    0.000013333    0.000434169
     17        1           0.000545514    0.000050932   -0.000371480
     18        8          -0.000372375   -0.000509459   -0.001548544
     19        1          -0.000536690    0.000899122    0.000549246
     20        1           0.000557597   -0.000037269    0.000598885
     21        8           0.001159298   -0.001120288    0.000335798
     22        1           0.000117084    0.000047359   -0.000093738
     23        1          -0.000453404    0.000257670   -0.000625125
     24        8           0.002740441   -0.003478556   -0.002416952
     25        1          -0.000386624    0.000574269    0.000031569
     26        1          -0.003338602    0.001987609    0.002803923
 -------------------------------------------------------------------
 Cartesian Forces:  Max     0.003478556 RMS     0.001245580

 GradGradGradGradGradGradGradGradGradGradGradGradGradGradGradGradGradGrad
 Berny optimization.
 Using GEDIIS/GDIIS optimizer.
 FormGI is forming the generalized inverse of G from B-inverse, IUseBI=4.
 Internal  Forces:  Max     0.003295686 RMS     0.000772462
 Search for a local minimum.
 Step number  10 out of a maximum of  156
 All quantities printed in internal units (Hartrees-Bohrs-Radians)
 Mixed Optimization -- En-DIIS/RFO-DIIS
 Update second derivatives using D2CorX and points    9    7   10
 ITU=  0 -1  0  1  0  0  0  1  1  0
 Use linear search instead of GDIIS.
     Eigenvalues ---   -0.00538   0.00036   0.00091   0.00093   0.00145
     Eigenvalues ---    0.00182   0.00266   0.00391   0.00532   0.00581
     Eigenvalues ---    0.00721   0.00859   0.00919   0.01091   0.01150
     Eigenvalues ---    0.01204   0.01279   0.01506   0.01571   0.01763
     Eigenvalues ---    0.01905   0.02134   0.02171   0.02385   0.02559
     Eigenvalues ---    0.02630   0.02920   0.03052   0.03168   0.03510
     Eigenvalues ---    0.03653   0.03672   0.04576   0.05002   0.05115
     Eigenvalues ---    0.06134   0.06610   0.07037   0.07502   0.08175
     Eigenvalues ---    0.08565   0.09059   0.10720   0.11207   0.14256
     Eigenvalues ---    0.15134   0.19815   0.21091   0.22044   0.22722
     Eigenvalues ---    0.25994   0.27102   0.28461   0.37015   0.40567
     Eigenvalues ---    0.40807   0.42419   0.45040   0.46519   0.47692
     Eigenvalues ---    0.48577   0.51494   0.53001   0.53678   0.56613
     Eigenvalues ---    0.58138   0.58993   0.59091   0.59320   0.65373
     Eigenvalues ---    0.85053   1.10576
 RFO step:  Lambda=-6.46915921D-03 EMin=-5.37741073D-03
 Quartic linear search produced a step of  0.00128.
 Iteration  1 RMS(Cart)=  0.11015371 RMS(Int)=  0.02768461
 Iteration  2 RMS(Cart)=  0.03668549 RMS(Int)=  0.01106531
 Iteration  3 RMS(Cart)=  0.01327427 RMS(Int)=  0.00681722
 Iteration  4 RMS(Cart)=  0.00082369 RMS(Int)=  0.00673420
 Iteration  5 RMS(Cart)=  0.00008419 RMS(Int)=  0.00673418
 Iteration  6 RMS(Cart)=  0.00000103 RMS(Int)=  0.00673418
 Iteration  7 RMS(Cart)=  0.00000007 RMS(Int)=  0.00673418
 Variable       Old X    -DE/DX   Delta X   Delta X   Delta X     New X
                                 (Linear)    (Quad)   (Total)
    R1        2.30973   0.00167   0.00000   0.01542   0.01357   2.32330
    R2        2.42496   0.00122  -0.00001  -0.01465  -0.01428   2.41068
    R3        2.92692  -0.00009  -0.00000  -0.00465  -0.00465   2.92227
    R4        3.54471   0.00011   0.00000   0.09995   0.10012   3.64484
    R5        3.65059   0.00059  -0.00003   0.14800   0.14695   3.79754
    R6        2.00555  -0.00330   0.00005   0.10549   0.10807   2.11362
    R7        2.71512  -0.00086  -0.00006  -0.06349  -0.06201   2.65311
    R8        2.54742  -0.00191  -0.00000  -0.02183  -0.02183   2.52558
    R9        2.52298  -0.00147  -0.00000  -0.01354  -0.01354   2.50944
   R10        2.52458  -0.00154   0.00000  -0.00940  -0.00940   2.51519
   R11        1.85277   0.00079   0.00000   0.01619   0.01251   1.86528
   R12        1.81401  -0.00048  -0.00000   0.00159   0.00159   1.81560
   R13        3.42611  -0.00026  -0.00002  -0.10393  -0.10627   3.31985
   R14        3.34025   0.00136  -0.00006   0.22100   0.21829   3.55854
   R15        1.83184   0.00042  -0.00000   0.01082   0.01163   1.84347
   R16        1.81643  -0.00029  -0.00000  -0.00171  -0.00171   1.81472
   R17        3.33716   0.00038   0.00000   0.02311   0.02413   3.36130
   R18        1.83330  -0.00050  -0.00000  -0.02598  -0.02413   1.80918
   R19        1.82451  -0.00022  -0.00000  -0.00375  -0.00375   1.82076
   R20        3.53829   0.00012   0.00001  -0.04132  -0.03782   3.50047
   R21        1.85674  -0.00075   0.00000  -0.01178  -0.01070   1.84604
   R22        1.81560  -0.00045  -0.00000  -0.00477  -0.00477   1.81083
   R23        3.26597   0.00025  -0.00001  -0.00936  -0.00957   3.25640
   R24        1.84907   0.00047   0.00000  -0.00057   0.00145   1.85052
   R25        1.81479  -0.00044  -0.00000  -0.00386  -0.00386   1.81092
   R26        1.86418  -0.00002   0.00000  -0.00826  -0.00842   1.85576
   R27        1.84636   0.00085   0.00001   0.05328   0.05118   1.89754
    A1        2.21937   0.00058   0.00000   0.02681   0.02251   2.24188
    A2        2.08531   0.00029  -0.00001  -0.01738  -0.01543   2.06988
    A3        1.97749  -0.00087   0.00000  -0.00809  -0.00614   1.97134
    A4        2.66868  -0.00046  -0.00007   0.00614   0.00529   2.67397
    A5        2.19103   0.00113   0.00002   0.05567   0.04403   2.23506
    A6        1.39681  -0.00076   0.00005  -0.07556  -0.06549   1.33132
    A7        1.93184   0.00021   0.00000   0.01278   0.00826   1.94011
    A8        1.90059   0.00065   0.00001   0.00322   0.00322   1.90380
    A9        1.95941   0.00064   0.00000   0.00390   0.00389   1.96330
   A10        1.93217   0.00075  -0.00000  -0.00425  -0.00425   1.92792
   A11        1.88870  -0.00072  -0.00000   0.00176   0.00174   1.89044
   A12        1.88686  -0.00080  -0.00000  -0.00025  -0.00025   1.88661
   A13        1.89429  -0.00061  -0.00001  -0.00438  -0.00439   1.88991
   A14        1.89090  -0.00084   0.00000  -0.09303  -0.08670   1.80420
   A15        1.92026  -0.00037   0.00001  -0.19747  -0.22037   1.69989
   A16        2.01256   0.00062  -0.00001   0.08299   0.08262   2.09518
   A17        2.79193  -0.00161   0.00005  -0.19497  -0.21226   2.57967
   A18        1.85798  -0.00007   0.00000   0.03043   0.03524   1.89322
   A19        1.77445   0.00001  -0.00001   0.03431   0.03552   1.80997
   A20        2.05203   0.00046  -0.00001  -0.04684  -0.04933   2.00270
   A21        2.64527  -0.00111   0.00001  -0.10362  -0.10390   2.54137
   A22        1.84247  -0.00008  -0.00001  -0.00921  -0.01958   1.82290
   A23        1.57382   0.00095   0.00002   0.06885   0.07097   1.64479
   A24        1.76176   0.00007   0.00002   0.01480   0.01564   1.77740
   A25        2.63157   0.00045   0.00000  -0.22281  -0.21023   2.42134
   A26        1.85351  -0.00003   0.00000   0.01791   0.01567   1.86917
   A27        2.01531   0.00034  -0.00000  -0.01891  -0.02354   1.99177
   A28        1.99350   0.00018   0.00002   0.13247   0.13205   2.12555
   A29        1.60333   0.00227  -0.00000   0.07005   0.06804   1.67138
   A30        2.22593  -0.00013   0.00002   0.10292   0.10884   2.33476
   A31        1.87969  -0.00014  -0.00000  -0.00989  -0.01146   1.86823
   A32        2.54247   0.00135  -0.00003   0.10096   0.09715   2.63962
   A33        1.93812   0.00032  -0.00001   0.04178   0.04324   1.98137
   A34        1.80612   0.00056   0.00001   0.01077   0.00752   1.81364
   A35        1.86069   0.00071   0.00002   0.09850   0.08547   1.94616
   A36        2.80883   0.00198   0.00003   0.28127   0.27584   3.08467
   A37        3.03131   0.00024   0.00000  -0.09746  -0.10048   2.93083
   A38        3.01432   0.00045   0.00001   0.12728   0.12643   3.14075
   A39        3.10446  -0.00018  -0.00002  -0.12928  -0.13088   2.97358
   A40        3.15220  -0.00035   0.00000   0.00349   0.00116   3.15336
   A41        3.13845   0.00034  -0.00001  -0.06564  -0.06811   3.07034
   A42        3.07247  -0.00016   0.00003   0.01787   0.00783   3.08030
    D1       -1.63914   0.00041   0.00005   0.03918   0.03821  -1.60093
    D2        1.12328  -0.00017   0.00009  -0.06749  -0.07300   1.05028
    D3        1.45041   0.00024   0.00005   0.07287   0.07488   1.52528
    D4       -2.07036  -0.00034   0.00008  -0.03380  -0.03633  -2.10669
    D5       -0.11185   0.00030  -0.00003   0.03445   0.03919  -0.07266
    D6        3.07908   0.00043  -0.00003   0.00283   0.00452   3.08359
    D7       -1.62123   0.00009   0.00003  -0.00524  -0.00610  -1.62733
    D8        2.57085   0.00015   0.00002  -0.01204  -0.01292   2.55793
    D9        0.45089  -0.00005   0.00003  -0.00610  -0.00696   0.44394
   D10        1.47520  -0.00003   0.00003   0.02506   0.02598   1.50118
   D11       -0.61590   0.00004   0.00002   0.01826   0.01916  -0.59674
   D12       -2.73586  -0.00016   0.00003   0.02420   0.02512  -2.71073
   D13        1.68718  -0.00040  -0.00001   0.03985   0.03859   1.72576
   D14       -1.14361  -0.00015  -0.00004   0.11732   0.11943  -1.02418
   D15        1.16104  -0.00056  -0.00008   0.08000   0.07480   1.23583
   D16       -2.15259  -0.00099  -0.00009   0.03327   0.02652  -2.12607
   D17        0.67874   0.00009   0.00007   0.05422   0.05824   0.73698
   D18       -1.29665  -0.00115   0.00005  -0.06687  -0.04956  -1.34621
   D19       -2.99175  -0.00023  -0.00022   0.20467   0.20668  -2.78507
   D20        1.07690  -0.00016  -0.00022   0.30086   0.26829   1.34518
   D21        0.62245  -0.00078   0.00003  -0.36579  -0.36189   0.26056
   D22       -1.52214   0.00018   0.00003  -0.14567  -0.13983  -1.66196
   D23        0.41373  -0.00094   0.00030  -0.18899  -0.20734   0.20638
   D24        2.40543   0.00078   0.00030  -0.10296  -0.09932   2.30611
   D25        2.15037  -0.00048  -0.00006  -0.16713  -0.16252   1.98785
   D26       -0.00737  -0.00097  -0.00004  -0.14444  -0.14095  -0.14833
   D27       -2.25024  -0.00015  -0.00001  -0.12163  -0.12090  -2.37114
   D28       -0.04560   0.00028   0.00002   0.10416   0.10965   0.06405
   D29        2.03289  -0.00040  -0.00001  -0.17138  -0.17079   1.86209
   D30       -2.04566   0.00004   0.00003   0.05441   0.05976  -1.98590
   D31       -2.22864  -0.00103  -0.00003  -0.16553  -0.16342  -2.39206
   D32       -0.45866  -0.00069  -0.00001  -0.13107  -0.12898  -0.58763
   D33       -1.07674  -0.00006   0.00005   0.00778   0.02644  -1.05030
   D34        0.77150   0.00005   0.00004   0.01314   0.02353   0.79503
   D35       -0.42106  -0.00063  -0.00004  -0.05457  -0.04946  -0.47052
   D36        1.50965   0.00044  -0.00002  -0.00029  -0.00747   1.50218
   D37        1.74495  -0.00020  -0.00003   0.04262   0.04982   1.79477
   D38       -2.60753   0.00086  -0.00001   0.09690   0.09181  -2.51572
   D39       -0.50902   0.00012  -0.00007   0.00127   0.01970  -0.48932
   D40       -2.78774  -0.00072  -0.00008  -0.13980  -0.13288  -2.92062
   D41       -0.42875   0.00077  -0.00005   0.10189   0.10860  -0.32015
   D42       -2.47405  -0.00016  -0.00006   0.00826   0.01316  -2.46089
         Item               Value     Threshold  Converged?
 Maximum Force            0.003296     0.000015     NO 
 RMS     Force            0.000772     0.000010     NO 
 Maximum Displacement     0.452178     0.000060     NO 
 RMS     Displacement     0.132789     0.000040     NO 
 Predicted change in Energy=-5.477690D-03
 GradGradGradGradGradGradGradGradGradGradGradGradGradGradGradGradGradGrad

                          Input orientation:                          
 ---------------------------------------------------------------------
 Center     Atomic      Atomic             Coordinates (Angstroms)
 Number     Number       Type             X           Y           Z
 ---------------------------------------------------------------------
      1          6           0       -0.857220   -1.177355   -0.467866
      2          8           0        0.363196   -1.194458   -0.615548
      3          8           0       -1.602080   -0.197373   -0.132939
      4          1           0       -0.992937    0.710443    0.103314
      5          6           0       -1.652148   -2.478688   -0.724717
      6          9           0       -2.079277   -2.486975   -1.991079
      7          9           0       -2.707810   -2.594777    0.072483
      8          9           0       -0.873475   -3.542904   -0.544108
      9          8           0        0.326979    0.709175    3.177341
     10          1           0       -0.220191   -0.106666    3.080884
     11          1           0       -0.040665    1.132346    3.957631
     12          8           0        2.712670   -0.449854   -1.920410
     13          1           0        1.972795   -1.032447   -1.665821
     14          1           0        3.526883   -0.822976   -1.573965
     15          8           0        2.154383   -1.171751    1.538107
     16          1           0        1.781842   -0.782374    0.746802
     17          1           0        2.246960   -0.432491    2.149064
     18          8           0        2.045229    1.973160   -0.794101
     19          1           0        2.263771    1.127131   -1.230874
     20          1           0        2.207197    2.669607   -1.432041
     21          8           0       -0.383700   -1.840207    2.363832
     22          1           0        0.552633   -1.921612    2.088896
     23          1           0       -0.643706   -2.687026    2.729387
     24          8           0       -0.205818    1.726750    0.667828
     25          1           0        0.605923    1.925895    0.152277
     26          1           0        0.015649    1.380006    1.583804
 ---------------------------------------------------------------------
                    Distance matrix (angstroms):
                    1          2          3          4          5
     1  C    0.000000
     2  O    1.229438   0.000000
     3  O    1.275679   2.255970   0.000000
     4  H    1.976979   2.446325   1.118481   0.000000
     5  C    1.546400   2.392233   2.357352   3.360171   0.000000
     6  F    2.351320   3.086804   2.987085   3.973675   1.336480
     7  F    2.392853   3.444613   2.648090   3.723737   1.327940
     8  F    2.366833   2.655119   3.448550   4.303996   1.330979
     9  O    4.271868   4.243953   3.937137   3.345419   5.413453
    10  H    3.761091   3.897082   3.499500   3.182881   4.707398
    11  H    5.058310   5.146950   4.575908   3.992567   6.128689
    12  O    3.922149   2.788750   4.677164   4.378729   4.959585
    13  H    3.076537   1.928764   3.978292   3.868213   4.014662
    14  H    4.535350   3.326482   5.364159   5.058994   5.503179
    15  O    3.618523   2.801268   4.225260   3.937882   4.617157
    16  H    2.931906   2.009569   3.545010   3.215895   4.103065
    17  H    4.127841   3.431070   4.480840   3.998540   5.258192
    18  O    4.296089   3.590950   4.295487   3.410317   5.787432
    19  H    3.953912   3.062774   4.231380   3.543986   5.347200
    20  H    5.011926   4.358670   4.941440   4.054196   6.473006
    21  O    2.946541   3.138718   3.227572   3.462214   3.399376
    22  H    3.013077   2.806895   3.542927   3.641296   3.617708
    23  H    3.542192   3.798711   3.912769   4.308250   3.604331
    24  O    3.185584   3.241032   2.508590   1.403963   4.660125
    25  H    3.486477   3.222588   3.076506   2.008999   5.026764
    26  H    3.392837   3.403793   2.837671   1.912436   4.795867
                    6          7          8          9         10
     6  F    0.000000
     7  F    2.159852   0.000000
     8  F    2.159321   2.154973   0.000000
     9  O    6.535901   5.455839   5.776716   0.000000
    10  H    5.903125   4.629193   5.037368   0.987063   0.000000
    11  H    7.255520   6.008285   6.543484   0.960775   1.528419
    12  O    5.207457   6.160675   4.931693   5.746472   5.807959
    13  H    4.317492   5.231696   3.957511   5.403534   5.310129
    14  H    5.862756   6.687411   5.274635   5.929738   6.018412
    15  O    5.666467   5.273896   4.373318   3.092633   3.025420
    16  H    5.030894   4.888403   4.041990   3.201385   3.148437
    17  H    6.330720   5.791150   5.163813   2.459082   2.657308
    18  O    6.191697   6.648939   6.245662   4.508037   4.947051
    19  H    5.701030   6.345703   5.667732   4.833034   5.126752
    20  H    6.728798   7.357624   6.991013   5.350227   5.828070
    21  O    4.717896   3.349798   3.405169   2.768792   1.883100
    22  H    4.888024   3.892244   3.405156   2.855988   2.208014
    23  H    4.937984   3.365736   3.391326   3.560487   2.638404
    24  O    5.323073   5.028915   5.448284   2.759890   3.030587
    25  H    5.592646   5.605681   5.708006   3.272496   3.659304
    26  H    5.667631   5.049774   5.436322   1.756788   2.122985
                   11         12         13         14         15
    11  H    0.000000
    12  O    6.680986   0.000000
    13  H    6.353233   0.975522   0.000000
    14  H    6.866531   0.960306   1.570829   0.000000
    15  O    3.997649   3.576893   3.212093   3.419122   0.000000
    16  H    4.158979   2.844473   2.433053   2.903924   0.957375
    17  H    3.309510   4.096072   3.871493   3.956214   0.963506
    18  O    5.257079   2.754097   3.130306   3.259120   3.916833
    19  H    5.677239   1.778722   2.222075   2.348633   3.600567
    20  H    6.038595   3.197663   3.716827   3.736288   4.855987
    21  O    3.390271   5.465832   4.737473   5.642133   2.751458
    22  H    3.629164   4.786059   4.111615   4.844556   1.852367
    23  H    4.057073   6.155551   5.376018   6.275934   3.397721
    24  O    3.347148   4.467007   4.219649   5.045770   3.837870
    25  H    3.940624   3.791912   3.731703   4.366717   3.730103
    26  H    2.387376   4.785585   4.495599   5.210892   3.329826
                   16         17         18         19         20
    16  H    0.000000
    17  H    1.518253   0.000000
    18  O    3.168079   3.806582   0.000000
    19  H    2.790997   3.722456   0.976882   0.000000
    20  H    4.104200   4.738028   0.958249   1.556568   0.000000
    21  O    2.902304   2.991348   5.514889   5.360607   6.438931
    22  H    2.147099   2.256512   5.070381   4.821172   6.017796
    23  H    3.666283   3.711557   6.431382   6.219718   7.357898
    24  O    3.201989   3.587827   2.695397   3.172300   3.334827
    25  H    3.011805   3.498877   1.723214   2.302085   2.372183
    26  H    2.914772   2.929746   3.182052   3.611151   3.944778
                   21         22         23         24         25
    21  O    0.000000
    22  H    0.979252   0.000000
    23  H    0.958299   1.557984   0.000000
    24  O    3.953638   3.988135   4.891134   0.000000
    25  H    4.478153   4.307742   5.429743   0.982026   0.000000
    26  H    3.337319   3.382920   4.276431   1.004137   1.641854
                   26
    26  H    0.000000
 Stoichiometry    C2H13F3O8
 Framework group  C1[X(C2H13F3O8)]
 Deg. of freedom    72
 Full point group                 C1      NOp   1
 Largest Abelian subgroup         C1      NOp   1
 Largest concise Abelian subgroup C1      NOp   1
                         Standard orientation:                         
 ---------------------------------------------------------------------
 Center     Atomic      Atomic             Coordinates (Angstroms)
 Number     Number       Type             X           Y           Z
 ---------------------------------------------------------------------
      1          6           0       -0.865845   -0.316897   -0.451848
      2          8           0       -0.090411   -0.861538    0.331468
      3          8           0       -0.599865    0.265715   -1.555105
      4          1           0        0.503288    0.304475   -1.735520
      5          6           0       -2.376463   -0.321276   -0.121143
      6          9           0       -2.949970   -1.374015   -0.711914
      7          9           0       -2.991363    0.778601   -0.540183
      8          9           0       -2.565009   -0.430580    1.191872
      9          8           0        2.070597    2.765572   -0.098948
     10          1           0        1.105054    2.839922    0.092079
     11          1           0        2.295374    3.631923   -0.448232
     12          8           0        1.725648   -2.857041    1.036469
     13          1           0        0.873164   -2.383011    1.021957
     14          1           0        2.086015   -2.807956    1.925239
     15          8           0        1.606658    0.575621    2.034887
     16          1           0        1.456058   -0.039272    1.316700
     17          1           0        2.326558    1.135841    1.724659
     18          8           0        3.238558   -1.524982   -0.840170
     19          1           0        2.690916   -2.026308   -0.205300
     20          1           0        3.698137   -2.166498   -1.383755
     21          8           0       -0.388522    2.183354    1.032406
     22          1           0        0.122355    1.611695    1.641623
     23          1           0       -1.080587    2.597516    1.549951
     24          8           0        1.875443    0.595923   -1.793506
     25          1           0        2.447490   -0.155721   -1.524862
     26          1           0        1.982251    1.379381   -1.174574
 ---------------------------------------------------------------------
 Rotational constants (GHZ):           0.6544397           0.4051704           0.3425659
 Standard basis: 6-31++G(d,p) (6D, 7F)
 There are   325 symmetry adapted cartesian basis functions of A   symmetry.
 There are   325 symmetry adapted basis functions of A   symmetry.
   325 basis functions,   520 primitive gaussians,   325 cartesian basis functions
    58 alpha electrons       58 beta electrons
       nuclear repulsion energy      1032.0983971596 Hartrees.
 NAtoms=   26 NActive=   26 NUniq=   26 SFac= 1.00D+00 NAtFMM=   60 NAOKFM=F Big=F
 Integral buffers will be    131072 words long.
 Raffenetti 2 integral format.
 Two-electron integral symmetry is turned on.
 Nuclear repulsion after empirical dispersion term =     1032.0830594299 Hartrees.
 One-electron integrals computed using PRISM.
 NBasis=   325 RedAO= T EigKep=  3.08D-05  NBF=   325
 NBsUse=   325 1.00D-06 EigRej= -1.00D+00 NBFU=   325
 Initial guess from the checkpoint file:  "/local_scratch/slurm.5787881/Gau-2107365.chk"
 B after Tr=     0.000000    0.000000    0.000000
         Rot=    0.999552   -0.016748   -0.003619    0.024532 Ang=  -3.43 deg.
 ExpMin= 3.60D-02 ExpMax= 7.00D+03 ExpMxC= 1.05D+03 IAcc=3 IRadAn=         5 AccDes= 0.00D+00
 Harris functional with IExCor= 4639 and IRadAn=       5 diagonalized for initial guess.
 HarFok:  IExCor= 4639 AccDes= 0.00D+00 IRadAn=         5 IDoV= 1 UseB2=F ITyADJ=14
 ICtDFT=  3500011 ScaDFX=  1.000000  1.000000  1.000000  1.000000
 FoFCou: FMM=F IPFlag=           0 FMFlag=      100000 FMFlg1=           0
         NFxFlg=           0 DoJE=T BraDBF=F KetDBF=T FulRan=T
         wScrn=  0.000000 ICntrl=       500 IOpCl=  0 I1Cent=   200000004 NGrid=           0
         NMat0=    1 NMatS0=      1 NMatT0=    0 NMatD0=    1 NMtDS0=    0 NMtDT0=    0
 Petite list used in FoFCou.
 Requested convergence on RMS density matrix=1.00D-10 within 128 cycles.
 Requested convergence on MAX density matrix=1.00D-08.
 Requested convergence on             energy=1.00D-08.
 No special actions if energy rises.
 SCF Done:  E(RwB97XD) =  -985.232952760     A.U. after   16 cycles
            NFock= 16  Conv=0.95D-10     -V/T= 2.0083
 Calling FoFJK, ICntrl=      2127 FMM=F ISym2X=0 I1Cent= 0 IOpClX= 0 NMat=1 NMatS=1 NMatT=0.
 ***** Axes restored to original set *****
 -------------------------------------------------------------------
 Center     Atomic                   Forces (Hartrees/Bohr)
 Number     Number              X              Y              Z
 -------------------------------------------------------------------
      1        6           0.011076010   -0.006290895    0.001427965
      2        8          -0.007376245    0.002732600   -0.001128500
      3        8           0.009406683    0.025869534    0.002746103
      4        1          -0.007134730   -0.014763357    0.000614322
      5        6           0.005139677    0.004223521    0.001857041
      6        9          -0.003374190   -0.000669769   -0.008219362
      7        9          -0.005858709   -0.000587516    0.003972657
      8        9           0.002849904   -0.005580160    0.000709922
      9        8          -0.013077974   -0.010750207   -0.000788743
     10        1           0.010343885    0.000488576   -0.001560759
     11        1           0.002978053    0.005531121    0.000046036
     12        8          -0.005318107    0.000254072    0.000543791
     13        1           0.005831768    0.003184424   -0.000603226
     14        1          -0.001636961   -0.002846500    0.000835792
     15        8           0.004086532   -0.001196859    0.009641189
     16        1          -0.005721195    0.001325775   -0.011065170
     17        1           0.000754347    0.000025825    0.002196727
     18        8          -0.001889164    0.001926415    0.003576932
     19        1           0.002271667   -0.002595690   -0.002661529
     20        1           0.000181749    0.000763556   -0.001067244
     21        8           0.001982541    0.001024703   -0.000180543
     22        1          -0.000511706    0.001580463    0.000258702
     23        1          -0.001695747   -0.001001265    0.000727845
     24        8          -0.009216258   -0.013172960    0.013663590
     25        1           0.004180948   -0.002958078    0.001495010
     26        1           0.001727225    0.013482672   -0.017038545
 -------------------------------------------------------------------
 Cartesian Forces:  Max     0.025869534 RMS     0.006480162

 GradGradGradGradGradGradGradGradGradGradGradGradGradGradGradGradGradGrad
 Berny optimization.
 Using GEDIIS/GDIIS optimizer.
 FormGI is forming the generalized inverse of G from B-inverse, IUseBI=4.
 Internal  Forces:  Max     0.022139924 RMS     0.003973384
 Search for a local minimum.
 Step number  11 out of a maximum of  156
 All quantities printed in internal units (Hartrees-Bohrs-Radians)
 Mixed Optimization -- RFO/linear search
 Update second derivatives using D2CorX and points    9    7   11   10
 DE=  4.56D-03 DEPred=-5.48D-03 R=-8.32D-01
 Trust test=-8.32D-01 RLast= 1.01D+00 DXMaxT set to 3.57D-01
 ITU= -1  0 -1  0  1  0  0  0  1  1  0
 Use linear search instead of GDIIS.
     Eigenvalues ---    0.00036   0.00090   0.00092   0.00142   0.00173
     Eigenvalues ---    0.00267   0.00384   0.00449   0.00576   0.00717
     Eigenvalues ---    0.00806   0.00879   0.00943   0.01085   0.01154
     Eigenvalues ---    0.01274   0.01379   0.01539   0.01575   0.01871
     Eigenvalues ---    0.01943   0.02137   0.02168   0.02377   0.02544
     Eigenvalues ---    0.02743   0.02921   0.03061   0.03300   0.03558
     Eigenvalues ---    0.03653   0.03732   0.04769   0.05062   0.05259
     Eigenvalues ---    0.06144   0.06621   0.07025   0.07518   0.08176
     Eigenvalues ---    0.08780   0.09231   0.10738   0.11188   0.14245
     Eigenvalues ---    0.15184   0.19784   0.21049   0.22407   0.22846
     Eigenvalues ---    0.26995   0.27160   0.28817   0.37127   0.40675
     Eigenvalues ---    0.40812   0.42450   0.45748   0.47435   0.48448
     Eigenvalues ---    0.49570   0.52050   0.53470   0.53676   0.57821
     Eigenvalues ---    0.58524   0.59035   0.59092   0.59987   0.65953
     Eigenvalues ---    0.85368   1.11129
 RFO step:  Lambda=-8.28248493D-04 EMin= 3.56982563D-04
 Quartic linear search produced a step of -0.80282.
 Iteration  1 RMS(Cart)=  0.07754825 RMS(Int)=  0.01048920
 Iteration  2 RMS(Cart)=  0.01890772 RMS(Int)=  0.00279198
 Iteration  3 RMS(Cart)=  0.00029250 RMS(Int)=  0.00276981
 Iteration  4 RMS(Cart)=  0.00000303 RMS(Int)=  0.00276981
 Iteration  5 RMS(Cart)=  0.00000001 RMS(Int)=  0.00276981
 Variable       Old X    -DE/DX   Delta X   Delta X   Delta X     New X
                                 (Linear)    (Quad)   (Total)
    R1        2.32330  -0.00729  -0.01090  -0.00430  -0.01452   2.30878
    R2        2.41068   0.00703   0.01146  -0.00451   0.00725   2.41794
    R3        2.92227   0.00312   0.00373   0.00025   0.00398   2.92625
    R4        3.64484  -0.00051  -0.08038   0.00200  -0.07868   3.56616
    R5        3.79754  -0.00026  -0.11797   0.01254  -0.10663   3.69090
    R6        2.11362  -0.02214  -0.08676  -0.03598  -0.12297   1.99066
    R7        2.65311  -0.00654   0.04978   0.02400   0.07410   2.72720
    R8        2.52558   0.00887   0.01753   0.00003   0.01756   2.54314
    R9        2.50944   0.00709   0.01087   0.00173   0.01260   2.52205
   R10        2.51519   0.00623   0.00754   0.00102   0.00857   2.52375
   R11        1.86528  -0.00701  -0.01004  -0.00067  -0.01084   1.85444
   R12        1.81560   0.00133  -0.00127   0.00123  -0.00004   1.81556
   R13        3.31985   0.00069   0.08531  -0.03517   0.05210   3.37195
   R14        3.55854  -0.00229  -0.17525   0.00143  -0.17477   3.38377
   R15        1.84347  -0.00718  -0.00934   0.00122  -0.00807   1.83540
   R16        1.81472   0.00002   0.00137   0.00105   0.00242   1.81714
   R17        3.36130  -0.00149  -0.01937  -0.00787  -0.02650   3.33480
   R18        1.80918   0.01158   0.01937   0.00578   0.02348   1.83266
   R19        1.82076   0.00149   0.00301   0.00031   0.00332   1.82409
   R20        3.50047  -0.00108   0.03036  -0.00940   0.01975   3.52021
   R21        1.84604   0.00249   0.00859   0.00310   0.01245   1.85849
   R22        1.81083   0.00130   0.00383   0.00084   0.00467   1.81550
   R23        3.25640  -0.00031   0.00768   0.00627   0.01432   3.27072
   R24        1.85052  -0.00192  -0.00116   0.00162  -0.00076   1.84975
   R25        1.81092   0.00162   0.00310   0.00107   0.00417   1.81509
   R26        1.85576   0.00200   0.00676  -0.00094   0.00608   1.86184
   R27        1.89754  -0.01928  -0.04109  -0.00328  -0.04244   1.85510
    A1        2.24188  -0.00227  -0.01807  -0.00330  -0.02124   2.22064
    A2        2.06988   0.00142   0.01239  -0.00034   0.01199   2.08187
    A3        1.97134   0.00084   0.00493   0.00364   0.00855   1.97989
    A4        2.67397   0.00111  -0.00424   0.05561   0.05303   2.72700
    A5        2.23506  -0.00075  -0.03535  -0.01389  -0.04315   2.19191
    A6        1.33132  -0.00053   0.05258  -0.06031  -0.01326   1.31805
    A7        1.94011   0.00200  -0.00663   0.00133  -0.00338   1.93673
    A8        1.90380   0.00111  -0.00258  -0.00295  -0.00554   1.89826
    A9        1.96330  -0.00043  -0.00312  -0.00103  -0.00415   1.95915
   A10        1.92792   0.00169   0.00341  -0.00240   0.00101   1.92893
   A11        1.89044  -0.00086  -0.00140   0.00245   0.00104   1.89148
   A12        1.88661  -0.00094   0.00020   0.00270   0.00290   1.88951
   A13        1.88991  -0.00066   0.00352   0.00151   0.00503   1.89494
   A14        1.80420   0.00484   0.06960   0.00331   0.07109   1.87529
   A15        1.69989   0.00488   0.17692  -0.03570   0.14623   1.84612
   A16        2.09518  -0.00369  -0.06633   0.01844  -0.04893   2.04625
   A17        2.57967   0.00354   0.17041  -0.01102   0.16181   2.74149
   A18        1.89322  -0.00201  -0.02829  -0.00175  -0.03244   1.86078
   A19        1.80997  -0.00018  -0.02851   0.00146  -0.02557   1.78440
   A20        2.00270   0.00142   0.03960  -0.00163   0.03919   2.04189
   A21        2.54137   0.00081   0.08341   0.02689   0.10995   2.65132
   A22        1.82290   0.00123   0.01572   0.00567   0.02293   1.84583
   A23        1.64479  -0.00044  -0.05697   0.03343  -0.02242   1.62238
   A24        1.77740   0.00059  -0.01256   0.01468   0.00293   1.78033
   A25        2.42134   0.00527   0.16878  -0.01396   0.15445   2.57579
   A26        1.86917  -0.00100  -0.01258  -0.00087  -0.01193   1.85724
   A27        1.99177  -0.00064   0.01890  -0.00872   0.01300   2.00477
   A28        2.12555   0.00149  -0.10601   0.02468  -0.08340   2.04215
   A29        1.67138  -0.00240  -0.05463   0.00394  -0.05431   1.61706
   A30        2.33476   0.00110  -0.08737   0.01042  -0.07508   2.25968
   A31        1.86823   0.00129   0.00920   0.00748   0.01728   1.88551
   A32        2.63962  -0.00016  -0.07799  -0.01134  -0.08778   2.55184
   A33        1.98137   0.00012  -0.03472   0.03314  -0.00501   1.97635
   A34        1.81364   0.00306  -0.00604   0.01651   0.01568   1.82932
   A35        1.94616  -0.00471  -0.06861  -0.01922  -0.07995   1.86621
   A36        3.08467  -0.00114  -0.22145   0.06048  -0.16056   2.92411
   A37        2.93083   0.00286   0.08067  -0.01415   0.06921   3.00003
   A38        3.14075  -0.00272  -0.10150  -0.00724  -0.10737   3.03338
   A39        2.97358   0.00212   0.10507  -0.01639   0.08774   3.06133
   A40        3.15336   0.00202  -0.00093   0.02125   0.02032   3.17368
   A41        3.07034   0.00209   0.05468  -0.00185   0.05546   3.12580
   A42        3.08030   0.00104  -0.00629  -0.03985  -0.03985   3.04045
    D1       -1.60093  -0.00012  -0.03067   0.11752   0.08785  -1.51309
    D2        1.05028  -0.00149   0.05861  -0.01305   0.04783   1.09811
    D3        1.52528  -0.00082  -0.06011   0.11825   0.05763   1.58292
    D4       -2.10669  -0.00219   0.02917  -0.01232   0.01762  -2.08907
    D5       -0.07266  -0.00230  -0.03146  -0.02368  -0.05812  -0.13078
    D6        3.08359  -0.00164  -0.00363  -0.02434  -0.02944   3.05415
    D7       -1.62733   0.00000   0.00489   0.01207   0.01761  -1.60972
    D8        2.55793   0.00061   0.01037   0.01166   0.02267   2.58061
    D9        0.44394   0.00055   0.00558   0.01213   0.01836   0.46230
   D10        1.50118  -0.00062  -0.02086   0.01263  -0.00887   1.49232
   D11       -0.59674  -0.00001  -0.01539   0.01222  -0.00381  -0.60055
   D12       -2.71073  -0.00007  -0.02017   0.01269  -0.00812  -2.71885
   D13        1.72576   0.00031  -0.03098   0.05657   0.02484   1.75061
   D14       -1.02418   0.00168  -0.09588   0.16814   0.07203  -0.95214
   D15        1.23583   0.00014  -0.06005  -0.03176  -0.09030   1.14554
   D16       -2.12607   0.00002  -0.02129  -0.06517  -0.08204  -2.20810
   D17        0.73698  -0.00089  -0.04675  -0.00938  -0.05893   0.67804
   D18       -1.34621   0.00180   0.03979  -0.01378   0.01480  -1.33141
   D19       -2.78507   0.00046  -0.16593  -0.06091  -0.22665  -3.01172
   D20        1.34518   0.00111  -0.21538  -0.06854  -0.27232   1.07286
   D21        0.26056   0.00314   0.29053  -0.11040   0.18085   0.44141
   D22       -1.66196  -0.00465   0.11225  -0.09716   0.01376  -1.64821
   D23        0.20638   0.00134   0.16646   0.08565   0.26243   0.46881
   D24        2.30611   0.00128   0.07974   0.10884   0.18860   2.49470
   D25        1.98785   0.00128   0.13047  -0.12717   0.00116   1.98901
   D26       -0.14833   0.00073   0.11316  -0.12520  -0.01508  -0.16340
   D27       -2.37114   0.00037   0.09706   0.00401   0.09847  -2.27267
   D28        0.06405  -0.00059  -0.08803   0.03024  -0.06124   0.00281
   D29        1.86209   0.00222   0.13712   0.00664   0.14281   2.00490
   D30       -1.98590   0.00125  -0.04798   0.03286  -0.01690  -2.00281
   D31       -2.39206   0.00096   0.13120  -0.01371   0.11810  -2.27396
   D32       -0.58763   0.00162   0.10355   0.01180   0.11756  -0.47008
   D33       -1.05030   0.00083  -0.02123   0.03914   0.01599  -1.03431
   D34        0.79503   0.00207  -0.01889   0.05496   0.03464   0.82967
   D35       -0.47052   0.00046   0.03971   0.03913   0.07748  -0.39304
   D36        1.50218   0.00268   0.00600   0.05517   0.06509   1.56727
   D37        1.79477  -0.00020  -0.04000   0.06224   0.01812   1.81288
   D38       -2.51572   0.00202  -0.07371   0.07828   0.00573  -2.50999
   D39       -0.48932   0.00198  -0.01582  -0.09893  -0.11570  -0.60502
   D40       -2.92062   0.00145   0.10668  -0.11720  -0.00884  -2.92946
   D41       -0.32015  -0.00102  -0.08719   0.08523  -0.00499  -0.32514
   D42       -2.46089  -0.00051  -0.01057   0.04542   0.03321  -2.42768
         Item               Value     Threshold  Converged?
 Maximum Force            0.022140     0.000015     NO 
 RMS     Force            0.003973     0.000010     NO 
 Maximum Displacement     0.332762     0.000060     NO 
 RMS     Displacement     0.093236     0.000040     NO 
 Predicted change in Energy=-6.928787D-04
 GradGradGradGradGradGradGradGradGradGradGradGradGradGradGradGradGradGrad

                          Input orientation:                          
 ---------------------------------------------------------------------
 Center     Atomic      Atomic             Coordinates (Angstroms)
 Number     Number       Type             X           Y           Z
 ---------------------------------------------------------------------
      1          6           0       -0.871469   -1.170329   -0.464395
      2          8           0        0.335431   -1.168386   -0.654325
      3          8           0       -1.602458   -0.178533   -0.119196
      4          1           0       -1.011701    0.661453    0.115543
      5          6           0       -1.673755   -2.472993   -0.703713
      6          9           0       -2.131042   -2.473383   -1.969413
      7          9           0       -2.717546   -2.582352    0.120739
      8          9           0       -0.889866   -3.542033   -0.541639
      9          8           0        0.262881    0.657023    3.118639
     10          1           0       -0.128147   -0.238025    3.023821
     11          1           0       -0.159336    1.077453    3.872309
     12          8           0        2.713500   -0.444720   -1.903176
     13          1           0        1.927867   -0.953524   -1.643890
     14          1           0        3.476292   -0.933160   -1.580334
     15          8           0        2.132935   -1.042218    1.515072
     16          1           0        1.697006   -0.777303    0.690268
     17          1           0        2.133047   -0.256400    2.075632
     18          8           0        2.137277    1.960871   -0.714551
     19          1           0        2.399880    1.128438   -1.167662
     20          1           0        2.249292    2.666505   -1.356823
     21          8           0       -0.316358   -1.894837    2.371243
     22          1           0        0.630047   -1.955814    2.128876
     23          1           0       -0.559957   -2.705699    2.824820
     24          8           0       -0.204789    1.740116    0.633359
     25          1           0        0.621631    1.889309    0.118112
     26          1           0        0.066421    1.443122    1.528863
 ---------------------------------------------------------------------
                    Distance matrix (angstroms):
                    1          2          3          4          5
     1  C    0.000000
     2  O    1.221755   0.000000
     3  O    1.279518   2.240889   0.000000
     4  H    1.926504   2.399119   1.053410   0.000000
     5  C    1.548506   2.396094   2.368817   3.306698   0.000000
     6  F    2.355749   3.084795   2.994835   3.927743   1.345774
     7  F    2.396704   3.452635   2.660703   3.664998   1.334609
     8  F    2.373034   2.673621   3.464012   4.256293   1.335513
     9  O    4.179006   4.191973   3.828997   3.262386   5.306405
    10  H    3.686376   3.822203   3.472131   3.169828   4.612862
    11  H    4.936259   5.077303   4.426310   3.874645   5.986578
    12  O    3.930471   2.781822   4.677705   4.379037   4.980021
    13  H    3.045406   1.887129   3.922817   3.787455   4.020497
    14  H    4.494952   3.282961   5.338359   5.055775   5.446332
    15  O    3.600159   2.820146   4.167727   3.840561   4.632603
    16  H    2.843374   1.953142   3.449669   3.120484   4.022508
    17  H    4.039074   3.393495   4.333282   3.817570   5.208626
    18  O    4.349660   3.611444   4.349381   3.506224   5.846643
    19  H    4.059635   3.130634   4.338912   3.674721   5.457111
    20  H    5.025621   4.343128   4.945901   4.101484   6.498561
    21  O    2.978910   3.179092   3.286646   3.479411   3.410593
    22  H    3.097836   2.907413   3.632718   3.687673   3.687619
    23  H    3.643259   3.907621   4.017538   4.345339   3.707458
    24  O    3.181228   3.226353   2.490187   1.443175   4.657887
    25  H    3.453990   3.166713   3.046122   2.043382   4.997387
    26  H    3.418017   3.414477   2.851495   1.941862   4.832036
                    6          7          8          9         10
     6  F    0.000000
     7  F    2.173613   0.000000
     8  F    2.172802   2.167982   0.000000
     9  O    6.435727   5.325777   5.688456   0.000000
    10  H    5.825873   4.541888   4.920284   0.981328   0.000000
    11  H    7.114898   5.832057   6.430884   0.960753   1.565691
    12  O    5.252566   6.177537   4.942811   5.695436   5.691482
    13  H    4.346341   5.229422   3.981828   5.296009   5.150403
    14  H    5.828024   6.631524   5.191189   5.910586   5.888415
    15  O    5.689584   5.276679   4.429048   2.992649   2.834703
    16  H    4.960296   4.803211   3.981612   3.164014   3.011224
    17  H    6.281708   5.723628   5.175277   2.328030   2.452019
    18  O    6.281388   6.701335   6.282949   4.461695   4.893129
    19  H    5.843387   6.451201   5.746968   4.812626   5.081994
    20  H    6.780933   7.375851   7.004626   5.292788   5.768757
    21  O    4.740157   3.362016   3.395151   2.721417   1.790617
    22  H    4.968648   3.953675   3.458016   2.818042   2.080044
    23  H    5.050440   3.461569   3.484443   3.474377   2.513061
    24  O    5.313986   5.025978   5.454453   2.751076   3.103743
    25  H    5.564895   5.580848   5.676211   3.263493   3.678432
    26  H    5.692608   5.092910   5.482083   1.784358   2.258099
                   11         12         13         14         15
    11  H    0.000000
    12  O    6.627700   0.000000
    13  H    6.237766   0.971252   0.000000
    14  H    6.855046   0.961588   1.549862   0.000000
    15  O    3.912042   3.518306   3.166853   3.376098   0.000000
    16  H    4.124501   2.805321   2.352157   2.888907   0.969802
    17  H    3.203472   4.025332   3.789845   3.953276   0.965265
    18  O    5.205203   2.744399   3.066141   3.304232   3.740292
    19  H    5.652741   1.764699   2.187271   2.362021   3.461224
    20  H    5.972470   3.192759   3.645591   3.809603   4.692116
    21  O    3.333521   5.436317   4.695094   5.560933   2.731122
    22  H    3.586558   4.783474   4.113719   4.785934   1.862816
    23  H    3.945880   6.179117   5.406362   6.232060   3.425533
    24  O    3.306355   4.441163   4.121867   5.059367   3.739486
    25  H    3.919567   3.729506   3.590627   4.358915   3.581814
    26  H    2.382523   4.727564   4.390359   5.190476   3.232273
                   16         17         18         19         20
    16  H    0.000000
    17  H    1.542953   0.000000
    18  O    3.108851   3.563907   0.000000
    19  H    2.752778   3.536656   0.983470   0.000000
    20  H    4.044183   4.509838   0.960719   1.556955   0.000000
    21  O    2.850999   2.961663   5.514430   5.389062   6.425487
    22  H    2.144034   2.269329   5.069245   4.848926   6.011480
    23  H    3.656351   3.716533   6.448185   6.277034   7.364686
    24  O    3.155545   3.395837   2.711249   3.225233   3.292649
    25  H    2.931657   3.274192   1.730790   2.322565   2.329968
    26  H    2.879642   2.730985   3.096679   3.579847   3.819526
                   21         22         23         24         25
    21  O    0.000000
    22  H    0.978848   0.000000
    23  H    0.960505   1.569323   0.000000
    24  O    4.030580   4.073503   4.969297   0.000000
    25  H    4.502909   4.339149   5.462281   0.985245   0.000000
    26  H    3.463827   3.497207   4.391420   0.981676   1.580367
                   26
    26  H    0.000000
 Stoichiometry    C2H13F3O8
 Framework group  C1[X(C2H13F3O8)]
 Deg. of freedom    72
 Full point group                 C1      NOp   1
 Largest Abelian subgroup         C1      NOp   1
 Largest concise Abelian subgroup C1      NOp   1
                         Standard orientation:                         
 ---------------------------------------------------------------------
 Center     Atomic      Atomic             Coordinates (Angstroms)
 Number     Number       Type             X           Y           Z
 ---------------------------------------------------------------------
      1          6           0       -0.867866   -0.333122   -0.454272
      2          8           0       -0.079662   -0.896170    0.290305
      3          8           0       -0.602294    0.263510   -1.554575
      4          1           0        0.438094    0.330123   -1.705667
      5          6           0       -2.378400   -0.354405   -0.114117
      6          9           0       -2.945755   -1.408510   -0.728998
      7          9           0       -3.002894    0.754018   -0.517338
      8          9           0       -2.560015   -0.490103    1.202013
      9          8           0        1.910086    2.770783   -0.118349
     10          1           0        0.995732    2.771258    0.237966
     11          1           0        2.067978    3.634827   -0.507636
     12          8           0        1.802618   -2.807099    1.027806
     13          1           0        0.960708   -2.331233    0.937981
     14          1           0        2.046268   -2.761827    1.956912
     15          8           0        1.673803    0.593471    1.921119
     16          1           0        1.395840   -0.039634    1.241097
     17          1           0        2.337934    1.154271    1.501392
     18          8           0        3.335517   -1.407013   -0.767105
     19          1           0        2.839875   -1.951171   -0.114843
     20          1           0        3.778043   -2.024469   -1.355237
     21          8           0       -0.426593    2.150070    1.130953
     22          1           0        0.128850    1.617660    1.736069
     23          1           0       -1.070838    2.626532    1.660576
     24          8           0        1.850620    0.605352   -1.814165
     25          1           0        2.416637   -0.139580   -1.505282
     26          1           0        2.007690    1.356528   -1.201996
 ---------------------------------------------------------------------
 Rotational constants (GHZ):           0.6670468           0.4044022           0.3430637
 Standard basis: 6-31++G(d,p) (6D, 7F)
 There are   325 symmetry adapted cartesian basis functions of A   symmetry.
 There are   325 symmetry adapted basis functions of A   symmetry.
   325 basis functions,   520 primitive gaussians,   325 cartesian basis functions
    58 alpha electrons       58 beta electrons
       nuclear repulsion energy      1034.1081879098 Hartrees.
 NAtoms=   26 NActive=   26 NUniq=   26 SFac= 1.00D+00 NAtFMM=   60 NAOKFM=F Big=F
 Integral buffers will be    131072 words long.
 Raffenetti 2 integral format.
 Two-electron integral symmetry is turned on.
 Nuclear repulsion after empirical dispersion term =     1034.0925243647 Hartrees.
 One-electron integrals computed using PRISM.
 NBasis=   325 RedAO= T EigKep=  3.27D-05  NBF=   325
 NBsUse=   325 1.00D-06 EigRej= -1.00D+00 NBFU=   325
 Lowest energy guess from the checkpoint file:  "/local_scratch/slurm.5787881/Gau-2107365.chk"
 B after Tr=     0.000000    0.000000    0.000000
         Rot=    0.999724   -0.018353   -0.006208    0.013317 Ang=  -2.69 deg.
 B after Tr=     0.000000    0.000000    0.000000
         Rot=    0.999932   -0.001952   -0.002233   -0.011239 Ang=  -1.33 deg.
 Requested convergence on RMS density matrix=1.00D-10 within 128 cycles.
 Requested convergence on MAX density matrix=1.00D-08.
 Requested convergence on             energy=1.00D-08.
 No special actions if energy rises.
 SCF Done:  E(RwB97XD) =  -985.238364294     A.U. after   16 cycles
            NFock= 16  Conv=0.57D-10     -V/T= 2.0083
 Calling FoFJK, ICntrl=      2127 FMM=F ISym2X=0 I1Cent= 0 IOpClX= 0 NMat=1 NMatS=1 NMatT=0.
 ***** Axes restored to original set *****
 -------------------------------------------------------------------
 Center     Atomic                   Forces (Hartrees/Bohr)
 Number     Number              X              Y              Z
 -------------------------------------------------------------------
      1        6           0.002761575   -0.002982060   -0.000848526
      2        8           0.002107168   -0.001550034   -0.000538708
      3        8          -0.003590041    0.004327890    0.001524589
      4        1          -0.000682325    0.000315970    0.000584681
      5        6           0.000960621    0.002128995    0.000349545
      6        9          -0.000506735   -0.001262851    0.000512855
      7        9           0.000223105   -0.000778929   -0.000980887
      8        9          -0.001398096   -0.000141592   -0.000425072
      9        8          -0.000463168   -0.001645656   -0.000438962
     10        1          -0.000052020    0.001047602    0.000994233
     11        1           0.000657900    0.000087549   -0.000837586
     12        8          -0.000734021   -0.000654365    0.001517449
     13        1           0.001146148    0.000976716   -0.001712103
     14        1          -0.000706921    0.000029412   -0.000009382
     15        8          -0.000382261    0.000089057    0.000021940
     16        1           0.000244688   -0.000277283    0.001199685
     17        1           0.000266894    0.000080848   -0.000533300
     18        8           0.000329858   -0.001259056   -0.001703519
     19        1          -0.000247935    0.001870432    0.000543238
     20        1           0.000175167   -0.000341949    0.000688720
     21        8           0.000949283   -0.001103485    0.000822977
     22        1          -0.000416636    0.000380154   -0.000666351
     23        1           0.000006866    0.000570743   -0.000564468
     24        8           0.002524859   -0.003189895    0.000676589
     25        1          -0.000597520   -0.000560219    0.000188895
     26        1          -0.002576451    0.003842001   -0.000366530
 -------------------------------------------------------------------
 Cartesian Forces:  Max     0.004327890 RMS     0.001342695

 GradGradGradGradGradGradGradGradGradGradGradGradGradGradGradGradGradGrad
 Berny optimization.
 Using GEDIIS/GDIIS optimizer.
 FormGI is forming the generalized inverse of G from B-inverse, IUseBI=4.
 Internal  Forces:  Max     0.005686067 RMS     0.000885117
 Search for a local minimum.
 Step number  12 out of a maximum of  156
 All quantities printed in internal units (Hartrees-Bohrs-Radians)
 Mixed Optimization -- En-DIIS/RFO-DIIS
 Update second derivatives using D2CorX and points   10   12
 DE= -8.54D-04 DEPred=-6.93D-04 R= 1.23D+00
 TightC=F SS=  1.41D+00  RLast= 5.68D-01 DXNew= 6.0000D-01 1.7040D+00
 Trust test= 1.23D+00 RLast= 5.68D-01 DXMaxT set to 6.00D-01
 ITU=  1 -1  0 -1  0  1  0  0  0  1  1  0
 Use linear search instead of GDIIS.
     Eigenvalues ---    0.00036   0.00083   0.00115   0.00148   0.00185
     Eigenvalues ---    0.00269   0.00369   0.00420   0.00577   0.00710
     Eigenvalues ---    0.00794   0.00864   0.00932   0.01094   0.01150
     Eigenvalues ---    0.01253   0.01354   0.01511   0.01585   0.01864
     Eigenvalues ---    0.01971   0.02129   0.02172   0.02412   0.02548
     Eigenvalues ---    0.02795   0.02928   0.03065   0.03238   0.03593
     Eigenvalues ---    0.03678   0.03933   0.04754   0.05066   0.05276
     Eigenvalues ---    0.06093   0.06612   0.07028   0.07553   0.08207
     Eigenvalues ---    0.08921   0.09225   0.10745   0.11301   0.14249
     Eigenvalues ---    0.15201   0.19922   0.21165   0.22149   0.22855
     Eigenvalues ---    0.26832   0.27225   0.28244   0.37103   0.40671
     Eigenvalues ---    0.40819   0.42530   0.45873   0.47444   0.48393
     Eigenvalues ---    0.49980   0.51942   0.53567   0.53682   0.57970
     Eigenvalues ---    0.58816   0.59051   0.59096   0.61175   0.66042
     Eigenvalues ---    0.85079   1.11041
 RFO step:  Lambda=-5.62873581D-04 EMin= 3.57825745D-04
 Quartic linear search produced a step of  0.20152.
 Iteration  1 RMS(Cart)=  0.05787301 RMS(Int)=  0.00321170
 Iteration  2 RMS(Cart)=  0.00333183 RMS(Int)=  0.00073266
 Iteration  3 RMS(Cart)=  0.00001753 RMS(Int)=  0.00073260
 Iteration  4 RMS(Cart)=  0.00000002 RMS(Int)=  0.00073260
 Variable       Old X    -DE/DX   Delta X   Delta X   Delta X     New X
                                 (Linear)    (Quad)   (Total)
    R1        2.30878   0.00198  -0.00019   0.00205   0.00129   2.31007
    R2        2.41794   0.00569  -0.00142   0.01129   0.00971   2.42765
    R3        2.92625   0.00050  -0.00013   0.00034   0.00021   2.92646
    R4        3.56616  -0.00001   0.00432   0.04423   0.04821   3.61436
    R5        3.69090   0.00062   0.00812   0.05612   0.06416   3.75506
    R6        1.99066  -0.00062  -0.00300  -0.00796  -0.01053   1.98013
    R7        2.72720  -0.00062   0.00244   0.02464   0.02738   2.75458
    R8        2.54314  -0.00031  -0.00086  -0.00027  -0.00113   2.54201
    R9        2.52205  -0.00072  -0.00019  -0.00188  -0.00207   2.51998
   R10        2.52375  -0.00076  -0.00017  -0.00089  -0.00105   2.52270
   R11        1.85444  -0.00070   0.00034  -0.00215  -0.00204   1.85240
   R12        1.81556  -0.00091   0.00031  -0.00115  -0.00084   1.81472
   R13        3.37195  -0.00003  -0.01092  -0.00332  -0.01447   3.35748
   R14        3.38377   0.00057   0.00877   0.05240   0.06111   3.44489
   R15        1.83540  -0.00178   0.00072  -0.00284  -0.00244   1.83296
   R16        1.81714  -0.00058   0.00014  -0.00034  -0.00020   1.81694
   R17        3.33480   0.00008  -0.00048   0.00259   0.00210   3.33690
   R18        1.83266  -0.00067  -0.00013  -0.00259  -0.00262   1.83004
   R19        1.82409  -0.00024  -0.00009  -0.00095  -0.00104   1.82305
   R20        3.52021  -0.00027  -0.00364  -0.03480  -0.03804   3.48217
   R21        1.85849  -0.00184   0.00035  -0.00522  -0.00483   1.85366
   R22        1.81550  -0.00069  -0.00002  -0.00146  -0.00149   1.81401
   R23        3.27072   0.00040   0.00096   0.01589   0.01716   3.28788
   R24        1.84975  -0.00032   0.00014   0.00029   0.00079   1.85055
   R25        1.81509  -0.00075   0.00006  -0.00151  -0.00145   1.81364
   R26        1.86184  -0.00029  -0.00047  -0.00561  -0.00572   1.85612
   R27        1.85510  -0.00229   0.00176  -0.00300  -0.00142   1.85368
    A1        2.22064   0.00051   0.00026   0.01219   0.01119   2.23183
    A2        2.08187   0.00065  -0.00069  -0.00024  -0.00029   2.08158
    A3        1.97989  -0.00116   0.00048  -0.01191  -0.01081   1.96908
    A4        2.72700  -0.00046   0.01175   0.00412   0.01416   2.74116
    A5        2.19191   0.00020   0.00018  -0.02041  -0.02088   2.17103
    A6        1.31805   0.00010  -0.01587   0.00774  -0.00679   1.31127
    A7        1.93673  -0.00059   0.00098   0.00284   0.00289   1.93962
    A8        1.89826   0.00191  -0.00047   0.00251   0.00204   1.90030
    A9        1.95915   0.00105  -0.00005   0.00122   0.00116   1.96031
   A10        1.92893   0.00158  -0.00065   0.00235   0.00169   1.93062
   A11        1.89148  -0.00163   0.00056  -0.00222  -0.00166   1.88982
   A12        1.88951  -0.00166   0.00053  -0.00274  -0.00221   1.88730
   A13        1.89494  -0.00141   0.00013  -0.00135  -0.00122   1.89372
   A14        1.87529   0.00037  -0.00314  -0.00033  -0.00275   1.87255
   A15        1.84612   0.00105  -0.01494   0.01147  -0.00420   1.84192
   A16        2.04625  -0.00053   0.00679  -0.01087  -0.00375   2.04250
   A17        2.74149  -0.00088  -0.01017  -0.03188  -0.04382   2.69767
   A18        1.86078  -0.00050   0.00056   0.00200   0.00414   1.86491
   A19        1.78440   0.00059   0.00200   0.01752   0.01764   1.80204
   A20        2.04189   0.00024  -0.00204  -0.02616  -0.02828   2.01361
   A21        2.65132  -0.00087   0.00122  -0.04557  -0.04608   2.60524
   A22        1.84583  -0.00024   0.00068   0.00021   0.00048   1.84631
   A23        1.62238   0.00034   0.00978  -0.00310   0.00633   1.62871
   A24        1.78033   0.00013   0.00374   0.02185   0.02537   1.80571
   A25        2.57579   0.00139  -0.01124  -0.03061  -0.04222   2.53357
   A26        1.85724  -0.00020   0.00075   0.00242   0.00204   1.85928
   A27        2.00477   0.00052  -0.00212   0.00825   0.00491   2.00968
   A28        2.04215  -0.00004   0.00980   0.02850   0.03871   2.08086
   A29        1.61706   0.00080   0.00277  -0.00169   0.00087   1.61794
   A30        2.25968   0.00003   0.00680   0.02818   0.03501   2.29469
   A31        1.88551  -0.00011   0.00117   0.00122   0.00233   1.88784
   A32        2.55184   0.00082   0.00189   0.04118   0.04265   2.59448
   A33        1.97635   0.00011   0.00770   0.00035   0.00880   1.98515
   A34        1.82932   0.00064   0.00467  -0.00454  -0.00014   1.82918
   A35        1.86621  -0.00018   0.00111   0.01824   0.01773   1.88394
   A36        2.92411   0.00044   0.02323   0.02001   0.04379   2.96790
   A37        3.00003   0.00065  -0.00630  -0.00706  -0.01345   2.98659
   A38        3.03338   0.00009   0.00384   0.01064   0.01350   3.04688
   A39        3.06133   0.00069  -0.00869   0.00048  -0.00847   3.05286
   A40        3.17368  -0.00093   0.00433  -0.01457  -0.01041   3.16327
   A41        3.12580  -0.00003  -0.00255  -0.03016  -0.03236   3.09345
   A42        3.04045  -0.00023  -0.00645   0.01083   0.00255   3.04300
    D1       -1.51309   0.00022   0.02540  -0.02821  -0.00260  -1.51569
    D2        1.09811  -0.00052  -0.00507  -0.07778  -0.08296   1.01516
    D3        1.58292   0.00003   0.02670  -0.02742  -0.00031   1.58260
    D4       -2.08907  -0.00072  -0.00377  -0.07699  -0.08067  -2.16974
    D5       -0.13078  -0.00005  -0.00382   0.01239   0.00945  -0.12133
    D6        3.05415   0.00010  -0.00502   0.01142   0.00709   3.06124
    D7       -1.60972   0.00004   0.00232  -0.00934  -0.00707  -1.61679
    D8        2.58061   0.00015   0.00197  -0.00900  -0.00709   2.57352
    D9        0.46230   0.00012   0.00230  -0.00977  -0.00752   0.45478
   D10        1.49232  -0.00010   0.00345  -0.00809  -0.00459   1.48772
   D11       -0.60055   0.00001   0.00309  -0.00775  -0.00461  -0.60515
   D12       -2.71885  -0.00002   0.00343  -0.00851  -0.00504  -2.72389
   D13        1.75061  -0.00033   0.01278   0.08959   0.10145   1.85205
   D14       -0.95214   0.00019   0.03858   0.13518   0.17428  -0.77787
   D15        1.14554  -0.00022  -0.00312   0.10164   0.09673   1.24226
   D16       -2.20810  -0.00071  -0.01119   0.08589   0.07536  -2.13274
   D17        0.67804  -0.00013  -0.00014  -0.02694  -0.02654   0.65150
   D18       -1.33141  -0.00031  -0.00700  -0.04231  -0.04761  -1.37902
   D19       -3.01172   0.00011  -0.00402  -0.06502  -0.06904  -3.08076
   D20        1.07286  -0.00009  -0.00081  -0.05862  -0.06054   1.01232
   D21        0.44141   0.00053  -0.03648   0.01103  -0.02425   0.41716
   D22       -1.64821  -0.00040  -0.02540   0.00953  -0.01530  -1.66351
   D23        0.46881  -0.00033   0.01110  -0.01650  -0.00652   0.46230
   D24        2.49470   0.00029   0.01799  -0.00361   0.01444   2.50914
   D25        1.98901  -0.00023  -0.03252  -0.11401  -0.14584   1.84317
   D26       -0.16340  -0.00056  -0.03144  -0.09389  -0.12432  -0.28772
   D27       -2.27267  -0.00014  -0.00452  -0.01246  -0.01608  -2.28875
   D28        0.00281   0.00008   0.00975   0.04881   0.05997   0.06278
   D29        2.00490  -0.00005  -0.00564  -0.01167  -0.01679   1.98812
   D30       -2.00281   0.00018   0.00864   0.04959   0.05927  -1.94354
   D31       -2.27396  -0.00071  -0.00913  -0.06101  -0.07030  -2.34426
   D32       -0.47008  -0.00050  -0.00230  -0.03906  -0.04174  -0.51181
   D33       -1.03431  -0.00014   0.00855  -0.06157  -0.05273  -1.08703
   D34        0.82967  -0.00029   0.01172  -0.05951  -0.04742   0.78224
   D35       -0.39304  -0.00050   0.00565   0.01241   0.01868  -0.37435
   D36        1.56727   0.00030   0.01161   0.01952   0.03085   1.59812
   D37        1.81288  -0.00011   0.01369   0.04955   0.06448   1.87736
   D38       -2.50999   0.00070   0.01966   0.05667   0.07665  -2.43335
   D39       -0.60502   0.00010  -0.01934   0.05292   0.03394  -0.57108
   D40       -2.92946  -0.00029  -0.02856   0.02189  -0.00662  -2.93608
   D41       -0.32514   0.00066   0.02088   0.02531   0.04753  -0.27761
   D42       -2.42768   0.00029   0.00934   0.01836   0.02858  -2.39911
         Item               Value     Threshold  Converged?
 Maximum Force            0.005686     0.000015     NO 
 RMS     Force            0.000885     0.000010     NO 
 Maximum Displacement     0.199276     0.000060     NO 
 RMS     Displacement     0.059753     0.000040     NO 
 Predicted change in Energy=-3.512668D-04
 GradGradGradGradGradGradGradGradGradGradGradGradGradGradGradGradGradGrad

                          Input orientation:                          
 ---------------------------------------------------------------------
 Center     Atomic      Atomic             Coordinates (Angstroms)
 Number     Number       Type             X           Y           Z
 ---------------------------------------------------------------------
      1          6           0       -0.890400   -1.187323   -0.484159
      2          8           0        0.314301   -1.194506   -0.691507
      3          8           0       -1.621078   -0.197688   -0.113923
      4          1           0       -1.034539    0.639279    0.117213
      5          6           0       -1.708015   -2.479997   -0.726469
      6          9           0       -2.191633   -2.460289   -1.981547
      7          9           0       -2.735414   -2.594717    0.115882
      8          9           0       -0.931757   -3.558337   -0.597183
      9          8           0        0.247368    0.686697    3.155838
     10          1           0       -0.129105   -0.215416    3.082743
     11          1           0       -0.187966    1.118605    3.894845
     12          8           0        2.734113   -0.479654   -1.883919
     13          1           0        1.930333   -0.988090   -1.693514
     14          1           0        3.468866   -0.964820   -1.497652
     15          8           0        2.133093   -0.956424    1.471953
     16          1           0        1.687733   -0.691914    0.653714
     17          1           0        2.146463   -0.169398    2.029705
     18          8           0        2.150405    1.918019   -0.685741
     19          1           0        2.399857    1.093695   -1.155269
     20          1           0        2.329169    2.641637   -1.290631
     21          8           0       -0.263277   -1.891140    2.377674
     22          1           0        0.672664   -1.895088    2.089644
     23          1           0       -0.454505   -2.738772    2.785160
     24          8           0       -0.207670    1.715694    0.648619
     25          1           0        0.622339    1.862547    0.144368
     26          1           0        0.035738    1.421983    1.552333
 ---------------------------------------------------------------------
                    Distance matrix (angstroms):
                    1          2          3          4          5
     1  C    0.000000
     2  O    1.222435   0.000000
     3  O    1.284657   2.252318   0.000000
     4  H    1.928445   2.415815   1.047838   0.000000
     5  C    1.548617   2.396554   2.364679   3.300796   0.000000
     6  F    2.357079   3.089679   2.988798   3.918033   1.345175
     7  F    2.396849   3.451555   2.653357   3.653999   1.333516
     8  F    2.374066   2.673809   3.464486   4.259214   1.334956
     9  O    4.249241   4.283161   3.868406   3.298299   5.378084
    10  H    3.774515   3.924307   3.527742   3.216315   4.704400
    11  H    4.998639   5.161141   4.456081   3.900890   6.051200
    12  O    3.949331   2.790762   4.709573   4.411267   5.007351
    13  H    3.075511   1.912639   3.966404   3.836343   4.049511
    14  H    4.481057   3.264032   5.330171   5.045947   5.448906
    15  O    3.608490   2.836414   4.145417   3.796773   4.680646
    16  H    2.861285   1.987091   3.432455   3.077446   4.078388
    17  H    4.071636   3.436955   4.334778   3.798732   5.271846
    18  O    4.350894   3.613741   4.362026   3.524738   5.850778
    19  H    4.059461   3.130572   4.349711   3.690634   5.461663
    20  H    5.067243   4.374316   5.005083   4.160047   6.545859
    21  O    3.013093   3.199807   3.304460   3.479591   3.474151
    22  H    3.093309   2.890335   3.605291   3.637038   3.733663
    23  H    3.644920   3.881112   4.027738   4.343456   3.737618
    24  O    3.190113   3.246176   2.498044   1.457661   4.663232
    25  H    3.461955   3.184202   3.056829   2.059701   5.004657
    26  H    3.437079   3.458096   2.853906   1.953891   4.843455
                    6          7          8          9         10
     6  F    0.000000
     7  F    2.170939   0.000000
     8  F    2.170129   2.165688   0.000000
     9  O    6.499613   5.376430   5.787558   0.000000
    10  H    5.911049   4.610443   5.035993   0.980247   0.000000
    11  H    7.166250   5.878675   6.527276   0.960307   1.562878
    12  O    5.309936   6.195839   4.957073   5.739637   5.738952
    13  H    4.386449   5.255888   3.999958   5.399398   5.258416
    14  H    5.874677   6.614616   5.186777   5.895806   5.872564
    15  O    5.735113   5.312749   4.521568   3.015175   2.874244
    16  H    5.012108   4.845013   4.079565   3.199351   3.070526
    17  H    6.336987   5.777337   5.278342   2.368045   2.507831
    18  O    6.300951   6.699150   6.284746   4.460430   4.893790
    19  H    5.864752   6.449125   5.749131   4.835752   5.105895
    20  H    6.851618   7.419413   7.039473   5.284579   5.773410
    21  O    4.800552   3.423769   3.475082   2.740719   1.822957
    22  H    5.009815   4.000027   3.543953   2.825467   2.109592
    23  H    5.081010   3.514021   3.512791   3.516229   2.561594
    24  O    5.319090   5.025231   5.467333   2.748098   3.108105
    25  H    5.578966   5.580548   5.687802   3.254563   3.676499
    26  H    5.702765   5.086900   5.509996   1.776699   2.247310
                   11         12         13         14         15
    11  H    0.000000
    12  O    6.669864   0.000000
    13  H    6.336806   0.969960   0.000000
    14  H    6.840475   0.961484   1.551124   0.000000
    15  O    3.945056   3.442442   3.172111   3.256211   0.000000
    16  H    4.159465   2.753098   2.378246   2.806294   0.968414
    17  H    3.253806   3.969641   3.818289   3.850155   0.964716
    18  O    5.204691   2.743206   3.083749   3.272353   3.594213
    19  H    5.674601   1.765810   2.200906   2.344672   3.343119
    20  H    5.961942   3.202878   3.673731   3.787914   4.540524
    21  O    3.371356   5.397945   4.711899   5.459405   2.727016
    22  H    3.616875   4.694915   4.088600   4.642502   1.842684
    23  H    4.022661   6.088612   5.367574   6.073073   3.405428
    24  O    3.300740   4.459528   4.167385   5.030760   3.646542
    25  H    3.908468   3.749592   3.635215   4.335083   3.462868
    26  H    2.372645   4.765005   4.464690   5.175480   3.172094
                   16         17         18         19         20
    16  H    0.000000
    17  H    1.541690   0.000000
    18  O    2.969841   3.425051   0.000000
    19  H    2.639685   3.435647   0.980914   0.000000
    20  H    3.912094   4.354300   0.959933   1.555456   0.000000
    21  O    2.866464   2.982000   5.451611   5.336966   6.381481
    22  H    2.130700   2.270172   4.942293   4.737665   5.895094
    23  H    3.649913   3.733286   6.365407   6.193719   7.301350
    24  O    3.064173   3.317064   2.716978   3.231113   3.324698
    25  H    2.814208   3.163266   1.739869   2.332329   2.362091
    26  H    2.829339   2.686175   3.118789   3.609423   3.850951
                   21         22         23         24         25
    21  O    0.000000
    22  H    0.979267   0.000000
    23  H    0.959736   1.570368   0.000000
    24  O    4.000247   3.986137   4.946514   0.000000
    25  H    4.456695   4.231601   5.413456   0.982217   0.000000
    26  H    3.427445   3.420137   4.367159   0.980924   1.587628
                   26
    26  H    0.000000
 Stoichiometry    C2H13F3O8
 Framework group  C1[X(C2H13F3O8)]
 Deg. of freedom    72
 Full point group                 C1      NOp   1
 Largest Abelian subgroup         C1      NOp   1
 Largest concise Abelian subgroup C1      NOp   1
                         Standard orientation:                         
 ---------------------------------------------------------------------
 Center     Atomic      Atomic             Coordinates (Angstroms)
 Number     Number       Type             X           Y           Z
 ---------------------------------------------------------------------
      1          6           0       -0.900432   -0.314141   -0.450758
      2          8           0       -0.126142   -0.928045    0.268926
      3          8           0       -0.632867    0.327048   -1.531326
      4          1           0        0.400742    0.373188   -1.697123
      5          6           0       -2.410500   -0.308738   -0.107423
      6          9           0       -3.010710   -1.315028   -0.768199
      7          9           0       -3.004812    0.833226   -0.455239
      8          9           0       -2.595878   -0.501552    1.200463
      9          8           0        1.995880    2.774674   -0.094882
     10          1           0        1.096726    2.800777    0.294635
     11          1           0        2.162704    3.635843   -0.485712
     12          8           0        1.759547   -2.858350    0.980579
     13          1           0        0.899294   -2.420761    0.884121
     14          1           0        2.014227   -2.772027    1.903692
     15          8           0        1.772230    0.474590    1.841835
     16          1           0        1.466005   -0.125984    1.146592
     17          1           0        2.451781    1.024157    1.433346
     18          8           0        3.289012   -1.435926   -0.797799
     19          1           0        2.783662   -1.995876   -0.170687
     20          1           0        3.776536   -2.035396   -1.367383
     21          8           0       -0.314105    2.119331    1.226493
     22          1           0        0.260023    1.523561    1.750323
     23          1           0       -0.940443    2.533240    1.824384
     24          8           0        1.832445    0.626570   -1.801041
     25          1           0        2.389729   -0.128720   -1.511696
     26          1           0        1.999225    1.376326   -1.190907
 ---------------------------------------------------------------------
 Rotational constants (GHZ):           0.6696645           0.4008040           0.3391634
 Standard basis: 6-31++G(d,p) (6D, 7F)
 There are   325 symmetry adapted cartesian basis functions of A   symmetry.
 There are   325 symmetry adapted basis functions of A   symmetry.
   325 basis functions,   520 primitive gaussians,   325 cartesian basis functions
    58 alpha electrons       58 beta electrons
       nuclear repulsion energy      1032.1999932302 Hartrees.
 NAtoms=   26 NActive=   26 NUniq=   26 SFac= 1.00D+00 NAtFMM=   60 NAOKFM=F Big=F
 Integral buffers will be    131072 words long.
 Raffenetti 2 integral format.
 Two-electron integral symmetry is turned on.
 Nuclear repulsion after empirical dispersion term =     1032.1842521246 Hartrees.
 One-electron integrals computed using PRISM.
 NBasis=   325 RedAO= T EigKep=  3.34D-05  NBF=   325
 NBsUse=   325 1.00D-06 EigRej= -1.00D+00 NBFU=   325
 Initial guess from the checkpoint file:  "/local_scratch/slurm.5787881/Gau-2107365.chk"
 B after Tr=     0.000000   -0.000000   -0.000000
         Rot=    0.999835   -0.013192   -0.005839    0.011015 Ang=  -2.08 deg.
 ExpMin= 3.60D-02 ExpMax= 7.00D+03 ExpMxC= 1.05D+03 IAcc=3 IRadAn=         5 AccDes= 0.00D+00
 Harris functional with IExCor= 4639 and IRadAn=       5 diagonalized for initial guess.
 HarFok:  IExCor= 4639 AccDes= 0.00D+00 IRadAn=         5 IDoV= 1 UseB2=F ITyADJ=14
 ICtDFT=  3500011 ScaDFX=  1.000000  1.000000  1.000000  1.000000
 FoFCou: FMM=F IPFlag=           0 FMFlag=      100000 FMFlg1=           0
         NFxFlg=           0 DoJE=T BraDBF=F KetDBF=T FulRan=T
         wScrn=  0.000000 ICntrl=       500 IOpCl=  0 I1Cent=   200000004 NGrid=           0
         NMat0=    1 NMatS0=      1 NMatT0=    0 NMatD0=    1 NMtDS0=    0 NMtDT0=    0
 Petite list used in FoFCou.
 Requested convergence on RMS density matrix=1.00D-10 within 128 cycles.
 Requested convergence on MAX density matrix=1.00D-08.
 Requested convergence on             energy=1.00D-08.
 No special actions if energy rises.
 SCF Done:  E(RwB97XD) =  -985.238693966     A.U. after   16 cycles
            NFock= 16  Conv=0.48D-10     -V/T= 2.0083
 Calling FoFJK, ICntrl=      2127 FMM=F ISym2X=0 I1Cent= 0 IOpClX= 0 NMat=1 NMatS=1 NMatT=0.
 ***** Axes restored to original set *****
 -------------------------------------------------------------------
 Center     Atomic                   Forces (Hartrees/Bohr)
 Number     Number              X              Y              Z
 -------------------------------------------------------------------
      1        6           0.001771321   -0.001803947   -0.000183884
      2        8          -0.001421579    0.000416078    0.000474701
      3        8           0.000166847    0.001722459   -0.000257484
      4        1           0.000185422    0.000089038    0.000876608
      5        6           0.000934203    0.001518423   -0.000147287
      6        9          -0.000568094   -0.000743929   -0.000324157
      7        9          -0.000387826   -0.000543131   -0.000058995
      8        9          -0.000469767   -0.000509284   -0.000015356
      9        8          -0.000956940   -0.002478468   -0.000570978
     10        1           0.000641864    0.000405122    0.000292959
     11        1           0.000501301    0.000450381   -0.000356501
     12        8          -0.000413920    0.000428513    0.000349234
     13        1           0.001127668    0.000387405   -0.000392675
     14        1          -0.000971826   -0.000486728    0.000159243
     15        8           0.000038129   -0.000361366    0.000352452
     16        1          -0.000159194    0.000036162   -0.000348985
     17        1           0.000232723    0.000181786   -0.000253636
     18        8          -0.000222304   -0.000140300   -0.000228855
     19        1           0.000573568    0.000005980   -0.000292651
     20        1          -0.000107682    0.000210155    0.000396637
     21        8           0.000687808    0.000377789    0.000153845
     22        1          -0.000569336    0.000122762    0.000306919
     23        1           0.000103586    0.000127534   -0.000116682
     24        8          -0.000828385   -0.003289086    0.000386159
     25        1           0.000975598   -0.000272927    0.000025020
     26        1          -0.000863183    0.004149578   -0.000225651
 -------------------------------------------------------------------
 Cartesian Forces:  Max     0.004149578 RMS     0.000897495

 GradGradGradGradGradGradGradGradGradGradGradGradGradGradGradGradGradGrad
 Berny optimization.
 Using GEDIIS/GDIIS optimizer.
 FormGI is forming the generalized inverse of G from B-inverse, IUseBI=4.
 Internal  Forces:  Max     0.001659434 RMS     0.000524518
 Search for a local minimum.
 Step number  13 out of a maximum of  156
 All quantities printed in internal units (Hartrees-Bohrs-Radians)
 Mixed Optimization -- En-DIIS/RFO-DIIS
 Swapping is turned off.
 Update second derivatives using D2CorX and points   12   13
 DE= -3.30D-04 DEPred=-3.51D-04 R= 9.39D-01
 TightC=F SS=  1.41D+00  RLast= 4.29D-01 DXNew= 1.0091D+00 1.2866D+00
 Trust test= 9.39D-01 RLast= 4.29D-01 DXMaxT set to 1.01D+00
 ITU=  1  1 -1  0 -1  0  1  0  0  0  1  1  0
     Eigenvalues ---    0.00036   0.00064   0.00120   0.00168   0.00177
     Eigenvalues ---    0.00262   0.00330   0.00439   0.00576   0.00738
     Eigenvalues ---    0.00802   0.00898   0.00976   0.01120   0.01158
     Eigenvalues ---    0.01261   0.01422   0.01486   0.01602   0.01874
     Eigenvalues ---    0.01974   0.02114   0.02162   0.02427   0.02531
     Eigenvalues ---    0.02833   0.02923   0.03057   0.03197   0.03587
     Eigenvalues ---    0.03692   0.03810   0.04833   0.05222   0.05481
     Eigenvalues ---    0.06040   0.06578   0.07021   0.07563   0.08195
     Eigenvalues ---    0.08874   0.09225   0.10733   0.11294   0.14245
     Eigenvalues ---    0.15207   0.19926   0.21039   0.21893   0.23039
     Eigenvalues ---    0.26747   0.27222   0.27969   0.37273   0.40736
     Eigenvalues ---    0.40810   0.42964   0.45811   0.47399   0.48710
     Eigenvalues ---    0.49136   0.51893   0.53479   0.53673   0.57785
     Eigenvalues ---    0.58380   0.59035   0.59097   0.59937   0.66269
     Eigenvalues ---    0.85160   1.05716
 En-DIIS/RFO-DIIS/Sim-DIIS IScMMF=       -3 using points:    13   12
 RFO step:  Lambda=-4.85878673D-04.
 DidBck=F Rises=F RFO-DIIS coefs:    1.99672   -0.99672
 Iteration  1 RMS(Cart)=  0.09985905 RMS(Int)=  0.00983649
 Iteration  2 RMS(Cart)=  0.01661717 RMS(Int)=  0.00179177
 Iteration  3 RMS(Cart)=  0.00019990 RMS(Int)=  0.00178758
 Iteration  4 RMS(Cart)=  0.00000050 RMS(Int)=  0.00178758
 Variable       Old X    -DE/DX   Delta X   Delta X   Delta X     New X
                                 (Linear)    (Quad)   (Total)
    R1        2.31007  -0.00117   0.00128  -0.00472  -0.00487   2.30519
    R2        2.42765   0.00122   0.00968  -0.00744   0.00197   2.42962
    R3        2.92646   0.00058   0.00021   0.00034   0.00055   2.92701
    R4        3.61436   0.00012   0.04805  -0.02409   0.02286   3.63723
    R5        3.75506   0.00010   0.06394  -0.01526   0.04853   3.80359
    R6        1.98013  -0.00037  -0.01049   0.01611   0.00697   1.98710
    R7        2.75458  -0.00077   0.02729  -0.01793   0.01061   2.76519
    R8        2.54201   0.00050  -0.00113   0.00081  -0.00032   2.54169
    R9        2.51998   0.00031  -0.00206   0.00119  -0.00087   2.51911
   R10        2.52270   0.00014  -0.00105   0.00105  -0.00000   2.52270
   R11        1.85240  -0.00110  -0.00204  -0.00065  -0.00339   1.84901
   R12        1.81472  -0.00030  -0.00084   0.00027  -0.00057   1.81415
   R13        3.35748   0.00011  -0.01443  -0.01612  -0.03106   3.32642
   R14        3.44489  -0.00046   0.06091  -0.04501   0.01538   3.46027
   R15        1.83296  -0.00098  -0.00243   0.00133  -0.00219   1.83077
   R16        1.81694  -0.00043  -0.00020   0.00056   0.00037   1.81731
   R17        3.33690  -0.00017   0.00209  -0.02587  -0.02365   3.31325
   R18        1.83004   0.00039  -0.00261   0.00546   0.00318   1.83322
   R19        1.82305   0.00001  -0.00103   0.00052  -0.00051   1.82254
   R20        3.48217  -0.00010  -0.03792  -0.00380  -0.04108   3.44109
   R21        1.85366   0.00008  -0.00482   0.00537   0.00080   1.85446
   R22        1.81401  -0.00011  -0.00148   0.00091  -0.00057   1.81344
   R23        3.28788  -0.00010   0.01710  -0.01119   0.00702   3.29489
   R24        1.85055  -0.00065   0.00079  -0.00164  -0.00052   1.85002
   R25        1.81364  -0.00018  -0.00145   0.00075  -0.00070   1.81294
   R26        1.85612   0.00069  -0.00570   0.00661   0.00199   1.85812
   R27        1.85368  -0.00166  -0.00142  -0.00360  -0.00543   1.84825
    A1        2.23183  -0.00079   0.01115  -0.01867  -0.01191   2.21992
    A2        2.08158   0.00067  -0.00029   0.00529   0.00721   2.08879
    A3        1.96908   0.00011  -0.01077   0.01344   0.00484   1.97392
    A4        2.74116  -0.00006   0.01411   0.05954   0.06872   2.80988
    A5        2.17103   0.00081  -0.02081   0.00479  -0.01364   2.15739
    A6        1.31127  -0.00082  -0.00676  -0.07507  -0.07884   1.23243
    A7        1.93962   0.00062   0.00288  -0.00904  -0.00885   1.93076
    A8        1.90030   0.00124   0.00203   0.00072   0.00275   1.90305
    A9        1.96031   0.00056   0.00116  -0.00058   0.00057   1.96088
   A10        1.93062   0.00078   0.00169  -0.00144   0.00024   1.93087
   A11        1.88982  -0.00093  -0.00166   0.00055  -0.00111   1.88871
   A12        1.88730  -0.00088  -0.00220   0.00100  -0.00120   1.88610
   A13        1.89372  -0.00087  -0.00122  -0.00014  -0.00136   1.89235
   A14        1.87255   0.00029  -0.00274   0.00365   0.00203   1.87457
   A15        1.84192   0.00113  -0.00419  -0.01206  -0.01746   1.82446
   A16        2.04250  -0.00048  -0.00374   0.00155  -0.00155   2.04095
   A17        2.69767   0.00011  -0.04368   0.00352  -0.04341   2.65426
   A18        1.86491  -0.00076   0.00412  -0.01522  -0.00849   1.85643
   A19        1.80204   0.00075   0.01758   0.01052   0.02140   1.82344
   A20        2.01361   0.00023  -0.02819   0.01888  -0.00753   2.00607
   A21        2.60524   0.00017  -0.04593   0.05639   0.00374   2.60898
   A22        1.84631  -0.00030   0.00048   0.00122   0.00139   1.84770
   A23        1.62871   0.00041   0.00631   0.01323   0.01991   1.64862
   A24        1.80571   0.00005   0.02529   0.00144   0.02675   1.83246
   A25        2.53357   0.00116  -0.04209   0.01143  -0.03175   2.50181
   A26        1.85928   0.00005   0.00204   0.00673   0.00791   1.86719
   A27        2.00968  -0.00016   0.00489  -0.01037  -0.00786   2.00182
   A28        2.08086   0.00019   0.03858  -0.02159   0.01747   2.09833
   A29        1.61794   0.00051   0.00087  -0.00811  -0.00865   1.60928
   A30        2.29469  -0.00003   0.03490  -0.01219   0.02278   2.31747
   A31        1.88784  -0.00017   0.00232   0.00414   0.00697   1.89481
   A32        2.59448   0.00032   0.04251  -0.00503   0.03656   2.63104
   A33        1.98515   0.00001   0.00877   0.02993   0.03905   2.02421
   A34        1.82918   0.00084  -0.00014   0.02913   0.03065   1.85983
   A35        1.88394  -0.00090   0.01767  -0.04226  -0.02666   1.85728
   A36        2.96790  -0.00040   0.04365  -0.01657   0.02790   2.99580
   A37        2.98659   0.00085  -0.01340   0.01604   0.00335   2.98994
   A38        3.04688  -0.00065   0.01345  -0.06047  -0.05071   2.99617
   A39        3.05286   0.00018  -0.00844   0.02346   0.01383   3.06669
   A40        3.16327   0.00010  -0.01038   0.01722   0.00555   3.16883
   A41        3.09345   0.00055  -0.03225   0.00581  -0.02463   3.06882
   A42        3.04300  -0.00008   0.00254  -0.07250  -0.07107   2.97193
    D1       -1.51569   0.00007  -0.00259   0.12031   0.11794  -1.39775
    D2        1.01516  -0.00038  -0.08268   0.02340  -0.05866   0.95649
    D3        1.58260  -0.00007  -0.00031   0.12269   0.12265   1.70526
    D4       -2.16974  -0.00052  -0.08040   0.02577  -0.05395  -2.22369
    D5       -0.12133  -0.00024   0.00942  -0.02391  -0.01350  -0.13484
    D6        3.06124  -0.00011   0.00707  -0.02605  -0.01803   3.04321
    D7       -1.61679   0.00006  -0.00705   0.01218   0.00518  -1.61161
    D8        2.57352   0.00004  -0.00706   0.01138   0.00436   2.57788
    D9        0.45478   0.00022  -0.00749   0.01299   0.00554   0.46032
   D10        1.48772  -0.00009  -0.00458   0.01346   0.00884   1.49656
   D11       -0.60515  -0.00011  -0.00459   0.01266   0.00802  -0.59713
   D12       -2.72389   0.00007  -0.00502   0.01427   0.00920  -2.71469
   D13        1.85205   0.00005   0.10111   0.03074   0.12736   1.97941
   D14       -0.77787   0.00022   0.17371   0.11783   0.29148  -0.48638
   D15        1.24226  -0.00027   0.09641  -0.07796   0.01289   1.25515
   D16       -2.13274  -0.00051   0.07511  -0.08218  -0.00080  -2.13354
   D17        0.65150  -0.00008  -0.02645  -0.00864  -0.03453   0.61698
   D18       -1.37902   0.00030  -0.04745   0.00440  -0.04331  -1.42233
   D19       -3.08076  -0.00002  -0.06881  -0.01524  -0.08419   3.11824
   D20        1.01232  -0.00026  -0.06034  -0.01214  -0.07348   0.93884
   D21        0.41716   0.00014  -0.02417  -0.04024  -0.06242   0.35474
   D22       -1.66351  -0.00076  -0.01525  -0.03691  -0.05133  -1.71484
   D23        0.46230  -0.00027  -0.00649   0.02466   0.01717   0.47946
   D24        2.50914   0.00001   0.01439   0.01611   0.03011   2.53925
   D25        1.84317   0.00016  -0.14536  -0.08573  -0.23194   1.61123
   D26       -0.28772  -0.00012  -0.12391  -0.10553  -0.23007  -0.51779
   D27       -2.28875   0.00019  -0.01603   0.03810   0.02226  -2.26649
   D28        0.06278   0.00001   0.05978  -0.00792   0.05155   0.11433
   D29        1.98812   0.00057  -0.01673   0.05032   0.03475   2.02286
   D30       -1.94354   0.00038   0.05907   0.00430   0.06403  -1.87951
   D31       -2.34426  -0.00057  -0.07007   0.02392  -0.04609  -2.39035
   D32       -0.51181  -0.00043  -0.04160   0.02967  -0.01151  -0.52333
   D33       -1.08703   0.00020  -0.05255  -0.00198  -0.05514  -1.14217
   D34        0.78224   0.00000  -0.04727   0.00303  -0.04393   0.73831
   D35       -0.37435   0.00008   0.01862   0.04985   0.06955  -0.30480
   D36        1.59812   0.00063   0.03075   0.06392   0.09400   1.69212
   D37        1.87736   0.00022   0.06427   0.05073   0.11654   1.99390
   D38       -2.43335   0.00077   0.07639   0.06481   0.14098  -2.29237
   D39       -0.57108   0.00010   0.03383  -0.03511  -0.00152  -0.57260
   D40       -2.93608  -0.00007  -0.00659  -0.01885  -0.02556  -2.96164
   D41       -0.27761  -0.00001   0.04737   0.01228   0.06138  -0.21623
   D42       -2.39911  -0.00003   0.02848  -0.01697   0.01286  -2.38625
         Item               Value     Threshold  Converged?
 Maximum Force            0.001659     0.000015     NO 
 RMS     Force            0.000525     0.000010     NO 
 Maximum Displacement     0.413247     0.000060     NO 
 RMS     Displacement     0.110746     0.000040     NO 
 Predicted change in Energy=-3.190017D-04
 GradGradGradGradGradGradGradGradGradGradGradGradGradGradGradGradGradGrad

                          Input orientation:                          
 ---------------------------------------------------------------------
 Center     Atomic      Atomic             Coordinates (Angstroms)
 Number     Number       Type             X           Y           Z
 ---------------------------------------------------------------------
      1          6           0       -0.951705   -1.237174   -0.527990
      2          8           0        0.242093   -1.221838   -0.778307
      3          8           0       -1.672583   -0.254552   -0.118346
      4          1           0       -1.070431    0.576803    0.109622
      5          6           0       -1.764858   -2.536935   -0.748272
      6          9           0       -2.292488   -2.519979   -1.985351
      7          9           0       -2.761147   -2.666228    0.127928
      8          9           0       -0.974740   -3.608445   -0.649861
      9          8           0        0.301441    0.732204    3.153423
     10          1           0       -0.071927   -0.171516    3.117979
     11          1           0       -0.118747    1.187964    3.886457
     12          8           0        2.753318   -0.483794   -1.780810
     13          1           0        1.902555   -0.941879   -1.710563
     14          1           0        3.395739   -1.033603   -1.322739
     15          8           0        2.108172   -0.854092    1.344822
     16          1           0        1.646445   -0.609976    0.527324
     17          1           0        2.147582   -0.049811    1.875609
     18          8           0        2.206435    1.885792   -0.548190
     19          1           0        2.468218    1.084526   -1.050650
     20          1           0        2.472739    2.644508   -1.071950
     21          8           0       -0.208005   -1.837715    2.370865
     22          1           0        0.706181   -1.797745    2.022890
     23          1           0       -0.354901   -2.709187    2.744149
     24          8           0       -0.228141    1.651276    0.636146
     25          1           0        0.610498    1.818282    0.150740
     26          1           0        0.025343    1.387694    1.543257
 ---------------------------------------------------------------------
                    Distance matrix (angstroms):
                    1          2          3          4          5
     1  C    0.000000
     2  O    1.219856   0.000000
     3  O    1.285698   2.244365   0.000000
     4  H    1.926437   2.397133   1.051527   0.000000
     5  C    1.548909   2.399632   2.369513   3.303570   0.000000
     6  F    2.359488   3.092932   3.000358   3.933496   1.345007
     7  F    2.397186   3.453545   2.657406   3.657336   1.333055
     8  F    2.374512   2.681991   3.466712   4.254677   1.334956
     9  O    4.359086   4.390934   3.946509   3.342291   5.493641
    10  H    3.899068   4.047570   3.611481   3.256870   4.838297
    11  H    5.105141   5.262829   4.531413   3.942550   6.169706
    12  O    3.983006   2.802851   4.733385   4.395413   5.069067
    13  H    3.103623   1.924737   3.973560   3.802382   4.113408
    14  H    4.424177   3.205826   5.267388   4.959006   5.405717
    15  O    3.607912   2.850468   4.098100   3.698202   4.713106
    16  H    2.873578   2.012772   3.399877   2.994050   4.120353
    17  H    4.097890   3.470995   4.314097   3.723837   5.327075
    18  O    4.441529   3.683607   4.451137   3.589432   5.947413
    19  H    4.166454   3.217005   4.450681   3.758464   5.579009
    20  H    5.204822   4.473326   5.147582   4.269141   6.701444
    21  O    3.052393   3.240243   3.293565   3.418611   3.555520
    22  H    3.093512   2.897197   3.553147   3.529224   3.785733
    23  H    3.637292   3.869923   3.994421   4.272054   3.770233
    24  O    3.197172   3.236755   2.507559   1.463274   4.671105
    25  H    3.498138   3.200184   3.095401   2.090091   5.041671
    26  H    3.483478   3.499471   2.888053   1.978275   4.884530
                    6          7          8          9         10
     6  F    0.000000
     7  F    2.169557   0.000000
     8  F    2.169044   2.164250   0.000000
     9  O    6.611517   5.484743   5.910571   0.000000
    10  H    6.040707   4.732430   5.179205   0.978453   0.000000
    11  H    7.276820   5.996967   6.657060   0.960007   1.562350
    12  O    5.445002   6.230218   4.994087   5.642429   5.663714
    13  H    4.490467   5.301277   4.063802   5.387437   5.273220
    14  H    5.916443   6.532775   5.116997   5.720907   5.699813
    15  O    5.764637   5.336191   4.590160   3.008596   2.891855
    16  H    5.047459   4.880016   4.152974   3.241431   3.139513
    17  H    6.381454   5.830578   5.365703   2.377518   2.546471
    18  O    6.458836   6.771625   6.349556   4.319920   4.781657
    19  H    6.044042   6.542436   5.834258   4.742709   5.040580
    20  H    7.086157   7.552297   7.152810   5.121056   5.653390
    21  O    4.877210   3.497962   3.584432   2.734304   1.831096
    22  H    5.057631   4.045677   3.639743   2.800457   2.109334
    23  H    5.114509   3.554782   3.565413   3.527246   2.580619
    24  O    5.341642   5.031426   5.465885   2.731636   3.083257
    25  H    5.640099   5.610645   5.709931   3.207988   3.637239
    26  H    5.752679   5.118786   5.547192   1.760265   2.218186
                   11         12         13         14         15
    11  H    0.000000
    12  O    6.569737   0.000000
    13  H    6.320484   0.968800   0.000000
    14  H    6.665035   0.961678   1.545451   0.000000
    15  O    3.948299   3.212928   3.063554   2.967479   0.000000
    16  H    4.199079   2.562923   2.276816   2.581128   0.970096
    17  H    3.272895   3.731576   3.703573   3.571439   0.964445
    18  O    5.055643   2.726421   3.072324   3.246111   3.331683
    19  H    5.574775   1.753294   2.204943   2.328260   3.102605
    20  H    5.781273   3.219857   3.687155   3.800438   4.267774
    21  O    3.385221   5.276262   4.681350   5.222669   2.717527
    22  H    3.614947   4.515016   4.012790   4.360145   1.820944
    23  H    4.067975   5.923567   5.297541   5.780524   3.386182
    24  O    3.284988   4.391958   4.095285   4.917145   3.498207
    25  H    3.858067   3.690815   3.571043   4.249936   3.287923
    26  H    2.356107   4.689748   4.420201   5.043429   3.066457
                   16         17         18         19         20
    16  H    0.000000
    17  H    1.543631   0.000000
    18  O    2.774740   3.102391   0.000000
    19  H    2.456960   3.154762   0.981338   0.000000
    20  H    3.719154   4.006643   0.959631   1.560135   0.000000
    21  O    2.888766   2.998444   5.311771   5.235306   6.255373
    22  H    2.128757   2.270374   4.735996   4.567155   5.694943
    23  H    3.650532   3.753540   6.205947   6.063230   7.156830
    24  O    2.939248   3.173961   2.717501   3.230610   3.346469
    25  H    2.666728   2.971123   1.743582   2.330850   2.376039
    26  H    2.766004   2.584720   3.062583   3.576018   3.795871
                   21         22         23         24         25
    21  O    0.000000
    22  H    0.978989   0.000000
    23  H    0.959366   1.573797   0.000000
    24  O    3.896501   3.832984   4.844934   0.000000
    25  H    4.354907   4.073052   5.306198   0.983273   0.000000
    26  H    3.338061   3.292508   4.286159   0.978049   1.570642
                   26
    26  H    0.000000
 Stoichiometry    C2H13F3O8
 Framework group  C1[X(C2H13F3O8)]
 Deg. of freedom    72
 Full point group                 C1      NOp   1
 Largest Abelian subgroup         C1      NOp   1
 Largest concise Abelian subgroup C1      NOp   1
                         Standard orientation:                         
 ---------------------------------------------------------------------
 Center     Atomic      Atomic             Coordinates (Angstroms)
 Number     Number       Type             X           Y           Z
 ---------------------------------------------------------------------
      1          6           0       -0.977098   -0.295361   -0.464372
      2          8           0       -0.210570   -0.987752    0.184533
      3          8           0       -0.697357    0.412404   -1.500631
      4          1           0        0.340828    0.432151   -1.666435
      5          6           0       -2.478213   -0.250681   -0.085194
      6          9           0       -3.137861   -1.183736   -0.794642
      7          9           0       -3.030646    0.935198   -0.341213
      8          9           0       -2.644156   -0.522360    1.211247
      9          8           0        2.149115    2.709648   -0.019008
     10          1           0        1.266511    2.774608    0.398319
     11          1           0        2.355826    3.570958   -0.389182
     12          8           0        1.765234   -2.845418    0.892522
     13          1           0        0.886284   -2.474847    0.723115
     14          1           0        1.944550   -2.701607    1.826326
     15          8           0        1.851488    0.261924    1.704859
     16          1           0        1.497242   -0.298680    0.996820
     17          1           0        2.561002    0.777115    1.303210
     18          8           0        3.318132   -1.375322   -0.798837
     19          1           0        2.824307   -1.981054   -0.205330
     20          1           0        3.888338   -1.920985   -1.344738
     21          8           0       -0.152528    2.052819    1.302897
     22          1           0        0.414666    1.380240    1.732255
     23          1           0       -0.755557    2.407819    1.959185
     24          8           0        1.784534    0.646253   -1.771527
     25          1           0        2.352378   -0.116885   -1.522532
     26          1           0        2.005084    1.369047   -1.150634
 ---------------------------------------------------------------------
 Rotational constants (GHZ):           0.6986906           0.3903675           0.3330177
 Standard basis: 6-31++G(d,p) (6D, 7F)
 There are   325 symmetry adapted cartesian basis functions of A   symmetry.
 There are   325 symmetry adapted basis functions of A   symmetry.
   325 basis functions,   520 primitive gaussians,   325 cartesian basis functions
    58 alpha electrons       58 beta electrons
       nuclear repulsion energy      1032.4697871805 Hartrees.
 NAtoms=   26 NActive=   26 NUniq=   26 SFac= 1.00D+00 NAtFMM=   60 NAOKFM=F Big=F
 Integral buffers will be    131072 words long.
 Raffenetti 2 integral format.
 Two-electron integral symmetry is turned on.
 Nuclear repulsion after empirical dispersion term =     1032.4536701335 Hartrees.
 One-electron integrals computed using PRISM.
 NBasis=   325 RedAO= T EigKep=  3.58D-05  NBF=   325
 NBsUse=   325 1.00D-06 EigRej= -1.00D+00 NBFU=   325
 Initial guess from the checkpoint file:  "/local_scratch/slurm.5787881/Gau-2107365.chk"
 B after Tr=    -0.000000    0.000000    0.000000
         Rot=    0.999693   -0.020141   -0.007839    0.012118 Ang=  -2.84 deg.
 ExpMin= 3.60D-02 ExpMax= 7.00D+03 ExpMxC= 1.05D+03 IAcc=3 IRadAn=         5 AccDes= 0.00D+00
 Harris functional with IExCor= 4639 and IRadAn=       5 diagonalized for initial guess.
 HarFok:  IExCor= 4639 AccDes= 0.00D+00 IRadAn=         5 IDoV= 1 UseB2=F ITyADJ=14
 ICtDFT=  3500011 ScaDFX=  1.000000  1.000000  1.000000  1.000000
 FoFCou: FMM=F IPFlag=           0 FMFlag=      100000 FMFlg1=           0
         NFxFlg=           0 DoJE=T BraDBF=F KetDBF=T FulRan=T
         wScrn=  0.000000 ICntrl=       500 IOpCl=  0 I1Cent=   200000004 NGrid=           0
         NMat0=    1 NMatS0=      1 NMatT0=    0 NMatD0=    1 NMtDS0=    0 NMtDT0=    0
 Petite list used in FoFCou.
 Requested convergence on RMS density matrix=1.00D-10 within 128 cycles.
 Requested convergence on MAX density matrix=1.00D-08.
 Requested convergence on             energy=1.00D-08.
 No special actions if energy rises.
 SCF Done:  E(RwB97XD) =  -985.238766892     A.U. after   16 cycles
            NFock= 16  Conv=0.59D-10     -V/T= 2.0083
 Calling FoFJK, ICntrl=      2127 FMM=F ISym2X=0 I1Cent= 0 IOpClX= 0 NMat=1 NMatS=1 NMatT=0.
 ***** Axes restored to original set *****
 -------------------------------------------------------------------
 Center     Atomic                   Forces (Hartrees/Bohr)
 Number     Number              X              Y              Z
 -------------------------------------------------------------------
      1        6          -0.000392127    0.001288123    0.001249265
      2        8           0.002395641   -0.001949537   -0.001080022
      3        8           0.001040577    0.003568457    0.000602842
      4        1          -0.001634820   -0.002180169    0.000218449
      5        6           0.000534510    0.001346646   -0.000813938
      6        9          -0.000372991   -0.000334430   -0.000378753
      7        9          -0.000532648   -0.000239339    0.000445431
      8        9           0.000152127   -0.000454759    0.000214962
      9        8          -0.000611348   -0.001355000    0.000213029
     10        1           0.000540769   -0.000919343   -0.000187678
     11        1           0.000360444    0.000506694   -0.000105626
     12        8           0.000099699    0.000502712   -0.000707665
     13        1           0.000248193   -0.000429159   -0.000381277
     14        1          -0.000506755   -0.000082886    0.000331908
     15        8          -0.000557190   -0.000812209   -0.001461285
     16        1           0.000586111   -0.000228226    0.001938999
     17        1           0.000310512    0.000329384   -0.000208889
     18        8          -0.000269208    0.000027299   -0.000015900
     19        1           0.000666702    0.000097752   -0.000282936
     20        1          -0.000110541    0.000189845    0.000152615
     21        8          -0.000653703    0.000849422    0.000079373
     22        1           0.000100487   -0.000393253    0.000710854
     23        1           0.000612184   -0.000029042   -0.000010470
     24        8           0.001118320   -0.001811563   -0.003148386
     25        1          -0.001178870   -0.000277853   -0.000463321
     26        1          -0.001946074    0.002790434    0.003088419
 -------------------------------------------------------------------
 Cartesian Forces:  Max     0.003568457 RMS     0.001090091

 GradGradGradGradGradGradGradGradGradGradGradGradGradGradGradGradGradGrad
 Berny optimization.
 Using GEDIIS/GDIIS optimizer.
 FormGI is forming the generalized inverse of G from B-inverse, IUseBI=4.
 Internal  Forces:  Max     0.004078240 RMS     0.000775880
 Search for a local minimum.
 Step number  14 out of a maximum of  156
 All quantities printed in internal units (Hartrees-Bohrs-Radians)
 Mixed Optimization -- En-DIIS/RFO-DIIS
 Swapping is turned off.
 Update second derivatives using D2CorX and points   13   14
 DE= -7.29D-05 DEPred=-3.19D-04 R= 2.29D-01
 Trust test= 2.29D-01 RLast= 6.10D-01 DXMaxT set to 1.01D+00
 ITU=  0  1  1 -1  0 -1  0  1  0  0  0  1  1  0
     Eigenvalues ---    0.00036   0.00079   0.00134   0.00168   0.00176
     Eigenvalues ---    0.00254   0.00355   0.00522   0.00584   0.00753
     Eigenvalues ---    0.00829   0.00904   0.00972   0.01142   0.01169
     Eigenvalues ---    0.01285   0.01444   0.01572   0.01662   0.01872
     Eigenvalues ---    0.01936   0.02084   0.02171   0.02412   0.02450
     Eigenvalues ---    0.02862   0.02914   0.03098   0.03319   0.03555
     Eigenvalues ---    0.03615   0.03702   0.04797   0.05049   0.05286
     Eigenvalues ---    0.06156   0.06459   0.06993   0.07618   0.08123
     Eigenvalues ---    0.08861   0.09219   0.10712   0.11232   0.14256
     Eigenvalues ---    0.15134   0.19876   0.20804   0.21994   0.22968
     Eigenvalues ---    0.27075   0.27697   0.28438   0.37164   0.40669
     Eigenvalues ---    0.40806   0.42698   0.45780   0.47161   0.48530
     Eigenvalues ---    0.49888   0.51899   0.53317   0.53676   0.57521
     Eigenvalues ---    0.58171   0.59029   0.59095   0.59614   0.65756
     Eigenvalues ---    0.85668   1.04426
 En-DIIS/RFO-DIIS/Sim-DIIS IScMMF=       -3 using points:    14   13   12
 RFO step:  Lambda=-7.17984687D-04.
 DidBck=F Rises=F RFO-DIIS coefs:    0.85573    0.08067    0.06361
 Iteration  1 RMS(Cart)=  0.08270482 RMS(Int)=  0.00171980
 Iteration  2 RMS(Cart)=  0.00257167 RMS(Int)=  0.00056087
 Iteration  3 RMS(Cart)=  0.00000374 RMS(Int)=  0.00056087
 Iteration  4 RMS(Cart)=  0.00000000 RMS(Int)=  0.00056087
 Variable       Old X    -DE/DX   Delta X   Delta X   Delta X     New X
                                 (Linear)    (Quad)   (Total)
    R1        2.30519   0.00206   0.00062   0.00219   0.00326   2.30846
    R2        2.42962   0.00102  -0.00090  -0.00044  -0.00122   2.42840
    R3        2.92701  -0.00008  -0.00009   0.00060   0.00051   2.92752
    R4        3.63723  -0.00005  -0.00636   0.00879   0.00306   3.64029
    R5        3.80359   0.00044  -0.01108  -0.03010  -0.04113   3.76246
    R6        1.98710  -0.00408  -0.00034  -0.00927  -0.01000   1.97710
    R7        2.76519  -0.00153  -0.00327  -0.01080  -0.01446   2.75073
    R8        2.54169   0.00049   0.00012   0.00182   0.00194   2.54363
    R9        2.51911   0.00071   0.00026   0.00159   0.00185   2.52096
   R10        2.52270   0.00047   0.00007   0.00143   0.00150   2.52420
   R11        1.84901   0.00026   0.00062   0.00128   0.00205   1.85106
   R12        1.81415   0.00000   0.00014  -0.00018  -0.00005   1.81410
   R13        3.32642   0.00072   0.00540   0.01883   0.02420   3.35062
   R14        3.46027  -0.00033  -0.00611  -0.01065  -0.01649   3.44378
   R15        1.83077  -0.00013   0.00047  -0.00011   0.00091   1.83167
   R16        1.81731  -0.00013  -0.00004   0.00043   0.00038   1.81769
   R17        3.31325   0.00067   0.00328  -0.00316  -0.00011   3.31313
   R18        1.83322  -0.00105  -0.00029   0.00035   0.00005   1.83327
   R19        1.82254   0.00017   0.00014   0.00018   0.00032   1.82286
   R20        3.44109   0.00039   0.00835  -0.01319  -0.00476   3.43632
   R21        1.85446   0.00091   0.00019   0.00043   0.00031   1.85477
   R22        1.81344   0.00004   0.00018   0.00025   0.00043   1.81387
   R23        3.29489   0.00067  -0.00210   0.00193  -0.00083   3.29407
   R24        1.85002   0.00033   0.00003  -0.00211  -0.00188   1.84815
   R25        1.81294  -0.00007   0.00019   0.00017   0.00037   1.81331
   R26        1.85812  -0.00020   0.00008   0.00021  -0.00035   1.85777
   R27        1.84825   0.00224   0.00087  -0.00142  -0.00059   1.84766
    A1        2.21992   0.00143   0.00101   0.00525   0.00775   2.22767
    A2        2.08879  -0.00051  -0.00102  -0.00307  -0.00483   2.08395
    A3        1.97392  -0.00093  -0.00001  -0.00218  -0.00294   1.97099
    A4        2.80988  -0.00181  -0.01082  -0.08746  -0.09765   2.71223
    A5        2.15739   0.00013   0.00330  -0.00423  -0.00050   2.15689
    A6        1.23243   0.00132   0.01181   0.07200   0.08465   1.31708
    A7        1.93076   0.00014   0.00109   0.00279   0.00478   1.93555
    A8        1.90305   0.00071  -0.00053   0.00230   0.00177   1.90482
    A9        1.96088   0.00007  -0.00016  -0.00003  -0.00018   1.96070
   A10        1.93087   0.00002  -0.00014  -0.00043  -0.00057   1.93030
   A11        1.88871  -0.00033   0.00027  -0.00063  -0.00037   1.88834
   A12        1.88610  -0.00021   0.00031  -0.00024   0.00007   1.88617
   A13        1.89235  -0.00029   0.00027  -0.00100  -0.00073   1.89163
   A14        1.87457   0.00063  -0.00012   0.00319   0.00307   1.87764
   A15        1.82446   0.00101   0.00279   0.01968   0.02257   1.84703
   A16        2.04095  -0.00029   0.00046  -0.02408  -0.02381   2.01714
   A17        2.65426   0.00032   0.00905  -0.00347   0.00655   2.66080
   A18        1.85643  -0.00011   0.00096  -0.01529  -0.01509   1.84134
   A19        1.82344  -0.00045  -0.00421   0.00097  -0.00113   1.82230
   A20        2.00607   0.00022   0.00289  -0.01077  -0.00863   1.99744
   A21        2.60898  -0.00143   0.00239   0.01383   0.01891   2.62788
   A22        1.84770  -0.00069  -0.00023  -0.00522  -0.00535   1.84235
   A23        1.64862   0.00100  -0.00328  -0.01929  -0.02223   1.62640
   A24        1.83246  -0.00005  -0.00547   0.00383  -0.00171   1.83075
   A25        2.50181   0.00098   0.00727   0.02845   0.03600   2.53781
   A26        1.86719  -0.00037  -0.00127   0.00812   0.00745   1.87464
   A27        2.00182   0.00099   0.00082   0.00513   0.00568   2.00750
   A28        2.09833  -0.00032  -0.00498  -0.01115  -0.01604   2.08229
   A29        1.60928   0.00149   0.00119  -0.00423  -0.00195   1.60734
   A30        2.31747  -0.00005  -0.00551   0.00917   0.00329   2.32076
   A31        1.89481  -0.00098  -0.00115  -0.00141  -0.00311   1.89170
   A32        2.63104   0.00100  -0.00799   0.00187  -0.00485   2.62619
   A33        2.02421  -0.00047  -0.00619  -0.00968  -0.01610   2.00811
   A34        1.85983   0.00010  -0.00441   0.00893   0.00442   1.86425
   A35        1.85728   0.00046   0.00272   0.00123   0.00413   1.86141
   A36        2.99580  -0.00037  -0.00681  -0.03195  -0.03906   2.95674
   A37        2.98994   0.00104   0.00037   0.02186   0.02240   3.01234
   A38        2.99617  -0.00006   0.00646  -0.02426  -0.01747   2.97870
   A39        3.06669   0.00036  -0.00146   0.01580   0.01403   3.08072
   A40        3.16883  -0.00031  -0.00014  -0.00440  -0.00417   3.16466
   A41        3.06882   0.00037   0.00561  -0.02450  -0.01971   3.04911
   A42        2.97193  -0.00038   0.01009   0.02231   0.03244   3.00437
    D1       -1.39775   0.00021  -0.01685   0.03841   0.02106  -1.37669
    D2        0.95649   0.00037   0.01374   0.03677   0.05060   1.00710
    D3        1.70526  -0.00011  -0.01768   0.03849   0.02042   1.72568
    D4       -2.22369   0.00005   0.01292   0.03685   0.04997  -2.17372
    D5       -0.13484   0.00017   0.00135  -0.00600  -0.00458  -0.13941
    D6        3.04321   0.00047   0.00215  -0.00605  -0.00392   3.03928
    D7       -1.61161   0.00013  -0.00030   0.01250   0.01213  -1.59949
    D8        2.57788   0.00002  -0.00018   0.01176   0.01151   2.58939
    D9        0.46032   0.00033  -0.00032   0.01337   0.01297   0.47330
   D10        1.49656  -0.00009  -0.00098   0.01273   0.01182   1.50838
   D11       -0.59713  -0.00021  -0.00086   0.01200   0.01121  -0.58593
   D12       -2.71469   0.00010  -0.00101   0.01360   0.01267  -2.70202
   D13        1.97941  -0.00074  -0.02483  -0.00633  -0.03142   1.94799
   D14       -0.48638  -0.00130  -0.05314  -0.02308  -0.07423  -0.56061
   D15        1.25515   0.00006  -0.00801   0.01836   0.00949   1.26464
   D16       -2.13354  -0.00111  -0.00468  -0.03971  -0.04348  -2.17703
   D17        0.61698   0.00034   0.00667   0.02899   0.03580   0.65277
   D18       -1.42233  -0.00022   0.00928   0.02202   0.03196  -1.39037
   D19        3.11824   0.00012   0.01654  -0.01812  -0.00137   3.11687
   D20        0.93884  -0.00044   0.01445  -0.00257   0.01226   0.95110
   D21        0.35474   0.00097   0.01055  -0.03360  -0.02344   0.33130
   D22       -1.71484  -0.00038   0.00838  -0.03802  -0.02955  -1.74439
   D23        0.47946  -0.00019  -0.00206   0.04470   0.04299   0.52245
   D24        2.53925  -0.00007  -0.00526   0.04304   0.03810   2.57735
   D25        1.61123  -0.00052   0.04274  -0.05358  -0.01035   1.60088
   D26       -0.51779  -0.00049   0.04110  -0.03422   0.00727  -0.51052
   D27       -2.26649   0.00005  -0.00219  -0.03063  -0.03283  -2.29932
   D28        0.11433   0.00004  -0.01125  -0.02760  -0.03853   0.07580
   D29        2.02286   0.00034  -0.00395  -0.00108  -0.00541   2.01745
   D30       -1.87951   0.00033  -0.01301   0.00195  -0.01111  -1.89062
   D31       -2.39035  -0.00075   0.01112  -0.05359  -0.04254  -2.43288
   D32       -0.52333  -0.00060   0.00432  -0.05663  -0.05213  -0.57546
   D33       -1.14217   0.00079   0.01131   0.05529   0.06634  -1.07582
   D34        0.73831   0.00037   0.00935   0.04455   0.05380   0.79211
   D35       -0.30480  -0.00014  -0.01122   0.02732   0.01610  -0.28870
   D36        1.69212  -0.00000  -0.01552   0.04421   0.02859   1.72070
   D37        1.99390   0.00029  -0.02091   0.03261   0.01144   2.00534
   D38       -2.29237   0.00043  -0.02522   0.04950   0.02392  -2.26844
   D39       -0.57260   0.00056  -0.00194  -0.03153  -0.03373  -0.60633
   D40       -2.96164   0.00023   0.00411  -0.03908  -0.03514  -2.99678
   D41       -0.21623   0.00050  -0.01188   0.00454  -0.00760  -0.22383
   D42       -2.38625   0.00075  -0.00367   0.01031   0.00667  -2.37958
         Item               Value     Threshold  Converged?
 Maximum Force            0.004078     0.000015     NO 
 RMS     Force            0.000776     0.000010     NO 
 Maximum Displacement     0.239528     0.000060     NO 
 RMS     Displacement     0.082341     0.000040     NO 
 Predicted change in Energy=-3.801189D-04
 GradGradGradGradGradGradGradGradGradGradGradGradGradGradGradGradGradGrad

                          Input orientation:                          
 ---------------------------------------------------------------------
 Center     Atomic      Atomic             Coordinates (Angstroms)
 Number     Number       Type             X           Y           Z
 ---------------------------------------------------------------------
      1          6           0       -0.908279   -1.233106   -0.507235
      2          8           0        0.294073   -1.238379   -0.723076
      3          8           0       -1.633281   -0.241834   -0.128934
      4          1           0       -1.038740    0.583920    0.114495
      5          6           0       -1.728623   -2.526289   -0.741028
      6          9           0       -2.206877   -2.524084   -1.999231
      7          9           0       -2.761408   -2.630077    0.096964
      8          9           0       -0.956161   -3.605966   -0.593305
      9          8           0        0.297051    0.718864    3.152526
     10          1           0       -0.098633   -0.176705    3.122782
     11          1           0       -0.118570    1.195666    3.874665
     12          8           0        2.722784   -0.428113   -1.883915
     13          1           0        1.891038   -0.906923   -1.748109
     14          1           0        3.398127   -0.957646   -1.449492
     15          8           0        2.112077   -0.979775    1.447935
     16          1           0        1.658298   -0.719282    0.631007
     17          1           0        2.177644   -0.174839    1.975441
     18          8           0        2.189528    1.926678   -0.622938
     19          1           0        2.447884    1.140599   -1.150836
     20          1           0        2.413098    2.704900   -1.138412
     21          8           0       -0.275528   -1.841937    2.403932
     22          1           0        0.654217   -1.848866    2.100610
     23          1           0       -0.476542   -2.700105    2.783270
     24          8           0       -0.209943    1.663401    0.630885
     25          1           0        0.621725    1.824861    0.132163
     26          1           0        0.052125    1.409616    1.538014
 ---------------------------------------------------------------------
                    Distance matrix (angstroms):
                    1          2          3          4          5
     1  C    0.000000
     2  O    1.221583   0.000000
     3  O    1.285052   2.249622   0.000000
     4  H    1.924877   2.408047   1.046234   0.000000
     5  C    1.549176   2.397985   2.366957   3.298675   0.000000
     6  F    2.361998   3.088100   3.005942   3.935997   1.346033
     7  F    2.398056   3.456190   2.650926   3.646597   1.334035
     8  F    2.374904   2.680558   3.462877   4.250053   1.335748
     9  O    4.319358   4.341786   3.926462   3.321472   5.458401
    10  H    3.866333   4.008989   3.596254   3.242243   4.806916
    11  H    5.071846   5.218628   4.515480   3.919161   6.144091
    12  O    3.965839   2.811177   4.699995   4.378003   5.052085
    13  H    3.079341   1.926358   3.935085   3.778294   4.091272
    14  H    4.416883   3.200256   5.250840   4.950582   5.407969
    15  O    3.606857   2.843467   4.130227   3.761761   4.683401
    16  H    2.854282   1.991008   3.411738   3.039594   4.076640
    17  H    4.099577   3.458461   4.353852   3.792619   5.307302
    18  O    4.426515   3.690578   4.422709   3.573307   5.932518
    19  H    4.160832   3.237502   4.428465   3.750666   5.572900
    20  H    5.190166   4.495801   5.106414   4.240697   6.684094
    21  O    3.040714   3.235259   3.289260   3.421811   3.531374
    22  H    3.101840   2.911289   3.575761   3.567801   3.769846
    23  H    3.628485   3.876203   3.982722   4.268869   3.744142
    24  O    3.189474   3.241539   2.496625   1.455624   4.662836
    25  H    3.478635   3.197223   3.069927   2.073014   5.021863
    26  H    3.476981   3.490408   2.889048   1.974377   4.884306
                    6          7          8          9         10
     6  F    0.000000
     7  F    2.170892   0.000000
     8  F    2.170573   2.165121   0.000000
     9  O    6.582323   5.468641   5.857128   0.000000
    10  H    6.015804   4.718578   5.128790   0.979538   0.000000
    11  H    7.259492   5.990987   6.612110   0.959982   1.564970
    12  O    5.357981   6.232888   5.029817   5.706617   5.752444
    13  H    4.412617   5.293280   4.089615   5.403721   5.312023
    14  H    5.845683   6.567223   5.167831   5.797062   5.808863
    15  O    5.737701   5.319725   4.525221   3.014188   2.887434
    16  H    5.011491   4.844599   4.082558   3.206138   3.096795
    17  H    6.367182   5.826758   5.309598   2.391833   2.549085
    18  O    6.405611   6.767130   6.364463   4.392541   4.867270
    19  H    5.984687   6.550704   5.867558   4.829376   5.146246
    20  H    7.030467   7.534165   7.174683   5.180168   5.724528
    21  O    4.856262   3.481790   3.543796   2.728725   1.822370
    22  H    5.044847   4.036258   3.596929   2.797737   2.099462
    23  H    5.088945   3.527287   3.528722   3.524790   2.574030
    24  O    5.332944   5.022848   5.460926   2.740049   3.099666
    25  H    5.608668   5.594042   5.701747   3.232837   3.670011
    26  H    5.752321   5.129494   5.542132   1.773070   2.247361
                   11         12         13         14         15
    11  H    0.000000
    12  O    6.623533   0.000000
    13  H    6.330481   0.969280   0.000000
    14  H    6.734282   0.961882   1.537225   0.000000
    15  O    3.949348   3.431984   3.204506   3.170093   0.000000
    16  H    4.164806   2.746405   2.397825   2.722553   0.970125
    17  H    3.279929   3.905887   3.805642   3.719211   0.964616
    18  O    5.107850   2.723869   3.063396   3.234691   3.569591
    19  H    5.643171   1.753234   2.204349   2.322668   3.370810
    20  H    5.815330   3.235344   3.699938   3.805430   4.511832
    21  O    3.378569   5.419816   4.775741   5.396905   2.712547
    22  H    3.607443   4.708923   4.150858   4.574554   1.818423
    23  H    4.061566   6.097561   5.417964   5.997124   3.382841
    24  O    3.278603   4.393124   4.084152   4.920978   3.611887
    25  H    3.866554   3.681700   3.550947   4.237026   3.437789
    26  H    2.352626   4.713732   4.421149   5.071967   3.156059
                   16         17         18         19         20
    16  H    0.000000
    17  H    1.540663   0.000000
    18  O    2.975850   3.341868   0.000000
    19  H    2.693987   3.402501   0.981501   0.000000
    20  H    3.927542   4.247872   0.959858   1.564738   0.000000
    21  O    2.853647   2.996811   5.425947   5.380415   6.360081
    22  H    2.108050   2.266907   4.902003   4.767184   5.858474
    23  H    3.621249   3.751568   6.333822   6.227396   7.276242
    24  O    3.027789   3.299626   2.720083   3.242206   3.330987
    25  H    2.792131   3.133267   1.743145   2.334344   2.365977
    26  H    2.816853   2.686944   3.083109   3.611364   3.796737
                   21         22         23         24         25
    21  O    0.000000
    22  H    0.977996   0.000000
    23  H    0.959561   1.571384   0.000000
    24  O    3.928790   3.904214   4.872784   0.000000
    25  H    4.405838   4.167987   5.358160   0.983089   0.000000
    26  H    3.380794   3.361062   4.326657   0.977737   1.572669
                   26
    26  H    0.000000
 Stoichiometry    C2H13F3O8
 Framework group  C1[X(C2H13F3O8)]
 Deg. of freedom    72
 Full point group                 C1      NOp   1
 Largest Abelian subgroup         C1      NOp   1
 Largest concise Abelian subgroup C1      NOp   1
                         Standard orientation:                         
 ---------------------------------------------------------------------
 Center     Atomic      Atomic             Coordinates (Angstroms)
 Number     Number       Type             X           Y           Z
 ---------------------------------------------------------------------
      1          6           0       -0.937674   -0.319536   -0.441267
      2          8           0       -0.172630   -0.947420    0.274788
      3          8           0       -0.655948    0.321778   -1.518627
      4          1           0        0.378711    0.364370   -1.667870
      5          6           0       -2.447849   -0.287682   -0.097313
      6          9           0       -3.068306   -1.294101   -0.740710
      7          9           0       -3.026514    0.858198   -0.460291
      8          9           0       -2.634723   -0.456937    1.214424
      9          8           0        2.097414    2.734689   -0.099485
     10          1           0        1.200188    2.819179    0.284367
     11          1           0        2.314421    3.571717   -0.516446
     12          8           0        1.771013   -2.867603    0.936504
     13          1           0        0.904307   -2.460906    0.785101
     14          1           0        1.966595   -2.717356    1.866229
     15          8           0        1.756429    0.445574    1.831580
     16          1           0        1.435443   -0.149049    1.135494
     17          1           0        2.482970    0.940435    1.434420
     18          8           0        3.335885   -1.426785   -0.764873
     19          1           0        2.843092   -2.036190   -0.174005
     20          1           0        3.906217   -1.963520   -1.319818
     21          8           0       -0.243350    2.158128    1.178929
     22          1           0        0.314165    1.545017    1.698302
     23          1           0       -0.885734    2.557147    1.769593
     24          8           0        1.813059    0.586983   -1.777094
     25          1           0        2.374434   -0.168758   -1.493936
     26          1           0        2.029251    1.334041   -1.184527
 ---------------------------------------------------------------------
 Rotational constants (GHZ):           0.6791940           0.3943845           0.3334964
 Standard basis: 6-31++G(d,p) (6D, 7F)
 There are   325 symmetry adapted cartesian basis functions of A   symmetry.
 There are   325 symmetry adapted basis functions of A   symmetry.
   325 basis functions,   520 primitive gaussians,   325 cartesian basis functions
    58 alpha electrons       58 beta electrons
       nuclear repulsion energy      1030.2429331709 Hartrees.
 NAtoms=   26 NActive=   26 NUniq=   26 SFac= 1.00D+00 NAtFMM=   60 NAOKFM=F Big=F
 Integral buffers will be    131072 words long.
 Raffenetti 2 integral format.
 Two-electron integral symmetry is turned on.
 Nuclear repulsion after empirical dispersion term =     1030.2272349044 Hartrees.
 One-electron integrals computed using PRISM.
 NBasis=   325 RedAO= T EigKep=  3.43D-05  NBF=   325
 NBsUse=   325 1.00D-06 EigRej= -1.00D+00 NBFU=   325
 Initial guess from the checkpoint file:  "/local_scratch/slurm.5787881/Gau-2107365.chk"
 B after Tr=     0.000000   -0.000000    0.000000
         Rot=    0.999713    0.022126    0.006475   -0.006485 Ang=   2.74 deg.
 ExpMin= 3.60D-02 ExpMax= 7.00D+03 ExpMxC= 1.05D+03 IAcc=3 IRadAn=         5 AccDes= 0.00D+00
 Harris functional with IExCor= 4639 and IRadAn=       5 diagonalized for initial guess.
 HarFok:  IExCor= 4639 AccDes= 0.00D+00 IRadAn=         5 IDoV= 1 UseB2=F ITyADJ=14
 ICtDFT=  3500011 ScaDFX=  1.000000  1.000000  1.000000  1.000000
 FoFCou: FMM=F IPFlag=           0 FMFlag=      100000 FMFlg1=           0
         NFxFlg=           0 DoJE=T BraDBF=F KetDBF=T FulRan=T
         wScrn=  0.000000 ICntrl=       500 IOpCl=  0 I1Cent=   200000004 NGrid=           0
         NMat0=    1 NMatS0=      1 NMatT0=    0 NMatD0=    1 NMtDS0=    0 NMtDT0=    0
 Petite list used in FoFCou.
 Requested convergence on RMS density matrix=1.00D-10 within 128 cycles.
 Requested convergence on MAX density matrix=1.00D-08.
 Requested convergence on             energy=1.00D-08.
 No special actions if energy rises.
 SCF Done:  E(RwB97XD) =  -985.239006644     A.U. after   16 cycles
            NFock= 16  Conv=0.52D-10     -V/T= 2.0083
 Calling FoFJK, ICntrl=      2127 FMM=F ISym2X=0 I1Cent= 0 IOpClX= 0 NMat=1 NMatS=1 NMatT=0.
 ***** Axes restored to original set *****
 -------------------------------------------------------------------
 Center     Atomic                   Forces (Hartrees/Bohr)
 Number     Number              X              Y              Z
 -------------------------------------------------------------------
      1        6           0.000259441   -0.000252003    0.000402526
      2        8           0.000322503   -0.000727020   -0.000125016
      3        8          -0.000260837    0.000363740    0.000013378
      4        1           0.000169458    0.000737867    0.000226335
      5        6           0.000154482    0.000390689   -0.000671079
      6        9           0.000067374   -0.000231855    0.000477226
      7        9           0.000042869   -0.000160604   -0.000197484
      8        9          -0.000384295    0.000101247   -0.000023649
[truncated: 2,503,573 more chars]
