# Supplementary material for: The Hydration of Trifluoroacetic Acid from 0 to 298 K
Source: J Phys Chem A. 2026 Jan 20;130(4):927–35. doi: 10.1021/acs.jpca.5c08151 (PMC12862820; doi:10.1021/acs.jpca.5c08151)
Supplement: Supplementary file 1 [file jp5c08151_si_001.zip › TFA_SI/within1kcal-hightemps/6-H2O/20K-1-327-20174-wb97xd.log]

 Entering Gaussian System, Link 0=g16
 Initial command:
 /software/commercial/MERCURY/GAUSSIAN/AVX2/g16/l1.exe "/local_scratch/slurm.5787653/Gau-1715656.inp" -scrdir="/local_scratch/slurm.5787653/"
 Entering Link 1 = /software/commercial/MERCURY/GAUSSIAN/AVX2/g16/l1.exe PID=   1715657.
  
 Copyright (c) 1988-2019, Gaussian, Inc.  All Rights Reserved.
  
 This is part of the Gaussian(R) 16 program.  It is based on
 the Gaussian(R) 09 system (copyright 2009, Gaussian, Inc.),
 the Gaussian(R) 03 system (copyright 2003, Gaussian, Inc.),
 the Gaussian(R) 98 system (copyright 1998, Gaussian, Inc.),
 the Gaussian(R) 94 system (copyright 1995, Gaussian, Inc.),
 the Gaussian 92(TM) system (copyright 1992, Gaussian, Inc.),
 the Gaussian 90(TM) system (copyright 1990, Gaussian, Inc.),
 the Gaussian 88(TM) system (copyright 1988, Gaussian, Inc.),
 the Gaussian 86(TM) system (copyright 1986, Carnegie Mellon
 University), and the Gaussian 82(TM) system (copyright 1983,
 Carnegie Mellon University). Gaussian is a federally registered
 trademark of Gaussian, Inc.
  
 This software contains proprietary and confidential information,
 including trade secrets, belonging to Gaussian, Inc.
  
 This software is provided under written license and may be
 used, copied, transmitted, or stored only in accord with that
 written license.
  
 The following legend is applicable only to US Government
 contracts under FAR:
  
                    RESTRICTED RIGHTS LEGEND
  
 Use, reproduction and disclosure by the US Government is
 subject to restrictions as set forth in subparagraphs (a)
 and (c) of the Commercial Computer Software - Restricted
 Rights clause in FAR 52.227-19.
  
 Gaussian, Inc.
 340 Quinnipiac St., Bldg. 40, Wallingford CT 06492
  
  
 ---------------------------------------------------------------
 Warning -- This program may not be used in any manner that
 competes with the business of Gaussian, Inc. or will provide
 assistance to any competitor of Gaussian, Inc.  The licensee
 of this program is prohibited from giving any competitor of
 Gaussian, Inc. access to this program.  By using this program,
 the user acknowledges that Gaussian, Inc. is engaged in the
 business of creating and licensing software in the field of
 computational chemistry and represents and warrants to the
 licensee that it is not a competitor of Gaussian, Inc. and that
 it will not use this program in any manner prohibited above.
 ---------------------------------------------------------------
  

 Cite this work as:
 Gaussian 16, Revision C.01,
 M. J. Frisch, G. W. Trucks, H. B. Schlegel, G. E. Scuseria, 
 M. A. Robb, J. R. Cheeseman, G. Scalmani, V. Barone, 
 G. A. Petersson, H. Nakatsuji, X. Li, M. Caricato, A. V. Marenich, 
 J. Bloino, B. G. Janesko, R. Gomperts, B. Mennucci, H. P. Hratchian, 
 J. V. Ortiz, A. F. Izmaylov, J. L. Sonnenberg, D. Williams-Young, 
 F. Ding, F. Lipparini, F. Egidi, J. Goings, B. Peng, A. Petrone, 
 T. Henderson, D. Ranasinghe, V. G. Zakrzewski, J. Gao, N. Rega, 
 G. Zheng, W. Liang, M. Hada, M. Ehara, K. Toyota, R. Fukuda, 
 J. Hasegawa, M. Ishida, T. Nakajima, Y. Honda, O. Kitao, H. Nakai, 
 T. Vreven, K. Throssell, J. A. Montgomery, Jr., J. E. Peralta, 
 F. Ogliaro, M. J. Bearpark, J. J. Heyd, E. N. Brothers, K. N. Kudin, 
 V. N. Staroverov, T. A. Keith, R. Kobayashi, J. Normand, 
 K. Raghavachari, A. P. Rendell, J. C. Burant, S. S. Iyengar, 
 J. Tomasi, M. Cossi, J. M. Millam, M. Klene, C. Adamo, R. Cammi, 
 J. W. Ochterski, R. L. Martin, K. Morokuma, O. Farkas, 
 J. B. Foresman, and D. J. Fox, Gaussian, Inc., Wallingford CT, 2019.
 
 ******************************************
 Gaussian 16:  ES64L-G16RevC.01  3-Jul-2019
                30-Sep-2025 
 ******************************************
 %nproc=20
 Will use up to   20 processors via shared memory.
 %mem=18gb
 ----------------------------------------------------------------------
 # wb97xd/6-31++g** scf(conver=10) opt(tight,maxcycles=300,calcfc) freq
 ----------------------------------------------------------------------
 1/6=300,7=10,10=4,18=20,19=15,26=3,38=1/1,3;
 2/9=110,12=2,17=6,18=5,40=1/2;
 3/5=1,6=6,7=1111,11=2,25=1,30=1,71=2,74=-58,140=1/1,2,3;
 4//1;
 5/5=2,6=10,38=5/2;
 8/6=4,10=90,11=11/1;
 11/6=1,8=1,9=11,15=111,16=1/1,2,10;
 10/6=1,13=1/2;
 6/7=2,8=2,9=2,10=2,28=1/1;
 7/10=1,25=1/1,2,3,16;
 1/6=300,7=10,10=4,18=20,19=15,26=3/3(2);
 2/9=110/2;
 99//99;
 2/9=110/2;
 3/5=1,6=6,7=1111,11=2,25=1,30=1,71=1,74=-58/1,2,3;
 4/5=5,16=3,69=1/1;
 5/5=2,6=10,38=5/2;
 7//1,2,3,16;
 1/6=300,7=10,18=20,19=15,26=3/3(-5);
 2/9=110/2;
 6/7=2,8=2,9=2,10=2,19=2,28=1/1;
 99/9=1/99;
 ---------------
 20K-1-327-20174
 ---------------
 Symbolic Z-matrix:
 Charge =  0 Multiplicity = 1
 C                    -0.67987  -1.31248  -0.9826 
 O                     0.50012  -1.2084   -0.76161 
 O                    -1.66065  -0.92793  -0.2525 
 H                    -1.34738  -0.45374   0.6715 
 C                    -1.18387  -1.98     -2.30071 
 F                    -0.17335  -2.35567  -3.08565 
 F                    -1.94874  -1.13681  -3.00694 
 F                    -1.92079  -3.06814  -2.04555 
 O                     1.7435    0.12134   1.35536 
 H                     1.65809  -0.36765   0.52331 
 H                     1.90405   1.06153   1.11027 
 O                    -0.84523   0.18837   1.84499 
 H                     0.14395   0.18042   1.71039 
 H                    -0.99363  -0.4116    2.61944 
 O                    -0.79209  -1.43679   3.91005 
 H                    -1.04215  -1.15559   4.79119 
 H                     0.18758  -1.51414   3.90905 
 O                    -0.86895   2.9214    1.40957 
 H                    -1.50617   3.11363   0.7193 
 H                    -1.02243   1.99989   1.68212 
 O                     1.75998   2.7156    0.7631 
 H                     2.27264   3.35536   1.25915 
 H                     0.8179    2.89853   0.96553 
 O                     1.88814  -1.40364   3.64357 
 H                     1.97806  -0.80351   2.88212 
 H                     2.34975  -2.21025   3.40821 
 
 Add virtual bond connecting atoms O12        and H4         Dist= 2.70D+00.
 Add virtual bond connecting atoms H13        and O9         Dist= 3.10D+00.
 Add virtual bond connecting atoms O15        and H14        Dist= 3.14D+00.
 Add virtual bond connecting atoms O21        and H11        Dist= 3.21D+00.
 Add virtual bond connecting atoms O24        and H17        Dist= 3.26D+00.
 Add virtual bond connecting atoms H25        and O9         Dist= 3.40D+00.
 Add virtual bond connecting atoms O12        and H20        Dist= 3.45D+00.
 Add virtual bond connecting atoms H23        and O18        Dist= 3.30D+00.

 GradGradGradGradGradGradGradGradGradGradGradGradGradGradGradGradGradGrad
 Berny optimization.
 Initialization pass.
                           ----------------------------
                           !    Initial Parameters    !
                           ! (Angstroms and Degrees)  !
 --------------------------                            --------------------------
 ! Name  Definition              Value          Derivative Info.                !
 --------------------------------------------------------------------------------
 ! R1    R(1,2)                  1.205          calculate D2E/DX2 analytically  !
 ! R2    R(1,3)                  1.2817         calculate D2E/DX2 analytically  !
 ! R3    R(1,5)                  1.5611         calculate D2E/DX2 analytically  !
 ! R4    R(3,4)                  1.0848         calculate D2E/DX2 analytically  !
 ! R5    R(4,12)                 1.4288         calculate D2E/DX2 analytically  !
 ! R6    R(5,6)                  1.3336         calculate D2E/DX2 analytically  !
 ! R7    R(5,7)                  1.3397         calculate D2E/DX2 analytically  !
 ! R8    R(5,8)                  1.3387         calculate D2E/DX2 analytically  !
 ! R9    R(9,10)                 0.9689         calculate D2E/DX2 analytically  !
 ! R10   R(9,11)                 0.9848         calculate D2E/DX2 analytically  !
 ! R11   R(9,13)                 1.6395         calculate D2E/DX2 analytically  !
 ! R12   R(9,25)                 1.8004         calculate D2E/DX2 analytically  !
 ! R13   R(11,21)                1.6962         calculate D2E/DX2 analytically  !
 ! R14   R(12,13)                0.9983         calculate D2E/DX2 analytically  !
 ! R15   R(12,14)                0.9908         calculate D2E/DX2 analytically  !
 ! R16   R(12,20)                1.8274         calculate D2E/DX2 analytically  !
 ! R17   R(14,15)                1.6605         calculate D2E/DX2 analytically  !
 ! R18   R(15,16)                0.9581         calculate D2E/DX2 analytically  !
 ! R19   R(15,17)                0.9827         calculate D2E/DX2 analytically  !
 ! R20   R(17,24)                1.7247         calculate D2E/DX2 analytically  !
 ! R21   R(18,19)                0.9589         calculate D2E/DX2 analytically  !
 ! R22   R(18,20)                0.9732         calculate D2E/DX2 analytically  !
 ! R23   R(18,23)                1.7445         calculate D2E/DX2 analytically  !
 ! R24   R(21,22)                0.9582         calculate D2E/DX2 analytically  !
 ! R25   R(21,23)                0.9808         calculate D2E/DX2 analytically  !
 ! R26   R(24,25)                0.9737         calculate D2E/DX2 analytically  !
 ! R27   R(24,26)                0.9587         calculate D2E/DX2 analytically  !
 ! A1    A(2,1,3)              128.2378         calculate D2E/DX2 analytically  !
 ! A2    A(2,1,5)              120.5258         calculate D2E/DX2 analytically  !
 ! A3    A(3,1,5)              111.2358         calculate D2E/DX2 analytically  !
 ! A4    A(1,3,4)              113.2882         calculate D2E/DX2 analytically  !
 ! A5    A(1,5,6)              111.8887         calculate D2E/DX2 analytically  !
 ! A6    A(1,5,7)              111.1187         calculate D2E/DX2 analytically  !
 ! A7    A(1,5,8)              111.3672         calculate D2E/DX2 analytically  !
 ! A8    A(6,5,7)              107.4363         calculate D2E/DX2 analytically  !
 ! A9    A(6,5,8)              107.4776         calculate D2E/DX2 analytically  !
 ! A10   A(7,5,8)              107.3239         calculate D2E/DX2 analytically  !
 ! A11   A(10,9,11)            106.4082         calculate D2E/DX2 analytically  !
 ! A12   A(10,9,13)             96.7851         calculate D2E/DX2 analytically  !
 ! A13   A(10,9,25)            118.7174         calculate D2E/DX2 analytically  !
 ! A14   A(11,9,13)            100.2849         calculate D2E/DX2 analytically  !
 ! A15   A(11,9,25)            132.8633         calculate D2E/DX2 analytically  !
 ! A16   A(13,9,25)             87.8213         calculate D2E/DX2 analytically  !
 ! A17   A(4,12,13)            103.5275         calculate D2E/DX2 analytically  !
 ! A18   A(4,12,14)            108.4926         calculate D2E/DX2 analytically  !
 ! A19   A(4,12,20)            109.768          calculate D2E/DX2 analytically  !
 ! A20   A(13,12,14)           104.4157         calculate D2E/DX2 analytically  !
 ! A21   A(13,12,20)            95.276          calculate D2E/DX2 analytically  !
 ! A22   A(14,12,20)           130.9485         calculate D2E/DX2 analytically  !
 ! A23   A(12,14,15)           164.3994         calculate D2E/DX2 analytically  !
 ! A24   A(14,15,16)           120.1259         calculate D2E/DX2 analytically  !
 ! A25   A(14,15,17)            99.7179         calculate D2E/DX2 analytically  !
 ! A26   A(16,15,17)           106.5123         calculate D2E/DX2 analytically  !
 ! A27   A(19,18,20)           106.6565         calculate D2E/DX2 analytically  !
 ! A28   A(19,18,23)           117.5157         calculate D2E/DX2 analytically  !
 ! A29   A(20,18,23)           102.2034         calculate D2E/DX2 analytically  !
 ! A30   A(12,20,18)           161.5058         calculate D2E/DX2 analytically  !
 ! A31   A(11,21,22)           119.9781         calculate D2E/DX2 analytically  !
 ! A32   A(11,21,23)           102.7811         calculate D2E/DX2 analytically  !
 ! A33   A(22,21,23)           106.4105         calculate D2E/DX2 analytically  !
 ! A34   A(17,24,25)           104.5319         calculate D2E/DX2 analytically  !
 ! A35   A(17,24,26)           117.299          calculate D2E/DX2 analytically  !
 ! A36   A(25,24,26)           106.3863         calculate D2E/DX2 analytically  !
 ! A37   L(3,4,12,10,-1)       176.1423         calculate D2E/DX2 analytically  !
 ! A38   L(9,11,21,7,-1)       172.9235         calculate D2E/DX2 analytically  !
 ! A39   L(9,13,12,1,-1)       175.041          calculate D2E/DX2 analytically  !
 ! A40   L(15,17,24,1,-1)      170.8874         calculate D2E/DX2 analytically  !
 ! A41   L(18,23,21,1,-1)      172.3481         calculate D2E/DX2 analytically  !
 ! A42   L(9,25,24,14,-1)      167.6465         calculate D2E/DX2 analytically  !
 ! A43   L(3,4,12,10,-2)       178.6969         calculate D2E/DX2 analytically  !
 ! A44   L(9,11,21,7,-2)       166.9898         calculate D2E/DX2 analytically  !
 ! A45   L(9,13,12,1,-2)       180.8385         calculate D2E/DX2 analytically  !
 ! A46   L(15,17,24,1,-2)      172.1082         calculate D2E/DX2 analytically  !
 ! A47   L(18,23,21,1,-2)      186.9972         calculate D2E/DX2 analytically  !
 ! A48   L(9,25,24,14,-2)      172.1224         calculate D2E/DX2 analytically  !
 ! D1    D(2,1,3,4)              0.0251         calculate D2E/DX2 analytically  !
 ! D2    D(5,1,3,4)           -179.7038         calculate D2E/DX2 analytically  !
 ! D3    D(2,1,5,6)             -1.2884         calculate D2E/DX2 analytically  !
 ! D4    D(2,1,5,7)           -121.378          calculate D2E/DX2 analytically  !
 ! D5    D(2,1,5,8)            119.0258         calculate D2E/DX2 analytically  !
 ! D6    D(3,1,5,6)            178.4644         calculate D2E/DX2 analytically  !
 ! D7    D(3,1,5,7)             58.3748         calculate D2E/DX2 analytically  !
 ! D8    D(3,1,5,8)            -61.2214         calculate D2E/DX2 analytically  !
 ! D9    D(1,3,12,13)            3.1282         calculate D2E/DX2 analytically  !
 ! D10   D(1,3,12,14)         -107.0306         calculate D2E/DX2 analytically  !
 ! D11   D(1,3,12,20)          103.1646         calculate D2E/DX2 analytically  !
 ! D12   D(10,9,12,4)           -2.7972         calculate D2E/DX2 analytically  !
 ! D13   D(10,9,12,14)         110.0791         calculate D2E/DX2 analytically  !
 ! D14   D(10,9,12,20)        -114.2062         calculate D2E/DX2 analytically  !
 ! D15   D(11,9,12,4)          104.9184         calculate D2E/DX2 analytically  !
 ! D16   D(11,9,12,14)        -142.2053         calculate D2E/DX2 analytically  !
 ! D17   D(11,9,12,20)          -6.4906         calculate D2E/DX2 analytically  !
 ! D18   D(25,9,12,4)         -121.5422         calculate D2E/DX2 analytically  !
 ! D19   D(25,9,12,14)          -8.6659         calculate D2E/DX2 analytically  !
 ! D20   D(25,9,12,20)         127.0489         calculate D2E/DX2 analytically  !
 ! D21   D(10,9,21,22)        -146.0516         calculate D2E/DX2 analytically  !
 ! D22   D(10,9,21,23)          98.9781         calculate D2E/DX2 analytically  !
 ! D23   D(13,9,21,22)         116.4805         calculate D2E/DX2 analytically  !
 ! D24   D(13,9,21,23)           1.5101         calculate D2E/DX2 analytically  !
 ! D25   D(25,9,21,22)          28.4457         calculate D2E/DX2 analytically  !
 ! D26   D(25,9,21,23)         -86.5246         calculate D2E/DX2 analytically  !
 ! D27   D(10,9,24,17)         -87.6872         calculate D2E/DX2 analytically  !
 ! D28   D(10,9,24,26)          33.3436         calculate D2E/DX2 analytically  !
 ! D29   D(11,9,24,17)         105.2164         calculate D2E/DX2 analytically  !
 ! D30   D(11,9,24,26)        -133.7529         calculate D2E/DX2 analytically  !
 ! D31   D(13,9,24,17)           6.8352         calculate D2E/DX2 analytically  !
 ! D32   D(13,9,24,26)         127.866          calculate D2E/DX2 analytically  !
 ! D33   D(4,12,14,15)         112.607          calculate D2E/DX2 analytically  !
 ! D34   D(13,12,14,15)          2.6914         calculate D2E/DX2 analytically  !
 ! D35   D(20,12,14,15)       -107.7192         calculate D2E/DX2 analytically  !
 ! D36   D(4,12,20,18)         -76.4807         calculate D2E/DX2 analytically  !
 ! D37   D(13,12,20,18)         29.9469         calculate D2E/DX2 analytically  !
 ! D38   D(14,12,20,18)        144.2236         calculate D2E/DX2 analytically  !
 ! D39   D(12,14,15,16)        114.5843         calculate D2E/DX2 analytically  !
 ! D40   D(12,14,15,17)         -1.0591         calculate D2E/DX2 analytically  !
 ! D41   D(14,15,24,25)          0.4209         calculate D2E/DX2 analytically  !
 ! D42   D(14,15,24,26)       -115.1273         calculate D2E/DX2 analytically  !
 ! D43   D(16,15,24,25)       -122.8743         calculate D2E/DX2 analytically  !
 ! D44   D(16,15,24,26)        121.5774         calculate D2E/DX2 analytically  !
 ! D45   D(19,18,20,12)        100.5203         calculate D2E/DX2 analytically  !
 ! D46   D(23,18,20,12)        -23.4029         calculate D2E/DX2 analytically  !
 ! D47   D(19,18,21,11)       -113.552          calculate D2E/DX2 analytically  !
 ! D48   D(19,18,21,22)        121.3561         calculate D2E/DX2 analytically  !
 ! D49   D(20,18,21,11)          0.9768         calculate D2E/DX2 analytically  !
 ! D50   D(20,18,21,22)       -124.115          calculate D2E/DX2 analytically  !
 --------------------------------------------------------------------------------
 Trust Radius=3.00D-01 FncErr=1.00D-07 GrdErr=1.00D-06 EigMax=2.50D+02 EigMin=1.00D-04
 Number of steps in this run=    156 maximum allowed number of steps=    156.
 GradGradGradGradGradGradGradGradGradGradGradGradGradGradGradGradGradGrad

                          Input orientation:                          
 ---------------------------------------------------------------------
 Center     Atomic      Atomic             Coordinates (Angstroms)
 Number     Number       Type             X           Y           Z
 ---------------------------------------------------------------------
      1          6           0       -0.679872   -1.312477   -0.982602
      2          8           0        0.500125   -1.208397   -0.761607
      3          8           0       -1.660650   -0.927935   -0.252496
      4          1           0       -1.347375   -0.453743    0.671501
      5          6           0       -1.183865   -1.980003   -2.300712
      6          9           0       -0.173354   -2.355670   -3.085648
      7          9           0       -1.948742   -1.136812   -3.006940
      8          9           0       -1.920790   -3.068139   -2.045554
      9          8           0        1.743502    0.121337    1.355365
     10          1           0        1.658090   -0.367652    0.523306
     11          1           0        1.904054    1.061530    1.110272
     12          8           0       -0.845233    0.188371    1.844989
     13          1           0        0.143954    0.180421    1.710393
     14          1           0       -0.993633   -0.411599    2.619443
     15          8           0       -0.792089   -1.436794    3.910052
     16          1           0       -1.042151   -1.155592    4.791191
     17          1           0        0.187583   -1.514143    3.909048
     18          8           0       -0.868947    2.921400    1.409567
     19          1           0       -1.506175    3.113630    0.719299
     20          1           0       -1.022428    1.999885    1.682119
     21          8           0        1.759980    2.715596    0.763104
     22          1           0        2.272642    3.355364    1.259149
     23          1           0        0.817900    2.898534    0.965534
     24          8           0        1.888141   -1.403638    3.643574
     25          1           0        1.978056   -0.803512    2.882115
     26          1           0        2.349748   -2.210251    3.408208
 ---------------------------------------------------------------------
                    Distance matrix (angstroms):
                    1          2          3          4          5
     1  C    0.000000
     2  O    1.205016   0.000000
     3  O    1.281739   2.237588   0.000000
     4  H    1.979656   2.456940   1.084789   0.000000
     5  C    1.561094   2.408328   2.351460   3.345184   0.000000
     6  F    2.401586   2.677868   3.503888   4.371707   1.333560
     7  F    2.395587   3.323191   2.777335   3.789347   1.339689
     8  F    2.398352   3.311795   2.804140   3.813955   1.338732
     9  O    3.659871   2.792087   3.908253   3.217438   5.133421
    10  H    2.937094   1.923210   3.453957   3.010348   4.318734
    11  H    4.085670   3.259987   4.303745   3.613913   5.515522
    12  O    3.205489   3.248890   2.512068   1.428822   4.690773
    13  H    3.187421   2.857701   2.887556   1.924974   4.745472
    14  H    3.726225   3.781229   2.993250   1.980250   5.167592
    15  O    4.895519   4.852461   4.282539   3.429715   6.246772
    16  H    5.787274   5.763243   5.086565   4.190179   7.141066
    17  H    4.972060   4.691074   4.591084   3.736610   6.376442
    18  O    4.866615   4.862466   4.266922   3.487869   6.155412
    19  H    4.813488   4.989813   4.159626   3.571226   5.930384
    20  H    4.264953   4.310804   3.566818   2.673431   5.632807
    21  O    5.022523   4.394279   5.099751   4.439454   6.332601
    22  H    5.960832   5.296525   6.008535   5.287641   7.286027
    23  H    4.875569   4.466641   4.718969   4.001579   6.202867
    24  O    5.291928   4.622804   5.291462   4.494895   6.715948
    25  H    4.718015   3.952837   4.804315   4.008447   6.184139
    26  H    5.409603   4.670350   5.579281   4.923780   6.717976
                    6          7          8          9         10
     6  F    0.000000
     7  F    2.154951   0.000000
     8  F    2.154749   2.157561   0.000000
     9  O    5.434381   5.851949   5.930096   0.000000
    10  H    4.508986   5.105241   5.167209   0.968880   0.000000
    11  H    5.796432   6.052122   6.453125   0.984789   1.564477
    12  O    5.588805   5.149277   5.186328   2.635483   2.884897
    13  H    5.434561   5.326134   5.378052   1.639539   2.000542
    14  H    6.082790   5.752769   5.447845   3.061670   3.380437
    15  O    7.082866   7.019445   6.277300   3.922171   4.314683
    16  H    8.014961   7.850676   7.153385   4.603837   5.111457
    17  H    7.054376   7.248251   6.505184   3.408369   3.865240
    18  O    6.966941   6.094307   6.994198   3.829906   4.241372
    19  H    6.794650   5.669831   6.784584   4.463048   4.708536
    20  H    6.513324   5.717009   6.355113   3.359476   3.759423
    21  O    6.653450   6.542850   7.408657   2.661056   3.094236
    22  H    7.581296   7.496615   8.352683   3.278441   3.844474
    23  H    6.708302   6.302291   7.222760   2.953224   3.401391
    24  O    7.102010   7.682590   7.045898   2.753610   3.295794
    25  H    6.530847   7.086029   6.679180   1.800369   2.419986
    26  H    6.968311   7.796372   6.979755   3.165123   3.492309
                   11         12         13         14         15
    11  H    0.000000
    12  O    2.976709   0.000000
    13  H    2.057778   0.998334   0.000000
    14  H    3.583894   0.990841   1.571930   0.000000
    15  O    4.620561   2.628397   2.886185   1.660517   0.000000
    16  H    5.210079   3.244245   3.561333   2.296164   0.958129
    17  H    4.172950   2.868031   2.776245   2.067355   0.982721
    18  O    3.352347   2.767599   2.937589   3.547989   5.025156
    19  H    3.999205   3.203304   3.508405   4.037386   5.603318
    20  H    3.125991   1.827432   2.161411   2.587404   4.102134
    21  O    1.696236   3.787409   3.152143   4.561548   5.801610
    22  H    2.328024   4.482654   3.849051   5.168071   6.275718
    23  H    2.138987   3.299157   2.897785   4.119957   5.482456
    24  O    3.534816   3.638782   3.047723   3.215215   2.693649
    25  H    2.573574   3.167084   2.388511   3.008908   3.021821
    26  H    4.022898   4.290098   3.669253   3.877563   3.274328
                   16         17         18         19         20
    16  H    0.000000
    17  H    1.555307   0.000000
    18  O    5.299741   5.199779   0.000000
    19  H    5.917929   5.870230   0.958896   0.000000
    20  H    4.429871   4.332636   0.973155   1.549664   0.000000
    21  O    6.250082   5.500917   2.715055   3.290610   3.016392
    22  H    6.619056   5.922967   3.174985   3.824830   3.587996
    23  H    5.876341   5.341657   1.744460   2.346960   2.169763
    24  O    3.156765   1.724699   5.594486   6.362269   4.889037
    25  H    3.590290   2.182976   4.914142   5.671123   4.278076
    26  H    3.811814   2.326019   6.378747   7.102259   5.663586
                   21         22         23         24         25
    21  O    0.000000
    22  H    0.958221   0.000000
    23  H    0.980795   1.552796   0.000000
    24  O    5.028083   5.336798   5.179382   0.000000
    25  H    4.113622   4.474041   4.327169   0.973681   0.000000
    26  H    5.622132   5.966613   5.866251   0.958699   1.547205
                   26
    26  H    0.000000
 Stoichiometry    C2H13F3O8
 Framework group  C1[X(C2H13F3O8)]
 Deg. of freedom    72
 Full point group                 C1      NOp   1
 Largest Abelian subgroup         C1      NOp   1
 Largest concise Abelian subgroup C1      NOp   1
                         Standard orientation:                         
 ---------------------------------------------------------------------
 Center     Atomic      Atomic             Coordinates (Angstroms)
 Number     Number       Type             X           Y           Z
 ---------------------------------------------------------------------
      1          6           0        1.499589   -0.088624    0.071228
      2          8           0        0.876717   -0.058419    1.102335
      3          8           0        1.047887   -0.135339   -1.127370
      4          1           0       -0.035691   -0.147351   -1.177172
      5          6           0        3.060439   -0.065783    0.086781
      6          9           0        3.544121    0.015964    1.326843
      7          9           0        3.534695    0.982797   -0.599023
      8          9           0        3.570006   -1.170703   -0.471516
      9          8           0       -1.887546    0.147420    1.437336
     10          1           0       -0.950062    0.111141    1.679277
     11          1           0       -2.148787    1.096062    1.477845
     12          8           0       -1.464054   -0.123677   -1.149734
     13          1           0       -1.677444   -0.029583   -0.179023
     14          1           0       -1.797979   -1.025230   -1.389445
     15          8           0       -2.492726   -2.533158   -1.361178
     16          1           0       -3.268381   -2.715315   -1.893333
     17          1           0       -2.784026   -2.564030   -0.423131
     18          8           0       -2.291482    2.483600   -1.570533
     19          1           0       -1.587502    2.957537   -2.016938
     20          1           0       -2.063708    1.538546   -1.615501
     21          8           0       -2.536558    2.709029    1.124025
     22          1           0       -3.401891    3.053808    1.348779
     23          1           0       -2.472228    2.738085    0.145773
     24          8           0       -3.176890   -2.276955    1.231508
     25          1           0       -2.834415   -1.383641    1.412495
     26          1           0       -2.780247   -2.856104    1.884474
 ---------------------------------------------------------------------
 Rotational constants (GHZ):           0.6477016           0.2856752           0.2536642
 Standard basis: 6-31++G(d,p) (6D, 7F)
 There are   325 symmetry adapted cartesian basis functions of A   symmetry.
 There are   325 symmetry adapted basis functions of A   symmetry.
   325 basis functions,   520 primitive gaussians,   325 cartesian basis functions
    58 alpha electrons       58 beta electrons
       nuclear repulsion energy       975.6341611858 Hartrees.
 NAtoms=   26 NActive=   26 NUniq=   26 SFac= 1.00D+00 NAtFMM=   60 NAOKFM=F Big=F
 Integral buffers will be    131072 words long.
 Raffenetti 2 integral format.
 Two-electron integral symmetry is turned on.
 Nuclear repulsion after empirical dispersion term =      975.6210442362 Hartrees.
 One-electron integrals computed using PRISM.
 NBasis=   325 RedAO= T EigKep=  3.29D-05  NBF=   325
 NBsUse=   325 1.00D-06 EigRej= -1.00D+00 NBFU=   325
 ExpMin= 3.60D-02 ExpMax= 7.00D+03 ExpMxC= 1.05D+03 IAcc=3 IRadAn=         5 AccDes= 0.00D+00
 Harris functional with IExCor= 4639 and IRadAn=       5 diagonalized for initial guess.
 HarFok:  IExCor= 4639 AccDes= 0.00D+00 IRadAn=         5 IDoV= 1 UseB2=F ITyADJ=14
 ICtDFT=  3500011 ScaDFX=  1.000000  1.000000  1.000000  1.000000
 FoFCou: FMM=F IPFlag=           0 FMFlag=      100000 FMFlg1=           0
         NFxFlg=           0 DoJE=T BraDBF=F KetDBF=T FulRan=T
         wScrn=  0.000000 ICntrl=       500 IOpCl=  0 I1Cent=   200000004 NGrid=           0
         NMat0=    1 NMatS0=      1 NMatT0=    0 NMatD0=    1 NMtDS0=    0 NMtDT0=    0
 Petite list used in FoFCou.
 Requested convergence on RMS density matrix=1.00D-10 within 128 cycles.
 Requested convergence on MAX density matrix=1.00D-08.
 Requested convergence on             energy=1.00D-08.
 No special actions if energy rises.
 SCF Done:  E(RwB97XD) =  -985.243239655     A.U. after   17 cycles
            NFock= 17  Conv=0.63D-10     -V/T= 2.0082
 DoSCS=F DFT=T ScalE2(SS,OS)=  1.000000  1.000000
 Range of M.O.s used for correlation:     1   325
 NBasis=   325 NAE=    58 NBE=    58 NFC=     0 NFV=     0
 NROrb=    325 NOA=    58 NOB=    58 NVA=   267 NVB=   267

 **** Warning!!: The largest alpha MO coefficient is  0.39873523D+02

 Symmetrizing basis deriv contribution to polar:
 IMax=3 JMax=2 DiffMx= 0.00D+00
 G2DrvN: will do    27 centers at a time, making    1 passes.
 Calling FoFCou, ICntrl=  3107 FMM=F I1Cent=   0 AccDes= 0.00D+00.
 End of G2Drv F.D. properties file   721 does not exist.
 End of G2Drv F.D. properties file   722 does not exist.
 End of G2Drv F.D. properties file   788 does not exist.
          IDoAtm=11111111111111111111111111
          Differentiating once with respect to nuclear coordinates.
 CalDSu exits because no D1Ps are significant.
          There are    81 degrees of freedom in the 1st order CPHF.  IDoFFX=6 NUNeed=     0.
     75 vectors produced by pass  0 Test12= 1.91D-14 1.23D-09 XBig12= 1.75D-01 7.78D-02.
 AX will form    75 AO Fock derivatives at one time.
     75 vectors produced by pass  1 Test12= 1.91D-14 1.23D-09 XBig12= 5.64D-02 8.91D-02.
     75 vectors produced by pass  2 Test12= 1.91D-14 1.23D-09 XBig12= 1.65D-03 5.04D-03.
     75 vectors produced by pass  3 Test12= 1.91D-14 1.23D-09 XBig12= 1.73D-05 5.25D-04.
     75 vectors produced by pass  4 Test12= 1.91D-14 1.23D-09 XBig12= 1.47D-07 4.25D-05.
     75 vectors produced by pass  5 Test12= 1.91D-14 1.23D-09 XBig12= 9.11D-10 2.84D-06.
     67 vectors produced by pass  6 Test12= 1.91D-14 1.23D-09 XBig12= 4.80D-12 1.93D-07.
     18 vectors produced by pass  7 Test12= 1.91D-14 1.23D-09 XBig12= 2.28D-14 1.44D-08.
 InvSVY:  IOpt=1 It=  1 EMax= 5.00D-16
 Solved reduced A of dimension   535 with    81 vectors.
 End of Minotr F.D. properties file   721 does not exist.
 End of Minotr F.D. properties file   722 does not exist.
 End of Minotr F.D. properties file   788 does not exist.

 **********************************************************************

            Population analysis using the SCF Density.

 **********************************************************************

 Orbital symmetries:
       Occupied  (A) (A) (A) (A) (A) (A) (A) (A) (A) (A) (A) (A)
                 (A) (A) (A) (A) (A) (A) (A) (A) (A) (A) (A) (A)
                 (A) (A) (A) (A) (A) (A) (A) (A) (A) (A) (A) (A)
                 (A) (A) (A) (A) (A) (A) (A) (A) (A) (A) (A) (A)
                 (A) (A) (A) (A) (A) (A) (A) (A) (A) (A)
       Virtual   (A) (A) (A) (A) (A) (A) (A) (A) (A) (A) (A) (A)
                 (A) (A) (A) (A) (A) (A) (A) (A) (A) (A) (A) (A)
                 (A) (A) (A) (A) (A) (A) (A) (A) (A) (A) (A) (A)
                 (A) (A) (A) (A) (A) (A) (A) (A) (A) (A) (A) (A)
                 (A) (A) (A) (A) (A) (A) (A) (A) (A) (A) (A) (A)
                 (A) (A) (A) (A) (A) (A) (A) (A) (A) (A) (A) (A)
                 (A) (A) (A) (A) (A) (A) (A) (A) (A) (A) (A) (A)
                 (A) (A) (A) (A) (A) (A) (A) (A) (A) (A) (A) (A)
                 (A) (A) (A) (A) (A) (A) (A) (A) (A) (A) (A) (A)
                 (A) (A) (A) (A) (A) (A) (A) (A) (A) (A) (A) (A)
                 (A) (A) (A) (A) (A) (A) (A) (A) (A) (A) (A) (A)
                 (A) (A) (A) (A) (A) (A) (A) (A) (A) (A) (A) (A)
                 (A) (A) (A) (A) (A) (A) (A) (A) (A) (A) (A) (A)
                 (A) (A) (A) (A) (A) (A) (A) (A) (A) (A) (A) (A)
                 (A) (A) (A) (A) (A) (A) (A) (A) (A) (A) (A) (A)
                 (A) (A) (A) (A) (A) (A) (A) (A) (A) (A) (A) (A)
                 (A) (A) (A) (A) (A) (A) (A) (A) (A) (A) (A) (A)
                 (A) (A) (A) (A) (A) (A) (A) (A) (A) (A) (A) (A)
                 (A) (A) (A) (A) (A) (A) (A) (A) (A) (A) (A) (A)
                 (A) (A) (A) (A) (A) (A) (A) (A) (A) (A) (A) (A)
                 (A) (A) (A) (A) (A) (A) (A) (A) (A) (A) (A) (A)
                 (A) (A) (A) (A) (A) (A) (A) (A) (A) (A) (A) (A)
                 (A) (A) (A)
 The electronic state is 1-A.
 Alpha  occ. eigenvalues --  -24.88097 -24.88093 -24.87939 -19.32810 -19.31350
 Alpha  occ. eigenvalues --  -19.30677 -19.30509 -19.30448 -19.30073 -19.29893
 Alpha  occ. eigenvalues --  -19.29853 -10.56710 -10.46963  -1.43816  -1.34495
 Alpha  occ. eigenvalues --   -1.34458  -1.23812  -1.16369  -1.15170  -1.14489
 Alpha  occ. eigenvalues --   -1.13965  -1.13846  -1.12863  -1.12016  -0.85413
 Alpha  occ. eigenvalues --   -0.75803  -0.70109  -0.69927  -0.67689  -0.66621
 Alpha  occ. eigenvalues --   -0.65964  -0.65505  -0.64766  -0.64201  -0.64060
 Alpha  occ. eigenvalues --   -0.60481  -0.57974  -0.57414  -0.56643  -0.55999
 Alpha  occ. eigenvalues --   -0.54938  -0.53042  -0.52783  -0.52524  -0.52451
 Alpha  occ. eigenvalues --   -0.51062  -0.50876  -0.49004  -0.48746  -0.46700
 Alpha  occ. eigenvalues --   -0.43750  -0.43486  -0.42824  -0.42706  -0.42579
 Alpha  occ. eigenvalues --   -0.42338  -0.42116  -0.39397
 Alpha virt. eigenvalues --    0.02845   0.04152   0.04634   0.05228   0.05826
 Alpha virt. eigenvalues --    0.08382   0.08980   0.09477   0.10450   0.10568
 Alpha virt. eigenvalues --    0.10976   0.11639   0.11982   0.13626   0.13863
 Alpha virt. eigenvalues --    0.14340   0.14955   0.15583   0.16841   0.17145
 Alpha virt. eigenvalues --    0.18993   0.19723   0.21366   0.22353   0.22779
 Alpha virt. eigenvalues --    0.23219   0.23968   0.24289   0.25262   0.25896
 Alpha virt. eigenvalues --    0.26254   0.26911   0.27646   0.28240   0.28567
 Alpha virt. eigenvalues --    0.29446   0.29537   0.29792   0.30102   0.30483
 Alpha virt. eigenvalues --    0.31167   0.31541   0.31980   0.32159   0.32859
 Alpha virt. eigenvalues --    0.33132   0.33267   0.33775   0.34741   0.35165
 Alpha virt. eigenvalues --    0.35263   0.35652   0.35949   0.36821   0.37141
 Alpha virt. eigenvalues --    0.37437   0.37753   0.38169   0.38570   0.38962
 Alpha virt. eigenvalues --    0.39740   0.39972   0.41609   0.42006   0.42576
 Alpha virt. eigenvalues --    0.42662   0.43167   0.43954   0.45110   0.45888
 Alpha virt. eigenvalues --    0.46631   0.47084   0.47809   0.48081   0.49310
 Alpha virt. eigenvalues --    0.50085   0.51242   0.52057   0.55167   0.56488
 Alpha virt. eigenvalues --    0.57055   0.58897   0.61210   0.63080   0.66479
 Alpha virt. eigenvalues --    0.82906   0.83797   0.84870   0.89507   0.92053
 Alpha virt. eigenvalues --    0.94238   1.04282   1.06082   1.06557   1.08492
 Alpha virt. eigenvalues --    1.15853   1.16963   1.18889   1.20024   1.20359
 Alpha virt. eigenvalues --    1.21325   1.21526   1.22463   1.23258   1.23537
 Alpha virt. eigenvalues --    1.24505   1.26096   1.26570   1.27108   1.27597
 Alpha virt. eigenvalues --    1.28475   1.29318   1.29832   1.30377   1.30847
 Alpha virt. eigenvalues --    1.31169   1.32799   1.32976   1.33458   1.34104
 Alpha virt. eigenvalues --    1.35157   1.35349   1.36354   1.36909   1.38169
 Alpha virt. eigenvalues --    1.38896   1.40612   1.43074   1.43388   1.47140
 Alpha virt. eigenvalues --    1.47422   1.48622   1.51419   1.52829   1.55116
 Alpha virt. eigenvalues --    1.56247   1.58920   1.59309   1.60002   1.60519
 Alpha virt. eigenvalues --    1.61262   1.63037   1.63244   1.63825   1.64387
 Alpha virt. eigenvalues --    1.64978   1.65780   1.66027   1.67669   1.67806
 Alpha virt. eigenvalues --    1.68240   1.69171   1.69343   1.71042   1.72561
 Alpha virt. eigenvalues --    1.73974   1.74166   1.75118   1.75198   1.76217
 Alpha virt. eigenvalues --    1.77776   1.78730   1.81802   1.82129   1.82881
 Alpha virt. eigenvalues --    1.85394   1.85896   1.86736   1.87878   1.89973
 Alpha virt. eigenvalues --    1.90973   1.91374   1.92498   1.92867   1.94630
 Alpha virt. eigenvalues --    1.95157   1.95945   1.96226   2.02289   2.13009
 Alpha virt. eigenvalues --    2.13397   2.15765   2.17009   2.17374   2.19283
 Alpha virt. eigenvalues --    2.24979   2.29211   2.31103   2.31887   2.32634
 Alpha virt. eigenvalues --    2.33355   2.35263   2.35587   2.37565   2.38166
 Alpha virt. eigenvalues --    2.39710   2.40902   2.44143   2.45298   2.47986
 Alpha virt. eigenvalues --    2.49484   2.52070   2.55845   2.57987   2.61012
 Alpha virt. eigenvalues --    2.63441   2.64714   2.65562   2.66082   2.67604
 Alpha virt. eigenvalues --    2.67970   2.70037   2.71076   2.71364   2.71541
 Alpha virt. eigenvalues --    2.73135   2.74867   2.78095   2.79739   2.81823
 Alpha virt. eigenvalues --    2.83102   2.83910   2.85308   2.86882   2.90088
 Alpha virt. eigenvalues --    2.94040   2.95936   2.96998   2.99273   3.09707
 Alpha virt. eigenvalues --    3.11766   3.12319   3.13352   3.14276   3.14785
 Alpha virt. eigenvalues --    3.21090   3.23343   3.26773   3.27696   3.39376
 Alpha virt. eigenvalues --    3.41304   3.44769   3.47872   3.52499   3.53784
 Alpha virt. eigenvalues --    3.58513   3.64878   3.73309   3.74782   3.75439
 Alpha virt. eigenvalues --    3.75957   3.80716   3.85961   3.87780   4.32851
 Alpha virt. eigenvalues --    4.36504   4.43781   4.44256   4.47083   4.48146
 Alpha virt. eigenvalues --    4.59360   4.77622   4.82878   4.88519   5.59924
 Alpha virt. eigenvalues --    5.90646   6.63109
          Condensed to atoms (all electrons):
               1          2          3          4          5          6
     1  C    5.391269   0.364947   0.348697  -0.051866  -0.235501  -0.062726
     2  O    0.364947   8.278597  -0.162078   0.002208  -0.014974   0.002411
     3  O    0.348697  -0.162078   8.361009   0.179655  -0.252020   0.013437
     4  H   -0.051866   0.002208   0.179655   0.270075  -0.001818   0.001770
     5  C   -0.235501  -0.014974  -0.252020  -0.001818   5.079618   0.192874
     6  F   -0.062726   0.002411   0.013437   0.001770   0.192874   9.238630
     7  F   -0.028306   0.001597   0.017702   0.000835   0.142909  -0.038564
     8  F   -0.027768   0.000966   0.017530   0.001284   0.145363  -0.038027
     9  O    0.000572  -0.018852  -0.000109   0.000866  -0.013081   0.000212
    10  H   -0.013354   0.043616   0.000487  -0.001904  -0.000341  -0.000272
    11  H    0.003400  -0.004014  -0.000894   0.001538   0.004184  -0.000063
    12  O    0.008561   0.009993  -0.030604   0.058802  -0.012548   0.000180
    13  H   -0.017148  -0.002183   0.015451  -0.004811  -0.013537   0.000193
    14  H    0.012293  -0.000564  -0.005202  -0.017329   0.004834  -0.000168
    15  O    0.002014  -0.000114  -0.000231  -0.003908  -0.001227   0.000002
    16  H   -0.000301  -0.000162   0.000008   0.000826  -0.000280   0.000001
    17  H   -0.000540   0.000223  -0.000138   0.001577   0.000586   0.000011
    18  O    0.004758  -0.001371  -0.004009  -0.007706  -0.001858  -0.000002
    19  H   -0.000650  -0.000079   0.000046   0.000665  -0.000166  -0.000001
    20  H   -0.000239   0.000664  -0.002235   0.005083   0.001495  -0.000017
    21  O    0.000923   0.000306  -0.000150  -0.001495  -0.001197   0.000002
    22  H    0.000146   0.000110  -0.000038  -0.000213  -0.000166   0.000002
    23  H   -0.000258  -0.000177   0.000183   0.000664   0.000392   0.000007
    24  O    0.002472  -0.002609   0.000179   0.000488  -0.000003  -0.000002
    25  H    0.000673   0.000200  -0.000366   0.000077   0.000726   0.000022
    26  H   -0.000255   0.000011   0.000010   0.000155  -0.000533  -0.000004
               7          8          9         10         11         12
     1  C   -0.028306  -0.027768   0.000572  -0.013354   0.003400   0.008561
     2  O    0.001597   0.000966  -0.018852   0.043616  -0.004014   0.009993
     3  O    0.017702   0.017530  -0.000109   0.000487  -0.000894  -0.030604
     4  H    0.000835   0.001284   0.000866  -0.001904   0.001538   0.058802
     5  C    0.142909   0.145363  -0.013081  -0.000341   0.004184  -0.012548
     6  F   -0.038564  -0.038027   0.000212  -0.000272  -0.000063   0.000180
     7  F    9.237043  -0.046317   0.000055   0.000394  -0.000156  -0.000106
     8  F   -0.046317   9.231967   0.000014   0.000314  -0.000081  -0.000112
     9  O    0.000055   0.000014   8.595370   0.225407   0.225477  -0.056406
    10  H    0.000394   0.000314   0.225407   0.298217  -0.019028   0.005398
    11  H   -0.000156  -0.000081   0.225477  -0.019028   0.273161   0.001914
    12  O   -0.000106  -0.000112  -0.056406   0.005398   0.001914   8.732671
    13  H    0.000810   0.001060   0.058004  -0.002028  -0.009514   0.161365
    14  H   -0.000219  -0.000343   0.004407  -0.000218  -0.001137   0.232115
    15  O    0.000002   0.000018   0.000225  -0.001329   0.001937  -0.075317
    16  H    0.000003   0.000017   0.000263  -0.000100   0.000213   0.002139
    17  H   -0.000004  -0.000031   0.000404   0.000662  -0.000951   0.010068
    18  O    0.000029  -0.000004  -0.001241   0.001344  -0.002421  -0.004484
    19  H    0.000049   0.000003   0.000329   0.000087  -0.000002   0.001436
    20  H   -0.000118  -0.000074   0.001460  -0.000814   0.001576   0.017440
    21  O    0.000003   0.000000  -0.066597   0.001046   0.052489   0.000603
    22  H    0.000007   0.000002   0.004236   0.000069  -0.006384  -0.000110
    23  H   -0.000045  -0.000005   0.004400   0.000684  -0.007465   0.002198
    24  O    0.000000  -0.000000  -0.019976  -0.005007   0.004139   0.001940
    25  H   -0.000017  -0.000040   0.010302   0.001291  -0.001132   0.006440
    26  H    0.000001   0.000007   0.004237  -0.000447   0.000032  -0.000927
              13         14         15         16         17         18
     1  C   -0.017148   0.012293   0.002014  -0.000301  -0.000540   0.004758
     2  O   -0.002183  -0.000564  -0.000114  -0.000162   0.000223  -0.001371
     3  O    0.015451  -0.005202  -0.000231   0.000008  -0.000138  -0.004009
     4  H   -0.004811  -0.017329  -0.003908   0.000826   0.001577  -0.007706
     5  C   -0.013537   0.004834  -0.001227  -0.000280   0.000586  -0.001858
     6  F    0.000193  -0.000168   0.000002   0.000001   0.000011  -0.000002
     7  F    0.000810  -0.000219   0.000002   0.000003  -0.000004   0.000029
     8  F    0.001060  -0.000343   0.000018   0.000017  -0.000031  -0.000004
     9  O    0.058004   0.004407   0.000225   0.000263   0.000404  -0.001241
    10  H   -0.002028  -0.000218  -0.001329  -0.000100   0.000662   0.001344
    11  H   -0.009514  -0.001137   0.001937   0.000213  -0.000951  -0.002421
    12  O    0.161365   0.232115  -0.075317   0.002139   0.010068  -0.004484
    13  H    0.305711  -0.020552  -0.008456   0.001488  -0.001874  -0.011411
    14  H   -0.020552   0.271468   0.070760  -0.008443  -0.011890   0.003545
    15  O   -0.008456   0.070760   8.371003   0.269275   0.240214  -0.001009
    16  H    0.001488  -0.008443   0.269275   0.360250  -0.022158   0.000006
    17  H   -0.001874  -0.011890   0.240214  -0.022158   0.307678   0.000232
    18  O   -0.011411   0.003545  -0.001009   0.000006   0.000232   8.320639
    19  H    0.001034  -0.000389  -0.000041   0.000011  -0.000022   0.276834
    20  H   -0.003116  -0.005863   0.000532  -0.000126   0.000346   0.243711
    21  O   -0.003737   0.002510   0.000192  -0.000060   0.000071  -0.050437
    22  H    0.000360   0.000291  -0.000052  -0.000035   0.000044   0.002682
    23  H   -0.003844  -0.000727   0.000022   0.000049   0.000073   0.034563
    24  O   -0.006524  -0.002018  -0.056053   0.002488   0.033912  -0.000149
    25  H   -0.005272   0.000045   0.001840   0.000027  -0.002619   0.001186
    26  H    0.000763   0.000116   0.005142  -0.000098  -0.005474  -0.000110
              19         20         21         22         23         24
     1  C   -0.000650  -0.000239   0.000923   0.000146  -0.000258   0.002472
     2  O   -0.000079   0.000664   0.000306   0.000110  -0.000177  -0.002609
     3  O    0.000046  -0.002235  -0.000150  -0.000038   0.000183   0.000179
     4  H    0.000665   0.005083  -0.001495  -0.000213   0.000664   0.000488
     5  C   -0.000166   0.001495  -0.001197  -0.000166   0.000392  -0.000003
     6  F   -0.000001  -0.000017   0.000002   0.000002   0.000007  -0.000002
     7  F    0.000049  -0.000118   0.000003   0.000007  -0.000045   0.000000
     8  F    0.000003  -0.000074   0.000000   0.000002  -0.000005  -0.000000
     9  O    0.000329   0.001460  -0.066597   0.004236   0.004400  -0.019976
    10  H    0.000087  -0.000814   0.001046   0.000069   0.000684  -0.005007
    11  H   -0.000002   0.001576   0.052489  -0.006384  -0.007465   0.004139
    12  O    0.001436   0.017440   0.000603  -0.000110   0.002198   0.001940
    13  H    0.001034  -0.003116  -0.003737   0.000360  -0.003844  -0.006524
    14  H   -0.000389  -0.005863   0.002510   0.000291  -0.000727  -0.002018
    15  O   -0.000041   0.000532   0.000192  -0.000052   0.000022  -0.056053
    16  H    0.000011  -0.000126  -0.000060  -0.000035   0.000049   0.002488
    17  H   -0.000022   0.000346   0.000071   0.000044   0.000073   0.033912
    18  O    0.276834   0.243711  -0.050437   0.002682   0.034563  -0.000149
    19  H    0.358648  -0.020627   0.004102  -0.000274  -0.005442  -0.000160
    20  H   -0.020627   0.319539   0.001441   0.000065  -0.002812   0.001691
    21  O    0.004102   0.001441   8.374793   0.268929   0.241994  -0.001033
    22  H   -0.000274   0.000065   0.268929   0.361619  -0.021690  -0.000050
    23  H   -0.005442  -0.002812   0.241994  -0.021690   0.310179   0.000286
    24  O   -0.000160   0.001691  -0.001033  -0.000050   0.000286   8.338789
    25  H   -0.000032  -0.000741  -0.001499  -0.000185   0.000792   0.249651
    26  H    0.000002   0.000020   0.000103   0.000007  -0.000028   0.274797
              25         26
     1  C    0.000673  -0.000255
     2  O    0.000200   0.000011
     3  O   -0.000366   0.000010
     4  H    0.000077   0.000155
     5  C    0.000726  -0.000533
     6  F    0.000022  -0.000004
     7  F   -0.000017   0.000001
     8  F   -0.000040   0.000007
     9  O    0.010302   0.004237
    10  H    0.001291  -0.000447
    11  H   -0.001132   0.000032
    12  O    0.006440  -0.000927
    13  H   -0.005272   0.000763
    14  H    0.000045   0.000116
    15  O    0.001840   0.005142
    16  H    0.000027  -0.000098
    17  H   -0.002619  -0.005474
    18  O    0.001186  -0.000110
    19  H   -0.000032   0.000002
    20  H   -0.000741   0.000020
    21  O   -0.001499   0.000103
    22  H   -0.000185   0.000007
    23  H    0.000792  -0.000028
    24  O    0.249651   0.274797
    25  H    0.308286  -0.021303
    26  H   -0.021303   0.360946
 Mulliken charges:
               1
     1  C    0.298187
     2  O   -0.498670
     3  O   -0.496319
     4  H    0.564483
     5  C    0.976271
     6  F   -0.309909
     7  F   -0.287589
     8  F   -0.285743
     9  O   -0.959976
    10  H    0.465823
    11  H    0.483179
    12  O   -1.072647
    13  H    0.567768
    14  H    0.472677
    15  O   -0.815441
    16  H    0.394699
    17  H    0.449600
    18  O   -0.803316
    19  H    0.384640
    20  H    0.441720
    21  O   -0.823301
    22  H    0.390628
    23  H    0.446004
    24  O   -0.817247
    25  H    0.451648
    26  H    0.382829
 Sum of Mulliken charges =  -0.00000
 Mulliken charges with hydrogens summed into heavy atoms:
               1
     1  C    0.298187
     2  O   -0.498670
     3  O    0.068164
     5  C    0.976271
     6  F   -0.309909
     7  F   -0.287589
     8  F   -0.285743
     9  O   -0.010974
    12  O   -0.032202
    15  O    0.028858
    18  O    0.023044
    21  O    0.013331
    24  O    0.017230
 APT charges:
               1
     1  C    0.196960
     2  O   -0.530166
     3  O   -0.427465
     4  H    0.483862
     5  C    0.375568
     6  F   -0.048223
     7  F   -0.078117
     8  F   -0.057958
     9  O   -0.824326
    10  H    0.256306
    11  H    0.622863
    12  O   -1.049332
    13  H    0.416301
    14  H    0.662446
    15  O   -1.529078
    16  H    1.118055
    17  H    0.364454
    18  O   -0.506257
    19  H    0.579758
    20  H   -0.011943
    21  O   -1.483175
    22  H    1.170856
    23  H    0.253771
    24  O   -0.592399
    25  H   -0.048085
    26  H    0.685326
 Sum of APT charges =  -0.00000
 APT charges with hydrogens summed into heavy atoms:
               1
     1  C    0.196960
     2  O   -0.530166
     3  O    0.056396
     5  C    0.375568
     6  F   -0.048223
     7  F   -0.078117
     8  F   -0.057958
     9  O    0.054843
    12  O    0.029415
    15  O   -0.046568
    18  O    0.061558
    21  O   -0.058549
    24  O    0.044842
 Electronic spatial extent (au):  <R**2>=           4426.4418
 Charge=              0.0000 electrons
 Dipole moment (field-independent basis, Debye):
    X=             -4.3143    Y=              0.0910    Z=             -0.3071  Tot=              4.3261
 Quadrupole moment (field-independent basis, Debye-Ang):
   XX=            -79.8588   YY=            -70.6433   ZZ=            -75.7065
   XY=              1.3774   XZ=             -0.3952   YZ=             -3.9689
 Traceless Quadrupole moment (field-independent basis, Debye-Ang):
   XX=             -4.4560   YY=              4.7595   ZZ=             -0.3036
   XY=              1.3774   XZ=             -0.3952   YZ=             -3.9689
 Octapole moment (field-independent basis, Debye-Ang**2):
  XXX=            -37.0759  YYY=              3.6017  ZZZ=             -3.3430  XYY=            -25.4287
  XXY=              3.5884  XXZ=             -0.6639  XZZ=            -17.5442  YZZ=             -8.9723
  YYZ=              3.8983  XYZ=            -18.5874
 Hexadecapole moment (field-independent basis, Debye-Ang**3):
 XXXX=          -3034.9021 YYYY=          -1064.0321 ZZZZ=           -618.5497 XXXY=            -51.2037
 XXXZ=             23.1703 YYYX=              7.1170 YYYZ=            -77.4771 ZZZX=             -1.3179
 ZZZY=            -23.4456 XXYY=           -593.1260 XXZZ=           -590.9187 YYZZ=           -236.6810
 XXYZ=            126.5882 YYXZ=            -26.1606 ZZXY=             46.9717
 N-N= 9.756210442362D+02 E-N=-4.278883493610D+03  KE= 9.772744990804D+02
  Exact polarizability:       0.000       0.000       0.000       0.000       0.000       0.000
 Approx polarizability:      80.738       0.167      77.377      -2.733       0.628      91.076
 Calling FoFJK, ICntrl=    100127 FMM=F ISym2X=0 I1Cent= 0 IOpClX= 0 NMat=1 NMatS=1 NMatT=0.
 ***** Axes restored to original set *****
 -------------------------------------------------------------------
 Center     Atomic                   Forces (Hartrees/Bohr)
 Number     Number              X              Y              Z
 -------------------------------------------------------------------
      1        6          -0.008920357   -0.005897538   -0.012136998
      2        8           0.020621560   -0.000088115    0.000987415
      3        8          -0.009879372    0.012005250    0.022272226
      4        1          -0.002220441   -0.008289925   -0.017311433
      5        6           0.000784780   -0.002016628   -0.004466913
      6        9           0.003215224    0.001329573    0.002719900
      7        9          -0.001241064    0.004906641    0.001020124
      8        9          -0.001168951   -0.002193451    0.004808959
      9        8           0.000852650    0.000133848    0.000825101
     10        1          -0.001917045   -0.002861463   -0.002373913
     11        1           0.003571457    0.003499629    0.001052866
     12        8           0.000662104   -0.001438351   -0.004144145
     13        1          -0.002948221   -0.000504887    0.000669763
     14        1          -0.001582205    0.001856749    0.004493575
     15        8          -0.000178010   -0.000402705   -0.001645797
     16        1          -0.001465719    0.000516639    0.001944342
     17        1           0.001491906   -0.001941236    0.001871399
     18        8           0.002913972    0.001266465    0.000538151
     19        1          -0.001410966    0.000384974   -0.000999264
     20        1          -0.003346765   -0.001978832    0.000950054
     21        8          -0.000105449   -0.002003562    0.000081852
     22        1           0.001863238    0.001328113    0.000536967
     23        1          -0.001647250    0.002637978   -0.000791712
     24        8          -0.002402298    0.000154024    0.002529548
     25        1           0.003088186    0.000956853   -0.003244272
     26        1           0.001369036   -0.001360043   -0.000187795
 -------------------------------------------------------------------
 Cartesian Forces:  Max     0.022272226 RMS     0.005194038
 FormGI is forming the generalized inverse of G from B-inverse, IUseBI=4.

 GradGradGradGradGradGradGradGradGradGradGradGradGradGradGradGradGradGrad
 Berny optimization.
 Internal  Forces:  Max     0.020367163 RMS     0.003322887
 Search for a local minimum.
 Step number   1 out of a maximum of  156
 All quantities printed in internal units (Hartrees-Bohrs-Radians)
 Mixed Optimization -- RFO/linear search
 Second derivative matrix not updated -- analytic derivatives used.
 ITU=  0
     Eigenvalues ---    0.00031   0.00038   0.00038   0.00071   0.00091
     Eigenvalues ---    0.00152   0.00284   0.00318   0.00389   0.00441
     Eigenvalues ---    0.00542   0.00687   0.00827   0.00832   0.00974
     Eigenvalues ---    0.00986   0.01083   0.01163   0.01351   0.01416
     Eigenvalues ---    0.01505   0.01542   0.01653   0.01700   0.01759
     Eigenvalues ---    0.01931   0.02217   0.02369   0.02406   0.02456
     Eigenvalues ---    0.02767   0.02909   0.03039   0.03366   0.03468
     Eigenvalues ---    0.03700   0.04019   0.05000   0.05343   0.05776
     Eigenvalues ---    0.06045   0.06369   0.06627   0.08172   0.08585
     Eigenvalues ---    0.11671   0.13613   0.19474   0.21455   0.21831
     Eigenvalues ---    0.23519   0.25245   0.29220   0.36054   0.37148
     Eigenvalues ---    0.37573   0.38759   0.43801   0.45699   0.47242
     Eigenvalues ---    0.47675   0.50373   0.50661   0.52175   0.55797
     Eigenvalues ---    0.57176   0.57262   0.57405   0.57489   0.59826
     Eigenvalues ---    0.90312   0.96383
 RFO step:  Lambda=-7.33461141D-03 EMin= 3.14912589D-04
 Linear search not attempted -- first point.
 Maximum step size (   0.300) exceeded in Quadratic search.
    -- Step size scaled by   0.688
 Iteration  1 RMS(Cart)=  0.04783183 RMS(Int)=  0.00073098
 Iteration  2 RMS(Cart)=  0.00120557 RMS(Int)=  0.00017921
 Iteration  3 RMS(Cart)=  0.00000112 RMS(Int)=  0.00017921
 Iteration  4 RMS(Cart)=  0.00000000 RMS(Int)=  0.00017921
 Variable       Old X    -DE/DX   Delta X   Delta X   Delta X     New X
                                 (Linear)    (Quad)   (Total)
    R1        2.27715   0.02037   0.00000   0.00770   0.00770   2.28485
    R2        2.42213   0.01541   0.00000   0.02692   0.02691   2.44904
    R3        2.95004  -0.00482   0.00000  -0.01464  -0.01465   2.93540
    R4        2.04995  -0.01742   0.00000  -0.12570  -0.12570   1.92425
    R5        2.70008   0.00144   0.00000   0.20069   0.20068   2.90077
    R6        2.52006   0.00046   0.00000  -0.00474  -0.00474   2.51533
    R7        2.53164   0.00326   0.00000   0.00161   0.00161   2.53325
    R8        2.52984   0.00334   0.00000   0.00214   0.00214   2.53198
    R9        1.83092   0.00365   0.00000   0.00172   0.00172   1.83264
   R10        1.86098   0.00443   0.00000   0.00220   0.00218   1.86316
   R11        3.09828   0.00271   0.00000   0.08456   0.08453   3.18281
   R12        3.40220   0.00080   0.00000   0.00356   0.00358   3.40578
   R13        3.20542   0.00097   0.00000   0.02711   0.02708   3.23251
   R14        1.88658  -0.00026   0.00000  -0.01480  -0.01483   1.87174
   R15        1.87242   0.00398   0.00000  -0.00464  -0.00466   1.86775
   R16        3.45335   0.00076   0.00000  -0.00984  -0.00983   3.44352
   R17        3.13792   0.00163   0.00000   0.07265   0.07263   3.21055
   R18        1.81060   0.00232   0.00000   0.00232   0.00232   1.81292
   R19        1.85707   0.00267   0.00000   0.00030   0.00031   1.85739
   R20        3.25921   0.00128   0.00000   0.03691   0.03693   3.29614
   R21        1.81205   0.00173   0.00000   0.00180   0.00180   1.81385
   R22        1.83900   0.00307   0.00000   0.00617   0.00620   1.84520
   R23        3.29655   0.00083   0.00000   0.01826   0.01829   3.31485
   R24        1.81077   0.00216   0.00000   0.00217   0.00217   1.81295
   R25        1.85343   0.00255   0.00000   0.00249   0.00252   1.85595
   R26        1.83999   0.00406   0.00000   0.00525   0.00528   1.84527
   R27        1.81168   0.00185   0.00000   0.00199   0.00199   1.81367
    A1        2.23817   0.00478   0.00000   0.00082   0.00083   2.23900
    A2        2.10357  -0.00287   0.00000   0.00500   0.00501   2.10858
    A3        1.94143  -0.00191   0.00000  -0.00580  -0.00582   1.93561
    A4        1.97725   0.00102   0.00000  -0.01147  -0.01144   1.96581
    A5        1.95283  -0.00537   0.00000  -0.01195  -0.01200   1.94082
    A6        1.93939  -0.00447   0.00000  -0.00833  -0.00838   1.93101
    A7        1.94372  -0.00505   0.00000  -0.01149  -0.01155   1.93218
    A8        1.87512   0.00526   0.00000   0.01163   0.01160   1.88671
    A9        1.87584   0.00539   0.00000   0.01160   0.01153   1.88737
   A10        1.87315   0.00529   0.00000   0.01078   0.01073   1.88389
   A11        1.85717   0.00102   0.00000   0.01586   0.01600   1.87318
   A12        1.68922  -0.00083   0.00000  -0.01082  -0.01068   1.67854
   A13        2.07201  -0.00049   0.00000   0.00774   0.00773   2.07974
   A14        1.75030   0.00093   0.00000   0.01549   0.01525   1.76556
   A15        2.31890  -0.00070   0.00000  -0.02593  -0.02602   2.29288
   A16        1.53277   0.00027   0.00000   0.00117   0.00129   1.53406
   A17        1.80690  -0.00039   0.00000  -0.00806  -0.00802   1.79887
   A18        1.89355   0.00141   0.00000   0.04222   0.04250   1.93606
   A19        1.91581   0.00002   0.00000   0.01724   0.01731   1.93312
   A20        1.82240   0.00007   0.00000  -0.00197  -0.00260   1.81980
   A21        1.66288   0.00030   0.00000   0.00223   0.00187   1.66475
   A22        2.28548  -0.00147   0.00000  -0.05439  -0.05437   2.23111
   A23        2.86931  -0.00077   0.00000  -0.02873  -0.02876   2.84055
   A24        2.09659  -0.00031   0.00000  -0.00432  -0.00431   2.09229
   A25        1.74041   0.00105   0.00000   0.01865   0.01863   1.75904
   A26        1.85899   0.00071   0.00000   0.00424   0.00412   1.86311
   A27        1.86151  -0.00028   0.00000  -0.00238  -0.00269   1.85882
   A28        2.05104  -0.00003   0.00000   0.00938   0.00907   2.06010
   A29        1.78379   0.00152   0.00000   0.03099   0.03099   1.81477
   A30        2.81881  -0.00074   0.00000  -0.01444  -0.01440   2.80441
   A31        2.09401  -0.00012   0.00000   0.00386   0.00364   2.09765
   A32        1.79387   0.00101   0.00000   0.02255   0.02243   1.81630
   A33        1.85721   0.00041   0.00000   0.00596   0.00570   1.86291
   A34        1.82443   0.00169   0.00000   0.03534   0.03511   1.85953
   A35        2.04725  -0.00023   0.00000   0.00813   0.00722   2.05447
   A36        1.85679  -0.00033   0.00000  -0.00101  -0.00127   1.85552
   A37        3.07426   0.00415   0.00000   0.02567   0.02584   3.10010
   A38        3.01808  -0.00115   0.00000  -0.00832  -0.00798   3.01010
   A39        3.05504  -0.00092   0.00000  -0.02184  -0.02174   3.03330
   A40        2.98255  -0.00173   0.00000  -0.02406  -0.02393   2.95862
   A41        3.00804  -0.00193   0.00000  -0.02799  -0.02793   2.98011
   A42        2.92598  -0.00142   0.00000  -0.02477  -0.02483   2.90115
   A43        3.11885  -0.00055   0.00000  -0.00894  -0.00895   3.10990
   A44        2.91452  -0.00059   0.00000  -0.02439  -0.02457   2.88995
   A45        3.15623   0.00055   0.00000   0.01579   0.01569   3.17192
   A46        3.00385  -0.00054   0.00000  -0.00131  -0.00132   3.00254
   A47        3.26372   0.00044   0.00000   0.00732   0.00726   3.27097
   A48        3.00410   0.00121   0.00000   0.03941   0.03931   3.04341
    D1        0.00044   0.00026   0.00000  -0.00752  -0.00753  -0.00709
    D2       -3.13642  -0.00013   0.00000  -0.01108  -0.01108   3.13569
    D3       -0.02249  -0.00006   0.00000   0.00023   0.00022  -0.02227
    D4       -2.11845  -0.00004   0.00000  -0.00074  -0.00075  -2.11919
    D5        2.07739  -0.00037   0.00000  -0.00113  -0.00112   2.07627
    D6        3.11479   0.00033   0.00000   0.00346   0.00345   3.11824
    D7        1.01883   0.00035   0.00000   0.00249   0.00248   1.02131
    D8       -1.06852   0.00002   0.00000   0.00210   0.00211  -1.06641
    D9        0.05460   0.00056   0.00000   0.00768   0.00770   0.06230
   D10       -1.86804  -0.00056   0.00000  -0.00708  -0.00671  -1.87475
   D11        1.80056   0.00137   0.00000   0.01549   0.01509   1.81565
   D12       -0.04882  -0.00071   0.00000   0.00506   0.00511  -0.04371
   D13        1.92124   0.00065   0.00000   0.04698   0.04709   1.96834
   D14       -1.99327  -0.00061   0.00000  -0.00844  -0.00846  -2.00174
   D15        1.83117   0.00020   0.00000   0.01922   0.01934   1.85051
   D16       -2.48195   0.00157   0.00000   0.06114   0.06132  -2.42063
   D17       -0.11328   0.00031   0.00000   0.00572   0.00576  -0.10752
   D18       -2.12131  -0.00024   0.00000  -0.00309  -0.00294  -2.12425
   D19       -0.15125   0.00112   0.00000   0.03883   0.03905  -0.11220
   D20        2.21742  -0.00013   0.00000  -0.01659  -0.01651   2.20091
   D21       -2.54908   0.00012   0.00000   0.00096   0.00102  -2.54806
   D22        1.72749  -0.00090   0.00000  -0.02139  -0.02138   1.70612
   D23        2.03297   0.00081   0.00000   0.01135   0.01137   2.04433
   D24        0.02636  -0.00021   0.00000  -0.01100  -0.01103   0.01533
   D25        0.49647   0.00007   0.00000   0.00959   0.00967   0.50614
   D26       -1.51014  -0.00095   0.00000  -0.01276  -0.01272  -1.52286
   D27       -1.53043   0.00036   0.00000  -0.00564  -0.00577  -1.53620
   D28        0.58195   0.00075   0.00000   0.02182   0.02210   0.60406
   D29        1.83637   0.00021   0.00000  -0.01304  -0.01315   1.82322
   D30       -2.33443   0.00060   0.00000   0.01442   0.01472  -2.31971
   D31        0.11930  -0.00072   0.00000  -0.02383  -0.02404   0.09526
   D32        2.23168  -0.00033   0.00000   0.00363   0.00384   2.23552
   D33        1.96536  -0.00010   0.00000  -0.01339  -0.01294   1.95242
   D34        0.04697  -0.00025   0.00000  -0.02009  -0.01974   0.02724
   D35       -1.88006   0.00012   0.00000   0.01116   0.01073  -1.86933
   D36       -1.33484   0.00029   0.00000   0.00578   0.00578  -1.32906
   D37        0.52267  -0.00000   0.00000   0.00145   0.00139   0.52406
   D38        2.51718  -0.00032   0.00000  -0.02591  -0.02540   2.49178
   D39        1.99987   0.00075   0.00000   0.00831   0.00843   2.00830
   D40       -0.01848  -0.00075   0.00000  -0.00850  -0.00828  -0.02676
   D41        0.00735   0.00013   0.00000  -0.00027  -0.00011   0.00724
   D42       -2.00935  -0.00018   0.00000  -0.02423  -0.02417  -2.03352
   D43       -2.14456   0.00003   0.00000  -0.00275  -0.00267  -2.14723
   D44        2.12193  -0.00028   0.00000  -0.02671  -0.02673   2.09520
   D45        1.75441   0.00060   0.00000   0.02611   0.02631   1.78072
   D46       -0.40846  -0.00001   0.00000   0.00082   0.00098  -0.40748
   D47       -1.98186   0.00015   0.00000  -0.00502  -0.00503  -1.98689
   D48        2.11806  -0.00027   0.00000  -0.02134  -0.02149   2.09658
   D49        0.01705   0.00039   0.00000   0.01132   0.01147   0.02852
   D50       -2.16622  -0.00003   0.00000  -0.00501  -0.00498  -2.17120
         Item               Value     Threshold  Converged?
 Maximum Force            0.020367     0.000015     NO 
 RMS     Force            0.003323     0.000010     NO 
 Maximum Displacement     0.202719     0.000060     NO 
 RMS     Displacement     0.048207     0.000040     NO 
 Predicted change in Energy=-3.697115D-03
 GradGradGradGradGradGradGradGradGradGradGradGradGradGradGradGradGradGrad

                          Input orientation:                          
 ---------------------------------------------------------------------
 Center     Atomic      Atomic             Coordinates (Angstroms)
 Number     Number       Type             X           Y           Z
 ---------------------------------------------------------------------
      1          6           0       -0.687016   -1.339636   -1.035809
      2          8           0        0.495911   -1.249176   -0.802554
      3          8           0       -1.681891   -0.941023   -0.307185
      4          1           0       -1.380912   -0.508673    0.564226
      5          6           0       -1.190953   -1.999180   -2.348793
      6          9           0       -0.173270   -2.385075   -3.115026
      7          9           0       -1.939433   -1.138357   -3.052931
      8          9           0       -1.942389   -3.075484   -2.080184
      9          8           0        1.752442    0.112234    1.332133
     10          1           0        1.646295   -0.368957    0.496859
     11          1           0        1.928176    1.055914    1.107051
     12          8           0       -0.869192    0.178236    1.838032
     13          1           0        0.113949    0.168841    1.718021
     14          1           0       -1.023115   -0.390173    2.631820
     15          8           0       -0.778896   -1.390843    3.982910
     16          1           0       -1.018597   -1.079224    4.858010
     17          1           0        0.199964   -1.479043    3.971938
     18          8           0       -0.869444    2.913211    1.448068
     19          1           0       -1.511419    3.127131    0.767323
     20          1           0       -1.039863    1.987869    1.709078
     21          8           0        1.770565    2.732451    0.806339
     22          1           0        2.295998    3.363095    1.302925
     23          1           0        0.829554    2.924393    1.011845
     24          8           0        1.910088   -1.386713    3.641277
     25          1           0        2.010793   -0.817338    2.854403
     26          1           0        2.371124   -2.204769    3.442891
 ---------------------------------------------------------------------
                    Distance matrix (angstroms):
                    1          2          3          4          5
     1  C    0.000000
     2  O    1.209093   0.000000
     3  O    1.295979   2.254588   0.000000
     4  H    1.931866   2.436985   1.018270   0.000000
     5  C    1.553344   2.408085   2.351357   3.277710   0.000000
     6  F    2.383279   2.661878   3.499313   4.303043   1.331054
     7  F    2.382823   3.317737   2.764849   3.713795   1.340541
     8  F    2.383243   3.303490   2.786989   3.727825   1.339865
     9  O    3.696759   2.826516   3.948589   3.285287   5.164383
    10  H    2.955609   1.945930   3.471393   3.031179   4.336512
    11  H    4.143638   3.318345   4.361239   3.700359   5.568251
    12  O    3.255163   3.297530   2.552485   1.535019   4.730135
    13  H    3.240467   2.917184   2.925457   2.006210   4.789787
    14  H    3.803412   3.852304   3.061890   2.101667   5.236753
    15  O    5.019821   4.954379   4.407115   3.581626   6.374193
    16  H    5.908879   5.862132   5.209443   4.346651   7.267326
    17  H    5.087602   4.789175   4.705501   3.879857   6.492830
    18  O    4.928451   4.924931   4.312319   3.571003   6.217001
    19  H    4.887017   5.064183   4.211117   3.643810   6.007657
    20  H    4.327955   4.375540   3.613298   2.767620   5.690844
    21  O    5.100500   4.479579   5.162731   4.527175   6.412002
    22  H    6.040176   5.380185   6.077951   5.390355   7.365315
    23  H    4.967375   4.563117   4.794647   4.107611   6.294276
    24  O    5.349980   4.665452   5.356426   4.590193   6.772924
    25  H    4.762847   3.981794   4.862803   4.104126   6.222634
    26  H    5.491759   4.738500   5.664543   5.024065   6.802518
                    6          7          8          9         10
     6  F    0.000000
     7  F    2.162752   0.000000
     8  F    2.162717   2.167650   0.000000
     9  O    5.451801   5.867086   5.954597   0.000000
    10  H    4.518988   5.103962   5.181225   0.969791   0.000000
    11  H    5.838014   6.089226   6.496783   0.985940   1.575452
    12  O    5.620289   5.176906   5.204888   2.670815   2.902730
    13  H    5.473876   5.356036   5.401900   1.684272   2.031883
    14  H    6.142321   5.806532   5.500812   3.105690   3.418225
    15  O    7.192772   7.135381   6.399441   3.961506   4.367878
    16  H    8.123368   7.964573   7.278528   4.640047   5.160016
    17  H    7.154387   7.351318   6.615624   3.451220   3.924326
    18  O    7.026970   6.149721   7.033081   3.838385   4.243391
    19  H    6.873696   5.742119   6.838601   4.478996   4.718786
    20  H    6.568531   5.767083   6.388317   3.384828   3.773533
    21  O    6.733845   6.606149   7.473296   2.672513   3.119287
    22  H    7.658788   7.561444   8.418114   3.296119   3.872992
    23  H    6.799057   6.379313   7.296769   2.977003   3.431972
    24  O    7.140359   7.726119   7.101312   2.757506   3.315535
    25  H    6.546908   7.113644   6.713942   1.802264   2.427327
    26  H    7.036527   7.868534   7.061791   3.194772   3.546080
                   11         12         13         14         15
    11  H    0.000000
    12  O    3.021576   0.000000
    13  H    2.109882   0.990483   0.000000
    14  H    3.623011   0.988373   1.562191   0.000000
    15  O    4.646012   2.659072   2.891282   1.698949   0.000000
    16  H    5.226086   3.274720   3.563686   2.330393   0.959355
    17  H    4.197654   2.905722   2.793396   2.116005   0.982887
    18  O    3.375281   2.762636   2.927712   3.512439   4.995848
    19  H    4.029413   3.202320   3.506726   4.010763   5.593628
    20  H    3.168633   1.822232   2.154118   2.550846   4.080944
    21  O    1.710568   3.815327   3.185535   4.570318   5.795853
    22  H    2.344513   4.521957   3.890617   5.183579   6.263961
    23  H    2.169619   3.333122   2.933230   4.128323   5.480474
    24  O    3.519809   3.664035   3.056923   3.258186   2.710602
    25  H    2.563033   3.212240   2.421142   3.071906   3.063461
    26  H    4.035394   4.330581   3.701897   3.933377   3.297987
                   16         17         18         19         20
    16  H    0.000000
    17  H    1.558804   0.000000
    18  O    5.252570   5.177397   0.000000
    19  H    5.888125   5.866449   0.959847   0.000000
    20  H    4.395826   4.321711   0.976436   1.551511   0.000000
    21  O    6.222888   5.497680   2.722891   3.305860   3.044314
    22  H    6.584783   5.912976   3.200545   3.852139   3.631002
    23  H    5.851290   5.343106   1.754141   2.362424   2.204072
    24  O    3.186249   1.744243   5.570036   6.351465   4.880922
    25  H    3.641459   2.228416   4.918387   5.685131   4.299704
    26  H    3.841825   2.349575   6.377642   7.117722   5.676192
                   21         22         23         24         25
    21  O    0.000000
    22  H    0.959370   0.000000
    23  H    0.982128   1.558090   0.000000
    24  O    5.002384   5.308247   5.164019   0.000000
    25  H    4.105274   4.468158   4.334846   0.976473   0.000000
    26  H    5.629229   5.965417   5.881728   0.959754   1.549556
                   26
    26  H    0.000000
 Stoichiometry    C2H13F3O8
 Framework group  C1[X(C2H13F3O8)]
 Deg. of freedom    72
 Full point group                 C1      NOp   1
 Largest Abelian subgroup         C1      NOp   1
 Largest concise Abelian subgroup C1      NOp   1
                         Standard orientation:                         
 ---------------------------------------------------------------------
 Center     Atomic      Atomic             Coordinates (Angstroms)
 Number     Number       Type             X           Y           Z
 ---------------------------------------------------------------------
      1          6           0        1.547311   -0.091297    0.075624
      2          8           0        0.923196   -0.078940    1.111112
      3          8           0        1.090648   -0.122940   -1.136819
      4          1           0        0.073222   -0.145048   -1.171885
      5          6           0        3.100450   -0.066971    0.082379
      6          9           0        3.575509   -0.005460    1.324248
      7          9           0        3.559288    0.996713   -0.592227
      8          9           0        3.594026   -1.168650   -0.498934
      9          8           0       -1.872364    0.151846    1.458640
     10          1           0       -0.927931    0.121010    1.676790
     11          1           0       -2.154836    1.095079    1.509625
     12          8           0       -1.461671   -0.126432   -1.165697
     13          1           0       -1.680733   -0.041639   -0.203471
     14          1           0       -1.826470   -1.008617   -1.421731
     15          8           0       -2.599476   -2.520761   -1.373675
     16          1           0       -3.389193   -2.670668   -1.897351
     17          1           0       -2.873881   -2.557168   -0.430572
     18          8           0       -2.332149    2.464046   -1.570473
     19          1           0       -1.644847    2.951579   -2.030076
     20          1           0       -2.089516    1.520093   -1.629694
     21          8           0       -2.585015    2.706511    1.129788
     22          1           0       -3.449458    3.044883    1.371930
     23          1           0       -2.531244    2.743259    0.149821
     24          8           0       -3.200478   -2.256258    1.256192
     25          1           0       -2.824371   -1.378460    1.459939
     26          1           0       -2.828230   -2.864700    1.898343
 ---------------------------------------------------------------------
 Rotational constants (GHZ):           0.6472573           0.2789675           0.2494572
 Standard basis: 6-31++G(d,p) (6D, 7F)
 There are   325 symmetry adapted cartesian basis functions of A   symmetry.
 There are   325 symmetry adapted basis functions of A   symmetry.
   325 basis functions,   520 primitive gaussians,   325 cartesian basis functions
    58 alpha electrons       58 beta electrons
       nuclear repulsion energy       970.4017601747 Hartrees.
 NAtoms=   26 NActive=   26 NUniq=   26 SFac= 1.00D+00 NAtFMM=   60 NAOKFM=F Big=F
 Integral buffers will be    131072 words long.
 Raffenetti 2 integral format.
 Two-electron integral symmetry is turned on.
 Nuclear repulsion after empirical dispersion term =      970.3888423769 Hartrees.
 One-electron integrals computed using PRISM.
 NBasis=   325 RedAO= T EigKep=  3.36D-05  NBF=   325
 NBsUse=   325 1.00D-06 EigRej= -1.00D+00 NBFU=   325
 Initial guess from the checkpoint file:  "/local_scratch/slurm.5787653/Gau-1715657.chk"
 B after Tr=    -0.000000   -0.000000    0.000000
         Rot=    0.999998   -0.000793   -0.001705    0.000739 Ang=  -0.23 deg.
 ExpMin= 3.60D-02 ExpMax= 7.00D+03 ExpMxC= 1.05D+03 IAcc=3 IRadAn=         5 AccDes= 0.00D+00
 Harris functional with IExCor= 4639 and IRadAn=       5 diagonalized for initial guess.
 HarFok:  IExCor= 4639 AccDes= 0.00D+00 IRadAn=         5 IDoV= 1 UseB2=F ITyADJ=14
 ICtDFT=  3500011 ScaDFX=  1.000000  1.000000  1.000000  1.000000
 FoFCou: FMM=F IPFlag=           0 FMFlag=      100000 FMFlg1=           0
         NFxFlg=           0 DoJE=T BraDBF=F KetDBF=T FulRan=T
         wScrn=  0.000000 ICntrl=       500 IOpCl=  0 I1Cent=   200000004 NGrid=           0
         NMat0=    1 NMatS0=      1 NMatT0=    0 NMatD0=    1 NMtDS0=    0 NMtDT0=    0
 Petite list used in FoFCou.
 Requested convergence on RMS density matrix=1.00D-10 within 128 cycles.
 Requested convergence on MAX density matrix=1.00D-08.
 Requested convergence on             energy=1.00D-08.
 No special actions if energy rises.
 SCF Done:  E(RwB97XD) =  -985.246546265     A.U. after   16 cycles
            NFock= 16  Conv=0.44D-10     -V/T= 2.0082
 Calling FoFJK, ICntrl=      2127 FMM=F ISym2X=0 I1Cent= 0 IOpClX= 0 NMat=1 NMatS=1 NMatT=0.
 ***** Axes restored to original set *****
 -------------------------------------------------------------------
 Center     Atomic                   Forces (Hartrees/Bohr)
 Number     Number              X              Y              Z
 -------------------------------------------------------------------
      1        6          -0.003332576   -0.001998788   -0.004151892
      2        8           0.007063705   -0.000021573    0.000513381
      3        8          -0.005923470    0.000198514   -0.000491909
      4        1           0.001725754    0.000636791    0.000980913
      5        6           0.000379528   -0.000650201   -0.001370798
      6        9           0.001088061    0.000322825    0.000714123
      7        9          -0.000427227    0.001614171    0.000265739
      8        9          -0.000456249   -0.000762227    0.001542895
      9        8           0.000875676    0.000055757   -0.000204750
     10        1          -0.000921349   -0.000818130   -0.000913504
     11        1           0.001577560    0.001032085    0.000711828
     12        8          -0.000076045   -0.000967171   -0.001102216
     13        1          -0.000945790   -0.000171679    0.000408849
     14        1          -0.000671910    0.002074989    0.002208068
     15        8           0.000216129   -0.000379015   -0.000362966
     16        1          -0.000524584    0.000066837    0.000674348
     17        1           0.000255508   -0.000727176    0.001005471
     18        8           0.001340775    0.000056213    0.000385989
     19        1          -0.000551331    0.000301397   -0.000211804
     20        1          -0.001707179   -0.000608868   -0.000027506
     21        8          -0.000294496   -0.000691786    0.000499788
     22        1           0.000702222    0.000502677   -0.000008220
     23        1          -0.000351334    0.001148760   -0.000482925
     24        8          -0.001046353    0.000165697    0.000332203
     25        1           0.001336434    0.000028746   -0.001158371
     26        1           0.000668542   -0.000408845    0.000243266
 -------------------------------------------------------------------
 Cartesian Forces:  Max     0.007063705 RMS     0.001472832

 GradGradGradGradGradGradGradGradGradGradGradGradGradGradGradGradGradGrad
 Berny optimization.
 Using GEDIIS/GDIIS optimizer.
 FormGI is forming the generalized inverse of G from B-inverse, IUseBI=4.
 Internal  Forces:  Max     0.007008668 RMS     0.001085794
 Search for a local minimum.
 Step number   2 out of a maximum of  156
 All quantities printed in internal units (Hartrees-Bohrs-Radians)
 Mixed Optimization -- RFO/linear search
 Update second derivatives using D2CorX and points    1    2
 DE= -3.31D-03 DEPred=-3.70D-03 R= 8.94D-01
 TightC=F SS=  1.41D+00  RLast= 3.24D-01 DXNew= 5.0454D-01 9.7320D-01
 Trust test= 8.94D-01 RLast= 3.24D-01 DXMaxT set to 5.05D-01
 ITU=  1  0
 Use linear search instead of GDIIS.
     Eigenvalues ---    0.00032   0.00038   0.00038   0.00071   0.00091
     Eigenvalues ---    0.00153   0.00284   0.00318   0.00389   0.00443
     Eigenvalues ---    0.00541   0.00678   0.00826   0.00847   0.00978
     Eigenvalues ---    0.01008   0.01113   0.01172   0.01407   0.01495
     Eigenvalues ---    0.01528   0.01543   0.01674   0.01739   0.01780
     Eigenvalues ---    0.01953   0.02212   0.02340   0.02409   0.02462
     Eigenvalues ---    0.02771   0.02966   0.03002   0.03364   0.03409
     Eigenvalues ---    0.03828   0.04017   0.04991   0.05338   0.05775
     Eigenvalues ---    0.06044   0.06364   0.06620   0.08171   0.08596
     Eigenvalues ---    0.11670   0.13610   0.19482   0.21522   0.21839
     Eigenvalues ---    0.23832   0.27593   0.31296   0.36102   0.36993
     Eigenvalues ---    0.37573   0.38752   0.43735   0.45481   0.47214
     Eigenvalues ---    0.47622   0.50181   0.50609   0.52128   0.55541
     Eigenvalues ---    0.57162   0.57247   0.57379   0.57470   0.59438
     Eigenvalues ---    0.87918   0.95574
 RFO step:  Lambda=-9.97453843D-04 EMin= 3.15167348D-04
 Quartic linear search produced a step of  0.19827.
 Iteration  1 RMS(Cart)=  0.05907500 RMS(Int)=  0.00166284
 Iteration  2 RMS(Cart)=  0.00289810 RMS(Int)=  0.00053139
 Iteration  3 RMS(Cart)=  0.00000322 RMS(Int)=  0.00053139
 Iteration  4 RMS(Cart)=  0.00000000 RMS(Int)=  0.00053139
 Variable       Old X    -DE/DX   Delta X   Delta X   Delta X     New X
                                 (Linear)    (Quad)   (Total)
    R1        2.28485   0.00701   0.00153   0.01021   0.01174   2.29660
    R2        2.44904   0.00518   0.00534   0.00250   0.00780   2.45684
    R3        2.93540  -0.00139  -0.00290  -0.00498  -0.00790   2.92750
    R4        1.92425   0.00358  -0.02492   0.04715   0.02220   1.94645
    R5        2.90077   0.00192   0.03979  -0.06494  -0.02517   2.87560
    R6        2.51533   0.00033  -0.00094  -0.00045  -0.00139   2.51394
    R7        2.53325   0.00114   0.00032   0.00208   0.00242   2.53567
    R8        2.53198   0.00118   0.00042   0.00237   0.00280   2.53478
    R9        1.83264   0.00129   0.00034   0.00540   0.00575   1.83839
   R10        1.86316   0.00148   0.00043  -0.00055  -0.00030   1.86286
   R11        3.18281   0.00142   0.01676   0.00737   0.02369   3.20650
   R12        3.40578   0.00032   0.00071  -0.00681  -0.00616   3.39963
   R13        3.23251   0.00050   0.00537   0.02404   0.02925   3.26175
   R14        1.87174   0.00043  -0.00294   0.00197  -0.00141   1.87033
   R15        1.86775   0.00161  -0.00092   0.00256   0.00164   1.86939
   R16        3.44352   0.00025  -0.00195   0.03718   0.03534   3.47886
   R17        3.21055   0.00111   0.01440   0.01750   0.03198   3.24253
   R18        1.81292   0.00077   0.00046   0.00101   0.00147   1.81439
   R19        1.85739   0.00095   0.00006   0.00042   0.00073   1.85811
   R20        3.29614   0.00077   0.00732   0.01706   0.02461   3.32075
   R21        1.81385   0.00059   0.00036   0.00091   0.00127   1.81512
   R22        1.84520   0.00098   0.00123   0.00018   0.00164   1.84683
   R23        3.31485   0.00049   0.00363   0.02438   0.02827   3.34311
   R24        1.81295   0.00071   0.00043   0.00069   0.00112   1.81407
   R25        1.85595   0.00085   0.00050  -0.00073  -0.00000   1.85595
   R26        1.84527   0.00134   0.00105   0.00265   0.00364   1.84891
   R27        1.81367   0.00062   0.00040   0.00066   0.00105   1.81473
    A1        2.23900   0.00139   0.00016   0.00339   0.00361   2.24261
    A2        2.10858  -0.00093   0.00099  -0.00642  -0.00537   2.10320
    A3        1.93561  -0.00045  -0.00115   0.00302   0.00177   1.93737
    A4        1.96581   0.00053  -0.00227   0.00196  -0.00017   1.96565
    A5        1.94082  -0.00157  -0.00238  -0.00131  -0.00370   1.93712
    A6        1.93101  -0.00146  -0.00166  -0.00359  -0.00531   1.92570
    A7        1.93218  -0.00165  -0.00229  -0.00494  -0.00726   1.92491
    A8        1.88671   0.00161   0.00230   0.00345   0.00576   1.89247
    A9        1.88737   0.00164   0.00229   0.00336   0.00562   1.89299
   A10        1.88389   0.00166   0.00213   0.00351   0.00561   1.88949
   A11        1.87318   0.00045   0.00317   0.01391   0.01763   1.89081
   A12        1.67854  -0.00035  -0.00212  -0.02102  -0.02288   1.65566
   A13        2.07974  -0.00009   0.00153   0.02190   0.02342   2.10316
   A14        1.76556   0.00040   0.00302   0.02919   0.03234   1.79789
   A15        2.29288  -0.00043  -0.00516  -0.04410  -0.05014   2.24274
   A16        1.53406   0.00010   0.00025   0.01604   0.01693   1.55099
   A17        1.79887  -0.00027  -0.00159  -0.00223  -0.00358   1.79529
   A18        1.93606   0.00088   0.00843   0.05693   0.06588   2.00193
   A19        1.93312   0.00006   0.00343   0.03030   0.03376   1.96688
   A20        1.81980  -0.00002  -0.00052  -0.00139  -0.00445   1.81534
   A21        1.66475   0.00008   0.00037  -0.01307  -0.01410   1.65065
   A22        2.23111  -0.00084  -0.01078  -0.07590  -0.08641   2.14470
   A23        2.84055  -0.00065  -0.00570  -0.02258  -0.02859   2.81196
   A24        2.09229  -0.00016  -0.00085   0.01267   0.01147   2.10375
   A25        1.75904   0.00056   0.00369   0.02434   0.02808   1.78712
   A26        1.86311   0.00024   0.00082   0.00442   0.00459   1.86770
   A27        1.85882  -0.00012  -0.00053  -0.00072  -0.00213   1.85669
   A28        2.06010   0.00003   0.00180   0.01322   0.01431   2.07441
   A29        1.81477   0.00076   0.00614   0.03060   0.03695   1.85172
   A30        2.80441  -0.00038  -0.00285  -0.01187  -0.01468   2.78973
   A31        2.09765  -0.00005   0.00072   0.02333   0.02365   2.12130
   A32        1.81630   0.00054   0.00445   0.01547   0.01936   1.83566
   A33        1.86291   0.00015   0.00113   0.00649   0.00699   1.86990
   A34        1.85953   0.00087   0.00696   0.02731   0.03337   1.89291
   A35        2.05447  -0.00004   0.00143   0.02340   0.02300   2.07747
   A36        1.85552  -0.00013  -0.00025   0.00397   0.00282   1.85835
   A37        3.10010   0.00153   0.00512   0.01741   0.02304   3.12314
   A38        3.01010  -0.00040  -0.00158  -0.01063  -0.01133   2.99877
   A39        3.03330  -0.00051  -0.00431  -0.02838  -0.03187   3.00144
   A40        2.95862  -0.00068  -0.00474  -0.02229  -0.02658   2.93204
   A41        2.98011  -0.00075  -0.00554  -0.03053  -0.03589   2.94422
   A42        2.90115  -0.00066  -0.00492  -0.03455  -0.03981   2.86134
   A43        3.10990  -0.00021  -0.00178  -0.00825  -0.01010   3.09979
   A44        2.88995  -0.00047  -0.00487  -0.02844  -0.03450   2.85545
   A45        3.17192   0.00029   0.00311   0.00203   0.00475   3.17667
   A46        3.00254  -0.00021  -0.00026  -0.00431  -0.00462   2.99792
   A47        3.27097   0.00021   0.00144   0.00444   0.00585   3.27682
   A48        3.04341   0.00068   0.00779   0.06190   0.06902   3.11243
    D1       -0.00709   0.00003  -0.00149  -0.01071  -0.01221  -0.01930
    D2        3.13569  -0.00012  -0.00220  -0.01203  -0.01421   3.12148
    D3       -0.02227  -0.00002   0.00004   0.00424   0.00428  -0.01799
    D4       -2.11919  -0.00004  -0.00015   0.00315   0.00300  -2.11620
    D5        2.07627  -0.00010  -0.00022   0.00430   0.00409   2.08035
    D6        3.11824   0.00012   0.00068   0.00545   0.00611   3.12435
    D7        1.02131   0.00010   0.00049   0.00436   0.00482   1.02614
    D8       -1.06641   0.00005   0.00042   0.00551   0.00591  -1.06050
    D9        0.06230   0.00026   0.00153  -0.01100  -0.00933   0.05297
   D10       -1.87475  -0.00017  -0.00133  -0.03409  -0.03464  -1.90939
   D11        1.81565   0.00045   0.00299  -0.01634  -0.01435   1.80130
   D12       -0.04371  -0.00024   0.00101   0.03745   0.03859  -0.00512
   D13        1.96834   0.00059   0.00934   0.09499   0.10469   2.07303
   D14       -2.00174  -0.00021  -0.00168   0.01112   0.00948  -1.99226
   D15        1.85051   0.00015   0.00383   0.04899   0.05287   1.90338
   D16       -2.42063   0.00098   0.01216   0.10653   0.11897  -2.30166
   D17       -0.10752   0.00018   0.00114   0.02266   0.02376  -0.08376
   D18       -2.12425  -0.00015  -0.00058   0.01484   0.01488  -2.10937
   D19       -0.11220   0.00067   0.00774   0.07238   0.08098  -0.03122
   D20        2.20091  -0.00012  -0.00327  -0.01149  -0.01423   2.18668
   D21       -2.54806   0.00002   0.00020  -0.01211  -0.01173  -2.55980
   D22        1.70612  -0.00047  -0.00424  -0.03963  -0.04376   1.66236
   D23        2.04433   0.00034   0.00225   0.00538   0.00737   2.05170
   D24        0.01533  -0.00015  -0.00219  -0.02213  -0.02466  -0.00933
   D25        0.50614   0.00015   0.00192  -0.02719  -0.02479   0.48136
   D26       -1.52286  -0.00035  -0.00252  -0.05471  -0.05681  -1.57968
   D27       -1.53620   0.00006  -0.00114  -0.00916  -0.01051  -1.54671
   D28        0.60406   0.00043   0.00438   0.04068   0.04563   0.64969
   D29        1.82322  -0.00008  -0.00261   0.00409   0.00071   1.82393
   D30       -2.31971   0.00029   0.00292   0.05392   0.05686  -2.26285
   D31        0.09526  -0.00044  -0.00477  -0.03601  -0.04079   0.05447
   D32        2.23552  -0.00007   0.00076   0.01382   0.01536   2.25088
   D33        1.95242  -0.00017  -0.00257  -0.03588  -0.03736   1.91506
   D34        0.02724  -0.00021  -0.00391  -0.05611  -0.05912  -0.03188
   D35       -1.86933   0.00015   0.00213   0.00337   0.00443  -1.86489
   D36       -1.32906   0.00023   0.00115  -0.04899  -0.04778  -1.37684
   D37        0.52406  -0.00002   0.00028  -0.05064  -0.05096   0.47310
   D38        2.49178  -0.00034  -0.00504  -0.09648  -0.09995   2.39183
   D39        2.00830   0.00032   0.00167   0.02887   0.03103   2.03933
   D40       -0.02676  -0.00032  -0.00164  -0.00100  -0.00241  -0.02917
   D41        0.00724   0.00007  -0.00002   0.00278   0.00297   0.01021
   D42       -2.03352  -0.00024  -0.00479  -0.03290  -0.03769  -2.07121
   D43       -2.14723  -0.00000  -0.00053  -0.02155  -0.02200  -2.16923
   D44        2.09520  -0.00032  -0.00530  -0.05723  -0.06267   2.03253
   D45        1.78072   0.00038   0.00522   0.07502   0.08060   1.86132
   D46       -0.40748  -0.00000   0.00019   0.04349   0.04401  -0.36347
   D47       -1.98689   0.00001  -0.00100  -0.00831  -0.00957  -1.99646
   D48        2.09658  -0.00027  -0.00426  -0.04519  -0.04968   2.04689
   D49        0.02852   0.00023   0.00227   0.01315   0.01550   0.04402
   D50       -2.17120  -0.00006  -0.00099  -0.02372  -0.02461  -2.19581
         Item               Value     Threshold  Converged?
 Maximum Force            0.007009     0.000015     NO 
 RMS     Force            0.001086     0.000010     NO 
 Maximum Displacement     0.233701     0.000060     NO 
 RMS     Displacement     0.059314     0.000040     NO 
 Predicted change in Energy=-8.111397D-04
 GradGradGradGradGradGradGradGradGradGradGradGradGradGradGradGradGradGrad

                          Input orientation:                          
 ---------------------------------------------------------------------
 Center     Atomic      Atomic             Coordinates (Angstroms)
 Number     Number       Type             X           Y           Z
 ---------------------------------------------------------------------
      1          6           0       -0.687800   -1.363061   -1.087918
      2          8           0        0.502504   -1.257256   -0.866669
      3          8           0       -1.685605   -0.977144   -0.349186
      4          1           0       -1.380434   -0.545737    0.534950
      5          6           0       -1.188764   -2.031176   -2.392743
      6          9           0       -0.167618   -2.406871   -3.158158
      7          9           0       -1.950697   -1.175962   -3.091706
      8          9           0       -1.926500   -3.114391   -2.107085
      9          8           0        1.722172    0.091980    1.289957
     10          1           0        1.579462   -0.360380    0.440601
     11          1           0        1.936143    1.036537    1.106126
     12          8           0       -0.907157    0.143901    1.806163
     13          1           0        0.077105    0.146167    1.702234
     14          1           0       -1.059086   -0.371111    2.636989
     15          8           0       -0.761668   -1.302084    4.047329
     16          1           0       -0.980204   -0.955555    4.915671
     17          1           0        0.214333   -1.418577    4.021377
     18          8           0       -0.867026    2.905037    1.495492
     19          1           0       -1.506842    3.165315    0.828044
     20          1           0       -1.067884    1.975889    1.722341
     21          8           0        1.793581    2.743140    0.890686
     22          1           0        2.332398    3.359350    1.392177
     23          1           0        0.854680    2.950052    1.091255
     24          8           0        1.922460   -1.373237    3.611216
     25          1           0        2.029765   -0.854837    2.788406
     26          1           0        2.391153   -2.200281    3.475118
 ---------------------------------------------------------------------
                    Distance matrix (angstroms):
                    1          2          3          4          5
     1  C    0.000000
     2  O    1.215307   0.000000
     3  O    1.300104   2.265849   0.000000
     4  H    1.944598   2.452804   1.030019   0.000000
     5  C    1.549165   2.405877   2.352437   3.288564   0.000000
     6  F    2.376136   2.649830   3.498389   4.309731   1.330318
     7  F    2.375937   3.312943   2.762466   3.724918   1.341820
     8  F    2.374918   3.299642   2.777780   3.725120   1.341346
     9  O    3.685024   2.821181   3.929727   3.256206   5.152050
    10  H    2.912425   1.916554   3.415381   2.967194   4.299125
    11  H    4.178155   3.347944   4.392027   3.718806   5.605176
    12  O    3.270284   3.330828   2.551127   1.521701   4.737201
    13  H    3.263097   2.958010   2.928703   1.991408   4.807504
    14  H    3.872564   3.936932   3.110795   2.133618   5.298192
    15  O    5.136140   5.074201   4.504286   3.645783   6.495269
    16  H    6.024503   5.977031   5.311946   4.418014   7.390086
    17  H    5.188625   4.899190   4.786068   3.931959   6.594308
    18  O    4.992273   4.977962   4.375413   3.618573   6.291907
    19  H    4.984769   5.144770   4.310197   3.724754   6.121941
    20  H    4.380709   4.429709   3.659673   2.804672   5.745007
    21  O    5.189703   4.556133   5.242378   4.584499   6.516854
    22  H    6.129734   5.455635   6.162944   5.456158   7.468733
    23  H    5.072572   4.653916   4.893955   4.186377   6.412998
    24  O    5.375446   4.699062   5.372132   4.588821   6.794125
    25  H    4.761233   3.981714   4.864506   4.099154   6.211845
    26  H    5.567961   4.827775   5.722003   5.060333   6.875769
                    6          7          8          9         10
     6  F    0.000000
     7  F    2.167699   0.000000
     8  F    2.167719   2.174298   0.000000
     9  O    5.440706   5.856331   5.927353   0.000000
    10  H    4.493493   5.060078   5.134885   0.972832   0.000000
    11  H    5.870859   6.133879   6.517280   0.985782   1.587931
    12  O    5.630083   5.178815   5.193172   2.680025   2.881377
    13  H    5.495571   5.370463   5.399684   1.696806   2.026175
    14  H    6.206671   5.853264   5.548354   3.124795   3.433100
    15  O    7.313856   7.238475   6.520590   3.964338   4.401839
    16  H    8.243380   8.068985   7.407776   4.641763   5.189641
    17  H    7.257295   7.439231   6.709471   3.466413   3.975590
    18  O    7.096619   6.234684   7.094686   3.828771   4.214387
    19  H    6.980872   5.865845   6.944480   4.481660   4.701692
    20  H    6.621052   5.821389   6.427494   3.394184   3.756256
    21  O    6.838278   6.725951   7.558856   2.682008   3.143289
    22  H    7.759184   7.682393   8.502492   3.325437   3.912647
    23  H    6.913698   6.510860   7.398771   2.993427   3.450743
    24  O    7.159696   7.743993   7.109506   2.752311   3.346091
    25  H    6.526785   7.107947   6.687559   1.799007   2.441198
    26  H    7.112689   7.938770   7.116088   3.236808   3.640381
                   11         12         13         14         15
    11  H    0.000000
    12  O    3.061243   0.000000
    13  H    2.145723   0.989737   0.000000
    14  H    3.646425   0.989238   1.559575   0.000000
    15  O    4.625798   2.671117   2.881049   1.715875   0.000000
    16  H    5.194819   3.298966   3.557790   2.353760   0.960134
    17  H    4.182213   2.933641   2.801014   2.152977   0.983271
    18  O    3.391262   2.778849   2.923267   3.474630   4.921671
    19  H    4.057483   3.231916   3.519709   3.997383   5.556683
    20  H    3.207224   1.840935   2.158539   2.518942   4.030440
    21  O    1.726046   3.858514   3.217012   4.570104   5.732149
    22  H    2.373669   4.583144   3.937896   5.193078   6.192903
    23  H    2.198027   3.389639   2.973162   4.133028   5.425092
    24  O    3.476014   3.683294   3.059107   3.292870   2.720258
    25  H    2.533008   3.253889   2.448399   3.130163   3.094675
    26  H    4.036849   4.377151   3.742159   3.994054   3.327831
                   16         17         18         19         20
    16  H    0.000000
    17  H    1.562391   0.000000
    18  O    5.158934   5.122799   0.000000
    19  H    5.828173   5.845672   0.960518   0.000000
    20  H    4.335713   4.295585   0.977303   1.551510   0.000000
    21  O    6.129823   5.441980   2.733282   3.327904   3.077061
    22  H    6.481261   5.850426   3.233170   3.885313   3.685769
    23  H    5.765997   5.299112   1.769098   2.385876   2.245778
    24  O    3.209598   1.757267   5.528214   6.332820   4.871001
    25  H    3.687182   2.265793   4.919317   5.701949   4.329543
    26  H    3.871767   2.376553   6.371729   7.140797   5.698909
                   21         22         23         24         25
    21  O    0.000000
    22  H    0.959965   0.000000
    23  H    0.982127   1.562603   0.000000
    24  O    4.935834   5.243049   5.116755   0.000000
    25  H    4.074625   4.449766   4.328779   0.978401   0.000000
    26  H    5.610151   5.937305   5.879582   0.960311   1.553188
                   26
    26  H    0.000000
 Stoichiometry    C2H13F3O8
 Framework group  C1[X(C2H13F3O8)]
 Deg. of freedom    72
 Full point group                 C1      NOp   1
 Largest Abelian subgroup         C1      NOp   1
 Largest concise Abelian subgroup C1      NOp   1
                         Standard orientation:                         
 ---------------------------------------------------------------------
 Center     Atomic      Atomic             Coordinates (Angstroms)
 Number     Number       Type             X           Y           Z
 ---------------------------------------------------------------------
      1          6           0        1.588199   -0.077804    0.075817
      2          8           0        0.972954   -0.051264    1.123547
      3          8           0        1.120414   -0.125169   -1.136290
      4          1           0        0.091291   -0.158954   -1.162787
      5          6           0        3.137224   -0.057212    0.072766
      6          9           0        3.615283    0.012650    1.312252
      7          9           0        3.588104    1.002301   -0.616160
      8          9           0        3.616034   -1.168978   -0.505098
      9          8           0       -1.822004    0.142695    1.454691
     10          1           0       -0.864995    0.146845    1.629389
     11          1           0       -2.155879    1.066742    1.534881
     12          8           0       -1.430244   -0.145506   -1.180835
     13          1           0       -1.661225   -0.061255   -0.222123
     14          1           0       -1.848008   -0.999684   -1.453683
     15          8           0       -2.710821   -2.481074   -1.381118
     16          1           0       -3.520477   -2.599154   -1.883484
     17          1           0       -2.951721   -2.538607   -0.429552
     18          8           0       -2.407403    2.427940   -1.561009
     19          1           0       -1.758447    2.954219   -2.034804
     20          1           0       -2.120567    1.497294   -1.643116
     21          8           0       -2.686360    2.662991    1.147822
     22          1           0       -3.552551    2.982037    1.411364
     23          1           0       -2.643564    2.717663    0.168152
     24          8           0       -3.178699   -2.246218    1.288289
     25          1           0       -2.754774   -1.394376    1.516152
     26          1           0       -2.849099   -2.891605    1.918398
 ---------------------------------------------------------------------
 Rotational constants (GHZ):           0.6540834           0.2726517           0.2460888
 Standard basis: 6-31++G(d,p) (6D, 7F)
 There are   325 symmetry adapted cartesian basis functions of A   symmetry.
 There are   325 symmetry adapted basis functions of A   symmetry.
   325 basis functions,   520 primitive gaussians,   325 cartesian basis functions
    58 alpha electrons       58 beta electrons
       nuclear repulsion energy       967.1074505813 Hartrees.
 NAtoms=   26 NActive=   26 NUniq=   26 SFac= 1.00D+00 NAtFMM=   60 NAOKFM=F Big=F
 Integral buffers will be    131072 words long.
 Raffenetti 2 integral format.
 Two-electron integral symmetry is turned on.
 Nuclear repulsion after empirical dispersion term =      967.0946826631 Hartrees.
 One-electron integrals computed using PRISM.
 NBasis=   325 RedAO= T EigKep=  3.42D-05  NBF=   325
 NBsUse=   325 1.00D-06 EigRej= -1.00D+00 NBFU=   325
 Initial guess from the checkpoint file:  "/local_scratch/slurm.5787653/Gau-1715657.chk"
 B after Tr=    -0.000000    0.000000   -0.000000
         Rot=    0.999993   -0.000031   -0.002907   -0.002173 Ang=  -0.42 deg.
 ExpMin= 3.60D-02 ExpMax= 7.00D+03 ExpMxC= 1.05D+03 IAcc=3 IRadAn=         5 AccDes= 0.00D+00
 Harris functional with IExCor= 4639 and IRadAn=       5 diagonalized for initial guess.
 HarFok:  IExCor= 4639 AccDes= 0.00D+00 IRadAn=         5 IDoV= 1 UseB2=F ITyADJ=14
 ICtDFT=  3500011 ScaDFX=  1.000000  1.000000  1.000000  1.000000
 FoFCou: FMM=F IPFlag=           0 FMFlag=      100000 FMFlg1=           0
         NFxFlg=           0 DoJE=T BraDBF=F KetDBF=T FulRan=T
         wScrn=  0.000000 ICntrl=       500 IOpCl=  0 I1Cent=   200000004 NGrid=           0
         NMat0=    1 NMatS0=      1 NMatT0=    0 NMatD0=    1 NMtDS0=    0 NMtDT0=    0
 Petite list used in FoFCou.
 Requested convergence on RMS density matrix=1.00D-10 within 128 cycles.
 Requested convergence on MAX density matrix=1.00D-08.
 Requested convergence on             energy=1.00D-08.
 No special actions if energy rises.
 SCF Done:  E(RwB97XD) =  -985.247226204     A.U. after   16 cycles
            NFock= 16  Conv=0.46D-10     -V/T= 2.0083
 Calling FoFJK, ICntrl=      2127 FMM=F ISym2X=0 I1Cent= 0 IOpClX= 0 NMat=1 NMatS=1 NMatT=0.
 ***** Axes restored to original set *****
 -------------------------------------------------------------------
 Center     Atomic                   Forces (Hartrees/Bohr)
 Number     Number              X              Y              Z
 -------------------------------------------------------------------
      1        6           0.001655302    0.000567413    0.001214276
      2        8          -0.002340718    0.000160211    0.000063887
      3        8           0.001844365    0.001127438    0.002281161
      4        1          -0.001230500   -0.001872359   -0.003687163
      5        6          -0.000154935    0.000206740    0.000525689
      6        9          -0.000374116   -0.000174365   -0.000345037
      7        9           0.000120051   -0.000544802   -0.000172466
      8        9           0.000100524    0.000191448   -0.000581878
      9        8           0.000331697   -0.000423693   -0.000841603
     10        1           0.000348329    0.000610533    0.000361395
     11        1          -0.000055785   -0.000274570    0.000032685
     12        8           0.000072674   -0.000635567    0.001070338
     13        1          -0.000040226    0.000222524    0.000052456
     14        1          -0.000119078    0.001259957    0.000009830
     15        8           0.000517699   -0.000144937    0.000308356
     16        1           0.000059586   -0.000224306   -0.000148643
     17        1          -0.000634243    0.000141036    0.000141918
     18        8          -0.000064687   -0.000698569    0.000387588
     19        1           0.000084215    0.000213714    0.000217052
     20        1          -0.000279143    0.000398779   -0.000840558
     21        8          -0.000359782    0.000189059    0.000520422
     22        1          -0.000112609   -0.000029553   -0.000235169
     23        1           0.000560962   -0.000089546   -0.000251275
     24        8           0.000066242   -0.000166040   -0.000833216
     25        1          -0.000128887   -0.000189767    0.000365092
     26        1           0.000133061    0.000179224    0.000384861
 -------------------------------------------------------------------
 Cartesian Forces:  Max     0.003687163 RMS     0.000795798

 GradGradGradGradGradGradGradGradGradGradGradGradGradGradGradGradGradGrad
 Berny optimization.
 Using GEDIIS/GDIIS optimizer.
 FormGI is forming the generalized inverse of G from B-inverse, IUseBI=4.
 Internal  Forces:  Max     0.003461110 RMS     0.000475731
 Search for a local minimum.
 Step number   3 out of a maximum of  156
 All quantities printed in internal units (Hartrees-Bohrs-Radians)
 Mixed Optimization -- En-DIIS/RFO-DIIS
 Update second derivatives using D2CorX and points    1    2    3
 DE= -6.80D-04 DEPred=-8.11D-04 R= 8.38D-01
 TightC=F SS=  1.41D+00  RLast= 3.66D-01 DXNew= 8.4853D-01 1.0987D+00
 Trust test= 8.38D-01 RLast= 3.66D-01 DXMaxT set to 8.49D-01
 ITU=  1  1  0
 Use linear search instead of GDIIS.
     Eigenvalues ---    0.00032   0.00038   0.00038   0.00071   0.00091
     Eigenvalues ---    0.00151   0.00278   0.00321   0.00391   0.00443
     Eigenvalues ---    0.00539   0.00670   0.00816   0.00850   0.00977
     Eigenvalues ---    0.01021   0.01138   0.01205   0.01393   0.01482
     Eigenvalues ---    0.01504   0.01559   0.01592   0.01696   0.01765
     Eigenvalues ---    0.01919   0.02222   0.02370   0.02407   0.02457
     Eigenvalues ---    0.02745   0.02907   0.03059   0.03359   0.03479
     Eigenvalues ---    0.03833   0.04013   0.05002   0.05321   0.05774
     Eigenvalues ---    0.06034   0.06376   0.06623   0.08159   0.08571
     Eigenvalues ---    0.11670   0.13611   0.19495   0.21547   0.21838
     Eigenvalues ---    0.23852   0.27648   0.32461   0.36035   0.37573
     Eigenvalues ---    0.37866   0.38761   0.43724   0.45517   0.47204
     Eigenvalues ---    0.47663   0.50260   0.50704   0.52213   0.55806
     Eigenvalues ---    0.57167   0.57255   0.57396   0.57483   0.59513
     Eigenvalues ---    0.91218   0.95331
 RFO step:  Lambda=-5.72423115D-04 EMin= 3.15180538D-04
 Quartic linear search produced a step of  0.02814.
 Iteration  1 RMS(Cart)=  0.06925046 RMS(Int)=  0.00147355
 Iteration  2 RMS(Cart)=  0.00218049 RMS(Int)=  0.00033042
 Iteration  3 RMS(Cart)=  0.00000301 RMS(Int)=  0.00033042
 Iteration  4 RMS(Cart)=  0.00000000 RMS(Int)=  0.00033042
 Variable       Old X    -DE/DX   Delta X   Delta X   Delta X     New X
                                 (Linear)    (Quad)   (Total)
    R1        2.29660  -0.00227   0.00033  -0.00564  -0.00531   2.29129
    R2        2.45684  -0.00129   0.00022   0.00570   0.00594   2.46278
    R3        2.92750   0.00072  -0.00022   0.00171   0.00149   2.92899
    R4        1.94645  -0.00346   0.00062  -0.04726  -0.04662   1.89983
    R5        2.87560   0.00085  -0.00071   0.11449   0.11380   2.98940
    R6        2.51394  -0.00004  -0.00004  -0.00010  -0.00014   2.51379
    R7        2.53567  -0.00032   0.00007  -0.00087  -0.00082   2.53486
    R8        2.53478  -0.00033   0.00008  -0.00082  -0.00075   2.53403
    R9        1.83839  -0.00065   0.00016  -0.00482  -0.00466   1.83372
   R10        1.86286  -0.00026  -0.00001  -0.00108  -0.00085   1.86200
   R11        3.20650   0.00046   0.00067   0.05530   0.05652   3.26301
   R12        3.39963   0.00008  -0.00017  -0.01022  -0.01027   3.38936
   R13        3.26175   0.00004   0.00082   0.00429   0.00524   3.26699
   R14        1.87033   0.00038  -0.00004  -0.00556  -0.00505   1.86528
   R15        1.86939  -0.00035   0.00005  -0.00627  -0.00630   1.86309
   R16        3.47886  -0.00005   0.00099  -0.02948  -0.02861   3.45025
   R17        3.24253   0.00033   0.00090   0.04472   0.04547   3.28800
   R18        1.81439  -0.00023   0.00004  -0.00048  -0.00044   1.81395
   R19        1.85811  -0.00043   0.00002  -0.00302  -0.00323   1.85488
   R20        3.32075   0.00022   0.00069   0.01401   0.01452   3.33527
   R21        1.81512  -0.00015   0.00004  -0.00071  -0.00068   1.81444
   R22        1.84683  -0.00053   0.00005   0.00139   0.00120   1.84804
   R23        3.34311   0.00020   0.00080   0.00145   0.00187   3.34499
   R24        1.81407  -0.00020   0.00003  -0.00041  -0.00038   1.81369
   R25        1.85595  -0.00041  -0.00000  -0.00151  -0.00184   1.85411
   R26        1.84891  -0.00031   0.00010  -0.00034  -0.00013   1.84878
   R27        1.81473  -0.00014   0.00003  -0.00085  -0.00082   1.81391
    A1        2.24261  -0.00081   0.00010  -0.00311  -0.00303   2.23957
    A2        2.10320   0.00057  -0.00015   0.00672   0.00654   2.10975
    A3        1.93737   0.00024   0.00005  -0.00361  -0.00351   1.93386
    A4        1.96565  -0.00103  -0.00000  -0.01033  -0.01039   1.95526
    A5        1.93712   0.00067  -0.00010  -0.00104  -0.00115   1.93597
    A6        1.92570   0.00055  -0.00015   0.00083   0.00070   1.92640
    A7        1.92491   0.00065  -0.00020   0.00164   0.00144   1.92635
    A8        1.89247  -0.00065   0.00016  -0.00044  -0.00029   1.89218
    A9        1.89299  -0.00066   0.00016  -0.00054  -0.00038   1.89261
   A10        1.88949  -0.00064   0.00016  -0.00050  -0.00034   1.88915
   A11        1.89081  -0.00009   0.00050   0.00075   0.00140   1.89220
   A12        1.65566   0.00021  -0.00064   0.01053   0.00978   1.66544
   A13        2.10316   0.00013   0.00066   0.04512   0.04569   2.14884
   A14        1.79789  -0.00007   0.00091  -0.00980  -0.00967   1.78822
   A15        2.24274  -0.00004  -0.00141  -0.04208  -0.04348   2.19926
   A16        1.55099  -0.00009   0.00048  -0.00603  -0.00585   1.54514
   A17        1.79529  -0.00008  -0.00010  -0.00059  -0.00108   1.79422
   A18        2.00193   0.00018   0.00185   0.02083   0.02302   2.02496
   A19        1.96688  -0.00002   0.00095   0.05449   0.05568   2.02256
   A20        1.81534   0.00011  -0.00013   0.00023  -0.00027   1.81507
   A21        1.65065  -0.00009  -0.00040   0.00534   0.00451   1.65516
   A22        2.14470  -0.00014  -0.00243  -0.07799  -0.08073   2.06397
   A23        2.81196  -0.00022  -0.00080  -0.00846  -0.00887   2.80310
   A24        2.10375  -0.00001   0.00032   0.01112   0.01157   2.11532
   A25        1.78712   0.00010   0.00079  -0.00249  -0.00189   1.78523
   A26        1.86770  -0.00002   0.00013  -0.00175  -0.00158   1.86612
   A27        1.85669   0.00007  -0.00006   0.00437   0.00467   1.86136
   A28        2.07441   0.00001   0.00040   0.01859   0.01884   2.09325
   A29        1.85172   0.00007   0.00104   0.00001   0.00019   1.85192
   A30        2.78973   0.00003  -0.00041   0.02294   0.02231   2.81204
   A31        2.12130   0.00005   0.00067   0.00777   0.00871   2.13001
   A32        1.83566   0.00010   0.00054   0.00438   0.00473   1.84039
   A33        1.86990  -0.00002   0.00020   0.00047   0.00044   1.87034
   A34        1.89291   0.00009   0.00094   0.00973   0.01039   1.90329
   A35        2.07747   0.00010   0.00065   0.02903   0.02825   2.10572
   A36        1.85835   0.00005   0.00008   0.00503   0.00465   1.86300
   A37        3.12314  -0.00063   0.00065  -0.00811  -0.00748   3.11566
   A38        2.99877   0.00012  -0.00032   0.00508   0.00457   3.00334
   A39        3.00144   0.00008  -0.00090   0.02142   0.02030   3.02173
   A40        2.93204   0.00008  -0.00075   0.00021  -0.00086   2.93118
   A41        2.94422   0.00012  -0.00101  -0.00060  -0.00213   2.94209
   A42        2.86134   0.00003  -0.00112   0.00651   0.00547   2.86680
   A43        3.09979   0.00005  -0.00028   0.00056   0.00032   3.10011
   A44        2.85545  -0.00023  -0.00097   0.00231   0.00241   2.85786
   A45        3.17667  -0.00006   0.00013   0.01117   0.01129   3.18796
   A46        2.99792  -0.00000  -0.00013  -0.00194  -0.00156   2.99636
   A47        3.27682   0.00003   0.00016   0.00559   0.00572   3.28254
   A48        3.11243   0.00008   0.00194   0.04098   0.04272   3.15515
    D1       -0.01930  -0.00010  -0.00034   0.00269   0.00234  -0.01696
    D2        3.12148  -0.00005  -0.00040   0.00414   0.00372   3.12520
    D3       -0.01799   0.00001   0.00012   0.00795   0.00807  -0.00992
    D4       -2.11620   0.00002   0.00008   0.00863   0.00872  -2.10748
    D5        2.08035   0.00005   0.00011   0.00768   0.00779   2.08814
    D6        3.12435  -0.00004   0.00017   0.00663   0.00681   3.13116
    D7        1.02614  -0.00003   0.00014   0.00731   0.00747   1.03360
    D8       -1.06050  -0.00001   0.00017   0.00636   0.00653  -1.05396
    D9        0.05297  -0.00001  -0.00026  -0.07084  -0.07117  -0.01820
   D10       -1.90939  -0.00004  -0.00097  -0.07849  -0.07922  -1.98861
   D11        1.80130  -0.00024  -0.00040  -0.04971  -0.05024   1.75106
   D12       -0.00512   0.00006   0.00109   0.06094   0.06211   0.05699
   D13        2.07303   0.00027   0.00295   0.09070   0.09394   2.16697
   D14       -1.99226   0.00010   0.00027   0.00378   0.00391  -1.98835
   D15        1.90338   0.00002   0.00149   0.06491   0.06622   1.96959
   D16       -2.30166   0.00023   0.00335   0.09467   0.09804  -2.20361
   D17       -0.08376   0.00007   0.00067   0.00774   0.00802  -0.07574
   D18       -2.10937  -0.00007   0.00042   0.01534   0.01597  -2.09340
   D19       -0.03122   0.00014   0.00228   0.04509   0.04780   0.01658
   D20        2.18668  -0.00003  -0.00040  -0.04183  -0.04223   2.14445
   D21       -2.55980   0.00004  -0.00033   0.02160   0.02134  -2.53845
   D22        1.66236  -0.00001  -0.00123   0.01198   0.01064   1.67300
   D23        2.05170  -0.00011   0.00021   0.01183   0.01229   2.06399
   D24       -0.00933  -0.00016  -0.00069   0.00221   0.00159  -0.00774
   D25        0.48136   0.00015  -0.00070   0.02564   0.02491   0.50626
   D26       -1.57968   0.00010  -0.00160   0.01603   0.01421  -1.56547
   D27       -1.54671  -0.00023  -0.00030  -0.02759  -0.02810  -1.57481
   D28        0.64969   0.00001   0.00128   0.03001   0.03135   0.68104
   D29        1.82393  -0.00020   0.00002  -0.04511  -0.04430   1.77963
   D30       -2.26285   0.00003   0.00160   0.01249   0.01515  -2.24770
   D31        0.05447  -0.00004  -0.00115  -0.02463  -0.02600   0.02847
   D32        2.25088   0.00019   0.00043   0.03297   0.03345   2.28433
   D33        1.91506  -0.00006  -0.00105  -0.03653  -0.03744   1.87762
   D34       -0.03188  -0.00011  -0.00166  -0.04534  -0.04653  -0.07842
   D35       -1.86489  -0.00002   0.00012  -0.01859  -0.01902  -1.88392
   D36       -1.37684   0.00002  -0.00134  -0.11100  -0.11276  -1.48960
   D37        0.47310  -0.00012  -0.00143  -0.09813  -0.09957   0.37353
   D38        2.39183  -0.00009  -0.00281  -0.11895  -0.12072   2.27111
   D39        2.03933   0.00001   0.00087   0.04332   0.04419   2.08351
   D40       -0.02917  -0.00003  -0.00007   0.04120   0.04110   0.01193
   D41        0.01021   0.00002   0.00008  -0.01719  -0.01679  -0.00658
   D42       -2.07121  -0.00024  -0.00106  -0.05377  -0.05463  -2.12584
   D43       -2.16923   0.00000  -0.00062  -0.02699  -0.02749  -2.19672
   D44        2.03253  -0.00026  -0.00176  -0.06356  -0.06533   1.96720
   D45        1.86132   0.00014   0.00227   0.12215   0.12475   1.98607
   D46       -0.36347   0.00005   0.00124   0.09731   0.09915  -0.26432
   D47       -1.99646  -0.00012  -0.00027  -0.04246  -0.04242  -2.03888
   D48        2.04689  -0.00020  -0.00140  -0.05206  -0.05336   1.99353
   D49        0.04402   0.00008   0.00044  -0.02476  -0.02384   0.02018
   D50       -2.19581   0.00000  -0.00069  -0.03435  -0.03478  -2.23059
         Item               Value     Threshold  Converged?
 Maximum Force            0.003461     0.000015     NO 
 RMS     Force            0.000476     0.000010     NO 
 Maximum Displacement     0.232951     0.000060     NO 
 RMS     Displacement     0.069909     0.000040     NO 
 Predicted change in Energy=-3.363816D-04
 GradGradGradGradGradGradGradGradGradGradGradGradGradGradGradGradGradGrad

                          Input orientation:                          
 ---------------------------------------------------------------------
 Center     Atomic      Atomic             Coordinates (Angstroms)
 Number     Number       Type             X           Y           Z
 ---------------------------------------------------------------------
      1          6           0       -0.715364   -1.385851   -1.145818
      2          8           0        0.467494   -1.213216   -0.942855
      3          8           0       -1.722340   -1.051023   -0.389284
      4          1           0       -1.423232   -0.609867    0.463147
      5          6           0       -1.206957   -2.083671   -2.439548
      6          9           0       -0.181616   -2.415009   -3.219569
      7          9           0       -2.018685   -1.269013   -3.130021
      8          9           0       -1.888439   -3.198606   -2.138460
      9          8           0        1.740180    0.074848    1.253701
     10          1           0        1.614148   -0.342842    0.386948
     11          1           0        1.952522    1.026629    1.112636
     12          8           0       -0.919277    0.136728    1.763570
     13          1           0        0.061928    0.123434    1.656996
     14          1           0       -1.072703   -0.331077    2.617753
     15          8           0       -0.763278   -1.225324    4.077875
     16          1           0       -0.965582   -0.855031    4.940062
     17          1           0        0.209360   -1.352600    4.042699
     18          8           0       -0.839647    2.898732    1.579873
     19          1           0       -1.488272    3.224473    0.951317
     20          1           0       -1.052018    1.957527    1.739243
     21          8           0        1.821441    2.745224    0.978259
     22          1           0        2.361253    3.339702    1.503948
     23          1           0        0.883546    2.952231    1.178671
     24          8           0        1.919886   -1.330424    3.608355
     25          1           0        2.027458   -0.857825    2.758522
     26          1           0        2.416664   -2.148437    3.534646
 ---------------------------------------------------------------------
                    Distance matrix (angstroms):
                    1          2          3          4          5
     1  C    0.000000
     2  O    1.212497   0.000000
     3  O    1.303247   2.264535   0.000000
     4  H    1.921457   2.432225   1.005348   0.000000
     5  C    1.549953   2.408645   2.352778   3.262593   0.000000
     6  F    2.375815   2.655010   3.499257   4.285155   1.330242
     7  F    2.376838   3.311781   2.765316   3.701337   1.341388
     8  F    2.376452   3.304794   2.774765   3.699507   1.340951
     9  O    3.731089   2.846699   3.994500   3.331813   5.194700
    10  H    2.977225   1.959782   3.498030   3.050047   4.356398
    11  H    4.247151   3.383380   4.480738   3.807318   5.681047
    12  O    3.290040   3.327194   2.586590   1.581921   4.762262
    13  H    3.276872   2.951329   2.958078   2.041740   4.823179
    14  H    3.924882   3.978480   3.159529   2.200663   5.354055
    15  O    5.226378   5.169398   4.572274   3.725666   6.588658
    16  H    6.114108   6.065535   5.386375   4.506919   7.485083
    17  H    5.270382   4.994177   4.844057   4.003773   6.675324
    18  O    5.079615   4.998089   4.500810   3.727990   6.412099
    19  H    5.123520   5.206342   4.486855   3.865838   6.305038
    20  H    4.428893   4.422237   3.745842   2.890974   5.815289
    21  O    5.292718   4.603596   5.370293   4.695729   6.646114
    22  H    6.230384   5.504746   6.287967   5.568185   7.595806
    23  H    5.174816   4.693072   5.027441   4.303689   6.543854
    24  O    5.435971   4.778775   5.415256   4.646286   6.849939
    25  H    4.800600   4.032367   4.899694   4.151806   6.243723
    26  H    5.683121   4.972113   5.808003   5.152291   6.987547
                    6          7          8          9         10
     6  F    0.000000
     7  F    2.167060   0.000000
     8  F    2.167041   2.173358   0.000000
     9  O    5.468348   5.928915   5.948876   0.000000
    10  H    4.530520   5.140461   5.176987   0.970365   0.000000
    11  H    5.930212   6.248247   6.570785   0.985330   1.586370
    12  O    5.646874   5.208842   5.223942   2.708598   2.922895
    13  H    5.503081   5.402165   5.407899   1.726713   2.059083
    14  H    6.261880   5.900127   5.613351   3.152415   3.492248
    15  O    7.416628   7.316537   6.618357   3.991705   4.478155
    16  H    8.344323   8.149027   7.513288   4.666378   5.258155
    17  H    7.349974   7.511263   6.783453   3.487052   4.044448
    18  O    7.190514   6.398697   7.218275   3.838778   4.236978
    19  H    7.134943   6.093445   7.138824   4.520451   4.761225
    20  H    6.668320   5.920704   6.505528   3.402441   3.772114
    21  O    6.947086   6.909314   7.668524   2.685773   3.150995
    22  H    7.867305   7.867513   8.606770   3.332811   3.920074
    23  H    7.020424   6.693778   7.517982   3.003129   3.466714
    24  O    7.225869   7.805243   7.142782   2.747996   3.383232
    25  H    6.560672   7.156486   6.692828   1.793571   2.461787
    26  H    7.241653   8.053786   7.198673   3.256277   3.716477
                   11         12         13         14         15
    11  H    0.000000
    12  O    3.076177   0.000000
    13  H    2.164818   0.987064   0.000000
    14  H    3.641528   0.985906   1.554677   0.000000
    15  O    4.608634   2.689894   2.891500   1.739936   0.000000
    16  H    5.167704   3.328038   3.576548   2.383091   0.959902
    17  H    4.157477   2.947261   2.809270   2.172019   0.981561
    18  O    3.394008   2.769251   2.919086   3.400467   4.822208
    19  H    4.086026   3.243098   3.538014   3.948626   5.486500
    20  H    3.207253   1.825794   2.147449   2.451514   3.960192
    21  O    1.728817   3.864259   3.229606   4.530743   5.661594
    22  H    2.381279   4.592202   3.956602   5.148517   6.101415
    23  H    2.203409   3.394014   2.984282   4.083868   5.345033
    24  O    3.432984   3.690070   3.061620   3.306898   2.725961
    25  H    2.503143   3.265320   2.457548   3.147742   3.108690
    26  H    4.020274   4.414429   3.772499   4.039699   3.355483
                   16         17         18         19         20
    16  H    0.000000
    17  H    1.559912   0.000000
    18  O    5.039590   5.023919   0.000000
    19  H    5.729368   5.778253   0.960159   0.000000
    20  H    4.261831   4.225391   0.977940   1.554444   0.000000
    21  O    6.035331   5.364864   2.732562   3.344340   3.075115
    22  H    6.361642   5.752704   3.232024   3.890697   3.690012
    23  H    5.662383   5.214284   1.770090   2.398192   2.247239
    24  O    3.213311   1.764949   5.442015   6.278733   4.810034
    25  H    3.703703   2.280218   4.870445   5.682562   4.295150
    26  H    3.884286   2.400763   6.316535   7.126730   5.666936
                   21         22         23         24         25
    21  O    0.000000
    22  H    0.959766   0.000000
    23  H    0.981155   1.561908   0.000000
    24  O    4.851598   5.141344   5.031749   0.000000
    25  H    4.024145   4.393701   4.280303   0.978334   0.000000
    26  H    5.553136   5.852049   5.823906   0.959878   1.555483
                   26
    26  H    0.000000
 Stoichiometry    C2H13F3O8
 Framework group  C1[X(C2H13F3O8)]
 Deg. of freedom    72
 Full point group                 C1      NOp   1
 Largest Abelian subgroup         C1      NOp   1
 Largest concise Abelian subgroup C1      NOp   1
                         Standard orientation:                         
 ---------------------------------------------------------------------
 Center     Atomic      Atomic             Coordinates (Angstroms)
 Number     Number       Type             X           Y           Z
 ---------------------------------------------------------------------
      1          6           0        1.637914   -0.046918    0.066580
      2          8           0        1.011837    0.056387    1.099782
      3          8           0        1.179515   -0.172628   -1.146895
      4          1           0        0.174672   -0.194564   -1.169996
      5          6           0        3.187843   -0.039905    0.071533
      6          9           0        3.658309    0.101208    1.307774
      7          9           0        3.652672    0.971681   -0.676765
      8          9           0        3.661454   -1.188060   -0.434019
      9          8           0       -1.806888    0.153898    1.485747
     10          1           0       -0.856232    0.211025    1.671750
     11          1           0       -2.189276    1.060509    1.537809
     12          8           0       -1.406906   -0.161893   -1.174477
     13          1           0       -1.626619   -0.077168   -0.215913
     14          1           0       -1.855964   -0.995470   -1.449260
     15          8           0       -2.763842   -2.477056   -1.359605
     16          1           0       -3.584008   -2.587852   -1.845880
     17          1           0       -2.988494   -2.526941   -0.405402
     18          8           0       -2.532325    2.334105   -1.589420
     19          1           0       -1.949503    2.897339   -2.104192
     20          1           0       -2.169948    1.427693   -1.648297
     21          8           0       -2.814973    2.615374    1.113892
     22          1           0       -3.694738    2.898158    1.373116
     23          1           0       -2.775034    2.654937    0.134349
     24          8           0       -3.185376   -2.217627    1.321042
     25          1           0       -2.727418   -1.384070    1.550380
     26          1           0       -2.912240   -2.870603    1.969413
 ---------------------------------------------------------------------
 Rotational constants (GHZ):           0.6653624           0.2640910           0.2410071
 Standard basis: 6-31++G(d,p) (6D, 7F)
 There are   325 symmetry adapted cartesian basis functions of A   symmetry.
 There are   325 symmetry adapted basis functions of A   symmetry.
   325 basis functions,   520 primitive gaussians,   325 cartesian basis functions
    58 alpha electrons       58 beta electrons
       nuclear repulsion energy       962.9320411935 Hartrees.
 NAtoms=   26 NActive=   26 NUniq=   26 SFac= 1.00D+00 NAtFMM=   60 NAOKFM=F Big=F
 Integral buffers will be    131072 words long.
 Raffenetti 2 integral format.
 Two-electron integral symmetry is turned on.
 Nuclear repulsion after empirical dispersion term =      962.9194208496 Hartrees.
 One-electron integrals computed using PRISM.
 NBasis=   325 RedAO= T EigKep=  3.54D-05  NBF=   325
 NBsUse=   325 1.00D-06 EigRej= -1.00D+00 NBFU=   325
 Initial guess from the checkpoint file:  "/local_scratch/slurm.5787653/Gau-1715657.chk"
 B after Tr=     0.000000   -0.000000   -0.000000
         Rot=    0.999937    0.010185   -0.000872   -0.004582 Ang=   1.28 deg.
 ExpMin= 3.60D-02 ExpMax= 7.00D+03 ExpMxC= 1.05D+03 IAcc=3 IRadAn=         5 AccDes= 0.00D+00
 Harris functional with IExCor= 4639 and IRadAn=       5 diagonalized for initial guess.
 HarFok:  IExCor= 4639 AccDes= 0.00D+00 IRadAn=         5 IDoV= 1 UseB2=F ITyADJ=14
 ICtDFT=  3500011 ScaDFX=  1.000000  1.000000  1.000000  1.000000
 FoFCou: FMM=F IPFlag=           0 FMFlag=      100000 FMFlg1=           0
         NFxFlg=           0 DoJE=T BraDBF=F KetDBF=T FulRan=T
         wScrn=  0.000000 ICntrl=       500 IOpCl=  0 I1Cent=   200000004 NGrid=           0
         NMat0=    1 NMatS0=      1 NMatT0=    0 NMatD0=    1 NMtDS0=    0 NMtDT0=    0
 Petite list used in FoFCou.
 Requested convergence on RMS density matrix=1.00D-10 within 128 cycles.
 Requested convergence on MAX density matrix=1.00D-08.
 Requested convergence on             energy=1.00D-08.
 No special actions if energy rises.
 SCF Done:  E(RwB97XD) =  -985.247401561     A.U. after   16 cycles
            NFock= 16  Conv=0.44D-10     -V/T= 2.0083
 Calling FoFJK, ICntrl=      2127 FMM=F ISym2X=0 I1Cent= 0 IOpClX= 0 NMat=1 NMatS=1 NMatT=0.
 ***** Axes restored to original set *****
 -------------------------------------------------------------------
 Center     Atomic                   Forces (Hartrees/Bohr)
 Number     Number              X              Y              Z
 -------------------------------------------------------------------
      1        6          -0.000010262    0.000331061    0.000484096
      2        8          -0.000919142   -0.000087616    0.000098621
      3        8          -0.000589713   -0.002954309   -0.005697627
      4        1           0.001448726    0.002731258    0.005336409
      5        6           0.000057290    0.000121295    0.000271476
      6        9          -0.000131085   -0.000089865   -0.000167255
      7        9           0.000075401   -0.000238281   -0.000051802
      8        9           0.000057247    0.000138961   -0.000245399
      9        8          -0.000021844   -0.000066264   -0.000106371
     10        1          -0.000101614    0.000287186   -0.000030964
     11        1          -0.000047904   -0.000049906   -0.000091023
     12        8           0.000254997    0.000155473    0.000298419
     13        1           0.000309268    0.000003824   -0.000299183
     14        1          -0.000175979   -0.000218842    0.000649139
     15        8          -0.000224781    0.000128566   -0.000032366
     16        1          -0.000027833   -0.000054926   -0.000056602
     17        1           0.000210064    0.000004276   -0.000056245
     18        8           0.000150099   -0.000121218    0.000511842
     19        1           0.000003358    0.000064925    0.000059828
     20        1          -0.000259567    0.000179325   -0.000943891
     21        8           0.000279612   -0.000071950    0.000035229
     22        1          -0.000037308   -0.000058167   -0.000062968
     23        1          -0.000256976   -0.000057948    0.000018354
     24        8           0.000008655   -0.000048434   -0.000556182
     25        1          -0.000145755   -0.000008347    0.000436255
     26        1           0.000095049   -0.000020079    0.000198213
 -------------------------------------------------------------------
 Cartesian Forces:  Max     0.005697627 RMS     0.001039079

 GradGradGradGradGradGradGradGradGradGradGradGradGradGradGradGradGradGrad
 Berny optimization.
 Using GEDIIS/GDIIS optimizer.
 FormGI is forming the generalized inverse of G from B-inverse, IUseBI=4.
 Internal  Forces:  Max     0.006152703 RMS     0.000585180
 Search for a local minimum.
 Step number   4 out of a maximum of  156
 All quantities printed in internal units (Hartrees-Bohrs-Radians)
 Mixed Optimization -- En-DIIS/RFO-DIIS
 Swapping is turned off.
 Update second derivatives using D2CorX and points    3    4
 DE= -1.75D-04 DEPred=-3.36D-04 R= 5.21D-01
 TightC=F SS=  1.41D+00  RLast= 4.22D-01 DXNew= 1.4270D+00 1.2671D+00
 Trust test= 5.21D-01 RLast= 4.22D-01 DXMaxT set to 1.27D+00
 ITU=  1  1  1  0
     Eigenvalues ---    0.00032   0.00037   0.00038   0.00071   0.00091
     Eigenvalues ---    0.00167   0.00269   0.00319   0.00390   0.00446
     Eigenvalues ---    0.00536   0.00671   0.00807   0.00854   0.00975
     Eigenvalues ---    0.01023   0.01138   0.01203   0.01399   0.01498
     Eigenvalues ---    0.01533   0.01589   0.01682   0.01752   0.01880
     Eigenvalues ---    0.01991   0.02218   0.02362   0.02407   0.02456
     Eigenvalues ---    0.02756   0.02933   0.03095   0.03352   0.03487
     Eigenvalues ---    0.03945   0.04030   0.04998   0.05308   0.05764
     Eigenvalues ---    0.06030   0.06363   0.06611   0.08166   0.08634
     Eigenvalues ---    0.11669   0.13610   0.19511   0.21542   0.21840
     Eigenvalues ---    0.23893   0.28074   0.35179   0.37252   0.37571
     Eigenvalues ---    0.38738   0.40191   0.43884   0.45528   0.47203
     Eigenvalues ---    0.47716   0.50208   0.50653   0.52182   0.55698
     Eigenvalues ---    0.57165   0.57257   0.57387   0.57477   0.59455
     Eigenvalues ---    0.89912   0.95317
 En-DIIS/RFO-DIIS/Sim-DIIS IScMMF=       -3 using points:     4    3
 RFO step:  Lambda=-2.31315275D-04.
 DidBck=F Rises=F RFO-DIIS coefs:    1.36920   -0.36920
 Iteration  1 RMS(Cart)=  0.01133424 RMS(Int)=  0.00053170
 Iteration  2 RMS(Cart)=  0.00067459 RMS(Int)=  0.00019594
 Iteration  3 RMS(Cart)=  0.00000251 RMS(Int)=  0.00019593
 Iteration  4 RMS(Cart)=  0.00000000 RMS(Int)=  0.00019593
 Variable       Old X    -DE/DX   Delta X   Delta X   Delta X     New X
                                 (Linear)    (Quad)   (Total)
    R1        2.29129  -0.00089  -0.00196   0.00209   0.00013   2.29142
    R2        2.46278  -0.00095   0.00219  -0.00655  -0.00436   2.45842
    R3        2.92899   0.00017   0.00055   0.00074   0.00129   2.93028
    R4        1.89983   0.00615  -0.01721   0.04203   0.02482   1.92465
    R5        2.98940   0.00000   0.04201  -0.08358  -0.04157   2.94783
    R6        2.51379   0.00002  -0.00005   0.00065   0.00060   2.51439
    R7        2.53486  -0.00016  -0.00030   0.00062   0.00031   2.53517
    R8        2.53403  -0.00020  -0.00028  -0.00012  -0.00039   2.53364
    R9        1.83372  -0.00008  -0.00172   0.00237   0.00065   1.83437
   R10        1.86200  -0.00018  -0.00032   0.00048   0.00042   1.86242
   R11        3.26301  -0.00024   0.02087  -0.03609  -0.01509   3.24793
   R12        3.38936   0.00012  -0.00379   0.00455   0.00082   3.39018
   R13        3.26699  -0.00014   0.00193  -0.00561  -0.00346   3.26353
   R14        1.86528   0.00009  -0.00186   0.00322   0.00149   1.86677
   R15        1.86309   0.00049  -0.00233   0.00451   0.00213   1.86523
   R16        3.45025   0.00008  -0.01056   0.01721   0.00642   3.45667
   R17        3.28800  -0.00019   0.01679  -0.03397  -0.01725   3.27076
   R18        1.81395  -0.00007  -0.00016  -0.00005  -0.00021   1.81374
   R19        1.85488   0.00027  -0.00119   0.00230   0.00108   1.85596
   R20        3.33527   0.00006   0.00536  -0.00981  -0.00447   3.33081
   R21        1.81444  -0.00002  -0.00025   0.00007  -0.00019   1.81425
   R22        1.84804  -0.00016   0.00044  -0.00172  -0.00153   1.84651
   R23        3.34499   0.00000   0.00069  -0.00243  -0.00186   3.34312
   R24        1.81369  -0.00009  -0.00014  -0.00009  -0.00023   1.81347
   R25        1.85411   0.00025  -0.00068   0.00128   0.00053   1.85464
   R26        1.84878  -0.00025  -0.00005  -0.00045  -0.00043   1.84835
   R27        1.81391   0.00005  -0.00030   0.00008  -0.00022   1.81369
    A1        2.23957  -0.00045  -0.00112   0.00163   0.00051   2.24009
    A2        2.10975   0.00010   0.00242  -0.00444  -0.00203   2.10772
    A3        1.93386   0.00035  -0.00130   0.00281   0.00151   1.93538
    A4        1.95526  -0.00025  -0.00384   0.00751   0.00369   1.95895
    A5        1.93597   0.00030  -0.00042   0.00206   0.00164   1.93761
    A6        1.92640   0.00021   0.00026  -0.00035  -0.00009   1.92631
    A7        1.92635   0.00025   0.00053   0.00159   0.00212   1.92846
    A8        1.89218  -0.00027  -0.00011  -0.00128  -0.00139   1.89079
    A9        1.89261  -0.00027  -0.00014  -0.00108  -0.00122   1.89138
   A10        1.88915  -0.00026  -0.00013  -0.00107  -0.00120   1.88795
   A11        1.89220  -0.00005   0.00052  -0.00162  -0.00102   1.89119
   A12        1.66544  -0.00000   0.00361  -0.00549  -0.00191   1.66353
   A13        2.14884   0.00010   0.01687  -0.01367   0.00315   2.15200
   A14        1.78822   0.00002  -0.00357   0.00418   0.00037   1.78859
   A15        2.19926  -0.00002  -0.01605   0.01499  -0.00108   2.19818
   A16        1.54514  -0.00008  -0.00216   0.00081  -0.00155   1.54359
   A17        1.79422  -0.00032  -0.00040   0.00145   0.00106   1.79528
   A18        2.02496   0.00007   0.00850  -0.01038  -0.00185   2.02310
   A19        2.02256  -0.00004   0.02056  -0.03248  -0.01185   2.01070
   A20        1.81507   0.00018  -0.00010   0.00415   0.00394   1.81901
   A21        1.65516   0.00003   0.00167   0.00448   0.00562   1.66078
   A22        2.06397   0.00004  -0.02981   0.03682   0.00707   2.07104
   A23        2.80310  -0.00024  -0.00327   0.00414   0.00081   2.80391
   A24        2.11532   0.00000   0.00427   0.00077   0.00511   2.12043
   A25        1.78523  -0.00006  -0.00070   0.00039  -0.00043   1.78479
   A26        1.86612   0.00010  -0.00058   0.00085   0.00023   1.86635
   A27        1.86136   0.00006   0.00172   0.00094   0.00295   1.86432
   A28        2.09325  -0.00005   0.00696  -0.00268   0.00442   2.09768
   A29        1.85192  -0.00010   0.00007   0.00436   0.00333   1.85525
   A30        2.81204   0.00000   0.00824  -0.01127  -0.00422   2.80782
   A31        2.13001  -0.00004   0.00322  -0.00209   0.00116   2.13117
   A32        1.84039  -0.00003   0.00175  -0.00431  -0.00261   1.83777
   A33        1.87034   0.00002   0.00016  -0.00009   0.00006   1.87040
   A34        1.90329   0.00003   0.00383  -0.00417  -0.00042   1.90288
   A35        2.10572  -0.00002   0.01043   0.00111   0.01106   2.11678
   A36        1.86300   0.00012   0.00172  -0.00049   0.00099   1.86398
   A37        3.11566  -0.00090  -0.00276   0.00026  -0.00242   3.11325
   A38        3.00334   0.00021   0.00169  -0.00371  -0.00179   3.00156
   A39        3.02173  -0.00015   0.00749  -0.00942  -0.00177   3.01996
   A40        2.93118  -0.00004  -0.00032   0.00193   0.00159   2.93277
   A41        2.94209   0.00003  -0.00079   0.00580   0.00457   2.94666
   A42        2.86680   0.00007   0.00202  -0.00202   0.00003   2.86684
   A43        3.10011  -0.00010   0.00012  -0.00316  -0.00305   3.09707
   A44        2.85786  -0.00013   0.00089  -0.00243  -0.00129   2.85657
   A45        3.18796   0.00000   0.00417  -0.00765  -0.00321   3.18475
   A46        2.99636   0.00010  -0.00058  -0.00451  -0.00507   2.99129
   A47        3.28254  -0.00008   0.00211  -0.00604  -0.00374   3.27881
   A48        3.15515  -0.00006   0.01577  -0.01581  -0.00013   3.15502
    D1       -0.01696   0.00013   0.00086   0.00567   0.00653  -0.01043
    D2        3.12520   0.00012   0.00137   0.00654   0.00791   3.13310
    D3       -0.00992  -0.00001   0.00298   0.00970   0.01268   0.00276
    D4       -2.10748  -0.00001   0.00322   0.01019   0.01341  -2.09407
    D5        2.08814   0.00001   0.00288   0.01073   0.01361   2.10175
    D6        3.13116  -0.00000   0.00252   0.00891   0.01142  -3.14060
    D7        1.03360  -0.00000   0.00276   0.00940   0.01215   1.04576
    D8       -1.05396   0.00003   0.00241   0.00994   0.01235  -1.04161
    D9       -0.01820   0.00012  -0.02627   0.01487  -0.01129  -0.02949
   D10       -1.98861   0.00022  -0.02925   0.01303  -0.01608  -2.00469
   D11        1.75106  -0.00022  -0.01855   0.00987  -0.00895   1.74212
   D12        0.05699   0.00009   0.02293  -0.00863   0.01429   0.07129
   D13        2.16697   0.00006   0.03468  -0.02140   0.01341   2.18038
   D14       -1.98835   0.00020   0.00145   0.02356   0.02501  -1.96333
   D15        1.96959   0.00002   0.02445  -0.01160   0.01280   1.98240
   D16       -2.20361  -0.00001   0.03620  -0.02436   0.01192  -2.19169
   D17       -0.07574   0.00013   0.00296   0.02059   0.02352  -0.05222
   D18       -2.09340  -0.00001   0.00590   0.00547   0.01140  -2.08200
   D19        0.01658  -0.00004   0.01765  -0.00729   0.01052   0.02710
   D20        2.14445   0.00010  -0.01559   0.03766   0.02212   2.16657
   D21       -2.53845  -0.00003   0.00788  -0.02093  -0.01304  -2.55149
   D22        1.67300  -0.00003   0.00393  -0.01467  -0.01078   1.66222
   D23        2.06399  -0.00003   0.00454  -0.01521  -0.01065   2.05334
   D24       -0.00774  -0.00003   0.00059  -0.00895  -0.00839  -0.01613
   D25        0.50626   0.00006   0.00920  -0.01748  -0.00829   0.49797
   D26       -1.56547   0.00007   0.00524  -0.01122  -0.00603  -1.57150
   D27       -1.57481   0.00002  -0.01038   0.01562   0.00514  -1.56967
   D28        0.68104   0.00008   0.01158   0.00876   0.02037   0.70142
   D29        1.77963  -0.00003  -0.01636   0.01702   0.00087   1.78050
   D30       -2.24770   0.00003   0.00559   0.01016   0.01610  -2.23160
   D31        0.02847  -0.00002  -0.00960   0.01128   0.00153   0.03000
   D32        2.28433   0.00004   0.01235   0.00443   0.01676   2.30109
   D33        1.87762  -0.00017  -0.01382  -0.02546  -0.03918   1.83844
   D34       -0.07842   0.00008  -0.01718  -0.02497  -0.04207  -0.12048
   D35       -1.88392  -0.00009  -0.00702  -0.04705  -0.05404  -1.93796
   D36       -1.48960   0.00018  -0.04163  -0.09804  -0.13977  -1.62937
   D37        0.37353  -0.00018  -0.03676  -0.10162  -0.13841   0.23512
   D38        2.27111   0.00006  -0.04457  -0.08411  -0.12843   2.14268
   D39        2.08351  -0.00001   0.01631   0.02096   0.03732   2.12083
   D40        0.01193  -0.00009   0.01517   0.01909   0.03439   0.04632
   D41       -0.00658   0.00008  -0.00620   0.00295  -0.00315  -0.00973
   D42       -2.12584  -0.00007  -0.02017   0.00701  -0.01317  -2.13901
   D43       -2.19672   0.00005  -0.01015   0.00193  -0.00813  -2.20485
   D44        1.96720  -0.00011  -0.02412   0.00599  -0.01814   1.94906
   D45        1.98607   0.00013   0.04606   0.09874   0.14477   2.13084
   D46       -0.26432   0.00022   0.03660   0.09872   0.13549  -0.12883
   D47       -2.03888  -0.00002  -0.01566  -0.01607  -0.03166  -2.07054
   D48        1.99353  -0.00000  -0.01970  -0.01281  -0.03239   1.96114
   D49        0.02018  -0.00006  -0.00880  -0.01097  -0.01992   0.00027
   D50       -2.23059  -0.00004  -0.01284  -0.00771  -0.02064  -2.25123
         Item               Value     Threshold  Converged?
 Maximum Force            0.006153     0.000015     NO 
 RMS     Force            0.000585     0.000010     NO 
 Maximum Displacement     0.060467     0.000060     NO 
 RMS     Displacement     0.011284     0.000040     NO 
 Predicted change in Energy=-1.284393D-04
 GradGradGradGradGradGradGradGradGradGradGradGradGradGradGradGradGradGrad

                          Input orientation:                          
 ---------------------------------------------------------------------
 Center     Atomic      Atomic             Coordinates (Angstroms)
 Number     Number       Type             X           Y           Z
 ---------------------------------------------------------------------
      1          6           0       -0.712055   -1.387752   -1.137447
      2          8           0        0.471176   -1.207875   -0.942706
      3          8           0       -1.714184   -1.063341   -0.373944
      4          1           0       -1.412084   -0.611675    0.487472
      5          6           0       -1.206033   -2.082953   -2.432497
      6          9           0       -0.182906   -2.416982   -3.214812
      7          9           0       -2.015093   -1.264746   -3.122226
      8          9           0       -1.891739   -3.196116   -2.135400
      9          8           0        1.737667    0.074780    1.250011
     10          1           0        1.607271   -0.337736    0.381046
     11          1           0        1.952302    1.026808    1.112583
     12          8           0       -0.913873    0.135699    1.762846
     13          1           0        0.067959    0.125141    1.654449
     14          1           0       -1.068027   -0.326242    2.621382
     15          8           0       -0.766236   -1.224575    4.069700
     16          1           0       -0.966921   -0.862151    4.935477
     17          1           0        0.206157   -1.357758    4.033724
     18          8           0       -0.842348    2.899001    1.569968
     19          1           0       -1.487553    3.250380    0.951939
     20          1           0       -1.065800    1.957723    1.707245
     21          8           0        1.822289    2.744071    0.983775
     22          1           0        2.357237    3.337396    1.515487
     23          1           0        0.882352    2.947948    1.179142
     24          8           0        1.914723   -1.337050    3.601192
     25          1           0        2.023103   -0.862889    2.752596
     26          1           0        2.421087   -2.149395    3.531667
 ---------------------------------------------------------------------
                    Distance matrix (angstroms):
                    1          2          3          4          5
     1  C    0.000000
     2  O    1.212566   0.000000
     3  O    1.300939   2.262782   0.000000
     4  H    1.932019   2.438756   1.018481   0.000000
     5  C    1.550637   2.407960   2.352757   3.276177   0.000000
     6  F    2.377974   2.655604   3.499670   4.298479   1.330557
     7  F    2.377476   3.306823   2.772032   3.717532   1.341554
     8  F    2.378602   3.310437   2.771819   3.713335   1.340743
     9  O    3.720228   2.838523   3.980933   3.312646   5.184791
    10  H    2.964393   1.949403   3.482611   3.033624   4.344708
    11  H    4.241642   3.378128   4.474551   3.794007   5.675675
    12  O    3.282275   3.323186   2.577609   1.559924   4.754859
    13  H    3.269854   2.946986   2.950068   2.023675   4.816831
    14  H    3.922030   3.981099   3.151637   2.180234   5.352269
    15  O    5.209984   5.162914   4.546490   3.691222   6.573340
    16  H    6.100952   6.061409   5.365523   4.477238   7.472254
    17  H    5.252144   4.985735   4.816839   3.968784   6.658244
    18  O    5.071816   4.990521   4.498783   3.717694   6.400927
    19  H    5.145794   5.225163   4.518575   3.890616   6.322824
    20  H    4.405634   4.405172   3.725397   2.865234   5.786553
    21  O    5.290977   4.599425   5.370888   4.687059   6.643931
    22  H    6.227811   5.500856   6.285929   5.555156   7.593659
    23  H    5.167882   4.684246   5.024392   4.291126   6.535691
    24  O    5.418231   4.769436   5.389396   4.614008   6.833806
    25  H    4.784244   4.022778   4.876756   4.122427   6.229050
    26  H    5.674266   4.970777   5.790836   5.130780   6.980807
                    6          7          8          9         10
     6  F    0.000000
     7  F    2.166364   0.000000
     8  F    2.166169   2.172379   0.000000
     9  O    5.461880   5.915573   5.944103   0.000000
    10  H    4.523074   5.123845   5.171644   0.970708   0.000000
    11  H    5.928335   6.238995   6.569561   0.985551   1.586245
    12  O    5.641594   5.199795   5.220492   2.701366   2.913705
    13  H    5.498639   5.393284   5.406858   1.718730   2.050680
    14  H    6.262252   5.896335   5.616196   3.148555   3.489478
    15  O    7.404473   7.299661   6.607344   3.988546   4.475062
    16  H    8.334231   8.135560   7.503332   4.666401   5.257786
    17  H    7.335844   7.493346   6.770437   3.485218   4.042972
    18  O    7.182525   6.381913   7.209814   3.838629   4.229733
    19  H    7.154223   6.104382   7.159074   4.536003   4.772676
    20  H    6.644110   5.882964   6.481524   3.407926   3.764737
    21  O    6.948771   6.903287   7.668708   2.683869   3.147547
    22  H    7.870256   7.861639   8.606367   3.331517   3.918673
    23  H    7.015988   6.681597   7.512076   2.998613   3.458061
    24  O    7.212781   7.788006   7.131183   2.748211   3.385630
    25  H    6.549171   7.140171   6.682996   1.794006   2.464335
    26  H    7.236530   8.045905   7.198037   3.258830   3.724354
                   11         12         13         14         15
    11  H    0.000000
    12  O    3.071136   0.000000
    13  H    2.158095   0.987854   0.000000
    14  H    3.637253   0.987035   1.558580   0.000000
    15  O    4.604749   2.682111   2.889819   1.730810   0.000000
    16  H    5.167645   3.326275   3.579228   2.377489   0.959790
    17  H    4.155508   2.939689   2.806963   2.163858   0.982130
    18  O    3.394757   2.770949   2.920633   3.399794   4.822690
    19  H    4.099107   3.269237   3.560935   3.969290   5.501450
    20  H    3.213902   1.829192   2.155587   2.460111   3.974664
    21  O    1.726988   3.859681   3.222774   4.523550   5.654515
    22  H    2.380151   4.583908   3.946985   5.135921   6.090293
    23  H    2.200001   3.387606   2.976137   4.074844   5.336958
    24  O    3.432552   3.680960   3.055871   3.298266   2.723911
    25  H    2.503120   3.256165   2.450452   3.140110   3.105800
    26  H    4.019949   4.412748   3.772887   4.040597   3.362113
                   16         17         18         19         20
    16  H    0.000000
    17  H    1.560416   0.000000
    18  O    5.048608   5.028863   0.000000
    19  H    5.749134   5.796636   0.960060   0.000000
    20  H    4.287534   4.245326   0.977129   1.555418   0.000000
    21  O    6.033281   5.360884   2.732749   3.348495   3.079417
    22  H    6.354727   5.745706   3.229939   3.886846   3.695599
    23  H    5.660983   5.210085   1.769104   2.399903   2.248273
    24  O    3.210876   1.762587   5.447150   6.295914   4.829708
    25  H    3.702056   2.277604   4.874550   5.699654   4.311604
    26  H    3.886680   2.405133   6.323336   7.147729   5.688173
                   21         22         23         24         25
    21  O    0.000000
    22  H    0.959646   0.000000
    23  H    0.981436   1.562077   0.000000
    24  O    4.849223   5.137746   5.029247   0.000000
    25  H    4.022339   4.391410   4.277797   0.978106   0.000000
    26  H    5.549443   5.845847   5.821081   0.959762   1.555777
                   26
    26  H    0.000000
 Stoichiometry    C2H13F3O8
 Framework group  C1[X(C2H13F3O8)]
 Deg. of freedom    72
 Full point group                 C1      NOp   1
 Largest Abelian subgroup         C1      NOp   1
 Largest concise Abelian subgroup C1      NOp   1
                         Standard orientation:                         
 ---------------------------------------------------------------------
 Center     Atomic      Atomic             Coordinates (Angstroms)
 Number     Number       Type             X           Y           Z
 ---------------------------------------------------------------------
      1          6           0        1.631684   -0.049108    0.067826
      2          8           0        1.008809    0.063238    1.102099
      3          8           0        1.170942   -0.187256   -1.140923
      4          1           0        0.152929   -0.205783   -1.165638
      5          6           0        3.182272   -0.037053    0.070464
      6          9           0        3.656290    0.102924    1.305816
      7          9           0        3.642615    0.978338   -0.675748
      8          9           0        3.661428   -1.181001   -0.438833
      9          8           0       -1.802446    0.153468    1.484092
     10          1           0       -0.851000    0.217277    1.665620
     11          1           0       -2.190005    1.058033    1.537678
     12          8           0       -1.406393   -0.162613   -1.169323
     13          1           0       -1.626223   -0.075291   -0.210206
     14          1           0       -1.860288   -0.993800   -1.447431
     15          8           0       -2.751933   -2.474794   -1.361819
     16          1           0       -3.571829   -2.595105   -1.846063
     17          1           0       -2.973148   -2.530141   -0.406528
     18          8           0       -2.525725    2.337233   -1.588872
     19          1           0       -1.965179    2.918759   -2.107844
     20          1           0       -2.140103    1.441698   -1.652851
     21          8           0       -2.822267    2.608317    1.114180
     22          1           0       -3.705374    2.885551    1.367524
     23          1           0       -2.776046    2.648013    0.134638
     24          8           0       -3.170801   -2.224068    1.317990
     25          1           0       -2.716051   -1.389166    1.547840
     26          1           0       -2.905901   -2.873631    1.973001
 ---------------------------------------------------------------------
 Rotational constants (GHZ):           0.6657310           0.2649529           0.2416529
 Standard basis: 6-31++G(d,p) (6D, 7F)
 There are   325 symmetry adapted cartesian basis functions of A   symmetry.
 There are   325 symmetry adapted basis functions of A   symmetry.
   325 basis functions,   520 primitive gaussians,   325 cartesian basis functions
    58 alpha electrons       58 beta electrons
       nuclear repulsion energy       963.6874509913 Hartrees.
 NAtoms=   26 NActive=   26 NUniq=   26 SFac= 1.00D+00 NAtFMM=   60 NAOKFM=F Big=F
 Integral buffers will be    131072 words long.
 Raffenetti 2 integral format.
 Two-electron integral symmetry is turned on.
 Nuclear repulsion after empirical dispersion term =      963.6748129853 Hartrees.
 One-electron integrals computed using PRISM.
 NBasis=   325 RedAO= T EigKep=  3.54D-05  NBF=   325
 NBsUse=   325 1.00D-06 EigRej= -1.00D+00 NBFU=   325
 Initial guess from the checkpoint file:  "/local_scratch/slurm.5787653/Gau-1715657.chk"
 B after Tr=    -0.000000   -0.000000    0.000000
         Rot=    1.000000   -0.000278   -0.000018   -0.000664 Ang=  -0.08 deg.
 ExpMin= 3.60D-02 ExpMax= 7.00D+03 ExpMxC= 1.05D+03 IAcc=3 IRadAn=         5 AccDes= 0.00D+00
 Harris functional with IExCor= 4639 and IRadAn=       5 diagonalized for initial guess.
 HarFok:  IExCor= 4639 AccDes= 0.00D+00 IRadAn=         5 IDoV= 1 UseB2=F ITyADJ=14
 ICtDFT=  3500011 ScaDFX=  1.000000  1.000000  1.000000  1.000000
 FoFCou: FMM=F IPFlag=           0 FMFlag=      100000 FMFlg1=           0
         NFxFlg=           0 DoJE=T BraDBF=F KetDBF=T FulRan=T
         wScrn=  0.000000 ICntrl=       500 IOpCl=  0 I1Cent=   200000004 NGrid=           0
         NMat0=    1 NMatS0=      1 NMatT0=    0 NMatD0=    1 NMtDS0=    0 NMtDT0=    0
 Petite list used in FoFCou.
 Requested convergence on RMS density matrix=1.00D-10 within 128 cycles.
 Requested convergence on MAX density matrix=1.00D-08.
 Requested convergence on             energy=1.00D-08.
 No special actions if energy rises.
 SCF Done:  E(RwB97XD) =  -985.247518902     A.U. after   15 cycles
            NFock= 15  Conv=0.57D-10     -V/T= 2.0083
 Calling FoFJK, ICntrl=      2127 FMM=F ISym2X=0 I1Cent= 0 IOpClX= 0 NMat=1 NMatS=1 NMatT=0.
 ***** Axes restored to original set *****
 -------------------------------------------------------------------
 Center     Atomic                   Forces (Hartrees/Bohr)
 Number     Number              X              Y              Z
 -------------------------------------------------------------------
      1        6          -0.000048495   -0.000084737   -0.000169611
      2        8           0.000215093    0.000053988    0.000095331
      3        8           0.000102661    0.000378750    0.000648975
      4        1          -0.000285836   -0.000395179   -0.000598810
      5        6           0.000004541   -0.000037647   -0.000064859
      6        9           0.000038653    0.000041397    0.000078485
      7        9          -0.000002385    0.000065655    0.000028765
      8        9           0.000000955   -0.000004090    0.000072425
      9        8           0.000066011    0.000230899   -0.000200456
     10        1          -0.000064454    0.000022707    0.000001059
     11        1          -0.000009604   -0.000177073    0.000023046
     12        8          -0.000221122    0.000129795    0.000006013
     13        1           0.000187843   -0.000021922    0.000007756
     14        1           0.000068378   -0.000135191    0.000170511
     15        8           0.000214616   -0.000018085   -0.000020688
     16        1          -0.000067043    0.000026171    0.000040330
     17        1          -0.000166166    0.000003232    0.000014153
     18        8           0.000164054    0.000306079    0.000170465
     19        1          -0.000041092    0.000047708   -0.000012604
     20        1          -0.000125474   -0.000335582   -0.000288830
     21        8          -0.000099734   -0.000089610   -0.000022966
     22        1           0.000023077    0.000006570    0.000026658
     23        1           0.000054434    0.000035076   -0.000020272
     24        8          -0.000045728    0.000041346   -0.000345461
     25        1          -0.000035476    0.000019460    0.000215341
     26        1           0.000072294   -0.000109716    0.000145243
 -------------------------------------------------------------------
 Cartesian Forces:  Max     0.000648975 RMS     0.000170318

 GradGradGradGradGradGradGradGradGradGradGradGradGradGradGradGradGradGrad
 Berny optimization.
 Using GEDIIS/GDIIS optimizer.
 FormGI is forming the generalized inverse of G from B-inverse, IUseBI=4.
 Internal  Forces:  Max     0.000858645 RMS     0.000135623
 Search for a local minimum.
 Step number   5 out of a maximum of  156
 All quantities printed in internal units (Hartrees-Bohrs-Radians)
 Mixed Optimization -- En-DIIS/RFO-DIIS
 Swapping is turned off.
 Update second derivatives using D2CorX and points    4    5
 DE= -1.17D-04 DEPred=-1.28D-04 R= 9.14D-01
 TightC=F SS=  1.41D+00  RLast= 3.41D-01 DXNew= 2.1311D+00 1.0219D+00
 Trust test= 9.14D-01 RLast= 3.41D-01 DXMaxT set to 1.27D+00
 ITU=  1  1  1  1  0
     Eigenvalues ---    0.00031   0.00038   0.00039   0.00071   0.00090
     Eigenvalues ---    0.00166   0.00266   0.00319   0.00391   0.00447
     Eigenvalues ---    0.00536   0.00671   0.00805   0.00854   0.00974
     Eigenvalues ---    0.01019   0.01137   0.01202   0.01392   0.01496
     Eigenvalues ---    0.01529   0.01584   0.01682   0.01748   0.01879
     Eigenvalues ---    0.02037   0.02220   0.02355   0.02404   0.02467
     Eigenvalues ---    0.02750   0.02950   0.03096   0.03350   0.03480
     Eigenvalues ---    0.04001   0.04053   0.04999   0.05307   0.05752
     Eigenvalues ---    0.06026   0.06346   0.06596   0.08169   0.08568
     Eigenvalues ---    0.11670   0.13610   0.19499   0.21559   0.21840
     Eigenvalues ---    0.23896   0.28078   0.34843   0.37303   0.37572
     Eigenvalues ---    0.38747   0.41759   0.43649   0.45944   0.47211
     Eigenvalues ---    0.47688   0.50215   0.50731   0.52188   0.55704
     Eigenvalues ---    0.57167   0.57257   0.57391   0.57480   0.59558
     Eigenvalues ---    0.89946   0.96824
 En-DIIS/RFO-DIIS/Sim-DIIS IScMMF=       -3 using points:     5    4    3
 RFO step:  Lambda=-1.71449728D-05.
 DidBck=F Rises=F RFO-DIIS coefs:    1.42937   -0.43984    0.01046
 Iteration  1 RMS(Cart)=  0.00778153 RMS(Int)=  0.00013038
 Iteration  2 RMS(Cart)=  0.00012680 RMS(Int)=  0.00010562
 Iteration  3 RMS(Cart)=  0.00000004 RMS(Int)=  0.00010562
 Variable       Old X    -DE/DX   Delta X   Delta X   Delta X     New X
                                 (Linear)    (Quad)   (Total)
    R1        2.29142   0.00023   0.00011  -0.00005   0.00006   2.29148
    R2        2.45842   0.00012  -0.00194   0.00222   0.00027   2.45869
    R3        2.93028  -0.00014   0.00054  -0.00103  -0.00049   2.92979
    R4        1.92465  -0.00086   0.01114  -0.01353  -0.00239   1.92226
    R5        2.94783  -0.00009  -0.01904   0.02440   0.00536   2.95318
    R6        2.51439  -0.00003   0.00026  -0.00042  -0.00016   2.51423
    R7        2.53517   0.00003   0.00014  -0.00003   0.00011   2.53528
    R8        2.53364   0.00002  -0.00016  -0.00003  -0.00019   2.53344
    R9        1.83437  -0.00000   0.00033  -0.00018   0.00015   1.83452
   R10        1.86242  -0.00022   0.00019  -0.00042  -0.00012   1.86230
   R11        3.24793  -0.00008  -0.00707   0.00931   0.00221   3.25013
   R12        3.39018   0.00008   0.00046   0.00331   0.00378   3.39396
   R13        3.26353  -0.00003  -0.00154   0.00192   0.00051   3.26404
   R14        1.86677   0.00009   0.00069  -0.00048   0.00017   1.86695
   R15        1.86523   0.00017   0.00098  -0.00062   0.00034   1.86557
   R16        3.45667   0.00001   0.00306  -0.00446  -0.00152   3.45515
   R17        3.27076  -0.00003  -0.00788   0.00653  -0.00136   3.26940
   R18        1.81374   0.00006  -0.00009   0.00016   0.00007   1.81381
   R19        1.85596  -0.00012   0.00050  -0.00082  -0.00029   1.85567
   R20        3.33081   0.00006  -0.00207   0.00265   0.00062   3.33142
   R21        1.81425   0.00005  -0.00007   0.00011   0.00003   1.81429
   R22        1.84651   0.00034  -0.00067   0.00100   0.00022   1.84672
   R23        3.34312   0.00003  -0.00082   0.00047  -0.00035   3.34277
   R24        1.81347   0.00003  -0.00009   0.00016   0.00006   1.81353
   R25        1.85464  -0.00002   0.00025  -0.00031  -0.00004   1.85461
   R26        1.84835  -0.00009  -0.00018  -0.00014  -0.00031   1.84804
   R27        1.81369   0.00012  -0.00009   0.00014   0.00005   1.81374
    A1        2.24009  -0.00011   0.00025  -0.00016   0.00010   2.24019
    A2        2.10772   0.00003  -0.00094   0.00084  -0.00009   2.10764
    A3        1.93538   0.00007   0.00069  -0.00069  -0.00002   1.93536
    A4        1.95895  -0.00060   0.00169  -0.00137   0.00035   1.95929
    A5        1.93761  -0.00013   0.00071  -0.00107  -0.00035   1.93726
    A6        1.92631  -0.00007  -0.00005  -0.00060  -0.00065   1.92566
    A7        1.92846  -0.00008   0.00089  -0.00066   0.00024   1.92870
    A8        1.89079   0.00010  -0.00059   0.00084   0.00025   1.89104
    A9        1.89138   0.00010  -0.00052   0.00083   0.00031   1.89169
   A10        1.88795   0.00009  -0.00051   0.00075   0.00024   1.88818
   A11        1.89119   0.00002  -0.00045   0.00076   0.00033   1.89151
   A12        1.66353   0.00001  -0.00092  -0.00146  -0.00239   1.66114
   A13        2.15200   0.00000   0.00088  -0.00337  -0.00251   2.14948
   A14        1.78859   0.00003   0.00026  -0.00102  -0.00070   1.78789
   A15        2.19818  -0.00002  -0.00001   0.00450   0.00447   2.20265
   A16        1.54359  -0.00007  -0.00061  -0.00372  -0.00438   1.53920
   A17        1.79528  -0.00017   0.00047  -0.00028   0.00028   1.79556
   A18        2.02310   0.00008  -0.00104   0.00136   0.00026   2.02337
   A19        2.01070  -0.00001  -0.00567  -0.00032  -0.00600   2.00470
   A20        1.81901   0.00001   0.00169  -0.00105   0.00065   1.81966
   A21        1.66078   0.00000   0.00237  -0.00059   0.00151   1.66229
   A22        2.07104   0.00003   0.00388   0.00011   0.00411   2.07515
   A23        2.80391  -0.00008   0.00044   0.00163   0.00195   2.80586
   A24        2.12043  -0.00003   0.00207  -0.00333  -0.00125   2.11918
   A25        1.78479   0.00000  -0.00017  -0.00134  -0.00154   1.78326
   A26        1.86635   0.00009   0.00012   0.00068   0.00075   1.86710
   A27        1.86432   0.00002   0.00122   0.00009   0.00142   1.86573
   A28        2.09768  -0.00003   0.00170   0.00159   0.00343   2.10110
   A29        1.85525  -0.00005   0.00143   0.00041   0.00129   1.85654
   A30        2.80782  -0.00007  -0.00205   0.00194  -0.00082   2.80699
   A31        2.13117  -0.00006   0.00041  -0.00382  -0.00345   2.12772
   A32        1.83777   0.00008  -0.00117   0.00187   0.00069   1.83846
   A33        1.87040  -0.00003   0.00002  -0.00017  -0.00010   1.87030
   A34        1.90288   0.00005  -0.00029   0.00438   0.00409   1.90697
   A35        2.11678  -0.00005   0.00445   0.00075   0.00521   2.12199
   A36        1.86398   0.00009   0.00038   0.00082   0.00111   1.86510
   A37        3.11325  -0.00065  -0.00096  -0.00026  -0.00116   3.11208
   A38        3.00156   0.00011  -0.00082   0.00237   0.00174   3.00330
   A39        3.01996  -0.00014  -0.00097  -0.00258  -0.00340   3.01656
   A40        2.93277  -0.00006   0.00069  -0.00248  -0.00172   2.93106
   A41        2.94666  -0.00003   0.00198  -0.00110   0.00069   2.94735
   A42        2.86684   0.00000  -0.00004  -0.00013  -0.00016   2.86668
   A43        3.09707  -0.00007  -0.00131  -0.00138  -0.00270   3.09437
   A44        2.85657  -0.00007  -0.00058  -0.00114  -0.00181   2.85476
   A45        3.18475   0.00002  -0.00149   0.00168   0.00038   3.18513
   A46        2.99129   0.00009  -0.00216  -0.00006  -0.00233   2.98896
   A47        3.27881  -0.00005  -0.00166   0.00146  -0.00006   3.27874
   A48        3.15502  -0.00003  -0.00050  -0.00118  -0.00170   3.15332
    D1       -0.01043   0.00002   0.00278  -0.00248   0.00030  -0.01013
    D2        3.13310   0.00001   0.00336  -0.00252   0.00084   3.13394
    D3        0.00276   0.00000   0.00536   0.00110   0.00646   0.00922
    D4       -2.09407   0.00001   0.00567   0.00114   0.00680  -2.08726
    D5        2.10175  -0.00001   0.00576   0.00101   0.00677   2.10852
    D6       -3.14060   0.00000   0.00483   0.00114   0.00597  -3.13463
    D7        1.04576   0.00001   0.00514   0.00118   0.00631   1.05207
    D8       -1.04161  -0.00000   0.00524   0.00105   0.00628  -1.03533
    D9       -0.02949   0.00003  -0.00410   0.00950   0.00549  -0.02399
   D10       -2.00469   0.00019  -0.00608   0.01021   0.00416  -2.00053
   D11        1.74212  -0.00019  -0.00332   0.00847   0.00500   1.74712
   D12        0.07129   0.00000   0.00549  -0.00825  -0.00279   0.06850
   D13        2.18038  -0.00001   0.00478  -0.00745  -0.00265   2.17773
   D14       -1.96333   0.00005   0.01070  -0.00740   0.00334  -1.95999
   D15        1.98240   0.00002   0.00480  -0.00823  -0.00342   1.97898
   D16       -2.19169   0.00001   0.00409  -0.00743  -0.00329  -2.19498
   D17       -0.05222   0.00007   0.01002  -0.00738   0.00271  -0.04951
   D18       -2.08200   0.00000   0.00473  -0.00461   0.00009  -2.08191
   D19        0.02710  -0.00001   0.00402  -0.00381   0.00022   0.02732
   D20        2.16657   0.00005   0.00994  -0.00375   0.00622   2.17279
   D21       -2.55149  -0.00001  -0.00582   0.00352  -0.00231  -2.55380
   D22        1.66222  -0.00003  -0.00474   0.00427  -0.00047   1.66175
   D23        2.05334  -0.00003  -0.00470   0.00546   0.00071   2.05405
   D24       -0.01613  -0.00005  -0.00362   0.00620   0.00255  -0.01358
   D25        0.49797   0.00005  -0.00382   0.01103   0.00721   0.50518
   D26       -1.57150   0.00003  -0.00274   0.01177   0.00905  -1.56246
   D27       -1.56967   0.00003   0.00250   0.00383   0.00631  -1.56336
   D28        0.70142   0.00004   0.00842   0.00817   0.01659   0.71800
   D29        1.78050  -0.00002   0.00084  -0.00392  -0.00314   1.77736
   D30       -2.23160  -0.00000   0.00675   0.00042   0.00714  -2.22446
   D31        0.03000  -0.00000   0.00093   0.00006   0.00095   0.03096
   D32        2.30109   0.00001   0.00685   0.00440   0.01123   2.31232
   D33        1.83844  -0.00013  -0.01643   0.01325  -0.00314   1.83530
   D34       -0.12048   0.00003  -0.01758   0.01361  -0.00402  -0.12450
   D35       -1.93796   0.00002  -0.02300   0.01494  -0.00791  -1.94586
   D36       -1.62937   0.00016  -0.05883  -0.00251  -0.06130  -1.69067
   D37        0.23512  -0.00004  -0.05839  -0.00321  -0.06162   0.17350
   D38        2.14268  -0.00002  -0.05388  -0.00478  -0.05873   2.08395
   D39        2.12083   0.00001   0.01556  -0.01562  -0.00003   2.12081
   D40        0.04632  -0.00009   0.01434  -0.01346   0.00097   0.04729
   D41       -0.00973   0.00006  -0.00118   0.00267   0.00149  -0.00825
   D42       -2.13901  -0.00007  -0.00508  -0.00285  -0.00799  -2.14700
   D43       -2.20485   0.00006  -0.00320   0.00748   0.00432  -2.20053
   D44        1.94906  -0.00008  -0.00711   0.00197  -0.00516   1.94390
   D45        2.13084   0.00007   0.06086   0.01513   0.07590   2.20674
   D46       -0.12883   0.00012   0.05714   0.01288   0.07000  -0.05884
   D47       -2.07054  -0.00002  -0.01315  -0.01116  -0.02434  -2.09488
   D48        1.96114   0.00001  -0.01335  -0.00725  -0.02053   1.94061
   D49        0.00027  -0.00006  -0.00830  -0.00972  -0.01823  -0.01796
   D50       -2.25123  -0.00003  -0.00850  -0.00581  -0.01443  -2.26566
         Item               Value     Threshold  Converged?
 Maximum Force            0.000859     0.000015     NO 
 RMS     Force            0.000136     0.000010     NO 
 Maximum Displacement     0.038633     0.000060     NO 
 RMS     Displacement     0.007773     0.000040     NO 
 Predicted change in Energy=-8.785999D-06
 GradGradGradGradGradGradGradGradGradGradGradGradGradGradGradGradGradGrad

                          Input orientation:                          
 ---------------------------------------------------------------------
 Center     Atomic      Atomic             Coordinates (Angstroms)
 Number     Number       Type             X           Y           Z
 ---------------------------------------------------------------------
      1          6           0       -0.709260   -1.390917   -1.134872
      2          8           0        0.474259   -1.216875   -0.936413
      3          8           0       -1.712294   -1.062701   -0.373940
      4          1           0       -1.411434   -0.613777    0.487846
      5          6           0       -1.202522   -2.081413   -2.432401
      6          9           0       -0.178008   -2.425690   -3.208289
      7          9           0       -1.998912   -1.254559   -3.126666
      8          9           0       -1.901368   -3.187334   -2.139363
      9          8           0        1.738979    0.074875    1.246219
     10          1           0        1.603360   -0.340005    0.379093
     11          1           0        1.951993    1.026694    1.105313
     12          8           0       -0.912337    0.135149    1.765431
     13          1           0        0.069564    0.125696    1.656724
     14          1           0       -1.066344   -0.326588    2.624312
     15          8           0       -0.767968   -1.225307    4.072240
     16          1           0       -0.967773   -0.860942    4.937448
     17          1           0        0.203975   -1.360412    4.035508
     18          8           0       -0.842903    2.897898    1.576317
     19          1           0       -1.492918    3.264634    0.972383
     20          1           0       -1.070118    1.955546    1.700210
     21          8           0        1.818111    2.743756    0.974226
     22          1           0        2.355647    3.336403    1.504141
     23          1           0        0.879186    2.946977    1.174973
     24          8           0        1.911739   -1.339149    3.598525
     25          1           0        2.021945   -0.864026    2.750892
     26          1           0        2.423873   -2.148221    3.532808
 ---------------------------------------------------------------------
                    Distance matrix (angstroms):
                    1          2          3          4          5
     1  C    0.000000
     2  O    1.212599   0.000000
     3  O    1.301084   2.262998   0.000000
     4  H    1.931375   2.438868   1.017214   0.000000
     5  C    1.550378   2.407696   2.352637   3.274972   0.000000
     6  F    2.377402   2.654827   3.499330   4.297183   1.330473
     7  F    2.376770   3.303817   2.774249   3.717584   1.341614
     8  F    2.378494   3.312612   2.768850   3.710183   1.340641
     9  O    3.716453   2.834081   3.978729   3.312774   5.180179
    10  H    2.957147   1.942762   3.476048   3.029151   4.337047
    11  H    4.236218   3.374306   4.469984   3.792762   5.668043
    12  O    3.283577   3.324241   2.579086   1.562758   4.755959
    13  H    3.271038   2.947988   2.951424   2.026438   4.817725
    14  H    3.923234   3.980556   3.154144   2.183128   5.354278
    15  O    5.210076   5.160407   4.548264   3.692681   6.575112
    16  H    6.100883   6.058744   5.367109   4.478491   7.473910
    17  H    5.250501   4.981330   4.817048   3.968994   6.658222
    18  O    5.075661   4.998008   4.499521   3.720196   6.402553
    19  H    5.169990   5.253304   4.537239   3.909410   6.344848
    20  H    4.400764   4.404672   3.718105   2.861424   5.778671
    21  O    5.285019   4.598160   5.363808   4.683968   6.634123
    22  H    6.221383   5.498024   6.279129   5.552268   7.583513
    23  H    5.164869   4.686105   5.019205   4.289295   6.529270
    24  O    5.410856   4.758882   5.384284   4.609334   6.828004
    25  H    4.778730   4.014479   4.873252   4.119719   6.224607
    26  H    5.672502   4.964104   5.792143   5.131850   6.981327
                    6          7          8          9         10
     6  F    0.000000
     7  F    2.166542   0.000000
     8  F    2.166258   2.172533   0.000000
     9  O    5.456217   5.904350   5.946116   0.000000
    10  H    4.515824   5.109122   5.170399   0.970786   0.000000
    11  H    5.921403   6.222814   6.567674   0.985489   1.586444
    12  O    5.642254   5.200437   5.221541   2.702350   2.911432
    13  H    5.499019   5.391152   5.410269   1.719897   2.049816
    14  H    6.262156   5.899539   5.619050   3.151214   3.488339
    15  O    7.402369   7.303446   6.611970   3.995203   4.477308
    16  H    8.332178   8.139294   7.507659   4.671984   5.259344
    17  H    7.331666   7.494041   6.774891   3.492337   4.045847
    18  O    7.188541   6.379444   7.208097   3.839862   4.231023
    19  H    7.182394   6.122200   7.174794   4.549143   4.788773
    20  H    6.639613   5.870789   6.471670   3.410874   3.763295
    21  O    6.942701   6.882842   7.662035   2.683872   3.147996
    22  H    7.863086   7.841141   8.599793   3.329320   3.917607
    23  H    7.014000   6.666367   7.506402   2.998882   3.458627
    24  O    7.202800   7.780009   7.132946   2.750028   3.384985
    25  H    6.541438   7.132005   6.686160   1.796008   2.464800
    26  H    7.231124   8.044144   7.208397   3.261859   3.726769
                   11         12         13         14         15
    11  H    0.000000
    12  O    3.071644   0.000000
    13  H    2.158562   0.987946   0.000000
    14  H    3.639929   0.987215   1.559190   0.000000
    15  O    4.612195   2.681986   2.891606   1.730092   0.000000
    16  H    5.174307   3.325201   3.579479   2.376100   0.959828
    17  H    4.164118   2.938725   2.808059   2.161939   0.981976
    18  O    3.396276   2.770084   2.919617   3.397871   4.820380
    19  H    4.110165   3.280194   3.572478   3.975890   5.504019
    20  H    3.217114   1.828385   2.156181   2.462135   3.979402
    21  O    1.727256   3.858262   3.221407   4.524365   5.660297
    22  H    2.378394   4.582142   3.944376   5.136371   6.096007
    23  H    2.200740   3.385938   2.974424   4.074543   5.339965
    24  O    3.437286   3.675485   3.051224   3.292924   2.723637
    25  H    2.507517   3.252614   2.447150   3.137259   3.108070
    26  H    4.024361   4.412222   3.772686   4.040462   3.366097
                   16         17         18         19         20
    16  H    0.000000
    17  H    1.560756   0.000000
    18  O    5.043974   5.027602   0.000000
    19  H    5.746120   5.801141   0.960078   0.000000
    20  H    4.292177   4.251177   0.977243   1.556343   0.000000
    21  O    6.038388   5.368527   2.732631   3.351750   3.080617
    22  H    6.360065   5.753050   3.229276   3.885791   3.698794
    23  H    5.662837   5.214612   1.768920   2.401838   2.249133
    24  O    3.211384   1.762913   5.443339   6.299454   4.832192
    25  H    3.703978   2.280713   4.872274   5.706416   4.314484
    26  H    3.890163   2.408588   6.321630   7.155140   5.692740
                   21         22         23         24         25
    21  O    0.000000
    22  H    0.959680   0.000000
    23  H    0.981417   1.562031   0.000000
    24  O    4.854464   5.142401   5.030969   0.000000
    25  H    4.026684   4.394241   4.279388   0.977941   0.000000
    26  H    5.553803   5.848183   5.822928   0.959790   1.556308
                   26
    26  H    0.000000
 Stoichiometry    C2H13F3O8
 Framework group  C1[X(C2H13F3O8)]
 Deg. of freedom    72
 Full point group                 C1      NOp   1
 Largest Abelian subgroup         C1      NOp   1
 Largest concise Abelian subgroup C1      NOp   1
                         Standard orientation:                         
 ---------------------------------------------------------------------
 Center     Atomic      Atomic             Coordinates (Angstroms)
 Number     Number       Type             X           Y           Z
 ---------------------------------------------------------------------
      1          6           0        1.630470   -0.053594    0.067387
      2          8           0        1.008466    0.052397    1.102892
      3          8           0        1.168783   -0.187294   -1.141659
      4          1           0        0.152066   -0.207986   -1.165776
      5          6           0        3.180758   -0.036902    0.068400
      6          9           0        3.655325    0.091151    1.304745
      7          9           0        3.636383    0.988409   -0.667176
      8          9           0        3.663007   -1.173479   -0.454041
      9          8           0       -1.797430    0.156790    1.487690
     10          1           0       -0.844506    0.217020    1.663000
     11          1           0       -2.181003    1.063002    1.540961
     12          8           0       -1.410067   -0.163808   -1.167468
     13          1           0       -1.628871   -0.075036   -0.208155
     14          1           0       -1.865128   -0.994843   -1.444769
     15          8           0       -2.755743   -2.475705   -1.360688
     16          1           0       -3.577015   -2.593755   -1.843228
     17          1           0       -2.974090   -2.532038   -0.404954
     18          8           0       -2.531021    2.334017   -1.589007
     19          1           0       -1.988055    2.921359   -2.120014
     20          1           0       -2.133072    1.443780   -1.653180
     21          8           0       -2.809892    2.614247    1.114874
     22          1           0       -3.691567    2.892353    1.372346
     23          1           0       -2.769432    2.650508    0.134962
     24          8           0       -3.165647   -2.222816    1.320025
     25          1           0       -2.712039   -1.387621    1.550371
     26          1           0       -2.906683   -2.871113    1.978695
 ---------------------------------------------------------------------
 Rotational constants (GHZ):           0.6652054           0.2652054           0.2418594
 Standard basis: 6-31++G(d,p) (6D, 7F)
 There are   325 symmetry adapted cartesian basis functions of A   symmetry.
 There are   325 symmetry adapted basis functions of A   symmetry.
   325 basis functions,   520 primitive gaussians,   325 cartesian basis functions
    58 alpha electrons       58 beta electrons
       nuclear repulsion energy       963.7897744757 Hartrees.
 NAtoms=   26 NActive=   26 NUniq=   26 SFac= 1.00D+00 NAtFMM=   60 NAOKFM=F Big=F
 Integral buffers will be    131072 words long.
 Raffenetti 2 integral format.
 Two-electron integral symmetry is turned on.
 Nuclear repulsion after empirical dispersion term =      963.7771370927 Hartrees.
 One-electron integrals computed using PRISM.
 NBasis=   325 RedAO= T EigKep=  3.54D-05  NBF=   325
 NBsUse=   325 1.00D-06 EigRej= -1.00D+00 NBFU=   325
 Initial guess from the checkpoint file:  "/local_scratch/slurm.5787653/Gau-1715657.chk"
 B after Tr=    -0.000000    0.000000    0.000000
         Rot=    1.000000   -0.000339   -0.000513    0.000105 Ang=  -0.07 deg.
 ExpMin= 3.60D-02 ExpMax= 7.00D+03 ExpMxC= 1.05D+03 IAcc=3 IRadAn=         5 AccDes= 0.00D+00
 Harris functional with IExCor= 4639 and IRadAn=       5 diagonalized for initial guess.
 HarFok:  IExCor= 4639 AccDes= 0.00D+00 IRadAn=         5 IDoV= 1 UseB2=F ITyADJ=14
 ICtDFT=  3500011 ScaDFX=  1.000000  1.000000  1.000000  1.000000
 FoFCou: FMM=F IPFlag=           0 FMFlag=      100000 FMFlg1=           0
         NFxFlg=           0 DoJE=T BraDBF=F KetDBF=T FulRan=T
         wScrn=  0.000000 ICntrl=       500 IOpCl=  0 I1Cent=   200000004 NGrid=           0
         NMat0=    1 NMatS0=      1 NMatT0=    0 NMatD0=    1 NMtDS0=    0 NMtDT0=    0
 Petite list used in FoFCou.
 Requested convergence on RMS density matrix=1.00D-10 within 128 cycles.
 Requested convergence on MAX density matrix=1.00D-08.
 Requested convergence on             energy=1.00D-08.
 No special actions if energy rises.
 SCF Done:  E(RwB97XD) =  -985.247528125     A.U. after   14 cycles
            NFock= 14  Conv=0.99D-10     -V/T= 2.0083
 Calling FoFJK, ICntrl=      2127 FMM=F ISym2X=0 I1Cent= 0 IOpClX= 0 NMat=1 NMatS=1 NMatT=0.
 ***** Axes restored to original set *****
 -------------------------------------------------------------------
 Center     Atomic                   Forces (Hartrees/Bohr)
 Number     Number              X              Y              Z
 -------------------------------------------------------------------
      1        6           0.000001813   -0.000024821   -0.000017757
      2        8           0.000060158    0.000051806    0.000017374
      3        8          -0.000020961    0.000067140    0.000117394
      4        1          -0.000020554   -0.000062596   -0.000076938
      5        6           0.000004713   -0.000009447   -0.000010922
      6        9           0.000012593    0.000001731    0.000002858
      7        9          -0.000008160    0.000016683   -0.000002400
      8        9          -0.000007180   -0.000013556    0.000009831
      9        8           0.000026903    0.000207967   -0.000086485
     10        1           0.000008915   -0.000002505    0.000027418
     11        1          -0.000046755   -0.000202292    0.000048820
     12        8          -0.000164263    0.000024626   -0.000102875
     13        1           0.000036732   -0.000037641    0.000051955
     14        1           0.000093439   -0.000005408    0.000045802
     15        8           0.000080682   -0.000032303   -0.000012054
     16        1           0.000004281    0.000008380    0.000000268
     17        1          -0.000099261    0.000027600    0.000031380
     18        8           0.000051870    0.000270488   -0.000009698
     19        1          -0.000004484   -0.000002697   -0.000001217
     20        1          -0.000028585   -0.000268676    0.000006752
     21        8          -0.000038865   -0.000040181   -0.000020369
     22        1          -0.000012053    0.000002727    0.000010533
     23        1           0.000063875    0.000025331    0.000000393
     24        8          -0.000003561    0.000009059   -0.000186934
     25        1          -0.000012146    0.000022042    0.000085538
     26        1           0.000020853   -0.000033454    0.000071333
 -------------------------------------------------------------------
 Cartesian Forces:  Max     0.000270488 RMS     0.000073070

 GradGradGradGradGradGradGradGradGradGradGradGradGradGradGradGradGradGrad
 Berny optimization.
 Using GEDIIS/GDIIS optimizer.
 FormGI is forming the generalized inverse of G from B-inverse, IUseBI=4.
 Internal  Forces:  Max     0.000265535 RMS     0.000047116
 Search for a local minimum.
 Step number   6 out of a maximum of  156
 All quantities printed in internal units (Hartrees-Bohrs-Radians)
 Mixed Optimization -- En-DIIS/RFO-DIIS
 Swapping is turned off.
 Update second derivatives using D2CorX and points    4    5    6
 DE= -9.22D-06 DEPred=-8.79D-06 R= 1.05D+00
 TightC=F SS=  1.41D+00  RLast= 1.57D-01 DXNew= 2.1311D+00 4.7218D-01
 Trust test= 1.05D+00 RLast= 1.57D-01 DXMaxT set to 1.27D+00
 ITU=  1  1  1  1  1  0
     Eigenvalues ---    0.00028   0.00037   0.00039   0.00071   0.00090
     Eigenvalues ---    0.00202   0.00259   0.00321   0.00390   0.00444
     Eigenvalues ---    0.00535   0.00671   0.00797   0.00857   0.00973
     Eigenvalues ---    0.00998   0.01132   0.01197   0.01379   0.01466
     Eigenvalues ---    0.01524   0.01577   0.01681   0.01749   0.01880
     Eigenvalues ---    0.02036   0.02224   0.02357   0.02402   0.02472
     Eigenvalues ---    0.02754   0.02961   0.03097   0.03350   0.03483
     Eigenvalues ---    0.04023   0.04061   0.05000   0.05297   0.05767
     Eigenvalues ---    0.06068   0.06381   0.06470   0.08170   0.08592
     Eigenvalues ---    0.11670   0.13610   0.19488   0.21564   0.21840
     Eigenvalues ---    0.23896   0.28073   0.34635   0.37313   0.37572
     Eigenvalues ---    0.38747   0.41697   0.43196   0.45487   0.47213
     Eigenvalues ---    0.47688   0.50211   0.50504   0.52179   0.55700
     Eigenvalues ---    0.57171   0.57220   0.57391   0.57480   0.59481
     Eigenvalues ---    0.89165   0.95118
 En-DIIS/RFO-DIIS/Sim-DIIS IScMMF=       -3 using points:     6    5    4    3
 RFO step:  Lambda=-2.79549359D-06.
 DidBck=F Rises=F RFO-DIIS coefs:    1.07516   -0.07521    0.05398   -0.05393
 Iteration  1 RMS(Cart)=  0.00670058 RMS(Int)=  0.00004547
 Iteration  2 RMS(Cart)=  0.00003348 RMS(Int)=  0.00004051
 Iteration  3 RMS(Cart)=  0.00000000 RMS(Int)=  0.00004051
 Variable       Old X    -DE/DX   Delta X   Delta X   Delta X     New X
                                 (Linear)    (Quad)   (Total)
    R1        2.29148   0.00007  -0.00028   0.00032   0.00004   2.29152
    R2        2.45869   0.00004   0.00034  -0.00030   0.00005   2.45874
    R3        2.92979   0.00000   0.00004  -0.00007  -0.00003   2.92976
    R4        1.92226  -0.00015  -0.00270   0.00234  -0.00035   1.92190
    R5        2.95318  -0.00005   0.00654  -0.00564   0.00090   2.95408
    R6        2.51423   0.00001  -0.00002   0.00002  -0.00000   2.51423
    R7        2.53528   0.00002  -0.00004   0.00005   0.00001   2.53530
    R8        2.53344   0.00002  -0.00005   0.00006   0.00000   2.53344
    R9        1.83452  -0.00002  -0.00024   0.00016  -0.00008   1.83444
   R10        1.86230  -0.00021  -0.00006  -0.00050  -0.00051   1.86179
   R11        3.25013  -0.00001   0.00321  -0.00286   0.00036   3.25049
   R12        3.39396  -0.00000  -0.00027  -0.00054  -0.00080   3.39316
   R13        3.26404  -0.00000   0.00032  -0.00095  -0.00059   3.26345
   R14        1.86695   0.00001  -0.00026   0.00066   0.00041   1.86735
   R15        1.86557   0.00002  -0.00031   0.00063   0.00030   1.86587
   R16        3.45515  -0.00001  -0.00166   0.00057  -0.00113   3.45402
   R17        3.26940  -0.00001   0.00235  -0.00311  -0.00077   3.26863
   R18        1.81381   0.00000  -0.00002   0.00004   0.00002   1.81383
   R19        1.85567  -0.00009  -0.00020  -0.00015  -0.00034   1.85533
   R20        3.33142   0.00001   0.00083  -0.00068   0.00016   3.33158
   R21        1.81429   0.00000  -0.00003   0.00004   0.00001   1.81429
   R22        1.84672   0.00027   0.00008   0.00065   0.00069   1.84741
   R23        3.34277   0.00002   0.00008   0.00049   0.00055   3.34332
   R24        1.81353   0.00000  -0.00002   0.00004   0.00002   1.81355
   R25        1.85461  -0.00003  -0.00010  -0.00014  -0.00025   1.85436
   R26        1.84804  -0.00007  -0.00003  -0.00023  -0.00025   1.84779
   R27        1.81374   0.00003  -0.00004   0.00002  -0.00002   1.81372
    A1        2.24019  -0.00004  -0.00016   0.00016  -0.00000   2.24018
    A2        2.10764   0.00002   0.00035  -0.00045  -0.00011   2.10753
    A3        1.93536   0.00003  -0.00019   0.00029   0.00011   1.93547
    A4        1.95929  -0.00019  -0.00053   0.00033  -0.00022   1.95907
    A5        1.93726  -0.00001  -0.00009  -0.00001  -0.00010   1.93715
    A6        1.92566  -0.00001  -0.00001  -0.00008  -0.00008   1.92557
    A7        1.92870  -0.00001   0.00010  -0.00002   0.00008   1.92878
    A8        1.89104   0.00001   0.00000   0.00004   0.00004   1.89108
    A9        1.89169   0.00001   0.00000   0.00003   0.00003   1.89172
   A10        1.88818   0.00001  -0.00000   0.00004   0.00004   1.88823
   A11        1.89151   0.00001   0.00010   0.00012   0.00021   1.89172
   A12        1.66114   0.00000   0.00035  -0.00131  -0.00096   1.66018
   A13        2.14948  -0.00000   0.00227   0.00071   0.00298   2.15246
   A14        1.78789   0.00001  -0.00057   0.00215   0.00154   1.78943
   A15        2.20265  -0.00001  -0.00201  -0.00143  -0.00342   2.19924
   A16        1.53920  -0.00001  -0.00064   0.00105   0.00038   1.53959
   A17        1.79556  -0.00003  -0.00004   0.00022   0.00018   1.79574
   A18        2.02337   0.00004   0.00126  -0.00001   0.00126   2.02463
   A19        2.00470   0.00000   0.00255   0.00482   0.00740   2.01210
   A20        1.81966  -0.00004   0.00003  -0.00162  -0.00160   1.81806
   A21        1.66229  -0.00000   0.00036  -0.00365  -0.00336   1.65894
   A22        2.07515   0.00001  -0.00405  -0.00158  -0.00564   2.06952
   A23        2.80586   0.00001  -0.00033   0.00263   0.00225   2.80811
   A24        2.11918  -0.00001   0.00053  -0.00193  -0.00140   2.11778
   A25        1.78326   0.00000  -0.00022   0.00003  -0.00020   1.78306
   A26        1.86710   0.00000  -0.00003   0.00019   0.00015   1.86725
   A27        1.86573   0.00001   0.00036  -0.00012   0.00033   1.86606
   A28        2.10110   0.00000   0.00127  -0.00060   0.00069   2.10179
   A29        1.85654  -0.00004   0.00011   0.00003  -0.00004   1.85650
   A30        2.80699  -0.00004   0.00114   0.00328   0.00421   2.81120
   A31        2.12772  -0.00002   0.00021  -0.00112  -0.00084   2.12688
   A32        1.83846   0.00005   0.00031  -0.00126  -0.00097   1.83749
   A33        1.87030  -0.00004   0.00002  -0.00018  -0.00021   1.87009
   A34        1.90697   0.00002   0.00087   0.00082   0.00165   1.90862
   A35        2.12199  -0.00002   0.00191   0.00117   0.00297   2.12496
   A36        1.86510   0.00004   0.00033   0.00098   0.00124   1.86633
   A37        3.11208  -0.00016  -0.00049  -0.00071  -0.00121   3.11087
   A38        3.00330   0.00004   0.00038   0.00062   0.00089   3.00419
   A39        3.01656  -0.00003   0.00084   0.00067   0.00151   3.01808
   A40        2.93106  -0.00002  -0.00018  -0.00120  -0.00138   2.92968
   A41        2.94735  -0.00001  -0.00006  -0.00195  -0.00204   2.94531
   A42        2.86668   0.00000   0.00028  -0.00144  -0.00116   2.86552
   A43        3.09437   0.00002  -0.00019   0.00040   0.00022   3.09459
   A44        2.85476   0.00002  -0.00001   0.00049   0.00060   2.85536
   A45        3.18513   0.00001   0.00064  -0.00019   0.00048   3.18561
   A46        2.98896   0.00003  -0.00026   0.00018  -0.00006   2.98890
   A47        3.27874  -0.00000   0.00030   0.00029   0.00066   3.27940
   A48        3.15332  -0.00001   0.00218   0.00067   0.00281   3.15613
    D1       -0.01013  -0.00004   0.00015   0.00029   0.00044  -0.00969
    D2        3.13394  -0.00003   0.00026   0.00042   0.00068   3.13462
    D3        0.00922   0.00001   0.00092   0.00092   0.00184   0.01105
    D4       -2.08726   0.00001   0.00098   0.00093   0.00191  -2.08535
    D5        2.10852   0.00001   0.00093   0.00094   0.00186   2.11038
    D6       -3.13463  -0.00001   0.00082   0.00080   0.00162  -3.13302
    D7        1.05207  -0.00001   0.00088   0.00081   0.00169   1.05376
    D8       -1.03533  -0.00001   0.00082   0.00082   0.00164  -1.03368
    D9       -0.02399  -0.00005  -0.00342  -0.00404  -0.00745  -0.03144
   D10       -2.00053   0.00003  -0.00396  -0.00204  -0.00598  -2.00651
   D11        1.74712  -0.00009  -0.00233  -0.00669  -0.00905   1.73807
   D12        0.06850  -0.00001   0.00314   0.00206   0.00520   0.07370
   D13        2.17773  -0.00000   0.00487   0.00168   0.00657   2.18430
   D14       -1.95999  -0.00000   0.00046  -0.00228  -0.00184  -1.96183
   D15        1.97898   0.00000   0.00331   0.00218   0.00547   1.98445
   D16       -2.19498   0.00001   0.00504   0.00180   0.00684  -2.18814
   D17       -0.04951   0.00001   0.00063  -0.00216  -0.00157  -0.05108
   D18       -2.08191  -0.00001   0.00087   0.00134   0.00222  -2.07968
   D19        0.02732   0.00000   0.00259   0.00096   0.00359   0.03092
   D20        2.17279   0.00000  -0.00181  -0.00300  -0.00482   2.16797
   D21       -2.55380   0.00001   0.00098   0.00056   0.00156  -2.55225
   D22        1.66175   0.00001   0.00054   0.00237   0.00293   1.66467
   D23        2.05405  -0.00000   0.00072   0.00095   0.00169   2.05574
   D24       -0.01358  -0.00000   0.00028   0.00276   0.00306  -0.01052
   D25        0.50518  -0.00000   0.00189  -0.00241  -0.00051   0.50467
   D26       -1.56246  -0.00000   0.00145  -0.00060   0.00086  -1.56160
   D27       -1.56336  -0.00001  -0.00104  -0.00094  -0.00197  -1.56534
   D28        0.71800   0.00001   0.00294   0.00166   0.00462   0.72262
   D29        1.77736  -0.00000  -0.00263   0.00084  -0.00174   1.77561
   D30       -2.22446   0.00001   0.00135   0.00344   0.00485  -2.21961
   D31        0.03096  -0.00001  -0.00133  -0.00226  -0.00363   0.02733
   D32        2.31232   0.00000   0.00265   0.00033   0.00297   2.31529
   D33        1.83530  -0.00004  -0.00225   0.00439   0.00214   1.83744
   D34       -0.12450  -0.00000  -0.00281   0.00514   0.00234  -0.12216
   D35       -1.94586   0.00003  -0.00162   0.01123   0.00965  -1.93622
   D36       -1.69067   0.00005  -0.01068   0.00099  -0.00969  -1.70036
   D37        0.17350   0.00001  -0.00999   0.00051  -0.00947   0.16403
   D38        2.08395  -0.00004  -0.01092  -0.00411  -0.01503   2.06892
   D39        2.12081  -0.00001   0.00238  -0.00702  -0.00464   2.11617
   D40        0.04729  -0.00001   0.00229  -0.00616  -0.00386   0.04344
   D41       -0.00825   0.00002  -0.00079   0.00242   0.00166  -0.00659
   D42       -2.14700  -0.00004  -0.00355  -0.00043  -0.00398  -2.15098
   D43       -2.20053   0.00003  -0.00116   0.00479   0.00366  -2.19687
   D44        1.94390  -0.00003  -0.00391   0.00194  -0.00198   1.94192
   D45        2.20674   0.00000   0.01242  -0.00002   0.01244   2.21917
   D46       -0.05884   0.00002   0.01060   0.00077   0.01141  -0.04742
   D47       -2.09488   0.00000  -0.00411  -0.00144  -0.00550  -2.10038
   D48        1.94061   0.00001  -0.00442   0.00106  -0.00334   1.93727
   D49       -0.01796  -0.00002  -0.00265  -0.00235  -0.00490  -0.02287
   D50       -2.26566  -0.00001  -0.00296   0.00016  -0.00274  -2.26840
         Item               Value     Threshold  Converged?
 Maximum Force            0.000266     0.000015     NO 
 RMS     Force            0.000047     0.000010     NO 
 Maximum Displacement     0.028641     0.000060     NO 
 RMS     Displacement     0.006716     0.000040     NO 
 Predicted change in Energy=-1.378703D-06
 GradGradGradGradGradGradGradGradGradGradGradGradGradGradGradGradGradGrad

                          Input orientation:                          
 ---------------------------------------------------------------------
 Center     Atomic      Atomic             Coordinates (Angstroms)
 Number     Number       Type             X           Y           Z
 ---------------------------------------------------------------------
      1          6           0       -0.711115   -1.392320   -1.138891
      2          8           0        0.471640   -1.209864   -0.943337
      3          8           0       -1.714600   -1.071219   -0.375479
      4          1           0       -1.414679   -0.619885    0.485155
      5          6           0       -1.202502   -2.086030   -2.435398
      6          9           0       -0.177194   -2.424712   -3.212697
      7          9           0       -2.004573   -1.263817   -3.128649
      8          9           0       -1.894654   -3.195790   -2.140991
      9          8           0        1.736960    0.074757    1.242973
     10          1           0        1.601516   -0.337714    0.374717
     11          1           0        1.950946    1.026498    1.104932
     12          8           0       -0.915156    0.132688    1.761011
     13          1           0        0.066935    0.123366    1.652057
     14          1           0       -1.067176   -0.326526    2.621780
     15          8           0       -0.768852   -1.218549    4.073369
     16          1           0       -0.967578   -0.848555    4.936447
     17          1           0        0.202759   -1.354701    4.036483
     18          8           0       -0.838485    2.896850    1.586396
     19          1           0       -1.489762    3.269630    0.987539
     20          1           0       -1.066223    1.953293    1.702791
     21          8           0        1.821261    2.743960    0.979074
     22          1           0        2.360635    3.333057    1.511096
     23          1           0        0.883179    2.948053    1.182221
     24          8           0        1.909854   -1.335801    3.596441
     25          1           0        2.020468   -0.863500    2.747438
     26          1           0        2.424868   -2.143456    3.536189
 ---------------------------------------------------------------------
                    Distance matrix (angstroms):
                    1          2          3          4          5
     1  C    0.000000
     2  O    1.212618   0.000000
     3  O    1.301110   2.263036   0.000000
     4  H    1.931109   2.438619   1.017027   0.000000
     5  C    1.550363   2.407626   2.352733   3.274787   0.000000
     6  F    2.377305   2.654588   3.499338   4.296845   1.330471
     7  F    2.376696   3.303049   2.775089   3.717821   1.341622
     8  F    2.378544   3.313250   2.768259   3.709758   1.340641
     9  O    3.717346   2.833944   3.980693   3.315063   5.180719
    10  H    2.958287   1.942815   3.478139   3.031378   4.337726
    11  H    4.239339   3.374177   4.475295   3.797649   5.671508
    12  O    3.282790   3.322521   2.579358   1.563233   4.755536
    13  H    3.269871   2.945736   2.951576   2.027132   4.816658
    14  H    3.924964   3.982248   3.155517   2.184488   5.356231
    15  O    5.215476   5.167808   4.550648   3.694696   6.580625
    16  H    6.105013   6.064136   5.368815   4.479531   7.478678
    17  H    5.255575   4.989176   4.818925   3.970893   6.662945
    18  O    5.083345   4.998108   4.512439   3.729901   6.413769
    19  H    5.182834   5.257494   4.555363   3.922544   6.362555
    20  H    4.403906   4.401429   3.726562   2.867979   5.784402
    21  O    5.292213   4.598898   5.375194   4.693689   6.643084
    22  H    6.227942   5.498243   6.290020   5.561592   7.591920
    23  H    5.173797   4.687818   5.032835   4.300726   6.540583
    24  O    5.412582   4.763811   5.383569   4.609247   6.828813
    25  H    4.779618   4.017543   4.873037   4.120377   6.224459
    26  H    5.679346   4.975223   5.795347   5.135388   6.987200
                    6          7          8          9         10
     6  F    0.000000
     7  F    2.166576   0.000000
     8  F    2.166283   2.172572   0.000000
     9  O    5.455670   5.907785   5.944436   0.000000
    10  H    4.515408   5.112251   5.169196   0.970746   0.000000
    11  H    5.922986   6.230159   6.569047   0.985219   1.586314
    12  O    5.641157   5.200560   5.221475   2.702857   2.911482
    13  H    5.497103   5.391713   5.408498   1.720086   2.049179
    14  H    6.263831   5.901242   5.621511   3.150446   3.488744
    15  O    7.408890   7.307402   6.617793   3.995357   4.480463
    16  H    8.337717   8.142086   7.513928   4.669987   5.260284
    17  H    7.337568   7.497978   6.778638   3.492966   4.049607
    18  O    7.196362   6.395511   7.220054   3.836021   4.228968
    19  H    7.196551   6.144931   7.193977   4.547987   4.790039
    20  H    6.642238   5.879890   6.478736   3.405608   3.758900
    21  O    6.948376   6.897294   7.669645   2.683541   3.148054
    22  H    7.868081   7.855795   8.606455   3.328270   3.916909
    23  H    7.021845   6.683005   7.517108   2.998077   3.458950
    24  O    7.204572   7.781693   7.131057   2.749250   3.386851
    25  H    6.541430   7.133694   6.683150   1.795583   2.466126
    26  H    7.238598   8.050700   7.210829   3.263821   3.732763
                   11         12         13         14         15
    11  H    0.000000
    12  O    3.073090   0.000000
    13  H    2.159744   0.988160   0.000000
    14  H    3.638759   0.987376   1.558516   0.000000
    15  O    4.609682   2.682210   2.891717   1.729686   0.000000
    16  H    5.168570   3.324001   3.577997   2.374893   0.959839
    17  H    4.161761   2.939360   2.808668   2.161310   0.981798
    18  O    3.392779   2.770733   2.918271   3.393299   4.808991
    19  H    4.109001   3.281590   3.572655   3.972614   5.494162
    20  H    3.212428   1.827789   2.152963   2.458071   3.970976
    21  O    1.726943   3.862402   3.224605   4.524316   5.655513
    22  H    2.377609   4.586461   3.947536   5.135763   6.089011
    23  H    2.199653   3.390471   2.977559   4.074198   5.333716
    24  O    3.433623   3.675044   3.050598   3.291095   2.723357
    25  H    2.504946   3.253201   2.447459   3.136507   3.108772
    26  H    4.022962   4.414505   3.774690   4.041256   3.368066
                   16         17         18         19         20
    16  H    0.000000
    17  H    1.560708   0.000000
    18  O    5.026685   5.016254   0.000000
    19  H    5.729398   5.791815   0.960082   0.000000
    20  H    4.279791   4.242553   0.977606   1.556828   0.000000
    21  O    6.028647   5.363424   2.732483   3.352502   3.080015
    22  H    6.347906   5.745353   3.229599   3.886346   3.699169
    23  H    5.650996   5.208021   1.769210   2.402532   2.249603
    24  O    3.211329   1.762999   5.432217   6.290767   4.822974
    25  H    3.704106   2.281880   4.864346   5.701028   4.307351
    26  H    3.891810   2.410435   6.313149   7.149926   5.686160
                   21         22         23         24         25
    21  O    0.000000
    22  H    0.959691   0.000000
    23  H    0.981285   1.561813   0.000000
    24  O    4.847980   5.133235   5.023338   0.000000
    25  H    4.022507   4.388092   4.274491   0.977809   0.000000
    26  H    5.548875   5.839291   5.817339   0.959780   1.556905
                   26
    26  H    0.000000
 Stoichiometry    C2H13F3O8
 Framework group  C1[X(C2H13F3O8)]
 Deg. of freedom    72
 Full point group                 C1      NOp   1
 Largest Abelian subgroup         C1      NOp   1
 Largest concise Abelian subgroup C1      NOp   1
                         Standard orientation:                         
 ---------------------------------------------------------------------
 Center     Atomic      Atomic             Coordinates (Angstroms)
 Number     Number       Type             X           Y           Z
 ---------------------------------------------------------------------
      1          6           0        1.633746   -0.050116    0.065939
      2          8           0        1.011029    0.067455    1.099787
      3          8           0        1.172856   -0.196111   -1.142015
      4          1           0        0.156311   -0.215566   -1.166536
      5          6           0        3.184030   -0.034651    0.068136
      6          9           0        3.657518    0.103979    1.303751
      7          9           0        3.641003    0.983828   -0.676058
      8          9           0        3.665905   -1.176152   -0.443813
      9          8           0       -1.794773    0.161658    1.486881
     10          1           0       -0.842039    0.226382    1.661402
     11          1           0       -2.182127    1.066128    1.537370
     12          8           0       -1.406239   -0.169345   -1.167345
     13          1           0       -1.624517   -0.077208   -0.208009
     14          1           0       -1.863753   -1.000586   -1.440531
     15          8           0       -2.758507   -2.478275   -1.352986
     16          1           0       -3.581047   -2.593090   -1.834167
     17          1           0       -2.975517   -2.532345   -0.396999
     18          8           0       -2.545625    2.319942   -1.594205
     19          1           0       -2.010288    2.908768   -2.131286
     20          1           0       -2.139629    1.432627   -1.653800
     21          8           0       -2.819106    2.613010    1.108716
     22          1           0       -3.701704    2.886868    1.367617
     23          1           0       -2.781920    2.645460    0.128673
     24          8           0       -3.162637   -2.217827    1.327596
     25          1           0       -2.707667   -1.382997    1.556008
     26          1           0       -2.908571   -2.864790    1.989462
 ---------------------------------------------------------------------
 Rotational constants (GHZ):           0.6664720           0.2646829           0.2415729
 Standard basis: 6-31++G(d,p) (6D, 7F)
 There are   325 symmetry adapted cartesian basis functions of A   symmetry.
 There are   325 symmetry adapted basis functions of A   symmetry.
   325 basis functions,   520 primitive gaussians,   325 cartesian basis functions
    58 alpha electrons       58 beta electrons
       nuclear repulsion energy       963.6497748705 Hartrees.
 NAtoms=   26 NActive=   26 NUniq=   26 SFac= 1.00D+00 NAtFMM=   60 NAOKFM=F Big=F
 Integral buffers will be    131072 words long.
 Raffenetti 2 integral format.
 Two-electron integral symmetry is turned on.
 Nuclear repulsion after empirical dispersion term =      963.6371423761 Hartrees.
 One-electron integrals computed using PRISM.
 NBasis=   325 RedAO= T EigKep=  3.54D-05  NBF=   325
 NBsUse=   325 1.00D-06 EigRej= -1.00D+00 NBFU=   325
 Initial guess from the checkpoint file:  "/local_scratch/slurm.5787653/Gau-1715657.chk"
 B after Tr=     0.000000   -0.000000   -0.000000
         Rot=    0.999998    0.002057   -0.000186   -0.000536 Ang=   0.24 deg.
 ExpMin= 3.60D-02 ExpMax= 7.00D+03 ExpMxC= 1.05D+03 IAcc=3 IRadAn=         5 AccDes= 0.00D+00
 Harris functional with IExCor= 4639 and IRadAn=       5 diagonalized for initial guess.
 HarFok:  IExCor= 4639 AccDes= 0.00D+00 IRadAn=         5 IDoV= 1 UseB2=F ITyADJ=14
 ICtDFT=  3500011 ScaDFX=  1.000000  1.000000  1.000000  1.000000
 FoFCou: FMM=F IPFlag=           0 FMFlag=      100000 FMFlg1=           0
         NFxFlg=           0 DoJE=T BraDBF=F KetDBF=T FulRan=T
         wScrn=  0.000000 ICntrl=       500 IOpCl=  0 I1Cent=   200000004 NGrid=           0
         NMat0=    1 NMatS0=      1 NMatT0=    0 NMatD0=    1 NMtDS0=    0 NMtDT0=    0
 Petite list used in FoFCou.
 Requested convergence on RMS density matrix=1.00D-10 within 128 cycles.
 Requested convergence on MAX density matrix=1.00D-08.
 Requested convergence on             energy=1.00D-08.
 No special actions if energy rises.
 SCF Done:  E(RwB97XD) =  -985.247529251     A.U. after   14 cycles
            NFock= 14  Conv=0.68D-10     -V/T= 2.0083
 Calling FoFJK, ICntrl=      2127 FMM=F ISym2X=0 I1Cent= 0 IOpClX= 0 NMat=1 NMatS=1 NMatT=0.
 ***** Axes restored to original set *****
 -------------------------------------------------------------------
 Center     Atomic                   Forces (Hartrees/Bohr)
 Number     Number              X              Y              Z
 -------------------------------------------------------------------
      1        6           0.000031335   -0.000001186   -0.000007719
      2        8           0.000019287    0.000019641    0.000030499
      3        8          -0.000019046    0.000027657    0.000051282
      4        1           0.000003968   -0.000020230   -0.000027020
      5        6          -0.000002072   -0.000000006    0.000005793
      6        9           0.000000702   -0.000003010   -0.000005267
      7        9          -0.000005264    0.000004577   -0.000005395
      8        9          -0.000003444   -0.000006164   -0.000001390
      9        8          -0.000033668   -0.000040584   -0.000016724
     10        1           0.000016556    0.000003502    0.000000348
     11        1           0.000004594    0.000025015   -0.000011574
     12        8           0.000165771   -0.000019538    0.000068899
     13        1          -0.000118719   -0.000010146   -0.000036294
     14        1          -0.000040399    0.000027257   -0.000036026
     15        8          -0.000051237   -0.000005376   -0.000012234
     16        1           0.000015237    0.000002225   -0.000006771
     17        1           0.000029668    0.000003099    0.000019342
     18        8           0.000030441    0.000002130    0.000025829
     19        1          -0.000006276   -0.000042914    0.000001222
     20        1          -0.000054305    0.000038683   -0.000024950
     21        8           0.000060907   -0.000011056   -0.000011175
     22        1           0.000000756   -0.000003814    0.000001144
     23        1          -0.000050977    0.000014152    0.000007829
     24        8          -0.000013662   -0.000037601    0.000007408
     25        1           0.000012325    0.000029373   -0.000027115
     26        1           0.000007520    0.000004316    0.000010061
 -------------------------------------------------------------------
 Cartesian Forces:  Max     0.000165771 RMS     0.000033414

 GradGradGradGradGradGradGradGradGradGradGradGradGradGradGradGradGradGrad
 Berny optimization.
 Using GEDIIS/GDIIS optimizer.
 FormGI is forming the generalized inverse of G from B-inverse, IUseBI=4.
 Internal  Forces:  Max     0.000141260 RMS     0.000027792
 Search for a local minimum.
 Step number   7 out of a maximum of  156
 All quantities printed in internal units (Hartrees-Bohrs-Radians)
 Mixed Optimization -- En-DIIS/RFO-DIIS
 Swapping is turned off.
 Update second derivatives using D2CorX and points    4    5    6    7
 DE= -1.13D-06 DEPred=-1.38D-06 R= 8.16D-01
 TightC=F SS=  1.41D+00  RLast= 4.02D-02 DXNew= 2.1311D+00 1.2074D-01
 Trust test= 8.16D-01 RLast= 4.02D-02 DXMaxT set to 1.27D+00
 ITU=  1  1  1  1  1  1  0
     Eigenvalues ---    0.00031   0.00037   0.00039   0.00072   0.00088
     Eigenvalues ---    0.00220   0.00236   0.00333   0.00388   0.00446
     Eigenvalues ---    0.00533   0.00672   0.00771   0.00852   0.00970
     Eigenvalues ---    0.01051   0.01130   0.01190   0.01421   0.01454
     Eigenvalues ---    0.01537   0.01571   0.01685   0.01748   0.01884
     Eigenvalues ---    0.02043   0.02223   0.02355   0.02380   0.02472
     Eigenvalues ---    0.02750   0.02967   0.03086   0.03346   0.03487
     Eigenvalues ---    0.04019   0.04086   0.05006   0.05358   0.05765
     Eigenvalues ---    0.06214   0.06281   0.06518   0.08191   0.08568
     Eigenvalues ---    0.11669   0.13610   0.19514   0.21572   0.21840
     Eigenvalues ---    0.23896   0.28077   0.35179   0.37267   0.37572
     Eigenvalues ---    0.38747   0.42104   0.43417   0.44730   0.47191
     Eigenvalues ---    0.47732   0.50131   0.50534   0.52169   0.55697
     Eigenvalues ---    0.57174   0.57189   0.57392   0.57486   0.59349
     Eigenvalues ---    0.86386   0.93261
 En-DIIS/RFO-DIIS/Sim-DIIS IScMMF=       -3 using points:     7    6    5    4    3
 RFO step:  Lambda=-6.19196949D-07.
 DidBck=T Rises=F RFO-DIIS coefs:    0.64381    0.34982    0.02463   -0.00047   -0.01779
 Iteration  1 RMS(Cart)=  0.00273335 RMS(Int)=  0.00001594
 Iteration  2 RMS(Cart)=  0.00000445 RMS(Int)=  0.00001573
 Iteration  3 RMS(Cart)=  0.00000000 RMS(Int)=  0.00001573
 Variable       Old X    -DE/DX   Delta X   Delta X   Delta X     New X
                                 (Linear)    (Quad)   (Total)
    R1        2.29152   0.00003  -0.00011   0.00012   0.00002   2.29153
    R2        2.45874   0.00002   0.00001   0.00008   0.00009   2.45883
    R3        2.92976   0.00001   0.00006  -0.00006  -0.00000   2.92976
    R4        1.92190  -0.00008  -0.00024   0.00005  -0.00018   1.92172
    R5        2.95408  -0.00005   0.00091  -0.00083   0.00008   2.95417
    R6        2.51423   0.00000   0.00001  -0.00002  -0.00001   2.51422
    R7        2.53530   0.00001  -0.00001   0.00006   0.00004   2.53534
    R8        2.53344   0.00001  -0.00002   0.00001  -0.00001   2.53344
    R9        1.83444  -0.00000  -0.00005   0.00003  -0.00001   1.83443
   R10        1.86179   0.00002   0.00017  -0.00025  -0.00005   1.86174
   R11        3.25049   0.00000   0.00059  -0.00034   0.00025   3.25074
   R12        3.39316   0.00000   0.00009   0.00003   0.00013   3.39329
   R13        3.26345  -0.00000   0.00024  -0.00007   0.00018   3.26363
   R14        1.86735  -0.00011  -0.00021  -0.00013  -0.00034   1.86701
   R15        1.86587  -0.00004  -0.00018   0.00006  -0.00013   1.86574
   R16        3.45402   0.00000   0.00002   0.00030   0.00031   3.45432
   R17        3.26863  -0.00001   0.00078  -0.00076   0.00001   3.26865
   R18        1.81383  -0.00001  -0.00002   0.00003   0.00001   1.81384
   R19        1.85533   0.00003   0.00008  -0.00004   0.00005   1.85538
   R20        3.33158   0.00000   0.00012   0.00026   0.00038   3.33197
   R21        1.81429  -0.00001  -0.00002   0.00003   0.00001   1.81430
   R22        1.84741  -0.00003  -0.00025   0.00030   0.00003   1.84743
   R23        3.34332   0.00001  -0.00019   0.00082   0.00062   3.34394
   R24        1.81355  -0.00000  -0.00002   0.00002   0.00000   1.81356
   R25        1.85436   0.00006   0.00007   0.00003   0.00009   1.85445
   R26        1.84779   0.00004   0.00008  -0.00002   0.00007   1.84786
   R27        1.81372  -0.00000  -0.00001  -0.00000  -0.00001   1.81371
    A1        2.24018  -0.00004  -0.00004   0.00004  -0.00001   2.24018
    A2        2.10753   0.00003   0.00012  -0.00006   0.00006   2.10758
    A3        1.93547   0.00000  -0.00007   0.00002  -0.00005   1.93542
    A4        1.95907  -0.00014  -0.00004  -0.00002  -0.00006   1.95901
    A5        1.93715   0.00001   0.00005  -0.00005   0.00000   1.93715
    A6        1.92557  -0.00000   0.00004  -0.00013  -0.00008   1.92549
    A7        1.92878   0.00000   0.00004  -0.00000   0.00003   1.92881
    A8        1.89108  -0.00000  -0.00005   0.00006   0.00002   1.89109
    A9        1.89172  -0.00000  -0.00004   0.00007   0.00002   1.89175
   A10        1.88823  -0.00000  -0.00004   0.00006   0.00002   1.88824
   A11        1.89172   0.00000  -0.00007  -0.00013  -0.00020   1.89152
   A12        1.66018   0.00001   0.00050  -0.00017   0.00033   1.66051
   A13        2.15246   0.00000  -0.00017  -0.00067  -0.00085   2.15161
   A14        1.78943   0.00000  -0.00071   0.00030  -0.00042   1.78901
   A15        2.19924  -0.00001   0.00040   0.00095   0.00135   2.20058
   A16        1.53959  -0.00000  -0.00024  -0.00063  -0.00088   1.53870
   A17        1.79574  -0.00007  -0.00007  -0.00030  -0.00037   1.79537
   A18        2.02463   0.00001  -0.00008   0.00008   0.00000   2.02463
   A19        2.01210  -0.00000  -0.00182  -0.00169  -0.00350   2.00860
   A20        1.81806   0.00004   0.00063   0.00017   0.00080   1.81886
   A21        1.65894   0.00003   0.00137   0.00027   0.00160   1.66054
   A22        2.06952  -0.00001   0.00067   0.00150   0.00218   2.07170
   A23        2.80811  -0.00001  -0.00096   0.00053  -0.00044   2.80767
   A24        2.11778   0.00000   0.00080  -0.00116  -0.00035   2.11743
   A25        1.78306  -0.00000   0.00004  -0.00054  -0.00051   1.78255
   A26        1.86725  -0.00000  -0.00008  -0.00009  -0.00017   1.86708
   A27        1.86606  -0.00003   0.00001  -0.00044  -0.00039   1.86567
   A28        2.10179  -0.00000   0.00015  -0.00002   0.00014   2.10193
   A29        1.85650   0.00001   0.00007  -0.00003  -0.00005   1.85645
   A30        2.81120  -0.00003  -0.00118   0.00028  -0.00099   2.81021
   A31        2.12688   0.00000   0.00050  -0.00059  -0.00008   2.12680
   A32        1.83749  -0.00001   0.00038   0.00011   0.00048   1.83797
   A33        1.87009   0.00000   0.00008  -0.00016  -0.00008   1.87001
   A34        1.90862  -0.00000  -0.00044   0.00164   0.00119   1.90981
   A35        2.12496   0.00000  -0.00039   0.00180   0.00138   2.12633
   A36        1.86633   0.00001  -0.00035   0.00044   0.00007   1.86640
   A37        3.11087  -0.00013   0.00026  -0.00017   0.00008   3.11096
   A38        3.00419   0.00003  -0.00028  -0.00029  -0.00059   3.00360
   A39        3.01808  -0.00002  -0.00019  -0.00018  -0.00036   3.01772
   A40        2.92968  -0.00003   0.00052  -0.00065  -0.00013   2.92955
   A41        2.94531  -0.00001   0.00077  -0.00039   0.00036   2.94567
   A42        2.86552  -0.00001   0.00051  -0.00098  -0.00047   2.86505
   A43        3.09459   0.00000  -0.00011  -0.00043  -0.00054   3.09405
   A44        2.85536  -0.00002  -0.00018   0.00072   0.00057   2.85592
   A45        3.18561  -0.00001  -0.00003   0.00050   0.00049   3.18610
   A46        2.98890   0.00002  -0.00008  -0.00037  -0.00046   2.98845
   A47        3.27940  -0.00000  -0.00020   0.00055   0.00037   3.27977
   A48        3.15613  -0.00000  -0.00023  -0.00047  -0.00071   3.15542
    D1       -0.00969  -0.00000   0.00000  -0.00004  -0.00004  -0.00973
    D2        3.13462  -0.00000  -0.00004   0.00009   0.00005   3.13467
    D3        0.01105   0.00000  -0.00032   0.00085   0.00053   0.01158
    D4       -2.08535  -0.00000  -0.00032   0.00089   0.00057  -2.08479
    D5        2.11038   0.00000  -0.00032   0.00090   0.00058   2.11096
    D6       -3.13302  -0.00000  -0.00028   0.00073   0.00045  -3.13257
    D7        1.05376  -0.00000  -0.00029   0.00077   0.00048   1.05425
    D8       -1.03368  -0.00000  -0.00028   0.00078   0.00050  -1.03319
    D9       -0.03144   0.00000   0.00114  -0.00143  -0.00028  -0.03172
   D10       -2.00651   0.00001   0.00040  -0.00153  -0.00112  -2.00763
   D11        1.73807  -0.00002   0.00214  -0.00189   0.00023   1.73830
   D12        0.07370   0.00000  -0.00047   0.00010  -0.00038   0.07333
   D13        2.18430  -0.00001  -0.00041   0.00020  -0.00020   2.18410
   D14       -1.96183   0.00001   0.00116   0.00194   0.00309  -1.95874
   D15        1.98445   0.00001  -0.00051  -0.00008  -0.00060   1.98384
   D16       -2.18814  -0.00000  -0.00045   0.00002  -0.00043  -2.18857
   D17       -0.05108   0.00002   0.00111   0.00176   0.00286  -0.04822
   D18       -2.07968  -0.00000  -0.00030   0.00080   0.00050  -2.07918
   D19        0.03092  -0.00001  -0.00024   0.00090   0.00068   0.03159
   D20        2.16797   0.00001   0.00133   0.00264   0.00397   2.17194
   D21       -2.55225   0.00001  -0.00040  -0.00187  -0.00226  -2.55451
   D22        1.66467   0.00001  -0.00105  -0.00154  -0.00259   1.66208
   D23        2.05574  -0.00000  -0.00058  -0.00185  -0.00243   2.05331
   D24       -0.01052  -0.00000  -0.00123  -0.00153  -0.00276  -0.01328
   D25        0.50467  -0.00000   0.00043  -0.00151  -0.00108   0.50359
   D26       -1.56160  -0.00000  -0.00022  -0.00118  -0.00140  -1.56300
   D27       -1.56534  -0.00001   0.00026  -0.00032  -0.00006  -1.56540
   D28        0.72262   0.00000  -0.00082   0.00329   0.00248   0.72510
   D29        1.77561  -0.00000  -0.00013  -0.00140  -0.00152   1.77409
   D30       -2.21961   0.00000  -0.00121   0.00220   0.00101  -2.21860
   D31        0.02733   0.00000   0.00085  -0.00107  -0.00023   0.02710
   D32        2.31529   0.00001  -0.00023   0.00254   0.00231   2.31759
   D33        1.83744  -0.00003  -0.00213  -0.00031  -0.00243   1.83501
   D34       -0.12216   0.00002  -0.00240  -0.00009  -0.00250  -0.12466
   D35       -1.93622  -0.00004  -0.00471  -0.00111  -0.00580  -1.94201
   D36       -1.70036   0.00004  -0.00072   0.00046  -0.00026  -1.70062
   D37        0.16403  -0.00002  -0.00053  -0.00014  -0.00067   0.16336
   D38        2.06892   0.00004   0.00123   0.00064   0.00187   2.07079
   D39        2.11617  -0.00002   0.00312  -0.00215   0.00097   2.11714
   D40        0.04344  -0.00002   0.00273  -0.00093   0.00181   0.04525
   D41       -0.00659   0.00000  -0.00096   0.00155   0.00060  -0.00598
   D42       -2.15098  -0.00000   0.00026  -0.00207  -0.00181  -2.15279
   D43       -2.19687   0.00000  -0.00197   0.00346   0.00150  -2.19537
   D44        1.94192  -0.00000  -0.00075  -0.00016  -0.00092   1.94100
   D45        2.21917   0.00002  -0.00005  -0.00122  -0.00126   2.21791
   D46       -0.04742   0.00003  -0.00027  -0.00090  -0.00116  -0.04858
   D47       -2.10038   0.00002   0.00078   0.00209   0.00289  -2.09750
   D48        1.93727   0.00002  -0.00022   0.00303   0.00281   1.94008
   D49       -0.02287  -0.00001   0.00108   0.00130   0.00239  -0.02047
   D50       -2.26840  -0.00001   0.00007   0.00224   0.00232  -2.26608
         Item               Value     Threshold  Converged?
 Maximum Force            0.000141     0.000015     NO 
 RMS     Force            0.000028     0.000010     NO 
 Maximum Displacement     0.014941     0.000060     NO 
 RMS     Displacement     0.002733     0.000040     NO 
 Predicted change in Energy=-3.057454D-07
 GradGradGradGradGradGradGradGradGradGradGradGradGradGradGradGradGradGrad

                          Input orientation:                          
 ---------------------------------------------------------------------
 Center     Atomic      Atomic             Coordinates (Angstroms)
 Number     Number       Type             X           Y           Z
 ---------------------------------------------------------------------
      1          6           0       -0.710398   -1.390764   -1.137295
      2          8           0        0.472426   -1.208742   -0.941702
      3          8           0       -1.713770   -1.069965   -0.373530
      4          1           0       -1.413627   -0.619422    0.487325
      5          6           0       -1.202152   -2.083269   -2.434306
      6          9           0       -0.177016   -2.422149   -3.211737
      7          9           0       -2.003551   -1.259926   -3.127036
      8          9           0       -1.895163   -3.192710   -2.140737
      9          8           0        1.737754    0.074326    1.243572
     10          1           0        1.601848   -0.338192    0.375418
     11          1           0        1.951227    1.026106    1.105188
     12          8           0       -0.913913    0.132772    1.763384
     13          1           0        0.067961    0.123051    1.654141
     14          1           0       -1.066620   -0.326267    2.624048
     15          8           0       -0.769079   -1.219751    4.074909
     16          1           0       -0.966638   -0.849611    4.938195
     17          1           0        0.202401   -1.356827    4.037275
     18          8           0       -0.840571    2.896473    1.580767
     19          1           0       -1.491380    3.266407    0.979633
     20          1           0       -1.067791    1.953130    1.700000
     21          8           0        1.820510    2.743458    0.977594
     22          1           0        2.358678    3.333353    1.509956
     23          1           0        0.881953    2.947513    1.178811
     24          8           0        1.909340   -1.338511    3.595801
     25          1           0        2.020749   -0.865210    2.747417
     26          1           0        2.425291   -2.145561    3.535576
 ---------------------------------------------------------------------
                    Distance matrix (angstroms):
                    1          2          3          4          5
     1  C    0.000000
     2  O    1.212626   0.000000
     3  O    1.301155   2.263080   0.000000
     4  H    1.931033   2.438568   1.016930   0.000000
     5  C    1.550362   2.407670   2.352729   3.274675   0.000000
     6  F    2.377301   2.654654   3.499347   4.296753   1.330467
     7  F    2.376644   3.302842   2.775221   3.717776   1.341644
     8  F    2.378566   3.313501   2.768027   3.709501   1.340637
     9  O    3.715974   2.832444   3.979628   3.314272   5.179290
    10  H    2.956804   1.941200   3.477030   3.030628   4.336157
    11  H    4.237243   3.372114   4.473513   3.796282   5.669217
    12  O    3.282760   3.322512   2.579292   1.563278   4.755472
    13  H    3.269494   2.945449   2.951153   2.026779   4.816268
    14  H    3.925270   3.982713   3.155529   2.184477   5.356526
    15  O    5.215338   5.167963   4.550108   3.694130   6.580508
    16  H    6.104922   6.064080   5.368536   4.479178   7.478713
    17  H    5.254572   4.988493   4.817593   3.969567   6.661970
    18  O    5.077913   4.993956   4.507148   3.726328   6.406978
    19  H    5.174993   5.251193   4.548036   3.917662   6.352768
    20  H    4.399954   4.398670   3.722354   2.864997   5.779537
    21  O    5.288670   4.595749   5.372044   4.691371   6.638888
    22  H    6.224504   5.495380   6.286618   5.558821   7.587918
    23  H    5.169195   4.683882   5.028685   4.297775   6.535050
    24  O    5.409986   4.761354   5.380951   4.606716   6.826290
    25  H    4.777693   4.015585   4.871228   4.118661   6.222621
    26  H    5.677851   4.973664   5.793949   5.134027   6.985823
                    6          7          8          9         10
     6  F    0.000000
     7  F    2.166603   0.000000
     8  F    2.166295   2.172600   0.000000
     9  O    5.454219   5.905913   5.943497   0.000000
    10  H    4.513858   5.110350   5.168017   0.970738   0.000000
    11  H    5.920787   6.227193   6.567279   0.985193   1.586171
    12  O    5.641140   5.200301   5.221479   2.702768   2.911582
    13  H    5.496801   5.391052   5.408256   1.720218   2.049558
    14  H    6.264224   5.901231   5.621935   3.151302   3.489585
    15  O    7.408880   7.307088   6.617770   3.996913   4.481593
    16  H    8.337731   8.141959   7.514223   4.670935   5.260951
    17  H    7.336692   7.496864   6.777764   3.494322   4.050342
    18  O    7.190002   6.386829   7.213869   3.837443   4.228632
    19  H    7.187128   6.133085   7.184702   4.548225   4.788138
    20  H    6.637899   5.873641   6.474217   3.407244   3.759208
    21  O    6.944357   6.891916   7.666048   2.683627   3.147537
    22  H    7.864473   7.850411   8.603036   3.328328   3.916658
    23  H    7.016523   6.676002   7.512264   2.998632   3.458258
    24  O    7.202064   7.779038   7.128826   2.749279   3.386157
    25  H    6.539552   7.131619   6.681742   1.795652   2.465686
    26  H    7.237039   8.049186   7.209950   3.264030   3.732458
                   11         12         13         14         15
    11  H    0.000000
    12  O    3.072506   0.000000
    13  H    2.159524   0.987980   0.000000
    14  H    3.639127   0.987309   1.558807   0.000000
    15  O    4.611201   2.682059   2.892036   1.729694   0.000000
    16  H    5.169544   3.323745   3.577915   2.374691   0.959842
    17  H    4.163399   2.938646   2.808459   2.160944   0.981825
    18  O    3.393903   2.770699   2.919363   3.394935   4.813435
    19  H    4.109289   3.281372   3.573121   3.973894   5.498006
    20  H    3.213665   1.827950   2.154350   2.459577   3.974493
    21  O    1.727039   3.861374   3.224232   4.524327   5.657416
    22  H    2.377655   4.584517   3.946417   5.134850   6.090369
    23  H    2.200130   3.389635   2.977601   4.074713   5.336607
    24  O    3.434577   3.673307   3.049079   3.290179   2.723523
    25  H    2.505758   3.252157   2.446486   3.136482   3.109834
    26  H    4.023804   4.413813   3.774044   4.041554   3.369273
                   16         17         18         19         20
    16  H    0.000000
    17  H    1.560633   0.000000
    18  O    5.032033   5.021233   0.000000
    19  H    5.734734   5.795892   0.960087   0.000000
    20  H    4.283865   4.246417   0.977620   1.556616   0.000000
    21  O    6.030315   5.365842   2.732870   3.352923   3.080384
    22  H    6.348837   5.747579   3.229716   3.886987   3.698894
    23  H    5.654061   5.211521   1.769537   2.402931   2.249875
    24  O    3.211276   1.763200   5.436677   6.294005   4.826207
    25  H    3.704622   2.282939   4.868108   5.703540   4.310360
    26  H    3.892558   2.411440   6.317376   7.152801   5.689484
                   21         22         23         24         25
    21  O    0.000000
    22  H    0.959693   0.000000
    23  H    0.981334   1.561808   0.000000
    24  O    4.850296   5.136046   5.026666   0.000000
    25  H    4.024283   4.390152   4.277176   0.977845   0.000000
    26  H    5.550814   5.841753   5.820278   0.959772   1.556968
                   26
    26  H    0.000000
 Stoichiometry    C2H13F3O8
 Framework group  C1[X(C2H13F3O8)]
 Deg. of freedom    72
 Full point group                 C1      NOp   1
 Largest Abelian subgroup         C1      NOp   1
 Largest concise Abelian subgroup C1      NOp   1
                         Standard orientation:                         
 ---------------------------------------------------------------------
 Center     Atomic      Atomic             Coordinates (Angstroms)
 Number     Number       Type             X           Y           Z
 ---------------------------------------------------------------------
      1          6           0        1.632044   -0.051389    0.066223
      2          8           0        1.009437    0.065896    1.100179
      3          8           0        1.170996   -0.196910   -1.141777
      4          1           0        0.154542   -0.216260   -1.166131
      5          6           0        3.182329   -0.035988    0.068173
      6          9           0        3.656028    0.101598    1.303820
      7          9           0        3.639120    0.983163   -0.675252
      8          9           0        3.664109   -1.177040   -0.444851
      9          8           0       -1.794767    0.161527    1.487521
     10          1           0       -0.841919    0.225240    1.661740
     11          1           0       -2.180915    1.066488    1.537932
     12          8           0       -1.408024   -0.169107   -1.166922
     13          1           0       -1.625857   -0.077397   -0.207629
     14          1           0       -1.865994   -0.999666   -1.441175
     15          8           0       -2.760517   -2.477563   -1.354634
     16          1           0       -3.583705   -2.591385   -1.834949
     17          1           0       -2.976617   -2.532286   -0.398451
     18          8           0       -2.537274    2.324735   -1.593905
     19          1           0       -1.998319    2.911996   -2.129085
     20          1           0       -2.134661    1.435904   -1.654094
     21          8           0       -2.814677    2.614813    1.109331
     22          1           0       -3.697334    2.889795    1.366844
     23          1           0       -2.775561    2.648539    0.129357
     24          8           0       -3.162186   -2.218137    1.326585
     25          1           0       -2.707748   -1.383196    1.555804
     26          1           0       -2.909363   -2.865041    1.988973
 ---------------------------------------------------------------------
 Rotational constants (GHZ):           0.6659595           0.2649525           0.2417416
 Standard basis: 6-31++G(d,p) (6D, 7F)
 There are   325 symmetry adapted cartesian basis functions of A   symmetry.
 There are   325 symmetry adapted basis functions of A   symmetry.
   325 basis functions,   520 primitive gaussians,   325 cartesian basis functions
    58 alpha electrons       58 beta electrons
       nuclear repulsion energy       963.7498754930 Hartrees.
 NAtoms=   26 NActive=   26 NUniq=   26 SFac= 1.00D+00 NAtFMM=   60 NAOKFM=F Big=F
 Integral buffers will be    131072 words long.
 Raffenetti 2 integral format.
 Two-electron integral symmetry is turned on.
 Nuclear repulsion after empirical dispersion term =      963.7372401304 Hartrees.
 One-electron integrals computed using PRISM.
 NBasis=   325 RedAO= T EigKep=  3.54D-05  NBF=   325
 NBsUse=   325 1.00D-06 EigRej= -1.00D+00 NBFU=   325
 Initial guess from the checkpoint file:  "/local_scratch/slurm.5787653/Gau-1715657.chk"
 B after Tr=     0.000000    0.000000    0.000000
         Rot=    1.000000   -0.000244    0.000037    0.000342 Ang=  -0.05 deg.
 Requested convergence on RMS density matrix=1.00D-10 within 128 cycles.
 Requested convergence on MAX density matrix=1.00D-08.
 Requested convergence on             energy=1.00D-08.
 No special actions if energy rises.
 SCF Done:  E(RwB97XD) =  -985.247529491     A.U. after   13 cycles
            NFock= 13  Conv=0.29D-10     -V/T= 2.0083
 Calling FoFJK, ICntrl=      2127 FMM=F ISym2X=0 I1Cent= 0 IOpClX= 0 NMat=1 NMatS=1 NMatT=0.
 ***** Axes restored to original set *****
 -------------------------------------------------------------------
 Center     Atomic                   Forces (Hartrees/Bohr)
 Number     Number              X              Y              Z
 -------------------------------------------------------------------
      1        6           0.000005126    0.000009107    0.000013465
      2        8          -0.000018404   -0.000007720   -0.000007453
      3        8           0.000007477   -0.000017287   -0.000027256
      4        1           0.000012341    0.000016742    0.000030601
      5        6          -0.000002977    0.000004162    0.000005247
      6        9          -0.000003475   -0.000002964   -0.000005174
      7        9           0.000001878   -0.000006509   -0.000001312
      8        9           0.000001481    0.000002234   -0.000006016
      9        8          -0.000007623   -0.000031529    0.000019612
     10        1           0.000001872   -0.000001962   -0.000004044
     11        1           0.000007161    0.000031217   -0.000004704
     12        8          -0.000028570    0.000007003   -0.000012154
     13        1           0.000017009   -0.000002956   -0.000002454
     14        1           0.000006205    0.000000706   -0.000006664
     15        8          -0.000003332   -0.000003165    0.000003564
     16        1           0.000006866   -0.000000835   -0.000003669
     17        1          -0.000006226    0.000002849    0.000004297
     18        8          -0.000009583   -0.000040952    0.000005033
     19        1           0.000004637   -0.000008391   -0.000000011
     20        1           0.000006671    0.000043940    0.000002894
     21        8           0.000002358    0.000010904    0.000002206
     22        1           0.000000696   -0.000002092   -0.000002028
     23        1          -0.000002170   -0.000005409    0.000000086
     24        8           0.000004613   -0.000008512   -0.000015455
     25        1          -0.000005017    0.000011632    0.000002435
     26        1           0.000000986   -0.000000213    0.000008955
 -------------------------------------------------------------------
 Cartesian Forces:  Max     0.000043940 RMS     0.000012452

 GradGradGradGradGradGradGradGradGradGradGradGradGradGradGradGradGradGrad
 Berny optimization.
 Using GEDIIS/GDIIS optimizer.
 FormGI is forming the generalized inverse of G from B-inverse, IUseBI=4.
 Internal  Forces:  Max     0.000049349 RMS     0.000010107
 Search for a local minimum.
 Step number   8 out of a maximum of  156
 All quantities printed in internal units (Hartrees-Bohrs-Radians)
 Mixed Optimization -- En-DIIS/RFO-DIIS
 Swapping is turned off.
 Update second derivatives using D2CorX and points    4    5    6    7    8
 DE= -2.40D-07 DEPred=-3.06D-07 R= 7.86D-01
 Trust test= 7.86D-01 RLast= 1.43D-02 DXMaxT set to 1.27D+00
 ITU=  0  1  1  1  1  1  1  0
     Eigenvalues ---    0.00030   0.00038   0.00040   0.00074   0.00090
     Eigenvalues ---    0.00215   0.00239   0.00353   0.00380   0.00448
     Eigenvalues ---    0.00532   0.00671   0.00792   0.00850   0.00968
     Eigenvalues ---    0.01044   0.01129   0.01186   0.01410   0.01461
     Eigenvalues ---    0.01526   0.01584   0.01688   0.01748   0.01889
     Eigenvalues ---    0.02044   0.02201   0.02357   0.02370   0.02471
     Eigenvalues ---    0.02756   0.02965   0.03105   0.03343   0.03474
     Eigenvalues ---    0.04018   0.04101   0.05011   0.05386   0.05763
     Eigenvalues ---    0.06099   0.06277   0.06537   0.08166   0.08577
     Eigenvalues ---    0.11670   0.13610   0.19502   0.21566   0.21841
     Eigenvalues ---    0.23897   0.28079   0.35101   0.37572   0.37890
     Eigenvalues ---    0.38748   0.42251   0.43605   0.45882   0.47168
     Eigenvalues ---    0.47763   0.50310   0.50912   0.52216   0.55713
     Eigenvalues ---    0.57147   0.57190   0.57392   0.57482   0.59615
     Eigenvalues ---    0.89946   0.97014
 En-DIIS/RFO-DIIS/Sim-DIIS IScMMF=       -3 using points:     8    7    6    5    4    3
 RFO step:  Lambda=-6.68898286D-08.
 DidBck=F Rises=F RFO-DIIS coefs:    0.97132    0.10578   -0.08491    0.00265    0.00326
                  RFO-DIIS coefs:    0.00190
 Iteration  1 RMS(Cart)=  0.00084960 RMS(Int)=  0.00000304
 Iteration  2 RMS(Cart)=  0.00000030 RMS(Int)=  0.00000303
 Variable       Old X    -DE/DX   Delta X   Delta X   Delta X     New X
                                 (Linear)    (Quad)   (Total)
    R1        2.29153  -0.00002   0.00001  -0.00002  -0.00001   2.29152
    R2        2.45883  -0.00001   0.00001  -0.00005  -0.00004   2.45879
    R3        2.92976   0.00001  -0.00001   0.00004   0.00003   2.92979
    R4        1.92172   0.00004  -0.00004   0.00016   0.00012   1.92184
    R5        2.95417  -0.00000   0.00002  -0.00042  -0.00039   2.95377
    R6        2.51422   0.00000  -0.00000   0.00002   0.00002   2.51423
    R7        2.53534  -0.00000  -0.00000  -0.00001  -0.00001   2.53533
    R8        2.53344  -0.00000   0.00001  -0.00000   0.00000   2.53344
    R9        1.83443   0.00000  -0.00000   0.00000   0.00000   1.83443
   R10        1.86174   0.00003  -0.00004   0.00011   0.00007   1.86181
   R11        3.25074   0.00000  -0.00003  -0.00020  -0.00023   3.25052
   R12        3.39329  -0.00000  -0.00008  -0.00015  -0.00023   3.39306
   R13        3.26363   0.00000  -0.00005  -0.00006  -0.00011   3.26352
   R14        1.86701   0.00002   0.00004   0.00001   0.00006   1.86707
   R15        1.86574  -0.00000   0.00003  -0.00003  -0.00000   1.86574
   R16        3.45432  -0.00000  -0.00006   0.00001  -0.00005   3.45428
   R17        3.26865   0.00000  -0.00005   0.00007   0.00002   3.26867
   R18        1.81384  -0.00000   0.00000  -0.00001  -0.00000   1.81384
   R19        1.85538  -0.00000  -0.00002   0.00000  -0.00002   1.85536
   R20        3.33197   0.00000  -0.00001   0.00006   0.00005   3.33201
   R21        1.81430  -0.00001   0.00000  -0.00001  -0.00000   1.81430
   R22        1.84743  -0.00005   0.00006  -0.00012  -0.00006   1.84737
   R23        3.34394  -0.00000   0.00003  -0.00010  -0.00007   3.34388
   R24        1.81356  -0.00000   0.00000  -0.00001  -0.00000   1.81355
   R25        1.85445  -0.00000  -0.00002   0.00003   0.00001   1.85446
   R26        1.84786  -0.00000  -0.00002   0.00002   0.00000   1.84786
   R27        1.81371   0.00000   0.00000  -0.00001  -0.00001   1.81370
    A1        2.24018   0.00001   0.00000   0.00001   0.00001   2.24019
    A2        2.10758  -0.00000  -0.00001   0.00002   0.00001   2.10759
    A3        1.93542  -0.00001   0.00001  -0.00003  -0.00002   1.93540
    A4        1.95901   0.00005  -0.00002   0.00009   0.00008   1.95908
    A5        1.93715   0.00001  -0.00001   0.00004   0.00003   1.93718
    A6        1.92549   0.00001   0.00000   0.00003   0.00003   1.92552
    A7        1.92881   0.00001  -0.00001   0.00002   0.00001   1.92882
    A8        1.89109  -0.00001   0.00001  -0.00003  -0.00002   1.89107
    A9        1.89175  -0.00001   0.00001  -0.00003  -0.00003   1.89172
   A10        1.88824  -0.00001   0.00001  -0.00003  -0.00002   1.88823
   A11        1.89152  -0.00000   0.00002   0.00006   0.00009   1.89161
   A12        1.66051  -0.00000  -0.00007   0.00020   0.00013   1.66063
   A13        2.15161   0.00000   0.00017  -0.00010   0.00007   2.15169
   A14        1.78901  -0.00000   0.00015  -0.00001   0.00014   1.78916
   A15        2.20058   0.00000  -0.00025  -0.00004  -0.00028   2.20030
   A16        1.53870   0.00000   0.00011   0.00004   0.00015   1.53885
   A17        1.79537   0.00001   0.00002  -0.00015  -0.00014   1.79523
   A18        2.02463  -0.00001   0.00006  -0.00033  -0.00026   2.02436
   A19        2.00860   0.00000   0.00067   0.00048   0.00116   2.00976
   A20        1.81886  -0.00001  -0.00017   0.00011  -0.00006   1.81880
   A21        1.66054  -0.00000  -0.00035   0.00022  -0.00012   1.66042
   A22        2.07170   0.00000  -0.00041  -0.00025  -0.00066   2.07103
   A23        2.80767   0.00001   0.00018   0.00006   0.00025   2.80792
   A24        2.11743   0.00000  -0.00014  -0.00006  -0.00020   2.11723
   A25        1.78255   0.00000   0.00002  -0.00007  -0.00005   1.78250
   A26        1.86708  -0.00001   0.00001  -0.00010  -0.00009   1.86700
   A27        1.86567  -0.00001   0.00000  -0.00011  -0.00012   1.86555
   A28        2.10193  -0.00000  -0.00004  -0.00054  -0.00058   2.10136
   A29        1.85645   0.00001  -0.00003   0.00020   0.00019   1.85664
   A30        2.81021   0.00001   0.00034  -0.00049  -0.00013   2.81008
   A31        2.12680   0.00000  -0.00006   0.00002  -0.00004   2.12676
   A32        1.83797  -0.00001  -0.00009  -0.00016  -0.00025   1.83772
   A33        1.87001   0.00001  -0.00001   0.00008   0.00007   1.87008
   A34        1.90981  -0.00000   0.00004  -0.00007  -0.00002   1.90979
   A35        2.12633   0.00000   0.00004   0.00033   0.00037   2.12670
   A36        1.86640   0.00001   0.00007   0.00000   0.00008   1.86648
   A37        3.11096   0.00004  -0.00006   0.00012   0.00006   3.11101
   A38        3.00360  -0.00001   0.00007   0.00021   0.00028   3.00388
   A39        3.01772   0.00001   0.00012   0.00021   0.00033   3.01805
   A40        2.92955   0.00000  -0.00010   0.00019   0.00009   2.92964
   A41        2.94567   0.00000  -0.00019   0.00004  -0.00015   2.94552
   A42        2.86505   0.00000  -0.00009   0.00013   0.00004   2.86509
   A43        3.09405   0.00000   0.00007   0.00011   0.00017   3.09422
   A44        2.85592   0.00000   0.00005  -0.00028  -0.00024   2.85569
   A45        3.18610   0.00000   0.00002  -0.00006  -0.00005   3.18605
   A46        2.98845  -0.00001   0.00006  -0.00033  -0.00027   2.98817
   A47        3.27977   0.00000   0.00005  -0.00046  -0.00041   3.27936
   A48        3.15542  -0.00000   0.00017  -0.00016   0.00001   3.15543
    D1       -0.00973   0.00000  -0.00001   0.00008   0.00007  -0.00965
    D2        3.13467   0.00000  -0.00000   0.00006   0.00006   3.13473
    D3        0.01158  -0.00000  -0.00000  -0.00009  -0.00009   0.01149
    D4       -2.08479  -0.00000  -0.00001  -0.00009  -0.00010  -2.08489
    D5        2.11096  -0.00000  -0.00001  -0.00009  -0.00010   2.11087
    D6       -3.13257   0.00000  -0.00001  -0.00007  -0.00008  -3.13264
    D7        1.05425   0.00000  -0.00001  -0.00007  -0.00008   1.05416
    D8       -1.03319   0.00000  -0.00001  -0.00007  -0.00008  -1.03327
    D9       -0.03172  -0.00000  -0.00042   0.00009  -0.00033  -0.03205
   D10       -2.00763  -0.00001  -0.00023   0.00020  -0.00003  -2.00766
   D11        1.73830   0.00001  -0.00060   0.00045  -0.00015   1.73815
   D12        0.07333   0.00000   0.00024   0.00019   0.00043   0.07376
   D13        2.18410   0.00000   0.00029  -0.00019   0.00009   2.18419
   D14       -1.95874  -0.00000  -0.00039  -0.00036  -0.00075  -1.95949
   D15        1.98384   0.00000   0.00027   0.00032   0.00060   1.98444
   D16       -2.18857  -0.00000   0.00032  -0.00006   0.00026  -2.18831
   D17       -0.04822  -0.00001  -0.00036  -0.00023  -0.00059  -0.04881
   D18       -2.07918   0.00000   0.00007   0.00028   0.00034  -2.07884
   D19        0.03159   0.00000   0.00011  -0.00010   0.00000   0.03160
   D20        2.17194  -0.00001  -0.00057  -0.00027  -0.00084   2.17110
   D21       -2.55451  -0.00000   0.00023   0.00038   0.00061  -2.55390
   D22        1.66208   0.00000   0.00034   0.00048   0.00082   1.66290
   D23        2.05331   0.00000   0.00023   0.00017   0.00040   2.05371
   D24       -0.01328   0.00000   0.00034   0.00027   0.00061  -0.01267
   D25        0.50359  -0.00000  -0.00007   0.00019   0.00012   0.50371
   D26       -1.56300   0.00000   0.00004   0.00028   0.00032  -1.56268
   D27       -1.56540  -0.00000  -0.00017  -0.00016  -0.00033  -1.56573
   D28        0.72510  -0.00000  -0.00001   0.00023   0.00022   0.72532
   D29        1.77409  -0.00000   0.00001   0.00020   0.00021   1.77430
   D30       -2.21860   0.00000   0.00018   0.00058   0.00076  -2.21784
   D31        0.02710  -0.00000  -0.00024   0.00015  -0.00008   0.02701
   D32        2.31759  -0.00000  -0.00008   0.00054   0.00046   2.31806
   D33        1.83501   0.00001   0.00053  -0.00034   0.00019   1.83520
   D34       -0.12466  -0.00000   0.00059  -0.00007   0.00052  -0.12414
   D35       -1.94201   0.00000   0.00129  -0.00031   0.00097  -1.94104
   D36       -1.70062  -0.00001   0.00068  -0.00029   0.00038  -1.70024
   D37        0.16336   0.00000   0.00067  -0.00024   0.00043   0.16379
   D38        2.07079  -0.00001   0.00014  -0.00004   0.00010   2.07088
   D39        2.11714  -0.00000  -0.00066  -0.00023  -0.00089   2.11626
   D40        0.04525   0.00001  -0.00061  -0.00000  -0.00062   0.04463
   D41       -0.00598   0.00000   0.00015   0.00001   0.00015  -0.00583
   D42       -2.15279  -0.00001  -0.00002  -0.00026  -0.00028  -2.15307
   D43       -2.19537   0.00000   0.00030   0.00022   0.00052  -2.19486
   D44        1.94100  -0.00000   0.00013  -0.00005   0.00008   1.94109
   D45        2.21791  -0.00001  -0.00058  -0.00059  -0.00118   2.21673
   D46       -0.04858  -0.00001  -0.00052   0.00001  -0.00052  -0.04910
   D47       -2.09750   0.00000  -0.00007   0.00040   0.00033  -2.09717
   D48        1.94008   0.00000   0.00009   0.00032   0.00041   1.94049
   D49       -0.02047   0.00000  -0.00016   0.00010  -0.00006  -0.02053
   D50       -2.26608   0.00000   0.00001   0.00001   0.00002  -2.26606
         Item               Value     Threshold  Converged?
 Maximum Force            0.000049     0.000015     NO 
 RMS     Force            0.000010     0.000010     NO 
 Maximum Displacement     0.002915     0.000060     NO 
 RMS     Displacement     0.000850     0.000040     NO 
 Predicted change in Energy=-3.338674D-08
 GradGradGradGradGradGradGradGradGradGradGradGradGradGradGradGradGradGrad

                          Input orientation:                          
 ---------------------------------------------------------------------
 Center     Atomic      Atomic             Coordinates (Angstroms)
 Number     Number       Type             X           Y           Z
 ---------------------------------------------------------------------
      1          6           0       -0.710488   -1.391192   -1.137604
      2          8           0        0.472317   -1.208718   -0.942343
      3          8           0       -1.713783   -1.070520   -0.373720
      4          1           0       -1.413661   -0.619530    0.486983
      5          6           0       -1.202331   -2.084264   -2.434301
      6          9           0       -0.177293   -2.422962   -3.211955
      7          9           0       -2.004266   -1.261468   -3.127052
      8          9           0       -1.894803   -3.193912   -2.140241
      9          8           0        1.737535    0.074655    1.243240
     10          1           0        1.601987   -0.337752    0.374977
     11          1           0        1.951176    1.026475    1.105139
     12          8           0       -0.914143    0.132974    1.762682
     13          1           0        0.067752    0.123247    1.653369
     14          1           0       -1.066742   -0.326144    2.623322
     15          8           0       -0.769382   -1.219481    4.074325
     16          1           0       -0.966747   -0.848937    4.937481
     17          1           0        0.202065   -1.356707    4.036683
     18          8           0       -0.840115    2.896710    1.582207
     19          1           0       -1.490496    3.266983    0.980822
     20          1           0       -1.067615    1.953393    1.700826
     21          8           0        1.820876    2.743881    0.978638
     22          1           0        2.359290    3.333276    1.511303
     23          1           0        0.882384    2.947823    1.180305
     24          8           0        1.909055   -1.338229    3.595310
     25          1           0        2.020457   -0.864878    2.746953
     26          1           0        2.425442   -2.145011    3.535319
 ---------------------------------------------------------------------
                    Distance matrix (angstroms):
                    1          2          3          4          5
     1  C    0.000000
     2  O    1.212622   0.000000
     3  O    1.301134   2.263065   0.000000
     4  H    1.931113   2.438653   1.016993   0.000000
     5  C    1.550381   2.407688   2.352712   3.274752   0.000000
     6  F    2.377347   2.654717   3.499354   4.296872   1.330475
     7  F    2.376677   3.302908   2.775190   3.717815   1.341640
     8  F    2.378589   3.313489   2.768061   3.709615   1.340637
     9  O    3.716173   2.832772   3.979645   3.314189   5.179579
    10  H    2.957224   1.941666   3.477330   3.030854   4.336651
    11  H    4.237861   3.372729   4.473962   3.796521   5.670003
    12  O    3.282715   3.322585   2.579154   1.563070   4.755403
    13  H    3.269360   2.945425   2.950938   2.026514   4.816145
    14  H    3.925024   3.982664   3.155158   2.184119   5.356204
    15  O    5.215090   5.168065   4.549636   3.693787   6.580084
    16  H    6.104618   6.064048   5.368055   4.478760   7.478281
    17  H    5.254254   4.988551   4.817056   3.969178   6.661478
    18  O    5.079397   4.995035   4.508642   3.727253   6.408871
    19  H    5.176363   5.251962   4.549568   3.918516   6.354679
    20  H    4.401190   4.399623   3.723617   2.865850   5.781012
    21  O    5.290096   4.596936   5.373299   4.692173   6.640701
    22  H    6.225820   5.496431   6.287817   5.559592   7.589642
    23  H    5.170783   4.685150   5.030125   4.298666   6.537072
    24  O    5.409740   4.761437   5.380504   4.606372   6.825943
    25  H    4.777536   4.015703   4.870876   4.118352   6.222432
    26  H    5.677897   4.974013   5.793816   5.134020   6.985756
                    6          7          8          9         10
     6  F    0.000000
     7  F    2.166589   0.000000
     8  F    2.166281   2.172583   0.000000
     9  O    5.454670   5.906417   5.943513   0.000000
    10  H    4.514423   5.111020   5.168318   0.970739   0.000000
    11  H    5.921681   6.228295   6.567779   0.985229   1.586249
    12  O    5.641168   5.200225   5.221367   2.702706   2.911739
    13  H    5.496781   5.391023   5.408017   1.720099   2.049557
    14  H    6.264042   5.900898   5.621505   3.151069   3.489600
    15  O    7.408699   7.306609   6.617083   3.996806   4.481742
    16  H    8.337511   8.141457   7.513611   4.670501   5.260812
    17  H    7.336454   7.496404   6.776915   3.494251   4.050450
    18  O    7.191817   6.389274   7.215585   3.837078   4.228831
    19  H    7.188836   6.135590   7.186631   4.547528   4.787966
    20  H    6.639321   5.875463   6.475553   3.407038   3.759521
    21  O    6.946223   6.894290   7.667533   2.683603   3.147822
    22  H    7.866238   7.852811   8.604374   3.328220   3.916783
    23  H    7.018561   6.678639   7.513968   2.998389   3.458524
    24  O    7.201969   7.778826   7.128074   2.749162   3.386118
    25  H    6.539596   7.131593   6.681192   1.795528   2.465614
    26  H    7.237209   8.049234   7.209487   3.264010   3.732563
                   11         12         13         14         15
    11  H    0.000000
    12  O    3.072582   0.000000
    13  H    2.159551   0.988010   0.000000
    14  H    3.638995   0.987308   1.558795   0.000000
    15  O    4.611053   2.682122   2.892186   1.729706   0.000000
    16  H    5.168973   3.323591   3.577810   2.374582   0.959840
    17  H    4.163279   2.938733   2.808646   2.160907   0.981814
    18  O    3.393622   2.770612   2.919140   3.394417   4.812347
    19  H    4.108581   3.281083   3.572609   3.973404   5.497102
    20  H    3.213583   1.827924   2.154239   2.459124   3.973609
    21  O    1.726981   3.861592   3.224349   4.524199   5.656938
    22  H    2.377573   4.584811   3.946594   5.134748   6.089767
    23  H    2.199896   3.389698   2.977523   4.074341   5.335738
    24  O    3.434319   3.673338   3.049171   3.290052   2.723524
    25  H    2.505508   3.252134   2.446502   3.136290   3.109801
    26  H    4.023559   4.414101   3.774313   4.041703   3.369575
                   16         17         18         19         20
    16  H    0.000000
    17  H    1.560574   0.000000
    18  O    5.030285   5.020174   0.000000
    19  H    5.733259   5.794960   0.960085   0.000000
    20  H    4.282424   4.245595   0.977586   1.556520   0.000000
    21  O    6.029230   5.365353   2.732860   3.352436   3.080553
    22  H    6.347607   5.746921   3.229831   3.886728   3.699145
    23  H    5.652525   5.210634   1.769503   2.402544   2.249962
    24  O    3.211085   1.763226   5.435552   6.292891   4.825392
    25  H    3.704329   2.282947   4.867139   5.702481   4.309666
    26  H    3.892662   2.411679   6.316444   7.151903   5.688913
                   21         22         23         24         25
    21  O    0.000000
    22  H    0.959691   0.000000
    23  H    0.981341   1.561853   0.000000
    24  O    4.849574   5.135051   5.025589   0.000000
    25  H    4.023669   4.389320   4.276246   0.977845   0.000000
    26  H    5.550080   5.840603   5.819285   0.959767   1.557009
                   26
    26  H    0.000000
 Stoichiometry    C2H13F3O8
 Framework group  C1[X(C2H13F3O8)]
 Deg. of freedom    72
 Full point group                 C1      NOp   1
 Largest Abelian subgroup         C1      NOp   1
 Largest concise Abelian subgroup C1      NOp   1
                         Standard orientation:                         
 ---------------------------------------------------------------------
 Center     Atomic      Atomic             Coordinates (Angstroms)
 Number     Number       Type             X           Y           Z
 ---------------------------------------------------------------------
      1          6           0        1.632399   -0.050744    0.066270
      2          8           0        1.009858    0.067031    1.100206
      3          8           0        1.171299   -0.196837   -1.141618
      4          1           0        0.154782   -0.216141   -1.166000
      5          6           0        3.182702   -0.035368    0.068109
      6          9           0        3.656525    0.102898    1.303641
      7          9           0        3.639492    0.983343   -0.675913
      8          9           0        3.664440   -1.176715   -0.444301
      9          8           0       -1.794732    0.161706    1.487390
     10          1           0       -0.841976    0.226003    1.661907
     11          1           0       -2.181551    1.066423    1.537730
     12          8           0       -1.407582   -0.169183   -1.166899
     13          1           0       -1.625363   -0.077355   -0.207574
     14          1           0       -1.865205   -1.000028   -1.440859
     15          8           0       -2.759255   -2.478221   -1.354254
     16          1           0       -3.582551   -2.592040   -1.834381
     17          1           0       -2.975211   -2.532986   -0.398052
     18          8           0       -2.539872    2.323131   -1.594197
     19          1           0       -2.001256    2.910951   -2.129101
     20          1           0       -2.136314    1.434764   -1.654353
     21          8           0       -2.817020    2.613941    1.108976
     22          1           0       -3.699881    2.888039    1.366726
     23          1           0       -2.778297    2.647187    0.128963
     24          8           0       -3.161019   -2.218505    1.326924
     25          1           0       -2.706953   -1.383310    1.555951
     26          1           0       -2.908365   -2.865049    1.989720
 ---------------------------------------------------------------------
 Rotational constants (GHZ):           0.6660877           0.2648950           0.2417076
 Standard basis: 6-31++G(d,p) (6D, 7F)
 There are   325 symmetry adapted cartesian basis functions of A   symmetry.
 There are   325 symmetry adapted basis functions of A   symmetry.
   325 basis functions,   520 primitive gaussians,   325 cartesian basis functions
    58 alpha electrons       58 beta electrons
       nuclear repulsion energy       963.7330178562 Hartrees.
 NAtoms=   26 NActive=   26 NUniq=   26 SFac= 1.00D+00 NAtFMM=   60 NAOKFM=F Big=F
 Integral buffers will be    131072 words long.
 Raffenetti 2 integral format.
 Two-electron integral symmetry is turned on.
 Nuclear repulsion after empirical dispersion term =      963.7203828149 Hartrees.
 One-electron integrals computed using PRISM.
 NBasis=   325 RedAO= T EigKep=  3.54D-05  NBF=   325
 NBsUse=   325 1.00D-06 EigRej= -1.00D+00 NBFU=   325
 Initial guess from the checkpoint file:  "/local_scratch/slurm.5787653/Gau-1715657.chk"
 B after Tr=     0.000000   -0.000000    0.000000
         Rot=    1.000000    0.000110   -0.000014   -0.000166 Ang=   0.02 deg.
 Requested convergence on RMS density matrix=1.00D-10 within 128 cycles.
 Requested convergence on MAX density matrix=1.00D-08.
 Requested convergence on             energy=1.00D-08.
 No special actions if energy rises.
 SCF Done:  E(RwB97XD) =  -985.247529535     A.U. after   11 cycles
            NFock= 11  Conv=0.81D-10     -V/T= 2.0083
 Calling FoFJK, ICntrl=      2127 FMM=F ISym2X=0 I1Cent= 0 IOpClX= 0 NMat=1 NMatS=1 NMatT=0.
 ***** Axes restored to original set *****
 -------------------------------------------------------------------
 Center     Atomic                   Forces (Hartrees/Bohr)
 Number     Number              X              Y              Z
 -------------------------------------------------------------------
      1        6           0.000000913    0.000001225    0.000001014
      2        8          -0.000002394   -0.000001605   -0.000000024
      3        8          -0.000001175   -0.000002652   -0.000003943
      4        1           0.000003793    0.000002800    0.000005107
      5        6           0.000000036    0.000000512    0.000000284
      6        9          -0.000000546    0.000000370    0.000000308
      7        9           0.000000714   -0.000000869   -0.000000027
      8        9           0.000000536    0.000000643   -0.000000599
      9        8          -0.000003123   -0.000010695    0.000003482
     10        1           0.000000768    0.000000668   -0.000001619
     11        1           0.000002482    0.000008444   -0.000001366
     12        8          -0.000002981    0.000001885   -0.000006593
     13        1           0.000000136    0.000001782   -0.000000240
     14        1          -0.000000164   -0.000002633    0.000001406
     15        8          -0.000004038   -0.000000887    0.000000626
     16        1           0.000000950    0.000000135   -0.000000462
     17        1           0.000001778    0.000000196    0.000001735
     18        8          -0.000006623   -0.000010606    0.000000408
     19        1           0.000001365    0.000000409   -0.000001038
     20        1           0.000007656    0.000011179    0.000002789
     21        8          -0.000000063    0.000001207   -0.000000599
     22        1          -0.000001630    0.000000402    0.000000425
     23        1           0.000000553   -0.000001783    0.000000235
     24        8           0.000000964   -0.000002972   -0.000007879
     25        1          -0.000001351    0.000004855    0.000001401
     26        1           0.000001446   -0.000002008    0.000005170
 -------------------------------------------------------------------
 Cartesian Forces:  Max     0.000011179 RMS     0.000003379

 GradGradGradGradGradGradGradGradGradGradGradGradGradGradGradGradGradGrad
 Berny optimization.
 Using GEDIIS/GDIIS optimizer.
 FormGI is forming the generalized inverse of G from B-inverse, IUseBI=4.
 Internal  Forces:  Max     0.000011460 RMS     0.000001754
 Search for a local minimum.
 Step number   9 out of a maximum of  156
 All quantities printed in internal units (Hartrees-Bohrs-Radians)
 Mixed Optimization -- En-DIIS/RFO-DIIS
 Swapping is turned off.
 Update second derivatives using D2CorX and points    4    5    6    7    8
                                                      9
 DE= -4.38D-08 DEPred=-3.34D-08 R= 1.31D+00
 Trust test= 1.31D+00 RLast= 3.73D-03 DXMaxT set to 1.27D+00
 ITU=  0  0  1  1  1  1  1  1  0
     Eigenvalues ---    0.00031   0.00038   0.00040   0.00074   0.00089
     Eigenvalues ---    0.00199   0.00242   0.00336   0.00380   0.00440
     Eigenvalues ---    0.00530   0.00672   0.00789   0.00848   0.00956
     Eigenvalues ---    0.01047   0.01127   0.01175   0.01420   0.01463
     Eigenvalues ---    0.01523   0.01596   0.01688   0.01742   0.01891
     Eigenvalues ---    0.02033   0.02210   0.02350   0.02384   0.02483
     Eigenvalues ---    0.02765   0.02973   0.03091   0.03353   0.03499
     Eigenvalues ---    0.03943   0.04038   0.05004   0.05387   0.05831
     Eigenvalues ---    0.06051   0.06301   0.06570   0.08168   0.08580
     Eigenvalues ---    0.11670   0.13611   0.19545   0.21578   0.21840
     Eigenvalues ---    0.23898   0.28068   0.35188   0.37572   0.37946
     Eigenvalues ---    0.38747   0.42000   0.43513   0.44933   0.47256
     Eigenvalues ---    0.47774   0.50311   0.50471   0.52207   0.55693
     Eigenvalues ---    0.57131   0.57229   0.57390   0.57481   0.59596
     Eigenvalues ---    0.90167   0.97171
 En-DIIS/RFO-DIIS/Sim-DIIS IScMMF=       -3 using points:     9    8    7    6    5    4    3
 RFO step:  Lambda=-1.77219821D-09.
 DidBck=F Rises=F RFO-DIIS coefs:    1.38902   -0.31559   -0.07301   -0.00542    0.00229
                  RFO-DIIS coefs:    0.00152    0.00120
 Iteration  1 RMS(Cart)=  0.00015113 RMS(Int)=  0.00000182
 Iteration  2 RMS(Cart)=  0.00000009 RMS(Int)=  0.00000182
 Variable       Old X    -DE/DX   Delta X   Delta X   Delta X     New X
                                 (Linear)    (Quad)   (Total)
    R1        2.29152  -0.00000   0.00000  -0.00000   0.00000   2.29152
    R2        2.45879  -0.00000  -0.00001  -0.00000  -0.00001   2.45878
    R3        2.92979  -0.00000   0.00001  -0.00001   0.00000   2.92980
    R4        1.92184   0.00000   0.00003   0.00001   0.00005   1.92188
    R5        2.95377  -0.00000  -0.00020   0.00003  -0.00017   2.95361
    R6        2.51423  -0.00000   0.00000  -0.00000   0.00000   2.51424
    R7        2.53533  -0.00000  -0.00000  -0.00000  -0.00000   2.53533
    R8        2.53344  -0.00000   0.00000  -0.00000   0.00000   2.53344
    R9        1.83443   0.00000   0.00000   0.00000   0.00000   1.83443
   R10        1.86181   0.00001   0.00002   0.00000   0.00002   1.86183
   R11        3.25052   0.00000  -0.00011   0.00007  -0.00004   3.25048
   R12        3.39306  -0.00000  -0.00009   0.00002  -0.00007   3.39299
   R13        3.26352   0.00000  -0.00003   0.00007   0.00004   3.26356
   R14        1.86707   0.00000  -0.00000   0.00001   0.00001   1.86708
   R15        1.86574   0.00000  -0.00001   0.00002   0.00001   1.86575
   R16        3.45428   0.00000   0.00003   0.00000   0.00003   3.45431
   R17        3.26867   0.00000   0.00001  -0.00002  -0.00001   3.26866
   R18        1.81384  -0.00000  -0.00000   0.00000   0.00000   1.81384
   R19        1.85536   0.00000  -0.00000   0.00000  -0.00000   1.85536
   R20        3.33201   0.00000   0.00004   0.00001   0.00005   3.33206
   R21        1.81430  -0.00000   0.00000   0.00000   0.00000   1.81430
   R22        1.84737  -0.00001  -0.00002  -0.00001  -0.00003   1.84734
   R23        3.34388  -0.00000   0.00002  -0.00002   0.00000   3.34388
   R24        1.81355  -0.00000  -0.00000   0.00000  -0.00000   1.81355
   R25        1.85446  -0.00000   0.00001  -0.00001  -0.00000   1.85446
   R26        1.84786   0.00000   0.00001  -0.00001   0.00000   1.84786
   R27        1.81370   0.00000  -0.00000   0.00000  -0.00000   1.81369
    A1        2.24019  -0.00000   0.00001  -0.00001  -0.00000   2.24019
    A2        2.10759  -0.00000   0.00000  -0.00001  -0.00001   2.10759
    A3        1.93540   0.00000  -0.00001   0.00002   0.00001   1.93541
    A4        1.95908  -0.00000   0.00003  -0.00004  -0.00001   1.95907
    A5        1.93718  -0.00000   0.00001  -0.00001   0.00000   1.93718
    A6        1.92552   0.00000   0.00001   0.00001   0.00001   1.92553
    A7        1.92882   0.00000  -0.00000   0.00000  -0.00000   1.92881
    A8        1.89107  -0.00000  -0.00000  -0.00000  -0.00000   1.89107
    A9        1.89172  -0.00000  -0.00001   0.00000  -0.00000   1.89172
   A10        1.88823  -0.00000  -0.00000   0.00000  -0.00000   1.88822
   A11        1.89161  -0.00000   0.00002  -0.00001   0.00001   1.89161
   A12        1.66063   0.00000   0.00008  -0.00004   0.00004   1.66067
   A13        2.15169   0.00000  -0.00008   0.00004  -0.00004   2.15164
   A14        1.78916  -0.00000   0.00004  -0.00001   0.00003   1.78919
   A15        2.20030  -0.00000   0.00002  -0.00001   0.00001   2.20030
   A16        1.53885   0.00000   0.00003  -0.00000   0.00003   1.53888
   A17        1.79523   0.00000  -0.00008   0.00004  -0.00004   1.79519
   A18        2.02436  -0.00000  -0.00013   0.00001  -0.00011   2.02425
   A19        2.00976   0.00000   0.00019  -0.00001   0.00018   2.00994
   A20        1.81880  -0.00000   0.00002  -0.00003  -0.00001   1.81880
   A21        1.66042  -0.00000   0.00004  -0.00011  -0.00007   1.66035
   A22        2.07103   0.00000  -0.00004   0.00006   0.00001   2.07104
   A23        2.80792   0.00000   0.00006   0.00002   0.00009   2.80801
   A24        2.11723  -0.00000  -0.00013  -0.00001  -0.00013   2.11709
   A25        1.78250   0.00000  -0.00005   0.00002  -0.00003   1.78247
   A26        1.86700  -0.00000  -0.00005   0.00002  -0.00003   1.86697
   A27        1.86555   0.00000  -0.00009   0.00009  -0.00001   1.86554
   A28        2.10136  -0.00000  -0.00027  -0.00001  -0.00028   2.10108
   A29        1.85664  -0.00000   0.00006  -0.00021  -0.00014   1.85650
   A30        2.81008   0.00000  -0.00013   0.00026   0.00013   2.81021
   A31        2.12676   0.00000  -0.00002   0.00007   0.00005   2.12681
   A32        1.83772  -0.00000  -0.00006   0.00003  -0.00003   1.83769
   A33        1.87008   0.00000   0.00002  -0.00005  -0.00003   1.87005
   A34        1.90979  -0.00000   0.00005   0.00004   0.00008   1.90988
   A35        2.12670  -0.00000   0.00015   0.00010   0.00026   2.12696
   A36        1.86648   0.00000   0.00002   0.00005   0.00008   1.86655
   A37        3.11101   0.00000   0.00005  -0.00002   0.00003   3.11104
   A38        3.00388  -0.00000   0.00006  -0.00011  -0.00005   3.00383
   A39        3.01805   0.00000   0.00010  -0.00006   0.00003   3.01808
   A40        2.92964  -0.00000   0.00003  -0.00003   0.00000   2.92964
   A41        2.94552   0.00000  -0.00004   0.00010   0.00006   2.94558
   A42        2.86509   0.00000  -0.00003  -0.00003  -0.00005   2.86504
   A43        3.09422   0.00000   0.00005  -0.00003   0.00002   3.09425
   A44        2.85569  -0.00000  -0.00004  -0.00000  -0.00005   2.85564
   A45        3.18605  -0.00000   0.00001  -0.00003  -0.00002   3.18603
   A46        2.98817  -0.00000  -0.00011  -0.00001  -0.00012   2.98805
   A47        3.27936  -0.00000  -0.00013   0.00006  -0.00007   3.27929
   A48        3.15543  -0.00000  -0.00009   0.00009  -0.00000   3.15543
    D1       -0.00965   0.00000   0.00000  -0.00001  -0.00000  -0.00965
    D2        3.13473   0.00000  -0.00000  -0.00001  -0.00002   3.13471
    D3        0.01149  -0.00000  -0.00007  -0.00003  -0.00010   0.01139
    D4       -2.08489  -0.00000  -0.00008  -0.00003  -0.00010  -2.08499
    D5        2.11087  -0.00000  -0.00008  -0.00003  -0.00011   2.11076
    D6       -3.13264   0.00000  -0.00007  -0.00002  -0.00009  -3.13273
    D7        1.05416   0.00000  -0.00007  -0.00002  -0.00009   1.05407
    D8       -1.03327   0.00000  -0.00007  -0.00003  -0.00010  -1.03337
    D9       -0.03205   0.00000  -0.00006   0.00016   0.00010  -0.03195
   D10       -2.00766   0.00000   0.00002   0.00016   0.00018  -2.00748
   D11        1.73815   0.00000   0.00001   0.00005   0.00006   1.73821
   D12        0.07376   0.00000   0.00004  -0.00004  -0.00000   0.07376
   D13        2.18419   0.00000  -0.00011  -0.00004  -0.00015   2.18404
   D14       -1.95949   0.00000  -0.00016  -0.00002  -0.00017  -1.95966
   D15        1.98444   0.00000   0.00009  -0.00007   0.00002   1.98446
   D16       -2.18831  -0.00000  -0.00006  -0.00006  -0.00013  -2.18844
   D17       -0.04881  -0.00000  -0.00011  -0.00004  -0.00015  -0.04896
   D18       -2.07884   0.00000   0.00012  -0.00008   0.00004  -2.07880
   D19        0.03160  -0.00000  -0.00003  -0.00007  -0.00011   0.03149
   D20        2.17110  -0.00000  -0.00008  -0.00005  -0.00013   2.17097
   D21       -2.55390  -0.00000   0.00009  -0.00003   0.00006  -2.55383
   D22        1.66290   0.00000   0.00015  -0.00004   0.00011   1.66301
   D23        2.05371  -0.00000  -0.00001   0.00003   0.00002   2.05374
   D24       -0.01267   0.00000   0.00004   0.00003   0.00007  -0.01260
   D25        0.50371  -0.00000  -0.00008   0.00007  -0.00001   0.50370
   D26       -1.56268   0.00000  -0.00002   0.00006   0.00004  -1.56264
   D27       -1.56573  -0.00000  -0.00014   0.00019   0.00005  -1.56568
   D28        0.72532  -0.00000   0.00009   0.00042   0.00052   0.72583
   D29        1.77430  -0.00000   0.00004   0.00011   0.00015   1.77445
   D30       -2.21784   0.00000   0.00027   0.00035   0.00062  -2.21722
   D31        0.02701  -0.00000  -0.00003   0.00013   0.00010   0.02712
   D32        2.31806   0.00000   0.00021   0.00036   0.00057   2.31863
   D33        1.83520  -0.00000   0.00006  -0.00003   0.00003   1.83523
   D34       -0.12414  -0.00000   0.00021  -0.00007   0.00014  -0.12400
   D35       -1.94104   0.00000   0.00017   0.00006   0.00022  -1.94082
   D36       -1.70024  -0.00000   0.00095   0.00017   0.00112  -1.69912
   D37        0.16379   0.00000   0.00092   0.00016   0.00108   0.16487
   D38        2.07088  -0.00000   0.00096   0.00007   0.00103   2.07192
   D39        2.11626  -0.00000  -0.00043   0.00017  -0.00026   2.11600
   D40        0.04463   0.00000  -0.00026   0.00014  -0.00012   0.04451
   D41       -0.00583   0.00000   0.00013  -0.00019  -0.00007  -0.00589
   D42       -2.15307  -0.00000  -0.00010  -0.00039  -0.00049  -2.15357
   D43       -2.19486   0.00000   0.00035  -0.00020   0.00015  -2.19471
   D44        1.94109  -0.00000   0.00012  -0.00040  -0.00028   1.94081
   D45        2.21673  -0.00000  -0.00147  -0.00007  -0.00154   2.21519
   D46       -0.04910  -0.00000  -0.00112   0.00002  -0.00110  -0.05020
   D47       -2.09717  -0.00000   0.00060  -0.00012   0.00048  -2.09669
   D48        1.94049  -0.00000   0.00062  -0.00019   0.00042   1.94091
   D49       -0.02053  -0.00000   0.00033  -0.00016   0.00017  -0.02036
   D50       -2.26606  -0.00000   0.00035  -0.00023   0.00012  -2.26594
         Item               Value     Threshold  Converged?
 Maximum Force            0.000011     0.000015     YES
 RMS     Force            0.000002     0.000010     YES
 Maximum Displacement     0.000512     0.000060     NO 
 RMS     Displacement     0.000151     0.000040     NO 
 Predicted change in Energy=-4.789470D-09
 GradGradGradGradGradGradGradGradGradGradGradGradGradGradGradGradGradGrad

                          Input orientation:                          
 ---------------------------------------------------------------------
 Center     Atomic      Atomic             Coordinates (Angstroms)
 Number     Number       Type             X           Y           Z
 ---------------------------------------------------------------------
      1          6           0       -0.710496   -1.391191   -1.137523
      2          8           0        0.472316   -1.208794   -0.942229
      3          8           0       -1.713790   -1.070412   -0.373689
      4          1           0       -1.413646   -0.619397    0.487022
      5          6           0       -1.202334   -2.084305   -2.434200
      6          9           0       -0.177296   -2.423010   -3.211851
      7          9           0       -2.004287   -1.261551   -3.126979
      8          9           0       -1.894784   -3.193957   -2.140106
      9          8           0        1.737491    0.074695    1.243211
     10          1           0        1.601983   -0.337709    0.374939
     11          1           0        1.951190    1.026516    1.105127
     12          8           0       -0.914173    0.133055    1.762659
     13          1           0        0.067724    0.123318    1.653317
     14          1           0       -1.066757   -0.326194    2.623238
     15          8           0       -0.769510   -1.219680    4.074164
     16          1           0       -0.966837   -0.849056    4.937295
     17          1           0        0.201933   -1.356936    4.036531
     18          8           0       -0.840094    2.896829    1.582328
     19          1           0       -1.490320    3.266824    0.980602
     20          1           0       -1.067466    1.953516    1.701097
     21          8           0        1.820880    2.743941    0.978632
     22          1           0        2.359284    3.333377    1.511260
     23          1           0        0.882395    2.947850    1.180362
     24          8           0        1.908954   -1.338280    3.595180
     25          1           0        2.020408   -0.864892    2.746849
     26          1           0        2.425704   -2.144846    3.535432
 ---------------------------------------------------------------------
                    Distance matrix (angstroms):
                    1          2          3          4          5
     1  C    0.000000
     2  O    1.212622   0.000000
     3  O    1.301130   2.263062   0.000000
     4  H    1.931122   2.438647   1.017018   0.000000
     5  C    1.550381   2.407685   2.352715   3.274774   0.000000
     6  F    2.377349   2.654712   3.499357   4.296887   1.330476
     7  F    2.376686   3.302950   2.775163   3.717825   1.341639
     8  F    2.378588   3.313450   2.768109   3.709670   1.340637
     9  O    3.716095   2.832695   3.979570   3.314099   5.179499
    10  H    2.957181   1.941615   3.477305   3.030829   4.336594
    11  H    4.237849   3.372736   4.473934   3.796473   5.669988
    12  O    3.282662   3.322549   2.579090   1.562981   4.755349
    13  H    3.269274   2.945349   2.950854   2.026407   4.816061
    14  H    3.924852   3.982497   3.155009   2.183968   5.356026
    15  O    5.214843   5.167829   4.549433   3.693621   6.579796
    16  H    6.104345   6.063776   5.367820   4.478539   7.477983
    17  H    5.254002   4.988297   4.816859   3.969014   6.661186
    18  O    5.079518   4.995193   4.508697   3.727265   6.409010
    19  H    5.176068   5.251702   4.549249   3.918190   6.354399
    20  H    4.401393   4.399808   3.723791   2.865956   5.781252
    21  O    5.290112   4.597004   5.373263   4.692108   6.640723
    22  H    6.225845   5.496506   6.287792   5.559540   7.589668
    23  H    5.170800   4.685216   5.030078   4.298579   6.537104
    24  O    5.409509   4.761174   5.380330   4.606203   6.825693
    25  H    4.777360   4.015489   4.870752   4.118229   6.222242
    26  H    5.678051   4.974070   5.794053   5.134239   6.985903
                    6          7          8          9         10
     6  F    0.000000
     7  F    2.166584   0.000000
     8  F    2.166279   2.172580   0.000000
     9  O    5.454587   5.906355   5.943429   0.000000
    10  H    4.514352   5.110978   5.168267   0.970741   0.000000
    11  H    5.921654   6.228305   6.567759   0.985240   1.586264
    12  O    5.641118   5.200177   5.221320   2.702694   2.911774
    13  H    5.496697   5.390949   5.407940   1.720080   2.049573
    14  H    6.263868   5.900750   5.621311   3.151030   3.489578
    15  O    7.408423   7.306360   6.616734   3.996843   4.481754
    16  H    8.337223   8.141190   7.513272   4.670434   5.260742
    17  H    7.336169   7.496158   6.776557   3.494301   4.050460
    18  O    7.191950   6.389448   7.215717   3.837106   4.228920
    19  H    7.188526   6.135354   7.186383   4.547243   4.787674
    20  H    6.639537   5.875765   6.475784   3.406966   3.759570
    21  O    6.946239   6.894339   7.667550   2.683623   3.147845
    22  H    7.866257   7.852858   8.604398   3.328286   3.916836
    23  H    7.018591   6.678711   7.513989   2.998360   3.458528
    24  O    7.201718   7.778609   7.127795   2.749118   3.386048
    25  H    6.539399   7.131435   6.680988   1.795492   2.465555
    26  H    7.237321   8.049395   7.209646   3.264088   3.732691
                   11         12         13         14         15
    11  H    0.000000
    12  O    3.072609   0.000000
    13  H    2.159566   0.988014   0.000000
    14  H    3.639023   0.987313   1.558799   0.000000
    15  O    4.611159   2.682140   2.892249   1.729699   0.000000
    16  H    5.168962   3.323496   3.577756   2.374495   0.959841
    17  H    4.163397   2.938751   2.808713   2.160880   0.981813
    18  O    3.393679   2.770641   2.919167   3.394517   4.812470
    19  H    4.108342   3.280864   3.572349   3.973341   5.497127
    20  H    3.213533   1.827941   2.154197   2.459151   3.973588
    21  O    1.727000   3.861598   3.224348   4.524257   5.657096
    22  H    2.377623   4.584843   3.946633   5.134853   6.090005
    23  H    2.199889   3.389661   2.977475   4.074365   5.335840
    24  O    3.434298   3.673282   3.049135   3.289961   2.723539
    25  H    2.505488   3.252121   2.446497   3.136249   3.109868
    26  H    4.023566   4.414333   3.774519   4.041890   3.369801
                   16         17         18         19         20
    16  H    0.000000
    17  H    1.560557   0.000000
    18  O    5.030260   5.020303   0.000000
    19  H    5.733230   5.794961   0.960086   0.000000
    20  H    4.282233   4.245553   0.977570   1.556501   0.000000
    21  O    6.029263   5.365532   2.732875   3.352231   3.080466
    22  H    6.347720   5.747190   3.229805   3.886576   3.699009
    23  H    5.652496   5.210750   1.769505   2.402378   2.249850
    24  O    3.211041   1.763253   5.435529   6.292699   4.825199
    25  H    3.704313   2.283032   4.867147   5.702273   4.309523
    26  H    3.892765   2.411858   6.316529   7.151823   5.688901
                   21         22         23         24         25
    21  O    0.000000
    22  H    0.959691   0.000000
    23  H    0.981340   1.561834   0.000000
    24  O    4.849599   5.135163   5.025543   0.000000
    25  H    4.023690   4.389418   4.276209   0.977846   0.000000
    26  H    5.550070   5.840601   5.819254   0.959765   1.557052
                   26
    26  H    0.000000
 Stoichiometry    C2H13F3O8
 Framework group  C1[X(C2H13F3O8)]
 Deg. of freedom    72
 Full point group                 C1      NOp   1
 Largest Abelian subgroup         C1      NOp   1
 Largest concise Abelian subgroup C1      NOp   1
                         Standard orientation:                         
 ---------------------------------------------------------------------
 Center     Atomic      Atomic             Coordinates (Angstroms)
 Number     Number       Type             X           Y           Z
 ---------------------------------------------------------------------
      1          6           0        1.632346   -0.050687    0.066262
      2          8           0        1.009806    0.066987    1.100211
      3          8           0        1.171246   -0.196696   -1.141632
      4          1           0        0.154704   -0.216028   -1.165998
      5          6           0        3.182650   -0.035286    0.068107
      6          9           0        3.656468    0.103006    1.303639
      7          9           0        3.639440    0.983415   -0.675926
      8          9           0        3.664406   -1.176635   -0.444280
      9          8           0       -1.794708    0.161704    1.487370
     10          1           0       -0.841961    0.226056    1.661924
     11          1           0       -2.181601    1.066400    1.537752
     12          8           0       -1.407573   -0.169157   -1.166912
     13          1           0       -1.625330   -0.077326   -0.207579
     14          1           0       -1.865052   -1.000109   -1.440809
     15          8           0       -2.758866   -2.478440   -1.354248
     16          1           0       -3.582186   -2.592218   -1.834346
     17          1           0       -2.974812   -2.533236   -0.398046
     18          8           0       -2.540132    2.323063   -1.594230
     19          1           0       -2.001182    2.910837   -2.128851
     20          1           0       -2.136700    1.434651   -1.654296
     21          8           0       -2.817153    2.613898    1.108968
     22          1           0       -3.700011    2.888012    1.366708
     23          1           0       -2.778471    2.647077    0.128952
     24          8           0       -3.160741   -2.218602    1.326917
     25          1           0       -2.706768   -1.383362    1.555970
     26          1           0       -2.908474   -2.865044    1.989958
 ---------------------------------------------------------------------
 Rotational constants (GHZ):           0.6660744           0.2649037           0.2417132
 Standard basis: 6-31++G(d,p) (6D, 7F)
 There are   325 symmetry adapted cartesian basis functions of A   symmetry.
 There are   325 symmetry adapted basis functions of A   symmetry.
   325 basis functions,   520 primitive gaussians,   325 cartesian basis functions
    58 alpha electrons       58 beta electrons
       nuclear repulsion energy       963.7375374606 Hartrees.
 NAtoms=   26 NActive=   26 NUniq=   26 SFac= 1.00D+00 NAtFMM=   60 NAOKFM=F Big=F
 Integral buffers will be    131072 words long.
 Raffenetti 2 integral format.
 Two-electron integral symmetry is turned on.
 Nuclear repulsion after empirical dispersion term =      963.7249022826 Hartrees.
 One-electron integrals computed using PRISM.
 NBasis=   325 RedAO= T EigKep=  3.54D-05  NBF=   325
 NBsUse=   325 1.00D-06 EigRej= -1.00D+00 NBFU=   325
 Initial guess from the checkpoint file:  "/local_scratch/slurm.5787653/Gau-1715657.chk"
 B after Tr=    -0.000000    0.000000    0.000000
         Rot=    1.000000    0.000003   -0.000000   -0.000022 Ang=   0.00 deg.
 Requested convergence on RMS density matrix=1.00D-10 within 128 cycles.
 Requested convergence on MAX density matrix=1.00D-08.
 Requested convergence on             energy=1.00D-08.
 No special actions if energy rises.
 SCF Done:  E(RwB97XD) =  -985.247529540     A.U. after   11 cycles
            NFock= 11  Conv=0.58D-10     -V/T= 2.0083
 Calling FoFJK, ICntrl=      2127 FMM=F ISym2X=0 I1Cent= 0 IOpClX= 0 NMat=1 NMatS=1 NMatT=0.
 ***** Axes restored to original set *****
 -------------------------------------------------------------------
 Center     Atomic                   Forces (Hartrees/Bohr)
 Number     Number              X              Y              Z
 -------------------------------------------------------------------
      1        6          -0.000001676   -0.000000253   -0.000000201
      2        8           0.000000074   -0.000000894   -0.000001609
      3        8           0.000001697    0.000000856    0.000001678
      4        1          -0.000001538   -0.000001133   -0.000002915
      5        6           0.000000382   -0.000000251   -0.000000867
      6        9           0.000000309    0.000000343    0.000000505
      7        9           0.000000131    0.000000419    0.000000328
      8        9           0.000000125    0.000000168    0.000000407
      9        8           0.000001082    0.000002437    0.000001376
     10        1          -0.000000433   -0.000000005    0.000000114
     11        1          -0.000000304   -0.000001691   -0.000000063
     12        8           0.000001887    0.000000920   -0.000001066
     13        1          -0.000000239    0.000000938    0.000000269
     14        1          -0.000000673   -0.000001263    0.000001021
     15        8          -0.000000302    0.000000424    0.000000043
     16        1          -0.000000506   -0.000000225    0.000000287
     17        1           0.000000648   -0.000000357    0.000000116
     18        8           0.000002685    0.000002500   -0.000000483
     19        1          -0.000000487   -0.000000737    0.000000368
     20        1          -0.000002022   -0.000001570   -0.000000111
     21        8           0.000000639    0.000000513    0.000000753
     22        1           0.000000842   -0.000000082    0.000000058
     23        1          -0.000002355   -0.000000592   -0.000000029
     24        8          -0.000000649    0.000000073   -0.000002063
     25        1           0.000000083    0.000000042    0.000001169
     26        1           0.000000602   -0.000000580    0.000000915
 -------------------------------------------------------------------
 Cartesian Forces:  Max     0.000002915 RMS     0.000001053

 GradGradGradGradGradGradGradGradGradGradGradGradGradGradGradGradGradGrad
 Berny optimization.
 Using GEDIIS/GDIIS optimizer.
 FormGI is forming the generalized inverse of G from B-inverse, IUseBI=4.
 Internal  Forces:  Max     0.000008154 RMS     0.000001264
 Search for a local minimum.
 Step number  10 out of a maximum of  156
 All quantities printed in internal units (Hartrees-Bohrs-Radians)
 Mixed Optimization -- En-DIIS/RFO-DIIS
 Swapping is turned off.
 Update second derivatives using D2CorX and points    4    5    6    7    8
                                                      9   10
 DE= -4.97D-09 DEPred=-4.79D-09 R= 1.04D+00
 Trust test= 1.04D+00 RLast= 3.10D-03 DXMaxT set to 1.27D+00
 ITU=  0  0  0  1  1  1  1  1  1  0
     Eigenvalues ---    0.00032   0.00038   0.00040   0.00073   0.00088
     Eigenvalues ---    0.00197   0.00236   0.00332   0.00383   0.00441
     Eigenvalues ---    0.00526   0.00672   0.00786   0.00849   0.00973
     Eigenvalues ---    0.01047   0.01121   0.01168   0.01423   0.01463
     Eigenvalues ---    0.01507   0.01600   0.01691   0.01752   0.01892
     Eigenvalues ---    0.02048   0.02226   0.02329   0.02380   0.02490
     Eigenvalues ---    0.02782   0.02978   0.03131   0.03355   0.03506
     Eigenvalues ---    0.03997   0.04049   0.05001   0.05389   0.05856
     Eigenvalues ---    0.05987   0.06296   0.06589   0.08175   0.08563
     Eigenvalues ---    0.11670   0.13613   0.19550   0.21586   0.21842
     Eigenvalues ---    0.23898   0.28114   0.35201   0.37572   0.38085
     Eigenvalues ---    0.38747   0.42369   0.43873   0.45108   0.47281
     Eigenvalues ---    0.47814   0.50325   0.50573   0.52207   0.55728
     Eigenvalues ---    0.57114   0.57220   0.57395   0.57485   0.59579
     Eigenvalues ---    0.90722   0.96977
 En-DIIS/RFO-DIIS/Sim-DIIS IScMMF=       -3 using points:    10    9    8    7    6    5    4    3
 RFO step:  Lambda=-3.63732868D-10.
 DIIS inversion failure, remove point   8.
 DIIS inversion failure, remove point   7.
 DIIS inversion failure, remove point   6.
 DIIS inversion failure, remove point   5.
 RFO-DIIS uses    4 points instead of    8
 DidBck=F Rises=F RFO-DIIS coefs:    0.98223    0.05570   -0.02266   -0.01527    0.00000
                  RFO-DIIS coefs:    0.00000    0.00000    0.00000
 Iteration  1 RMS(Cart)=  0.00005384 RMS(Int)=  0.00000001
 Iteration  2 RMS(Cart)=  0.00000000 RMS(Int)=  0.00000001
 Variable       Old X    -DE/DX   Delta X   Delta X   Delta X     New X
                                 (Linear)    (Quad)   (Total)
    R1        2.29152  -0.00000  -0.00000  -0.00000  -0.00000   2.29152
    R2        2.45878  -0.00000  -0.00000   0.00000   0.00000   2.45878
    R3        2.92980  -0.00000   0.00000  -0.00000  -0.00000   2.92979
    R4        1.92188  -0.00000   0.00000  -0.00001  -0.00001   1.92187
    R5        2.95361   0.00000  -0.00001   0.00004   0.00003   2.95364
    R6        2.51424  -0.00000   0.00000  -0.00000  -0.00000   2.51423
    R7        2.53533  -0.00000   0.00000  -0.00000   0.00000   2.53533
    R8        2.53344   0.00000  -0.00000  -0.00000  -0.00000   2.53344
    R9        1.83443   0.00000  -0.00000   0.00000   0.00000   1.83443
   R10        1.86183  -0.00000   0.00000  -0.00000  -0.00000   1.86183
   R11        3.25048   0.00000  -0.00000   0.00001   0.00001   3.25049
   R12        3.39299   0.00000  -0.00001   0.00001   0.00001   3.39299
   R13        3.26356   0.00000  -0.00000   0.00000   0.00000   3.26356
   R14        1.86708   0.00000  -0.00000  -0.00000  -0.00000   1.86707
   R15        1.86575   0.00000  -0.00000   0.00000   0.00000   1.86575
   R16        3.45431   0.00000   0.00000   0.00002   0.00002   3.45433
   R17        3.26866   0.00000   0.00000   0.00001   0.00001   3.26867
   R18        1.81384   0.00000  -0.00000   0.00000   0.00000   1.81384
   R19        1.85536   0.00000  -0.00000   0.00000   0.00000   1.85536
   R20        3.33206  -0.00000   0.00001  -0.00000   0.00001   3.33207
   R21        1.81430  -0.00000  -0.00000  -0.00000  -0.00000   1.81430
   R22        1.84734   0.00000  -0.00000   0.00000   0.00000   1.84734
   R23        3.34388  -0.00000   0.00001  -0.00005  -0.00004   3.34384
   R24        1.81355   0.00000  -0.00000   0.00000   0.00000   1.81355
   R25        1.85446   0.00000   0.00000   0.00000   0.00001   1.85447
   R26        1.84786  -0.00000   0.00000  -0.00000  -0.00000   1.84786
   R27        1.81369   0.00000  -0.00000   0.00000  -0.00000   1.81369
    A1        2.24019   0.00000   0.00000   0.00000   0.00000   2.24019
    A2        2.10759  -0.00000   0.00000  -0.00000   0.00000   2.10759
    A3        1.93541  -0.00000  -0.00000   0.00000  -0.00000   1.93541
    A4        1.95907   0.00001   0.00000   0.00000   0.00001   1.95908
    A5        1.93718  -0.00000   0.00000  -0.00000  -0.00000   1.93718
    A6        1.92553  -0.00000  -0.00000  -0.00000  -0.00000   1.92552
    A7        1.92881  -0.00000   0.00000  -0.00000  -0.00000   1.92881
    A8        1.89107   0.00000  -0.00000   0.00000   0.00000   1.89107
    A9        1.89172   0.00000  -0.00000   0.00000   0.00000   1.89172
   A10        1.88822   0.00000  -0.00000   0.00000   0.00000   1.88822
   A11        1.89161  -0.00000   0.00000   0.00000   0.00000   1.89162
   A12        1.66067  -0.00000   0.00001  -0.00001  -0.00000   1.66067
   A13        2.15164  -0.00000  -0.00001  -0.00002  -0.00003   2.15162
   A14        1.78919   0.00000  -0.00000  -0.00000  -0.00000   1.78919
   A15        2.20030   0.00000   0.00001   0.00001   0.00002   2.20032
   A16        1.53888   0.00000  -0.00001   0.00003   0.00002   1.53890
   A17        1.79519   0.00000  -0.00001   0.00002   0.00001   1.79520
   A18        2.02425  -0.00000  -0.00001  -0.00003  -0.00004   2.02421
   A19        2.00994   0.00000  -0.00001   0.00000  -0.00001   2.00993
   A20        1.81880  -0.00000   0.00001  -0.00001  -0.00000   1.81879
   A21        1.66035  -0.00000   0.00002  -0.00002  -0.00000   1.66034
   A22        2.07104   0.00000   0.00001   0.00004   0.00005   2.07109
   A23        2.80801   0.00000   0.00000   0.00001   0.00001   2.80802
   A24        2.11709   0.00000  -0.00001   0.00002   0.00001   2.11710
   A25        1.78247  -0.00000  -0.00001   0.00002   0.00001   1.78248
   A26        1.86697  -0.00000  -0.00001   0.00001   0.00000   1.86697
   A27        1.86554  -0.00000  -0.00001  -0.00001  -0.00002   1.86552
   A28        2.10108   0.00000  -0.00001   0.00004   0.00003   2.10111
   A29        1.85650   0.00000   0.00001   0.00003   0.00004   1.85654
   A30        2.81021  -0.00000  -0.00002  -0.00005  -0.00007   2.81014
   A31        2.12681   0.00000  -0.00000   0.00000  -0.00000   2.12681
   A32        1.83769  -0.00000  -0.00000  -0.00001  -0.00001   1.83768
   A33        1.87005   0.00000   0.00000   0.00001   0.00001   1.87006
   A34        1.90988   0.00000   0.00002  -0.00001   0.00001   1.90988
   A35        2.12696  -0.00000   0.00003   0.00003   0.00006   2.12702
   A36        1.86655   0.00000   0.00000   0.00001   0.00001   1.86656
   A37        3.11104   0.00001   0.00000   0.00002   0.00002   3.11106
   A38        3.00383  -0.00000   0.00000   0.00001   0.00001   3.00384
   A39        3.01808   0.00000   0.00001  -0.00002  -0.00002   3.01806
   A40        2.92964   0.00000   0.00000  -0.00000   0.00000   2.92964
   A41        2.94558   0.00000  -0.00000   0.00004   0.00004   2.94562
   A42        2.86504   0.00000  -0.00000  -0.00001  -0.00002   2.86502
   A43        3.09425   0.00000  -0.00000   0.00002   0.00002   3.09427
   A44        2.85564   0.00000   0.00000  -0.00003  -0.00003   2.85561
   A45        3.18603  -0.00000   0.00001  -0.00004  -0.00003   3.18600
   A46        2.98805  -0.00000  -0.00002  -0.00001  -0.00003   2.98802
   A47        3.27929   0.00000  -0.00001   0.00000  -0.00001   3.27929
   A48        3.15543  -0.00000  -0.00001   0.00001  -0.00000   3.15543
    D1       -0.00965   0.00000   0.00000  -0.00001  -0.00001  -0.00966
    D2        3.13471   0.00000   0.00000  -0.00001  -0.00001   3.13471
    D3        0.01139  -0.00000   0.00001   0.00001   0.00001   0.01140
    D4       -2.08499  -0.00000   0.00001   0.00001   0.00001  -2.08498
    D5        2.11076  -0.00000   0.00001   0.00001   0.00001   2.11077
    D6       -3.13273   0.00000   0.00001   0.00001   0.00001  -3.13272
    D7        1.05407   0.00000   0.00001   0.00001   0.00001   1.05408
    D8       -1.03337   0.00000   0.00001   0.00001   0.00001  -1.03335
    D9       -0.03195   0.00000  -0.00002   0.00005   0.00003  -0.03192
   D10       -2.00748  -0.00000  -0.00002   0.00007   0.00005  -2.00743
   D11        1.73821   0.00000  -0.00000   0.00004   0.00004   1.73825
   D12        0.07376   0.00000   0.00001  -0.00002  -0.00001   0.07375
   D13        2.18404   0.00000   0.00000  -0.00006  -0.00006   2.18398
   D14       -1.95966  -0.00000   0.00002  -0.00002   0.00000  -1.95966
   D15        1.98446  -0.00000   0.00001  -0.00002  -0.00001   1.98446
   D16       -2.18844  -0.00000   0.00001  -0.00006  -0.00006  -2.18850
   D17       -0.04896  -0.00000   0.00002  -0.00002   0.00000  -0.04895
   D18       -2.07880   0.00000   0.00002   0.00000   0.00002  -2.07878
   D19        0.03149   0.00000   0.00001  -0.00004  -0.00003   0.03146
   D20        2.17097  -0.00000   0.00003  -0.00000   0.00003   2.17100
   D21       -2.55383   0.00000  -0.00001  -0.00003  -0.00005  -2.55388
   D22        1.66301  -0.00000  -0.00001  -0.00003  -0.00004   1.66297
   D23        2.05374   0.00000  -0.00002  -0.00002  -0.00004   2.05370
   D24       -0.01260   0.00000  -0.00002  -0.00001  -0.00003  -0.01263
   D25        0.50370  -0.00000  -0.00001  -0.00004  -0.00005   0.50364
   D26       -1.56264  -0.00000  -0.00001  -0.00004  -0.00005  -1.56269
   D27       -1.56568  -0.00000  -0.00001   0.00005   0.00003  -1.56565
   D28        0.72583   0.00000   0.00004   0.00009   0.00013   0.72596
   D29        1.77445   0.00000  -0.00002   0.00007   0.00005   1.77451
   D30       -2.21722   0.00000   0.00003   0.00011   0.00015  -2.21707
   D31        0.02712  -0.00000  -0.00001   0.00005   0.00005   0.02716
   D32        2.31863  -0.00000   0.00004   0.00010   0.00014   2.31877
   D33        1.83523   0.00000  -0.00003   0.00001  -0.00002   1.83522
   D34       -0.12400  -0.00000  -0.00002   0.00001  -0.00001  -0.12401
   D35       -1.94082   0.00000  -0.00006   0.00003  -0.00002  -1.94084
   D36       -1.69912  -0.00000  -0.00001  -0.00002  -0.00003  -1.69915
   D37        0.16487   0.00000  -0.00001  -0.00001  -0.00002   0.16485
   D38        2.07192  -0.00000   0.00001  -0.00003  -0.00001   2.07190
   D39        2.11600   0.00000  -0.00001   0.00003   0.00002   2.11601
   D40        0.04451   0.00000   0.00001  -0.00001  -0.00000   0.04451
   D41       -0.00589   0.00000   0.00002  -0.00004  -0.00003  -0.00592
   D42       -2.15357  -0.00000  -0.00003  -0.00007  -0.00010  -2.15367
   D43       -2.19471   0.00000   0.00004  -0.00007  -0.00003  -2.19474
   D44        1.94081  -0.00000  -0.00001  -0.00010  -0.00011   1.94070
   D45        2.21519  -0.00000  -0.00004   0.00009   0.00005   2.21525
   D46       -0.05020  -0.00000  -0.00002   0.00003   0.00001  -0.05019
   D47       -2.09669   0.00000   0.00005  -0.00005  -0.00001  -2.09669
   D48        1.94091   0.00000   0.00005  -0.00005  -0.00000   1.94091
   D49       -0.02036   0.00000   0.00003  -0.00000   0.00003  -0.02033
   D50       -2.26594   0.00000   0.00003  -0.00000   0.00003  -2.26591
         Item               Value     Threshold  Converged?
 Maximum Force            0.000008     0.000015     YES
 RMS     Force            0.000001     0.000010     YES
 Maximum Displacement     0.000216     0.000060     NO 
 RMS     Displacement     0.000054     0.000040     NO 
 Predicted change in Energy=-4.113529D-10
 GradGradGradGradGradGradGradGradGradGradGradGradGradGradGradGradGradGrad

                          Input orientation:                          
 ---------------------------------------------------------------------
 Center     Atomic      Atomic             Coordinates (Angstroms)
 Number     Number       Type             X           Y           Z
 ---------------------------------------------------------------------
      1          6           0       -0.710502   -1.391201   -1.137531
      2          8           0        0.472313   -1.208807   -0.942257
      3          8           0       -1.713786   -1.070390   -0.373697
      4          1           0       -1.413637   -0.619359    0.486997
      5          6           0       -1.202361   -2.084350   -2.434179
      6          9           0       -0.177333   -2.423102   -3.211823
      7          9           0       -2.004303   -1.261604   -3.126981
      8          9           0       -1.894831   -3.193979   -2.140041
      9          8           0        1.737500    0.074726    1.243230
     10          1           0        1.601990   -0.337683    0.374960
     11          1           0        1.951213    1.026542    1.105139
     12          8           0       -0.914171    0.133102    1.762652
     13          1           0        0.067725    0.123383    1.653321
     14          1           0       -1.066754   -0.326191    2.623209
     15          8           0       -0.769522   -1.219745    4.074102
     16          1           0       -0.966870   -0.849171    4.937249
     17          1           0        0.201922   -1.357004    4.036486
     18          8           0       -0.840075    2.896870    1.582300
     19          1           0       -1.490298    3.266882    0.980581
     20          1           0       -1.067497    1.953570    1.701081
     21          8           0        1.820900    2.743970    0.978677
     22          1           0        2.359283    3.333394    1.511340
     23          1           0        0.882402    2.947863    1.180375
     24          8           0        1.908954   -1.338299    3.595167
     25          1           0        2.020422   -0.864893    2.746851
     26          1           0        2.425788   -2.144815    3.535458
 ---------------------------------------------------------------------
                    Distance matrix (angstroms):
                    1          2          3          4          5
     1  C    0.000000
     2  O    1.212622   0.000000
     3  O    1.301130   2.263062   0.000000
     4  H    1.931121   2.438651   1.017011   0.000000
     5  C    1.550380   2.407684   2.352713   3.274768   0.000000
     6  F    2.377347   2.654710   3.499354   4.296883   1.330475
     7  F    2.376684   3.302943   2.775164   3.717821   1.341639
     8  F    2.378586   3.313452   2.768100   3.709655   1.340637
     9  O    3.716138   2.832756   3.979588   3.314107   5.179549
    10  H    2.957220   1.941671   3.477315   3.030825   4.336646
    11  H    4.237898   3.372797   4.473958   3.796486   5.670049
    12  O    3.282688   3.322587   2.579101   1.562997   4.755370
    13  H    3.269320   2.945410   2.950877   2.026428   4.816104
    14  H    3.924835   3.982497   3.154985   2.183960   5.355996
    15  O    5.214787   5.167797   4.549380   3.693599   6.579713
    16  H    6.104299   6.063759   5.367771   4.478522   7.477906
    17  H    5.253964   4.988282   4.816825   3.969008   6.661122
    18  O    5.079549   4.995231   4.508708   3.727268   6.409049
    19  H    5.176119   5.251756   4.549279   3.918210   6.354462
    20  H    4.401437   4.399872   3.723805   2.865969   5.781294
    21  O    5.290177   4.597077   5.373292   4.692117   6.640811
    22  H    6.225905   5.496579   6.287812   5.559538   7.589756
    23  H    5.170832   4.685258   5.030078   4.298562   6.537156
    24  O    5.409508   4.761189   5.380326   4.606214   6.825679
    25  H    4.777381   4.015524   4.870766   4.118251   6.222257
    26  H    5.678123   4.974144   5.794131   5.134327   6.985964
                    6          7          8          9         10
     6  F    0.000000
     7  F    2.166585   0.000000
     8  F    2.166280   2.172580   0.000000
     9  O    5.454652   5.906404   5.943466   0.000000
    10  H    4.514419   5.111024   5.168308   0.970741   0.000000
    11  H    5.921733   6.228367   6.567804   0.985239   1.586263
    12  O    5.641144   5.200202   5.221319   2.702696   2.911768
    13  H    5.496750   5.390989   5.407967   1.720085   2.049575
    14  H    6.263841   5.900735   5.621252   3.151019   3.489549
    15  O    7.408337   7.306301   6.616607   3.996830   4.481713
    16  H    8.337146   8.141140   7.513140   4.670437   5.260717
    17  H    7.336101   7.496118   6.776454   3.494300   4.050429
    18  O    7.192006   6.389496   7.215731   3.837103   4.228911
    19  H    7.188605   6.135426   7.186421   4.547255   4.787684
    20  H    6.639599   5.875809   6.475798   3.407006   3.759601
    21  O    6.946356   6.894435   7.667613   2.683618   3.147854
    22  H    7.866381   7.852956   8.604456   3.328275   3.916844
    23  H    7.018669   6.678772   7.514014   2.998342   3.458514
    24  O    7.201702   7.778607   7.127758   2.749118   3.386029
    25  H    6.539414   7.131457   6.680985   1.795496   2.465543
    26  H    7.237367   8.049463   7.209700   3.264110   3.732709
                   11         12         13         14         15
    11  H    0.000000
    12  O    3.072618   0.000000
    13  H    2.159566   0.988011   0.000000
    14  H    3.639031   0.987314   1.558795   0.000000
    15  O    4.611176   2.682148   2.892258   1.729704   0.000000
    16  H    5.169001   3.323508   3.577769   2.374503   0.959841
    17  H    4.163424   2.938775   2.808742   2.160895   0.981814
    18  O    3.393684   2.770638   2.919140   3.394554   4.812544
    19  H    4.108361   3.280874   3.572338   3.973385   5.497200
    20  H    3.213586   1.827951   2.154204   2.459193   3.973657
    21  O    1.727001   3.861588   3.224320   4.524259   5.657117
    22  H    2.377622   4.584815   3.946590   5.134837   6.090012
    23  H    2.199884   3.389631   2.977426   4.074360   5.335866
    24  O    3.434312   3.673305   3.049165   3.289970   2.723539
    25  H    2.505501   3.252149   2.446533   3.136263   3.109872
    26  H    4.023578   4.414416   3.774602   4.041960   3.369851
                   16         17         18         19         20
    16  H    0.000000
    17  H    1.560559   0.000000
    18  O    5.030366   5.020382   0.000000
    19  H    5.733331   5.795040   0.960086   0.000000
    20  H    4.282320   4.245638   0.977571   1.556492   0.000000
    21  O    6.029313   5.365563   2.732860   3.352234   3.080493
    22  H    6.347755   5.747208   3.229780   3.886568   3.699019
    23  H    5.652555   5.210787   1.769483   2.402373   2.249857
    24  O    3.211043   1.763255   5.435573   6.292748   4.825270
    25  H    3.704323   2.283040   4.867184   5.702318   4.309595
    26  H    3.892793   2.411898   6.316587   7.151894   5.689001
                   21         22         23         24         25
    21  O    0.000000
    22  H    0.959691   0.000000
    23  H    0.981343   1.561842   0.000000
    24  O    4.849608   5.135158   5.025556   0.000000
    25  H    4.023697   4.389411   4.276218   0.977844   0.000000
    26  H    5.550066   5.840569   5.819263   0.959765   1.557056
                   26
    26  H    0.000000
 Stoichiometry    C2H13F3O8
 Framework group  C1[X(C2H13F3O8)]
 Deg. of freedom    72
 Full point group                 C1      NOp   1
 Largest Abelian subgroup         C1      NOp   1
 Largest concise Abelian subgroup C1      NOp   1
                         Standard orientation:                         
 ---------------------------------------------------------------------
 Center     Atomic      Atomic             Coordinates (Angstroms)
 Number     Number       Type             X           Y           Z
 ---------------------------------------------------------------------
      1          6           0        1.632355   -0.050651    0.066277
      2          8           0        1.009821    0.067003    1.100231
      3          8           0        1.171250   -0.196623   -1.141619
      4          1           0        0.154714   -0.215952   -1.165989
      5          6           0        3.182658   -0.035265    0.068115
      6          9           0        3.656481    0.102975    1.303650
      7          9           0        3.639452    0.983461   -0.675881
      8          9           0        3.664399   -1.176599   -0.444319
      9          8           0       -1.794761    0.161675    1.487359
     10          1           0       -0.842016    0.226037    1.661922
     11          1           0       -2.181669    1.066362    1.537766
     12          8           0       -1.407581   -0.169115   -1.166927
     13          1           0       -1.625364   -0.077292   -0.207601
     14          1           0       -1.865003   -1.000099   -1.440826
     15          8           0       -2.758725   -2.478493   -1.354284
     16          1           0       -3.582022   -2.592332   -1.834406
     17          1           0       -2.974690   -2.533317   -0.398088
     18          8           0       -2.540170    2.323096   -1.594196
     19          1           0       -2.001243    2.910899   -2.128807
     20          1           0       -2.136720    1.434694   -1.654325
     21          8           0       -2.817276    2.613838    1.108988
     22          1           0       -3.700158    2.887902    1.366699
     23          1           0       -2.778548    2.647033    0.128972
     24          8           0       -3.160693   -2.218686    1.326870
     25          1           0       -2.706764   -1.383430    1.555946
     26          1           0       -2.908500   -2.865103    1.989963
 ---------------------------------------------------------------------
 Rotational constants (GHZ):           0.6660684           0.2649031           0.2417118
 Standard basis: 6-31++G(d,p) (6D, 7F)
 There are   325 symmetry adapted cartesian basis functions of A   symmetry.
 There are   325 symmetry adapted basis functions of A   symmetry.
   325 basis functions,   520 primitive gaussians,   325 cartesian basis functions
    58 alpha electrons       58 beta electrons
       nuclear repulsion energy       963.7357650238 Hartrees.
 NAtoms=   26 NActive=   26 NUniq=   26 SFac= 1.00D+00 NAtFMM=   60 NAOKFM=F Big=F
 Integral buffers will be    131072 words long.
 Raffenetti 2 integral format.
 Two-electron integral symmetry is turned on.
 Nuclear repulsion after empirical dispersion term =      963.7231299419 Hartrees.
 One-electron integrals computed using PRISM.
 NBasis=   325 RedAO= T EigKep=  3.54D-05  NBF=   325
 NBsUse=   325 1.00D-06 EigRej= -1.00D+00 NBFU=   325
 Initial guess from the checkpoint file:  "/local_scratch/slurm.5787653/Gau-1715657.chk"
 B after Tr=     0.000000    0.000000   -0.000000
         Rot=    1.000000   -0.000009    0.000003   -0.000008 Ang=  -0.00 deg.
 Requested convergence on RMS density matrix=1.00D-10 within 128 cycles.
 Requested convergence on MAX density matrix=1.00D-08.
 Requested convergence on             energy=1.00D-08.
 No special actions if energy rises.
 SCF Done:  E(RwB97XD) =  -985.247529540     A.U. after   10 cycles
            NFock= 10  Conv=0.41D-10     -V/T= 2.0083
 Calling FoFJK, ICntrl=      2127 FMM=F ISym2X=0 I1Cent= 0 IOpClX= 0 NMat=1 NMatS=1 NMatT=0.
 ***** Axes restored to original set *****
 -------------------------------------------------------------------
 Center     Atomic                   Forces (Hartrees/Bohr)
 Number     Number              X              Y              Z
 -------------------------------------------------------------------
      1        6          -0.000000507   -0.000000121   -0.000000210
      2        8           0.000000442   -0.000000048   -0.000000063
      3        8           0.000000004    0.000000034   -0.000000074
      4        1          -0.000000257   -0.000000068   -0.000000468
      5        6           0.000000203    0.000000003   -0.000000256
      6        9           0.000000256    0.000000134    0.000000005
      7        9           0.000000107    0.000000198   -0.000000047
      8        9           0.000000095    0.000000014   -0.000000002
      9        8           0.000000399    0.000000104   -0.000000122
     10        1          -0.000000039    0.000000048    0.000000111
     11        1          -0.000000222   -0.000000132    0.000000192
     12        8          -0.000000369   -0.000000138    0.000000052
     13        1           0.000001026    0.000000442    0.000000100
     14        1          -0.000000489   -0.000000038    0.000000196
     15        8           0.000000507    0.000000073   -0.000000141
     16        1          -0.000000275   -0.000000204    0.000000107
     17        1          -0.000000403   -0.000000020    0.000000055
     18        8          -0.000000493    0.000000060   -0.000000675
     19        1          -0.000000004    0.000000840   -0.000000026
     20        1           0.000000663   -0.000000908    0.000000723
     21        8          -0.000000569   -0.000000045    0.000000086
     22        1          -0.000000102    0.000000077    0.000000187
     23        1           0.000000268   -0.000000018    0.000000172
     24        8          -0.000000318   -0.000000070   -0.000000831
     25        1          -0.000000060    0.000000074    0.000000453
     26        1           0.000000139   -0.000000290    0.000000478
 -------------------------------------------------------------------
 Cartesian Forces:  Max     0.000001026 RMS     0.000000333

 GradGradGradGradGradGradGradGradGradGradGradGradGradGradGradGradGradGrad
 Berny optimization.
 Using GEDIIS/GDIIS optimizer.
 FormGI is forming the generalized inverse of G from B-inverse, IUseBI=4.
 Internal  Forces:  Max     0.000000891 RMS     0.000000225
 Search for a local minimum.
 Step number  11 out of a maximum of  156
 All quantities printed in internal units (Hartrees-Bohrs-Radians)
 Mixed Optimization -- En-DIIS/RFO-DIIS
 Swapping is turned off.
 Update second derivatives using D2CorX and points    4    5    6    7    8
                                                      9   10   11
 DE= -7.32D-10 DEPred=-4.11D-10 R= 1.78D+00
 Trust test= 1.78D+00 RLast= 3.84D-04 DXMaxT set to 1.27D+00
 ITU=  0  0  0  0  1  1  1  1  1  1  0
     Eigenvalues ---    0.00031   0.00038   0.00040   0.00069   0.00093
     Eigenvalues ---    0.00194   0.00231   0.00349   0.00386   0.00447
     Eigenvalues ---    0.00496   0.00676   0.00798   0.00849   0.00976
     Eigenvalues ---    0.01025   0.01128   0.01164   0.01426   0.01466
     Eigenvalues ---    0.01554   0.01591   0.01687   0.01754   0.01894
     Eigenvalues ---    0.02021   0.02189   0.02314   0.02379   0.02493
     Eigenvalues ---    0.02795   0.02951   0.03138   0.03362   0.03465
     Eigenvalues ---    0.03979   0.04044   0.05006   0.05394   0.05856
     Eigenvalues ---    0.06086   0.06335   0.06830   0.08165   0.08548
     Eigenvalues ---    0.11670   0.13613   0.19548   0.21568   0.21841
     Eigenvalues ---    0.23901   0.28087   0.35789   0.37572   0.38498
     Eigenvalues ---    0.38747   0.42335   0.43754   0.45184   0.47267
     Eigenvalues ---    0.47858   0.50324   0.50708   0.52209   0.55700
     Eigenvalues ---    0.57106   0.57222   0.57397   0.57478   0.59511
     Eigenvalues ---    0.89546   0.96440
 En-DIIS/RFO-DIIS/Sim-DIIS IScMMF=       -3 using points:    11   10    9    8    7    6    5    4    3
 RFO step:  Lambda=-3.03065105D-11.
 DIIS inversion failure, remove point   9.
 DIIS inversion failure, remove point   8.
 DIIS inversion failure, remove point   7.
 DIIS inversion failure, remove point   6.
 DIIS inversion failure, remove point   5.
 DIIS inversion failure, remove point   4.
 DIIS inversion failure, remove point   3.
 DIIS inversion failure, remove point   2.
 Use linear search instead of GDIIS.
 RFO step:  Lambda= 0.00000000D+00 EMin= 3.13793600D-04
 Quartic linear search produced a step of  0.02173.
 Iteration  1 RMS(Cart)=  0.00002677 RMS(Int)=  0.00000000
 Iteration  2 RMS(Cart)=  0.00000000 RMS(Int)=  0.00000000
 Variable       Old X    -DE/DX   Delta X   Delta X   Delta X     New X
                                 (Linear)    (Quad)   (Total)
    R1        2.29152   0.00000  -0.00000   0.00000   0.00000   2.29152
    R2        2.45878   0.00000   0.00000   0.00000   0.00000   2.45878
    R3        2.92979  -0.00000  -0.00000  -0.00000  -0.00000   2.92979
    R4        1.92187   0.00000  -0.00000  -0.00000  -0.00000   1.92187
    R5        2.95364   0.00000   0.00000   0.00002   0.00002   2.95366
    R6        2.51423   0.00000  -0.00000  -0.00000  -0.00000   2.51423
    R7        2.53533   0.00000   0.00000  -0.00000  -0.00000   2.53533
    R8        2.53344   0.00000  -0.00000   0.00000   0.00000   2.53344
    R9        1.83443  -0.00000   0.00000  -0.00000  -0.00000   1.83443
   R10        1.86183  -0.00000  -0.00000   0.00000   0.00000   1.86183
   R11        3.25049  -0.00000   0.00000   0.00001   0.00001   3.25050
   R12        3.39299   0.00000   0.00000   0.00002   0.00002   3.39301
   R13        3.26356   0.00000   0.00000   0.00000   0.00000   3.26356
   R14        1.86707   0.00000  -0.00000   0.00000   0.00000   1.86707
   R15        1.86575   0.00000   0.00000  -0.00000  -0.00000   1.86575
   R16        3.45433  -0.00000   0.00000  -0.00002  -0.00002   3.45431
   R17        3.26867   0.00000   0.00000   0.00000   0.00000   3.26867
   R18        1.81384   0.00000   0.00000  -0.00000  -0.00000   1.81384
   R19        1.85536  -0.00000   0.00000  -0.00000  -0.00000   1.85536
   R20        3.33207   0.00000   0.00000  -0.00000  -0.00000   3.33207
   R21        1.81430   0.00000  -0.00000   0.00000   0.00000   1.81430
   R22        1.84734   0.00000   0.00000   0.00000   0.00000   1.84734
   R23        3.34384  -0.00000  -0.00000  -0.00002  -0.00002   3.34382
   R24        1.81355   0.00000   0.00000   0.00000   0.00000   1.81355
   R25        1.85447  -0.00000   0.00000  -0.00000  -0.00000   1.85447
   R26        1.84786  -0.00000  -0.00000  -0.00000  -0.00000   1.84786
   R27        1.81369   0.00000  -0.00000   0.00000   0.00000   1.81369
    A1        2.24019   0.00000   0.00000  -0.00000  -0.00000   2.24019
    A2        2.10759  -0.00000   0.00000  -0.00000  -0.00000   2.10759
    A3        1.93541   0.00000  -0.00000   0.00000   0.00000   1.93541
    A4        1.95908   0.00000   0.00000  -0.00000  -0.00000   1.95908
    A5        1.93718  -0.00000  -0.00000  -0.00000  -0.00000   1.93718
    A6        1.92552  -0.00000  -0.00000   0.00000   0.00000   1.92553
    A7        1.92881  -0.00000  -0.00000  -0.00000  -0.00000   1.92881
    A8        1.89107   0.00000   0.00000   0.00000   0.00000   1.89107
    A9        1.89172   0.00000   0.00000   0.00000   0.00000   1.89172
   A10        1.88822   0.00000   0.00000   0.00000   0.00000   1.88822
   A11        1.89162  -0.00000   0.00000  -0.00000  -0.00000   1.89161
   A12        1.66067   0.00000  -0.00000   0.00000   0.00000   1.66067
   A13        2.15162  -0.00000  -0.00000  -0.00002  -0.00002   2.15160
   A14        1.78919  -0.00000  -0.00000  -0.00002  -0.00002   1.78916
   A15        2.20032   0.00000   0.00000   0.00003   0.00003   2.20035
   A16        1.53890  -0.00000   0.00000  -0.00001  -0.00001   1.53889
   A17        1.79520   0.00000   0.00000   0.00001   0.00001   1.79521
   A18        2.02421  -0.00000  -0.00000   0.00000   0.00000   2.02421
   A19        2.00993  -0.00000  -0.00000  -0.00000  -0.00000   2.00993
   A20        1.81879   0.00000  -0.00000   0.00000   0.00000   1.81880
   A21        1.66034  -0.00000  -0.00000   0.00001   0.00001   1.66036
   A22        2.07109   0.00000   0.00000  -0.00002  -0.00001   2.07108
   A23        2.80802  -0.00000   0.00000  -0.00001  -0.00001   2.80801
   A24        2.11710  -0.00000   0.00000   0.00002   0.00002   2.11712
   A25        1.78248   0.00000   0.00000  -0.00000  -0.00000   1.78248
   A26        1.86697   0.00000   0.00000   0.00000   0.00000   1.86697
   A27        1.86552   0.00000  -0.00000   0.00001   0.00001   1.86553
   A28        2.10111  -0.00000   0.00000   0.00001   0.00001   2.10112
   A29        1.85654  -0.00000   0.00000  -0.00002  -0.00002   1.85652
   A30        2.81014   0.00000  -0.00000   0.00001   0.00001   2.81015
   A31        2.12681  -0.00000  -0.00000  -0.00000  -0.00000   2.12681
   A32        1.83768   0.00000  -0.00000   0.00002   0.00002   1.83770
   A33        1.87006  -0.00000   0.00000  -0.00000  -0.00000   1.87006
   A34        1.90988   0.00000   0.00000   0.00002   0.00002   1.90990
   A35        2.12702  -0.00000   0.00000   0.00001   0.00001   2.12703
   A36        1.86656   0.00000   0.00000   0.00000   0.00000   1.86657
   A37        3.11106   0.00000   0.00000   0.00000   0.00000   3.11106
   A38        3.00384  -0.00000   0.00000  -0.00000  -0.00000   3.00384
   A39        3.01806   0.00000  -0.00000  -0.00001  -0.00001   3.01805
   A40        2.92964   0.00000   0.00000  -0.00001  -0.00001   2.92963
   A41        2.94562   0.00000   0.00000   0.00000   0.00000   2.94562
   A42        2.86502  -0.00000  -0.00000  -0.00001  -0.00001   2.86501
   A43        3.09427  -0.00000   0.00000   0.00000   0.00000   3.09427
   A44        2.85561   0.00000  -0.00000   0.00001   0.00001   2.85562
   A45        3.18600  -0.00000  -0.00000   0.00001   0.00001   3.18601
   A46        2.98802  -0.00000  -0.00000   0.00000   0.00000   2.98803
   A47        3.27929  -0.00000  -0.00000   0.00000   0.00000   3.27929
   A48        3.15543  -0.00000  -0.00000  -0.00001  -0.00001   3.15542
    D1       -0.00966   0.00000  -0.00000  -0.00000  -0.00000  -0.00967
    D2        3.13471   0.00000  -0.00000  -0.00001  -0.00001   3.13470
    D3        0.01140  -0.00000   0.00000  -0.00002  -0.00002   0.01138
    D4       -2.08498  -0.00000   0.00000  -0.00002  -0.00002  -2.08500
    D5        2.11077  -0.00000   0.00000  -0.00002  -0.00002   2.11075
    D6       -3.13272   0.00000   0.00000  -0.00002  -0.00002  -3.13274
    D7        1.05408   0.00000   0.00000  -0.00002  -0.00002   1.05406
    D8       -1.03335   0.00000   0.00000  -0.00002  -0.00002  -1.03337
    D9       -0.03192   0.00000   0.00000   0.00002   0.00002  -0.03190
   D10       -2.00743  -0.00000   0.00000   0.00001   0.00001  -2.00742
   D11        1.73825   0.00000   0.00000   0.00004   0.00004   1.73829
   D12        0.07375  -0.00000  -0.00000  -0.00002  -0.00002   0.07373
   D13        2.18398   0.00000  -0.00000  -0.00001  -0.00001   2.18397
   D14       -1.95966  -0.00000   0.00000  -0.00002  -0.00002  -1.95968
   D15        1.98446  -0.00000  -0.00000  -0.00002  -0.00002   1.98443
   D16       -2.18850  -0.00000  -0.00000  -0.00002  -0.00002  -2.18852
   D17       -0.04895  -0.00000   0.00000  -0.00003  -0.00003  -0.04898
   D18       -2.07878   0.00000   0.00000  -0.00000   0.00000  -2.07878
   D19        0.03146   0.00000  -0.00000   0.00000   0.00000   0.03146
   D20        2.17100   0.00000   0.00000  -0.00000  -0.00000   2.17100
   D21       -2.55388  -0.00000  -0.00000   0.00003   0.00003  -2.55385
   D22        1.66297  -0.00000  -0.00000   0.00001   0.00001   1.66299
   D23        2.05370  -0.00000  -0.00000   0.00004   0.00004   2.05374
   D24       -0.01263  -0.00000  -0.00000   0.00002   0.00002  -0.01261
   D25        0.50364   0.00000  -0.00000   0.00007   0.00007   0.50371
   D26       -1.56269   0.00000  -0.00000   0.00005   0.00005  -1.56264
   D27       -1.56565  -0.00000   0.00000  -0.00000  -0.00000  -1.56565
   D28        0.72596   0.00000   0.00000   0.00002   0.00002   0.72598
   D29        1.77451  -0.00000   0.00000  -0.00005  -0.00005   1.77446
   D30       -2.21707  -0.00000   0.00000  -0.00003  -0.00002  -2.21710
   D31        0.02716  -0.00000   0.00000  -0.00001  -0.00001   0.02716
   D32        2.31877   0.00000   0.00000   0.00002   0.00002   2.31879
   D33        1.83522   0.00000  -0.00000   0.00000   0.00000   1.83522
   D34       -0.12401  -0.00000  -0.00000  -0.00001  -0.00001  -0.12402
   D35       -1.94084   0.00000  -0.00000  -0.00002  -0.00002  -1.94087
   D36       -1.69915  -0.00000  -0.00000   0.00004   0.00004  -1.69911
   D37        0.16485   0.00000  -0.00000   0.00005   0.00005   0.16490
   D38        2.07190  -0.00000  -0.00000   0.00006   0.00006   2.07196
   D39        2.11601   0.00000   0.00000   0.00002   0.00002   2.11603
   D40        0.04451   0.00000  -0.00000   0.00000   0.00000   0.04451
   D41       -0.00592   0.00000  -0.00000   0.00001   0.00001  -0.00591
   D42       -2.15367  -0.00000  -0.00000  -0.00001  -0.00002  -2.15368
   D43       -2.19474   0.00000  -0.00000  -0.00001  -0.00001  -2.19475
   D44        1.94070  -0.00000  -0.00000  -0.00003  -0.00004   1.94066
   D45        2.21525  -0.00000   0.00000  -0.00001  -0.00001   2.21524
   D46       -0.05019  -0.00000   0.00000  -0.00002  -0.00002  -0.05021
   D47       -2.09669  -0.00000  -0.00000  -0.00003  -0.00003  -2.09672
   D48        1.94091  -0.00000  -0.00000  -0.00004  -0.00004   1.94087
   D49       -0.02033   0.00000   0.00000  -0.00003  -0.00003  -0.02036
   D50       -2.26591   0.00000   0.00000  -0.00003  -0.00003  -2.26595
         Item               Value     Threshold  Converged?
 Maximum Force            0.000001     0.000015     YES
 RMS     Force            0.000000     0.000010     YES
 Maximum Displacement     0.000137     0.000060     NO 
 RMS     Displacement     0.000027     0.000040     YES
 Predicted change in Energy=-6.212543D-11
 GradGradGradGradGradGradGradGradGradGradGradGradGradGradGradGradGradGrad

                          Input orientation:                          
 ---------------------------------------------------------------------
 Center     Atomic      Atomic             Coordinates (Angstroms)
 Number     Number       Type             X           Y           Z
 ---------------------------------------------------------------------
      1          6           0       -0.710492   -1.391201   -1.137530
      2          8           0        0.472326   -1.208834   -0.942244
      3          8           0       -1.713777   -1.070361   -0.373708
      4          1           0       -1.413624   -0.619336    0.486985
      5          6           0       -1.202353   -2.084351   -2.434177
      6          9           0       -0.177325   -2.423110   -3.211818
      7          9           0       -2.004290   -1.261604   -3.126981
      8          9           0       -1.894828   -3.193976   -2.140034
      9          8           0        1.737524    0.074724    1.243231
     10          1           0        1.602009   -0.337694    0.374966
     11          1           0        1.951215    1.026544    1.105129
     12          8           0       -0.914151    0.133117    1.762655
     13          1           0        0.067746    0.123392    1.653331
     14          1           0       -1.066748   -0.326175    2.623210
     15          8           0       -0.769533   -1.219740    4.074102
     16          1           0       -0.966887   -0.849186    4.937256
     17          1           0        0.201909   -1.357010    4.036489
     18          8           0       -0.840080    2.896881    1.582325
     19          1           0       -1.490328    3.266898    0.980636
     20          1           0       -1.067487    1.953576    1.701106
     21          8           0        1.820869    2.743969    0.978638
     22          1           0        2.359266    3.333411    1.511268
     23          1           0        0.882377    2.947866    1.180356
     24          8           0        1.908938   -1.338330    3.595162
     25          1           0        2.020426   -0.864913    2.746855
     26          1           0        2.425771   -2.144846    3.535459
 ---------------------------------------------------------------------
                    Distance matrix (angstroms):
                    1          2          3          4          5
     1  C    0.000000
     2  O    1.212622   0.000000
     3  O    1.301131   2.263062   0.000000
     4  H    1.931118   2.438649   1.017009   0.000000
     5  C    1.550380   2.407684   2.352713   3.274766   0.000000
     6  F    2.377346   2.654708   3.499354   4.296880   1.330475
     7  F    2.376684   3.302951   2.775155   3.717814   1.341639
     8  F    2.378584   3.313443   2.768108   3.709657   1.340637
     9  O    3.716146   2.832764   3.979596   3.314116   5.179557
    10  H    2.957225   1.941677   3.477319   3.030827   4.336651
    11  H    4.237888   3.372797   4.473939   3.796468   5.670039
    12  O    3.282697   3.322594   2.579110   1.563008   4.755379
    13  H    3.269335   2.945424   2.950891   2.026442   4.816119
    14  H    3.924839   3.982499   3.154992   2.183970   5.355999
    15  O    5.214785   5.167790   4.549387   3.693609   6.579709
    16  H    6.104305   6.063761   5.367784   4.478540   7.477907
    17  H    5.253962   4.988273   4.816831   3.969017   6.661118
    18  O    5.079572   4.995273   4.508705   3.727265   6.409072
    19  H    5.176162   5.251824   4.549285   3.918212   6.354506
    20  H    4.401458   4.399905   3.723808   2.865969   5.781316
    21  O    5.290140   4.597065   5.373237   4.692067   6.640772
    22  H    6.225873   5.496567   6.287767   5.559502   7.589717
    23  H    5.170815   4.685267   5.030037   4.298525   6.537136
    24  O    5.409490   4.761164   5.380316   4.606207   6.825658
    25  H    4.777377   4.015513   4.870769   4.118255   6.222252
    26  H    5.678112   4.974123   5.794132   5.134329   6.985950
                    6          7          8          9         10
     6  F    0.000000
     7  F    2.166586   0.000000
     8  F    2.166280   2.172581   0.000000
     9  O    5.454657   5.906411   5.943472   0.000000
    10  H    4.514422   5.111031   5.168311   0.970741   0.000000
    11  H    5.921724   6.228354   6.567794   0.985239   1.586262
    12  O    5.641152   5.200211   5.221327   2.702700   2.911770
    13  H    5.496763   5.391005   5.407980   1.720089   2.049580
    14  H    6.263845   5.900738   5.621253   3.151032   3.489555
    15  O    7.408335   7.306297   6.616598   3.996849   4.481721
    16  H    8.337148   8.141144   7.513132   4.670467   5.260735
    17  H    7.336098   7.496114   6.776444   3.494320   4.050437
    18  O    7.192034   6.389519   7.215746   3.837134   4.228946
    19  H    7.188660   6.135471   7.186451   4.547302   4.787741
    20  H    6.639623   5.875833   6.475812   3.407025   3.759624
    21  O    6.946323   6.894386   7.667575   2.683621   3.147850
    22  H    7.866344   7.852906   8.604423   3.328279   3.916839
    23  H    7.018657   6.678745   7.513992   2.998362   3.458529
    24  O    7.201682   7.778589   7.127730   2.749125   3.386022
    25  H    6.539409   7.131455   6.680975   1.795504   2.465540
    26  H    7.237353   8.049452   7.209679   3.264121   3.732707
                   11         12         13         14         15
    11  H    0.000000
    12  O    3.072601   0.000000
    13  H    2.159552   0.988013   0.000000
    14  H    3.639028   0.987314   1.558799   0.000000
    15  O    4.611189   2.682149   2.892260   1.729706   0.000000
    16  H    5.169031   3.323521   3.577784   2.374515   0.959841
    17  H    4.163446   2.938774   2.808742   2.160896   0.981813
    18  O    3.393701   2.770631   2.919149   3.394541   4.812535
    19  H    4.108394   3.280871   3.572358   3.973366   5.497180
    20  H    3.213587   1.827942   2.154208   2.459175   3.973641
    21  O    1.727003   3.861549   3.224294   4.524238   5.657125
    22  H    2.377623   4.584793   3.946576   5.134838   6.090048
    23  H    2.199899   3.389601   2.977412   4.074341   5.335870
    24  O    3.434339   3.673291   3.049152   3.289963   2.723537
    25  H    2.505526   3.252146   2.446528   3.136267   3.109881
    26  H    4.023608   4.414412   3.774598   4.041962   3.369856
                   16         17         18         19         20
    16  H    0.000000
    17  H    1.560560   0.000000
    18  O    5.030374   5.020384   0.000000
    19  H    5.733322   5.795035   0.960086   0.000000
    20  H    4.282320   4.245629   0.977572   1.556498   0.000000
    21  O    6.029345   5.365586   2.732851   3.352236   3.080467
    22  H    6.347819   5.747259   3.229771   3.886562   3.699002
    23  H    5.652581   5.210805   1.769473   2.402373   2.249835
    24  O    3.211050   1.763255   5.435589   6.292764   4.825267
    25  H    3.704341   2.283051   4.867208   5.702349   4.309602
    26  H    3.892800   2.411904   6.316608   7.151918   5.689004
                   21         22         23         24         25
    21  O    0.000000
    22  H    0.959691   0.000000
    23  H    0.981342   1.561842   0.000000
    24  O    4.849651   5.135228   5.025594   0.000000
    25  H    4.023734   4.389465   4.276255   0.977844   0.000000
    26  H    5.550112   5.840640   5.819304   0.959765   1.557059
                   26
    26  H    0.000000
 Stoichiometry    C2H13F3O8
 Framework group  C1[X(C2H13F3O8)]
 Deg. of freedom    72
 Full point group                 C1      NOp   1
 Largest Abelian subgroup         C1      NOp   1
 Largest concise Abelian subgroup C1      NOp   1
                         Standard orientation:                         
 ---------------------------------------------------------------------
 Center     Atomic      Atomic             Coordinates (Angstroms)
 Number     Number       Type             X           Y           Z
 ---------------------------------------------------------------------
      1          6           0        1.632352   -0.050652    0.066276
      2          8           0        1.009825    0.066962    1.100238
      3          8           0        1.171238   -0.196579   -1.141623
      4          1           0        0.154705   -0.215912   -1.165984
      5          6           0        3.182655   -0.035266    0.068105
      6          9           0        3.656485    0.102951    1.303639
      7          9           0        3.639446    0.983471   -0.675878
      8          9           0        3.664390   -1.176594   -0.444351
      9          8           0       -1.794760    0.161658    1.487389
     10          1           0       -0.842013    0.226008    1.661943
     11          1           0       -2.181653    1.066351    1.537791
     12          8           0       -1.407602   -0.169089   -1.166910
     13          1           0       -1.625384   -0.077286   -0.207581
     14          1           0       -1.865019   -1.000069   -1.440828
     15          8           0       -2.758729   -2.478474   -1.354313
     16          1           0       -3.582024   -2.592329   -1.834434
     17          1           0       -2.974687   -2.533321   -0.398117
     18          8           0       -2.540202    2.323110   -1.594175
     19          1           0       -2.001296    2.910908   -2.128813
     20          1           0       -2.136755    1.434706   -1.654299
     21          8           0       -2.817228    2.613842    1.109010
     22          1           0       -3.700093    2.887936    1.366745
     23          1           0       -2.778525    2.647043    0.128993
     24          8           0       -3.160663   -2.218725    1.326850
     25          1           0       -2.706751   -1.383466    1.555948
     26          1           0       -2.908471   -2.865153    1.989933
 ---------------------------------------------------------------------
 Rotational constants (GHZ):           0.6660647           0.2649038           0.2417122
 Standard basis: 6-31++G(d,p) (6D, 7F)
 There are   325 symmetry adapted cartesian basis functions of A   symmetry.
 There are   325 symmetry adapted basis functions of A   symmetry.
   325 basis functions,   520 primitive gaussians,   325 cartesian basis functions
    58 alpha electrons       58 beta electrons
       nuclear repulsion energy       963.7355860325 Hartrees.
 NAtoms=   26 NActive=   26 NUniq=   26 SFac= 1.00D+00 NAtFMM=   60 NAOKFM=F Big=F
 Integral buffers will be    131072 words long.
 Raffenetti 2 integral format.
 Two-electron integral symmetry is turned on.
 Nuclear repulsion after empirical dispersion term =      963.7229509646 Hartrees.
 One-electron integrals computed using PRISM.
 NBasis=   325 RedAO= T EigKep=  3.54D-05  NBF=   325
 NBsUse=   325 1.00D-06 EigRej= -1.00D+00 NBFU=   325
 Initial guess from the checkpoint file:  "/local_scratch/slurm.5787653/Gau-1715657.chk"
 B after Tr=    -0.000000    0.000000    0.000000
         Rot=    1.000000   -0.000006   -0.000002    0.000000 Ang=  -0.00 deg.
 Requested convergence on RMS density matrix=1.00D-10 within 128 cycles.
 Requested convergence on MAX density matrix=1.00D-08.
 Requested convergence on             energy=1.00D-08.
 No special actions if energy rises.
 SCF Done:  E(RwB97XD) =  -985.247529540     A.U. after    9 cycles
            NFock=  9  Conv=0.73D-10     -V/T= 2.0083
 Calling FoFJK, ICntrl=      2127 FMM=F ISym2X=0 I1Cent= 0 IOpClX= 0 NMat=1 NMatS=1 NMatT=0.
 ***** Axes restored to original set *****
 -------------------------------------------------------------------
 Center     Atomic                   Forces (Hartrees/Bohr)
 Number     Number              X              Y              Z
 -------------------------------------------------------------------
      1        6           0.000000068    0.000000055    0.000000025
      2        8           0.000000006    0.000000032   -0.000000031
      3        8           0.000000037   -0.000000091   -0.000000361
      4        1           0.000000019    0.000000122    0.000000108
      5        6           0.000000106    0.000000077   -0.000000026
      6        9           0.000000129    0.000000066   -0.000000107
      7        9           0.000000144    0.000000051   -0.000000122
      8        9           0.000000124    0.000000066   -0.000000171
      9        8           0.000000049    0.000000388    0.000000057
     10        1          -0.000000100    0.000000012    0.000000072
     11        1          -0.000000024   -0.000000343    0.000000203
     12        8           0.000000201   -0.000000029   -0.000000179
     13        1          -0.000000143    0.000000008    0.000000163
     14        1          -0.000000012   -0.000000130    0.000000115
     15        8           0.000000001   -0.000000021   -0.000000035
     16        1          -0.000000146   -0.000000141   -0.000000033
     17        1          -0.000000147   -0.000000047   -0.000000062
     18        8          -0.000000142    0.000000235   -0.000000110
     19        1          -0.000000008    0.000000155    0.000000037
     20        1           0.000000037   -0.000000403    0.000000041
     21        8           0.000000037   -0.000000035    0.000000155
     22        1          -0.000000055    0.000000015    0.000000136
     23        1          -0.000000019    0.000000017    0.000000086
     24        8          -0.000000134   -0.000000009   -0.000000410
     25        1          -0.000000051   -0.000000065    0.000000299
     26        1           0.000000023    0.000000013    0.000000152
 -------------------------------------------------------------------
 Cartesian Forces:  Max     0.000000410 RMS     0.000000139

 GradGradGradGradGradGradGradGradGradGradGradGradGradGradGradGradGradGrad
 Berny optimization.
 Using GEDIIS/GDIIS optimizer.
 FormGI is forming the generalized inverse of G from B-inverse, IUseBI=4.
 Internal  Forces:  Max     0.000000378 RMS     0.000000091
 Search for a local minimum.
 Step number  12 out of a maximum of  156
 All quantities printed in internal units (Hartrees-Bohrs-Radians)
 Mixed Optimization -- En-DIIS/RFO-DIIS
 Swapping is turned off.
 Update second derivatives using D2CorX and points    4    5    6    7    8
                                                      9   10   11   12
 DE= -1.14D-11 DEPred=-6.21D-11 R= 1.83D-01
 Trust test= 1.83D-01 RLast= 2.06D-04 DXMaxT set to 1.27D+00
 ITU=  0  0  0  0  0  1  1  1  1  1  1  0
     Eigenvalues ---    0.00031   0.00038   0.00040   0.00068   0.00098
     Eigenvalues ---    0.00197   0.00229   0.00329   0.00391   0.00465
     Eigenvalues ---    0.00500   0.00672   0.00794   0.00848   0.00979
     Eigenvalues ---    0.01045   0.01131   0.01173   0.01432   0.01460
     Eigenvalues ---    0.01548   0.01590   0.01683   0.01753   0.01898
     Eigenvalues ---    0.02049   0.02198   0.02304   0.02384   0.02493
     Eigenvalues ---    0.02787   0.02936   0.03144   0.03345   0.03436
     Eigenvalues ---    0.03949   0.04062   0.05006   0.05408   0.05861
     Eigenvalues ---    0.06075   0.06347   0.06619   0.08151   0.08533
     Eigenvalues ---    0.11670   0.13613   0.19568   0.21582   0.21842
     Eigenvalues ---    0.23901   0.28076   0.35841   0.37572   0.38523
     Eigenvalues ---    0.38749   0.42568   0.43681   0.45188   0.47297
     Eigenvalues ---    0.47860   0.50377   0.50501   0.52207   0.55705
     Eigenvalues ---    0.57111   0.57190   0.57398   0.57479   0.59427
     Eigenvalues ---    0.88211   0.95358
 En-DIIS/RFO-DIIS/Sim-DIIS IScMMF=       -3 using points:    12   11   10    9    8    7    6    5    4    3
 RFO step:  Lambda=-3.35089615D-12.
 DIIS inversion failure, remove point  10.
 DIIS inversion failure, remove point   9.
 DIIS inversion failure, remove point   8.
 DIIS inversion failure, remove point   7.
 DIIS inversion failure, remove point   6.
 DIIS inversion failure, remove point   5.
 DIIS inversion failure, remove point   4.
 DIIS inversion failure, remove point   3.
 DIIS inversion failure, remove point   2.
 Use linear search instead of GDIIS.
 RFO step:  Lambda= 0.00000000D+00 EMin= 3.09300808D-04
 Quartic linear search produced a step of -0.59435.
 Iteration  1 RMS(Cart)=  0.00005861 RMS(Int)=  0.00000000
 Iteration  2 RMS(Cart)=  0.00000000 RMS(Int)=  0.00000000
 Variable       Old X    -DE/DX   Delta X   Delta X   Delta X     New X
                                 (Linear)    (Quad)   (Total)
    R1        2.29152  -0.00000  -0.00000  -0.00000  -0.00000   2.29152
    R2        2.45878  -0.00000  -0.00000   0.00000  -0.00000   2.45878
    R3        2.92979   0.00000   0.00000  -0.00000   0.00000   2.92979
    R4        1.92187   0.00000   0.00000  -0.00000   0.00000   1.92187
    R5        2.95366   0.00000  -0.00001   0.00001  -0.00000   2.95366
    R6        2.51423   0.00000   0.00000  -0.00000  -0.00000   2.51423
    R7        2.53533  -0.00000   0.00000   0.00000   0.00000   2.53533
    R8        2.53344  -0.00000  -0.00000  -0.00000  -0.00000   2.53343
    R9        1.83443  -0.00000   0.00000  -0.00000  -0.00000   1.83443
   R10        1.86183  -0.00000  -0.00000  -0.00000  -0.00000   1.86183
   R11        3.25050  -0.00000  -0.00001  -0.00000  -0.00001   3.25049
   R12        3.39301  -0.00000  -0.00001  -0.00000  -0.00001   3.39300
   R13        3.26356  -0.00000  -0.00000   0.00000  -0.00000   3.26356
   R14        1.86707  -0.00000  -0.00000   0.00000  -0.00000   1.86707
   R15        1.86575   0.00000   0.00000  -0.00000   0.00000   1.86575
   R16        3.45431   0.00000   0.00001  -0.00001   0.00000   3.45431
   R17        3.26867  -0.00000  -0.00000   0.00000   0.00000   3.26867
   R18        1.81384   0.00000   0.00000  -0.00000   0.00000   1.81384
   R19        1.85536  -0.00000   0.00000  -0.00000   0.00000   1.85536
   R20        3.33207  -0.00000   0.00000   0.00000   0.00000   3.33207
   R21        1.81430   0.00000  -0.00000   0.00000  -0.00000   1.81430
   R22        1.84734   0.00000  -0.00000   0.00000   0.00000   1.84734
   R23        3.34382  -0.00000   0.00001  -0.00000   0.00001   3.34383
   R24        1.81355  -0.00000  -0.00000   0.00000   0.00000   1.81355
   R25        1.85447   0.00000   0.00000   0.00000   0.00000   1.85447
   R26        1.84786  -0.00000   0.00000  -0.00000  -0.00000   1.84786
   R27        1.81369  -0.00000  -0.00000  -0.00000  -0.00000   1.81369
    A1        2.24019   0.00000   0.00000  -0.00000  -0.00000   2.24019
    A2        2.10759   0.00000   0.00000   0.00000   0.00000   2.10759
    A3        1.93541  -0.00000  -0.00000  -0.00000  -0.00000   1.93541
    A4        1.95908   0.00000   0.00000  -0.00000  -0.00000   1.95908
    A5        1.93718   0.00000   0.00000   0.00000   0.00000   1.93718
    A6        1.92553   0.00000  -0.00000  -0.00001  -0.00001   1.92552
    A7        1.92881   0.00000   0.00000   0.00001   0.00001   1.92882
    A8        1.89107  -0.00000  -0.00000  -0.00000  -0.00000   1.89107
    A9        1.89172  -0.00000  -0.00000   0.00000   0.00000   1.89172
   A10        1.88822  -0.00000  -0.00000   0.00000  -0.00000   1.88822
   A11        1.89161   0.00000   0.00000   0.00000   0.00000   1.89162
   A12        1.66067  -0.00000  -0.00000   0.00000   0.00000   1.66067
   A13        2.15160  -0.00000   0.00001   0.00002   0.00003   2.15163
   A14        1.78916   0.00000   0.00001  -0.00000   0.00001   1.78918
   A15        2.20035  -0.00000  -0.00002  -0.00002  -0.00004   2.20031
   A16        1.53889   0.00000   0.00001   0.00000   0.00001   1.53890
   A17        1.79521   0.00000  -0.00000   0.00001   0.00000   1.79521
   A18        2.02421  -0.00000  -0.00000   0.00000   0.00000   2.02421
   A19        2.00993  -0.00000   0.00000  -0.00003  -0.00003   2.00990
   A20        1.81880  -0.00000  -0.00000   0.00000  -0.00000   1.81880
   A21        1.66036  -0.00000  -0.00001   0.00000  -0.00001   1.66035
   A22        2.07108   0.00000   0.00001   0.00001   0.00002   2.07110
   A23        2.80801  -0.00000   0.00000  -0.00001  -0.00000   2.80801
   A24        2.11712   0.00000  -0.00001   0.00000  -0.00001   2.11711
   A25        1.78248  -0.00000   0.00000   0.00000   0.00000   1.78249
   A26        1.86697   0.00000  -0.00000   0.00000  -0.00000   1.86697
   A27        1.86553   0.00000  -0.00001   0.00001   0.00001   1.86554
   A28        2.10112   0.00000  -0.00001   0.00001   0.00001   2.10113
   A29        1.85652  -0.00000   0.00001  -0.00000   0.00001   1.85653
   A30        2.81015   0.00000  -0.00000   0.00001   0.00000   2.81015
   A31        2.12681  -0.00000   0.00000  -0.00001  -0.00001   2.12680
   A32        1.83770   0.00000  -0.00001  -0.00000  -0.00001   1.83769
   A33        1.87006  -0.00000   0.00000  -0.00000  -0.00000   1.87006
   A34        1.90990   0.00000  -0.00001   0.00001  -0.00000   1.90990
   A35        2.12703   0.00000  -0.00001   0.00002   0.00001   2.12705
   A36        1.86657   0.00000  -0.00000   0.00001   0.00000   1.86657
   A37        3.11106   0.00000  -0.00000  -0.00000  -0.00000   3.11106
   A38        3.00384  -0.00000   0.00000   0.00001   0.00001   3.00384
   A39        3.01805  -0.00000   0.00001  -0.00001   0.00000   3.01805
   A40        2.92963   0.00000   0.00001  -0.00000   0.00000   2.92964
   A41        2.94562  -0.00000  -0.00000   0.00001   0.00001   2.94563
   A42        2.86501   0.00000   0.00000  -0.00001  -0.00001   2.86500
   A43        3.09427  -0.00000  -0.00000  -0.00001  -0.00001   3.09427
   A44        2.85562   0.00000  -0.00001  -0.00000  -0.00001   2.85561
   A45        3.18601   0.00000  -0.00000   0.00000  -0.00000   3.18600
   A46        2.98803  -0.00000  -0.00000  -0.00000  -0.00000   2.98802
   A47        3.27929  -0.00000  -0.00000   0.00001   0.00001   3.27930
   A48        3.15542  -0.00000   0.00001   0.00002   0.00002   3.15544
    D1       -0.00967   0.00000   0.00000   0.00001   0.00001  -0.00965
    D2        3.13470   0.00000   0.00000   0.00002   0.00003   3.13473
    D3        0.01138   0.00000   0.00001   0.00012   0.00013   0.01151
    D4       -2.08500   0.00000   0.00001   0.00012   0.00014  -2.08487
    D5        2.11075   0.00000   0.00001   0.00012   0.00014   2.11088
    D6       -3.13274   0.00000   0.00001   0.00011   0.00012  -3.13263
    D7        1.05406   0.00000   0.00001   0.00011   0.00012   1.05418
    D8       -1.03337   0.00000   0.00001   0.00011   0.00012  -1.03325
    D9       -0.03190   0.00000  -0.00001  -0.00003  -0.00004  -0.03194
   D10       -2.00742  -0.00000  -0.00001  -0.00004  -0.00005  -2.00747
   D11        1.73829   0.00000  -0.00002  -0.00003  -0.00006   1.73823
   D12        0.07373  -0.00000   0.00001   0.00003   0.00004   0.07377
   D13        2.18397   0.00000   0.00001   0.00004   0.00004   2.18401
   D14       -1.95968   0.00000   0.00001   0.00005   0.00007  -1.95962
   D15        1.98443  -0.00000   0.00001   0.00003   0.00004   1.98448
   D16       -2.18852   0.00000   0.00001   0.00004   0.00005  -2.18847
   D17       -0.04898   0.00000   0.00002   0.00006   0.00007  -0.04891
   D18       -2.07878  -0.00000  -0.00000   0.00001   0.00001  -2.07877
   D19        0.03146   0.00000  -0.00000   0.00002   0.00001   0.03148
   D20        2.17100   0.00000   0.00000   0.00003   0.00003   2.17103
   D21       -2.55385   0.00000  -0.00002  -0.00007  -0.00009  -2.55394
   D22        1.66299  -0.00000  -0.00001  -0.00005  -0.00006   1.66292
   D23        2.05374   0.00000  -0.00002  -0.00007  -0.00009   2.05364
   D24       -0.01261   0.00000  -0.00001  -0.00006  -0.00007  -0.01268
   D25        0.50371  -0.00000  -0.00004  -0.00008  -0.00012   0.50359
   D26       -1.56264  -0.00000  -0.00003  -0.00006  -0.00009  -1.56273
   D27       -1.56565   0.00000   0.00000  -0.00001  -0.00001  -1.56565
   D28        0.72598   0.00000  -0.00001   0.00003   0.00002   0.72600
   D29        1.77446   0.00000   0.00003  -0.00001   0.00002   1.77448
   D30       -2.21710   0.00000   0.00001   0.00003   0.00004  -2.21705
   D31        0.02716  -0.00000   0.00000  -0.00001  -0.00001   0.02715
   D32        2.31879   0.00000  -0.00001   0.00003   0.00002   2.31880
   D33        1.83522   0.00000  -0.00000   0.00002   0.00002   1.83524
   D34       -0.12402  -0.00000   0.00001   0.00001   0.00001  -0.12400
   D35       -1.94087   0.00000   0.00001   0.00000   0.00001  -1.94085
   D36       -1.69911  -0.00000  -0.00002  -0.00014  -0.00016  -1.69927
   D37        0.16490   0.00000  -0.00003  -0.00013  -0.00016   0.16473
   D38        2.07196  -0.00000  -0.00004  -0.00013  -0.00016   2.07180
   D39        2.11603   0.00000  -0.00001  -0.00002  -0.00003   2.11600
   D40        0.04451   0.00000  -0.00000  -0.00002  -0.00003   0.04449
   D41       -0.00591   0.00000  -0.00001   0.00000  -0.00001  -0.00591
   D42       -2.15368  -0.00000   0.00001  -0.00003  -0.00002  -2.15370
   D43       -2.19475   0.00000   0.00000  -0.00000   0.00000  -2.19475
   D44        1.94066  -0.00000   0.00002  -0.00004  -0.00001   1.94065
   D45        2.21524  -0.00000   0.00000   0.00013   0.00013   2.21537
   D46       -0.05021  -0.00000   0.00001   0.00010   0.00011  -0.05009
   D47       -2.09672  -0.00000   0.00002  -0.00000   0.00002  -2.09671
   D48        1.94087  -0.00000   0.00002   0.00002   0.00004   1.94091
   D49       -0.02036   0.00000   0.00001   0.00002   0.00004  -0.02032
   D50       -2.26595   0.00000   0.00002   0.00004   0.00006  -2.26588
         Item               Value     Threshold  Converged?
 Maximum Force            0.000000     0.000015     YES
 RMS     Force            0.000000     0.000010     YES
 Maximum Displacement     0.000277     0.000060     NO 
 RMS     Displacement     0.000059     0.000040     NO 
 Predicted change in Energy=-5.908275D-11
 GradGradGradGradGradGradGradGradGradGradGradGradGradGradGradGradGradGrad

                          Input orientation:                          
 ---------------------------------------------------------------------
 Center     Atomic      Atomic             Coordinates (Angstroms)
 Number     Number       Type             X           Y           Z
 ---------------------------------------------------------------------
      1          6           0       -0.710510   -1.391210   -1.137538
      2          8           0        0.472305   -1.208803   -0.942274
      3          8           0       -1.713790   -1.070420   -0.373690
      4          1           0       -1.413636   -0.619387    0.486999
      5          6           0       -1.202374   -2.084337   -2.434196
      6          9           0       -0.177345   -2.423174   -3.211800
      7          9           0       -2.004224   -1.261528   -3.127032
      8          9           0       -1.894945   -3.193907   -2.140078
      9          8           0        1.737511    0.074718    1.243224
     10          1           0        1.601997   -0.337680    0.374950
     11          1           0        1.951215    1.026538    1.105147
     12          8           0       -0.914158    0.133088    1.762655
     13          1           0        0.067739    0.123372    1.653326
     14          1           0       -1.066745   -0.326189    2.623219
     15          8           0       -0.769501   -1.219716    4.074130
     16          1           0       -0.966842   -0.849136    4.937275
     17          1           0        0.201941   -1.356983    4.036508
     18          8           0       -0.840096    2.896848    1.582258
     19          1           0       -1.490321    3.266872    0.980548
     20          1           0       -1.067508    1.953544    1.701029
     21          8           0        1.820891    2.743968    0.978711
     22          1           0        2.359245    3.333381    1.511414
     23          1           0        0.882383    2.947852    1.180373
     24          8           0        1.908970   -1.338296    3.595169
     25          1           0        2.020444   -0.864904    2.746846
     26          1           0        2.425824   -2.144800    3.535495
 ---------------------------------------------------------------------
                    Distance matrix (angstroms):
                    1          2          3          4          5
     1  C    0.000000
     2  O    1.212622   0.000000
     3  O    1.301131   2.263062   0.000000
     4  H    1.931118   2.438648   1.017009   0.000000
     5  C    1.550380   2.407684   2.352713   3.274765   0.000000
     6  F    2.377347   2.654711   3.499354   4.296880   1.330475
     7  F    2.376678   3.302899   2.775206   3.717843   1.341640
     8  F    2.378590   3.313495   2.768057   3.709629   1.340636
     9  O    3.716151   2.832768   3.979602   3.314119   5.179563
    10  H    2.957234   1.941684   3.477328   3.030834   4.336659
    11  H    4.237914   3.372811   4.473975   3.796498   5.670063
    12  O    3.282693   3.322588   2.579110   1.563008   4.755376
    13  H    3.269335   2.945421   2.950894   2.026445   4.816119
    14  H    3.924852   3.982515   3.154997   2.183972   5.356018
    15  O    5.214823   5.167834   4.549403   3.693618   6.579761
    16  H    6.104335   6.063795   5.367797   4.478546   7.477953
    17  H    5.253998   4.988319   4.816844   3.969025   6.661168
    18  O    5.079520   4.995201   4.508690   3.727258   6.409006
    19  H    5.176111   5.251744   4.549286   3.918224   6.354434
    20  H    4.401396   4.399831   3.723774   2.865946   5.781242
    21  O    5.290197   4.597093   5.373314   4.692131   6.640828
    22  H    6.225922   5.496596   6.287821   5.559535   7.589773
    23  H    5.170829   4.685250   5.030082   4.298565   6.537143
    24  O    5.409527   4.761214   5.380333   4.606219   6.825707
    25  H    4.777399   4.015546   4.870778   4.118263   6.222280
    26  H    5.678180   4.974208   5.794171   5.134362   6.986036
                    6          7          8          9         10
     6  F    0.000000
     7  F    2.166586   0.000000
     8  F    2.166279   2.172581   0.000000
     9  O    5.454666   5.906376   5.943516   0.000000
    10  H    4.514434   5.110988   5.168365   0.970740   0.000000
    11  H    5.921766   6.228329   6.567845   0.985239   1.586263
    12  O    5.641149   5.200214   5.221318   2.702696   2.911766
    13  H    5.496764   5.390992   5.407992   1.720085   2.049576
    14  H    6.263850   5.900772   5.621274   3.151026   3.489560
    15  O    7.408355   7.306368   6.616678   3.996836   4.481732
    16  H    8.337165   8.141209   7.513206   4.670444   5.260735
    17  H    7.336115   7.496171   6.776536   3.494306   4.050449
    18  O    7.192000   6.389421   7.215663   3.837112   4.228899
    19  H    7.188624   6.135366   7.186355   4.547279   4.787690
    20  H    6.639574   5.875738   6.475724   3.407009   3.759581
    21  O    6.946415   6.894390   7.667636   2.683620   3.147856
    22  H    7.866446   7.852913   8.604477   3.328268   3.916844
    23  H    7.018698   6.678705   7.513996   2.998348   3.458507
    24  O    7.201700   7.778622   7.127841   2.749117   3.386041
    25  H    6.539414   7.131458   6.681059   1.795499   2.465553
    26  H    7.237400   8.049519   7.209841   3.264129   3.732749
                   11         12         13         14         15
    11  H    0.000000
    12  O    3.072610   0.000000
    13  H    2.159559   0.988012   0.000000
    14  H    3.639024   0.987314   1.558797   0.000000
    15  O    4.611162   2.682149   2.892256   1.729707   0.000000
    16  H    5.168986   3.323516   3.577771   2.374513   0.959841
    17  H    4.163413   2.938775   2.808739   2.160900   0.981814
    18  O    3.393688   2.770632   2.919142   3.394546   4.812537
    19  H    4.108381   3.280893   3.572363   3.973396   5.497209
    20  H    3.213582   1.827942   2.154203   2.459190   3.973662
    21  O    1.727002   3.861574   3.224310   4.524236   5.657079
    22  H    2.377618   4.584776   3.946556   5.134781   6.089931
    23  H    2.199888   3.389617   2.977418   4.074340   5.335839
    24  O    3.434302   3.673299   3.049156   3.289973   2.723540
    25  H    2.505498   3.252155   2.446535   3.136277   3.109883
    26  H    4.023584   4.414433   3.774617   4.041984   3.369868
                   16         17         18         19         20
    16  H    0.000000
    17  H    1.560560   0.000000
    18  O    5.030368   5.020386   0.000000
    19  H    5.733345   5.795057   0.960086   0.000000
    20  H    4.282340   4.245651   0.977572   1.556501   0.000000
    21  O    6.029269   5.365531   2.732854   3.352246   3.080481
    22  H    6.347664   5.747137   3.229763   3.886567   3.698993
    23  H    5.652527   5.210769   1.769476   2.402379   2.249846
    24  O    3.211047   1.763257   5.435588   6.292773   4.825287
    25  H    3.704337   2.283052   4.867210   5.702355   4.309620
    26  H    3.892804   2.411913   6.316613   7.151933   5.689030
                   21         22         23         24         25
    21  O    0.000000
    22  H    0.959691   0.000000
    23  H    0.981343   1.561840   0.000000
    24  O    4.849586   5.135109   5.025553   0.000000
    25  H    4.023690   4.389382   4.276228   0.977844   0.000000
    26  H    5.550058   5.840531   5.819271   0.959765   1.557060
                   26
    26  H    0.000000
 Stoichiometry    C2H13F3O8
 Framework group  C1[X(C2H13F3O8)]
 Deg. of freedom    72
 Full point group                 C1      NOp   1
 Largest Abelian subgroup         C1      NOp   1
 Largest concise Abelian subgroup C1      NOp   1
                         Standard orientation:                         
 ---------------------------------------------------------------------
 Center     Atomic      Atomic             Coordinates (Angstroms)
 Number     Number       Type             X           Y           Z
 ---------------------------------------------------------------------
      1          6           0        1.632363   -0.050676    0.066282
      2          8           0        1.009829    0.066989    1.100234
      3          8           0        1.171257   -0.196656   -1.141614
      4          1           0        0.154723   -0.215972   -1.165982
      5          6           0        3.182666   -0.035280    0.068118
      6          9           0        3.656491    0.102849    1.303664
      7          9           0        3.639442    0.983526   -0.675783
      8          9           0        3.664421   -1.176557   -0.444427
      9          8           0       -1.794764    0.161667    1.487370
     10          1           0       -0.842019    0.226030    1.661931
     11          1           0       -2.181674    1.066352    1.537773
     12          8           0       -1.407582   -0.169108   -1.166918
     13          1           0       -1.625372   -0.077292   -0.207592
     14          1           0       -1.865022   -1.000076   -1.440835
     15          8           0       -2.758789   -2.478447   -1.354311
     16          1           0       -3.582089   -2.592268   -1.834431
     17          1           0       -2.974749   -2.533284   -0.398114
     18          8           0       -2.540096    2.323130   -1.594185
     19          1           0       -2.001174    2.910941   -2.128794
     20          1           0       -2.136647    1.434727   -1.654308
     21          8           0       -2.817285    2.613828    1.108990
     22          1           0       -3.700185    2.887867    1.366665
     23          1           0       -2.778516    2.647042    0.128976
     24          8           0       -3.160729   -2.218673    1.326851
     25          1           0       -2.706783   -1.383433    1.555948
     26          1           0       -2.908586   -2.865106    1.989948
 ---------------------------------------------------------------------
 Rotational constants (GHZ):           0.6660711           0.2649018           0.2417110
 Standard basis: 6-31++G(d,p) (6D, 7F)
 There are   325 symmetry adapted cartesian basis functions of A   symmetry.
 There are   325 symmetry adapted basis functions of A   symmetry.
   325 basis functions,   520 primitive gaussians,   325 cartesian basis functions
    58 alpha electrons       58 beta electrons
       nuclear repulsion energy       963.7351815317 Hartrees.
 NAtoms=   26 NActive=   26 NUniq=   26 SFac= 1.00D+00 NAtFMM=   60 NAOKFM=F Big=F
 Integral buffers will be    131072 words long.
 Raffenetti 2 integral format.
 Two-electron integral symmetry is turned on.
 Nuclear repulsion after empirical dispersion term =      963.7225464710 Hartrees.
 One-electron integrals computed using PRISM.
 NBasis=   325 RedAO= T EigKep=  3.54D-05  NBF=   325
 NBsUse=   325 1.00D-06 EigRej= -1.00D+00 NBFU=   325
 Initial guess from the checkpoint file:  "/local_scratch/slurm.5787653/Gau-1715657.chk"
 B after Tr=     0.000000   -0.000000    0.000000
         Rot=    1.000000   -0.000002    0.000003    0.000003 Ang=  -0.00 deg.
 Requested convergence on RMS density matrix=1.00D-10 within 128 cycles.
 Requested convergence on MAX density matrix=1.00D-08.
 Requested convergence on             energy=1.00D-08.
 No special actions if energy rises.
 SCF Done:  E(RwB97XD) =  -985.247529540     A.U. after   10 cycles
            NFock= 10  Conv=0.32D-10     -V/T= 2.0083
 Calling FoFJK, ICntrl=      2127 FMM=F ISym2X=0 I1Cent= 0 IOpClX= 0 NMat=1 NMatS=1 NMatT=0.
 ***** Axes restored to original set *****
 -------------------------------------------------------------------
 Center     Atomic                   Forces (Hartrees/Bohr)
 Number     Number              X              Y              Z
 -------------------------------------------------------------------
      1        6           0.000000014   -0.000000051   -0.000000063
      2        8           0.000000182    0.000000032    0.000000028
      3        8          -0.000000054    0.000000105   -0.000000261
      4        1           0.000000078    0.000000137    0.000000096
      5        6           0.000000114    0.000000068   -0.000000057
      6        9           0.000000213    0.000000099   -0.000000067
      7        9           0.000000078    0.000000085   -0.000000065
      8        9           0.000000146    0.000000010   -0.000000164
      9        8           0.000000301    0.000000233    0.000000029
     10        1           0.000000062   -0.000000055    0.000000046
     11        1          -0.000000178   -0.000000116    0.000000017
     12        8          -0.000000286   -0.000000228   -0.000000496
     13        1           0.000000248   -0.000000014    0.000000096
     14        1          -0.000000098    0.000000206    0.000000108
     15        8           0.000000255   -0.000000130   -0.000000085
     16        1          -0.000000175   -0.000000143   -0.000000009
     17        1          -0.000000342   -0.000000005   -0.000000019
     18        8           0.000000016    0.000000098   -0.000000478
     19        1          -0.000000055   -0.000000072    0.000000101
     20        1           0.000000008   -0.000000081    0.000000718
     21        8          -0.000000383    0.000000018    0.000000111
     22        1           0.000000007   -0.000000005    0.000000059
     23        1           0.000000183    0.000000003    0.000000211
     24        8          -0.000000186   -0.000000130   -0.000000037
     25        1          -0.000000127   -0.000000052    0.000000109
     26        1          -0.000000021   -0.000000013    0.000000074
 -------------------------------------------------------------------
 Cartesian Forces:  Max     0.000000718 RMS     0.000000175

 GradGradGradGradGradGradGradGradGradGradGradGradGradGradGradGradGradGrad
 Berny optimization.
 Using GEDIIS/GDIIS optimizer.
 FormGI is forming the generalized inverse of G from B-inverse, IUseBI=4.
 Internal  Forces:  Max     0.000000251 RMS     0.000000071
 Search for a local minimum.
 Step number  13 out of a maximum of  156
 All quantities printed in internal units (Hartrees-Bohrs-Radians)
 Mixed Optimization -- En-DIIS/RFO-DIIS
 Swapping is turned off.
 Update second derivatives using D2CorX and points    4    5    6    7    8
                                                      9   10   11   12   13
 DE=  5.88D-11 DEPred=-5.91D-11 R=-9.95D-01
 Trust test=-9.95D-01 RLast= 5.47D-04 DXMaxT set to 6.34D-01
 ITU= -1  0  0  0  0  0  1  1  1  1  1  1  0
     Eigenvalues ---    0.00032   0.00039   0.00040   0.00069   0.00093
     Eigenvalues ---    0.00198   0.00227   0.00330   0.00393   0.00470
     Eigenvalues ---    0.00493   0.00670   0.00779   0.00848   0.00979
     Eigenvalues ---    0.01041   0.01134   0.01175   0.01427   0.01462
     Eigenvalues ---    0.01545   0.01593   0.01684   0.01754   0.01901
     Eigenvalues ---    0.02045   0.02177   0.02314   0.02384   0.02499
     Eigenvalues ---    0.02788   0.02941   0.03151   0.03351   0.03443
     Eigenvalues ---    0.03973   0.04058   0.05009   0.05414   0.05850
     Eigenvalues ---    0.06080   0.06347   0.06739   0.08145   0.08570
     Eigenvalues ---    0.11670   0.13618   0.19559   0.21581   0.21843
     Eigenvalues ---    0.23899   0.28110   0.36041   0.37572   0.38583
     Eigenvalues ---    0.38748   0.42225   0.43611   0.45077   0.47319
     Eigenvalues ---    0.47890   0.50335   0.50464   0.52216   0.55684
     Eigenvalues ---    0.57102   0.57219   0.57397   0.57473   0.59506
     Eigenvalues ---    0.88738   0.96193
 En-DIIS/RFO-DIIS/Sim-DIIS IScMMF=       -3 using points:    13   12   11   10    9    8    7    6    5    4
 RFO step:  Lambda=-4.32094894D-12.
 DIIS inversion failure, remove point  10.
 DIIS inversion failure, remove point   9.
 DIIS inversion failure, remove point   8.
 DIIS inversion failure, remove point   7.
 DIIS inversion failure, remove point   6.
 DIIS inversion failure, remove point   5.
 DIIS inversion failure, remove point   4.
 DIIS inversion failure, remove point   3.
 RFO-DIIS uses    2 points instead of   10
 DidBck=T Rises=F RFO-DIIS coefs:    0.06632    0.93368    0.00000    0.00000    0.00000
                  RFO-DIIS coefs:    0.00000    0.00000    0.00000    0.00000    0.00000
 Iteration  1 RMS(Cart)=  0.00005305 RMS(Int)=  0.00000000
 Iteration  2 RMS(Cart)=  0.00000000 RMS(Int)=  0.00000000
 Variable       Old X    -DE/DX   Delta X   Delta X   Delta X     New X
                                 (Linear)    (Quad)   (Total)
    R1        2.29152   0.00000   0.00000  -0.00000   0.00000   2.29152
    R2        2.45878   0.00000   0.00000  -0.00000   0.00000   2.45878
    R3        2.92979   0.00000  -0.00000   0.00000  -0.00000   2.92979
    R4        1.92187   0.00000  -0.00000   0.00000   0.00000   1.92187
    R5        2.95366  -0.00000   0.00000   0.00000   0.00000   2.95366
    R6        2.51423   0.00000   0.00000   0.00000   0.00000   2.51423
    R7        2.53533   0.00000  -0.00000   0.00000  -0.00000   2.53533
    R8        2.53343   0.00000   0.00000  -0.00000   0.00000   2.53344
    R9        1.83443   0.00000   0.00000   0.00000   0.00000   1.83443
   R10        1.86183  -0.00000   0.00000  -0.00000  -0.00000   1.86183
   R11        3.25049  -0.00000   0.00001  -0.00000   0.00001   3.25050
   R12        3.39300   0.00000   0.00001  -0.00000   0.00001   3.39301
   R13        3.26356   0.00000   0.00000   0.00000   0.00000   3.26356
   R14        1.86707   0.00000   0.00000  -0.00000   0.00000   1.86707
   R15        1.86575   0.00000  -0.00000   0.00000   0.00000   1.86575
   R16        3.45431  -0.00000  -0.00000   0.00000   0.00000   3.45431
   R17        3.26867   0.00000  -0.00000   0.00000  -0.00000   3.26867
   R18        1.81384   0.00000  -0.00000  -0.00000  -0.00000   1.81384
   R19        1.85536  -0.00000  -0.00000  -0.00000  -0.00000   1.85536
   R20        3.33207   0.00000  -0.00000   0.00000  -0.00000   3.33207
   R21        1.81430  -0.00000   0.00000  -0.00000  -0.00000   1.81430
   R22        1.84734   0.00000  -0.00000   0.00000   0.00000   1.84734
   R23        3.34383  -0.00000  -0.00001  -0.00000  -0.00001   3.34382
   R24        1.81355  -0.00000  -0.00000  -0.00000  -0.00000   1.81355
   R25        1.85447  -0.00000  -0.00000  -0.00000  -0.00000   1.85447
   R26        1.84786   0.00000   0.00000  -0.00000  -0.00000   1.84786
   R27        1.81369  -0.00000   0.00000  -0.00000  -0.00000   1.81369
    A1        2.24019  -0.00000   0.00000  -0.00000   0.00000   2.24019
    A2        2.10759  -0.00000  -0.00000  -0.00000  -0.00000   2.10759
    A3        1.93541   0.00000   0.00000   0.00000   0.00000   1.93541
    A4        1.95908  -0.00000   0.00000  -0.00000   0.00000   1.95908
    A5        1.93718  -0.00000  -0.00000   0.00000  -0.00000   1.93718
    A6        1.92552  -0.00000   0.00001  -0.00000   0.00001   1.92552
    A7        1.92882   0.00000  -0.00001   0.00000  -0.00001   1.92881
    A8        1.89107   0.00000   0.00000  -0.00000   0.00000   1.89107
    A9        1.89172  -0.00000  -0.00000  -0.00000  -0.00000   1.89172
   A10        1.88822  -0.00000   0.00000  -0.00000   0.00000   1.88822
   A11        1.89162  -0.00000  -0.00000  -0.00000  -0.00000   1.89161
   A12        1.66067   0.00000  -0.00000  -0.00000  -0.00000   1.66067
   A13        2.15163  -0.00000  -0.00003   0.00000  -0.00002   2.15160
   A14        1.78918  -0.00000  -0.00001   0.00000  -0.00001   1.78916
   A15        2.20031   0.00000   0.00004  -0.00000   0.00003   2.20035
   A16        1.53890  -0.00000  -0.00001   0.00000  -0.00001   1.53889
   A17        1.79521  -0.00000  -0.00000   0.00000  -0.00000   1.79521
   A18        2.02421   0.00000  -0.00000   0.00000  -0.00000   2.02421
   A19        2.00990  -0.00000   0.00002  -0.00002   0.00000   2.00991
   A20        1.81880  -0.00000   0.00000  -0.00000   0.00000   1.81880
   A21        1.66035   0.00000   0.00001  -0.00000   0.00001   1.66036
   A22        2.07110  -0.00000  -0.00002   0.00002  -0.00000   2.07110
   A23        2.80801  -0.00000   0.00000  -0.00000   0.00000   2.80801
   A24        2.11711   0.00000   0.00001   0.00000   0.00001   2.11712
   A25        1.78249   0.00000  -0.00000   0.00000  -0.00000   1.78248
   A26        1.86697   0.00000   0.00000   0.00000   0.00000   1.86697
   A27        1.86554  -0.00000  -0.00000   0.00000  -0.00000   1.86553
   A28        2.10113   0.00000  -0.00001   0.00001   0.00000   2.10113
   A29        1.85653   0.00000  -0.00001   0.00000  -0.00001   1.85652
   A30        2.81015  -0.00000  -0.00000  -0.00000  -0.00000   2.81015
   A31        2.12680  -0.00000   0.00001   0.00000   0.00001   2.12681
   A32        1.83769   0.00000   0.00001   0.00000   0.00001   1.83770
   A33        1.87006  -0.00000   0.00000  -0.00000   0.00000   1.87006
   A34        1.90990   0.00000   0.00000   0.00000   0.00001   1.90990
   A35        2.12705   0.00000  -0.00001   0.00002   0.00001   2.12705
   A36        1.86657  -0.00000  -0.00000   0.00000  -0.00000   1.86657
   A37        3.11106  -0.00000   0.00000   0.00000   0.00000   3.11106
   A38        3.00384   0.00000  -0.00001  -0.00000  -0.00001   3.00384
   A39        3.01805  -0.00000  -0.00000  -0.00001  -0.00001   3.01804
   A40        2.92964   0.00000  -0.00000   0.00000  -0.00000   2.92964
   A41        2.94563   0.00000  -0.00001   0.00000  -0.00001   2.94562
   A42        2.86500  -0.00000   0.00001  -0.00000   0.00000   2.86501
   A43        3.09427   0.00000   0.00001  -0.00000   0.00000   3.09427
   A44        2.85561  -0.00000   0.00001   0.00000   0.00001   2.85562
   A45        3.18600   0.00000   0.00000   0.00000   0.00000   3.18601
   A46        2.98802   0.00000   0.00000  -0.00001  -0.00000   2.98802
   A47        3.27930  -0.00000  -0.00001   0.00000  -0.00000   3.27929
   A48        3.15544  -0.00000  -0.00002   0.00000  -0.00002   3.15542
    D1       -0.00965  -0.00000  -0.00001  -0.00000  -0.00001  -0.00967
    D2        3.13473  -0.00000  -0.00003  -0.00000  -0.00003   3.13470
    D3        0.01151  -0.00000  -0.00012   0.00000  -0.00012   0.01139
    D4       -2.08487  -0.00000  -0.00013   0.00000  -0.00013  -2.08499
    D5        2.11088  -0.00000  -0.00013   0.00000  -0.00013   2.11076
    D6       -3.13263  -0.00000  -0.00011  -0.00000  -0.00011  -3.13273
    D7        1.05418  -0.00000  -0.00011   0.00000  -0.00011   1.05407
    D8       -1.03325  -0.00000  -0.00012   0.00000  -0.00011  -1.03337
    D9       -0.03194   0.00000   0.00004   0.00001   0.00005  -0.03189
   D10       -2.00747   0.00000   0.00005   0.00001   0.00005  -2.00741
   D11        1.73823   0.00000   0.00005   0.00001   0.00006   1.73829
   D12        0.07377  -0.00000  -0.00003  -0.00001  -0.00005   0.07372
   D13        2.18401  -0.00000  -0.00004  -0.00001  -0.00005   2.18396
   D14       -1.95962  -0.00000  -0.00006   0.00001  -0.00005  -1.95967
   D15        1.98448  -0.00000  -0.00004  -0.00002  -0.00006   1.98442
   D16       -2.18847  -0.00000  -0.00005  -0.00001  -0.00006  -2.18853
   D17       -0.04891  -0.00000  -0.00007   0.00001  -0.00006  -0.04897
   D18       -2.07877  -0.00000  -0.00001  -0.00002  -0.00002  -2.07879
   D19        0.03148   0.00000  -0.00001  -0.00002  -0.00003   0.03145
   D20        2.17103  -0.00000  -0.00003   0.00001  -0.00003   2.17100
   D21       -2.55394   0.00000   0.00008  -0.00001   0.00007  -2.55387
   D22        1.66292   0.00000   0.00006  -0.00002   0.00004   1.66297
   D23        2.05364   0.00000   0.00009  -0.00001   0.00008   2.05372
   D24       -0.01268   0.00000   0.00006  -0.00001   0.00005  -0.01263
   D25        0.50359   0.00000   0.00011  -0.00001   0.00010   0.50369
   D26       -1.56273   0.00000   0.00008  -0.00001   0.00007  -1.56266
   D27       -1.56565  -0.00000   0.00001   0.00003   0.00003  -1.56562
   D28        0.72600   0.00000  -0.00002   0.00006   0.00005   0.72604
   D29        1.77448  -0.00000  -0.00002   0.00002   0.00001   1.77448
   D30       -2.21705  -0.00000  -0.00004   0.00006   0.00002  -2.21704
   D31        0.02715  -0.00000   0.00001   0.00002   0.00003   0.02718
   D32        2.31880   0.00000  -0.00002   0.00006   0.00004   2.31884
   D33        1.83524  -0.00000  -0.00002  -0.00001  -0.00003   1.83521
   D34       -0.12400  -0.00000  -0.00001  -0.00001  -0.00003  -0.12403
   D35       -1.94085  -0.00000  -0.00001  -0.00002  -0.00003  -1.94088
   D36       -1.69927   0.00000   0.00015   0.00002   0.00017  -1.69911
   D37        0.16473   0.00000   0.00015   0.00002   0.00017   0.16490
   D38        2.07180   0.00000   0.00015   0.00002   0.00017   2.07197
   D39        2.11600   0.00000   0.00003   0.00003   0.00006   2.11606
   D40        0.04449  -0.00000   0.00002   0.00002   0.00005   0.04454
   D41       -0.00591   0.00000   0.00001  -0.00003  -0.00002  -0.00593
   D42       -2.15370  -0.00000   0.00002  -0.00005  -0.00003  -2.15374
   D43       -2.19475  -0.00000  -0.00000  -0.00003  -0.00003  -2.19478
   D44        1.94065  -0.00000   0.00001  -0.00006  -0.00004   1.94060
   D45        2.21537   0.00000  -0.00012  -0.00001  -0.00013   2.21525
   D46       -0.05009  -0.00000  -0.00011  -0.00002  -0.00012  -0.05022
   D47       -2.09671  -0.00000  -0.00002   0.00000  -0.00001  -2.09672
   D48        1.94091   0.00000  -0.00004   0.00000  -0.00004   1.94087
   D49       -0.02032  -0.00000  -0.00004   0.00001  -0.00003  -0.02034
   D50       -2.26588  -0.00000  -0.00006   0.00001  -0.00005  -2.26593
         Item               Value     Threshold  Converged?
 Maximum Force            0.000000     0.000015     YES
 RMS     Force            0.000000     0.000010     YES
 Maximum Displacement     0.000297     0.000060     NO 
 RMS     Displacement     0.000053     0.000040     NO 
 Predicted change in Energy=-7.718887D-11
 GradGradGradGradGradGradGradGradGradGradGradGradGradGradGradGradGradGrad

                          Input orientation:                          
 ---------------------------------------------------------------------
 Center     Atomic      Atomic             Coordinates (Angstroms)
 Number     Number       Type             X           Y           Z
 ---------------------------------------------------------------------
      1          6           0       -0.710497   -1.391194   -1.137527
      2          8           0        0.472322   -1.208839   -0.942237
      3          8           0       -1.713780   -1.070350   -0.373706
      4          1           0       -1.413626   -0.619333    0.486991
      5          6           0       -1.202360   -2.084328   -2.434182
      6          9           0       -0.177333   -2.423100   -3.211818
      7          9           0       -2.004278   -1.261562   -3.126987
      8          9           0       -1.894857   -3.193942   -2.140051
      9          8           0        1.737523    0.074715    1.243239
     10          1           0        1.602001   -0.337707    0.374977
     11          1           0        1.951216    1.026532    1.105131
     12          8           0       -0.914150    0.133110    1.762667
     13          1           0        0.067748    0.123385    1.653345
     14          1           0       -1.066749   -0.326185    2.623219
     15          8           0       -0.769530   -1.219762    4.074104
     16          1           0       -0.966893   -0.849223    4.937263
     17          1           0        0.201914   -1.357021    4.036497
     18          8           0       -0.840084    2.896871    1.582287
     19          1           0       -1.490333    3.266879    0.980594
     20          1           0       -1.067489    1.953568    1.701086
     21          8           0        1.820871    2.743957    0.978626
     22          1           0        2.359260    3.333405    1.511257
     23          1           0        0.882376    2.947855    1.180331
     24          8           0        1.908947   -1.338310    3.595182
     25          1           0        2.020434   -0.864905    2.746869
     26          1           0        2.425819   -2.144804    3.535511
 ---------------------------------------------------------------------
                    Distance matrix (angstroms):
                    1          2          3          4          5
     1  C    0.000000
     2  O    1.212622   0.000000
     3  O    1.301131   2.263062   0.000000
     4  H    1.931118   2.438649   1.017009   0.000000
     5  C    1.550380   2.407684   2.352714   3.274766   0.000000
     6  F    2.377346   2.654709   3.499354   4.296880   1.330475
     7  F    2.376684   3.302947   2.775159   3.717817   1.341639
     8  F    2.378585   3.313447   2.768105   3.709655   1.340637
     9  O    3.716146   2.832764   3.979596   3.314115   5.179557
    10  H    2.957220   1.941674   3.477312   3.030820   4.336647
    11  H    4.237880   3.372792   4.473933   3.796464   5.670029
    12  O    3.282697   3.322595   2.579111   1.563009   4.755379
    13  H    3.269340   2.945429   2.950896   2.026446   4.816124
    14  H    3.924841   3.982499   3.154995   2.183972   5.356002
    15  O    5.214785   5.167785   4.549391   3.693611   6.579712
    16  H    6.104306   6.063760   5.367787   4.478543   7.477909
    17  H    5.253969   4.988273   4.816841   3.969023   6.661129
    18  O    5.079536   4.995247   4.508669   3.727240   6.409026
    19  H    5.176120   5.251794   4.549242   3.918185   6.354450
    20  H    4.401432   4.399885   3.723780   2.865948   5.781283
    21  O    5.290123   4.597053   5.373221   4.692057   6.640747
    22  H    6.225857   5.496557   6.287750   5.559490   7.589694
    23  H    5.170788   4.685247   5.030013   4.298509   6.537101
    24  O    5.409512   4.761180   5.380338   4.606221   6.825687
    25  H    4.777394   4.015525   4.870786   4.118267   6.222273
    26  H    5.678176   4.974174   5.794196   5.134381   6.986027
                    6          7          8          9         10
     6  F    0.000000
     7  F    2.166586   0.000000
     8  F    2.166280   2.172581   0.000000
     9  O    5.454658   5.906403   5.943481   0.000000
    10  H    4.514421   5.111019   5.168314   0.970741   0.000000
    11  H    5.921717   6.228333   6.567792   0.985239   1.586261
    12  O    5.641153   5.200212   5.221328   2.702699   2.911764
    13  H    5.496769   5.391007   5.407988   1.720089   2.049577
    14  H    6.263846   5.900743   5.621258   3.151033   3.489549
    15  O    7.408332   7.306303   6.616606   3.996847   4.481710
    16  H    8.337147   8.141150   7.513135   4.670476   5.260734
    17  H    7.336104   7.496125   6.776464   3.494317   4.050429
    18  O    7.191994   6.389459   7.215702   3.837132   4.228933
    19  H    7.188612   6.135400   7.186395   4.547301   4.787728
    20  H    6.639595   5.875791   6.475780   3.407023   3.759612
    21  O    6.946303   6.894347   7.667557   2.683621   3.147848
    22  H    7.866326   7.852866   8.604407   3.328280   3.916840
    23  H    7.018626   6.678694   7.513963   2.998361   3.458522
    24  O    7.201707   7.778611   7.127776   2.749121   3.386022
    25  H    6.539427   7.131468   6.681011   1.795502   2.465542
    26  H    7.237423   8.049519   7.209780   3.264127   3.732727
                   11         12         13         14         15
    11  H    0.000000
    12  O    3.072601   0.000000
    13  H    2.159552   0.988012   0.000000
    14  H    3.639032   0.987314   1.558798   0.000000
    15  O    4.611193   2.682149   2.892257   1.729707   0.000000
    16  H    5.169048   3.323526   3.577788   2.374519   0.959841
    17  H    4.163448   2.938774   2.808739   2.160898   0.981813
    18  O    3.393701   2.770632   2.919149   3.394556   4.812567
    19  H    4.108396   3.280874   3.572361   3.973380   5.497209
    20  H    3.213587   1.827943   2.154208   2.459188   3.973666
    21  O    1.727003   3.861552   3.224295   4.524247   5.657140
    22  H    2.377624   4.584791   3.946573   5.134841   6.090061
    23  H    2.199899   3.389603   2.977413   4.074353   5.335892
    24  O    3.434330   3.673290   3.049147   3.289965   2.723537
    25  H    2.505520   3.252148   2.446527   3.136273   3.109884
    26  H    4.023601   4.414437   3.774616   4.041989   3.369872
                   16         17         18         19         20
    16  H    0.000000
    17  H    1.560560   0.000000
    18  O    5.030424   5.020409   0.000000
    19  H    5.733369   5.795058   0.960086   0.000000
    20  H    4.282360   4.245648   0.977572   1.556499   0.000000
    21  O    6.029376   5.365596   2.732850   3.352241   3.080468
    22  H    6.347849   5.747267   3.229769   3.886566   3.698999
    23  H    5.652622   5.210823   1.769473   2.402377   2.249836
    24  O    3.211050   1.763256   5.435594   6.292769   4.825271
    25  H    3.704349   2.283054   4.867214   5.702355   4.309608
    26  H    3.892805   2.411917   6.316620   7.151933   5.689022
                   21         22         23         24         25
    21  O    0.000000
    22  H    0.959691   0.000000
    23  H    0.981342   1.561841   0.000000
    24  O    4.849642   5.135216   5.025591   0.000000
    25  H    4.023729   4.389458   4.276255   0.977844   0.000000
    26  H    5.550099   5.840617   5.819301   0.959765   1.557059
                   26
    26  H    0.000000
 Stoichiometry    C2H13F3O8
 Framework group  C1[X(C2H13F3O8)]
 Deg. of freedom    72
 Full point group                 C1      NOp   1
 Largest Abelian subgroup         C1      NOp   1
 Largest concise Abelian subgroup C1      NOp   1
                         Standard orientation:                         
 ---------------------------------------------------------------------
 Center     Atomic      Atomic             Coordinates (Angstroms)
 Number     Number       Type             X           Y           Z
 ---------------------------------------------------------------------
      1          6           0        1.632348   -0.050667    0.066279
      2          8           0        1.009818    0.066942    1.100241
      3          8           0        1.171236   -0.196589   -1.141621
      4          1           0        0.154702   -0.215923   -1.165984
      5          6           0        3.182651   -0.035280    0.068111
      6          9           0        3.656478    0.102922    1.303648
      7          9           0        3.639441    0.983468   -0.675858
      8          9           0        3.664389   -1.176600   -0.444360
      9          8           0       -1.794767    0.161661    1.487383
     10          1           0       -0.842019    0.225997    1.661935
     11          1           0       -2.181647    1.066360    1.537784
     12          8           0       -1.407604   -0.169096   -1.166913
     13          1           0       -1.625393   -0.077288   -0.207586
     14          1           0       -1.865025   -1.000074   -1.440832
     15          8           0       -2.758740   -2.478476   -1.354310
     16          1           0       -3.582027   -2.592340   -1.834442
     17          1           0       -2.974712   -2.533311   -0.398117
     18          8           0       -2.540135    2.323136   -1.594181
     19          1           0       -2.001213    2.910922   -2.128816
     20          1           0       -2.136712    1.434721   -1.654305
     21          8           0       -2.817192    2.613863    1.109001
     22          1           0       -3.700058    2.887970    1.366724
     23          1           0       -2.778473    2.647068    0.128985
     24          8           0       -3.160718   -2.218690    1.326843
     25          1           0       -2.706789   -1.383442    1.555944
     26          1           0       -2.908584   -2.865113    1.989953
 ---------------------------------------------------------------------
 Rotational constants (GHZ):           0.6660638           0.2649044           0.2417125
 Standard basis: 6-31++G(d,p) (6D, 7F)
 There are   325 symmetry adapted cartesian basis functions of A   symmetry.
 There are   325 symmetry adapted basis functions of A   symmetry.
   325 basis functions,   520 primitive gaussians,   325 cartesian basis functions
    58 alpha electrons       58 beta electrons
       nuclear repulsion energy       963.7357740401 Hartrees.
 NAtoms=   26 NActive=   26 NUniq=   26 SFac= 1.00D+00 NAtFMM=   60 NAOKFM=F Big=F
 Integral buffers will be    131072 words long.
 Raffenetti 2 integral format.
 Two-electron integral symmetry is turned on.
 Nuclear repulsion after empirical dispersion term =      963.7231389710 Hartrees.
 One-electron integrals computed using PRISM.
 NBasis=   325 RedAO= T EigKep=  3.54D-05  NBF=   325
 NBsUse=   325 1.00D-06 EigRej= -1.00D+00 NBFU=   325
 Initial guess from the checkpoint file:  "/local_scratch/slurm.5787653/Gau-1715657.chk"
 B after Tr=    -0.000000    0.000000    0.000000
         Rot=    1.000000    0.000002   -0.000001    0.000000 Ang=   0.00 deg.
 Requested convergence on RMS density matrix=1.00D-10 within 128 cycles.
 Requested convergence on MAX density matrix=1.00D-08.
 Requested convergence on             energy=1.00D-08.
 No special actions if energy rises.
 SCF Done:  E(RwB97XD) =  -985.247529540     A.U. after   10 cycles
            NFock= 10  Conv=0.30D-10     -V/T= 2.0083
 Calling FoFJK, ICntrl=      2127 FMM=F ISym2X=0 I1Cent= 0 IOpClX= 0 NMat=1 NMatS=1 NMatT=0.
 ***** Axes restored to original set *****
 -------------------------------------------------------------------
 Center     Atomic                   Forces (Hartrees/Bohr)
 Number     Number              X              Y              Z
 -------------------------------------------------------------------
      1        6           0.000000081    0.000000061   -0.000000038
      2        8           0.000000025    0.000000025   -0.000000038
      3        8           0.000000089    0.000000001   -0.000000095
      4        1           0.000000028    0.000000026   -0.000000032
      5        6           0.000000108    0.000000073   -0.000000088
      6        9           0.000000126    0.000000096   -0.000000052
      7        9           0.000000160    0.000000054   -0.000000086
      8        9           0.000000131    0.000000073   -0.000000127
      9        8          -0.000000000   -0.000000017    0.000000106
     10        1           0.000000013    0.000000010    0.000000044
     11        1          -0.000000009    0.000000073    0.000000086
     12        8           0.000000087   -0.000000031   -0.000000063
     13        1          -0.000000128   -0.000000052    0.000000036
     14        1          -0.000000030   -0.000000037   -0.000000055
     15        8          -0.000000187   -0.000000041   -0.000000038
     16        1          -0.000000115   -0.000000098   -0.000000057
     17        1           0.000000005   -0.000000082   -0.000000028
     18        8          -0.000000134   -0.000000137    0.000000020
     19        1          -0.000000012    0.000000020    0.000000030
     20        1           0.000000004    0.000000043    0.000000032
     21        8           0.000000027    0.000000014    0.000000122
     22        1          -0.000000036    0.000000012    0.000000135
     23        1          -0.000000017    0.000000010    0.000000093
     24        8          -0.000000039   -0.000000074    0.000000006
     25        1          -0.000000100    0.000000043    0.000000006
     26        1          -0.000000078   -0.000000063    0.000000081
 -------------------------------------------------------------------
 Cartesian Forces:  Max     0.000000187 RMS     0.000000073

 GradGradGradGradGradGradGradGradGradGradGradGradGradGradGradGradGradGrad
 Berny optimization.
 Using GEDIIS/GDIIS optimizer.
 FormGI is forming the generalized inverse of G from B-inverse, IUseBI=4.
 Internal  Forces:  Max     0.000000182 RMS     0.000000033
 Search for a local minimum.
 Step number  14 out of a maximum of  156
 All quantities printed in internal units (Hartrees-Bohrs-Radians)
 Mixed Optimization -- En-DIIS/RFO-DIIS
 Swapping is turned off.
 Update second derivatives using D2CorX and points    4    5    6    7    8
                                                      9   10   11   13   14
 DE= -1.44D-11 DEPred=-7.72D-11 R= 1.87D-01
 Trust test= 1.87D-01 RLast= 5.37D-04 DXMaxT set to 6.34D-01
 ITU=  0 -1  0  0  0  0  0  1  1  1  1  1  1  0
     Eigenvalues ---    0.00031   0.00039   0.00040   0.00067   0.00094
     Eigenvalues ---    0.00194   0.00231   0.00326   0.00393   0.00473
     Eigenvalues ---    0.00495   0.00669   0.00774   0.00849   0.00980
     Eigenvalues ---    0.01051   0.01127   0.01174   0.01432   0.01460
     Eigenvalues ---    0.01546   0.01596   0.01687   0.01754   0.01907
     Eigenvalues ---    0.02052   0.02216   0.02313   0.02384   0.02496
     Eigenvalues ---    0.02790   0.02945   0.03148   0.03353   0.03442
     Eigenvalues ---    0.03980   0.04063   0.05012   0.05423   0.05844
     Eigenvalues ---    0.06070   0.06349   0.06741   0.08148   0.08580
     Eigenvalues ---    0.11670   0.13616   0.19591   0.21570   0.21848
     Eigenvalues ---    0.23900   0.28091   0.36185   0.37572   0.38532
     Eigenvalues ---    0.38747   0.42101   0.43850   0.45118   0.47303
     Eigenvalues ---    0.47821   0.50331   0.50496   0.52217   0.55709
     Eigenvalues ---    0.57103   0.57210   0.57395   0.57480   0.59446
     Eigenvalues ---    0.88258   0.95587
 En-DIIS/RFO-DIIS/Sim-DIIS IScMMF=       -3 using points:    14   13   12   11   10    9    8    7    6    5
 RFO step:  Lambda=-3.56598107D-13.
 DIIS inversion failure, remove point  10.
 DIIS inversion failure, remove point   9.
 DIIS inversion failure, remove point   8.
 DIIS inversion failure, remove point   7.
 DIIS inversion failure, remove point   6.
 DIIS inversion failure, remove point   5.
 DIIS inversion failure, remove point   4.
 DIIS inversion failure, remove point   3.
 DIIS inversion failure, remove point   2.
 Use linear search instead of GDIIS.
 RFO step:  Lambda= 0.00000000D+00 EMin= 3.14502750D-04
 Quartic linear search produced a step of -0.59004.
 Iteration  1 RMS(Cart)=  0.00003760 RMS(Int)=  0.00000000
 Iteration  2 RMS(Cart)=  0.00000000 RMS(Int)=  0.00000000
 Variable       Old X    -DE/DX   Delta X   Delta X   Delta X     New X
                                 (Linear)    (Quad)   (Total)
    R1        2.29152  -0.00000  -0.00000   0.00000  -0.00000   2.29152
    R2        2.45878  -0.00000  -0.00000   0.00000  -0.00000   2.45878
    R3        2.92979  -0.00000   0.00000  -0.00000  -0.00000   2.92979
    R4        1.92187   0.00000  -0.00000   0.00000   0.00000   1.92187
    R5        2.95366  -0.00000  -0.00000  -0.00000  -0.00000   2.95366
    R6        2.51423  -0.00000  -0.00000   0.00000   0.00000   2.51423
    R7        2.53533  -0.00000   0.00000   0.00000   0.00000   2.53533
    R8        2.53344  -0.00000  -0.00000  -0.00000  -0.00000   2.53344
    R9        1.83443   0.00000  -0.00000   0.00000  -0.00000   1.83443
   R10        1.86183   0.00000   0.00000  -0.00000   0.00000   1.86183
   R11        3.25050   0.00000  -0.00000   0.00000  -0.00000   3.25049
   R12        3.39301  -0.00000  -0.00000   0.00000  -0.00000   3.39301
   R13        3.26356  -0.00000  -0.00000  -0.00000  -0.00000   3.26356
   R14        1.86707  -0.00000  -0.00000   0.00000  -0.00000   1.86707
   R15        1.86575  -0.00000  -0.00000   0.00000   0.00000   1.86575
   R16        3.45431  -0.00000  -0.00000  -0.00000  -0.00000   3.45431
   R17        3.26867  -0.00000   0.00000  -0.00000  -0.00000   3.26867
   R18        1.81384  -0.00000   0.00000  -0.00000   0.00000   1.81384
   R19        1.85536   0.00000   0.00000  -0.00000   0.00000   1.85536
   R20        3.33207  -0.00000   0.00000  -0.00000   0.00000   3.33207
   R21        1.81430   0.00000   0.00000  -0.00000  -0.00000   1.81430
   R22        1.84734  -0.00000  -0.00000   0.00000  -0.00000   1.84734
   R23        3.34382   0.00000   0.00000  -0.00000   0.00000   3.34382
   R24        1.81355  -0.00000   0.00000  -0.00000   0.00000   1.81355
   R25        1.85447   0.00000   0.00000  -0.00000  -0.00000   1.85447
   R26        1.84786   0.00000   0.00000  -0.00000   0.00000   1.84786
   R27        1.81369   0.00000   0.00000  -0.00000   0.00000   1.81369
    A1        2.24019   0.00000  -0.00000   0.00000  -0.00000   2.24019
    A2        2.10759  -0.00000   0.00000  -0.00000   0.00000   2.10759
    A3        1.93541  -0.00000  -0.00000   0.00000  -0.00000   1.93541
    A4        1.95908   0.00000  -0.00000  -0.00000  -0.00000   1.95908
    A5        1.93718   0.00000   0.00000  -0.00000   0.00000   1.93718
    A6        1.92552   0.00000  -0.00000  -0.00000  -0.00001   1.92552
    A7        1.92881  -0.00000   0.00000   0.00000   0.00001   1.92882
    A8        1.89107  -0.00000  -0.00000   0.00000  -0.00000   1.89107
    A9        1.89172  -0.00000   0.00000   0.00000   0.00000   1.89172
   A10        1.88822  -0.00000  -0.00000  -0.00000  -0.00000   1.88822
   A11        1.89161  -0.00000   0.00000  -0.00000   0.00000   1.89161
   A12        1.66067  -0.00000   0.00000  -0.00000   0.00000   1.66067
   A13        2.15160  -0.00000   0.00001  -0.00001   0.00001   2.15161
   A14        1.78916   0.00000   0.00001  -0.00000   0.00000   1.78917
   A15        2.20035   0.00000  -0.00002   0.00001  -0.00001   2.20034
   A16        1.53889  -0.00000   0.00001  -0.00001  -0.00000   1.53889
   A17        1.79521   0.00000   0.00000   0.00000   0.00000   1.79521
   A18        2.02421  -0.00000   0.00000   0.00000   0.00000   2.02422
   A19        2.00991  -0.00000  -0.00000   0.00001   0.00001   2.00991
   A20        1.81880  -0.00000  -0.00000   0.00000  -0.00000   1.81880
   A21        1.66036   0.00000  -0.00000   0.00000   0.00000   1.66036
   A22        2.07110  -0.00000   0.00000  -0.00001  -0.00001   2.07109
   A23        2.80801   0.00000  -0.00000   0.00000   0.00000   2.80801
   A24        2.11712   0.00000  -0.00001   0.00000  -0.00000   2.11712
   A25        1.78248  -0.00000   0.00000  -0.00000  -0.00000   1.78248
   A26        1.86697  -0.00000  -0.00000   0.00000  -0.00000   1.86697
   A27        1.86553   0.00000   0.00000   0.00000   0.00000   1.86554
   A28        2.10113   0.00000  -0.00000   0.00001   0.00001   2.10113
   A29        1.85652   0.00000   0.00001  -0.00000   0.00000   1.85652
   A30        2.81015   0.00000   0.00000   0.00000   0.00000   2.81015
   A31        2.12681   0.00000  -0.00001  -0.00000  -0.00001   2.12680
   A32        1.83770  -0.00000  -0.00001   0.00000  -0.00001   1.83769
   A33        1.87006   0.00000  -0.00000  -0.00000  -0.00000   1.87006
   A34        1.90990  -0.00000  -0.00000   0.00000   0.00000   1.90990
   A35        2.12705  -0.00000  -0.00000   0.00000  -0.00000   2.12705
   A36        1.86657   0.00000   0.00000   0.00000   0.00000   1.86657
   A37        3.11106   0.00000  -0.00000  -0.00000  -0.00000   3.11106
   A38        3.00384  -0.00000   0.00001   0.00000   0.00001   3.00384
   A39        3.01804   0.00000   0.00001  -0.00000   0.00000   3.01805
   A40        2.92964  -0.00000   0.00000  -0.00000  -0.00000   2.92963
   A41        2.94562  -0.00000   0.00000  -0.00000   0.00000   2.94562
   A42        2.86501   0.00000  -0.00000   0.00000   0.00000   2.86501
   A43        3.09427  -0.00000  -0.00000   0.00000  -0.00000   3.09427
   A44        2.85562   0.00000  -0.00001   0.00000  -0.00000   2.85562
   A45        3.18601   0.00000  -0.00000   0.00000   0.00000   3.18601
   A46        2.98802  -0.00000   0.00000   0.00000   0.00000   2.98802
   A47        3.27929   0.00000   0.00000  -0.00000   0.00000   3.27930
   A48        3.15542  -0.00000   0.00001  -0.00000   0.00001   3.15543
    D1       -0.00967   0.00000   0.00001   0.00000   0.00001  -0.00966
    D2        3.13470  -0.00000   0.00002   0.00000   0.00002   3.13472
    D3        0.01139  -0.00000   0.00007   0.00003   0.00010   0.01149
    D4       -2.08499  -0.00000   0.00007   0.00003   0.00011  -2.08489
    D5        2.11076  -0.00000   0.00007   0.00003   0.00011   2.11087
    D6       -3.13273   0.00000   0.00006   0.00003   0.00009  -3.13264
    D7        1.05407   0.00000   0.00007   0.00003   0.00010   1.05417
    D8       -1.03337   0.00000   0.00007   0.00003   0.00010  -1.03327
    D9       -0.03189  -0.00000  -0.00003  -0.00000  -0.00003  -0.03192
   D10       -2.00741  -0.00000  -0.00003  -0.00000  -0.00003  -2.00745
   D11        1.73829   0.00000  -0.00004   0.00001  -0.00003   1.73826
   D12        0.07372  -0.00000   0.00003  -0.00000   0.00003   0.07375
   D13        2.18396   0.00000   0.00003   0.00000   0.00003   2.18399
   D14       -1.95967  -0.00000   0.00003  -0.00001   0.00002  -1.95965
   D15        1.98442  -0.00000   0.00003  -0.00000   0.00003   1.98445
   D16       -2.18853  -0.00000   0.00004   0.00000   0.00004  -2.18849
   D17       -0.04897  -0.00000   0.00003  -0.00001   0.00002  -0.04894
   D18       -2.07879  -0.00000   0.00001   0.00000   0.00002  -2.07878
   D19        0.03145   0.00000   0.00002   0.00001   0.00002   0.03147
   D20        2.17100  -0.00000   0.00002  -0.00000   0.00001   2.17102
   D21       -2.55387   0.00000  -0.00004   0.00002  -0.00003  -2.55389
   D22        1.66297   0.00000  -0.00003   0.00001  -0.00001   1.66295
   D23        2.05372   0.00000  -0.00005   0.00002  -0.00003   2.05369
   D24       -0.01263   0.00000  -0.00003   0.00002  -0.00001  -0.01264
   D25        0.50369  -0.00000  -0.00006   0.00003  -0.00003   0.50366
   D26       -1.56266  -0.00000  -0.00004   0.00003  -0.00002  -1.56267
   D27       -1.56562   0.00000  -0.00002  -0.00001  -0.00003  -1.56565
   D28        0.72604  -0.00000  -0.00003  -0.00000  -0.00003   0.72602
   D29        1.77448   0.00000  -0.00000  -0.00002  -0.00002   1.77446
   D30       -2.21704   0.00000  -0.00001  -0.00002  -0.00003  -2.21706
[truncated: 261,998 more chars]
