# Supplementary material for: The Hydration of Trifluoroacetic Acid from 0 to 298 K
Source: J Phys Chem A. 2026 Jan 20;130(4):927–35. doi: 10.1021/acs.jpca.5c08151 (PMC12862820; doi:10.1021/acs.jpca.5c08151)
Supplement: Supplementary file 1 [file jp5c08151_si_001.zip › TFA_SI/within1kcal-hightemps/6-H2O/20K-1-131-16216-wb97xd.log]

 Entering Gaussian System, Link 0=g16
 Initial command:
 /software/commercial/MERCURY/GAUSSIAN/AVX2/g16/l1.exe "/local_scratch/slurm.5787591/Gau-2291535.inp" -scrdir="/local_scratch/slurm.5787591/"
 Entering Link 1 = /software/commercial/MERCURY/GAUSSIAN/AVX2/g16/l1.exe PID=   2291536.
  
 Copyright (c) 1988-2019, Gaussian, Inc.  All Rights Reserved.
  
 This is part of the Gaussian(R) 16 program.  It is based on
 the Gaussian(R) 09 system (copyright 2009, Gaussian, Inc.),
 the Gaussian(R) 03 system (copyright 2003, Gaussian, Inc.),
 the Gaussian(R) 98 system (copyright 1998, Gaussian, Inc.),
 the Gaussian(R) 94 system (copyright 1995, Gaussian, Inc.),
 the Gaussian 92(TM) system (copyright 1992, Gaussian, Inc.),
 the Gaussian 90(TM) system (copyright 1990, Gaussian, Inc.),
 the Gaussian 88(TM) system (copyright 1988, Gaussian, Inc.),
 the Gaussian 86(TM) system (copyright 1986, Carnegie Mellon
 University), and the Gaussian 82(TM) system (copyright 1983,
 Carnegie Mellon University). Gaussian is a federally registered
 trademark of Gaussian, Inc.
  
 This software contains proprietary and confidential information,
 including trade secrets, belonging to Gaussian, Inc.
  
 This software is provided under written license and may be
 used, copied, transmitted, or stored only in accord with that
 written license.
  
 The following legend is applicable only to US Government
 contracts under FAR:
  
                    RESTRICTED RIGHTS LEGEND
  
 Use, reproduction and disclosure by the US Government is
 subject to restrictions as set forth in subparagraphs (a)
 and (c) of the Commercial Computer Software - Restricted
 Rights clause in FAR 52.227-19.
  
 Gaussian, Inc.
 340 Quinnipiac St., Bldg. 40, Wallingford CT 06492
  
  
 ---------------------------------------------------------------
 Warning -- This program may not be used in any manner that
 competes with the business of Gaussian, Inc. or will provide
 assistance to any competitor of Gaussian, Inc.  The licensee
 of this program is prohibited from giving any competitor of
 Gaussian, Inc. access to this program.  By using this program,
 the user acknowledges that Gaussian, Inc. is engaged in the
 business of creating and licensing software in the field of
 computational chemistry and represents and warrants to the
 licensee that it is not a competitor of Gaussian, Inc. and that
 it will not use this program in any manner prohibited above.
 ---------------------------------------------------------------
  

 Cite this work as:
 Gaussian 16, Revision C.01,
 M. J. Frisch, G. W. Trucks, H. B. Schlegel, G. E. Scuseria, 
 M. A. Robb, J. R. Cheeseman, G. Scalmani, V. Barone, 
 G. A. Petersson, H. Nakatsuji, X. Li, M. Caricato, A. V. Marenich, 
 J. Bloino, B. G. Janesko, R. Gomperts, B. Mennucci, H. P. Hratchian, 
 J. V. Ortiz, A. F. Izmaylov, J. L. Sonnenberg, D. Williams-Young, 
 F. Ding, F. Lipparini, F. Egidi, J. Goings, B. Peng, A. Petrone, 
 T. Henderson, D. Ranasinghe, V. G. Zakrzewski, J. Gao, N. Rega, 
 G. Zheng, W. Liang, M. Hada, M. Ehara, K. Toyota, R. Fukuda, 
 J. Hasegawa, M. Ishida, T. Nakajima, Y. Honda, O. Kitao, H. Nakai, 
 T. Vreven, K. Throssell, J. A. Montgomery, Jr., J. E. Peralta, 
 F. Ogliaro, M. J. Bearpark, J. J. Heyd, E. N. Brothers, K. N. Kudin, 
 V. N. Staroverov, T. A. Keith, R. Kobayashi, J. Normand, 
 K. Raghavachari, A. P. Rendell, J. C. Burant, S. S. Iyengar, 
 J. Tomasi, M. Cossi, J. M. Millam, M. Klene, C. Adamo, R. Cammi, 
 J. W. Ochterski, R. L. Martin, K. Morokuma, O. Farkas, 
 J. B. Foresman, and D. J. Fox, Gaussian, Inc., Wallingford CT, 2019.
 
 ******************************************
 Gaussian 16:  ES64L-G16RevC.01  3-Jul-2019
                29-Sep-2025 
 ******************************************
 %nproc=20
 Will use up to   20 processors via shared memory.
 %mem=18gb
 ----------------------------------------------------------------------
 # wb97xd/6-31++g** scf(conver=10) opt(tight,maxcycles=300,calcfc) freq
 ----------------------------------------------------------------------
 1/6=300,7=10,10=4,18=20,19=15,26=3,38=1/1,3;
 2/9=110,12=2,17=6,18=5,40=1/2;
 3/5=1,6=6,7=1111,11=2,25=1,30=1,71=2,74=-58,140=1/1,2,3;
 4//1;
 5/5=2,6=10,38=5/2;
 8/6=4,10=90,11=11/1;
 11/6=1,8=1,9=11,15=111,16=1/1,2,10;
 10/6=1,13=1/2;
 6/7=2,8=2,9=2,10=2,28=1/1;
 7/10=1,25=1/1,2,3,16;
 1/6=300,7=10,10=4,18=20,19=15,26=3/3(2);
 2/9=110/2;
 99//99;
 2/9=110/2;
 3/5=1,6=6,7=1111,11=2,25=1,30=1,71=1,74=-58/1,2,3;
 4/5=5,16=3,69=1/1;
 5/5=2,6=10,38=5/2;
 7//1,2,3,16;
 1/6=300,7=10,18=20,19=15,26=3/3(-5);
 2/9=110/2;
 6/7=2,8=2,9=2,10=2,19=2,28=1/1;
 99/9=1/99;
 ---------------
 20K-1-131-16216
 ---------------
 Symbolic Z-matrix:
 Charge =  0 Multiplicity = 1
 C                     1.58833   1.10711   1.9985 
 O                     0.92694   0.14279   1.70313 
 O                     2.38735   1.77632   1.25579 
 H                     2.44309   1.39156   0.23461 
 C                     1.51828   1.69617   3.44339 
 F                     2.73599   1.865     3.97158 
 F                     0.83087   0.9017    4.26727 
 F                     0.91226   2.89246   3.44373 
 O                     0.36077  -1.86939  -0.1949 
 H                     0.33212  -1.39797   0.64819 
 H                     1.30291  -2.03792  -0.35889 
 O                     2.44153   0.82243  -1.06152 
 H                     1.50285   0.7364   -1.33168 
 H                     2.76577  -0.10192  -0.97175 
 O                     3.05231  -1.79555  -0.89492 
 H                     3.88814  -2.13909  -0.57694 
 H                     2.97116  -2.08095  -1.84291 
 O                    -0.06868   0.15647  -1.79074 
 H                    -0.92947   0.53868  -1.61584 
 H                    -0.00812  -0.67604  -1.24137 
 O                     1.37952  -0.21899  -4.09327 
 H                     1.94465   0.55625  -4.09377 
 H                     0.74762  -0.09645  -3.36204 
 O                     2.70423  -2.44591  -3.41693 
 H                     2.2554   -1.64456  -3.77194 
 H                     2.11854  -3.18181  -3.60087 
 
 Add virtual bond connecting atoms O12        and H4         Dist= 2.68D+00.
 Add virtual bond connecting atoms H20        and O9         Dist= 3.08D+00.
 Add virtual bond connecting atoms O24        and H17        Dist= 3.09D+00.
 Add virtual bond connecting atoms H25        and O21        Dist= 3.22D+00.
 Add virtual bond connecting atoms O15        and H14        Dist= 3.25D+00.
 Add virtual bond connecting atoms H11        and O15        Dist= 3.49D+00.
 Add virtual bond connecting atoms O18        and H13        Dist= 3.28D+00.
 Add virtual bond connecting atoms O18        and H23        Dist= 3.38D+00.

 GradGradGradGradGradGradGradGradGradGradGradGradGradGradGradGradGradGrad
 Berny optimization.
 Initialization pass.
                           ----------------------------
                           !    Initial Parameters    !
                           ! (Angstroms and Degrees)  !
 --------------------------                            --------------------------
 ! Name  Definition              Value          Derivative Info.                !
 --------------------------------------------------------------------------------
 ! R1    R(1,2)                  1.2061         calculate D2E/DX2 analytically  !
 ! R2    R(1,3)                  1.2798         calculate D2E/DX2 analytically  !
 ! R3    R(1,5)                  1.5619         calculate D2E/DX2 analytically  !
 ! R4    R(3,4)                  1.0927         calculate D2E/DX2 analytically  !
 ! R5    R(4,12)                 1.4156         calculate D2E/DX2 analytically  !
 ! R6    R(5,6)                  1.338          calculate D2E/DX2 analytically  !
 ! R7    R(5,7)                  1.3351         calculate D2E/DX2 analytically  !
 ! R8    R(5,8)                  1.341          calculate D2E/DX2 analytically  !
 ! R9    R(9,10)                 0.9664         calculate D2E/DX2 analytically  !
 ! R10   R(9,11)                 0.971          calculate D2E/DX2 analytically  !
 ! R11   R(9,20)                 1.6295         calculate D2E/DX2 analytically  !
 ! R12   R(11,15)                1.8457         calculate D2E/DX2 analytically  !
 ! R13   R(12,13)                0.9806         calculate D2E/DX2 analytically  !
 ! R14   R(12,14)                0.9837         calculate D2E/DX2 analytically  !
 ! R15   R(13,18)                1.7369         calculate D2E/DX2 analytically  !
 ! R16   R(14,15)                1.7194         calculate D2E/DX2 analytically  !
 ! R17   R(15,16)                0.958          calculate D2E/DX2 analytically  !
 ! R18   R(15,17)                0.9933         calculate D2E/DX2 analytically  !
 ! R19   R(17,24)                1.6377         calculate D2E/DX2 analytically  !
 ! R20   R(18,19)                0.9579         calculate D2E/DX2 analytically  !
 ! R21   R(18,20)                0.9993         calculate D2E/DX2 analytically  !
 ! R22   R(18,23)                1.7887         calculate D2E/DX2 analytically  !
 ! R23   R(21,22)                0.9594         calculate D2E/DX2 analytically  !
 ! R24   R(21,23)                0.9742         calculate D2E/DX2 analytically  !
 ! R25   R(21,25)                1.7037         calculate D2E/DX2 analytically  !
 ! R26   R(24,25)                0.9847         calculate D2E/DX2 analytically  !
 ! R27   R(24,26)                0.9583         calculate D2E/DX2 analytically  !
 ! A1    A(2,1,3)              128.1955         calculate D2E/DX2 analytically  !
 ! A2    A(2,1,5)              120.2314         calculate D2E/DX2 analytically  !
 ! A3    A(3,1,5)              111.5705         calculate D2E/DX2 analytically  !
 ! A4    A(1,3,4)              112.9592         calculate D2E/DX2 analytically  !
 ! A5    A(1,5,6)              111.8355         calculate D2E/DX2 analytically  !
 ! A6    A(1,5,7)              111.6867         calculate D2E/DX2 analytically  !
 ! A7    A(1,5,8)              110.9119         calculate D2E/DX2 analytically  !
 ! A8    A(6,5,7)              107.4615         calculate D2E/DX2 analytically  !
 ! A9    A(6,5,8)              107.3739         calculate D2E/DX2 analytically  !
 ! A10   A(7,5,8)              107.3378         calculate D2E/DX2 analytically  !
 ! A11   A(10,9,11)            105.1158         calculate D2E/DX2 analytically  !
 ! A12   A(10,9,20)            101.3218         calculate D2E/DX2 analytically  !
 ! A13   A(11,9,20)            103.786          calculate D2E/DX2 analytically  !
 ! A14   A(9,11,15)            161.0647         calculate D2E/DX2 analytically  !
 ! A15   A(4,12,13)            106.7734         calculate D2E/DX2 analytically  !
 ! A16   A(4,12,14)            107.0898         calculate D2E/DX2 analytically  !
 ! A17   A(13,12,14)           104.966          calculate D2E/DX2 analytically  !
 ! A18   A(11,15,14)            89.1043         calculate D2E/DX2 analytically  !
 ! A19   A(11,15,16)           133.1162         calculate D2E/DX2 analytically  !
 ! A20   A(11,15,17)            99.3233         calculate D2E/DX2 analytically  !
 ! A21   A(14,15,16)           120.8945         calculate D2E/DX2 analytically  !
 ! A22   A(14,15,17)           103.1056         calculate D2E/DX2 analytically  !
 ! A23   A(16,15,17)           106.5603         calculate D2E/DX2 analytically  !
 ! A24   A(13,18,19)           129.1661         calculate D2E/DX2 analytically  !
 ! A25   A(13,18,20)            94.4756         calculate D2E/DX2 analytically  !
 ! A26   A(13,18,23)            82.3264         calculate D2E/DX2 analytically  !
 ! A27   A(19,18,20)           106.6477         calculate D2E/DX2 analytically  !
 ! A28   A(19,18,23)           128.8224         calculate D2E/DX2 analytically  !
 ! A29   A(20,18,23)           109.7242         calculate D2E/DX2 analytically  !
 ! A30   A(22,21,23)           106.311          calculate D2E/DX2 analytically  !
 ! A31   A(22,21,25)           111.9264         calculate D2E/DX2 analytically  !
 ! A32   A(23,21,25)           107.286          calculate D2E/DX2 analytically  !
 ! A33   A(17,24,25)           103.854          calculate D2E/DX2 analytically  !
 ! A34   A(17,24,26)           117.079          calculate D2E/DX2 analytically  !
 ! A35   A(25,24,26)           106.089          calculate D2E/DX2 analytically  !
 ! A36   L(3,4,12,10,-1)       175.7515         calculate D2E/DX2 analytically  !
 ! A37   L(12,13,18,1,-1)      180.8909         calculate D2E/DX2 analytically  !
 ! A38   L(12,14,15,1,-1)      180.0228         calculate D2E/DX2 analytically  !
 ! A39   L(15,17,24,13,-1)     174.4065         calculate D2E/DX2 analytically  !
 ! A40   L(9,20,18,1,-1)       169.2053         calculate D2E/DX2 analytically  !
 ! A41   L(18,23,21,14,-1)     166.7875         calculate D2E/DX2 analytically  !
 ! A42   L(21,25,24,1,-1)      170.1118         calculate D2E/DX2 analytically  !
 ! A43   L(3,4,12,10,-2)       179.5083         calculate D2E/DX2 analytically  !
 ! A44   L(12,13,18,1,-2)      195.227          calculate D2E/DX2 analytically  !
 ! A45   L(12,14,15,1,-2)      169.1774         calculate D2E/DX2 analytically  !
 ! A46   L(15,17,24,13,-2)     182.1726         calculate D2E/DX2 analytically  !
 ! A47   L(9,20,18,1,-2)       173.9045         calculate D2E/DX2 analytically  !
 ! A48   L(18,23,21,14,-2)     181.4907         calculate D2E/DX2 analytically  !
 ! A49   L(21,25,24,1,-2)      176.4242         calculate D2E/DX2 analytically  !
 ! D1    D(2,1,3,4)              0.1924         calculate D2E/DX2 analytically  !
 ! D2    D(5,1,3,4)           -179.2027         calculate D2E/DX2 analytically  !
 ! D3    D(2,1,5,6)            129.4281         calculate D2E/DX2 analytically  !
 ! D4    D(2,1,5,7)              8.9488         calculate D2E/DX2 analytically  !
 ! D5    D(2,1,5,8)           -110.739          calculate D2E/DX2 analytically  !
 ! D6    D(3,1,5,6)            -51.1222         calculate D2E/DX2 analytically  !
 ! D7    D(3,1,5,7)           -171.6015         calculate D2E/DX2 analytically  !
 ! D8    D(3,1,5,8)             68.7108         calculate D2E/DX2 analytically  !
 ! D9    D(1,3,12,13)           50.2031         calculate D2E/DX2 analytically  !
 ! D10   D(1,3,12,14)          -60.9127         calculate D2E/DX2 analytically  !
 ! D11   D(10,9,11,15)         -84.6437         calculate D2E/DX2 analytically  !
 ! D12   D(20,9,11,15)          21.3579         calculate D2E/DX2 analytically  !
 ! D13   D(10,9,18,13)          68.6819         calculate D2E/DX2 analytically  !
 ! D14   D(10,9,18,19)         -62.2362         calculate D2E/DX2 analytically  !
 ! D15   D(10,9,18,23)         149.353          calculate D2E/DX2 analytically  !
 ! D16   D(11,9,18,13)         -38.6612         calculate D2E/DX2 analytically  !
 ! D17   D(11,9,18,19)        -169.5793         calculate D2E/DX2 analytically  !
 ! D18   D(11,9,18,23)          42.0099         calculate D2E/DX2 analytically  !
 ! D19   D(9,11,15,14)          16.9778         calculate D2E/DX2 analytically  !
 ! D20   D(9,11,15,16)         150.5167         calculate D2E/DX2 analytically  !
 ! D21   D(9,11,15,17)         -86.157          calculate D2E/DX2 analytically  !
 ! D22   D(4,12,15,11)          78.4096         calculate D2E/DX2 analytically  !
 ! D23   D(4,12,15,16)         -63.2074         calculate D2E/DX2 analytically  !
 ! D24   D(4,12,15,17)         177.1229         calculate D2E/DX2 analytically  !
 ! D25   D(13,12,15,11)        -32.8705         calculate D2E/DX2 analytically  !
 ! D26   D(13,12,15,16)       -174.4875         calculate D2E/DX2 analytically  !
 ! D27   D(13,12,15,17)         65.8428         calculate D2E/DX2 analytically  !
 ! D28   D(4,12,18,19)          33.6695         calculate D2E/DX2 analytically  !
 ! D29   D(4,12,18,20)         -79.6327         calculate D2E/DX2 analytically  !
 ! D30   D(4,12,18,23)         170.4067         calculate D2E/DX2 analytically  !
 ! D31   D(14,12,18,19)        144.2832         calculate D2E/DX2 analytically  !
 ! D32   D(14,12,18,20)         30.981          calculate D2E/DX2 analytically  !
 ! D33   D(14,12,18,23)        -78.9796         calculate D2E/DX2 analytically  !
 ! D34   D(11,15,24,25)         75.3823         calculate D2E/DX2 analytically  !
 ! D35   D(11,15,24,26)        -39.7739         calculate D2E/DX2 analytically  !
 ! D36   D(14,15,24,25)        -14.9668         calculate D2E/DX2 analytically  !
 ! D37   D(14,15,24,26)       -130.123          calculate D2E/DX2 analytically  !
 ! D38   D(16,15,24,25)       -143.502          calculate D2E/DX2 analytically  !
 ! D39   D(16,15,24,26)        101.3417         calculate D2E/DX2 analytically  !
 ! D40   D(13,18,21,22)        -37.4368         calculate D2E/DX2 analytically  !
 ! D41   D(13,18,21,25)         78.6185         calculate D2E/DX2 analytically  !
 ! D42   D(19,18,21,22)         95.6254         calculate D2E/DX2 analytically  !
 ! D43   D(19,18,21,25)       -148.3192         calculate D2E/DX2 analytically  !
 ! D44   D(20,18,21,22)       -128.1708         calculate D2E/DX2 analytically  !
 ! D45   D(20,18,21,25)        -12.1155         calculate D2E/DX2 analytically  !
 ! D46   D(22,21,24,17)         69.0036         calculate D2E/DX2 analytically  !
 ! D47   D(22,21,24,26)       -169.5434         calculate D2E/DX2 analytically  !
 ! D48   D(23,21,24,17)        -45.3574         calculate D2E/DX2 analytically  !
 ! D49   D(23,21,24,26)         76.0956         calculate D2E/DX2 analytically  !
 --------------------------------------------------------------------------------
 Trust Radius=3.00D-01 FncErr=1.00D-07 GrdErr=1.00D-06 EigMax=2.50D+02 EigMin=1.00D-04
 Number of steps in this run=    156 maximum allowed number of steps=    156.
 GradGradGradGradGradGradGradGradGradGradGradGradGradGradGradGradGradGrad

                          Input orientation:                          
 ---------------------------------------------------------------------
 Center     Atomic      Atomic             Coordinates (Angstroms)
 Number     Number       Type             X           Y           Z
 ---------------------------------------------------------------------
      1          6           0        1.588333    1.107113    1.998496
      2          8           0        0.926945    0.142785    1.703134
      3          8           0        2.387345    1.776321    1.255794
      4          1           0        2.443091    1.391556    0.234612
      5          6           0        1.518278    1.696168    3.443390
      6          9           0        2.735994    1.864999    3.971582
      7          9           0        0.830869    0.901704    4.267266
      8          9           0        0.912264    2.892459    3.443730
      9          8           0        0.360770   -1.869386   -0.194898
     10          1           0        0.332122   -1.397968    0.648188
     11          1           0        1.302908   -2.037923   -0.358890
     12          8           0        2.441530    0.822425   -1.061524
     13          1           0        1.502849    0.736398   -1.331677
     14          1           0        2.765769   -0.101921   -0.971748
     15          8           0        3.052313   -1.795549   -0.894923
     16          1           0        3.888140   -2.139089   -0.576935
     17          1           0        2.971163   -2.080946   -1.842910
     18          8           0       -0.068680    0.156471   -1.790741
     19          1           0       -0.929465    0.538676   -1.615845
     20          1           0       -0.008124   -0.676044   -1.241375
     21          8           0        1.379524   -0.218990   -4.093273
     22          1           0        1.944652    0.556246   -4.093774
     23          1           0        0.747622   -0.096455   -3.362036
     24          8           0        2.704234   -2.445906   -3.416926
     25          1           0        2.255396   -1.644562   -3.771937
     26          1           0        2.118537   -3.181806   -3.600871
 ---------------------------------------------------------------------
                    Distance matrix (angstroms):
                    1          2          3          4          5
     1  C    0.000000
     2  O    1.206069   0.000000
     3  O    1.279791   2.236364   0.000000
     4  H    1.980607   2.452485   1.092686   0.000000
     5  C    1.561926   2.406484   2.355267   3.353256   0.000000
     6  F    2.405116   3.374098   2.739512   3.778212   1.338030
     7  F    2.400680   2.675811   3.500934   4.370527   1.335093
     8  F    2.394417   3.254320   2.865082   3.859350   1.341032
     9  O    3.895823   2.823457   4.416185   3.892850   5.223996
    10  H    3.110760   1.959756   3.830044   3.522595   4.335181
    11  H    3.940811   3.024695   4.281550   3.662457   5.333587
    12  O    3.189469   3.224781   2.506555   1.415585   4.680820
    13  H    3.351833   3.145491   2.925539   1.940760   4.870591
    14  H    3.416207   3.255173   2.938187   1.946767   4.927759
    15  O    4.352075   3.876110   4.222087   3.435788   5.776358
    16  H    4.739176   4.378852   4.576212   3.900286   6.040568
    17  H    5.179994   4.658136   4.982099   4.080836   6.657509
    18  O    4.243552   3.632990   4.235251   3.454921   5.682010
    19  H    4.441383   3.823428   4.558432   3.940270   5.738213
    20  H    4.028038   3.196086   4.241252   3.530151   5.468484
    21  O    6.237932   5.825293   5.797369   4.738736   7.777427
    22  H    6.127493   5.900069   5.504765   4.436340   7.634793
    23  H    5.557938   5.073986   5.245982   4.245547   7.079635
    24  O    6.572365   6.006255   6.305707   5.303588   8.101062
    25  H    6.427641   5.910650   6.082592   5.030474   7.985284
    26  H    7.073108   6.372226   6.945681   5.977618   8.589328
                    6          7          8          9         10
     6  F    0.000000
     7  F    2.155196   0.000000
     8  F    2.158772   2.155908   0.000000
     9  O    6.078394   5.273598   6.018216   0.000000
    10  H    5.241231   4.316824   5.153580   0.966359   0.000000
    11  H    6.003293   5.501413   6.238685   0.971041   1.538237
    12  O    5.148381   5.567452   5.188547   3.510904   3.507543
    13  H    5.560480   5.641546   5.272751   3.063775   3.137831
    14  H    5.320355   5.674361   5.647853   3.084063   3.197900
    15  O    6.097749   6.233633   6.736553   2.782066   3.152570
    16  H    6.168401   6.485338   7.094933   3.558234   3.833465
    17  H    7.030938   7.128205   7.544692   3.094325   3.692771
    18  O    6.632468   6.169604   5.987284   2.614429   2.919812
    19  H    6.812787   6.151549   5.876356   3.079376   3.235434
    20  H    6.415762   5.791228   5.960834   1.629497   2.051192
    21  O    8.439485   8.453141   8.167366   4.354193   4.996848
    22  H    8.209082   8.441969   7.958498   4.857325   5.376375
    23  H    7.847476   7.694771   7.434996   3.650165   4.236564
    24  O    8.554237   8.588527   8.875692   4.025626   4.821851
    25  H    8.515284   8.552282   8.628697   4.054054   4.826727
    26  H    9.121049   8.957719   9.379670   4.051277   4.942455
                   11         12         13         14         15
    11  H    0.000000
    12  O    3.157808   0.000000
    13  H    2.946719   0.980564   0.000000
    14  H    2.502731   0.983670   1.557978   0.000000
    15  O    1.845670   2.693436   3.000392   1.719414   0.000000
    16  H    2.596383   3.331377   3.811519   2.359163   0.957989
    17  H    2.233213   3.052972   3.217877   2.172014   0.993336
    18  O    2.957502   2.697481   1.736881   2.961691   3.788597
    19  H    3.633495   3.428031   2.456827   3.805257   4.671498
    20  H    2.086216   2.877249   2.070311   2.845487   3.277132
    21  O    4.154516   3.376966   2.924789   3.417498   3.938680
    22  H    4.592484   3.084198   2.803003   3.294611   4.121953
    23  H    3.618913   3.001003   2.320855   3.128326   3.779573
    24  O    3.388474   4.037192   3.989819   3.387764   2.627665
    25  H    3.565228   3.669742   3.491442   3.237479   2.989160
    26  H    3.533293   4.752523   4.569534   4.100840   3.180535
                   16         17         18         19         20
    16  H    0.000000
    17  H    1.564264   0.000000
    18  O    4.732795   3.774837   0.000000
    19  H    5.608840   4.704134   0.957926   0.000000
    20  H    4.214601   3.348394   0.999276   1.569918   0.000000
    21  O    4.727004   3.326308   2.745891   3.470323   3.204339
    22  H    4.838402   3.615922   3.085009   3.794864   3.669885
    23  H    4.668190   3.345158   1.788655   2.503037   2.324711
    24  O    3.092139   1.637674   4.135928   5.035415   3.901580
    25  H    3.621940   2.103306   3.545445   4.422511   3.530622
    26  H    3.655536   2.242609   4.382303   5.203137   4.045832
                   21         22         23         24         25
    21  O    0.000000
    22  H    0.959354   0.000000
    23  H    0.974178   1.547365   0.000000
    24  O    2.677958   3.169859   3.057985   0.000000
    25  H    1.703720   2.245817   2.199554   0.984704   0.000000
    26  H    3.093038   3.774417   3.384649   0.958346   1.552777
                   26
    26  H    0.000000
 Stoichiometry    C2H13F3O8
 Framework group  C1[X(C2H13F3O8)]
 Deg. of freedom    72
 Full point group                 C1      NOp   1
 Largest Abelian subgroup         C1      NOp   1
 Largest concise Abelian subgroup C1      NOp   1
                         Standard orientation:                         
 ---------------------------------------------------------------------
 Center     Atomic      Atomic             Coordinates (Angstroms)
 Number     Number       Type             X           Y           Z
 ---------------------------------------------------------------------
      1          6           0        1.794303    0.049678   -0.089639
      2          8           0        1.140425   -0.334490    0.848157
      3          8           0        1.379387    0.557637   -1.188588
      4          1           0        0.290636    0.636309   -1.237530
      5          6           0        3.353631   -0.029132   -0.046071
      6          9           0        3.852838   -0.618988   -1.138402
      7          9           0        3.783362   -0.718620    1.013368
      8          9           0        3.892923    1.196378    0.029133
      9          8           0       -1.413323   -0.958651    1.878060
     10          1           0       -0.449072   -0.906171    1.841798
     11          1           0       -1.672199   -1.425403    1.066859
     12          8           0       -1.123024    0.701075   -1.202115
     13          1           0       -1.365300    1.135976   -0.357326
     14          1           0       -1.452621   -0.221762   -1.116417
     15          8           0       -2.123026   -1.747613   -0.693661
     16          1           0       -2.018042   -2.507146   -1.267971
     17          1           0       -3.097448   -1.560396   -0.647108
     18          8           0       -1.964397    1.513174    1.228726
     19          1           0       -1.607168    2.114613    1.883157
     20          1           0       -1.829201    0.589366    1.584890
     21          8           0       -4.261825    1.533165   -0.275049
     22          1           0       -3.952154    1.924470   -1.094405
     23          1           0       -3.523761    1.601879    0.357061
     24          8           0       -4.663141   -1.105551   -0.493178
     25          1           0       -4.620556   -0.122456   -0.456418
     26          1           0       -5.121430   -1.381453    0.301980
 ---------------------------------------------------------------------
 Rotational constants (GHZ):           1.1109101           0.2299253           0.2266994
 Standard basis: 6-31++G(d,p) (6D, 7F)
 There are   325 symmetry adapted cartesian basis functions of A   symmetry.
 There are   325 symmetry adapted basis functions of A   symmetry.
   325 basis functions,   520 primitive gaussians,   325 cartesian basis functions
    58 alpha electrons       58 beta electrons
       nuclear repulsion energy       980.8451912707 Hartrees.
 NAtoms=   26 NActive=   26 NUniq=   26 SFac= 1.00D+00 NAtFMM=   60 NAOKFM=F Big=F
 Integral buffers will be    131072 words long.
 Raffenetti 2 integral format.
 Two-electron integral symmetry is turned on.
 Nuclear repulsion after empirical dispersion term =      980.8307733889 Hartrees.
 One-electron integrals computed using PRISM.
 NBasis=   325 RedAO= T EigKep=  3.20D-05  NBF=   325
 NBsUse=   325 1.00D-06 EigRej= -1.00D+00 NBFU=   325
 ExpMin= 3.60D-02 ExpMax= 7.00D+03 ExpMxC= 1.05D+03 IAcc=3 IRadAn=         5 AccDes= 0.00D+00
 Harris functional with IExCor= 4639 and IRadAn=       5 diagonalized for initial guess.
 HarFok:  IExCor= 4639 AccDes= 0.00D+00 IRadAn=         5 IDoV= 1 UseB2=F ITyADJ=14
 ICtDFT=  3500011 ScaDFX=  1.000000  1.000000  1.000000  1.000000
 FoFCou: FMM=F IPFlag=           0 FMFlag=      100000 FMFlg1=           0
         NFxFlg=           0 DoJE=T BraDBF=F KetDBF=T FulRan=T
         wScrn=  0.000000 ICntrl=       500 IOpCl=  0 I1Cent=   200000004 NGrid=           0
         NMat0=    1 NMatS0=      1 NMatT0=    0 NMatD0=    1 NMtDS0=    0 NMtDT0=    0
 Petite list used in FoFCou.
 Requested convergence on RMS density matrix=1.00D-10 within 128 cycles.
 Requested convergence on MAX density matrix=1.00D-08.
 Requested convergence on             energy=1.00D-08.
 No special actions if energy rises.
 SCF Done:  E(RwB97XD) =  -985.243354441     A.U. after   18 cycles
            NFock= 18  Conv=0.67D-10     -V/T= 2.0081
 DoSCS=F DFT=T ScalE2(SS,OS)=  1.000000  1.000000
 Range of M.O.s used for correlation:     1   325
 NBasis=   325 NAE=    58 NBE=    58 NFC=     0 NFV=     0
 NROrb=    325 NOA=    58 NOB=    58 NVA=   267 NVB=   267

 **** Warning!!: The largest alpha MO coefficient is  0.38923836D+02

 Symmetrizing basis deriv contribution to polar:
 IMax=3 JMax=2 DiffMx= 0.00D+00
 G2DrvN: will do    27 centers at a time, making    1 passes.
 Calling FoFCou, ICntrl=  3107 FMM=F I1Cent=   0 AccDes= 0.00D+00.
 End of G2Drv F.D. properties file   721 does not exist.
 End of G2Drv F.D. properties file   722 does not exist.
 End of G2Drv F.D. properties file   788 does not exist.
          IDoAtm=11111111111111111111111111
          Differentiating once with respect to nuclear coordinates.
 CalDSu exits because no D1Ps are significant.
          There are    81 degrees of freedom in the 1st order CPHF.  IDoFFX=6 NUNeed=     0.
     75 vectors produced by pass  0 Test12= 1.91D-14 1.23D-09 XBig12= 1.44D-01 7.14D-02.
 AX will form    75 AO Fock derivatives at one time.
     75 vectors produced by pass  1 Test12= 1.91D-14 1.23D-09 XBig12= 1.26D-02 4.75D-02.
     75 vectors produced by pass  2 Test12= 1.91D-14 1.23D-09 XBig12= 5.47D-04 3.69D-03.
     75 vectors produced by pass  3 Test12= 1.91D-14 1.23D-09 XBig12= 3.82D-06 4.11D-04.
     75 vectors produced by pass  4 Test12= 1.91D-14 1.23D-09 XBig12= 2.94D-08 3.51D-05.
     75 vectors produced by pass  5 Test12= 1.91D-14 1.23D-09 XBig12= 1.69D-10 2.18D-06.
     66 vectors produced by pass  6 Test12= 1.91D-14 1.23D-09 XBig12= 9.50D-13 1.28D-07.
     17 vectors produced by pass  7 Test12= 1.91D-14 1.23D-09 XBig12= 5.01D-15 7.60D-09.
 InvSVY:  IOpt=1 It=  1 EMax= 2.22D-16
 Solved reduced A of dimension   533 with    81 vectors.
 End of Minotr F.D. properties file   721 does not exist.
 End of Minotr F.D. properties file   722 does not exist.
 End of Minotr F.D. properties file   788 does not exist.

 **********************************************************************

            Population analysis using the SCF Density.

 **********************************************************************

 Orbital symmetries:
       Occupied  (A) (A) (A) (A) (A) (A) (A) (A) (A) (A) (A) (A)
                 (A) (A) (A) (A) (A) (A) (A) (A) (A) (A) (A) (A)
                 (A) (A) (A) (A) (A) (A) (A) (A) (A) (A) (A) (A)
                 (A) (A) (A) (A) (A) (A) (A) (A) (A) (A) (A) (A)
                 (A) (A) (A) (A) (A) (A) (A) (A) (A) (A)
       Virtual   (A) (A) (A) (A) (A) (A) (A) (A) (A) (A) (A) (A)
                 (A) (A) (A) (A) (A) (A) (A) (A) (A) (A) (A) (A)
                 (A) (A) (A) (A) (A) (A) (A) (A) (A) (A) (A) (A)
                 (A) (A) (A) (A) (A) (A) (A) (A) (A) (A) (A) (A)
                 (A) (A) (A) (A) (A) (A) (A) (A) (A) (A) (A) (A)
                 (A) (A) (A) (A) (A) (A) (A) (A) (A) (A) (A) (A)
                 (A) (A) (A) (A) (A) (A) (A) (A) (A) (A) (A) (A)
                 (A) (A) (A) (A) (A) (A) (A) (A) (A) (A) (A) (A)
                 (A) (A) (A) (A) (A) (A) (A) (A) (A) (A) (A) (A)
                 (A) (A) (A) (A) (A) (A) (A) (A) (A) (A) (A) (A)
                 (A) (A) (A) (A) (A) (A) (A) (A) (A) (A) (A) (A)
                 (A) (A) (A) (A) (A) (A) (A) (A) (A) (A) (A) (A)
                 (A) (A) (A) (A) (A) (A) (A) (A) (A) (A) (A) (A)
                 (A) (A) (A) (A) (A) (A) (A) (A) (A) (A) (A) (A)
                 (A) (A) (A) (A) (A) (A) (A) (A) (A) (A) (A) (A)
                 (A) (A) (A) (A) (A) (A) (A) (A) (A) (A) (A) (A)
                 (A) (A) (A) (A) (A) (A) (A) (A) (A) (A) (A) (A)
                 (A) (A) (A) (A) (A) (A) (A) (A) (A) (A) (A) (A)
                 (A) (A) (A) (A) (A) (A) (A) (A) (A) (A) (A) (A)
                 (A) (A) (A) (A) (A) (A) (A) (A) (A) (A) (A) (A)
                 (A) (A) (A) (A) (A) (A) (A) (A) (A) (A) (A) (A)
                 (A) (A) (A) (A) (A) (A) (A) (A) (A) (A) (A) (A)
                 (A) (A) (A)
 The electronic state is 1-A.
 Alpha  occ. eigenvalues --  -24.87984 -24.87936 -24.87797 -19.32289 -19.31928
 Alpha  occ. eigenvalues --  -19.31761 -19.30703 -19.30539 -19.30505 -19.29363
 Alpha  occ. eigenvalues --  -19.29347 -10.56502 -10.46581  -1.43631  -1.34349
 Alpha  occ. eigenvalues --   -1.34284  -1.23316  -1.16605  -1.15524  -1.14954
 Alpha  occ. eigenvalues --   -1.14500  -1.13381  -1.12896  -1.12393  -0.85104
 Alpha  occ. eigenvalues --   -0.75457  -0.69880  -0.69763  -0.67525  -0.67142
 Alpha  occ. eigenvalues --   -0.66848  -0.65004  -0.64967  -0.64897  -0.64110
 Alpha  occ. eigenvalues --   -0.60395  -0.57676  -0.57103  -0.55962  -0.55754
 Alpha  occ. eigenvalues --   -0.55314  -0.54620  -0.52871  -0.52358  -0.52280
 Alpha  occ. eigenvalues --   -0.50754  -0.50692  -0.49601  -0.48228  -0.47110
 Alpha  occ. eigenvalues --   -0.44536  -0.44325  -0.43561  -0.42613  -0.42161
 Alpha  occ. eigenvalues --   -0.42006  -0.41843  -0.38857
 Alpha virt. eigenvalues --    0.02440   0.04172   0.04970   0.05366   0.05939
 Alpha virt. eigenvalues --    0.08368   0.08783   0.09527   0.09653   0.10278
 Alpha virt. eigenvalues --    0.11308   0.11863   0.12211   0.12309   0.12934
 Alpha virt. eigenvalues --    0.13972   0.14328   0.15147   0.17132   0.18171
 Alpha virt. eigenvalues --    0.18510   0.19031   0.20165   0.21423   0.22019
 Alpha virt. eigenvalues --    0.23095   0.23662   0.25084   0.25714   0.26148
 Alpha virt. eigenvalues --    0.26801   0.26901   0.27570   0.27852   0.28305
 Alpha virt. eigenvalues --    0.29125   0.29650   0.29998   0.30325   0.30713
 Alpha virt. eigenvalues --    0.31268   0.31539   0.31894   0.32357   0.32656
 Alpha virt. eigenvalues --    0.32932   0.33226   0.34261   0.34445   0.34937
 Alpha virt. eigenvalues --    0.35600   0.36158   0.36583   0.36830   0.37329
 Alpha virt. eigenvalues --    0.37650   0.37972   0.38383   0.38687   0.39090
 Alpha virt. eigenvalues --    0.39815   0.40180   0.40423   0.41225   0.42572
 Alpha virt. eigenvalues --    0.42887   0.43488   0.44470   0.44941   0.45456
 Alpha virt. eigenvalues --    0.45963   0.47379   0.48243   0.48805   0.49094
 Alpha virt. eigenvalues --    0.52126   0.53664   0.54025   0.55200   0.56676
 Alpha virt. eigenvalues --    0.57503   0.59293   0.60962   0.63127   0.64093
 Alpha virt. eigenvalues --    0.82391   0.83293   0.86012   0.89956   0.91898
 Alpha virt. eigenvalues --    0.93665   1.04647   1.05976   1.06489   1.09733
 Alpha virt. eigenvalues --    1.15531   1.17109   1.18499   1.19526   1.20966
 Alpha virt. eigenvalues --    1.21338   1.22253   1.23248   1.23826   1.24465
 Alpha virt. eigenvalues --    1.25394   1.26161   1.26956   1.27062   1.27553
 Alpha virt. eigenvalues --    1.28294   1.28761   1.29871   1.30488   1.31016
 Alpha virt. eigenvalues --    1.32105   1.32887   1.33671   1.34314   1.35257
 Alpha virt. eigenvalues --    1.35733   1.36795   1.37148   1.37356   1.38711
 Alpha virt. eigenvalues --    1.39206   1.41147   1.42788   1.44829   1.46453
 Alpha virt. eigenvalues --    1.47474   1.50425   1.52338   1.53863   1.54909
 Alpha virt. eigenvalues --    1.56124   1.57109   1.57737   1.58874   1.59365
 Alpha virt. eigenvalues --    1.61094   1.61383   1.61860   1.63903   1.64538
 Alpha virt. eigenvalues --    1.64648   1.65163   1.65655   1.66402   1.68248
 Alpha virt. eigenvalues --    1.68870   1.69661   1.70148   1.72733   1.73785
 Alpha virt. eigenvalues --    1.74295   1.74652   1.74818   1.75462   1.77076
 Alpha virt. eigenvalues --    1.77867   1.79225   1.80653   1.81957   1.83649
 Alpha virt. eigenvalues --    1.84490   1.86021   1.88641   1.89280   1.91015
 Alpha virt. eigenvalues --    1.92322   1.92652   1.93601   1.94056   1.94593
 Alpha virt. eigenvalues --    1.95365   1.96372   1.99311   2.03487   2.12631
 Alpha virt. eigenvalues --    2.13517   2.15813   2.17104   2.17584   2.19165
 Alpha virt. eigenvalues --    2.24994   2.27659   2.28841   2.31003   2.32097
 Alpha virt. eigenvalues --    2.35646   2.36066   2.37794   2.38826   2.39229
 Alpha virt. eigenvalues --    2.40864   2.43250   2.44788   2.46047   2.47714
 Alpha virt. eigenvalues --    2.49102   2.51272   2.54971   2.57710   2.59552
 Alpha virt. eigenvalues --    2.61988   2.63443   2.64111   2.65408   2.67362
 Alpha virt. eigenvalues --    2.67716   2.68127   2.71578   2.72654   2.72860
 Alpha virt. eigenvalues --    2.75601   2.76511   2.77583   2.78390   2.81619
 Alpha virt. eigenvalues --    2.82674   2.83480   2.85711   2.87969   2.90073
 Alpha virt. eigenvalues --    2.92152   2.94806   2.97588   2.99033   3.10695
 Alpha virt. eigenvalues --    3.10986   3.13142   3.13978   3.14333   3.16097
 Alpha virt. eigenvalues --    3.23369   3.23788   3.27117   3.29060   3.39134
 Alpha virt. eigenvalues --    3.40283   3.44002   3.48940   3.52146   3.55101
 Alpha virt. eigenvalues --    3.58638   3.62184   3.73096   3.75434   3.77945
 Alpha virt. eigenvalues --    3.79665   3.81340   3.83035   3.88543   4.35822
 Alpha virt. eigenvalues --    4.40622   4.43126   4.45130   4.47572   4.52355
 Alpha virt. eigenvalues --    4.57053   4.74738   4.80836   4.85213   5.58730
 Alpha virt. eigenvalues --    5.90860   6.58682
          Condensed to atoms (all electrons):
               1          2          3          4          5          6
     1  C    5.404672   0.325052   0.325008  -0.043973  -0.146320  -0.061249
     2  O    0.325052   8.336511  -0.172195   0.001567  -0.014247   0.004847
     3  O    0.325008  -0.172195   8.367377   0.184201  -0.190697   0.015227
     4  H   -0.043973   0.001567   0.184201   0.255556   0.009134   0.000551
     5  C   -0.146320  -0.014247  -0.190697   0.009134   4.847260   0.175154
     6  F   -0.061249   0.004847   0.015227   0.000551   0.175154   9.240009
     7  F   -0.048108  -0.001648   0.013209   0.001231   0.179825  -0.041424
     8  F   -0.056318   0.000786   0.015659   0.000494   0.178585  -0.045950
     9  O    0.001268  -0.006963  -0.003037  -0.002449  -0.012911   0.000023
    10  H   -0.013506   0.038541  -0.000558  -0.000011   0.004112   0.000214
    11  H   -0.000246  -0.003307   0.000540   0.000492   0.002314  -0.000060
    12  O   -0.003020   0.008111  -0.041173   0.063893  -0.016178  -0.000153
    13  H    0.004188  -0.004951  -0.001891  -0.010532   0.000141  -0.000175
    14  H    0.004956  -0.002593  -0.002981  -0.009891  -0.000360   0.000075
    15  O   -0.003892   0.000833   0.002745  -0.000357  -0.004497   0.000008
    16  H    0.000975  -0.001402   0.000657  -0.000502  -0.001600   0.000017
    17  H    0.001979   0.001553  -0.000765   0.000544   0.000843  -0.000013
    18  O   -0.000041  -0.001265   0.000055  -0.001147  -0.000681   0.000008
    19  H   -0.000335  -0.001835   0.000610   0.000095  -0.001462   0.000003
    20  H   -0.001143   0.001067   0.001145   0.000642  -0.004394  -0.000016
    21  O   -0.000427  -0.000032   0.000583   0.002113   0.000070   0.000000
    22  H   -0.000209   0.000098  -0.000127   0.000213  -0.000260  -0.000001
    23  H   -0.000015   0.000553  -0.000020   0.000026   0.000543   0.000004
    24  O   -0.001446   0.000136   0.000034   0.000643  -0.000210  -0.000000
    25  H    0.000151  -0.000151   0.000035  -0.000038   0.000149   0.000000
    26  H    0.000026  -0.000017  -0.000010  -0.000013  -0.000024   0.000000
               7          8          9         10         11         12
     1  C   -0.048108  -0.056318   0.001268  -0.013506  -0.000246  -0.003020
     2  O   -0.001648   0.000786  -0.006963   0.038541  -0.003307   0.008111
     3  O    0.013209   0.015659  -0.003037  -0.000558   0.000540  -0.041173
     4  H    0.001231   0.000494  -0.002449  -0.000011   0.000492   0.063893
     5  C    0.179825   0.178585  -0.012911   0.004112   0.002314  -0.016178
     6  F   -0.041424  -0.045950   0.000023   0.000214  -0.000060  -0.000153
     7  F    9.243700  -0.038394   0.000179   0.000259  -0.000116   0.000115
     8  F   -0.038394   9.235935   0.000015   0.000025  -0.000016  -0.000107
     9  O    0.000179   0.000015   8.335087   0.249158   0.256330   0.022265
    10  H    0.000259   0.000025   0.249158   0.303114  -0.022442  -0.004078
    11  H   -0.000116  -0.000016   0.256330  -0.022442   0.313350  -0.003855
    12  O    0.000115  -0.000107   0.022265  -0.004078  -0.003855   8.525300
    13  H   -0.000052   0.000100  -0.001904  -0.000533  -0.000223   0.240943
    14  H   -0.000176  -0.000226  -0.006106   0.000234   0.002236   0.238916
    15  O    0.000011  -0.000000  -0.029570   0.001367   0.016704  -0.055417
    16  H   -0.000008   0.000000   0.004031  -0.001937   0.000750   0.003095
    17  H    0.000014   0.000008   0.000299   0.001460  -0.007288   0.000332
    18  O    0.000024  -0.000001  -0.050151   0.005544   0.006105  -0.045193
    19  H   -0.000006   0.000014   0.004402  -0.002241   0.000494   0.003718
    20  H    0.000013  -0.000005   0.082878  -0.010331  -0.009545   0.000762
    21  O   -0.000000   0.000000  -0.005202  -0.000214   0.002512   0.006243
    22  H   -0.000000  -0.000002   0.001136  -0.000118  -0.000268  -0.000425
    23  H    0.000000  -0.000000  -0.002562   0.001016  -0.000727  -0.003567
    24  O    0.000000  -0.000000  -0.006676  -0.000540   0.000197  -0.005058
    25  H    0.000001   0.000001   0.000598  -0.000144   0.000384   0.000792
    26  H   -0.000000  -0.000000   0.000051   0.000072  -0.000704   0.000578
              13         14         15         16         17         18
     1  C    0.004188   0.004956  -0.003892   0.000975   0.001979  -0.000041
     2  O   -0.004951  -0.002593   0.000833  -0.001402   0.001553  -0.001265
     3  O   -0.001891  -0.002981   0.002745   0.000657  -0.000765   0.000055
     4  H   -0.010532  -0.009891  -0.000357  -0.000502   0.000544  -0.001147
     5  C    0.000141  -0.000360  -0.004497  -0.001600   0.000843  -0.000681
     6  F   -0.000175   0.000075   0.000008   0.000017  -0.000013   0.000008
     7  F   -0.000052  -0.000176   0.000011  -0.000008   0.000014   0.000024
     8  F    0.000100  -0.000226  -0.000000   0.000000   0.000008  -0.000001
     9  O   -0.001904  -0.006106  -0.029570   0.004031   0.000299  -0.050151
    10  H   -0.000533   0.000234   0.001367  -0.001937   0.001460   0.005544
    11  H   -0.000223   0.002236   0.016704   0.000750  -0.007288   0.006105
    12  O    0.240943   0.238916  -0.055417   0.003095   0.000332  -0.045193
    13  H    0.295010  -0.023288   0.004102   0.000185  -0.000753   0.036895
    14  H   -0.023288   0.275080   0.039127   0.000448  -0.012069   0.001638
    15  O    0.004102   0.039127   8.559324   0.266075   0.201976  -0.000348
    16  H    0.000185   0.000448   0.266075   0.329659  -0.013190   0.000162
    17  H   -0.000753  -0.012069   0.201976  -0.013190   0.294838  -0.002656
    18  O    0.036895   0.001638  -0.000348   0.000162  -0.002656   8.546002
    19  H    0.000291   0.000089   0.000748   0.000194  -0.000774   0.263042
    20  H   -0.002175  -0.001662   0.001243   0.000834   0.000615   0.192985
    21  O   -0.006444   0.002414   0.001798   0.000215  -0.000442  -0.021250
    22  H   -0.000961  -0.001271   0.000092   0.000233  -0.000981  -0.000827
    23  H   -0.000989   0.000107  -0.001496  -0.000591   0.002924   0.014997
    24  O   -0.001100  -0.002512  -0.047416   0.005433   0.042665  -0.000859
    25  H    0.000396  -0.000945   0.002562   0.000074  -0.005348   0.001517
    26  H   -0.000194   0.000312   0.003675  -0.000709  -0.005777   0.000595
              19         20         21         22         23         24
     1  C   -0.000335  -0.001143  -0.000427  -0.000209  -0.000015  -0.001446
     2  O   -0.001835   0.001067  -0.000032   0.000098   0.000553   0.000136
     3  O    0.000610   0.001145   0.000583  -0.000127  -0.000020   0.000034
     4  H    0.000095   0.000642   0.002113   0.000213   0.000026   0.000643
     5  C   -0.001462  -0.004394   0.000070  -0.000260   0.000543  -0.000210
     6  F    0.000003  -0.000016   0.000000  -0.000001   0.000004  -0.000000
     7  F   -0.000006   0.000013  -0.000000  -0.000000   0.000000   0.000000
     8  F    0.000014  -0.000005   0.000000  -0.000002  -0.000000  -0.000000
     9  O    0.004402   0.082878  -0.005202   0.001136  -0.002562  -0.006676
    10  H   -0.002241  -0.010331  -0.000214  -0.000118   0.001016  -0.000540
    11  H    0.000494  -0.009545   0.002512  -0.000268  -0.000727   0.000197
    12  O    0.003718   0.000762   0.006243  -0.000425  -0.003567  -0.005058
    13  H    0.000291  -0.002175  -0.006444  -0.000961  -0.000989  -0.001100
    14  H    0.000089  -0.001662   0.002414  -0.001271   0.000107  -0.002512
    15  O    0.000748   0.001243   0.001798   0.000092  -0.001496  -0.047416
    16  H    0.000194   0.000834   0.000215   0.000233  -0.000591   0.005433
    17  H   -0.000774   0.000615  -0.000442  -0.000981   0.002924   0.042665
    18  O    0.263042   0.192985  -0.021250  -0.000827   0.014997  -0.000859
    19  H    0.325128  -0.010044   0.004468  -0.000793  -0.000359  -0.000253
    20  H   -0.010044   0.286706  -0.006123   0.002114  -0.002271   0.003668
    21  O    0.004468  -0.006123   8.344465   0.273472   0.255761  -0.053594
    22  H   -0.000793   0.002114   0.273472   0.357230  -0.022991   0.003149
    23  H   -0.000359  -0.002271   0.255761  -0.022991   0.295123   0.002491
    24  O   -0.000253   0.003668  -0.053594   0.003149   0.002491   8.373419
    25  H    0.000130  -0.000529   0.035268  -0.003591  -0.004491   0.236730
    26  H    0.000206  -0.000493   0.000865   0.001133  -0.001784   0.274333
              25         26
     1  C    0.000151   0.000026
     2  O   -0.000151  -0.000017
     3  O    0.000035  -0.000010
     4  H   -0.000038  -0.000013
     5  C    0.000149  -0.000024
     6  F    0.000000   0.000000
     7  F    0.000001  -0.000000
     8  F    0.000001  -0.000000
     9  O    0.000598   0.000051
    10  H   -0.000144   0.000072
    11  H    0.000384  -0.000704
    12  O    0.000792   0.000578
    13  H    0.000396  -0.000194
    14  H   -0.000945   0.000312
    15  O    0.002562   0.003675
    16  H    0.000074  -0.000709
    17  H   -0.005348  -0.005777
    18  O    0.001517   0.000595
    19  H    0.000130   0.000206
    20  H   -0.000529  -0.000493
    21  O    0.035268   0.000865
    22  H   -0.003591   0.001133
    23  H   -0.004491  -0.001784
    24  O    0.236730   0.274333
    25  H    0.290056  -0.020842
    26  H   -0.020842   0.358796
 Mulliken charges:
               1
     1  C    0.311972
     2  O   -0.509048
     3  O   -0.513631
     4  H    0.547517
     5  C    0.995711
     6  F   -0.287100
     7  F   -0.308649
     8  F   -0.290601
     9  O   -0.830190
    10  H    0.451538
    11  H    0.446387
    12  O   -0.936840
    13  H    0.473912
    14  H    0.498450
    15  O   -0.959395
    16  H    0.406903
    17  H    0.500006
    18  O   -0.945150
    19  H    0.414471
    20  H    0.474056
    21  O   -0.836518
    22  H    0.393957
    23  H    0.468317
    24  O   -0.823235
    25  H    0.467236
    26  H    0.389926
 Sum of Mulliken charges =  -0.00000
 Mulliken charges with hydrogens summed into heavy atoms:
               1
     1  C    0.311972
     2  O   -0.509048
     3  O    0.033886
     5  C    0.995711
     6  F   -0.287100
     7  F   -0.308649
     8  F   -0.290601
     9  O    0.067736
    12  O    0.035521
    15  O   -0.052486
    18  O   -0.056623
    21  O    0.025755
    24  O    0.033927
 APT charges:
               1
     1  C    0.267903
     2  O   -0.599386
     3  O   -0.411808
     4  H    0.419537
     5  C    0.355337
     6  F   -0.045193
     7  F   -0.062868
     8  F   -0.055000
     9  O   -0.494371
    10  H    0.223961
    11  H    0.386103
    12  O   -0.758043
    13  H    0.435673
    14  H    0.487787
    15  O   -1.638040
    16  H    0.837527
    17  H    0.705982
    18  O   -1.111037
    19  H    0.743877
    20  H    0.296394
    21  O   -0.245306
    22  H    0.383432
    23  H   -0.098990
    24  O   -1.059256
    25  H    0.173772
    26  H    0.862014
 Sum of APT charges =  -0.00000
 APT charges with hydrogens summed into heavy atoms:
               1
     1  C    0.267903
     2  O   -0.599386
     3  O    0.007729
     5  C    0.355337
     6  F   -0.045193
     7  F   -0.062868
     8  F   -0.055000
     9  O    0.115693
    12  O    0.165416
    15  O   -0.094531
    18  O   -0.070766
    21  O    0.039136
    24  O   -0.023471
 Electronic spatial extent (au):  <R**2>=           4720.0586
 Charge=              0.0000 electrons
 Dipole moment (field-independent basis, Debye):
    X=             -3.8995    Y=             -0.2169    Z=              0.2357  Tot=              3.9126
 Quadrupole moment (field-independent basis, Debye-Ang):
   XX=            -87.6887   YY=            -69.0049   ZZ=            -79.7148
   XY=              2.9627   XZ=             -0.4058   YZ=              7.0139
 Traceless Quadrupole moment (field-independent basis, Debye-Ang):
   XX=             -8.8859   YY=              9.7979   ZZ=             -0.9120
   XY=              2.9627   XZ=             -0.4058   YZ=              7.0139
 Octapole moment (field-independent basis, Debye-Ang**2):
  XXX=            -12.5820  YYY=             -7.4334  ZZZ=             -0.0391  XYY=            -14.6121
  XXY=            -24.4950  XXZ=             18.3346  XZZ=             -5.0794  YZZ=             11.1939
  YYZ=             -4.6254  XYZ=              5.9310
 Hexadecapole moment (field-independent basis, Debye-Ang**3):
 XXXX=          -4292.7438 YYYY=           -495.6131 ZZZZ=           -519.8641 XXXY=            145.3984
 XXXZ=           -125.2482 YYYX=             21.3315 YYYZ=             45.8311 ZZZX=             23.3380
 ZZZY=             48.5474 XXYY=           -769.7812 XXZZ=           -776.1672 YYZZ=           -146.9089
 XXYZ=            -63.9423 YYXZ=             18.1830 ZZXY=            -27.8412
 N-N= 9.808307733889D+02 E-N=-4.289272156598D+03  KE= 9.772804379021D+02
  Exact polarizability:       0.000       0.000       0.000       0.000       0.000       0.000
 Approx polarizability:      82.458       1.421      80.015      -2.173      -4.129      87.686
 Calling FoFJK, ICntrl=    100127 FMM=F ISym2X=0 I1Cent= 0 IOpClX= 0 NMat=1 NMatS=1 NMatT=0.
 ***** Axes restored to original set *****
 -------------------------------------------------------------------
 Center     Atomic                   Forces (Hartrees/Bohr)
 Number     Number              X              Y              Z
 -------------------------------------------------------------------
      1        6           0.001288164    0.006800194    0.013387909
      2        8          -0.011398555   -0.014201955   -0.001482442
      3        8           0.012213030    0.004773804   -0.023671141
      4        1          -0.003772039    0.003578453    0.016673487
      5        6          -0.001424354   -0.000286362    0.004382590
      6        9           0.004199831   -0.001114233   -0.001991235
      7        9          -0.000655741   -0.002763388   -0.002812493
      8        9          -0.001825485    0.002593742   -0.004038901
      9        8          -0.004630149   -0.001917326   -0.004324473
     10        1           0.003085148    0.001547373    0.001987140
     11        1           0.002497438   -0.001161907    0.003947605
     12        8           0.001085139    0.002431701    0.002362914
     13        1           0.000485970    0.002279163    0.001483550
     14        1           0.001121541    0.001410704   -0.000373517
     15        8          -0.001392199   -0.000033235   -0.002889816
     16        1           0.002043744   -0.000879926    0.002798930
     17        1           0.001475414   -0.003036848   -0.001571689
     18        8           0.000288733   -0.003942265   -0.001898667
     19        1          -0.001956928    0.002777034   -0.000805225
     20        1          -0.001436872   -0.000059394    0.001768788
     21        8           0.001260701   -0.003279153   -0.001847668
     22        1           0.000706458    0.002310228    0.000037914
     23        1          -0.002754297    0.002832125    0.000066895
     24        8           0.000990100    0.001421908    0.001711543
     25        1          -0.000777857    0.000715015   -0.002012507
     26        1          -0.000716934   -0.002795453   -0.000889490
 -------------------------------------------------------------------
 Cartesian Forces:  Max     0.023671141 RMS     0.004964366
 FormGI is forming the generalized inverse of G from B-inverse, IUseBI=4.

 GradGradGradGradGradGradGradGradGradGradGradGradGradGradGradGradGradGrad
 Berny optimization.
 Internal  Forces:  Max     0.017969091 RMS     0.003242563
 Search for a local minimum.
 Step number   1 out of a maximum of  156
 All quantities printed in internal units (Hartrees-Bohrs-Radians)
 Mixed Optimization -- RFO/linear search
 Second derivative matrix not updated -- analytic derivatives used.
 ITU=  0
     Eigenvalues ---    0.00020   0.00026   0.00034   0.00119   0.00139
     Eigenvalues ---    0.00196   0.00318   0.00375   0.00452   0.00516
     Eigenvalues ---    0.00589   0.00683   0.00865   0.00957   0.00999
     Eigenvalues ---    0.01077   0.01218   0.01262   0.01290   0.01477
     Eigenvalues ---    0.01524   0.01580   0.01735   0.01755   0.01992
     Eigenvalues ---    0.02159   0.02215   0.02363   0.02395   0.02642
     Eigenvalues ---    0.02704   0.02820   0.03132   0.03149   0.03374
     Eigenvalues ---    0.03523   0.04402   0.05093   0.05161   0.05396
     Eigenvalues ---    0.06194   0.06796   0.07009   0.07725   0.09877
     Eigenvalues ---    0.11647   0.13600   0.19739   0.21211   0.21845
     Eigenvalues ---    0.23618   0.24782   0.28582   0.37196   0.37474
     Eigenvalues ---    0.38547   0.39935   0.43194   0.43662   0.46248
     Eigenvalues ---    0.47008   0.49622   0.51050   0.53442   0.55627
     Eigenvalues ---    0.56997   0.57416   0.57511   0.57531   0.60840
     Eigenvalues ---    0.76960   0.97617
 RFO step:  Lambda=-8.06199166D-03 EMin= 1.95186425D-04
 Linear search not attempted -- first point.
 Maximum step size (   0.300) exceeded in Quadratic search.
    -- Step size scaled by   0.703
 Iteration  1 RMS(Cart)=  0.06886209 RMS(Int)=  0.00117981
 Iteration  2 RMS(Cart)=  0.00199388 RMS(Int)=  0.00039544
 Iteration  3 RMS(Cart)=  0.00000248 RMS(Int)=  0.00039544
 Iteration  4 RMS(Cart)=  0.00000000 RMS(Int)=  0.00039544
 Variable       Old X    -DE/DX   Delta X   Delta X   Delta X     New X
                                 (Linear)    (Quad)   (Total)
    R1        2.27914   0.01797   0.00000   0.00761   0.00761   2.28675
    R2        2.41846   0.01513   0.00000   0.02561   0.02557   2.44403
    R3        2.95161  -0.00473   0.00000  -0.01465  -0.01465   2.93697
    R4        2.06488  -0.01680   0.00000  -0.12504  -0.12505   1.93983
    R5        2.67507   0.00012   0.00000   0.17402   0.17401   2.84908
    R6        2.52851   0.00290   0.00000   0.00169   0.00169   2.53020
    R7        2.52296   0.00025   0.00000  -0.00562  -0.00562   2.51735
    R8        2.53418   0.00314   0.00000   0.00207   0.00207   2.53625
    R9        1.82615   0.00240   0.00000   0.00529   0.00529   1.83144
   R10        1.83500   0.00246   0.00000   0.00371   0.00384   1.83884
   R11        3.07930   0.00162   0.00000   0.02977   0.02966   3.10896
   R12        3.48781   0.00064   0.00000   0.01492   0.01510   3.50291
   R13        1.85300   0.00177   0.00000  -0.00671  -0.00687   1.84613
   R14        1.85887   0.00241   0.00000  -0.00661  -0.00665   1.85222
   R15        3.28223   0.00322   0.00000   0.09533   0.09516   3.37739
   R16        3.24922   0.00346   0.00000   0.08963   0.08964   3.33886
   R17        1.81034   0.00303   0.00000   0.00303   0.00303   1.81336
   R18        1.87713   0.00326   0.00000   0.00046   0.00052   1.87766
   R19        3.09475   0.00112   0.00000   0.02301   0.02307   3.11783
   R20        1.81022   0.00272   0.00000   0.00294   0.00294   1.81315
   R21        1.88836   0.00247   0.00000  -0.00217  -0.00225   1.88611
   R22        3.38007   0.00146   0.00000   0.01828   0.01824   3.39831
   R23        1.81292   0.00228   0.00000   0.00270   0.00270   1.81561
   R24        1.84093   0.00338   0.00000   0.00408   0.00407   1.84500
   R25        3.21956   0.00122   0.00000   0.02566   0.02576   3.24533
   R26        1.86082   0.00278   0.00000   0.00158   0.00169   1.86251
   R27        1.81101   0.00276   0.00000   0.00287   0.00287   1.81388
    A1        2.23743   0.00514   0.00000   0.00507   0.00507   2.24250
    A2        2.09843  -0.00232   0.00000   0.00410   0.00410   2.10253
    A3        1.94727  -0.00282   0.00000  -0.00921  -0.00921   1.93806
    A4        1.97151   0.00364   0.00000   0.00249   0.00250   1.97401
    A5        1.95190  -0.00435   0.00000  -0.00949  -0.00955   1.94235
    A6        1.94930  -0.00471   0.00000  -0.00921  -0.00925   1.94005
    A7        1.93578  -0.00490   0.00000  -0.01208  -0.01214   1.92364
    A8        1.87556   0.00486   0.00000   0.01098   0.01095   1.88650
    A9        1.87403   0.00496   0.00000   0.01002   0.00996   1.88399
   A10        1.87340   0.00514   0.00000   0.01196   0.01191   1.88531
   A11        1.83462  -0.00160   0.00000  -0.00922  -0.00918   1.82544
   A12        1.76840  -0.00043   0.00000   0.00570   0.00595   1.77435
   A13        1.81141   0.00215   0.00000   0.04631   0.04550   1.85690
   A14        2.81111  -0.00154   0.00000  -0.02723  -0.02760   2.78351
   A15        1.86355   0.00043   0.00000   0.01109   0.01111   1.87466
   A16        1.86907   0.00142   0.00000   0.02525   0.02529   1.89436
   A17        1.83200  -0.00022   0.00000   0.00398   0.00315   1.83515
   A18        1.55516  -0.00028   0.00000  -0.03815  -0.03895   1.51622
   A19        2.32332  -0.00040   0.00000  -0.02245  -0.02407   2.29925
   A20        1.73352   0.00015   0.00000   0.04116   0.04151   1.77503
   A21        2.11001  -0.00069   0.00000  -0.00778  -0.00941   2.10060
   A22        1.79953   0.00180   0.00000   0.03761   0.03789   1.83742
   A23        1.85983   0.00012   0.00000   0.00988   0.01015   1.86997
   A24        2.25437  -0.00121   0.00000  -0.02074  -0.02061   2.23377
   A25        1.64891  -0.00034   0.00000  -0.03028  -0.03087   1.61804
   A26        1.43687   0.00162   0.00000   0.03565   0.03608   1.47294
   A27        1.86135   0.00074   0.00000   0.00956   0.00944   1.87079
   A28        2.24838  -0.00120   0.00000  -0.02336  -0.02353   2.22484
   A29        1.91505   0.00060   0.00000   0.03040   0.03028   1.94533
   A30        1.85548  -0.00069   0.00000  -0.00616  -0.00631   1.84917
   A31        1.95348   0.00021   0.00000   0.00774   0.00775   1.96123
   A32        1.87249   0.00122   0.00000   0.02085   0.02069   1.89319
   A33        1.81259   0.00130   0.00000   0.02623   0.02608   1.83868
   A34        2.04341   0.00000   0.00000   0.00988   0.00945   2.05286
   A35        1.85160   0.00010   0.00000   0.00245   0.00228   1.85388
   A36        3.06744   0.00824   0.00000   0.05414   0.05420   3.12164
   A37        3.15714   0.00090   0.00000  -0.00485  -0.00502   3.15212
   A38        3.14199   0.00101   0.00000  -0.01550  -0.01616   3.12583
   A39        3.04397  -0.00158   0.00000  -0.03944  -0.03954   3.00443
   A40        2.95319   0.00050   0.00000  -0.01715  -0.01634   2.93684
   A41        2.91099  -0.00109   0.00000  -0.02174  -0.02226   2.88873
   A42        2.96901  -0.00046   0.00000   0.00388   0.00378   2.97279
   A43        3.13301   0.00058   0.00000   0.00263   0.00270   3.13571
   A44        3.40735   0.00051   0.00000   0.01398   0.01477   3.42213
   A45        2.95270   0.00029   0.00000   0.00396   0.00357   2.95627
   A46        3.17951   0.00072   0.00000   0.01228   0.01253   3.19204
   A47        3.03521  -0.00130   0.00000  -0.02407  -0.02520   3.01000
   A48        3.16761  -0.00144   0.00000  -0.02732  -0.02724   3.14037
   A49        3.07918   0.00062   0.00000   0.01087   0.01097   3.09015
    D1        0.00336  -0.00042   0.00000   0.00316   0.00316   0.00652
    D2       -3.12768   0.00009   0.00000   0.00753   0.00753  -3.12015
    D3        2.25895   0.00011   0.00000  -0.00110  -0.00111   2.25784
    D4        0.15619   0.00020   0.00000  -0.00214  -0.00213   0.15405
    D5       -1.93276   0.00015   0.00000  -0.00298  -0.00297  -1.93573
    D6       -0.89225  -0.00030   0.00000  -0.00505  -0.00506  -0.89731
    D7       -2.99501  -0.00021   0.00000  -0.00609  -0.00609  -3.00110
    D8        1.19923  -0.00026   0.00000  -0.00693  -0.00693   1.19230
    D9        0.87621   0.00052   0.00000   0.00948   0.00964   0.88585
   D10       -1.06313  -0.00175   0.00000  -0.02234  -0.02244  -1.08556
   D11       -1.47731  -0.00033   0.00000  -0.00185  -0.00162  -1.47893
   D12        0.37277  -0.00058   0.00000   0.01756   0.01783   0.39060
   D13        1.19873  -0.00235   0.00000  -0.07073  -0.07047   1.12826
   D14       -1.08623  -0.00111   0.00000  -0.03171  -0.03127  -1.11750
   D15        2.60670  -0.00085   0.00000  -0.05436  -0.05502   2.55168
   D16       -0.67477  -0.00101   0.00000  -0.07017  -0.07008  -0.74484
   D17       -2.95972   0.00023   0.00000  -0.03115  -0.03088  -2.99060
   D18        0.73321   0.00049   0.00000  -0.05380  -0.05463   0.67858
   D19        0.29632   0.00116   0.00000   0.05072   0.05008   0.34640
   D20        2.62701  -0.00066   0.00000  -0.03010  -0.02889   2.59812
   D21       -1.50372  -0.00062   0.00000   0.01798   0.01821  -1.48551
   D22        1.36850   0.00014   0.00000  -0.05365  -0.05291   1.31559
   D23       -1.10318   0.00137   0.00000   0.02572   0.02540  -1.07778
   D24        3.09138   0.00022   0.00000  -0.02072  -0.02096   3.07042
   D25       -0.57370  -0.00088   0.00000  -0.07248  -0.07172  -0.64542
   D26       -3.04538   0.00035   0.00000   0.00690   0.00659  -3.03879
   D27        1.14917  -0.00080   0.00000  -0.03955  -0.03977   1.10941
   D28        0.58764  -0.00039   0.00000   0.01694   0.01720   0.60485
   D29       -1.38985  -0.00060   0.00000   0.04477   0.04417  -1.34569
   D30        2.97416  -0.00119   0.00000   0.01084   0.01127   2.98543
   D31        2.51822   0.00116   0.00000   0.04435   0.04432   2.56253
   D32        0.54072   0.00095   0.00000   0.07218   0.07128   0.61200
   D33       -1.37845   0.00036   0.00000   0.03825   0.03838  -1.34007
   D34        1.31567   0.00003   0.00000  -0.02518  -0.02552   1.29015
   D35       -0.69419  -0.00056   0.00000  -0.04171  -0.04212  -0.73631
   D36       -0.26122   0.00029   0.00000   0.00727   0.00757  -0.25365
   D37       -2.27107  -0.00030   0.00000  -0.00927  -0.00904  -2.28011
   D38       -2.50458  -0.00013   0.00000  -0.01203  -0.01179  -2.51637
   D39        1.76875  -0.00072   0.00000  -0.02857  -0.02839   1.74036
   D40       -0.65340  -0.00006   0.00000  -0.01525  -0.01531  -0.66870
   D41        1.37215   0.00016   0.00000  -0.00585  -0.00602   1.36613
   D42        1.66898  -0.00068   0.00000  -0.01868  -0.01841   1.65057
   D43       -2.58866  -0.00046   0.00000  -0.00928  -0.00912  -2.59778
   D44       -2.23700  -0.00017   0.00000   0.01018   0.01004  -2.22696
   D45       -0.21145   0.00005   0.00000   0.01957   0.01933  -0.19213
   D46        1.20434  -0.00037   0.00000  -0.00092  -0.00097   1.20337
   D47       -2.95909   0.00032   0.00000   0.02546   0.02566  -2.93343
   D48       -0.79164  -0.00018   0.00000  -0.00977  -0.00984  -0.80148
   D49        1.32812   0.00050   0.00000   0.01662   0.01679   1.34490
         Item               Value     Threshold  Converged?
 Maximum Force            0.017969     0.000015     NO 
 RMS     Force            0.003243     0.000010     NO 
 Maximum Displacement     0.261762     0.000060     NO 
 RMS     Displacement     0.068927     0.000040     NO 
 Predicted change in Energy=-4.238143D-03
 GradGradGradGradGradGradGradGradGradGradGradGradGradGradGradGradGradGrad

                          Input orientation:                          
 ---------------------------------------------------------------------
 Center     Atomic      Atomic             Coordinates (Angstroms)
 Number     Number       Type             X           Y           Z
 ---------------------------------------------------------------------
      1          6           0        1.558309    1.112686    2.097598
      2          8           0        0.875669    0.149913    1.830393
      3          8           0        2.368539    1.763484    1.327744
      4          1           0        2.406089    1.387936    0.373131
      5          6           0        1.515412    1.738953    3.519362
      6          9           0        2.747615    1.893363    4.019914
      7          9           0        0.820039    0.975022    4.360441
      8          9           0        0.932073    2.946926    3.476651
      9          8           0        0.398672   -1.829027   -0.186976
     10          1           0        0.408940   -1.321497    0.638600
     11          1           0        1.333250   -2.040638   -0.356261
     12          8           0        2.436000    0.818910   -1.022714
     13          1           0        1.510830    0.742041   -1.326927
     14          1           0        2.767833   -0.102213   -0.976706
     15          8           0        3.079139   -1.841154   -0.946284
     16          1           0        3.910681   -2.179078   -0.606934
     17          1           0        3.007171   -2.136583   -1.892228
     18          8           0       -0.088002    0.140807   -1.852739
     19          1           0       -0.948827    0.531943   -1.689663
     20          1           0       -0.021738   -0.675021   -1.281594
     21          8           0        1.362802   -0.242130   -4.162605
     22          1           0        1.924170    0.537509   -4.174036
     23          1           0        0.721194   -0.100183   -3.440514
     24          8           0        2.702920   -2.475698   -3.477960
     25          1           0        2.245050   -1.678001   -3.832129
     26          1           0        2.130547   -3.221494   -3.671654
 ---------------------------------------------------------------------
                    Distance matrix (angstroms):
                    1          2          3          4          5
     1  C    0.000000
     2  O    1.210094   0.000000
     3  O    1.293324   2.254979   0.000000
     4  H    1.941206   2.449183   1.026515   0.000000
     5  C    1.554176   2.405605   2.351939   3.288661   0.000000
     6  F    2.391486   3.367165   2.721828   3.697449   1.338925
     7  F    2.384209   2.661775   3.495251   4.310997   1.332122
     8  F    2.378738   3.246017   2.842846   3.772931   1.342127
     9  O    3.900989   2.865921   4.368168   3.833053   5.264459
    10  H    3.061858   1.950193   3.719147   3.376404   4.346197
    11  H    4.001940   3.128793   4.287078   3.665803   5.416544
    12  O    3.254688   3.320001   2.534053   1.507670   4.724872
    13  H    3.444852   3.274556   2.970907   2.027033   4.947764
    14  H    3.519982   3.394651   2.991780   2.042905   5.017277
    15  O    4.505920   4.065656   4.320830   3.552587   5.933330
    16  H    4.866606   4.536084   4.654565   3.993484   6.173702
    17  H    5.345621   4.860995   5.097705   4.232657   6.821322
    18  O    4.388627   3.807126   4.333953   3.567956   5.829620
    19  H    4.578902   3.983156   4.650415   4.030298   5.887553
    20  H    4.136591   3.342203   4.297485   3.590021   5.589211
    21  O    6.408112   6.025531   5.931098   4.931375   7.934771
    22  H    6.308572   6.107598   5.654207   4.651043   7.797366
    23  H    5.730838   5.279098   5.378037   4.426879   7.242450
    24  O    6.728557   6.197684   6.416951   5.463211   8.254452
    25  H    6.589477   6.105786   6.203495   5.206737   8.139555
    26  H    7.238567   6.573707   7.064038   6.138653   8.757576
                    6          7          8          9         10
     6  F    0.000000
     7  F    2.162142   0.000000
     8  F    2.168254   2.163802   0.000000
     9  O    6.088649   5.359034   6.042880   0.000000
    10  H    5.219005   4.392620   5.152440   0.969158   0.000000
    11  H    6.052082   5.621821   6.303011   0.973074   1.536639
    12  O    5.165235   5.622638   5.199475   3.443941   3.383825
    13  H    5.607485   5.733902   5.317033   3.024363   3.055428
    14  H    5.380422   5.782687   5.700846   3.036195   3.108093
    15  O    6.222511   6.418389   6.862795   2.785965   3.148311
    16  H    6.272577   6.646445   7.198867   3.554309   3.814314
    17  H    7.159697   7.318573   7.679385   3.131572   3.717560
    18  O    6.752794   6.334356   6.108785   2.625235   2.931220
    19  H    6.936600   6.318937   6.005058   3.106123   3.271021
    20  H    6.509371   5.938333   6.055506   1.645193   2.071366
    21  O    8.569228   8.626609   8.289382   4.387871   5.012629
    22  H    8.346090   8.616718   8.082238   4.881013   5.377108
    23  H    7.983646   7.875325   7.561516   3.698436   4.269459
    24  O    8.678065   8.768879   8.994852   4.069191   4.851864
    25  H    8.640705   8.728539   8.748264   4.088894   4.846215
    26  H    9.257578   9.156568   9.517563   4.132958   5.015198
                   11         12         13         14         15
    11  H    0.000000
    12  O    3.136436   0.000000
    13  H    2.952461   0.976930   0.000000
    14  H    2.490074   0.980152   1.554180   0.000000
    15  O    1.853658   2.737775   3.045878   1.766848   0.000000
    16  H    2.593290   3.366823   3.848456   2.399209   0.959591
    17  H    2.273854   3.133246   3.293186   2.243686   0.993613
    18  O    3.003016   2.742143   1.787239   2.997046   3.844556
    19  H    3.688362   3.461824   2.495122   3.837190   4.733785
    20  H    2.134747   2.887789   2.087795   2.864049   3.329826
    21  O    4.209960   3.483744   3.005258   3.484773   3.980880
    22  H    4.644506   3.204994   2.884218   3.368076   4.172574
    23  H    3.694942   3.103393   2.408343   3.202981   3.848645
    24  O    3.436609   4.117514   4.049921   3.448756   2.636962
    25  H    3.611723   3.763487   3.559735   3.303006   3.008392
    26  H    3.608592   4.840976   4.646655   4.171187   3.198876
                   16         17         18         19         20
    16  H    0.000000
    17  H    1.571661   0.000000
    18  O    4.787835   3.842936   0.000000
    19  H    5.668930   4.776190   0.959480   0.000000
    20  H    4.263951   3.418088   0.998085   1.575683   0.000000
    21  O    4.783958   3.383418   2.754443   3.472501   3.225612
    22  H    4.904110   3.678357   3.097520   3.798191   3.690936
    23  H    4.745926   3.430715   1.798306   2.500807   2.354426
    24  O    3.128812   1.649883   4.156523   5.057585   3.935762
    25  H    3.664327   2.134091   3.559378   4.435636   3.556617
    26  H    3.694323   2.260942   4.419896   5.243961   4.102346
                   21         22         23         24         25
    21  O    0.000000
    22  H    0.960782   0.000000
    23  H    0.976333   1.546564   0.000000
    24  O    2.693228   3.189104   3.093818   0.000000
    25  H    1.717352   2.264585   2.228229   0.985597   0.000000
    26  H    3.115618   3.798037   3.432533   0.959865   1.556032
                   26
    26  H    0.000000
 Stoichiometry    C2H13F3O8
 Framework group  C1[X(C2H13F3O8)]
 Deg. of freedom    72
 Full point group                 C1      NOp   1
 Largest Abelian subgroup         C1      NOp   1
 Largest concise Abelian subgroup C1      NOp   1
                         Standard orientation:                         
 ---------------------------------------------------------------------
 Center     Atomic      Atomic             Coordinates (Angstroms)
 Number     Number       Type             X           Y           Z
 ---------------------------------------------------------------------
      1          6           0        1.866035    0.022537   -0.054940
      2          8           0        1.239273   -0.269066    0.938270
      3          8           0        1.418028    0.413224   -1.203566
      4          1           0        0.394001    0.476835   -1.236046
      5          6           0        3.419403   -0.027272   -0.049407
      6          9           0        3.887052   -0.726766   -1.090911
      7          9           0        3.878387   -0.590880    1.066939
      8          9           0        3.923516    1.214265   -0.125308
      9          8           0       -1.411226   -0.765445    1.908821
     10          1           0       -0.448868   -0.701428    1.813769
     11          1           0       -1.692940   -1.335280    1.172072
     12          8           0       -1.110868    0.567181   -1.252607
     13          1           0       -1.380606    1.094565   -0.475754
     14          1           0       -1.478541   -0.327602   -1.094885
     15          8           0       -2.210716   -1.835392   -0.536099
     16          1           0       -2.083628   -2.648344   -1.029832
     17          1           0       -3.188043   -1.658077   -0.510450
     18          8           0       -2.048019    1.645484    1.087982
     19          1           0       -1.697802    2.318597    1.675238
     20          1           0       -1.885896    0.761661    1.522431
     21          8           0       -4.355457    1.515990   -0.410657
     22          1           0       -4.053778    1.836480   -1.264693
     23          1           0       -3.616906    1.668744    0.209371
     24          8           0       -4.751838   -1.147766   -0.383004
     25          1           0       -4.710042   -0.164233   -0.431139
     26          1           0       -5.223582   -1.356777    0.426386
 ---------------------------------------------------------------------
 Rotational constants (GHZ):           1.1085758           0.2221160           0.2186333
 Standard basis: 6-31++G(d,p) (6D, 7F)
 There are   325 symmetry adapted cartesian basis functions of A   symmetry.
 There are   325 symmetry adapted basis functions of A   symmetry.
   325 basis functions,   520 primitive gaussians,   325 cartesian basis functions
    58 alpha electrons       58 beta electrons
       nuclear repulsion energy       972.2881625243 Hartrees.
 NAtoms=   26 NActive=   26 NUniq=   26 SFac= 1.00D+00 NAtFMM=   60 NAOKFM=F Big=F
 Integral buffers will be    131072 words long.
 Raffenetti 2 integral format.
 Two-electron integral symmetry is turned on.
 Nuclear repulsion after empirical dispersion term =      972.2741292913 Hartrees.
 One-electron integrals computed using PRISM.
 NBasis=   325 RedAO= T EigKep=  3.30D-05  NBF=   325
 NBsUse=   325 1.00D-06 EigRej= -1.00D+00 NBFU=   325
 Initial guess from the checkpoint file:  "/local_scratch/slurm.5787591/Gau-2291536.chk"
 B after Tr=    -0.000000   -0.000000    0.000000
         Rot=    0.998809    0.048774   -0.000704   -0.000555 Ang=   5.59 deg.
 ExpMin= 3.60D-02 ExpMax= 7.00D+03 ExpMxC= 1.05D+03 IAcc=3 IRadAn=         5 AccDes= 0.00D+00
 Harris functional with IExCor= 4639 and IRadAn=       5 diagonalized for initial guess.
 HarFok:  IExCor= 4639 AccDes= 0.00D+00 IRadAn=         5 IDoV= 1 UseB2=F ITyADJ=14
 ICtDFT=  3500011 ScaDFX=  1.000000  1.000000  1.000000  1.000000
 FoFCou: FMM=F IPFlag=           0 FMFlag=      100000 FMFlg1=           0
         NFxFlg=           0 DoJE=T BraDBF=F KetDBF=T FulRan=T
         wScrn=  0.000000 ICntrl=       500 IOpCl=  0 I1Cent=   200000004 NGrid=           0
         NMat0=    1 NMatS0=      1 NMatT0=    0 NMatD0=    1 NMtDS0=    0 NMtDT0=    0
 Petite list used in FoFCou.
 Requested convergence on RMS density matrix=1.00D-10 within 128 cycles.
 Requested convergence on MAX density matrix=1.00D-08.
 Requested convergence on             energy=1.00D-08.
 No special actions if energy rises.
 SCF Done:  E(RwB97XD) =  -985.247237887     A.U. after   16 cycles
            NFock= 16  Conv=0.52D-10     -V/T= 2.0082
 Calling FoFJK, ICntrl=      2127 FMM=F ISym2X=0 I1Cent= 0 IOpClX= 0 NMat=1 NMatS=1 NMatT=0.
 ***** Axes restored to original set *****
 -------------------------------------------------------------------
 Center     Atomic                   Forces (Hartrees/Bohr)
 Number     Number              X              Y              Z
 -------------------------------------------------------------------
      1        6           0.000609818    0.002504890    0.004351987
      2        8          -0.003705572   -0.004768112   -0.000635639
      3        8           0.003792811    0.004565995   -0.000130372
      4        1          -0.001240202   -0.001802783   -0.001085559
      5        6          -0.000471524   -0.000113028    0.001291074
      6        9           0.001338729   -0.000394112   -0.000554007
      7        9          -0.000314987   -0.000888877   -0.000706033
      8        9          -0.000577002    0.000868491   -0.001245667
      9        8          -0.001606550   -0.000224273   -0.000995957
     10        1           0.001555731    0.000556024    0.000694983
     11        1           0.000564777   -0.000591944    0.001708138
     12        8           0.000289864    0.000740139    0.001124984
     13        1           0.000475775    0.001326606    0.000393208
     14        1           0.000692179    0.001056903   -0.000820499
     15        8          -0.000050781   -0.000782021   -0.002189328
     16        1           0.000437722   -0.000364031    0.001259986
     17        1           0.000753976   -0.001304312   -0.000194136
     18        8          -0.000608783   -0.002570106   -0.001220767
     19        1          -0.000560483    0.001142963   -0.000736085
     20        1          -0.000884096    0.000417752    0.000956440
     21        8           0.000494711   -0.001096358   -0.000264432
     22        1           0.000139182    0.000781530   -0.000212173
     23        1          -0.000779128    0.001238331   -0.000235359
     24        8          -0.000256422    0.000982454    0.000619722
     25        1          -0.000294911   -0.000138652   -0.000666539
     26        1           0.000205164   -0.001143469   -0.000507969
 -------------------------------------------------------------------
 Cartesian Forces:  Max     0.004768112 RMS     0.001426283

 GradGradGradGradGradGradGradGradGradGradGradGradGradGradGradGradGradGrad
 Berny optimization.
 Using GEDIIS/GDIIS optimizer.
 FormGI is forming the generalized inverse of G from B-inverse, IUseBI=4.
 Internal  Forces:  Max     0.006024061 RMS     0.001016913
 Search for a local minimum.
 Step number   2 out of a maximum of  156
 All quantities printed in internal units (Hartrees-Bohrs-Radians)
 Mixed Optimization -- RFO/linear search
 Update second derivatives using D2CorX and points    1    2
 DE= -3.88D-03 DEPred=-4.24D-03 R= 9.16D-01
 TightC=F SS=  1.41D+00  RLast= 3.74D-01 DXNew= 5.0454D-01 1.1211D+00
 Trust test= 9.16D-01 RLast= 3.74D-01 DXMaxT set to 5.05D-01
 ITU=  1  0
 Use linear search instead of GDIIS.
     Eigenvalues ---    0.00020   0.00027   0.00034   0.00120   0.00138
     Eigenvalues ---    0.00195   0.00318   0.00371   0.00446   0.00512
     Eigenvalues ---    0.00583   0.00683   0.00895   0.00957   0.01045
     Eigenvalues ---    0.01097   0.01258   0.01290   0.01296   0.01492
     Eigenvalues ---    0.01531   0.01629   0.01752   0.01829   0.01980
     Eigenvalues ---    0.02166   0.02188   0.02355   0.02372   0.02662
     Eigenvalues ---    0.02751   0.02857   0.03081   0.03143   0.03388
     Eigenvalues ---    0.03574   0.04398   0.05093   0.05159   0.05387
     Eigenvalues ---    0.06192   0.06797   0.06996   0.07704   0.09809
     Eigenvalues ---    0.11645   0.13596   0.19752   0.21235   0.21865
     Eigenvalues ---    0.23902   0.27623   0.30191   0.36835   0.37452
     Eigenvalues ---    0.38539   0.39922   0.43146   0.43600   0.46214
     Eigenvalues ---    0.46942   0.49616   0.50856   0.53380   0.55413
     Eigenvalues ---    0.56975   0.57359   0.57470   0.57518   0.60473
     Eigenvalues ---    0.75537   0.96170
 RFO step:  Lambda=-1.71992378D-03 EMin= 1.95308538D-04
 Quartic linear search produced a step of  0.29042.
 Iteration  1 RMS(Cart)=  0.11048410 RMS(Int)=  0.00385284
 Iteration  2 RMS(Cart)=  0.00543727 RMS(Int)=  0.00145112
 Iteration  3 RMS(Cart)=  0.00001661 RMS(Int)=  0.00145108
 Iteration  4 RMS(Cart)=  0.00000003 RMS(Int)=  0.00145108
 Variable       Old X    -DE/DX   Delta X   Delta X   Delta X     New X
                                 (Linear)    (Quad)   (Total)
    R1        2.28675   0.00602   0.00221   0.01083   0.01304   2.29979
    R2        2.44403   0.00483   0.00743  -0.00288   0.00445   2.44848
    R3        2.93697  -0.00132  -0.00425  -0.00341  -0.00766   2.92931
    R4        1.93983   0.00282  -0.03632   0.07568   0.03929   1.97912
    R5        2.84908   0.00118   0.05054  -0.13313  -0.08265   2.76643
    R6        2.53020   0.00098   0.00049   0.00234   0.00283   2.53304
    R7        2.51735   0.00023  -0.00163  -0.00084  -0.00247   2.51487
    R8        2.53625   0.00107   0.00060   0.00249   0.00309   2.53935
    R9        1.83144   0.00090   0.00154   0.00805   0.00959   1.84103
   R10        1.83884   0.00079   0.00112  -0.00061   0.00094   1.83979
   R11        3.10896   0.00082   0.00861  -0.01862  -0.01056   3.09840
   R12        3.50291   0.00046   0.00438   0.05263   0.05775   3.56066
   R13        1.84613   0.00101  -0.00199   0.00141  -0.00109   1.84504
   R14        1.85222   0.00105  -0.00193   0.00315   0.00151   1.85373
   R15        3.37739   0.00188   0.02764   0.03835   0.06534   3.44273
   R16        3.33886   0.00188   0.02603   0.01765   0.04415   3.38301
   R17        1.81336   0.00095   0.00088   0.00129   0.00217   1.81554
   R18        1.87766   0.00101   0.00015  -0.00066  -0.00037   1.87729
   R19        3.11783   0.00058   0.00670   0.00982   0.01667   3.13450
   R20        1.81315   0.00084   0.00085   0.00143   0.00229   1.81544
   R21        1.88611   0.00088  -0.00065   0.00395   0.00275   1.88885
   R22        3.39831   0.00067   0.00530  -0.01225  -0.00702   3.39129
   R23        1.81561   0.00072   0.00078  -0.00016   0.00062   1.81623
   R24        1.84500   0.00110   0.00118   0.00255   0.00373   1.84873
   R25        3.24533   0.00063   0.00748   0.01212   0.01969   3.26501
   R26        1.86251   0.00086   0.00049  -0.00085  -0.00025   1.86226
   R27        1.81388   0.00087   0.00083   0.00080   0.00163   1.81551
    A1        2.24250   0.00114   0.00147   0.00657   0.00804   2.25054
    A2        2.10253  -0.00060   0.00119  -0.01014  -0.00895   2.09358
    A3        1.93806  -0.00055  -0.00268   0.00355   0.00087   1.93893
    A4        1.97401   0.00038   0.00073   0.01380   0.01447   1.98848
    A5        1.94235  -0.00134  -0.00277  -0.00407  -0.00688   1.93548
    A6        1.94005  -0.00136  -0.00269   0.00168  -0.00103   1.93902
    A7        1.92364  -0.00152  -0.00353  -0.00418  -0.00775   1.91589
    A8        1.88650   0.00143   0.00318   0.00221   0.00537   1.89188
    A9        1.88399   0.00149   0.00289   0.00207   0.00491   1.88890
   A10        1.88531   0.00151   0.00346   0.00261   0.00606   1.89137
   A11        1.82544  -0.00049  -0.00266  -0.00458  -0.00706   1.81838
   A12        1.77435   0.00004   0.00173   0.01455   0.01656   1.79090
   A13        1.85690   0.00093   0.01321   0.04187   0.05163   1.90853
   A14        2.78351  -0.00057  -0.00801  -0.05689  -0.06650   2.71702
   A15        1.87466   0.00021   0.00323   0.03757   0.04048   1.91514
   A16        1.89436   0.00059   0.00735   0.04897   0.05602   1.95038
   A17        1.83515  -0.00007   0.00091   0.00696   0.00268   1.83783
   A18        1.51622  -0.00035  -0.01131  -0.05833  -0.07260   1.44362
   A19        2.29925  -0.00037  -0.00699  -0.03251  -0.04455   2.25470
   A20        1.77503   0.00039   0.01205   0.05993   0.07325   1.84828
   A21        2.10060  -0.00033  -0.00273  -0.01925  -0.02663   2.07397
   A22        1.83742   0.00087   0.01100   0.06619   0.07758   1.91500
   A23        1.86997   0.00010   0.00295   0.00786   0.01160   1.88157
   A24        2.23377  -0.00056  -0.00598  -0.02145  -0.02571   2.20806
   A25        1.61804  -0.00035  -0.00897  -0.04178  -0.05413   1.56391
   A26        1.47294   0.00080   0.01048   0.06857   0.08018   1.55312
   A27        1.87079   0.00027   0.00274   0.00829   0.01146   1.88226
   A28        2.22484  -0.00052  -0.00683  -0.05009  -0.05770   2.16714
   A29        1.94533   0.00042   0.00879   0.04563   0.05468   2.00000
   A30        1.84917  -0.00024  -0.00183   0.00543   0.00254   1.85171
   A31        1.96123   0.00013   0.00225   0.04181   0.04307   2.00430
   A32        1.89319   0.00054   0.00601   0.01746   0.02240   1.91559
   A33        1.83868   0.00069   0.00757   0.01510   0.02175   1.86042
   A34        2.05286   0.00005   0.00274   0.01541   0.01741   2.07027
   A35        1.85388   0.00003   0.00066   0.00581   0.00639   1.86027
   A36        3.12164   0.00244   0.01574   0.07112   0.08633   3.20797
   A37        3.15212   0.00021  -0.00146  -0.02161  -0.02252   3.12960
   A38        3.12583   0.00004  -0.00469  -0.02568  -0.03246   3.09337
   A39        3.00443  -0.00090  -0.01148  -0.01768  -0.02986   2.97457
   A40        2.93684   0.00006  -0.00475  -0.01587  -0.01961   2.91723
   A41        2.88873  -0.00052  -0.00646   0.01401   0.00586   2.89459
   A42        2.97279  -0.00007   0.00110  -0.00406  -0.00397   2.96882
   A43        3.13571   0.00015   0.00078  -0.00589  -0.00484   3.13087
   A44        3.42213   0.00033   0.00429   0.03681   0.04480   3.46692
   A45        2.95627  -0.00000   0.00104   0.00361   0.00274   2.95901
   A46        3.19204   0.00038   0.00364  -0.00549  -0.00081   3.19123
   A47        3.01000  -0.00063  -0.00732  -0.03301  -0.04482   2.96518
   A48        3.14037  -0.00075  -0.00791  -0.01839  -0.02587   3.11450
   A49        3.09015   0.00023   0.00319   0.01493   0.01902   3.10917
    D1        0.00652  -0.00004   0.00092   0.01029   0.01119   0.01771
    D2       -3.12015   0.00013   0.00219   0.01175   0.01395  -3.10620
    D3        2.25784   0.00001  -0.00032  -0.00718  -0.00752   2.25032
    D4        0.15405   0.00003  -0.00062  -0.00836  -0.00898   0.14508
    D5       -1.93573   0.00001  -0.00086  -0.00997  -0.01082  -1.94655
    D6       -0.89731  -0.00012  -0.00147  -0.00835  -0.00983  -0.90715
    D7       -3.00110  -0.00010  -0.00177  -0.00953  -0.01129  -3.01239
    D8        1.19230  -0.00012  -0.00201  -0.01114  -0.01314   1.17917
    D9        0.88585   0.00028   0.00280   0.03818   0.04328   0.92912
   D10       -1.08556  -0.00055  -0.00652  -0.02681  -0.03539  -1.12095
   D11       -1.47893  -0.00015  -0.00047   0.03060   0.03035  -1.44858
   D12        0.39060   0.00003   0.00518   0.06008   0.06523   0.45583
   D13        1.12826  -0.00124  -0.02047  -0.12357  -0.14296   0.98530
   D14       -1.11750  -0.00049  -0.00908  -0.07860  -0.08671  -1.20420
   D15        2.55168  -0.00064  -0.01598  -0.08153  -0.09963   2.45205
   D16       -0.74484  -0.00091  -0.02035  -0.12931  -0.14859  -0.89343
   D17       -2.99060  -0.00016  -0.00897  -0.08433  -0.09234  -3.08293
   D18        0.67858  -0.00032  -0.01586  -0.08727  -0.10526   0.57332
   D19        0.34640   0.00076   0.01454   0.05569   0.06726   0.41365
   D20        2.59812  -0.00037  -0.00839  -0.05861  -0.06337   2.53475
   D21       -1.48551  -0.00006   0.00529  -0.00018   0.00548  -1.48003
   D22        1.31559  -0.00044  -0.01537  -0.07837  -0.09089   1.22470
   D23       -1.07778   0.00055   0.00738   0.02993   0.03552  -1.04226
   D24        3.07042  -0.00018  -0.00609  -0.03535  -0.04261   3.02781
   D25       -0.64542  -0.00084  -0.02083  -0.13591  -0.15361  -0.79903
   D26       -3.03879   0.00016   0.00191  -0.02761  -0.02720  -3.06599
   D27        1.10941  -0.00058  -0.01155  -0.09289  -0.10533   1.00408
   D28        0.60485   0.00007   0.00500   0.03962   0.04511   0.64996
   D29       -1.34569   0.00026   0.01283   0.08351   0.09490  -1.25078
   D30        2.98543  -0.00015   0.00327   0.03641   0.04163   3.02706
   D31        2.56253   0.00069   0.01287   0.09576   0.10743   2.66996
   D32        0.61200   0.00088   0.02070   0.13965   0.15722   0.76922
   D33       -1.34007   0.00047   0.01115   0.09255   0.10395  -1.23612
   D34        1.29015  -0.00017  -0.00741  -0.04395  -0.05154   1.23861
   D35       -0.73631  -0.00050  -0.01223  -0.06795  -0.08051  -0.81681
   D36       -0.25365   0.00013   0.00220  -0.00276  -0.00017  -0.25382
   D37       -2.28011  -0.00019  -0.00262  -0.02677  -0.02913  -2.30924
   D38       -2.51637  -0.00016  -0.00342  -0.02579  -0.02881  -2.54518
   D39        1.74036  -0.00048  -0.00825  -0.04979  -0.05777   1.68259
   D40       -0.66870  -0.00014  -0.00445  -0.08531  -0.08984  -0.75854
   D41        1.36613   0.00002  -0.00175  -0.02455  -0.02652   1.33961
   D42        1.65057  -0.00033  -0.00535  -0.06703  -0.07229   1.57828
   D43       -2.59778  -0.00018  -0.00265  -0.00626  -0.00898  -2.60676
   D44       -2.22696  -0.00000   0.00292  -0.05965  -0.05726  -2.28422
   D45       -0.19213   0.00015   0.00561   0.00112   0.00605  -0.18607
   D46        1.20337  -0.00010  -0.00028   0.08499   0.08489   1.28826
   D47       -2.93343   0.00035   0.00745   0.11507   0.12298  -2.81045
   D48       -0.80148  -0.00016  -0.00286   0.04714   0.04426  -0.75722
   D49        1.34490   0.00028   0.00487   0.07721   0.08234   1.42725
         Item               Value     Threshold  Converged?
 Maximum Force            0.006024     0.000015     NO 
 RMS     Force            0.001017     0.000010     NO 
 Maximum Displacement     0.389133     0.000060     NO 
 RMS     Displacement     0.109850     0.000040     NO 
 Predicted change in Energy=-1.773775D-03
 GradGradGradGradGradGradGradGradGradGradGradGradGradGradGradGradGradGrad

                          Input orientation:                          
 ---------------------------------------------------------------------
 Center     Atomic      Atomic             Coordinates (Angstroms)
 Number     Number       Type             X           Y           Z
 ---------------------------------------------------------------------
      1          6           0        1.516820    1.093040    2.237317
      2          8           0        0.809373    0.124289    2.032097
      3          8           0        2.322447    1.700132    1.424180
      4          1           0        2.339599    1.292267    0.459712
      5          6           0        1.505058    1.779523    3.627094
      6          9           0        2.751275    1.926017    4.098499
      7          9           0        0.804160    1.068244    4.506802
      8          9           0        0.947442    2.998066    3.527495
      9          8           0        0.454087   -1.693049   -0.140935
     10          1           0        0.545950   -1.115577    0.638306
     11          1           0        1.361778   -1.994442   -0.322878
     12          8           0        2.411568    0.802722   -0.918064
     13          1           0        1.513526    0.754906   -1.298190
     14          1           0        2.759762   -0.113367   -0.960579
     15          8           0        3.102757   -1.868940   -1.032467
     16          1           0        3.930876   -2.194399   -0.670087
     17          1           0        3.037160   -2.185130   -1.971934
     18          8           0       -0.075471    0.132967   -1.936382
     19          1           0       -0.937664    0.539784   -1.817855
     20          1           0       -0.014779   -0.644067   -1.310593
     21          8           0        1.326528   -0.309468   -4.264451
     22          1           0        1.854033    0.487307   -4.367498
     23          1           0        0.704301   -0.129853   -3.531199
     24          8           0        2.716128   -2.520373   -3.564370
     25          1           0        2.232555   -1.740732   -3.924171
     26          1           0        2.185107   -3.293092   -3.773943
 ---------------------------------------------------------------------
                    Distance matrix (angstroms):
                    1          2          3          4          5
     1  C    0.000000
     2  O    1.216994   0.000000
     3  O    1.295680   2.267650   0.000000
     4  H    1.968892   2.485591   1.047304   0.000000
     5  C    1.550123   2.401623   2.351013   3.311524   0.000000
     6  F    2.383638   3.359646   2.717886   3.716435   1.340425
     7  F    2.378878   2.648630   3.493857   4.334362   1.330812
     8  F    2.370206   3.242510   2.828287   3.776128   1.343764
     9  O    3.814155   2.854999   4.177802   3.581627   5.230808
    10  H    2.894375   1.883962   3.420782   3.007787   4.270169
    11  H    4.013873   3.215599   4.198210   3.517249   5.464945
    12  O    3.292611   3.425019   2.509859   1.463933   4.736493
    13  H    3.551641   3.461838   2.993176   2.015285   5.030740
    14  H    3.636875   3.580029   3.027721   2.041953   5.118990
    15  O    4.688284   4.315568   4.402530   3.578022   6.129881
    16  H    5.008784   4.735176   4.705355   3.995678   6.335804
    17  H    5.547578   5.131151   5.209574   4.300207   7.029575
    18  O    4.569124   4.065938   4.415812   3.594136   6.013443
    19  H    4.772316   4.248165   4.741890   4.061280   6.095188
    20  H    4.236862   3.527489   4.293818   3.525119   5.706527
    21  O    6.654038   6.332623   6.114807   5.090146   8.165307
    22  H    6.641099   6.494452   5.935814   4.917895   8.105869
    23  H    5.952431   5.570089   5.524764   4.541365   7.451718
    24  O    6.939355   6.476912   6.546241   5.556188   8.465988
    25  H    6.819565   6.401631   6.360226   5.331883   8.363196
    26  H    7.471279   6.876136   7.209135   6.242854   8.998292
                    6          7          8          9         10
     6  F    0.000000
     7  F    2.166504   0.000000
     8  F    2.174660   2.168821   0.000000
     9  O    6.028890   5.417449   5.975562   0.000000
    10  H    5.107610   4.449832   5.042882   0.974234   0.000000
    11  H    6.070360   5.746024   6.318400   0.973573   1.536832
    12  O    5.152000   5.664224   5.169739   3.265660   3.095592
    13  H    5.659309   5.856562   5.351585   2.907600   2.860931
    14  H    5.454671   5.925609   5.753984   2.912619   2.908921
    15  O    6.391561   6.677881   7.009022   2.800218   3.145839
    16  H    6.411607   6.871781   7.313157   3.552381   3.785957
    17  H    7.337126   7.585825   7.840674   3.204211   3.763432
    18  O    6.901110   6.569864   6.253727   2.615033   2.928147
    19  H    7.108668   6.581376   6.178151   3.120028   3.312712
    20  H    6.596564   6.119212   6.131729   1.639603   2.082054
    21  O    8.773040   8.894146   8.473365   4.436083   5.029527
    22  H    8.634120   8.955050   8.334071   4.957584   5.416492
    23  H    8.162659   8.127415   7.724517   3.741668   4.287365
    24  O    8.859524   9.037566   9.158382   4.185833   4.934127
    25  H    8.836139   9.000664   8.923847   4.180681   4.904248
    26  H    9.462293   9.460392   9.717072   4.330741   5.186170
                   11         12         13         14         15
    11  H    0.000000
    12  O    3.046380   0.000000
    13  H    2.921160   0.976351   0.000000
    14  H    2.428881   0.980952   1.555951   0.000000
    15  O    1.884218   2.761994   3.079096   1.790210   0.000000
    16  H    2.600154   3.369350   3.864775   2.405532   0.960740
    17  H    2.358528   3.229437   3.379231   2.322066   0.993417
    18  O    3.032317   2.769640   1.821815   3.008557   3.863396
    19  H    3.734259   3.477946   2.514888   3.851296   4.769045
    20  H    2.166564   2.852093   2.071955   2.846441   3.361056
    21  O    4.286768   3.689524   3.156986   3.606686   4.004081
    22  H    4.770780   3.508408   3.099710   3.576066   4.270087
    23  H    3.768593   3.257749   2.534556   3.291394   3.875652
    24  O    3.552202   4.258949   4.160441   3.546168   2.642797
    25  H    3.713749   3.941812   3.693370   3.421862   3.022522
    26  H    3.778124   4.998302   4.792354   4.284378   3.222729
                   16         17         18         19         20
    16  H    0.000000
    17  H    1.579119   0.000000
    18  O    4.803222   3.881148   0.000000
    19  H    5.700508   4.821630   0.960690   0.000000
    20  H    4.287419   3.482324   0.999538   1.584466   0.000000
    21  O    4.822348   3.420527   2.753408   3.440003   3.261340
    22  H    5.017535   3.778946   3.123919   3.781138   3.757277
    23  H    4.781118   3.478175   1.794592   2.465767   2.390101
    24  O    3.155747   1.658705   4.181337   5.075930   4.007229
    25  H    3.698535   2.157802   3.576176   4.437072   3.617177
    26  H    3.726762   2.280529   4.497190   5.316852   4.233784
                   21         22         23         24         25
    21  O    0.000000
    22  H    0.961109   0.000000
    23  H    0.978308   1.549892   0.000000
    24  O    2.703553   3.230225   3.124601   0.000000
    25  H    1.727771   2.303036   2.254976   0.985464   0.000000
    26  H    3.143209   3.841006   3.501112   0.960728   1.560333
                   26
    26  H    0.000000
 Stoichiometry    C2H13F3O8
 Framework group  C1[X(C2H13F3O8)]
 Deg. of freedom    72
 Full point group                 C1      NOp   1
 Largest Abelian subgroup         C1      NOp   1
 Largest concise Abelian subgroup C1      NOp   1
                         Standard orientation:                         
 ---------------------------------------------------------------------
 Center     Atomic      Atomic             Coordinates (Angstroms)
 Number     Number       Type             X           Y           Z
 ---------------------------------------------------------------------
      1          6           0        1.950831   -0.013027   -0.000900
      2          8           0        1.384635   -0.195517    1.060794
      3          8           0        1.438248    0.221558   -1.167526
      4          1           0        0.392098    0.270647   -1.169838
      5          6           0        3.499661   -0.021699   -0.063594
      6          9           0        3.934463   -0.844480   -1.028332
      7          9           0        4.023727   -0.417647    1.093834
      8          9           0        3.950700    1.215438   -0.331466
      9          8           0       -1.336673   -0.481946    1.875323
     10          1           0       -0.390783   -0.410215    1.653335
     11          1           0       -1.668267   -1.180479    1.283765
     12          8           0       -1.064903    0.377891   -1.263365
     13          1           0       -1.390287    1.026285   -0.609934
     14          1           0       -1.507107   -0.466689   -1.032266
     15          8           0       -2.331883   -1.891897   -0.329857
     16          1           0       -2.177934   -2.755743   -0.721125
     17          1           0       -3.312951   -1.736709   -0.312567
     18          8           0       -2.162916    1.780677    0.857357
     19          1           0       -1.845906    2.549145    1.338904
     20          1           0       -1.929253    0.967692    1.389835
     21          8           0       -4.516790    1.457306   -0.534032
     22          1           0       -4.294631    1.738549   -1.425817
     23          1           0       -3.750535    1.697294    0.024846
     24          8           0       -4.881684   -1.204202   -0.230013
     25          1           0       -4.855429   -0.228796   -0.367971
     26          1           0       -5.376240   -1.353386    0.580022
 ---------------------------------------------------------------------
 Rotational constants (GHZ):           1.1331142           0.2125633           0.2084485
 Standard basis: 6-31++G(d,p) (6D, 7F)
 There are   325 symmetry adapted cartesian basis functions of A   symmetry.
 There are   325 symmetry adapted basis functions of A   symmetry.
   325 basis functions,   520 primitive gaussians,   325 cartesian basis functions
    58 alpha electrons       58 beta electrons
       nuclear repulsion energy       964.4475191852 Hartrees.
 NAtoms=   26 NActive=   26 NUniq=   26 SFac= 1.00D+00 NAtFMM=   60 NAOKFM=F Big=F
 Integral buffers will be    131072 words long.
 Raffenetti 2 integral format.
 Two-electron integral symmetry is turned on.
 Nuclear repulsion after empirical dispersion term =      964.4338357473 Hartrees.
 One-electron integrals computed using PRISM.
 NBasis=   325 RedAO= T EigKep=  3.45D-05  NBF=   325
 NBsUse=   325 1.00D-06 EigRej= -1.00D+00 NBFU=   325
 Initial guess from the checkpoint file:  "/local_scratch/slurm.5787591/Gau-2291536.chk"
 B after Tr=    -0.000000    0.000000    0.000000
         Rot=    0.998081    0.061848   -0.002711   -0.001628 Ang=   7.10 deg.
 ExpMin= 3.60D-02 ExpMax= 7.00D+03 ExpMxC= 1.05D+03 IAcc=3 IRadAn=         5 AccDes= 0.00D+00
 Harris functional with IExCor= 4639 and IRadAn=       5 diagonalized for initial guess.
 HarFok:  IExCor= 4639 AccDes= 0.00D+00 IRadAn=         5 IDoV= 1 UseB2=F ITyADJ=14
 ICtDFT=  3500011 ScaDFX=  1.000000  1.000000  1.000000  1.000000
 FoFCou: FMM=F IPFlag=           0 FMFlag=      100000 FMFlg1=           0
         NFxFlg=           0 DoJE=T BraDBF=F KetDBF=T FulRan=T
         wScrn=  0.000000 ICntrl=       500 IOpCl=  0 I1Cent=   200000004 NGrid=           0
         NMat0=    1 NMatS0=      1 NMatT0=    0 NMatD0=    1 NMtDS0=    0 NMtDT0=    0
 Petite list used in FoFCou.
 Requested convergence on RMS density matrix=1.00D-10 within 128 cycles.
 Requested convergence on MAX density matrix=1.00D-08.
 Requested convergence on             energy=1.00D-08.
 No special actions if energy rises.
 SCF Done:  E(RwB97XD) =  -985.248275403     A.U. after   16 cycles
            NFock= 16  Conv=0.53D-10     -V/T= 2.0083
 Calling FoFJK, ICntrl=      2127 FMM=F ISym2X=0 I1Cent= 0 IOpClX= 0 NMat=1 NMatS=1 NMatT=0.
 ***** Axes restored to original set *****
 -------------------------------------------------------------------
 Center     Atomic                   Forces (Hartrees/Bohr)
 Number     Number              X              Y              Z
 -------------------------------------------------------------------
      1        6          -0.001037849   -0.001136091   -0.000424292
      2        8           0.002222851    0.001495017   -0.002039755
      3        8          -0.000548294   -0.002619391   -0.004029331
      4        1          -0.000098696    0.002421356    0.006017686
      5        6           0.000357339    0.000034380   -0.000842884
      6        9          -0.000543906    0.000205980    0.000395051
      7        9           0.000030730    0.000416614    0.000410340
      8        9           0.000278038   -0.000281681    0.000617650
      9        8           0.001710456    0.001109050    0.001198699
     10        1          -0.001292531   -0.001247493    0.001613591
     11        1          -0.001307354   -0.000371547   -0.000722007
     12        8          -0.000065134   -0.001183238    0.000168820
     13        1           0.000079204    0.000862536   -0.000508549
     14        1           0.000450990    0.001176318   -0.000614139
     15        8           0.000761259   -0.000409380   -0.000450313
     16        1          -0.000471078   -0.000179932   -0.000300109
     17        1           0.000120435   -0.000048224    0.000612891
     18        8          -0.000765368   -0.000594441   -0.000541406
     19        1           0.000350374   -0.000207843   -0.000267877
     20        1          -0.000440648    0.000612359   -0.000049990
     21        8          -0.000343765    0.000270302    0.000564291
     22        1          -0.000115857   -0.000231923   -0.000442274
     23        1           0.000725257   -0.000173335   -0.000270426
     24        8          -0.000727603    0.000372899   -0.000031738
     25        1           0.000074764   -0.000428752    0.000198201
     26        1           0.000596387    0.000136460   -0.000262130
 -------------------------------------------------------------------
 Cartesian Forces:  Max     0.006017686 RMS     0.001167128

 GradGradGradGradGradGradGradGradGradGradGradGradGradGradGradGradGradGrad
 Berny optimization.
 Using GEDIIS/GDIIS optimizer.
 FormGI is forming the generalized inverse of G from B-inverse, IUseBI=4.
 Internal  Forces:  Max     0.006981035 RMS     0.001179324
 Search for a local minimum.
 Step number   3 out of a maximum of  156
 All quantities printed in internal units (Hartrees-Bohrs-Radians)
 Mixed Optimization -- RFO/linear search
 Update second derivatives using D2CorX and points    2    3
 DE= -1.04D-03 DEPred=-1.77D-03 R= 5.85D-01
 TightC=F SS=  1.41D+00  RLast= 5.94D-01 DXNew= 8.4853D-01 1.7826D+00
 Trust test= 5.85D-01 RLast= 5.94D-01 DXMaxT set to 8.49D-01
 ITU=  1  1  0
 Use linear search instead of GDIIS.
     Eigenvalues ---    0.00020   0.00027   0.00035   0.00115   0.00151
     Eigenvalues ---    0.00211   0.00326   0.00398   0.00449   0.00502
     Eigenvalues ---    0.00658   0.00719   0.00951   0.00967   0.01071
     Eigenvalues ---    0.01108   0.01245   0.01280   0.01338   0.01491
     Eigenvalues ---    0.01502   0.01562   0.01702   0.01762   0.01944
     Eigenvalues ---    0.02170   0.02184   0.02350   0.02645   0.02660
     Eigenvalues ---    0.02771   0.02933   0.03080   0.03147   0.03403
     Eigenvalues ---    0.03936   0.04436   0.05092   0.05148   0.05360
     Eigenvalues ---    0.06192   0.06791   0.06992   0.07649   0.09718
     Eigenvalues ---    0.11644   0.13596   0.19751   0.21202   0.21869
     Eigenvalues ---    0.23944   0.27888   0.30398   0.37055   0.37463
     Eigenvalues ---    0.38541   0.39854   0.43360   0.43630   0.46109
     Eigenvalues ---    0.46879   0.49584   0.50724   0.53354   0.55405
     Eigenvalues ---    0.56973   0.57371   0.57481   0.57520   0.60516
     Eigenvalues ---    0.80518   0.94884
 RFO step:  Lambda=-1.58060444D-03 EMin= 1.95692912D-04
 Quartic linear search produced a step of -0.18990.
 Iteration  1 RMS(Cart)=  0.06741165 RMS(Int)=  0.00162206
 Iteration  2 RMS(Cart)=  0.00223279 RMS(Int)=  0.00052991
 Iteration  3 RMS(Cart)=  0.00000301 RMS(Int)=  0.00052990
 Iteration  4 RMS(Cart)=  0.00000000 RMS(Int)=  0.00052990
 Variable       Old X    -DE/DX   Delta X   Delta X   Delta X     New X
                                 (Linear)    (Quad)   (Total)
    R1        2.29979  -0.00214  -0.00248  -0.00147  -0.00394   2.29584
    R2        2.44848  -0.00237  -0.00085   0.01115   0.01026   2.45874
    R3        2.92931   0.00069   0.00145  -0.00394  -0.00248   2.92682
    R4        1.97912  -0.00618  -0.00746  -0.04270  -0.05012   1.92900
    R5        2.76643   0.00025   0.01570   0.10605   0.12177   2.88821
    R6        2.53304  -0.00034  -0.00054   0.00070   0.00016   2.53320
    R7        2.51487   0.00003   0.00047  -0.00058  -0.00011   2.51477
    R8        2.53935  -0.00042  -0.00059  -0.00044  -0.00103   2.53831
    R9        1.84103   0.00043  -0.00182  -0.00296  -0.00478   1.83625
   R10        1.83979  -0.00007  -0.00018   0.00148   0.00119   1.84098
   R11        3.09840   0.00121   0.00201   0.03644   0.03840   3.13680
   R12        3.56066   0.00110  -0.01097   0.03568   0.02465   3.58530
   R13        1.84504   0.00071   0.00021  -0.00630  -0.00598   1.83905
   R14        1.85373  -0.00029  -0.00029  -0.00359  -0.00373   1.85000
   R15        3.44273   0.00074  -0.01241   0.11431   0.10195   3.54469
   R16        3.38301   0.00070  -0.00838   0.09006   0.08180   3.46480
   R17        1.81554  -0.00046  -0.00041   0.00039  -0.00002   1.81552
   R18        1.87729  -0.00054   0.00007  -0.00403  -0.00397   1.87331
   R19        3.13450   0.00001  -0.00317   0.02274   0.01956   3.15406
   R20        1.81544  -0.00044  -0.00043   0.00019  -0.00024   1.81520
   R21        1.88885   0.00061  -0.00052  -0.00426  -0.00492   1.88393
   R22        3.39129   0.00022   0.00133  -0.00288  -0.00158   3.38971
   R23        1.81623  -0.00021  -0.00012   0.00011  -0.00001   1.81623
   R24        1.84873  -0.00049  -0.00071   0.00112   0.00037   1.84910
   R25        3.26501  -0.00016  -0.00374   0.00416   0.00041   3.26543
   R26        1.86226  -0.00061   0.00005  -0.00283  -0.00279   1.85946
   R27        1.81551  -0.00038  -0.00031  -0.00016  -0.00047   1.81504
    A1        2.25054  -0.00387  -0.00153  -0.01025  -0.01178   2.23876
    A2        2.09358   0.00210   0.00170   0.01094   0.01264   2.10622
    A3        1.93893   0.00178  -0.00017  -0.00064  -0.00081   1.93812
    A4        1.98848  -0.00698  -0.00275  -0.03160  -0.03421   1.95427
    A5        1.93548   0.00077   0.00131  -0.00291  -0.00160   1.93387
    A6        1.93902   0.00067   0.00020  -0.00285  -0.00265   1.93636
    A7        1.91589   0.00074   0.00147  -0.00031   0.00117   1.91706
    A8        1.89188  -0.00074  -0.00102   0.00205   0.00103   1.89291
    A9        1.88890  -0.00076  -0.00093   0.00205   0.00113   1.89002
   A10        1.89137  -0.00077  -0.00115   0.00223   0.00108   1.89245
   A11        1.81838   0.00059   0.00134   0.00062   0.00436   1.82275
   A12        1.79090   0.00185  -0.00314   0.07046   0.06762   1.85853
   A13        1.90853  -0.00126  -0.00980  -0.03817  -0.04784   1.86069
   A14        2.71702   0.00067   0.01263   0.01794   0.03061   2.74763
   A15        1.91514  -0.00046  -0.00769   0.02606   0.01785   1.93299
   A16        1.95038  -0.00030  -0.01064   0.02085   0.01103   1.96140
   A17        1.83783   0.00066  -0.00051  -0.00838  -0.00789   1.82994
   A18        1.44362   0.00049   0.01379   0.01065   0.02456   1.46818
   A19        2.25470  -0.00029   0.00846  -0.07256  -0.06326   2.19144
   A20        1.84828   0.00015  -0.01391   0.05523   0.04018   1.88845
   A21        2.07397   0.00011   0.00506  -0.01788  -0.01206   2.06191
   A22        1.91500  -0.00011  -0.01473   0.04084   0.02518   1.94018
   A23        1.88157  -0.00022  -0.00220   0.00089  -0.00100   1.88057
   A24        2.20806   0.00007   0.00488   0.01253   0.01562   2.22368
   A25        1.56391   0.00019   0.01028   0.00900   0.01807   1.58198
   A26        1.55312  -0.00018  -0.01523   0.01353  -0.00156   1.55156
   A27        1.88226  -0.00034  -0.00218   0.00763   0.00521   1.88746
   A28        2.16714  -0.00006   0.01096  -0.06817  -0.05593   2.11121
   A29        2.00000   0.00049  -0.01038   0.05427   0.04397   2.04397
   A30        1.85171   0.00008  -0.00048   0.00269   0.00253   1.85425
   A31        2.00430   0.00012  -0.00818   0.01545   0.00704   2.01134
   A32        1.91559  -0.00019  -0.00425   0.00743   0.00313   1.91872
   A33        1.86042   0.00004  -0.00413  -0.00969  -0.01409   1.84634
   A34        2.07027   0.00007  -0.00331   0.03097   0.02777   2.09804
   A35        1.86027  -0.00000  -0.00121   0.00580   0.00484   1.86511
   A36        3.20797  -0.00504  -0.01639   0.00236  -0.01373   3.19424
   A37        3.12960  -0.00098   0.00428   0.00031   0.00265   3.13225
   A38        3.09337  -0.00070   0.00616  -0.02960  -0.02265   3.07072
   A39        2.97457   0.00014   0.00567  -0.01295  -0.00774   2.96682
   A40        2.91723   0.00070   0.00372   0.04794   0.05070   2.96793
   A41        2.89459   0.00040  -0.00111   0.04594   0.04484   2.93943
   A42        2.96882   0.00003   0.00075  -0.01225  -0.01177   2.95705
   A43        3.13087  -0.00029   0.00092  -0.00385  -0.00317   3.12770
   A44        3.46692   0.00056  -0.00851   0.06240   0.05341   3.52033
   A45        2.95901  -0.00028  -0.00052  -0.01580  -0.01585   2.94316
   A46        3.19123  -0.00000   0.00015  -0.01568  -0.01583   3.17539
   A47        2.96518   0.00005   0.00851  -0.02989  -0.02164   2.94355
   A48        3.11450   0.00007   0.00491  -0.00402   0.00063   3.11513
   A49        3.10917  -0.00016  -0.00361   0.01376   0.01069   3.11986
    D1        0.01771   0.00011  -0.00213   0.00828   0.00613   0.02384
    D2       -3.10620   0.00001  -0.00265   0.00486   0.00223  -3.10397
    D3        2.25032  -0.00005   0.00143  -0.03493  -0.03351   2.21681
    D4        0.14508  -0.00009   0.00171  -0.03365  -0.03196   0.11312
    D5       -1.94655  -0.00004   0.00205  -0.03442  -0.03237  -1.97892
    D6       -0.90715  -0.00003   0.00187  -0.03210  -0.03022  -0.93737
    D7       -3.01239  -0.00007   0.00214  -0.03082  -0.02866  -3.04106
    D8        1.17917  -0.00002   0.00249  -0.03158  -0.02908   1.15009
    D9        0.92912  -0.00052  -0.00822   0.05615   0.04769   0.97682
   D10       -1.12095   0.00061   0.00672   0.03640   0.04313  -1.07782
   D11       -1.44858  -0.00148  -0.00576  -0.08080  -0.08699  -1.53556
   D12        0.45583   0.00039  -0.01239  -0.01582  -0.02802   0.42782
   D13        0.98530   0.00081   0.02715  -0.03376  -0.00736   0.97794
   D14       -1.20420   0.00054   0.01647  -0.05807  -0.04323  -1.24743
   D15        2.45205   0.00082   0.01892  -0.01286   0.00609   2.45814
   D16       -0.89343  -0.00028   0.02822  -0.05478  -0.02611  -0.91954
   D17       -3.08293  -0.00055   0.01754  -0.07909  -0.06198   3.13827
   D18        0.57332  -0.00026   0.01999  -0.03388  -0.01266   0.56066
   D19        0.41365  -0.00053  -0.01277   0.02847   0.01659   0.43024
   D20        2.53475  -0.00005   0.01203  -0.01148   0.00050   2.53525
   D21       -1.48003  -0.00053  -0.00104  -0.01459  -0.01618  -1.49622
   D22        1.22470  -0.00048   0.01726  -0.01251   0.00443   1.22913
   D23       -1.04226  -0.00044  -0.00675   0.07942   0.07294  -0.96931
   D24        3.02781  -0.00018   0.00809   0.04120   0.04995   3.07777
   D25       -0.79903  -0.00000   0.02917  -0.03684  -0.00786  -0.80689
   D26       -3.06599   0.00003   0.00517   0.05510   0.06066  -3.00533
   D27        1.00408   0.00029   0.02000   0.01688   0.03767   1.04175
   D28        0.64996   0.00042  -0.00857   0.10854   0.10036   0.75032
   D29       -1.25078   0.00083  -0.01802   0.09074   0.07290  -1.17788
   D30        3.02706   0.00030  -0.00791   0.03686   0.02852   3.05558
   D31        2.66996   0.00005  -0.02040   0.12119   0.10121   2.77117
   D32        0.76922   0.00046  -0.02986   0.10339   0.07375   0.84297
   D33       -1.23612  -0.00007  -0.01974   0.04950   0.02937  -1.20676
   D34        1.23861   0.00029   0.00979  -0.04015  -0.02992   1.20868
   D35       -0.81681   0.00019   0.01529  -0.05975  -0.04410  -0.86092
   D36       -0.25382  -0.00027   0.00003  -0.07267  -0.07287  -0.32669
   D37       -2.30924  -0.00037   0.00553  -0.09227  -0.08705  -2.39629
   D38       -2.54518  -0.00018   0.00547  -0.07681  -0.07111  -2.61629
   D39        1.68259  -0.00029   0.01097  -0.09641  -0.08529   1.59729
   D40       -0.75854   0.00004   0.01706  -0.00946   0.00696  -0.75158
   D41        1.33961   0.00023   0.00504   0.02596   0.03046   1.37007
   D42        1.57828  -0.00004   0.01373  -0.01492  -0.00118   1.57710
   D43       -2.60676   0.00015   0.00170   0.02051   0.02232  -2.58444
   D44       -2.28422  -0.00008   0.01087  -0.02434  -0.01324  -2.29746
   D45       -0.18607   0.00011  -0.00115   0.01108   0.01027  -0.17581
   D46        1.28826   0.00033  -0.01612   0.08523   0.06888   1.35714
   D47       -2.81045   0.00035  -0.02335   0.12201   0.09848  -2.71198
   D48       -0.75722   0.00022  -0.00841   0.07062   0.06234  -0.69488
   D49        1.42725   0.00025  -0.01564   0.10739   0.09193   1.51918
         Item               Value     Threshold  Converged?
 Maximum Force            0.006981     0.000015     NO 
 RMS     Force            0.001179     0.000010     NO 
 Maximum Displacement     0.222914     0.000060     NO 
 RMS     Displacement     0.067493     0.000040     NO 
 Predicted change in Energy=-9.946292D-04
 GradGradGradGradGradGradGradGradGradGradGradGradGradGradGradGradGradGrad

                          Input orientation:                          
 ---------------------------------------------------------------------
 Center     Atomic      Atomic             Coordinates (Angstroms)
 Number     Number       Type             X           Y           Z
 ---------------------------------------------------------------------
      1          6           0        1.571764    1.114672    2.253561
      2          8           0        0.918131    0.119718    2.011015
      3          8           0        2.349157    1.783271    1.452611
      4          1           0        2.357476    1.388948    0.511105
      5          6           0        1.533212    1.762032    3.660063
      6          9           0        2.772581    1.918105    4.146451
      7          9           0        0.838350    1.010685    4.510685
      8          9           0        0.952648    2.971252    3.589581
      9          8           0        0.384498   -1.692688   -0.108971
     10          1           0        0.463597   -1.175861    0.710076
     11          1           0        1.296280   -1.971151   -0.309438
     12          8           0        2.402855    0.869833   -0.925692
     13          1           0        1.507715    0.826360   -1.305063
     14          1           0        2.743282   -0.046419   -0.980404
     15          8           0        3.043097   -1.854233   -1.040575
     16          1           0        3.843506   -2.194592   -0.632526
     17          1           0        3.011989   -2.191372   -1.972279
     18          8           0       -0.093538    0.111806   -1.971326
     19          1           0       -0.968271    0.507099   -1.935816
     20          1           0       -0.057826   -0.623899   -1.299509
     21          8           0        1.336625   -0.356681   -4.283899
     22          1           0        1.849642    0.445464   -4.414673
     23          1           0        0.727200   -0.173618   -3.540558
     24          8           0        2.766074   -2.539755   -3.585942
     25          1           0        2.262289   -1.777266   -3.950686
     26          1           0        2.292044   -3.334936   -3.841882
 ---------------------------------------------------------------------
                    Distance matrix (angstroms):
                    1          2          3          4          5
     1  C    0.000000
     2  O    1.214907   0.000000
     3  O    1.301110   2.264301   0.000000
     4  H    1.930990   2.435649   1.020780   0.000000
     5  C    1.548809   2.407256   2.353521   3.276360   0.000000
     6  F    2.381282   3.351607   2.730247   3.697034   1.340510
     7  F    2.375567   2.654908   3.497320   4.295051   1.330756
     8  F    2.369629   3.259495   2.815701   3.735537   1.343218
     9  O    3.856478   2.839703   4.287273   3.711282   5.240252
    10  H    2.976058   1.891446   3.586525   3.194466   4.298571
    11  H    4.020840   3.146304   4.278908   3.617967   5.454331
    12  O    3.295194   3.375103   2.548250   1.528373   4.751994
    13  H    3.570859   3.441413   3.037840   2.082563   5.052584
    14  H    3.630305   3.508185   3.069635   2.105641   5.125299
    15  O    4.672317   4.210007   4.464187   3.660056   6.119895
    16  H    4.943838   4.571887   4.733315   4.044494   6.278427
    17  H    5.555349   5.058854   5.288384   4.406164   7.038428
    18  O    4.650659   4.108840   4.525913   3.714973   6.089507
    19  H    4.936781   4.391589   4.910742   4.222047   6.256688
    20  H    4.278142   3.530585   4.377465   3.628163   5.728999
    21  O    6.705113   6.326771   6.205816   5.203981   8.223996
    22  H    6.707488   6.501022   6.038565   5.040967   8.187481
    23  H    5.995398   5.562595   5.602847   4.638468   7.499689
    24  O    6.991495   6.466345   6.652021   5.690997   8.516449
    25  H    6.879885   6.398999   6.471522   5.471888   8.425063
    26  H    7.581045   6.933878   7.364167   6.424006   9.101323
                    6          7          8          9         10
     6  F    0.000000
     7  F    2.167332   0.000000
     8  F    2.175174   2.169174   0.000000
     9  O    6.070369   5.371724   5.979499   0.000000
    10  H    5.168434   4.400687   5.072402   0.971702   0.000000
    11  H    6.095960   5.686354   6.304583   0.974205   1.537939
    12  O    5.192515   5.658772   5.187171   3.362634   3.259037
    13  H    5.701825   5.857042   5.372727   3.006302   3.026525
    14  H    5.490433   5.907477   5.761724   3.005571   3.054558
    15  O    6.419420   6.624587   7.006684   2.821725   3.190422
    16  H    6.395293   6.764420   7.271120   3.534226   3.776795
    17  H    7.374550   7.550278   7.863069   3.259496   3.836743
    18  O    6.993179   6.610057   6.339922   2.636870   3.026285
    19  H    7.278660   6.713781   6.347597   3.163291   3.447223
    20  H    6.643153   6.101914   6.152184   1.659922   2.148250
    21  O    8.849148   8.914183   8.556532   4.485698   5.135467
    22  H    8.735751   9.000233   8.441106   5.025676   5.550934
    23  H    8.224901   8.138638   7.796147   3.768396   4.375142
    24  O    8.925383   9.048597   9.227558   4.298693   5.061362
    25  H    8.915145   9.021922   9.006620   4.276919   5.031867
    26  H    9.572817   9.526963   9.838121   4.502259   5.359585
                   11         12         13         14         15
    11  H    0.000000
    12  O    3.110541   0.000000
    13  H    2.976918   0.973184   0.000000
    14  H    2.499721   0.978980   1.547183   0.000000
    15  O    1.897262   2.800650   3.100473   1.833494   0.000000
    16  H    2.577338   3.398842   3.877419   2.438475   0.960731
    17  H    2.399416   3.292016   3.437256   2.378413   0.991314
    18  O    3.005357   2.810681   1.875767   3.009071   3.817077
    19  H    3.730284   3.537855   2.574934   3.872315   4.740086
    20  H    2.151495   2.902745   2.134058   2.877763   3.346116
    21  O    4.290044   3.730782   3.209722   3.603890   3.959022
    22  H    4.795747   3.557966   3.151455   3.582562   4.254113
    23  H    3.741004   3.276299   2.570330   3.261159   3.799705
    24  O    3.635806   4.339833   4.256361   3.606393   2.650580
    25  H    3.772195   4.022124   3.787819   3.471277   3.014022
    26  H    3.915306   5.118254   4.936295   4.382467   3.256360
                   16         17         18         19         20
    16  H    0.000000
    17  H    1.576823   0.000000
    18  O    4.755225   3.866384   0.000000
    19  H    5.670176   4.808903   0.960560   0.000000
    20  H    4.258208   3.511888   0.996933   1.585230   0.000000
    21  O    4.795299   3.393600   2.759137   3.401787   3.304918
    22  H    5.024940   3.777465   3.139622   3.753554   3.806077
    23  H    4.717240   3.427986   1.793758   2.431706   2.416882
    24  O    3.162699   1.669057   4.220798   5.094268   4.107638
    25  H    3.699270   2.155836   3.610593   4.440106   3.707011
    26  H    3.742644   2.306831   4.590208   5.387390   4.397189
                   21         22         23         24         25
    21  O    0.000000
    22  H    0.961106   0.000000
    23  H    0.978502   1.551521   0.000000
    24  O    2.701162   3.230816   3.123727   0.000000
    25  H    1.727989   2.307832   2.257519   0.983985   0.000000
    26  H    3.158830   3.849056   3.540263   0.960480   1.561749
                   26
    26  H    0.000000
 Stoichiometry    C2H13F3O8
 Framework group  C1[X(C2H13F3O8)]
 Deg. of freedom    72
 Full point group                 C1      NOp   1
 Largest Abelian subgroup         C1      NOp   1
 Largest concise Abelian subgroup C1      NOp   1
                         Standard orientation:                         
 ---------------------------------------------------------------------
 Center     Atomic      Atomic             Coordinates (Angstroms)
 Number     Number       Type             X           Y           Z
 ---------------------------------------------------------------------
      1          6           0        1.967638   -0.013013   -0.041635
      2          8           0        1.352320   -0.274852    0.972674
      3          8           0        1.495387    0.318236   -1.207886
      4          1           0        0.475797    0.367515   -1.207110
      5          6           0        3.516325   -0.028938   -0.052748
      6          9           0        3.977344   -0.807212   -1.042050
      7          9           0        3.995659   -0.486390    1.101327
      8          9           0        3.983661    1.215896   -0.243067
      9          8           0       -1.313067   -0.520888    1.920879
     10          1           0       -0.355975   -0.486545    1.756561
     11          1           0       -1.645558   -1.177957    1.283082
     12          8           0       -1.046511    0.484271   -1.276918
     13          1           0       -1.375718    1.107221   -0.605618
     14          1           0       -1.494927   -0.362220   -1.074986
     15          8           0       -2.322749   -1.835081   -0.362883
     16          1           0       -2.125935   -2.694381   -0.744815
     17          1           0       -3.307899   -1.724799   -0.358496
     18          8           0       -2.221926    1.751531    0.939470
     19          1           0       -1.990983    2.532607    1.448647
     20          1           0       -1.924795    0.948761    1.450497
     21          8           0       -4.567140    1.424303   -0.476769
     22          1           0       -4.366198    1.762115   -1.353827
     23          1           0       -3.794122    1.639664    0.083167
     24          8           0       -4.907769   -1.250740   -0.320590
     25          1           0       -4.898228   -0.269824   -0.397659
     26          1           0       -5.457571   -1.465346    0.437160
 ---------------------------------------------------------------------
 Rotational constants (GHZ):           1.1230308           0.2097928           0.2063209
 Standard basis: 6-31++G(d,p) (6D, 7F)
 There are   325 symmetry adapted cartesian basis functions of A   symmetry.
 There are   325 symmetry adapted basis functions of A   symmetry.
   325 basis functions,   520 primitive gaussians,   325 cartesian basis functions
    58 alpha electrons       58 beta electrons
       nuclear repulsion energy       960.3662126290 Hartrees.
 NAtoms=   26 NActive=   26 NUniq=   26 SFac= 1.00D+00 NAtFMM=   60 NAOKFM=F Big=F
 Integral buffers will be    131072 words long.
 Raffenetti 2 integral format.
 Two-electron integral symmetry is turned on.
 Nuclear repulsion after empirical dispersion term =      960.3528487590 Hartrees.
 One-electron integrals computed using PRISM.
 NBasis=   325 RedAO= T EigKep=  3.49D-05  NBF=   325
 NBsUse=   325 1.00D-06 EigRej= -1.00D+00 NBFU=   325
 Initial guess from the checkpoint file:  "/local_scratch/slurm.5787591/Gau-2291536.chk"
 B after Tr=    -0.000000   -0.000000   -0.000000
         Rot=    0.999789   -0.020463    0.001442   -0.001245 Ang=  -2.36 deg.
 ExpMin= 3.60D-02 ExpMax= 7.00D+03 ExpMxC= 1.05D+03 IAcc=3 IRadAn=         5 AccDes= 0.00D+00
 Harris functional with IExCor= 4639 and IRadAn=       5 diagonalized for initial guess.
 HarFok:  IExCor= 4639 AccDes= 0.00D+00 IRadAn=         5 IDoV= 1 UseB2=F ITyADJ=14
 ICtDFT=  3500011 ScaDFX=  1.000000  1.000000  1.000000  1.000000
 FoFCou: FMM=F IPFlag=           0 FMFlag=      100000 FMFlg1=           0
         NFxFlg=           0 DoJE=T BraDBF=F KetDBF=T FulRan=T
         wScrn=  0.000000 ICntrl=       500 IOpCl=  0 I1Cent=   200000004 NGrid=           0
         NMat0=    1 NMatS0=      1 NMatT0=    0 NMatD0=    1 NMtDS0=    0 NMtDT0=    0
 Petite list used in FoFCou.
 Requested convergence on RMS density matrix=1.00D-10 within 128 cycles.
 Requested convergence on MAX density matrix=1.00D-08.
 Requested convergence on             energy=1.00D-08.
 No special actions if energy rises.
 SCF Done:  E(RwB97XD) =  -985.248873547     A.U. after   16 cycles
            NFock= 16  Conv=0.52D-10     -V/T= 2.0083
 Calling FoFJK, ICntrl=      2127 FMM=F ISym2X=0 I1Cent= 0 IOpClX= 0 NMat=1 NMatS=1 NMatT=0.
 ***** Axes restored to original set *****
 -------------------------------------------------------------------
 Center     Atomic                   Forces (Hartrees/Bohr)
 Number     Number              X              Y              Z
 -------------------------------------------------------------------
      1        6           0.000151091   -0.001157869   -0.002901254
      2        8           0.001489147    0.002819466    0.001602215
      3        8          -0.002325891   -0.001278800    0.003553552
      4        1           0.000749165   -0.000409906   -0.002393095
      5        6           0.000132425   -0.000010866   -0.000434056
      6        9          -0.000782935    0.000188054    0.000249438
      7        9           0.000138691    0.000531452    0.000413634
      8        9           0.000410246   -0.000524201    0.000665279
      9        8           0.001138791   -0.000233394    0.000214375
     10        1           0.000175082    0.000298573   -0.000874929
     11        1          -0.001175359    0.000232958   -0.000501364
     12        8           0.000825105   -0.001243228    0.000364614
     13        1          -0.001069941    0.000181237   -0.000544851
     14        1           0.000020014    0.000694941   -0.000025286
     15        8           0.000110617    0.000290118    0.000867729
     16        1          -0.000384386   -0.000123757   -0.000643446
     17        1           0.000047545    0.000006591    0.000058003
     18        8          -0.000074176    0.000794138   -0.000442169
     19        1           0.000321079   -0.000587107    0.000331039
     20        1          -0.000102339   -0.000224126    0.000202025
     21        8          -0.000404525    0.000502360    0.000317584
     22        1          -0.000125732   -0.000383335   -0.000217250
     23        1           0.000649772   -0.000470285    0.000040596
     24        8           0.000101149   -0.000600705    0.000211608
     25        1          -0.000374133    0.000386037   -0.000040664
     26        1           0.000359500    0.000321654   -0.000073326
 -------------------------------------------------------------------
 Cartesian Forces:  Max     0.003553552 RMS     0.000908969

 GradGradGradGradGradGradGradGradGradGradGradGradGradGradGradGradGradGrad
 Berny optimization.
 Using GEDIIS/GDIIS optimizer.
 FormGI is forming the generalized inverse of G from B-inverse, IUseBI=4.
 Internal  Forces:  Max     0.004720851 RMS     0.000768486
 Search for a local minimum.
 Step number   4 out of a maximum of  156
 All quantities printed in internal units (Hartrees-Bohrs-Radians)
 Mixed Optimization -- En-DIIS/RFO-DIIS
 Update second derivatives using D2CorX and points    3    4
 DE= -5.98D-04 DEPred=-9.95D-04 R= 6.01D-01
 TightC=F SS=  1.41D+00  RLast= 4.45D-01 DXNew= 1.4270D+00 1.3347D+00
 Trust test= 6.01D-01 RLast= 4.45D-01 DXMaxT set to 1.33D+00
 ITU=  1  1  1  0
 Use linear search instead of GDIIS.
     Eigenvalues ---    0.00020   0.00027   0.00034   0.00127   0.00156
     Eigenvalues ---    0.00205   0.00333   0.00400   0.00447   0.00505
     Eigenvalues ---    0.00654   0.00729   0.00952   0.00966   0.01067
     Eigenvalues ---    0.01106   0.01247   0.01285   0.01334   0.01499
     Eigenvalues ---    0.01552   0.01646   0.01759   0.01761   0.01946
     Eigenvalues ---    0.02169   0.02182   0.02350   0.02654   0.02693
     Eigenvalues ---    0.02771   0.02955   0.03057   0.03164   0.03399
     Eigenvalues ---    0.03971   0.04418   0.05092   0.05147   0.05344
     Eigenvalues ---    0.06188   0.06802   0.06985   0.07682   0.10380
     Eigenvalues ---    0.11643   0.13594   0.19759   0.21264   0.21885
     Eigenvalues ---    0.23985   0.28164   0.30357   0.36716   0.37449
     Eigenvalues ---    0.38537   0.39857   0.43310   0.43779   0.46124
     Eigenvalues ---    0.46858   0.49600   0.50739   0.53349   0.55339
     Eigenvalues ---    0.56966   0.57339   0.57466   0.57517   0.60384
     Eigenvalues ---    0.81749   0.98093
 RFO step:  Lambda=-3.65330616D-04 EMin= 1.97314399D-04
 Quartic linear search produced a step of -0.21950.
 Iteration  1 RMS(Cart)=  0.06157203 RMS(Int)=  0.00241577
 Iteration  2 RMS(Cart)=  0.00324006 RMS(Int)=  0.00047285
 Iteration  3 RMS(Cart)=  0.00000533 RMS(Int)=  0.00047284
 Iteration  4 RMS(Cart)=  0.00000000 RMS(Int)=  0.00047284
 Variable       Old X    -DE/DX   Delta X   Delta X   Delta X     New X
                                 (Linear)    (Quad)   (Total)
    R1        2.29584  -0.00343   0.00087  -0.00486  -0.00399   2.29185
    R2        2.45874  -0.00208  -0.00225  -0.00506  -0.00730   2.45144
    R3        2.92682   0.00089   0.00054   0.00486   0.00540   2.93223
    R4        1.92900   0.00311   0.01100  -0.00760   0.00338   1.93237
    R5        2.88821   0.00075  -0.02673   0.01678  -0.00997   2.87824
    R6        2.53320  -0.00061  -0.00004  -0.00011  -0.00015   2.53305
    R7        2.51477  -0.00011   0.00002   0.00040   0.00042   2.51519
    R8        2.53831  -0.00068   0.00023  -0.00211  -0.00188   2.53643
    R9        1.83625  -0.00056   0.00105  -0.00011   0.00094   1.83719
   R10        1.84098  -0.00130  -0.00026  -0.00347  -0.00375   1.83723
   R11        3.13680  -0.00059  -0.00843  -0.01928  -0.02756   3.10924
   R12        3.58530  -0.00034  -0.00541  -0.00118  -0.00670   3.57861
   R13        1.83905   0.00104   0.00131  -0.00102   0.00012   1.83917
   R14        1.85000  -0.00079   0.00082  -0.00308  -0.00217   1.84783
   R15        3.54469  -0.00012  -0.02238   0.02181  -0.00072   3.54397
   R16        3.46480  -0.00014  -0.01795   0.00831  -0.00957   3.45523
   R17        1.81552  -0.00055   0.00000  -0.00109  -0.00109   1.81443
   R18        1.87331  -0.00012   0.00087   0.00006   0.00112   1.87443
   R19        3.15406  -0.00008  -0.00429  -0.00023  -0.00436   3.14970
   R20        1.81520  -0.00052   0.00005  -0.00096  -0.00090   1.81429
   R21        1.88393  -0.00030   0.00108   0.00280   0.00409   1.88802
   R22        3.38971  -0.00006   0.00035  -0.04066  -0.04037   3.34934
   R23        1.81623  -0.00036   0.00000  -0.00197  -0.00196   1.81426
   R24        1.84910  -0.00048  -0.00008   0.00116   0.00103   1.85013
   R25        3.26543  -0.00012  -0.00009  -0.01905  -0.01925   3.24618
   R26        1.85946   0.00040   0.00061   0.00059   0.00112   1.86058
   R27        1.81504  -0.00042   0.00010  -0.00117  -0.00107   1.81398
    A1        2.23876   0.00136   0.00258   0.00181   0.00439   2.24316
    A2        2.10622  -0.00089  -0.00277   0.00009  -0.00269   2.10353
    A3        1.93812  -0.00047   0.00018  -0.00183  -0.00166   1.93646
    A4        1.95427   0.00472   0.00751   0.01300   0.02043   1.97470
    A5        1.93387   0.00065   0.00035  -0.00042  -0.00007   1.93381
    A6        1.93636   0.00087   0.00058   0.00242   0.00300   1.93936
    A7        1.91706   0.00079  -0.00026   0.00604   0.00578   1.92284
    A8        1.89291  -0.00077  -0.00023  -0.00277  -0.00299   1.88991
    A9        1.89002  -0.00080  -0.00025  -0.00282  -0.00307   1.88696
   A10        1.89245  -0.00083  -0.00024  -0.00274  -0.00299   1.88946
   A11        1.82275  -0.00002  -0.00096   0.01103   0.00997   1.83272
   A12        1.85853  -0.00062  -0.01484   0.01443  -0.00047   1.85806
   A13        1.86069   0.00038   0.01050  -0.01023  -0.00061   1.86009
   A14        2.74763   0.00011  -0.00672   0.00256  -0.00487   2.74275
   A15        1.93299   0.00053  -0.00392   0.01830   0.01431   1.94730
   A16        1.96140   0.00034  -0.00242   0.00899   0.00654   1.96794
   A17        1.82994  -0.00034   0.00173   0.00477   0.00614   1.83609
   A18        1.46818  -0.00009  -0.00539  -0.00911  -0.01441   1.45376
   A19        2.19144   0.00030   0.01389   0.01423   0.02836   2.21980
   A20        1.88845  -0.00011  -0.00882   0.00081  -0.00842   1.88003
   A21        2.06191   0.00005   0.00265   0.00897   0.01143   2.07334
   A22        1.94018   0.00020  -0.00553  -0.00492  -0.01033   1.92985
   A23        1.88057  -0.00028   0.00022  -0.01000  -0.00963   1.87094
   A24        2.22368   0.00002  -0.00343   0.02658   0.02361   2.24729
   A25        1.58198  -0.00008  -0.00397  -0.01266  -0.01559   1.56639
   A26        1.55156   0.00010   0.00034   0.04044   0.03994   1.59149
   A27        1.88746  -0.00003  -0.00114  -0.00613  -0.00752   1.87994
   A28        2.11121   0.00014   0.01228  -0.02246  -0.01160   2.09961
   A29        2.04397  -0.00020  -0.00965  -0.01483  -0.02520   2.01877
   A30        1.85425   0.00019  -0.00056   0.00938   0.00931   1.86355
   A31        2.01134  -0.00005  -0.00155   0.01642   0.01458   2.02592
   A32        1.91872  -0.00023  -0.00069   0.00208  -0.00041   1.91831
   A33        1.84634  -0.00013   0.00309   0.00687   0.00900   1.85534
   A34        2.09804   0.00008  -0.00610   0.01149   0.00618   2.10422
   A35        1.86511  -0.00005  -0.00106  -0.00182  -0.00284   1.86227
   A36        3.19424   0.00253   0.00301   0.00576   0.00867   3.20291
   A37        3.13225   0.00068  -0.00058  -0.03612  -0.03611   3.09614
   A38        3.07072   0.00037   0.00497  -0.01163  -0.00641   3.06431
   A39        2.96682   0.00015   0.00170   0.01976   0.02073   2.98755
   A40        2.96793  -0.00018  -0.01113   0.01615   0.00544   2.97337
   A41        2.93943   0.00033  -0.00984   0.05852   0.04770   2.98712
   A42        2.95705  -0.00003   0.00258   0.01982   0.02101   2.97806
   A43        3.12770   0.00021   0.00070   0.00149   0.00226   3.12996
   A44        3.52033   0.00043  -0.01172   0.02390   0.01250   3.53283
   A45        2.94316  -0.00015   0.00348  -0.00053   0.00290   2.94605
   A46        3.17539   0.00003   0.00348  -0.00611  -0.00240   3.17299
   A47        2.94355  -0.00012   0.00475  -0.00224   0.00207   2.94562
   A48        3.11513   0.00016  -0.00014  -0.00118  -0.00312   3.11201
   A49        3.11986  -0.00018  -0.00235  -0.00659  -0.00966   3.11021
    D1        0.02384  -0.00018  -0.00135  -0.00610  -0.00744   0.01640
    D2       -3.10397  -0.00021  -0.00049  -0.01178  -0.01228  -3.11625
    D3        2.21681  -0.00001   0.00736  -0.04351  -0.03615   2.18066
    D4        0.11312  -0.00005   0.00701  -0.04135  -0.03433   0.07879
    D5       -1.97892  -0.00008   0.00711  -0.04340  -0.03629  -2.01521
    D6       -0.93737   0.00004   0.00663  -0.03832  -0.03169  -0.96905
    D7       -3.04106   0.00001   0.00629  -0.03616  -0.02986  -3.07092
    D8        1.15009  -0.00003   0.00638  -0.03820  -0.03183   1.11826
    D9        0.97682   0.00034  -0.01047   0.03421   0.02372   1.00053
   D10       -1.07782  -0.00054  -0.00947   0.00838  -0.00101  -1.07882
   D11       -1.53556   0.00065   0.01909   0.08481   0.10389  -1.43168
   D12        0.42782   0.00010   0.00615   0.10157   0.10742   0.53524
   D13        0.97794  -0.00018   0.00161  -0.02333  -0.02139   0.95656
   D14       -1.24743  -0.00011   0.00949  -0.05019  -0.04074  -1.28817
   D15        2.45814  -0.00014  -0.00134   0.02247   0.02092   2.47907
   D16       -0.91954  -0.00005   0.00573  -0.03823  -0.03256  -0.95210
   D17        3.13827   0.00002   0.01360  -0.06509  -0.05191   3.08636
   D18        0.56066  -0.00001   0.00278   0.00758   0.00975   0.57041
   D19        0.43024   0.00019  -0.00364  -0.08429  -0.08786   0.34238
   D20        2.53525   0.00028  -0.00011  -0.07563  -0.07576   2.45949
   D21       -1.49622   0.00001   0.00355  -0.07627  -0.07260  -1.56882
   D22        1.22913   0.00053  -0.00097  -0.00382  -0.00450   1.22464
   D23       -0.96931   0.00021  -0.01601  -0.01540  -0.03146  -1.00077
   D24        3.07777   0.00037  -0.01096  -0.00701  -0.01815   3.05961
   D25       -0.80689  -0.00007   0.00172  -0.02924  -0.02723  -0.83412
   D26       -3.00533  -0.00038  -0.01331  -0.04082  -0.05419  -3.05952
   D27        1.04175  -0.00022  -0.00827  -0.03244  -0.04088   1.00086
   D28        0.75032  -0.00043  -0.02203   0.00002  -0.02282   0.72750
   D29       -1.17788  -0.00024  -0.01600   0.02461   0.00850  -1.16938
   D30        3.05558  -0.00004  -0.00626   0.04285   0.03772   3.09330
   D31        2.77117  -0.00006  -0.02222   0.00821  -0.01476   2.75642
   D32        0.84297   0.00013  -0.01619   0.03280   0.01656   0.85953
   D33       -1.20676   0.00033  -0.00645   0.05103   0.04578  -1.16098
   D34        1.20868  -0.00017   0.00657  -0.07495  -0.06907   1.13962
   D35       -0.86092  -0.00007   0.00968  -0.09216  -0.08282  -0.94374
   D36       -0.32669  -0.00012   0.01599  -0.06877  -0.05301  -0.37970
   D37       -2.39629  -0.00002   0.01911  -0.08598  -0.06676  -2.46305
   D38       -2.61629  -0.00017   0.01561  -0.06779  -0.05255  -2.66885
   D39        1.59729  -0.00008   0.01872  -0.08500  -0.06631   1.53099
   D40       -0.75158  -0.00009  -0.00153  -0.13053  -0.13209  -0.88368
   D41        1.37007  -0.00008  -0.00669  -0.08611  -0.09291   1.27716
   D42        1.57710   0.00010   0.00026  -0.06493  -0.06556   1.51153
   D43       -2.58444   0.00011  -0.00490  -0.02051  -0.02638  -2.61081
   D44       -2.29746  -0.00008   0.00291  -0.14441  -0.14113  -2.43859
   D45       -0.17581  -0.00008  -0.00225  -0.09999  -0.10194  -0.27775
   D46        1.35714   0.00014  -0.01512   0.16958   0.15434   1.51148
   D47       -2.71198   0.00015  -0.02162   0.19093   0.16884  -2.54314
   D48       -0.69488   0.00012  -0.01368   0.13920   0.12556  -0.56932
   D49        1.51918   0.00012  -0.02018   0.16054   0.14006   1.65924
         Item               Value     Threshold  Converged?
 Maximum Force            0.004721     0.000015     NO 
 RMS     Force            0.000768     0.000010     NO 
 Maximum Displacement     0.326229     0.000060     NO 
 RMS     Displacement     0.060972     0.000040     NO 
 Predicted change in Energy=-2.974904D-04
 GradGradGradGradGradGradGradGradGradGradGradGradGradGradGradGradGradGrad

                          Input orientation:                          
 ---------------------------------------------------------------------
 Center     Atomic      Atomic             Coordinates (Angstroms)
 Number     Number       Type             X           Y           Z
 ---------------------------------------------------------------------
      1          6           0        1.545347    1.104145    2.288920
      2          8           0        0.875055    0.120201    2.057766
      3          8           0        2.329089    1.754831    1.485671
      4          1           0        2.348129    1.365903    0.540147
      5          6           0        1.526947    1.757440    3.696236
      6          9           0        2.768533    1.855204    4.191880
      7          9           0        0.792847    1.043729    4.546660
      8          9           0        1.007075    2.992913    3.626203
      9          8           0        0.399750   -1.635700   -0.120392
     10          1           0        0.500017   -1.108776    0.690455
     11          1           0        1.296903   -1.944452   -0.332528
     12          8           0        2.420826    0.865632   -0.896611
     13          1           0        1.541335    0.843698   -1.312813
     14          1           0        2.758174   -0.049852   -0.961718
     15          8           0        3.053907   -1.852798   -1.033028
     16          1           0        3.854978   -2.205994   -0.638776
     17          1           0        3.022148   -2.174391   -1.970816
     18          8           0       -0.063602    0.148671   -1.989708
     19          1           0       -0.943701    0.531249   -1.961109
     20          1           0       -0.028045   -0.583121   -1.310437
     21          8           0        1.255385   -0.439571   -4.322527
     22          1           0        1.709509    0.363792   -4.587306
     23          1           0        0.705262   -0.210255   -3.545795
     24          8           0        2.798418   -2.520974   -3.585710
     25          1           0        2.256191   -1.786087   -3.953572
     26          1           0        2.373902   -3.338659   -3.855185
 ---------------------------------------------------------------------
                    Distance matrix (angstroms):
                    1          2          3          4          5
     1  C    0.000000
     2  O    1.212793   0.000000
     3  O    1.297248   2.261309   0.000000
     4  H    1.941953   2.454565   1.022567   0.000000
     5  C    1.551667   2.406262   2.351602   3.284590   0.000000
     6  F    2.383597   3.339152   2.743493   3.708276   1.340432
     7  F    2.380608   2.655984   3.497907   4.309854   1.330980
     8  F    2.376027   3.275651   2.804004   3.737556   1.342223
     9  O    3.824124   2.837865   4.218707   3.638972   5.229782
    10  H    2.923153   1.876321   3.489716   3.092273   4.278376
    11  H    4.028356   3.186574   4.249229   3.581213   5.476118
    12  O    3.312245   3.416639   2.544477   1.523100   4.763254
    13  H    3.611140   3.511151   3.046676   2.087361   5.091729
    14  H    3.656406   3.562631   3.070946   2.104305   5.145751
    15  O    4.696233   4.265341   4.459170   3.651444   6.142586
    16  H    4.986263   4.643541   4.746551   4.052025   6.318296
    17  H    5.574504   5.109270   5.278866   4.392371   7.057649
    18  O    4.669936   4.154990   4.514751   3.701117   6.119472
    19  H    4.958459   4.430372   4.908014   4.217710   6.293902
    20  H    4.275254   3.557393   4.340544   3.587417   5.741341
    21  O    6.795466   6.416084   6.301064   5.300889   8.318723
    22  H    6.917916   6.701689   6.260984   5.263349   8.401943
    23  H    6.039643   5.615864   5.640392   4.677415   7.549437
    24  O    7.015907   6.521040   6.649939   5.686236   8.540972
    25  H    6.915739   6.455824   6.490669   5.489719   8.462148
    26  H    7.627256   7.012364   7.380406   6.438363   9.149400
                    6          7          8          9         10
     6  F    0.000000
     7  F    2.165108   0.000000
     8  F    2.171890   2.166207   0.000000
     9  O    6.032681   5.395854   5.985806   0.000000
    10  H    5.117746   4.425985   5.069475   0.972201   0.000000
    11  H    6.088789   5.743672   6.335071   0.972220   1.542685
    12  O    5.195470   5.684297   5.194215   3.308160   3.179084
    13  H    5.729818   5.910471   5.412803   2.978673   2.984892
    14  H    5.494445   5.949845   5.777005   2.963934   2.991701
    15  O    6.413297   6.680956   7.027010   2.815063   3.169592
    16  H    6.403822   6.842959   7.302686   3.540136   3.771805
    17  H    7.367550   7.602866   7.879605   3.254417   3.818252
    18  O    7.010370   6.652724   6.385493   2.625455   3.013655
    19  H    7.307039   6.754946   6.409631   3.144641   3.435811
    20  H    6.636398   6.134011   6.183034   1.645337   2.135118
    21  O    8.947108   9.004254   8.661749   4.452052   5.113551
    22  H    8.967718   9.204994   8.652596   5.066236   5.611247
    23  H    8.270116   8.189503   7.860593   3.722716   4.335352
    24  O    8.924278   9.103013   9.253299   4.306477   5.055941
    25  H    8.936996   9.077619   9.047216   4.261720   5.010977
    26  H    9.585781   9.607083   9.895867   4.554780   5.398765
                   11         12         13         14         15
    11  H    0.000000
    12  O    3.078630   0.000000
    13  H    2.965549   0.973247   0.000000
    14  H    2.474005   0.977831   1.549967   0.000000
    15  O    1.893716   2.794506   3.104391   1.828430   0.000000
    16  H    2.589583   3.399729   3.886887   2.440536   0.960155
    17  H    2.390258   3.279824   3.425586   2.366776   0.991906
    18  O    2.996395   2.807361   1.875386   3.009751   3.826223
    19  H    3.715061   3.544716   2.587144   3.878188   4.746144
    20  H    2.136589   2.875257   2.121030   2.858146   3.344766
    21  O    4.264561   3.846908   3.284345   3.702066   4.006581
    22  H    4.858124   3.791971   3.313744   3.796800   4.399270
    23  H    3.698994   3.334496   2.606922   3.304184   3.811572
    24  O    3.629066   4.340844   4.250569   3.604636   2.651022
    25  H    3.749303   4.050151   3.794786   3.495382   3.028264
    26  H    3.938636   5.141150   4.964769   4.397280   3.261098
                   16         17         18         19         20
    16  H    0.000000
    17  H    1.571285   0.000000
    18  O    4.767047   3.862490   0.000000
    19  H    5.680527   4.800890   0.960082   0.000000
    20  H    4.261773   3.503129   0.999097   1.582284   0.000000
    21  O    4.842329   3.414907   2.743684   3.369683   3.277268
    22  H    5.176653   3.874457   3.152414   3.736907   3.828003
    23  H    4.728049   3.421454   1.772395   2.404191   2.381930
    24  O    3.146419   1.666750   4.226747   5.094983   4.113518
    25  H    3.704095   2.160738   3.602984   4.424846   3.694729
    26  H    3.717769   2.307940   4.645740   5.437849   4.453996
                   21         22         23         24         25
    21  O    0.000000
    22  H    0.960067   0.000000
    23  H    0.979047   1.556530   0.000000
    24  O    2.693713   3.242035   3.118063   0.000000
    25  H    1.717802   2.307046   2.248313   0.984577   0.000000
    26  H    3.142324   3.832175   3.559072   0.959917   1.560133
                   26
    26  H    0.000000
 Stoichiometry    C2H13F3O8
 Framework group  C1[X(C2H13F3O8)]
 Deg. of freedom    72
 Full point group                 C1      NOp   1
 Largest Abelian subgroup         C1      NOp   1
 Largest concise Abelian subgroup C1      NOp   1
                         Standard orientation:                         
 ---------------------------------------------------------------------
 Center     Atomic      Atomic             Coordinates (Angstroms)
 Number     Number       Type             X           Y           Z
 ---------------------------------------------------------------------
      1          6           0        1.983814   -0.008249   -0.017446
      2          8           0        1.387506   -0.168460    1.026401
      3          8           0        1.497682    0.202860   -1.201491
      4          1           0        0.476132    0.246523   -1.214597
      5          6           0        3.535001   -0.028831   -0.050107
      6          9           0        3.980521   -0.933133   -0.933569
      7          9           0        4.035831   -0.331122    1.145425
      8          9           0        4.006325    1.174881   -0.411346
      9          8           0       -1.305967   -0.319699    1.907202
     10          1           0       -0.353414   -0.300407    1.713691
     11          1           0       -1.660233   -1.038295    1.356449
     12          8           0       -1.039864    0.346547   -1.322229
     13          1           0       -1.394803    1.041585   -0.740723
     14          1           0       -1.493592   -0.474661   -1.046726
     15          8           0       -2.322043   -1.873033   -0.209240
     16          1           0       -2.140827   -2.766148   -0.511570
     17          1           0       -3.306598   -1.753176   -0.222081
     18          8           0       -2.241043    1.834432    0.733164
     19          1           0       -2.023202    2.654861    1.181715
     20          1           0       -1.931233    1.080550    1.310982
     21          8           0       -4.652776    1.373641   -0.491180
     22          1           0       -4.574249    1.718919   -1.383561
     23          1           0       -3.831749    1.621631   -0.019003
     24          8           0       -4.909325   -1.295992   -0.239518
     25          1           0       -4.916630   -0.318443   -0.356724
     26          1           0       -5.479960   -1.488461    0.507992
 ---------------------------------------------------------------------
 Rotational constants (GHZ):           1.1363487           0.2076970           0.2037173
 Standard basis: 6-31++G(d,p) (6D, 7F)
 There are   325 symmetry adapted cartesian basis functions of A   symmetry.
 There are   325 symmetry adapted basis functions of A   symmetry.
   325 basis functions,   520 primitive gaussians,   325 cartesian basis functions
    58 alpha electrons       58 beta electrons
       nuclear repulsion energy       959.2692140767 Hartrees.
 NAtoms=   26 NActive=   26 NUniq=   26 SFac= 1.00D+00 NAtFMM=   60 NAOKFM=F Big=F
 Integral buffers will be    131072 words long.
 Raffenetti 2 integral format.
 Two-electron integral symmetry is turned on.
 Nuclear repulsion after empirical dispersion term =      959.2559056558 Hartrees.
 One-electron integrals computed using PRISM.
 NBasis=   325 RedAO= T EigKep=  3.53D-05  NBF=   325
 NBsUse=   325 1.00D-06 EigRej= -1.00D+00 NBFU=   325
 Initial guess from the checkpoint file:  "/local_scratch/slurm.5787591/Gau-2291536.chk"
 B after Tr=     0.000000    0.000000    0.000000
         Rot=    0.998872    0.047452   -0.000830   -0.001293 Ang=   5.44 deg.
 ExpMin= 3.60D-02 ExpMax= 7.00D+03 ExpMxC= 1.05D+03 IAcc=3 IRadAn=         5 AccDes= 0.00D+00
 Harris functional with IExCor= 4639 and IRadAn=       5 diagonalized for initial guess.
 HarFok:  IExCor= 4639 AccDes= 0.00D+00 IRadAn=         5 IDoV= 1 UseB2=F ITyADJ=14
 ICtDFT=  3500011 ScaDFX=  1.000000  1.000000  1.000000  1.000000
 FoFCou: FMM=F IPFlag=           0 FMFlag=      100000 FMFlg1=           0
         NFxFlg=           0 DoJE=T BraDBF=F KetDBF=T FulRan=T
         wScrn=  0.000000 ICntrl=       500 IOpCl=  0 I1Cent=   200000004 NGrid=           0
         NMat0=    1 NMatS0=      1 NMatT0=    0 NMatD0=    1 NMtDS0=    0 NMtDT0=    0
 Petite list used in FoFCou.
 Requested convergence on RMS density matrix=1.00D-10 within 128 cycles.
 Requested convergence on MAX density matrix=1.00D-08.
 Requested convergence on             energy=1.00D-08.
 No special actions if energy rises.
 SCF Done:  E(RwB97XD) =  -985.249146780     A.U. after   16 cycles
            NFock= 16  Conv=0.33D-10     -V/T= 2.0083
 Calling FoFJK, ICntrl=      2127 FMM=F ISym2X=0 I1Cent= 0 IOpClX= 0 NMat=1 NMatS=1 NMatT=0.
 ***** Axes restored to original set *****
 -------------------------------------------------------------------
 Center     Atomic                   Forces (Hartrees/Bohr)
 Number     Number              X              Y              Z
 -------------------------------------------------------------------
      1        6           0.000402956    0.000802162    0.000661982
      2        8          -0.000684224   -0.000868273   -0.000004141
      3        8           0.000419174    0.001158937    0.001358157
      4        1          -0.000061149   -0.000756988   -0.001572703
      5        6          -0.000091886    0.000022160    0.000279896
      6        9           0.000209460   -0.000127040   -0.000178325
      7        9          -0.000058128   -0.000182488   -0.000232048
      8        9          -0.000062769    0.000051159   -0.000258033
      9        8          -0.000841299   -0.000016632   -0.000534612
     10        1           0.000290695    0.000004468    0.000098103
     11        1           0.000537639   -0.000132084    0.000375899
     12        8           0.000485224    0.000060297    0.000484902
     13        1          -0.000707127    0.000283560   -0.000221462
     14        1           0.000343932   -0.000155358    0.000000192
     15        8          -0.000084911   -0.000064949   -0.000693369
     16        1           0.000057153   -0.000035702    0.000325113
     17        1          -0.000005393   -0.000013790    0.000237999
     18        8           0.000067912   -0.000263673    0.000330835
     19        1          -0.000144981    0.000145323   -0.000032443
     20        1          -0.000019893    0.000147463   -0.000157404
     21        8          -0.000066622   -0.000632373   -0.000030954
     22        1           0.000051401    0.000362210   -0.000055807
     23        1          -0.000100903    0.000189780   -0.000165969
     24        8           0.000155752    0.000025970    0.000303198
     25        1          -0.000190395    0.000273483   -0.000251176
     26        1           0.000098381   -0.000277621   -0.000067829
 -------------------------------------------------------------------
 Cartesian Forces:  Max     0.001572703 RMS     0.000422686

 GradGradGradGradGradGradGradGradGradGradGradGradGradGradGradGradGradGrad
 Berny optimization.
 Using GEDIIS/GDIIS optimizer.
 FormGI is forming the generalized inverse of G from B-inverse, IUseBI=4.
 Internal  Forces:  Max     0.001823599 RMS     0.000265398
 Search for a local minimum.
 Step number   5 out of a maximum of  156
 All quantities printed in internal units (Hartrees-Bohrs-Radians)
 Mixed Optimization -- En-DIIS/RFO-DIIS
 Swapping is turned off.
 Update second derivatives using D2CorX and points    4    5
 DE= -2.73D-04 DEPred=-2.97D-04 R= 9.18D-01
 TightC=F SS=  1.41D+00  RLast= 5.05D-01 DXNew= 2.2446D+00 1.5162D+00
 Trust test= 9.18D-01 RLast= 5.05D-01 DXMaxT set to 1.52D+00
 ITU=  1  1  1  1  0
     Eigenvalues ---    0.00020   0.00028   0.00036   0.00127   0.00162
     Eigenvalues ---    0.00204   0.00348   0.00395   0.00450   0.00507
     Eigenvalues ---    0.00647   0.00742   0.00937   0.00958   0.01063
     Eigenvalues ---    0.01114   0.01247   0.01312   0.01352   0.01499
     Eigenvalues ---    0.01549   0.01588   0.01743   0.01757   0.01987
     Eigenvalues ---    0.02163   0.02190   0.02365   0.02651   0.02706
     Eigenvalues ---    0.02784   0.02926   0.03118   0.03138   0.03391
     Eigenvalues ---    0.03913   0.04429   0.05087   0.05141   0.05352
     Eigenvalues ---    0.06182   0.06782   0.07004   0.07748   0.10558
     Eigenvalues ---    0.11644   0.13596   0.19735   0.21316   0.21895
     Eigenvalues ---    0.23949   0.27818   0.30528   0.37176   0.37498
     Eigenvalues ---    0.38538   0.39839   0.43286   0.43693   0.45674
     Eigenvalues ---    0.46903   0.49599   0.51250   0.53360   0.55495
     Eigenvalues ---    0.57026   0.57402   0.57495   0.57522   0.60365
     Eigenvalues ---    0.79540   0.97064
 En-DIIS/RFO-DIIS/Sim-DIIS IScMMF=       -3 using points:     5    4
 RFO step:  Lambda=-1.74172240D-04.
 DidBck=F Rises=F RFO-DIIS coefs:    1.82705   -0.82705
 Iteration  1 RMS(Cart)=  0.07779712 RMS(Int)=  0.00354021
 Iteration  2 RMS(Cart)=  0.00462869 RMS(Int)=  0.00082655
 Iteration  3 RMS(Cart)=  0.00000745 RMS(Int)=  0.00082653
 Iteration  4 RMS(Cart)=  0.00000001 RMS(Int)=  0.00082653
 Variable       Old X    -DE/DX   Delta X   Delta X   Delta X     New X
                                 (Linear)    (Quad)   (Total)
    R1        2.29185   0.00108  -0.00330   0.00641   0.00311   2.29495
    R2        2.45144   0.00050  -0.00604   0.00442  -0.00160   2.44985
    R3        2.93223  -0.00045   0.00447  -0.00583  -0.00136   2.93087
    R4        1.93237   0.00182   0.00279   0.02013   0.02287   1.95524
    R5        2.87824   0.00008  -0.00824  -0.03961  -0.04789   2.83035
    R6        2.53305   0.00012  -0.00012   0.00212   0.00200   2.53505
    R7        2.51519  -0.00002   0.00035  -0.00051  -0.00016   2.51503
    R8        2.53643   0.00009  -0.00156   0.00081  -0.00075   2.53569
    R9        1.83719   0.00011   0.00078   0.00021   0.00099   1.83819
   R10        1.83723   0.00046  -0.00310   0.00333   0.00046   1.83769
   R11        3.10924   0.00003  -0.02279   0.01732  -0.00542   3.10382
   R12        3.57861   0.00002  -0.00554   0.01193   0.00661   3.58521
   R13        1.83917   0.00089   0.00010   0.00308   0.00299   1.84216
   R14        1.84783   0.00035  -0.00180   0.00261   0.00079   1.84862
   R15        3.54397   0.00021  -0.00060   0.00569   0.00491   3.54888
   R16        3.45523   0.00011  -0.00791   0.00602  -0.00195   3.45328
   R17        1.81443   0.00019  -0.00090   0.00124   0.00034   1.81477
   R18        1.87443  -0.00022   0.00093  -0.00076   0.00044   1.87487
   R19        3.14970   0.00001  -0.00361   0.00215  -0.00119   3.14851
   R20        1.81429   0.00019  -0.00075   0.00135   0.00060   1.81490
   R21        1.88802  -0.00019   0.00338  -0.00244   0.00100   1.88902
   R22        3.34934   0.00024  -0.03339   0.02238  -0.01130   3.33804
   R23        1.81426   0.00034  -0.00162   0.00134  -0.00029   1.81398
   R24        1.85013   0.00019   0.00085   0.00012   0.00066   1.85080
   R25        3.24618   0.00007  -0.01592   0.01132  -0.00460   3.24157
   R26        1.86058   0.00046   0.00093  -0.00011   0.00086   1.86145
   R27        1.81398   0.00021  -0.00088   0.00119   0.00031   1.81429
    A1        2.24316   0.00026   0.00363  -0.00244   0.00119   2.24434
    A2        2.10353  -0.00024  -0.00222   0.00039  -0.00184   2.10170
    A3        1.93646  -0.00002  -0.00137   0.00206   0.00068   1.93714
    A4        1.97470   0.00012   0.01690  -0.01593   0.00083   1.97553
    A5        1.93381  -0.00033  -0.00005  -0.00521  -0.00527   1.92854
    A6        1.93936  -0.00038   0.00248  -0.00205   0.00042   1.93978
    A7        1.92284  -0.00029   0.00478  -0.00136   0.00341   1.92624
    A8        1.88991   0.00036  -0.00248   0.00266   0.00018   1.89009
    A9        1.88696   0.00034  -0.00254   0.00308   0.00054   1.88750
   A10        1.88946   0.00035  -0.00247   0.00327   0.00079   1.89024
   A11        1.83272  -0.00023   0.00825  -0.01009  -0.00135   1.83136
   A12        1.85806   0.00001  -0.00039  -0.00487  -0.00511   1.85295
   A13        1.86009   0.00022  -0.00050   0.00565   0.00393   1.86402
   A14        2.74275  -0.00017  -0.00403   0.00058  -0.00408   2.73867
   A15        1.94730   0.00011   0.01183   0.00058   0.01214   1.95944
   A16        1.96794   0.00010   0.00541  -0.00367   0.00220   1.97014
   A17        1.83609  -0.00006   0.00508  -0.00196   0.00252   1.83861
   A18        1.45376   0.00010  -0.01192   0.01684   0.00525   1.45902
   A19        2.21980   0.00001   0.02346  -0.03499  -0.01148   2.20832
   A20        1.88003  -0.00014  -0.00697   0.01566   0.00778   1.88780
   A21        2.07334  -0.00018   0.00946  -0.01979  -0.01056   2.06277
   A22        1.92985   0.00014  -0.00854   0.01317   0.00405   1.93390
   A23        1.87094   0.00008  -0.00797   0.01307   0.00584   1.87678
   A24        2.24729  -0.00008   0.01953  -0.04652  -0.02750   2.21979
   A25        1.56639   0.00001  -0.01289   0.01361   0.00234   1.56873
   A26        1.59149   0.00011   0.03303   0.03075   0.06310   1.65459
   A27        1.87994   0.00007  -0.00622  -0.00090  -0.00808   1.87186
   A28        2.09961  -0.00004  -0.00959   0.00925  -0.00091   2.09870
   A29        2.01877  -0.00007  -0.02084  -0.00846  -0.03116   1.98762
   A30        1.86355  -0.00012   0.00770  -0.00574   0.00219   1.86574
   A31        2.02592   0.00001   0.01206   0.00632   0.01878   2.04470
   A32        1.91831   0.00012  -0.00034   0.01748   0.01313   1.93144
   A33        1.85534   0.00009   0.00744   0.01328   0.01889   1.87423
   A34        2.10422  -0.00002   0.00511  -0.00341   0.00232   2.10654
   A35        1.86227  -0.00000  -0.00235   0.00226   0.00035   1.86262
   A36        3.20291   0.00052   0.00717   0.00007   0.00703   3.20994
   A37        3.09614   0.00008  -0.02986   0.00320  -0.02624   3.06990
   A38        3.06431   0.00009  -0.00530  -0.00750  -0.01123   3.05308
   A39        2.98755   0.00003   0.01714  -0.02300  -0.00768   2.97987
   A40        2.97337   0.00013   0.00450   0.00833   0.01331   2.98668
   A41        2.98712  -0.00011   0.03945  -0.02894   0.00693   2.99406
   A42        2.97806  -0.00006   0.01738   0.00549   0.02021   2.99827
   A43        3.12996   0.00021   0.00187   0.01122   0.01310   3.14306
   A44        3.53283   0.00022   0.01034  -0.00068   0.01017   3.54300
   A45        2.94605  -0.00004   0.00240  -0.00348  -0.00135   2.94471
   A46        3.17299   0.00004  -0.00199   0.01208   0.01120   3.18419
   A47        2.94562   0.00004   0.00171   0.00306   0.00318   2.94880
   A48        3.11201  -0.00013  -0.00258  -0.00974  -0.01452   3.09749
   A49        3.11021  -0.00002  -0.00799   0.00770  -0.00191   3.10829
    D1        0.01640  -0.00008  -0.00615  -0.00763  -0.01377   0.00263
    D2       -3.11625  -0.00009  -0.01016  -0.00907  -0.01923  -3.13548
    D3        2.18066  -0.00004  -0.02990  -0.03277  -0.06266   2.11800
    D4        0.07879  -0.00001  -0.02839  -0.03126  -0.05965   0.01915
    D5       -2.01521  -0.00001  -0.03001  -0.03314  -0.06315  -2.07837
    D6       -0.96905  -0.00002  -0.02621  -0.03148  -0.05769  -1.02675
    D7       -3.07092  -0.00000  -0.02470  -0.02998  -0.05468  -3.12560
    D8        1.11826   0.00000  -0.02632  -0.03185  -0.05818   1.06008
    D9        1.00053   0.00010   0.01962  -0.02584  -0.00621   0.99432
   D10       -1.07882  -0.00014  -0.00083  -0.02156  -0.02239  -1.10121
   D11       -1.43168  -0.00009   0.08592  -0.09920  -0.01328  -1.44495
   D12        0.53524  -0.00009   0.08884  -0.10671  -0.01797   0.51727
   D13        0.95656  -0.00017  -0.01769   0.02783   0.01039   0.96695
   D14       -1.28817  -0.00013  -0.03369   0.07207   0.03838  -1.24979
   D15        2.47907   0.00001   0.01730   0.07139   0.08801   2.56707
   D16       -0.95210  -0.00001  -0.02693   0.03727   0.01048  -0.94162
   D17        3.08636   0.00003  -0.04293   0.08151   0.03847   3.12483
   D18        0.57041   0.00016   0.00806   0.08083   0.08810   0.65851
   D19        0.34238   0.00010  -0.07266   0.07932   0.00672   0.34910
   D20        2.45949  -0.00005  -0.06265   0.05610  -0.00629   2.45321
   D21       -1.56882  -0.00008  -0.06005   0.06067   0.00092  -1.56790
   D22        1.22464   0.00024  -0.00372   0.00147  -0.00182   1.22282
   D23       -1.00077   0.00021  -0.02602   0.03933   0.01305  -0.98773
   D24        3.05961   0.00011  -0.01501   0.02176   0.00673   3.06635
   D25       -0.83412   0.00008  -0.02252   0.00572  -0.01646  -0.85057
   D26       -3.05952   0.00005  -0.04482   0.04358  -0.00160  -3.06112
   D27        1.00086  -0.00005  -0.03381   0.02601  -0.00791   0.99295
   D28        0.72750  -0.00007  -0.01887   0.00421  -0.01466   0.71285
   D29       -1.16938  -0.00010   0.00703   0.00093   0.00749  -1.16189
   D30        3.09330  -0.00002   0.03120   0.01337   0.04575   3.13905
   D31        2.75642   0.00003  -0.01221  -0.00057  -0.01250   2.74392
   D32        0.85953  -0.00000   0.01369  -0.00384   0.00965   0.86918
   D33       -1.16098   0.00008   0.03786   0.00860   0.04791  -1.11307
   D34        1.13962   0.00002  -0.05712  -0.01890  -0.07673   1.06289
   D35       -0.94374  -0.00005  -0.06850  -0.02556  -0.09424  -1.03798
   D36       -0.37970  -0.00009  -0.04384  -0.03885  -0.08293  -0.46264
   D37       -2.46305  -0.00015  -0.05522  -0.04551  -0.10044  -2.56350
   D38       -2.66885  -0.00005  -0.04347  -0.03626  -0.08020  -2.74905
   D39        1.53099  -0.00011  -0.05484  -0.04292  -0.09771   1.43328
   D40       -0.88368  -0.00003  -0.10925  -0.03703  -0.14725  -1.03092
   D41        1.27716  -0.00005  -0.07684  -0.03059  -0.10828   1.16888
   D42        1.51153  -0.00005  -0.05423  -0.06614  -0.12048   1.39105
   D43       -2.61081  -0.00006  -0.02182  -0.05970  -0.08152  -2.69233
   D44       -2.43859  -0.00009  -0.11672  -0.06251  -0.17785  -2.61644
   D45       -0.27775  -0.00011  -0.08431  -0.05607  -0.13889  -0.41663
   D46        1.51148  -0.00005   0.12765   0.03853   0.16669   1.67817
   D47       -2.54314  -0.00002   0.13964   0.04691   0.18601  -2.35713
   D48       -0.56932   0.00004   0.10385   0.02754   0.13256  -0.43676
   D49        1.65924   0.00007   0.11584   0.03592   0.15188   1.81112
         Item               Value     Threshold  Converged?
 Maximum Force            0.001824     0.000015     NO 
 RMS     Force            0.000265     0.000010     NO 
 Maximum Displacement     0.345276     0.000060     NO 
 RMS     Displacement     0.077207     0.000040     NO 
 Predicted change in Energy=-1.101859D-04
 GradGradGradGradGradGradGradGradGradGradGradGradGradGradGradGradGradGrad

                          Input orientation:                          
 ---------------------------------------------------------------------
 Center     Atomic      Atomic             Coordinates (Angstroms)
 Number     Number       Type             X           Y           Z
 ---------------------------------------------------------------------
      1          6           0        1.523380    1.110054    2.295608
      2          8           0        0.817341    0.154776    2.042999
      3          8           0        2.331416    1.748996    1.508530
      4          1           0        2.349165    1.368283    0.546612
      5          6           0        1.530154    1.727071    3.718521
      6          9           0        2.766334    1.695011    4.238545
      7          9           0        0.716337    1.061180    4.534347
      8          9           0        1.128322    3.006565    3.674595
      9          8           0        0.394575   -1.610422   -0.142456
     10          1           0        0.481408   -1.091168    0.675488
     11          1           0        1.294907   -1.921200   -0.338686
     12          8           0        2.440653    0.891683   -0.870340
     13          1           0        1.572545    0.882406   -1.313732
     14          1           0        2.778095   -0.023668   -0.942715
     15          8           0        3.065389   -1.826934   -1.013907
     16          1           0        3.855922   -2.177189   -0.596029
     17          1           0        3.055985   -2.148481   -1.952449
     18          8           0       -0.032956    0.192436   -2.001583
     19          1           0       -0.904510    0.593052   -1.953919
     20          1           0       -0.006249   -0.540854   -1.322741
     21          8           0        1.158132   -0.547501   -4.353792
     22          1           0        1.526797    0.241160   -4.758191
     23          1           0        0.656328   -0.255078   -3.565184
     24          8           0        2.850281   -2.491166   -3.569920
     25          1           0        2.253713   -1.801949   -3.943255
     26          1           0        2.500916   -3.340287   -3.850436
 ---------------------------------------------------------------------
                    Distance matrix (angstroms):
                    1          2          3          4          5
     1  C    0.000000
     2  O    1.214437   0.000000
     3  O    1.296403   2.262657   0.000000
     4  H    1.951305   2.461353   1.034670   0.000000
     5  C    1.550947   2.405741   2.350864   3.295529   0.000000
     6  F    2.379519   3.315315   2.764968   3.729765   1.341489
     7  F    2.380264   2.653033   3.498162   4.320008   1.330895
     8  F    2.377904   3.300230   2.778624   3.736134   1.341828
     9  O    3.823525   2.840927   4.214593   3.628763   5.228340
    10  H    2.925043   1.880244   3.490418   3.090959   4.278130
    11  H    4.022463   3.195336   4.237558   3.565938   5.461333
    12  O    3.303378   3.415512   2.530996   1.497755   4.752318
    13  H    3.616847   3.516735   3.048283   2.073668   5.102826
    14  H    3.653269   3.576435   3.057852   2.083172   5.133183
    15  O    4.685786   4.280838   4.437193   3.627342   6.114228
    16  H    4.960674   4.651398   4.708313   4.018248   6.266401
    17  H    5.568924   5.126414   5.262480   4.371787   7.036189
    18  O    4.661551   4.133167   4.509326   3.681089   6.125195
    19  H    4.921425   4.374039   4.878112   4.176128   6.276159
    20  H    4.261187   3.534178   4.327145   3.561918   5.737451
    21  O    6.862611   6.444244   6.404476   5.394697   8.394899
    22  H    7.107114   6.838639   6.495597   5.485220   8.605963
    23  H    6.079823   5.625444   5.706558   4.733695   7.599003
    24  O    7.009556   6.529833   6.636177   5.665007   8.523945
    25  H    6.923623   6.459657   6.506704   5.497125   8.466423
    26  H    7.650815   7.055669   7.392431   6.444198   9.160219
                    6          7          8          9         10
     6  F    0.000000
     7  F    2.166040   0.000000
     8  F    2.172855   2.166432   0.000000
     9  O    5.978653   5.395690   6.035299   0.000000
    10  H    5.067451   4.424770   5.119039   0.972726   0.000000
    11  H    6.016072   5.742455   6.357440   0.972464   1.542492
    12  O    5.181902   5.675618   5.181831   3.313122   3.187464
    13  H    5.737006   5.913128   5.439926   2.995612   3.007087
    14  H    5.458887   5.951971   5.763993   2.973107   3.005480
    15  O    6.331017   6.681495   7.006925   2.817721   3.173699
    16  H    6.289216   6.831163   7.249092   3.536647   3.766104
    17  H    7.292786   7.606207   7.871086   3.263232   3.827846
    18  O    7.002353   6.635853   6.441032   2.624772   3.013124
    19  H    7.282584   6.704021   6.452723   3.134376   3.416306
    20  H    6.604105   6.115074   6.232560   1.642470   2.129219
    21  O    9.024601   9.043344   8.779936   4.410008   5.103645
    22  H    9.197358   9.363789   8.883588   5.100518   5.691468
    23  H    8.315837   8.206006   7.954589   3.690601   4.325845
    24  O    8.860206   9.102309   9.255981   4.307401   5.059154
    25  H    8.912539   9.079139   9.078543   4.235463   4.997905
    26  H    9.531856   9.636505   9.939448   4.601980   5.442512
                   11         12         13         14         15
    11  H    0.000000
    12  O    3.083457   0.000000
    13  H    2.981276   0.974831   0.000000
    14  H    2.483008   0.978249   1.553053   0.000000
    15  O    1.897213   2.793168   3.107894   1.827396   0.000000
    16  H    2.586611   3.390606   3.884589   2.433014   0.960334
    17  H    2.399434   3.285147   3.434360   2.368885   0.992139
    18  O    2.999317   2.808451   1.877985   3.011628   3.827937
    19  H    3.710509   3.528943   2.574756   3.868392   4.743422
    20  H    2.136991   2.871264   2.125639   2.857354   3.344301
    21  O    4.245802   3.981275   3.385017   3.812365   4.053322
    22  H    4.925607   4.046443   3.503939   4.024144   4.545761
    23  H    3.687009   3.429440   2.683721   3.381240   3.844909
    24  O    3.631105   4.347321   4.254877   3.604991   2.649656
    25  H    3.731815   4.090648   3.818919   3.527109   3.039822
    26  H    3.975003   5.176309   5.012771   4.419460   3.264163
                   16         17         18         19         20
    16  H    0.000000
    17  H    1.574991   0.000000
    18  O    4.765928   3.876062   0.000000
    19  H    5.672725   4.816796   0.960402   0.000000
    20  H    4.257002   3.515433   0.999627   1.578290   0.000000
    21  O    4.904563   3.454191   2.738445   3.363739   3.247014
    22  H    5.347600   3.990112   3.167663   3.728139   3.842407
    23  H    4.769464   3.456044   1.766416   2.398272   2.355679
    24  O    3.154983   1.666121   4.239629   5.120773   4.124718
    25  H    3.729852   2.174174   3.602292   4.434846   3.683053
    26  H    3.712143   2.308866   4.724287   5.537585   4.529011
                   21         22         23         24         25
    21  O    0.000000
    22  H    0.959916   0.000000
    23  H    0.979399   1.557959   0.000000
    24  O    2.693633   3.260246   3.132658   0.000000
    25  H    1.715366   2.316640   2.255524   0.985035   0.000000
    26  H    3.139441   3.820954   3.605882   0.960078   1.560836
                   26
    26  H    0.000000
 Stoichiometry    C2H13F3O8
 Framework group  C1[X(C2H13F3O8)]
 Deg. of freedom    72
 Full point group                 C1      NOp   1
 Largest Abelian subgroup         C1      NOp   1
 Largest concise Abelian subgroup C1      NOp   1
                         Standard orientation:                         
 ---------------------------------------------------------------------
 Center     Atomic      Atomic             Coordinates (Angstroms)
 Number     Number       Type             X           Y           Z
 ---------------------------------------------------------------------
      1          6           0        1.988825    0.024044   -0.013554
      2          8           0        1.388650    0.004403    1.042032
      3          8           0        1.508622    0.096251   -1.215574
      4          1           0        0.475329    0.144039   -1.239328
      5          6           0        3.538420   -0.036279   -0.037052
      6          9           0        3.956531   -1.098698   -0.741355
      7          9           0        4.033865   -0.130293    1.194605
      8          9           0        4.040120    1.068564   -0.609871
      9          8           0       -1.314746   -0.123762    1.905801
     10          1           0       -0.358883   -0.113937    1.725730
     11          1           0       -1.652208   -0.899088    1.425515
     12          8           0       -1.014232    0.220899   -1.375613
     13          1           0       -1.392156    0.971368   -0.881382
     14          1           0       -1.469329   -0.572712   -1.029147
     15          8           0       -2.288077   -1.889675   -0.062379
     16          1           0       -2.079114   -2.803178   -0.272351
     17          1           0       -3.274752   -1.792617   -0.099686
     18          8           0       -2.248454    1.894747    0.511799
     19          1           0       -2.010125    2.752443    0.872258
     20          1           0       -1.934071    1.202648    1.160964
     21          8           0       -4.735360    1.314730   -0.477120
     22          1           0       -4.790517    1.674607   -1.365311
     23          1           0       -3.879808    1.610050   -0.102902
     24          8           0       -4.881470   -1.357385   -0.170340
     25          1           0       -4.916593   -0.382584   -0.307535
     26          1           0       -5.475356   -1.555455    0.557546
 ---------------------------------------------------------------------
 Rotational constants (GHZ):           1.1394759           0.2071570           0.2027604
 Standard basis: 6-31++G(d,p) (6D, 7F)
 There are   325 symmetry adapted cartesian basis functions of A   symmetry.
 There are   325 symmetry adapted basis functions of A   symmetry.
   325 basis functions,   520 primitive gaussians,   325 cartesian basis functions
    58 alpha electrons       58 beta electrons
       nuclear repulsion energy       958.5479298742 Hartrees.
 NAtoms=   26 NActive=   26 NUniq=   26 SFac= 1.00D+00 NAtFMM=   60 NAOKFM=F Big=F
 Integral buffers will be    131072 words long.
 Raffenetti 2 integral format.
 Two-electron integral symmetry is turned on.
 Nuclear repulsion after empirical dispersion term =      958.5347457940 Hartrees.
 One-electron integrals computed using PRISM.
 NBasis=   325 RedAO= T EigKep=  3.50D-05  NBF=   325
 NBsUse=   325 1.00D-06 EigRej= -1.00D+00 NBFU=   325
 Initial guess from the checkpoint file:  "/local_scratch/slurm.5787591/Gau-2291536.chk"
 B after Tr=     0.000000   -0.000000   -0.000000
         Rot=    0.998664    0.051658    0.000035   -0.001400 Ang=   5.92 deg.
 ExpMin= 3.60D-02 ExpMax= 7.00D+03 ExpMxC= 1.05D+03 IAcc=3 IRadAn=         5 AccDes= 0.00D+00
 Harris functional with IExCor= 4639 and IRadAn=       5 diagonalized for initial guess.
 HarFok:  IExCor= 4639 AccDes= 0.00D+00 IRadAn=         5 IDoV= 1 UseB2=F ITyADJ=14
 ICtDFT=  3500011 ScaDFX=  1.000000  1.000000  1.000000  1.000000
 FoFCou: FMM=F IPFlag=           0 FMFlag=      100000 FMFlg1=           0
         NFxFlg=           0 DoJE=T BraDBF=F KetDBF=T FulRan=T
         wScrn=  0.000000 ICntrl=       500 IOpCl=  0 I1Cent=   200000004 NGrid=           0
         NMat0=    1 NMatS0=      1 NMatT0=    0 NMatD0=    1 NMtDS0=    0 NMtDT0=    0
 Petite list used in FoFCou.
 Requested convergence on RMS density matrix=1.00D-10 within 128 cycles.
 Requested convergence on MAX density matrix=1.00D-08.
 Requested convergence on             energy=1.00D-08.
 No special actions if energy rises.
 SCF Done:  E(RwB97XD) =  -985.249198188     A.U. after   16 cycles
            NFock= 16  Conv=0.60D-10     -V/T= 2.0083
 Calling FoFJK, ICntrl=      2127 FMM=F ISym2X=0 I1Cent= 0 IOpClX= 0 NMat=1 NMatS=1 NMatT=0.
 ***** Axes restored to original set *****
 -------------------------------------------------------------------
 Center     Atomic                   Forces (Hartrees/Bohr)
 Number     Number              X              Y              Z
 -------------------------------------------------------------------
      1        6          -0.000377291   -0.000216069   -0.000091617
      2        8           0.000417538    0.000083223    0.000071057
      3        8           0.000199404   -0.001098460   -0.002624886
      4        1          -0.000058476    0.001118399    0.002808040
      5        6          -0.000033227    0.000128949   -0.000078014
      6        9           0.000003313   -0.000008138    0.000010140
      7        9          -0.000044957   -0.000018968    0.000022403
      8        9           0.000014238   -0.000063252    0.000060716
      9        8          -0.000286978    0.000129259    0.000222359
     10        1          -0.000021207    0.000114672   -0.000221288
     11        1           0.000244318   -0.000041624    0.000034243
     12        8          -0.000421520    0.000008188   -0.000460795
     13        1           0.000325187   -0.000034413    0.000400267
     14        1           0.000065142   -0.000136335    0.000060256
     15        8          -0.000071509    0.000138025   -0.000336522
     16        1          -0.000041505   -0.000100014   -0.000162881
     17        1           0.000068090    0.000092507    0.000446632
     18        8          -0.000364960   -0.000166142    0.000846293
     19        1           0.000023530    0.000306470   -0.000351325
     20        1           0.000340491   -0.000077665   -0.000295635
     21        8           0.000028968   -0.000482950   -0.000166541
     22        1           0.000142693    0.000265979   -0.000035307
     23        1          -0.000242886    0.000070643   -0.000117023
     24        8           0.000025428    0.000000138    0.000063517
     25        1           0.000046683   -0.000017920   -0.000141875
     26        1           0.000019494    0.000005497    0.000037786
 -------------------------------------------------------------------
 Cartesian Forces:  Max     0.002808040 RMS     0.000516462

 GradGradGradGradGradGradGradGradGradGradGradGradGradGradGradGradGradGrad
 Berny optimization.
 Using GEDIIS/GDIIS optimizer.
 FormGI is forming the generalized inverse of G from B-inverse, IUseBI=4.
 Internal  Forces:  Max     0.002880363 RMS     0.000300751
 Search for a local minimum.
 Step number   6 out of a maximum of  156
 All quantities printed in internal units (Hartrees-Bohrs-Radians)
 Mixed Optimization -- En-DIIS/RFO-DIIS
 Swapping is turned off.
 Update second derivatives using D2CorX and points    5    6
 DE= -5.14D-05 DEPred=-1.10D-04 R= 4.67D-01
 Trust test= 4.67D-01 RLast= 5.62D-01 DXMaxT set to 1.52D+00
 ITU=  0  1  1  1  1  0
     Eigenvalues ---    0.00020   0.00029   0.00037   0.00125   0.00170
     Eigenvalues ---    0.00206   0.00345   0.00393   0.00452   0.00503
     Eigenvalues ---    0.00650   0.00750   0.00920   0.00951   0.01070
     Eigenvalues ---    0.01101   0.01245   0.01305   0.01390   0.01522
     Eigenvalues ---    0.01561   0.01647   0.01749   0.01795   0.01960
     Eigenvalues ---    0.02155   0.02174   0.02347   0.02647   0.02698
     Eigenvalues ---    0.02777   0.03001   0.03118   0.03369   0.03382
     Eigenvalues ---    0.04021   0.04405   0.05089   0.05215   0.05365
     Eigenvalues ---    0.06172   0.06774   0.06965   0.07913   0.10547
     Eigenvalues ---    0.11646   0.13598   0.19721   0.21305   0.21892
     Eigenvalues ---    0.23973   0.28150   0.34055   0.37040   0.37461
     Eigenvalues ---    0.38554   0.39793   0.43249   0.43670   0.45711
     Eigenvalues ---    0.46843   0.49561   0.50962   0.53451   0.55473
     Eigenvalues ---    0.56965   0.57393   0.57487   0.57521   0.60358
     Eigenvalues ---    0.81330   0.96916
 En-DIIS/RFO-DIIS/Sim-DIIS IScMMF=       -3 using points:     6    5    4
 RFO step:  Lambda=-1.02421026D-04.
 DidBck=F Rises=F RFO-DIIS coefs:    0.86883    0.45940   -0.32822
 Iteration  1 RMS(Cart)=  0.03190230 RMS(Int)=  0.00066798
 Iteration  2 RMS(Cart)=  0.00069702 RMS(Int)=  0.00039405
 Iteration  3 RMS(Cart)=  0.00000050 RMS(Int)=  0.00039405
 Variable       Old X    -DE/DX   Delta X   Delta X   Delta X     New X
                                 (Linear)    (Quad)   (Total)
    R1        2.29495  -0.00032  -0.00172   0.00100  -0.00072   2.29424
    R2        2.44985   0.00006  -0.00219   0.00373   0.00156   2.45140
    R3        2.93087   0.00003   0.00195  -0.00260  -0.00065   2.93022
    R4        1.95524  -0.00288  -0.00189  -0.00971  -0.01162   1.94362
    R5        2.83035   0.00014   0.00301   0.02017   0.02316   2.85351
    R6        2.53505   0.00001  -0.00031   0.00053   0.00022   2.53527
    R7        2.51503   0.00005   0.00016  -0.00050  -0.00034   2.51469
    R8        2.53569  -0.00007  -0.00052   0.00019  -0.00033   2.53536
    R9        1.83819  -0.00013   0.00018  -0.00016   0.00002   1.83821
   R10        1.83769   0.00025  -0.00129   0.00210   0.00082   1.83851
   R11        3.10382  -0.00010  -0.00834   0.00365  -0.00461   3.09921
   R12        3.58521  -0.00001  -0.00307  -0.00364  -0.00672   3.57849
   R13        1.84216  -0.00038  -0.00035  -0.00155  -0.00203   1.84013
   R14        1.84862  -0.00005  -0.00082   0.00142   0.00074   1.84936
   R15        3.54888   0.00003  -0.00088   0.01424   0.01321   3.56209
   R16        3.45328  -0.00020  -0.00288   0.00770   0.00494   3.45821
   R17        1.81477  -0.00007  -0.00040   0.00039  -0.00001   1.81476
   R18        1.87487  -0.00042   0.00031  -0.00171  -0.00125   1.87363
   R19        3.14851   0.00004  -0.00128   0.00466   0.00352   3.15204
   R20        1.81490   0.00009  -0.00038   0.00034  -0.00003   1.81487
   R21        1.88902  -0.00023   0.00121  -0.00189  -0.00059   1.88843
   R22        3.33804   0.00034  -0.01177   0.02843   0.01656   3.35460
   R23        1.81398   0.00029  -0.00061   0.00128   0.00068   1.81465
   R24        1.85080   0.00038   0.00025   0.00036   0.00051   1.85130
   R25        3.24157   0.00009  -0.00571   0.00842   0.00262   3.24419
   R26        1.86145   0.00010   0.00025  -0.00030  -0.00012   1.86133
   R27        1.81429  -0.00002  -0.00039   0.00038  -0.00001   1.81428
    A1        2.24434  -0.00017   0.00129  -0.00122   0.00006   2.24440
    A2        2.10170   0.00000  -0.00064   0.00138   0.00073   2.10243
    A3        1.93714   0.00017  -0.00063  -0.00015  -0.00079   1.93636
    A4        1.97553  -0.00048   0.00660  -0.00758  -0.00104   1.97449
    A5        1.92854  -0.00000   0.00067  -0.00206  -0.00139   1.92716
    A6        1.93978  -0.00004   0.00093  -0.00145  -0.00053   1.93925
    A7        1.92624   0.00011   0.00145  -0.00081   0.00064   1.92688
    A8        1.89009   0.00000  -0.00101   0.00157   0.00056   1.89065
    A9        1.88750  -0.00003  -0.00108   0.00150   0.00042   1.88792
   A10        1.89024  -0.00005  -0.00108   0.00144   0.00035   1.89059
   A11        1.83136   0.00011   0.00345  -0.00760  -0.00387   1.82749
   A12        1.85295  -0.00015   0.00052   0.01399   0.01452   1.86747
   A13        1.86402  -0.00004  -0.00071  -0.00220  -0.00338   1.86064
   A14        2.73867  -0.00006  -0.00106   0.00534   0.00403   2.74270
   A15        1.95944   0.00001   0.00310  -0.00169   0.00127   1.96071
   A16        1.97014  -0.00021   0.00186   0.00259   0.00459   1.97473
   A17        1.83861   0.00017   0.00169  -0.00131   0.00008   1.83869
   A18        1.45902  -0.00011  -0.00542  -0.00146  -0.00676   1.45225
   A19        2.20832   0.00009   0.01081  -0.02589  -0.01503   2.19330
   A20        1.88780   0.00005  -0.00379   0.02155   0.01737   1.90517
   A21        2.06277   0.00002   0.00514  -0.00812  -0.00314   2.05964
   A22        1.93390   0.00013  -0.00392   0.01063   0.00660   1.94050
   A23        1.87678  -0.00014  -0.00393   0.00562   0.00194   1.87872
   A24        2.21979  -0.00002   0.01136   0.01326   0.02461   2.24440
   A25        1.56873  -0.00020  -0.00542   0.00271  -0.00215   1.56659
   A26        1.65459   0.00019   0.00483   0.00239   0.00661   1.66121
   A27        1.87186   0.00018  -0.00141   0.00839   0.00626   1.87812
   A28        2.09870  -0.00009  -0.00369  -0.01901  -0.02341   2.07530
   A29        1.98762  -0.00011  -0.00418  -0.00255  -0.00731   1.98031
   A30        1.86574  -0.00003   0.00277  -0.00498  -0.00171   1.86403
   A31        2.04470  -0.00005   0.00232  -0.00959  -0.00732   2.03738
   A32        1.93144   0.00005  -0.00186   0.01369   0.01012   1.94156
   A33        1.87423   0.00009   0.00048  -0.00422  -0.00475   1.86948
   A34        2.10654  -0.00002   0.00172   0.00007   0.00243   2.10898
   A35        1.86262  -0.00004  -0.00098   0.00269   0.00192   1.86454
   A36        3.20994  -0.00050   0.00192   0.00024   0.00205   3.21200
   A37        3.06990   0.00002  -0.00841   0.00750  -0.00062   3.06928
   A38        3.05308  -0.00013  -0.00063   0.00675   0.00664   3.05973
   A39        2.97987   0.00006   0.00781  -0.00871  -0.00177   2.97810
   A40        2.98668  -0.00033   0.00004  -0.00280  -0.00261   2.98407
   A41        2.99406  -0.00022   0.01475  -0.01400  -0.00046   2.99359
   A42        2.99827  -0.00009   0.00424  -0.00665  -0.00381   2.99445
   A43        3.14306  -0.00012  -0.00098  -0.01151  -0.01248   3.13058
   A44        3.54300  -0.00024   0.00277   0.00496   0.00816   3.55116
   A45        2.94471  -0.00013   0.00113   0.00124   0.00234   2.94705
   A46        3.18419  -0.00007  -0.00226   0.00151  -0.00048   3.18371
   A47        2.94880   0.00024   0.00026  -0.00637  -0.00646   2.94234
   A48        3.09749  -0.00015   0.00088   0.01361   0.01299   3.11049
   A49        3.10829   0.00007  -0.00292   0.00924   0.00593   3.11422
    D1        0.00263   0.00034  -0.00063   0.01015   0.00952   0.01215
    D2       -3.13548   0.00023  -0.00151   0.00751   0.00600  -3.12948
    D3        2.11800  -0.00008  -0.00365  -0.01788  -0.02153   2.09647
    D4        0.01915  -0.00005  -0.00344  -0.01753  -0.02097  -0.00182
    D5       -2.07837  -0.00004  -0.00363  -0.01785  -0.02148  -2.09985
    D6       -1.02675   0.00003  -0.00283  -0.01550  -0.01834  -1.04508
    D7       -3.12560   0.00005  -0.00263  -0.01515  -0.01778   3.13981
    D8        1.06008   0.00006  -0.00281  -0.01547  -0.01829   1.04178
    D9        0.99432   0.00025   0.00860   0.05539   0.06398   1.05830
   D10       -1.10121   0.00035   0.00261   0.05656   0.05919  -1.04202
   D11       -1.44495   0.00021   0.03584  -0.00881   0.02695  -1.41800
   D12        0.51727   0.00007   0.03762   0.00268   0.04017   0.55743
   D13        0.96695  -0.00010  -0.00838  -0.01003  -0.01821   0.94873
   D14       -1.24979   0.00003  -0.01841  -0.02660  -0.04522  -1.29502
   D15        2.56707  -0.00002  -0.00468  -0.00680  -0.01174   2.55533
   D16       -0.94162  -0.00014  -0.01206  -0.00489  -0.01683  -0.95845
   D17        3.12483  -0.00001  -0.02208  -0.02145  -0.04384   3.08099
   D18        0.65851  -0.00006  -0.00836  -0.00165  -0.01036   0.64815
   D19        0.34910   0.00019  -0.02972   0.00081  -0.02896   0.32013
   D20        2.45321   0.00015  -0.02404  -0.01869  -0.04256   2.41065
   D21       -1.56790   0.00008  -0.02395  -0.00990  -0.03377  -1.60167
   D22        1.22282   0.00001  -0.00124   0.00609   0.00508   1.22790
   D23       -0.98773  -0.00000  -0.01204   0.03908   0.02697  -0.96075
   D24        3.06635  -0.00001  -0.00684   0.02840   0.02146   3.08781
   D25       -0.85057   0.00005  -0.00678   0.00647  -0.00010  -0.85068
   D26       -3.06112   0.00004  -0.01758   0.03946   0.02179  -3.03933
   D27        0.99295   0.00003  -0.01238   0.02878   0.01627   1.00923
   D28        0.71285   0.00025  -0.00557   0.01848   0.01259   0.72544
   D29       -1.16189   0.00010   0.00181  -0.00028   0.00133  -1.16056
   D30        3.13905   0.00022   0.00638   0.00193   0.00913  -3.13501
   D31        2.74392   0.00015  -0.00320   0.02040   0.01691   2.76083
   D32        0.86918   0.00000   0.00417   0.00163   0.00565   0.87483
   D33       -1.11307   0.00012   0.00874   0.00384   0.01345  -1.09961
   D34        1.06289  -0.00001  -0.01260  -0.01817  -0.03117   1.03172
   D35       -1.03798  -0.00006  -0.01482  -0.01705  -0.03202  -1.07000
   D36       -0.46264   0.00005  -0.00652  -0.02328  -0.03003  -0.49267
   D37       -2.56350   0.00000  -0.00874  -0.02216  -0.03089  -2.59438
   D38       -2.74905   0.00002  -0.00673  -0.02561  -0.03252  -2.78157
   D39        1.43328  -0.00002  -0.00895  -0.02449  -0.03338   1.39990
   D40       -1.03092  -0.00009  -0.02404   0.01367  -0.01070  -1.04163
   D41        1.16888  -0.00018  -0.01629   0.00080  -0.01595   1.15293
   D42        1.39105   0.00003  -0.00572   0.01594   0.00964   1.40069
   D43       -2.69233  -0.00007   0.00203   0.00306   0.00439  -2.68794
   D44       -2.61644   0.00008  -0.02299   0.01231  -0.01012  -2.62655
   D45       -0.41663  -0.00001  -0.01524  -0.00057  -0.01536  -0.43200
   D46        1.67817  -0.00006   0.02879  -0.00637   0.02230   1.70047
   D47       -2.35713  -0.00006   0.03102  -0.00554   0.02508  -2.33205
   D48       -0.43676  -0.00001   0.02382  -0.00085   0.02309  -0.41367
   D49        1.81112  -0.00000   0.02605  -0.00002   0.02588   1.83700
         Item               Value     Threshold  Converged?
 Maximum Force            0.002880     0.000015     NO 
 RMS     Force            0.000301     0.000010     NO 
 Maximum Displacement     0.152460     0.000060     NO 
 RMS     Displacement     0.032041     0.000040     NO 
 Predicted change in Energy=-5.269887D-05
 GradGradGradGradGradGradGradGradGradGradGradGradGradGradGradGradGradGrad

                          Input orientation:                          
 ---------------------------------------------------------------------
 Center     Atomic      Atomic             Coordinates (Angstroms)
 Number     Number       Type             X           Y           Z
 ---------------------------------------------------------------------
      1          6           0        1.551698    1.095362    2.320468
      2          8           0        0.898020    0.098553    2.090225
      3          8           0        2.318718    1.763836    1.515719
      4          1           0        2.343473    1.374036    0.564248
      5          6           0        1.538212    1.735374    3.732762
      6          9           0        2.776224    1.755551    4.249316
      7          9           0        0.750514    1.053369    4.560536
      8          9           0        1.090613    2.998585    3.669555
      9          8           0        0.372232   -1.589003   -0.149624
     10          1           0        0.475152   -1.078053    0.671691
     11          1           0        1.267277   -1.910922   -0.354060
     12          8           0        2.434263    0.889369   -0.862983
     13          1           0        1.569230    0.890817   -1.310104
     14          1           0        2.762579   -0.029581   -0.936987
     15          8           0        3.038917   -1.836759   -1.018681
     16          1           0        3.816080   -2.194319   -0.582331
     17          1           0        3.047903   -2.155732   -1.957407
     18          8           0       -0.040919    0.207715   -2.012907
     19          1           0       -0.916889    0.601035   -1.995151
     20          1           0       -0.023655   -0.522756   -1.331185
     21          8           0        1.160393   -0.562600   -4.360931
     22          1           0        1.528377    0.225991   -4.766934
     23          1           0        0.654940   -0.267161   -3.575449
     24          8           0        2.874357   -2.490655   -3.582181
     25          1           0        2.267266   -1.810540   -3.955083
     26          1           0        2.549403   -3.344737   -3.876615
 ---------------------------------------------------------------------
                    Distance matrix (angstroms):
                    1          2          3          4          5
     1  C    0.000000
     2  O    1.214057   0.000000
     3  O    1.297227   2.263098   0.000000
     4  H    1.946503   2.458617   1.028520   0.000000
     5  C    1.550604   2.405610   2.350591   3.289147   0.000000
     6  F    2.378186   3.306807   2.771630   3.729953   1.341607
     7  F    2.379405   2.652521   3.497848   4.314008   1.330717
     8  F    2.378002   3.307803   2.769811   3.721793   1.341656
     9  O    3.833837   2.853282   4.219444   3.629739   5.242510
    10  H    2.932772   1.890888   3.491054   3.084625   4.291343
    11  H    4.033824   3.185729   4.255050   3.576652   5.483703
    12  O    3.309942   3.421531   2.536981   1.510012   4.758099
    13  H    3.636371   3.555340   3.051093   2.084742   5.113192
    14  H    3.652772   3.557670   3.070689   2.097499   5.140107
    15  O    4.686050   4.241953   4.461632   3.646713   6.130943
    16  H    4.937171   4.573280   4.723441   4.026956   6.265077
    17  H    5.577496   5.107556   5.287470   4.394796   7.056763
    18  O    4.701327   4.210607   4.521128   3.699643   6.151431
    19  H    4.996283   4.498520   4.914008   4.216398   6.334290
    20  H    4.293554   3.597437   4.338211   3.576839   5.760394
    21  O    6.895147   6.490253   6.425655   5.422880   8.422072
    22  H    7.140561   6.887251   6.516237   5.513973   8.632681
    23  H    6.117391   5.682666   5.728272   4.762538   7.628910
    24  O    7.032084   6.541108   6.663184   5.693027   8.552952
    25  H    6.952614   6.485771   6.535174   5.529167   8.497529
    26  H    7.688545   7.084242   7.431555   6.483093   9.205034
                    6          7          8          9         10
     6  F    0.000000
     7  F    2.166430   0.000000
     8  F    2.173141   2.166421   0.000000
     9  O    6.026266   5.413948   6.012334   0.000000
    10  H    5.111130   4.443186   5.097544   0.972738   0.000000
    11  H    6.075444   5.762579   6.350113   0.972898   1.540551
    12  O    5.196423   5.681239   5.176687   3.301996   3.172395
    13  H    5.754281   5.929682   5.428513   2.988147   3.000161
    14  H    5.484946   5.953483   5.760685   2.960658   2.986547
    15  O    6.381653   6.687099   7.011134   2.815644   3.163208
    16  H    6.326735   6.811333   7.243821   3.523312   3.739040
    17  H    7.341346   7.619706   7.877860   3.278487   3.833093
    18  O    7.039000   6.674702   6.431150   2.621205   3.021026
    19  H    7.346112   6.779518   6.470487   3.140712   3.445165
    20  H    6.646201   6.147836   6.216818   1.640030   2.137446
    21  O    9.062069   9.075899   8.784965   4.405657   5.105148
    22  H    9.229813   9.396347   8.891190   5.094156   5.691086
    23  H    8.355726   8.243008   7.958956   3.682861   4.327594
    24  O    8.909110   9.130972   9.268288   4.342356   5.084000
    25  H    8.960369   9.111437   9.091056   4.256966   5.015501
    26  H    9.596621   9.683225   9.965464   4.659736   5.488848
                   11         12         13         14         15
    11  H    0.000000
    12  O    3.076116   0.000000
    13  H    2.975724   0.973756   0.000000
    14  H    2.472889   0.978640   1.552556   0.000000
    15  O    1.893656   2.796716   3.112006   1.830008   0.000000
    16  H    2.574649   3.390768   3.885363   2.433461   0.960329
    17  H    2.408586   3.293472   3.447744   2.375539   0.991480
    18  O    2.991951   2.813095   1.884977   3.012227   3.828022
    19  H    3.711292   3.548967   2.595005   3.880190   4.748130
    20  H    2.132670   2.873094   2.129768   2.856871   3.347179
    21  O    4.228997   3.995823   3.403985   3.817656   4.040170
    22  H    4.909993   4.062208   3.520418   4.032005   4.537188
    23  H    3.668004   3.443984   2.703448   3.385272   3.831977
    24  O    3.652336   4.360307   4.277855   3.614751   2.650696
    25  H    3.738640   4.108343   3.844542   3.539216   3.036214
    26  H    4.013486   5.198354   5.048528   4.435889   3.268242
                   16         17         18         19         20
    16  H    0.000000
    17  H    1.575570   0.000000
    18  O    4.763691   3.889702   0.000000
    19  H    5.675479   4.829158   0.960385   0.000000
    20  H    4.254229   3.534577   0.999315   1.581652   0.000000
    21  O    4.898265   3.446403   2.747682   3.356496   3.253140
    22  H    5.348120   3.984345   3.169809   3.715208   3.843670
    23  H    4.760830   3.451236   1.775180   2.392019   2.358504
    24  O    3.158125   1.667987   4.271142   5.143030   4.163902
    25  H    3.731162   2.172386   3.629479   4.449256   3.713698
    26  H    3.712175   2.312054   4.775258   5.578907   4.589490
                   21         22         23         24         25
    21  O    0.000000
    22  H    0.960274   0.000000
    23  H    0.979668   1.557475   0.000000
    24  O    2.694721   3.255068   3.141621   0.000000
    25  H    1.716751   2.313551   2.264009   0.984973   0.000000
    26  H    3.147094   3.819066   3.626453   0.960074   1.561896
                   26
    26  H    0.000000
 Stoichiometry    C2H13F3O8
 Framework group  C1[X(C2H13F3O8)]
 Deg. of freedom    72
 Full point group                 C1      NOp   1
 Largest Abelian subgroup         C1      NOp   1
 Largest concise Abelian subgroup C1      NOp   1
                         Standard orientation:                         
 ---------------------------------------------------------------------
 Center     Atomic      Atomic             Coordinates (Angstroms)
 Number     Number       Type             X           Y           Z
 ---------------------------------------------------------------------
      1          6           0        1.999618   -0.006109   -0.013436
      2          8           0        1.400138   -0.114011    1.036762
      3          8           0        1.517728    0.137988   -1.209186
      4          1           0        0.489922    0.170588   -1.229360
      5          6           0        3.549789   -0.031458   -0.039872
      6          9           0        3.988417   -1.048477   -0.796965
      7          9           0        4.047734   -0.176983    1.185559
      8          9           0        4.027507    1.110947   -0.556339
      9          8           0       -1.317968   -0.121142    1.904556
     10          1           0       -0.362845   -0.124626    1.720309
     11          1           0       -1.665747   -0.889964    1.420311
     12          8           0       -1.012301    0.245963   -1.362703
     13          1           0       -1.390847    0.993673   -0.866887
     14          1           0       -1.469159   -0.549220   -1.021087
     15          8           0       -2.297543   -1.874370   -0.068886
     16          1           0       -2.072783   -2.785177   -0.274181
     17          1           0       -3.284034   -1.789380   -0.120300
     18          8           0       -2.260341    1.905514    0.535135
     19          1           0       -2.053709    2.765471    0.909458
     20          1           0       -1.941367    1.211007    1.178989
     21          8           0       -4.754581    1.309877   -0.451646
     22          1           0       -4.811005    1.684903   -1.333857
     23          1           0       -3.901276    1.605870   -0.072161
     24          8           0       -4.895836   -1.370733   -0.215216
     25          1           0       -4.935339   -0.392491   -0.323168
     26          1           0       -5.505539   -1.597318    0.490946
 ---------------------------------------------------------------------
 Rotational constants (GHZ):           1.1397107           0.2059342           0.2014573
 Standard basis: 6-31++G(d,p) (6D, 7F)
 There are   325 symmetry adapted cartesian basis functions of A   symmetry.
 There are   325 symmetry adapted basis functions of A   symmetry.
   325 basis functions,   520 primitive gaussians,   325 cartesian basis functions
    58 alpha electrons       58 beta electrons
       nuclear repulsion energy       957.2779479340 Hartrees.
 NAtoms=   26 NActive=   26 NUniq=   26 SFac= 1.00D+00 NAtFMM=   60 NAOKFM=F Big=F
 Integral buffers will be    131072 words long.
 Raffenetti 2 integral format.
 Two-electron integral symmetry is turned on.
 Nuclear repulsion after empirical dispersion term =      957.2648093436 Hartrees.
 One-electron integrals computed using PRISM.
 NBasis=   325 RedAO= T EigKep=  3.50D-05  NBF=   325
 NBsUse=   325 1.00D-06 EigRej= -1.00D+00 NBFU=   325
 Initial guess from the checkpoint file:  "/local_scratch/slurm.5787591/Gau-2291536.chk"
 B after Tr=    -0.000000    0.000000    0.000000
         Rot=    0.999936   -0.011281    0.000077   -0.000501 Ang=  -1.29 deg.
 ExpMin= 3.60D-02 ExpMax= 7.00D+03 ExpMxC= 1.05D+03 IAcc=3 IRadAn=         5 AccDes= 0.00D+00
 Harris functional with IExCor= 4639 and IRadAn=       5 diagonalized for initial guess.
 HarFok:  IExCor= 4639 AccDes= 0.00D+00 IRadAn=         5 IDoV= 1 UseB2=F ITyADJ=14
 ICtDFT=  3500011 ScaDFX=  1.000000  1.000000  1.000000  1.000000
 FoFCou: FMM=F IPFlag=           0 FMFlag=      100000 FMFlg1=           0
         NFxFlg=           0 DoJE=T BraDBF=F KetDBF=T FulRan=T
         wScrn=  0.000000 ICntrl=       500 IOpCl=  0 I1Cent=   200000004 NGrid=           0
         NMat0=    1 NMatS0=      1 NMatT0=    0 NMatD0=    1 NMtDS0=    0 NMtDT0=    0
 Petite list used in FoFCou.
 Requested convergence on RMS density matrix=1.00D-10 within 128 cycles.
 Requested convergence on MAX density matrix=1.00D-08.
 Requested convergence on             energy=1.00D-08.
 No special actions if energy rises.
 SCF Done:  E(RwB97XD) =  -985.249217940     A.U. after   15 cycles
            NFock= 15  Conv=0.57D-10     -V/T= 2.0083
 Calling FoFJK, ICntrl=      2127 FMM=F ISym2X=0 I1Cent= 0 IOpClX= 0 NMat=1 NMatS=1 NMatT=0.
 ***** Axes restored to original set *****
 -------------------------------------------------------------------
 Center     Atomic                   Forces (Hartrees/Bohr)
 Number     Number              X              Y              Z
 -------------------------------------------------------------------
      1        6          -0.000153674   -0.000310897   -0.000120515
      2        8           0.000064391    0.000270075   -0.000401281
      3        8          -0.000104866   -0.000364691   -0.000598242
      4        1           0.000029425    0.000343407    0.000633686
      5        6           0.000111636    0.000032513   -0.000162280
      6        9          -0.000060643    0.000049032    0.000104581
      7        9          -0.000029931   -0.000001583    0.000123720
      8        9           0.000031695   -0.000069744    0.000135103
      9        8          -0.000063727    0.000180699    0.000477318
     10        1           0.000136146   -0.000215940   -0.000052614
     11        1           0.000046347   -0.000033490    0.000035379
     12        8           0.000315047   -0.000579084   -0.000036074
     13        1          -0.000162153    0.000003016   -0.000000655
     14        1          -0.000121359    0.000460338    0.000018576
     15        8          -0.000173473    0.000301327    0.000169522
     16        1          -0.000023368   -0.000127971   -0.000299563
     17        1           0.000167753   -0.000012418    0.000159717
     18        8          -0.000152227   -0.000042862   -0.000188246
     19        1           0.000071318    0.000093074    0.000076202
     20        1           0.000055648    0.000066428   -0.000049923
     21        8          -0.000167576   -0.000081992   -0.000056936
     22        1           0.000001224    0.000016884    0.000114645
     23        1           0.000168787    0.000013957   -0.000120490
     24        8           0.000033718   -0.000028574    0.000062931
     25        1           0.000028654   -0.000067292   -0.000033602
     26        1          -0.000048792    0.000105786    0.000009039
 -------------------------------------------------------------------
 Cartesian Forces:  Max     0.000633686 RMS     0.000197398

 GradGradGradGradGradGradGradGradGradGradGradGradGradGradGradGradGradGrad
 Berny optimization.
 Using GEDIIS/GDIIS optimizer.
 FormGI is forming the generalized inverse of G from B-inverse, IUseBI=4.
 Internal  Forces:  Max     0.001825773 RMS     0.000299157
 Search for a local minimum.
 Step number   7 out of a maximum of  156
 All quantities printed in internal units (Hartrees-Bohrs-Radians)
 Mixed Optimization -- En-DIIS/RFO-DIIS
 Swapping is turned off.
 Update second derivatives using D2CorX and points    6    7
 DE= -1.98D-05 DEPred=-5.27D-05 R= 3.75D-01
 Trust test= 3.75D-01 RLast= 1.93D-01 DXMaxT set to 1.52D+00
 ITU=  0  0  1  1  1  1  0
     Eigenvalues ---    0.00020   0.00035   0.00038   0.00143   0.00188
     Eigenvalues ---    0.00247   0.00375   0.00394   0.00445   0.00511
     Eigenvalues ---    0.00649   0.00738   0.00883   0.00955   0.01093
     Eigenvalues ---    0.01112   0.01239   0.01309   0.01374   0.01497
     Eigenvalues ---    0.01576   0.01646   0.01742   0.01814   0.01961
     Eigenvalues ---    0.02142   0.02174   0.02358   0.02645   0.02718
     Eigenvalues ---    0.02785   0.02878   0.03122   0.03154   0.03369
     Eigenvalues ---    0.04031   0.04479   0.05087   0.05119   0.05396
     Eigenvalues ---    0.06170   0.06786   0.06956   0.08369   0.10580
     Eigenvalues ---    0.11642   0.13594   0.19716   0.21305   0.21885
     Eigenvalues ---    0.23941   0.27906   0.31878   0.37164   0.37468
     Eigenvalues ---    0.38530   0.39928   0.43067   0.43715   0.45764
     Eigenvalues ---    0.46921   0.49548   0.51037   0.53360   0.55475
     Eigenvalues ---    0.56955   0.57395   0.57491   0.57512   0.60330
     Eigenvalues ---    0.80221   0.97089
 En-DIIS/RFO-DIIS/Sim-DIIS IScMMF=       -3 using points:     7    6    5    4
 RFO step:  Lambda=-9.39634291D-05.
 DidBck=T Rises=F RFO-DIIS coefs:    0.32525    0.61444    0.00473    0.05558
 Iteration  1 RMS(Cart)=  0.03703614 RMS(Int)=  0.00093022
 Iteration  2 RMS(Cart)=  0.00112300 RMS(Int)=  0.00012218
 Iteration  3 RMS(Cart)=  0.00000097 RMS(Int)=  0.00012218
 Variable       Old X    -DE/DX   Delta X   Delta X   Delta X     New X
                                 (Linear)    (Quad)   (Total)
    R1        2.29424  -0.00018   0.00052  -0.00160  -0.00108   2.29315
    R2        2.45140  -0.00018  -0.00055   0.00155   0.00100   2.45241
    R3        2.93022   0.00019   0.00022   0.00016   0.00038   2.93060
    R4        1.94362  -0.00098   0.00627  -0.01884  -0.01256   1.93106
    R5        2.85351  -0.00027  -0.01219   0.03727   0.02509   2.87860
    R6        2.53527  -0.00002  -0.00026   0.00036   0.00009   2.53536
    R7        2.51469   0.00010   0.00021  -0.00011   0.00010   2.51479
    R8        2.53536  -0.00008   0.00037  -0.00136  -0.00099   2.53437
    R9        1.83821  -0.00014  -0.00013  -0.00030  -0.00043   1.83778
   R10        1.83851  -0.00001  -0.00037   0.00028  -0.00011   1.83840
   R11        3.09921   0.00024   0.00497   0.00886   0.01380   3.11301
   R12        3.57849  -0.00002   0.00451   0.00552   0.01002   3.58851
   R13        1.84013   0.00003   0.00118  -0.00091   0.00034   1.84047
   R14        1.84936  -0.00062  -0.00043  -0.00143  -0.00188   1.84748
   R15        3.56209  -0.00012  -0.00917   0.01318   0.00408   3.56617
   R16        3.45821  -0.00017  -0.00268   0.00478   0.00208   3.46029
   R17        1.81476  -0.00011   0.00005  -0.00008  -0.00003   1.81473
   R18        1.87363  -0.00015   0.00075  -0.00156  -0.00085   1.87278
   R19        3.15204   0.00001  -0.00206   0.00217   0.00007   3.15211
   R20        1.81487  -0.00003   0.00004  -0.00008  -0.00004   1.81482
   R21        1.88843   0.00015   0.00011  -0.00146  -0.00139   1.88705
   R22        3.35460   0.00007  -0.00825   0.01743   0.00920   3.36380
   R23        1.81465  -0.00003  -0.00033   0.00073   0.00040   1.81505
   R24        1.85130  -0.00010  -0.00044  -0.00017  -0.00060   1.85070
   R25        3.24419   0.00006  -0.00042   0.00381   0.00340   3.24759
   R26        1.86133   0.00001  -0.00004  -0.00018  -0.00020   1.86113
   R27        1.81428  -0.00008   0.00005  -0.00011  -0.00007   1.81421
    A1        2.24440  -0.00068  -0.00036  -0.00098  -0.00134   2.24306
    A2        2.10243   0.00024  -0.00023   0.00125   0.00102   2.10345
    A3        1.93636   0.00044   0.00058  -0.00027   0.00031   1.93667
    A4        1.97449  -0.00172  -0.00048  -0.00216  -0.00264   1.97185
    A5        1.92716   0.00017   0.00126  -0.00198  -0.00072   1.92644
    A6        1.93925   0.00006   0.00016  -0.00108  -0.00091   1.93834
    A7        1.92688   0.00018  -0.00096   0.00260   0.00164   1.92852
    A8        1.89065  -0.00014  -0.00022   0.00002  -0.00020   1.89045
    A9        1.88792  -0.00015  -0.00014   0.00019   0.00004   1.88796
   A10        1.89059  -0.00014  -0.00012   0.00026   0.00015   1.89074
   A11        1.82749  -0.00005   0.00214  -0.00052   0.00145   1.82895
   A12        1.86747   0.00024  -0.00946  -0.00509  -0.01453   1.85294
   A13        1.86064  -0.00015   0.00207   0.00019   0.00248   1.86313
   A14        2.74270   0.00001  -0.00220  -0.00500  -0.00718   2.73552
   A15        1.96071  -0.00041  -0.00238   0.00800   0.00566   1.96637
   A16        1.97473  -0.00024  -0.00359  -0.00449  -0.00813   1.96660
   A17        1.83869   0.00045  -0.00055   0.00029  -0.00014   1.83855
   A18        1.45225  -0.00003   0.00505   0.00028   0.00520   1.45745
   A19        2.19330  -0.00009   0.00925   0.00110   0.01017   2.20347
   A20        1.90517   0.00018  -0.01172  -0.00155  -0.01305   1.89212
   A21        2.05964   0.00014   0.00212   0.01017   0.01235   2.07199
   A22        1.94050  -0.00004  -0.00412  -0.00067  -0.00474   1.93575
   A23        1.87872  -0.00012  -0.00113  -0.00738  -0.00862   1.87010
   A24        2.24440  -0.00005  -0.01626  -0.00920  -0.02547   2.21893
   A25        1.56659  -0.00013   0.00217  -0.00543  -0.00346   1.56313
   A26        1.66121   0.00004  -0.01049   0.01544   0.00508   1.66629
   A27        1.87812   0.00003  -0.00332   0.00344   0.00027   1.87840
   A28        2.07530   0.00006   0.01649  -0.00256   0.01412   2.08941
   A29        1.98031   0.00000   0.00821  -0.00308   0.00534   1.98565
   A30        1.86403  -0.00007   0.00050  -0.00248  -0.00213   1.86190
   A31        2.03738  -0.00002   0.00300  -0.00451  -0.00157   2.03581
   A32        1.94156  -0.00001  -0.00760  -0.00161  -0.00876   1.93279
   A33        1.86948   0.00010   0.00157   0.00272   0.00459   1.87407
   A34        2.10898  -0.00000  -0.00213  -0.00003  -0.00231   2.10667
   A35        1.86454  -0.00006  -0.00116  -0.00028  -0.00150   1.86304
   A36        3.21200  -0.00183  -0.00229  -0.00427  -0.00655   3.20545
   A37        3.06928  -0.00047   0.00401   0.00841   0.01248   3.08176
   A38        3.05973  -0.00031  -0.00345  -0.00729  -0.01088   3.04885
   A39        2.97810  -0.00007   0.00051   0.01074   0.01157   2.98967
   A40        2.98407  -0.00001   0.00065  -0.00910  -0.00848   2.97559
   A41        2.99359  -0.00004  -0.00276  -0.00551  -0.00792   2.98568
   A42        2.99445  -0.00000   0.00019  -0.00480  -0.00420   2.99026
   A43        3.13058   0.00022   0.00750   0.00988   0.01739   3.14797
   A44        3.55116   0.00004  -0.00681   0.00038  -0.00651   3.54465
   A45        2.94705   0.00018  -0.00166  -0.00471  -0.00643   2.94061
   A46        3.18371   0.00012  -0.00022  -0.00642  -0.00680   3.17692
   A47        2.94234   0.00005   0.00405   0.00249   0.00672   2.94906
   A48        3.11049  -0.00006  -0.00772   0.00372  -0.00362   3.10687
   A49        3.11422   0.00005  -0.00335   0.00081  -0.00240   3.11182
    D1        0.01215  -0.00032  -0.00518  -0.00195  -0.00713   0.00503
    D2       -3.12948  -0.00029  -0.00221  -0.00568  -0.00789  -3.13737
    D3        2.09647   0.00000   0.02031  -0.02534  -0.00503   2.09144
    D4       -0.00182   0.00002   0.01965  -0.02336  -0.00371  -0.00553
    D5       -2.09985   0.00004   0.02032  -0.02471  -0.00439  -2.10424
    D6       -1.04508  -0.00003   0.01761  -0.02196  -0.00434  -1.04942
    D7        3.13981  -0.00000   0.01695  -0.01997  -0.00302   3.13679
    D8        1.04178   0.00001   0.01762  -0.02132  -0.00370   1.03808
    D9        1.05830  -0.00054  -0.04411  -0.02819  -0.07237   0.98593
   D10       -1.04202  -0.00008  -0.03853  -0.02982  -0.06828  -1.11030
   D11       -1.41800  -0.00007  -0.02316   0.00294  -0.02015  -1.43815
   D12        0.55743   0.00011  -0.03199  -0.00292  -0.03480   0.52263
   D13        0.94873  -0.00009   0.01285  -0.01309  -0.00021   0.94852
   D14       -1.29502   0.00002   0.03046   0.00079   0.03128  -1.26373
   D15        2.55533  -0.00011   0.00145  -0.00014   0.00142   2.55675
   D16       -0.95845  -0.00007   0.01254  -0.01018   0.00247  -0.95598
   D17        3.08099   0.00004   0.03015   0.00370   0.03397   3.11495
   D18        0.64815  -0.00008   0.00114   0.00277   0.00410   0.65225
   D19        0.32013  -0.00006   0.02402   0.01319   0.03717   0.35731
   D20        2.41065   0.00006   0.03331   0.02653   0.05982   2.47047
   D21       -1.60167  -0.00002   0.02677   0.01380   0.04052  -1.56115
   D22        1.22790  -0.00048  -0.00307   0.00312  -0.00005   1.22785
   D23       -0.96075  -0.00038  -0.01724   0.00108  -0.01613  -0.97689
   D24        3.08781  -0.00030  -0.01388   0.00052  -0.01329   3.07452
   D25       -0.85068  -0.00011   0.00258  -0.00215   0.00029  -0.85039
   D26       -3.03933  -0.00001  -0.01159  -0.00418  -0.01579  -3.05512
   D27        1.00923   0.00007  -0.00823  -0.00474  -0.01295   0.99628
   D28        0.72544   0.00010  -0.00634   0.01129   0.00503   0.73047
   D29       -1.16056   0.00026  -0.00182   0.01057   0.00879  -1.15177
   D30       -3.13501   0.00026  -0.01102   0.01483   0.00361  -3.13140
   D31        2.76083  -0.00015  -0.00984   0.00928  -0.00046   2.76037
   D32        0.87483   0.00001  -0.00531   0.00856   0.00331   0.87813
   D33       -1.09961   0.00001  -0.01451   0.01282  -0.00188  -1.10149
   D34        1.03172   0.00001   0.02950  -0.00111   0.02845   1.06017
   D35       -1.07000   0.00005   0.03189  -0.00652   0.02533  -1.04467
   D36       -0.49267   0.00003   0.02821  -0.00381   0.02452  -0.46815
   D37       -2.59438   0.00007   0.03061  -0.00922   0.02140  -2.57299
   D38       -2.78157  -0.00007   0.02970  -0.00974   0.02011  -2.76146
   D39        1.39990  -0.00003   0.03210  -0.01515   0.01699   1.41689
   D40       -1.04163  -0.00004   0.02344   0.00331   0.02687  -1.01476
   D41        1.15293  -0.00012   0.02246  -0.00732   0.01535   1.16828
   D42        1.40069  -0.00001   0.00441   0.00261   0.00714   1.40783
   D43       -2.68794  -0.00009   0.00342  -0.00802  -0.00438  -2.69232
   D44       -2.62655   0.00009   0.02540   0.00403   0.02922  -2.59733
   D45       -0.43200   0.00001   0.02441  -0.00659   0.01770  -0.41430
   D46        1.70047  -0.00006  -0.03368  -0.00722  -0.04086   1.65961
   D47       -2.33205  -0.00005  -0.03753  -0.00631  -0.04374  -2.37579
   D48       -0.41367   0.00004  -0.03056   0.00201  -0.02858  -0.44225
   D49        1.83700   0.00005  -0.03441   0.00292  -0.03146   1.80554
         Item               Value     Threshold  Converged?
 Maximum Force            0.001826     0.000015     NO 
 RMS     Force            0.000299     0.000010     NO 
 Maximum Displacement     0.204869     0.000060     NO 
 RMS     Displacement     0.036956     0.000040     NO 
 Predicted change in Energy=-4.839013D-05
 GradGradGradGradGradGradGradGradGradGradGradGradGradGradGradGradGradGrad

                          Input orientation:                          
 ---------------------------------------------------------------------
 Center     Atomic      Atomic             Coordinates (Angstroms)
 Number     Number       Type             X           Y           Z
 ---------------------------------------------------------------------
      1          6           0        1.526386    1.113593    2.306125
      2          8           0        0.820430    0.161078    2.047504
      3          8           0        2.331083    1.760324    1.519754
      4          1           0        2.339731    1.391402    0.566837
      5          6           0        1.545267    1.714798    3.735529
      6          9           0        2.780637    1.647139    4.254495
      7          9           0        0.716236    1.056669    4.542081
      8          9           0        1.173080    3.002958    3.708125
      9          8           0        0.388371   -1.592577   -0.136031
     10          1           0        0.479306   -1.057473    0.670924
     11          1           0        1.289203   -1.904468   -0.330041
     12          8           0        2.420952    0.907856   -0.875381
     13          1           0        1.552084    0.891083   -1.315079
     14          1           0        2.765390   -0.004196   -0.948308
     15          8           0        3.058648   -1.810512   -1.012891
     16          1           0        3.847760   -2.165040   -0.595979
     17          1           0        3.050772   -2.136898   -1.948603
     18          8           0       -0.048243    0.183901   -2.022278
     19          1           0       -0.922121    0.580776   -1.988742
     20          1           0       -0.020009   -0.543320   -1.338525
     21          8           0        1.163064   -0.569896   -4.374882
     22          1           0        1.539905    0.222086   -4.766402
     23          1           0        0.650464   -0.280033   -3.592356
     24          8           0        2.864394   -2.498588   -3.566239
     25          1           0        2.264406   -1.819620   -3.952212
     26          1           0        2.527182   -3.354265   -3.841519
 ---------------------------------------------------------------------
                    Distance matrix (angstroms):
                    1          2          3          4          5
     1  C    0.000000
     2  O    1.213485   0.000000
     3  O    1.297759   2.262340   0.000000
     4  H    1.940059   2.452417   1.021875   0.000000
     5  C    1.550806   2.406006   2.351433   3.282737   0.000000
     6  F    2.377806   3.304784   2.773755   3.722716   1.341657
     7  F    2.378883   2.652518   3.498188   4.307011   1.330771
     8  F    2.379102   3.310333   2.770213   3.718316   1.341131
     9  O    3.818712   2.833691   4.213988   3.634001   5.221696
    10  H    2.912694   1.869814   3.477006   3.077175   4.267735
    11  H    4.014264   3.184171   4.235322   3.573620   5.449175
    12  O    3.311277   3.415056   2.543904   1.523288   4.762191
    13  H    3.628124   3.517839   3.065729   2.100551   5.117342
    14  H    3.657310   3.575622   3.064878   2.103460   5.136337
    15  O    4.681248   4.273500   4.437850   3.642065   6.104557
    16  H    4.955847   4.643657   4.710107   4.034175   6.254324
    17  H    5.567059   5.120936   5.266477   4.391118   7.029328
    18  O    4.698814   4.161519   4.548878   3.723439   6.167273
    19  H    4.972420   4.416323   4.927902   4.222296   6.335715
    20  H    4.291872   3.559172   4.359377   3.597489   5.770200
    21  O    6.899420   6.472926   6.445225   5.445349   8.434730
    22  H    7.128506   6.852057   6.519807   5.518193   8.631978
    23  H    6.123847   5.659637   5.755102   4.790220   7.647085
    24  O    7.023017   6.539551   6.655079   5.699966   8.532791
    25  H    6.950913   6.481113   6.539332   5.544199   8.491798
    26  H    7.665303   7.067618   7.412200   6.479976   9.169035
                    6          7          8          9         10
     6  F    0.000000
     7  F    2.166359   0.000000
     8  F    2.172788   2.166156   0.000000
     9  O    5.957803   5.386161   6.042536   0.000000
    10  H    5.045100   4.417193   5.117911   0.972513   0.000000
    11  H    5.988009   5.730113   6.356343   0.972838   1.541189
    12  O    5.195338   5.681293   5.191836   3.306084   3.166001
    13  H    5.753357   5.918816   5.462255   2.985456   2.981934
    14  H    5.458598   5.955571   5.767216   2.972031   2.992905
    15  O    6.306980   6.675727   7.000918   2.818999   3.171010
    16  H    6.260875   6.825358   7.237915   3.536472   3.765399
    17  H    7.271198   7.601177   7.870350   3.266509   3.826161
    18  O    7.038573   6.666105   6.502017   2.627629   3.012084
    19  H    7.336590   6.749988   6.535375   3.142195   3.423693
    20  H    6.627488   6.138693   6.282374   1.647334   2.133437
    21  O    9.055271   9.075109   8.837442   4.428757   5.115214
    22  H    9.216657   9.382047   8.926668   5.104838   5.685653
    23  H    8.356117   8.243795   8.021731   3.706433   4.336964
    24  O    8.852002   9.110394   9.275986   4.326416   5.071391
    25  H    8.923842   9.100708   9.117511   4.258438   5.014064
    26  H    9.519649   9.644719   9.962178   4.626953   5.461793
                   11         12         13         14         15
    11  H    0.000000
    12  O    3.080165   0.000000
    13  H    2.975653   0.973934   0.000000
    14  H    2.484435   0.977647   1.551823   0.000000
    15  O    1.898960   2.795548   3.108001   1.831107   0.000000
    16  H    2.585505   3.399490   3.889360   2.442316   0.960314
    17  H    2.403517   3.289225   3.437453   2.372857   0.991032
    18  O    3.002284   2.817163   1.887136   3.017502   3.827442
    19  H    3.717214   3.538742   2.582984   3.875878   4.745215
    20  H    2.140981   2.877274   2.128271   2.863804   3.345137
    21  O    4.261190   4.001568   3.412945   3.824772   4.054054
    22  H    4.926092   4.048033   3.515585   4.016324   4.530660
    23  H    3.699929   3.453645   2.714852   3.397056   3.846473
    24  O    3.647901   4.363624   4.275483   3.617369   2.651559
    25  H    3.752112   4.114672   3.848349   3.545447   3.044752
    26  H    3.995620   5.193740   5.035543   4.432875   3.266001
                   16         17         18         19         20
    16  H    0.000000
    17  H    1.570214   0.000000
    18  O    4.767671   3.872393   0.000000
    19  H    5.677240   4.813651   0.960363   0.000000
    20  H    4.259224   3.513030   0.998582   1.581195   0.000000
    21  O    4.902263   3.450474   2.751403   3.371306   3.258809
    22  H    5.330759   3.973351   3.170786   3.729025   3.843113
    23  H    4.770139   3.451282   1.780048   2.405326   2.366137
    24  O    3.146539   1.668024   4.250061   5.129198   4.135888
    25  H    3.727013   2.175658   3.617608   4.446467   3.698494
    26  H    3.700231   2.310684   4.739311   5.551128   4.544731
                   21         22         23         24         25
    21  O    0.000000
    22  H    0.960486   0.000000
    23  H    0.979350   1.556154   0.000000
    24  O    2.695976   3.255262   3.134351   0.000000
    25  H    1.718551   2.314384   2.259344   0.984865   0.000000
    26  H    3.146110   3.823665   3.610409   0.960038   1.560910
                   26
    26  H    0.000000
 Stoichiometry    C2H13F3O8
 Framework group  C1[X(C2H13F3O8)]
 Deg. of freedom    72
 Full point group                 C1      NOp   1
 Largest Abelian subgroup         C1      NOp   1
 Largest concise Abelian subgroup C1      NOp   1
                         Standard orientation:                         
 ---------------------------------------------------------------------
 Center     Atomic      Atomic             Coordinates (Angstroms)
 Number     Number       Type             X           Y           Z
 ---------------------------------------------------------------------
      1          6           0        1.997175    0.033917   -0.016347
      2          8           0        1.392907    0.031070    1.035982
      3          8           0        1.520427    0.093214   -1.221906
      4          1           0        0.500265    0.147554   -1.245239
      5          6           0        3.546058   -0.040920   -0.035288
      6          9           0        3.952889   -1.133216   -0.699683
      7          9           0        4.037288   -0.095849    1.200280
      8          9           0        4.060807    1.036234   -0.646356
      9          8           0       -1.303025   -0.081987    1.901413
     10          1           0       -0.350887   -0.060705    1.704536
     11          1           0       -1.635821   -0.867511    1.433853
     12          8           0       -1.015180    0.227030   -1.377587
     13          1           0       -1.395791    0.978012   -0.887986
     14          1           0       -1.466322   -0.566017   -1.026388
     15          8           0       -2.274900   -1.879951   -0.040118
     16          1           0       -2.064804   -2.796957   -0.232894
     17          1           0       -3.261425   -1.792488   -0.075691
     18          8           0       -2.280509    1.910035    0.494001
     19          1           0       -2.059992    2.777645    0.841743
     20          1           0       -1.956259    1.230184    1.149616
     21          8           0       -4.771841    1.281993   -0.490400
     22          1           0       -4.815774    1.620567   -1.388158
     23          1           0       -3.923708    1.594445   -0.113345
     24          8           0       -4.878475   -1.390683   -0.153179
     25          1           0       -4.933246   -0.418245   -0.299207
     26          1           0       -5.469717   -1.594737    0.575153
 ---------------------------------------------------------------------
 Rotational constants (GHZ):           1.1394069           0.2062010           0.2017769
 Standard basis: 6-31++G(d,p) (6D, 7F)
 There are   325 symmetry adapted cartesian basis functions of A   symmetry.
 There are   325 symmetry adapted basis functions of A   symmetry.
   325 basis functions,   520 primitive gaussians,   325 cartesian basis functions
    58 alpha electrons       58 beta electrons
       nuclear repulsion energy       957.5291744103 Hartrees.
 NAtoms=   26 NActive=   26 NUniq=   26 SFac= 1.00D+00 NAtFMM=   60 NAOKFM=F Big=F
 Integral buffers will be    131072 words long.
 Raffenetti 2 integral format.
 Two-electron integral symmetry is turned on.
 Nuclear repulsion after empirical dispersion term =      957.5160220179 Hartrees.
 One-electron integrals computed using PRISM.
 NBasis=   325 RedAO= T EigKep=  3.53D-05  NBF=   325
 NBsUse=   325 1.00D-06 EigRej= -1.00D+00 NBFU=   325
 Initial guess from the checkpoint file:  "/local_scratch/slurm.5787591/Gau-2291536.chk"
 B after Tr=     0.000000   -0.000000   -0.000000
         Rot=    0.999803    0.019856   -0.000094   -0.000443 Ang=   2.28 deg.
 ExpMin= 3.60D-02 ExpMax= 7.00D+03 ExpMxC= 1.05D+03 IAcc=3 IRadAn=         5 AccDes= 0.00D+00
 Harris functional with IExCor= 4639 and IRadAn=       5 diagonalized for initial guess.
 HarFok:  IExCor= 4639 AccDes= 0.00D+00 IRadAn=         5 IDoV= 1 UseB2=F ITyADJ=14
 ICtDFT=  3500011 ScaDFX=  1.000000  1.000000  1.000000  1.000000
 FoFCou: FMM=F IPFlag=           0 FMFlag=      100000 FMFlg1=           0
         NFxFlg=           0 DoJE=T BraDBF=F KetDBF=T FulRan=T
         wScrn=  0.000000 ICntrl=       500 IOpCl=  0 I1Cent=   200000004 NGrid=           0
         NMat0=    1 NMatS0=      1 NMatT0=    0 NMatD0=    1 NMtDS0=    0 NMtDT0=    0
 Petite list used in FoFCou.
 Requested convergence on RMS density matrix=1.00D-10 within 128 cycles.
 Requested convergence on MAX density matrix=1.00D-08.
 Requested convergence on             energy=1.00D-08.
 No special actions if energy rises.
 SCF Done:  E(RwB97XD) =  -985.249222873     A.U. after   15 cycles
            NFock= 15  Conv=0.83D-10     -V/T= 2.0083
 Calling FoFJK, ICntrl=      2127 FMM=F ISym2X=0 I1Cent= 0 IOpClX= 0 NMat=1 NMatS=1 NMatT=0.
 ***** Axes restored to original set *****
 -------------------------------------------------------------------
 Center     Atomic                   Forces (Hartrees/Bohr)
 Number     Number              X              Y              Z
 -------------------------------------------------------------------
      1        6           0.000176626    0.000237031   -0.000019967
      2        8           0.000034660   -0.000012066    0.000157606
      3        8          -0.000134863    0.000731571    0.002052871
      4        1           0.000127472   -0.000832896   -0.002165279
      5        6          -0.000039504   -0.000099328   -0.000011249
      6        9          -0.000020071    0.000020526   -0.000017320
      7        9          -0.000017742    0.000019268    0.000062166
      8        9           0.000003997    0.000032171   -0.000011650
      9        8           0.000208153   -0.000052410   -0.000289006
     10        1          -0.000174902   -0.000076747    0.000106680
     11        1          -0.000161879    0.000060907   -0.000100339
     12        8          -0.000099721    0.000291798    0.000142051
     13        1           0.000098163   -0.000063391    0.000007312
     14        1          -0.000021506   -0.000216024   -0.000007338
     15        8           0.000176355   -0.000111115    0.000103888
     16        1          -0.000007087    0.000127174    0.000225009
     17        1          -0.000150909    0.000013383   -0.000276693
     18        8           0.000146254    0.000083171   -0.000218805
     19        1          -0.000000209   -0.000098849    0.000061299
     20        1          -0.000079750   -0.000044730    0.000163900
     21        8          -0.000081158    0.000177823   -0.000045225
     22        1          -0.000042787   -0.000176993    0.000077535
     23        1           0.000093009   -0.000031563    0.000035731
     24        8          -0.000028624   -0.000008535   -0.000089633
     25        1           0.000001340    0.000045070    0.000052164
     26        1          -0.000005316   -0.000015247    0.000004293
 -------------------------------------------------------------------
 Cartesian Forces:  Max     0.002165279 RMS     0.000377948

 GradGradGradGradGradGradGradGradGradGradGradGradGradGradGradGradGradGrad
 Berny optimization.
 Using GEDIIS/GDIIS optimizer.
 FormGI is forming the generalized inverse of G from B-inverse, IUseBI=4.
 Internal  Forces:  Max     0.002386980 RMS     0.000269233
 Search for a local minimum.
 Step number   8 out of a maximum of  156
 All quantities printed in internal units (Hartrees-Bohrs-Radians)
 Mixed Optimization -- En-DIIS/RFO-DIIS
 Swapping is turned off.
 Update second derivatives using D2CorX and points    5    6    7    8
 DE= -4.93D-06 DEPred=-4.84D-05 R= 1.02D-01
 Trust test= 1.02D-01 RLast= 1.91D-01 DXMaxT set to 1.52D+00
 ITU=  0  0  0  1  1  1  1  0
     Eigenvalues ---    0.00020   0.00030   0.00038   0.00149   0.00189
     Eigenvalues ---    0.00258   0.00378   0.00396   0.00460   0.00518
     Eigenvalues ---    0.00648   0.00762   0.00848   0.00963   0.01096
     Eigenvalues ---    0.01144   0.01239   0.01365   0.01417   0.01538
     Eigenvalues ---    0.01630   0.01722   0.01781   0.01820   0.01969
     Eigenvalues ---    0.02123   0.02178   0.02349   0.02633   0.02729
     Eigenvalues ---    0.02809   0.02934   0.03121   0.03343   0.03400
     Eigenvalues ---    0.04181   0.04544   0.05089   0.05106   0.05467
     Eigenvalues ---    0.06171   0.06806   0.06968   0.08350   0.10558
     Eigenvalues ---    0.11643   0.13599   0.19686   0.21306   0.21881
     Eigenvalues ---    0.23978   0.28127   0.34869   0.37368   0.37782
     Eigenvalues ---    0.38527   0.39960   0.43230   0.43776   0.45861
     Eigenvalues ---    0.46944   0.49569   0.51088   0.53456   0.55495
     Eigenvalues ---    0.57018   0.57405   0.57499   0.57513   0.60348
     Eigenvalues ---    0.84733   0.99168
 En-DIIS/RFO-DIIS/Sim-DIIS IScMMF=       -3 using points:     8    7    6    5    4
 RFO step:  Lambda=-4.69453934D-05.
 DidBck=T Rises=F RFO-DIIS coefs:    0.46037    0.27877    0.40343   -0.18032    0.03775
 Iteration  1 RMS(Cart)=  0.02322083 RMS(Int)=  0.00027986
 Iteration  2 RMS(Cart)=  0.00038606 RMS(Int)=  0.00006139
 Iteration  3 RMS(Cart)=  0.00000008 RMS(Int)=  0.00006139
 Variable       Old X    -DE/DX   Delta X   Delta X   Delta X     New X
                                 (Linear)    (Quad)   (Total)
    R1        2.29315  -0.00004   0.00137  -0.00068   0.00068   2.29384
    R2        2.45241  -0.00008  -0.00090  -0.00007  -0.00097   2.45143
    R3        2.93060   0.00001  -0.00043   0.00052   0.00009   2.93069
    R4        1.93106   0.00239   0.01294  -0.00301   0.00993   1.94099
    R5        2.87860   0.00006  -0.02603   0.00613  -0.01990   2.85869
    R6        2.53536  -0.00003   0.00018  -0.00047  -0.00029   2.53507
    R7        2.51479   0.00004  -0.00001   0.00033   0.00033   2.51512
    R8        2.53437   0.00003   0.00059   0.00011   0.00070   2.53507
    R9        1.83778   0.00003   0.00033  -0.00034  -0.00001   1.83777
   R10        1.83840  -0.00012   0.00005  -0.00017  -0.00007   1.83833
   R11        3.11301  -0.00011  -0.00598   0.00058  -0.00540   3.10761
   R12        3.58851   0.00003  -0.00246   0.00039  -0.00202   3.58650
   R13        1.84047   0.00003   0.00077  -0.00049   0.00027   1.84074
   R14        1.84748   0.00027   0.00102  -0.00042   0.00055   1.84804
   R15        3.56617   0.00013  -0.00492   0.00187  -0.00307   3.56310
   R16        3.46029   0.00009  -0.00232  -0.00265  -0.00501   3.45528
   R17        1.81473   0.00005   0.00011  -0.00011  -0.00001   1.81473
   R18        1.87278   0.00029   0.00080  -0.00014   0.00067   1.87345
   R19        3.15211   0.00002  -0.00096   0.00111   0.00016   3.15227
   R20        1.81482  -0.00004   0.00015  -0.00008   0.00007   1.81489
   R21        1.88705   0.00005   0.00089   0.00016   0.00104   1.88808
   R22        3.36380  -0.00010  -0.00937   0.00263  -0.00676   3.35704
   R23        1.81505  -0.00019  -0.00036   0.00000  -0.00036   1.81470
   R24        1.85070  -0.00014   0.00025  -0.00007   0.00016   1.85086
   R25        3.24759  -0.00012  -0.00245   0.00129  -0.00114   3.24645
   R26        1.86113  -0.00010   0.00022  -0.00017   0.00008   1.86121
   R27        1.81421   0.00001   0.00012  -0.00006   0.00007   1.81428
    A1        2.24306   0.00019   0.00071  -0.00032   0.00039   2.24346
    A2        2.10345  -0.00012  -0.00090  -0.00034  -0.00124   2.10221
    A3        1.93667  -0.00007   0.00020   0.00065   0.00085   1.93752
    A4        1.97185   0.00089   0.00104  -0.00024   0.00079   1.97264
    A5        1.92644  -0.00001   0.00000   0.00137   0.00137   1.92780
    A6        1.93834   0.00011   0.00058  -0.00004   0.00054   1.93888
    A7        1.92852  -0.00004  -0.00078  -0.00044  -0.00123   1.92730
    A8        1.89045  -0.00002   0.00010  -0.00018  -0.00009   1.89037
    A9        1.88796  -0.00001   0.00006  -0.00028  -0.00021   1.88775
   A10        1.89074  -0.00003   0.00005  -0.00046  -0.00041   1.89033
   A11        1.82895  -0.00001  -0.00035  -0.00037  -0.00070   1.82825
   A12        1.85294   0.00005   0.00335   0.00104   0.00439   1.85733
   A13        1.86313  -0.00001   0.00013  -0.00142  -0.00131   1.86182
   A14        2.73552   0.00004   0.00243   0.00001   0.00249   2.73801
   A15        1.96637   0.00025  -0.00219  -0.00051  -0.00270   1.96367
   A16        1.96660   0.00022   0.00326   0.00089   0.00420   1.97079
   A17        1.83855  -0.00035   0.00018  -0.00030  -0.00014   1.83841
   A18        1.45745   0.00011   0.00025   0.00128   0.00161   1.45906
   A19        2.20347   0.00003  -0.00427   0.00347  -0.00077   2.20269
   A20        1.89212  -0.00018   0.00394  -0.00607  -0.00217   1.88994
   A21        2.07199  -0.00011  -0.00778   0.00426  -0.00354   2.06845
   A22        1.93575  -0.00001   0.00181   0.00002   0.00176   1.93751
   A23        1.87010   0.00013   0.00534  -0.00256   0.00284   1.87294
   A24        2.21893   0.00000   0.00251  -0.00268  -0.00025   2.21869
   A25        1.56313   0.00011   0.00335  -0.00054   0.00294   1.56607
   A26        1.66629  -0.00000   0.00302   0.00786   0.01094   1.67723
   A27        1.87840  -0.00006  -0.00265   0.00109  -0.00159   1.87681
   A28        2.08941  -0.00005  -0.00120  -0.00382  -0.00491   2.08451
   A29        1.98565   0.00005  -0.00447  -0.00125  -0.00589   1.97975
   A30        1.86190   0.00003   0.00156  -0.00005   0.00150   1.86340
   A31        2.03581  -0.00001   0.00488  -0.00239   0.00266   2.03847
   A32        1.93279  -0.00007   0.00398  -0.00489  -0.00107   1.93173
   A33        1.87407  -0.00008   0.00112   0.00353   0.00462   1.87869
   A34        2.10667  -0.00000   0.00071  -0.00270  -0.00204   2.10462
   A35        1.86304   0.00004   0.00047  -0.00089  -0.00040   1.86264
   A36        3.20545   0.00097   0.00367  -0.00227   0.00139   3.20685
   A37        3.08176   0.00031  -0.00895  -0.00008  -0.00903   3.07273
   A38        3.04885   0.00028   0.00278   0.00314   0.00604   3.05490
   A39        2.98967   0.00013  -0.00766   0.00606  -0.00168   2.98799
   A40        2.97559   0.00021   0.00695   0.00003   0.00700   2.98260
   A41        2.98568   0.00020   0.00358   0.00163   0.00498   2.99065
   A42        2.99026  -0.00002   0.00535  -0.00063   0.00465   2.99490
   A43        3.14797  -0.00019  -0.00435  -0.00415  -0.00850   3.13947
   A44        3.54465  -0.00001   0.00237  -0.00347  -0.00111   3.54354
   A45        2.94061  -0.00007   0.00256  -0.00355  -0.00101   2.93960
   A46        3.17692   0.00001   0.00548   0.00235   0.00793   3.18485
   A47        2.94906  -0.00010  -0.00157  -0.00016  -0.00186   2.94721
   A48        3.10687   0.00005  -0.00339  -0.00109  -0.00449   3.10239
   A49        3.11182  -0.00003  -0.00016  -0.00263  -0.00297   3.10885
    D1        0.00503   0.00013  -0.00032   0.00508   0.00475   0.00978
    D2       -3.13737   0.00013   0.00041   0.00575   0.00617  -3.13121
    D3        2.09144   0.00003   0.00076   0.01406   0.01483   2.10627
    D4       -0.00553  -0.00001   0.00026   0.01342   0.01368   0.00815
    D5       -2.10424  -0.00002   0.00034   0.01431   0.01465  -2.08959
    D6       -1.04942   0.00003   0.00010   0.01345   0.01355  -1.03588
    D7        3.13679  -0.00001  -0.00040   0.01280   0.01240  -3.13400
    D8        1.03808  -0.00002  -0.00032   0.01370   0.01337   1.05146
    D9        0.98593   0.00020   0.02058   0.00544   0.02601   1.01195
   D10       -1.11030   0.00001   0.01825   0.00626   0.02452  -1.08578
   D11       -1.43815  -0.00013  -0.00197   0.00187  -0.00011  -1.43827
   D12        0.52263  -0.00007   0.00168   0.00229   0.00397   0.52660
   D13        0.94852   0.00010   0.00716  -0.00018   0.00696   0.95548
   D14       -1.26373   0.00003   0.00193   0.00296   0.00493  -1.25881
   D15        2.55675   0.00018   0.01405   0.00814   0.02215   2.57890
   D16       -0.95598   0.00008   0.00578   0.00040   0.00615  -0.94983
   D17        3.11495   0.00001   0.00055   0.00354   0.00412   3.11907
   D18        0.65225   0.00016   0.01268   0.00872   0.02134   0.67360
   D19        0.35731  -0.00006  -0.00823   0.00020  -0.00802   0.34929
   D20        2.47047  -0.00010  -0.01922   0.00772  -0.01152   2.45895
   D21       -1.56115  -0.00008  -0.01018  -0.00022  -0.01037  -1.57152
   D22        1.22785   0.00032  -0.00139  -0.00112  -0.00249   1.22535
   D23       -0.97689   0.00022   0.00472  -0.00727  -0.00259  -0.97947
   D24        3.07452   0.00019   0.00322  -0.00712  -0.00389   3.07063
   D25       -0.85039   0.00008  -0.00145  -0.00047  -0.00192  -0.85231
   D26       -3.05512  -0.00002   0.00466  -0.00663  -0.00202  -3.05714
   D27        0.99628  -0.00005   0.00316  -0.00648  -0.00332   0.99296
   D28        0.73047  -0.00013  -0.00723  -0.00194  -0.00906   0.72141
   D29       -1.15177  -0.00019  -0.00435  -0.00296  -0.00733  -1.15910
   D30       -3.13140  -0.00024   0.00077  -0.00096  -0.00022  -3.13162
   D31        2.76037   0.00005  -0.00539  -0.00033  -0.00560   2.75478
   D32        0.87813   0.00000  -0.00251  -0.00136  -0.00386   0.87427
   D33       -1.10149  -0.00005   0.00261   0.00065   0.00324  -1.09825
   D34        1.06017   0.00005  -0.01555   0.00251  -0.01305   1.04712
   D35       -1.04467   0.00006  -0.01562   0.00193  -0.01366  -1.05833
   D36       -0.46815  -0.00004  -0.01522   0.00174  -0.01349  -0.48163
   D37       -2.57299  -0.00004  -0.01529   0.00116  -0.01409  -2.58708
   D38       -2.76146   0.00001  -0.01182  -0.00333  -0.01522  -2.77669
   D39        1.41689   0.00001  -0.01189  -0.00391  -0.01583   1.40106
   D40       -1.01476   0.00007  -0.02771  -0.00244  -0.03024  -1.04500
   D41        1.16828   0.00009  -0.01605  -0.00768  -0.02381   1.14446
   D42        1.40783   0.00003  -0.02107  -0.00098  -0.02192   1.38591
   D43       -2.69232   0.00005  -0.00941  -0.00622  -0.01550  -2.70781
   D44       -2.59733  -0.00007  -0.03316  -0.00523  -0.03826  -2.63560
   D45       -0.41430  -0.00005  -0.02149  -0.01047  -0.03184  -0.44614
   D46        1.65961   0.00001   0.03417  -0.00113   0.03312   1.69273
   D47       -2.37579  -0.00001   0.03720  -0.00375   0.03346  -2.34233
   D48       -0.44225   0.00005   0.02356   0.00420   0.02790  -0.41435
   D49        1.80554   0.00002   0.02659   0.00158   0.02823   1.83377
         Item               Value     Threshold  Converged?
 Maximum Force            0.002387     0.000015     NO 
 RMS     Force            0.000269     0.000010     NO 
 Maximum Displacement     0.111043     0.000060     NO 
 RMS     Displacement     0.023229     0.000040     NO 
 Predicted change in Energy=-2.370758D-05
 GradGradGradGradGradGradGradGradGradGradGradGradGradGradGradGradGradGrad

                          Input orientation:                          
 ---------------------------------------------------------------------
 Center     Atomic      Atomic             Coordinates (Angstroms)
 Number     Number       Type             X           Y           Z
 ---------------------------------------------------------------------
      1          6           0        1.536028    1.105521    2.310643
      2          8           0        0.850876    0.136046    2.057446
      3          8           0        2.333407    1.759531    1.523689
      4          1           0        2.354066    1.382030    0.568669
      5          6           0        1.529439    1.722582    3.733435
      6          9           0        2.763664    1.702849    4.258725
      7          9           0        0.718901    1.047054    4.544670
      8          9           0        1.114319    2.997461    3.688923
      9          8           0        0.388320   -1.593912   -0.145961
     10          1           0        0.480571   -1.073873    0.670627
     11          1           0        1.287644   -1.908708   -0.342076
     12          8           0        2.444236    0.900674   -0.862623
     13          1           0        1.578367    0.893055   -1.308759
     14          1           0        2.781074   -0.014477   -0.936129
     15          8           0        3.060089   -1.819804   -1.014780
     16          1           0        3.844781   -2.181090   -0.595342
     17          1           0        3.053130   -2.140021   -1.953002
     18          8           0       -0.028899    0.203921   -2.013707
     19          1           0       -0.898934    0.608889   -1.976196
     20          1           0       -0.007898   -0.527773   -1.333675
     21          8           0        1.139410   -0.577526   -4.375404
     22          1           0        1.502759    0.207028   -4.793284
     23          1           0        0.644494   -0.273975   -3.586604
     24          8           0        2.857822   -2.492811   -3.571639
     25          1           0        2.252447   -1.816318   -3.953638
     26          1           0        2.524263   -3.349577   -3.848101
 ---------------------------------------------------------------------
                    Distance matrix (angstroms):
                    1          2          3          4          5
     1  C    0.000000
     2  O    1.213847   0.000000
     3  O    1.297243   2.262410   0.000000
     4  H    1.944253   2.455303   1.027130   0.000000
     5  C    1.550853   2.405511   2.351746   3.288120   0.000000
     6  F    2.378847   3.310477   2.769252   3.726555   1.341504
     7  F    2.379494   2.652100   3.498654   4.312141   1.330944
     8  F    2.378430   3.304363   2.776128   3.725933   1.341500
     9  O    3.826105   2.839316   4.220980   3.637456   5.229818
    10  H    2.924620   1.877311   3.491259   3.090605   4.277976
    11  H    4.022958   3.182686   4.246254   3.577103   5.463929
    12  O    3.307027   3.413248   2.538583   1.512756   4.757745
    13  H    3.625880   3.526137   3.056734   2.089388   5.110208
    14  H    3.653227   3.565083   3.065651   2.096899   5.137002
    15  O    4.683879   4.259641   4.447868   3.641088   6.118573
    16  H    4.957510   4.622756   4.722609   4.033977   6.271983
    17  H    5.569005   5.110196   5.273697   4.387751   7.041087
    18  O    4.686351   4.165681   4.529192   3.706093   6.145273
    19  H    4.955065   4.422181   4.901142   4.201915   6.303744
    20  H    4.281636   3.560597   4.344881   3.584011   5.753530
    21  O    6.906025   6.478734   6.456528   5.455190   8.437765
    22  H    7.160599   6.882041   6.557773   5.554808   8.660401
    23  H    6.121713   5.662686   5.753491   4.788662   7.638870
    24  O    7.021138   6.528807   6.657311   5.693006   8.538047
    25  H    6.949217   6.473737   6.541740   5.539948   8.493389
    26  H    7.665158   7.058703   7.415898   6.474947   9.175847
                    6          7          8          9         10
     6  F    0.000000
     7  F    2.166307   0.000000
     8  F    2.172794   2.166275   0.000000
     9  O    5.992675   5.393145   6.026120   0.000000
    10  H    5.079089   4.423047   5.107593   0.972506   0.000000
    11  H    6.032358   5.739363   6.352125   0.972800   1.540741
    12  O    5.193624   5.677766   5.184763   3.311096   3.178942
    13  H    5.749572   5.918195   5.442490   2.992208   2.998655
    14  H    5.471382   5.951350   5.765497   2.973928   2.999383
    15  O    6.348764   6.678886   7.008344   2.818549   3.170319
    16  H    6.309973   6.827281   7.254498   3.534663   3.761185
    17  H    7.310061   7.604329   7.872994   3.265707   3.825985
    18  O    7.027702   6.654501   6.452194   2.625785   3.016284
    19  H    7.313386   6.732836   6.469315   3.139923   3.426426
    20  H    6.628135   6.128887   6.238039   1.644477   2.134023
    21  O    9.076700   9.076553   8.821255   4.414222   5.113009
    22  H    9.261006   9.408372   8.937854   5.107148   5.704376
    23  H    8.363486   8.238220   7.991015   3.694033   4.334827
    24  O    8.884089   9.109342   9.268153   4.317606   5.065721
    25  H    8.949234   9.097907   9.103656   4.245331   5.007455
    26  H    9.555363   9.645118   9.953872   4.620655   5.456593
                   11         12         13         14         15
    11  H    0.000000
    12  O    3.082418   0.000000
    13  H    2.978065   0.974077   0.000000
    14  H    2.484219   0.977938   1.552086   0.000000
    15  O    1.897892   2.793462   3.105081   1.828454   0.000000
    16  H    2.584045   3.395620   3.885352   2.437585   0.960311
    17  H    2.401152   3.287172   3.433587   2.371915   0.991387
    18  O    2.998472   2.815468   1.885513   3.017419   3.825594
    19  H    3.713457   3.535813   2.581326   3.874633   4.743072
    20  H    2.137447   2.876685   2.129697   2.863543   3.344187
    21  O    4.249912   4.028309   3.429227   3.852362   4.065225
    22  H    4.933140   4.100929   3.552219   4.069496   4.561844
    23  H    3.689574   3.469718   2.724455   3.414283   3.852138
    24  O    3.638229   4.361830   4.268691   3.618556   2.651675
    25  H    3.739353   4.119855   3.845838   3.554074   3.047817
    26  H    3.987172   5.194624   5.034174   4.434910   3.264204
                   16         17         18         19         20
    16  H    0.000000
    17  H    1.572145   0.000000
    18  O    4.765022   3.872551   0.000000
    19  H    5.673938   4.814131   0.960399   0.000000
    20  H    4.256963   3.514656   0.999130   1.580752   0.000000
    21  O    4.917247   3.460020   2.748312   3.364317   3.251293
    22  H    5.367578   3.997435   3.173647   3.723655   3.845896
    23  H    4.777716   3.457211   1.776471   2.398965   2.359178
    24  O    3.151128   1.668110   4.246490   5.126324   4.133063
    25  H    3.734534   2.179087   3.612373   4.441071   3.692387
    26  H    3.699943   2.309573   4.744575   5.558036   4.549369
                   21         22         23         24         25
    21  O    0.000000
    22  H    0.960298   0.000000
    23  H    0.979434   1.556939   0.000000
    24  O    2.695792   3.258488   3.134051   0.000000
    25  H    1.717947   2.315376   2.258107   0.984908   0.000000
    26  H    3.143268   3.819199   3.614034   0.960073   1.560739
                   26
    26  H    0.000000
 Stoichiometry    C2H13F3O8
 Framework group  C1[X(C2H13F3O8)]
 Deg. of freedom    72
 Full point group                 C1      NOp   1
 Largest Abelian subgroup         C1      NOp   1
 Largest concise Abelian subgroup C1      NOp   1
                         Standard orientation:                         
 ---------------------------------------------------------------------
 Center     Atomic      Atomic             Coordinates (Angstroms)
 Number     Number       Type             X           Y           Z
 ---------------------------------------------------------------------
      1          6           0        1.996844    0.014460   -0.017470
      2          8           0        1.390023   -0.026940    1.032995
      3          8           0        1.522726    0.098992   -1.222006
      4          1           0        0.496831    0.142243   -1.247816
      5          6           0        3.546904   -0.032918   -0.032044
      6          9           0        3.977039   -1.089040   -0.738600
      7          9           0        4.034727   -0.129071    1.202539
      8          9           0        4.043979    1.078050   -0.596216
      9          8           0       -1.313357   -0.102324    1.897735
     10          1           0       -0.358668   -0.093902    1.712622
     11          1           0       -1.650790   -0.881688    1.423317
     12          8           0       -1.007917    0.217796   -1.383665
     13          1           0       -1.389213    0.969222   -0.894996
     14          1           0       -1.462077   -0.574850   -1.034645
     15          8           0       -2.284964   -1.883739   -0.058476
     16          1           0       -2.076988   -2.800656   -0.253944
     17          1           0       -3.271107   -1.789975   -0.098235
     18          8           0       -2.262236    1.902020    0.491684
     19          1           0       -2.033181    2.766116    0.842738
     20          1           0       -1.944182    1.217301    1.146101
     21          8           0       -4.773163    1.306655   -0.453834
     22          1           0       -4.843213    1.669089   -1.340347
     23          1           0       -3.913611    1.607004   -0.092932
     24          8           0       -4.884357   -1.371905   -0.170560
     25          1           0       -4.934508   -0.396632   -0.298508
     26          1           0       -5.477522   -1.586409    0.553239
 ---------------------------------------------------------------------
 Rotational constants (GHZ):           1.1411732           0.2061158           0.2016449
 Standard basis: 6-31++G(d,p) (6D, 7F)
 There are   325 symmetry adapted cartesian basis functions of A   symmetry.
 There are   325 symmetry adapted basis functions of A   symmetry.
   325 basis functions,   520 primitive gaussians,   325 cartesian basis functions
    58 alpha electrons       58 beta electrons
       nuclear repulsion energy       957.4766653606 Hartrees.
 NAtoms=   26 NActive=   26 NUniq=   26 SFac= 1.00D+00 NAtFMM=   60 NAOKFM=F Big=F
 Integral buffers will be    131072 words long.
 Raffenetti 2 integral format.
 Two-electron integral symmetry is turned on.
 Nuclear repulsion after empirical dispersion term =      957.4635338655 Hartrees.
 One-electron integrals computed using PRISM.
 NBasis=   325 RedAO= T EigKep=  3.50D-05  NBF=   325
 NBsUse=   325 1.00D-06 EigRej= -1.00D+00 NBFU=   325
 Initial guess from the checkpoint file:  "/local_scratch/slurm.5787591/Gau-2291536.chk"
 B after Tr=    -0.000000   -0.000000   -0.000000
         Rot=    0.999968   -0.007965    0.000199    0.000188 Ang=  -0.91 deg.
 ExpMin= 3.60D-02 ExpMax= 7.00D+03 ExpMxC= 1.05D+03 IAcc=3 IRadAn=         5 AccDes= 0.00D+00
 Harris functional with IExCor= 4639 and IRadAn=       5 diagonalized for initial guess.
 HarFok:  IExCor= 4639 AccDes= 0.00D+00 IRadAn=         5 IDoV= 1 UseB2=F ITyADJ=14
 ICtDFT=  3500011 ScaDFX=  1.000000  1.000000  1.000000  1.000000
 FoFCou: FMM=F IPFlag=           0 FMFlag=      100000 FMFlg1=           0
         NFxFlg=           0 DoJE=T BraDBF=F KetDBF=T FulRan=T
         wScrn=  0.000000 ICntrl=       500 IOpCl=  0 I1Cent=   200000004 NGrid=           0
         NMat0=    1 NMatS0=      1 NMatT0=    0 NMatD0=    1 NMtDS0=    0 NMtDT0=    0
 Petite list used in FoFCou.
 Requested convergence on RMS density matrix=1.00D-10 within 128 cycles.
 Requested convergence on MAX density matrix=1.00D-08.
 Requested convergence on             energy=1.00D-08.
 No special actions if energy rises.
 SCF Done:  E(RwB97XD) =  -985.249247395     A.U. after   15 cycles
            NFock= 15  Conv=0.51D-10     -V/T= 2.0083
 Calling FoFJK, ICntrl=      2127 FMM=F ISym2X=0 I1Cent= 0 IOpClX= 0 NMat=1 NMatS=1 NMatT=0.
 ***** Axes restored to original set *****
 -------------------------------------------------------------------
 Center     Atomic                   Forces (Hartrees/Bohr)
 Number     Number              X              Y              Z
 -------------------------------------------------------------------
      1        6          -0.000010954   -0.000104846   -0.000053521
      2        8           0.000024735    0.000091519    0.000044913
      3        8          -0.000098199    0.000005240    0.000082790
      4        1           0.000043124   -0.000010198   -0.000052562
      5        6           0.000003379   -0.000025801    0.000013188
      6        9          -0.000012443    0.000007445    0.000005149
      7        9           0.000039617    0.000033303   -0.000014149
      8        9           0.000003870    0.000011412   -0.000002742
      9        8           0.000066465   -0.000001132   -0.000029426
     10        1          -0.000005337    0.000014207    0.000003259
     11        1          -0.000049674    0.000018354   -0.000044617
     12        8          -0.000053626    0.000125314   -0.000010644
     13        1           0.000033874   -0.000050619    0.000062777
     14        1          -0.000015188   -0.000108342    0.000003092
     15        8           0.000089801   -0.000046817   -0.000065056
     16        1          -0.000013902    0.000040444    0.000076611
     17        1          -0.000098432    0.000032171   -0.000016719
     18        8           0.000009657   -0.000045884    0.000040390
     19        1           0.000014965    0.000003504    0.000004026
     20        1           0.000019431    0.000041139   -0.000031603
     21        8          -0.000009156   -0.000021844   -0.000085224
     22        1           0.000003151   -0.000028521    0.000062137
     23        1           0.000012438    0.000013056    0.000011899
     24        8           0.000024221   -0.000019750   -0.000054427
     25        1          -0.000011877    0.000007757    0.000033062
     26        1          -0.000009941    0.000018889    0.000017397
 -------------------------------------------------------------------
 Cartesian Forces:  Max     0.000125314 RMS     0.000045050

 GradGradGradGradGradGradGradGradGradGradGradGradGradGradGradGradGradGrad
 Berny optimization.
 Using GEDIIS/GDIIS optimizer.
 FormGI is forming the generalized inverse of G from B-inverse, IUseBI=4.
 Internal  Forces:  Max     0.000259598 RMS     0.000042232
 Search for a local minimum.
 Step number   9 out of a maximum of  156
 All quantities printed in internal units (Hartrees-Bohrs-Radians)
 Mixed Optimization -- En-DIIS/RFO-DIIS
 Swapping is turned off.
 Update second derivatives using D2CorX and points    6    7    8    9
 DE= -2.45D-05 DEPred=-2.37D-05 R= 1.03D+00
 TightC=F SS=  1.41D+00  RLast= 1.23D-01 DXNew= 2.5499D+00 3.6889D-01
 Trust test= 1.03D+00 RLast= 1.23D-01 DXMaxT set to 1.52D+00
 ITU=  1  0  0  0  1  1  1  1  0
     Eigenvalues ---    0.00021   0.00033   0.00038   0.00150   0.00188
     Eigenvalues ---    0.00257   0.00370   0.00395   0.00459   0.00516
     Eigenvalues ---    0.00649   0.00754   0.00846   0.00954   0.01097
     Eigenvalues ---    0.01140   0.01241   0.01362   0.01420   0.01544
     Eigenvalues ---    0.01632   0.01722   0.01755   0.01819   0.01970
     Eigenvalues ---    0.02125   0.02166   0.02362   0.02633   0.02711
     Eigenvalues ---    0.02886   0.02949   0.03117   0.03349   0.03399
     Eigenvalues ---    0.04246   0.04532   0.05099   0.05136   0.05408
     Eigenvalues ---    0.06169   0.06770   0.06968   0.08389   0.10645
     Eigenvalues ---    0.11644   0.13600   0.19778   0.21306   0.21891
     Eigenvalues ---    0.23975   0.28113   0.35430   0.37391   0.37722
     Eigenvalues ---    0.38558   0.40132   0.43229   0.43723   0.45821
     Eigenvalues ---    0.46999   0.49587   0.51081   0.53452   0.55490
     Eigenvalues ---    0.56991   0.57401   0.57499   0.57515   0.60344
     Eigenvalues ---    0.84025   0.98121
 En-DIIS/RFO-DIIS/Sim-DIIS IScMMF=       -3 using points:     9    8    7    6    5    4
 RFO step:  Lambda=-2.39150521D-06.
 DidBck=F Rises=F RFO-DIIS coefs:    0.70234    0.11490    0.12875    0.05484   -0.01484
                  RFO-DIIS coefs:    0.01401
 Iteration  1 RMS(Cart)=  0.00389882 RMS(Int)=  0.00002535
 Iteration  2 RMS(Cart)=  0.00001146 RMS(Int)=  0.00002417
 Iteration  3 RMS(Cart)=  0.00000000 RMS(Int)=  0.00002417
 Variable       Old X    -DE/DX   Delta X   Delta X   Delta X     New X
                                 (Linear)    (Quad)   (Total)
    R1        2.29384  -0.00010   0.00009  -0.00017  -0.00008   2.29376
    R2        2.45143  -0.00004   0.00012  -0.00027  -0.00014   2.45129
    R3        2.93069   0.00001  -0.00014   0.00024   0.00010   2.93079
    R4        1.94099   0.00008  -0.00006   0.00055   0.00049   1.94149
    R5        2.85869   0.00002   0.00019  -0.00113  -0.00094   2.85775
    R6        2.53507  -0.00001   0.00006  -0.00001   0.00005   2.53512
    R7        2.51512  -0.00005  -0.00010   0.00002  -0.00009   2.51503
    R8        2.53507   0.00001   0.00002  -0.00002  -0.00001   2.53506
    R9        1.83777   0.00001   0.00007  -0.00004   0.00003   1.83780
   R10        1.83833  -0.00006   0.00005  -0.00015  -0.00011   1.83822
   R11        3.10761  -0.00004  -0.00028  -0.00078  -0.00106   3.10655
   R12        3.58650  -0.00003  -0.00077  -0.00038  -0.00116   3.58534
   R13        1.84074  -0.00007  -0.00003  -0.00002  -0.00004   1.84070
   R14        1.84804   0.00008   0.00017   0.00023   0.00040   1.84844
   R15        3.56310  -0.00001  -0.00053  -0.00126  -0.00179   3.56132
   R16        3.45528  -0.00002   0.00098  -0.00232  -0.00135   3.45393
   R17        1.81473   0.00001   0.00002  -0.00005  -0.00003   1.81470
   R18        1.87345   0.00002   0.00001   0.00003   0.00003   1.87348
   R19        3.15227   0.00001  -0.00019   0.00002  -0.00018   3.15209
   R20        1.81489  -0.00001   0.00000  -0.00003  -0.00003   1.81486
   R21        1.88808  -0.00009  -0.00008  -0.00010  -0.00019   1.88790
   R22        3.35704   0.00001  -0.00001   0.00112   0.00112   3.35817
   R23        1.81470  -0.00005   0.00002  -0.00002   0.00001   1.81471
   R24        1.85086   0.00001   0.00002   0.00001   0.00004   1.85090
   R25        3.24645  -0.00003  -0.00016  -0.00019  -0.00035   3.24610
   R26        1.86121  -0.00003   0.00000   0.00002   0.00002   1.86123
   R27        1.81428  -0.00002   0.00001  -0.00003  -0.00002   1.81426
    A1        2.24346   0.00010   0.00006   0.00010   0.00016   2.24362
    A2        2.10221   0.00003   0.00018   0.00005   0.00023   2.10244
    A3        1.93752  -0.00013  -0.00024  -0.00015  -0.00039   1.93713
    A4        1.97264   0.00026   0.00002   0.00057   0.00059   1.97324
    A5        1.92780   0.00001  -0.00020   0.00008  -0.00013   1.92768
    A6        1.93888   0.00003  -0.00001   0.00020   0.00019   1.93907
    A7        1.92730  -0.00001  -0.00005   0.00012   0.00007   1.92737
    A8        1.89037  -0.00002   0.00007  -0.00015  -0.00007   1.89029
    A9        1.88775  -0.00001   0.00008  -0.00015  -0.00007   1.88768
   A10        1.89033  -0.00001   0.00012  -0.00012   0.00000   1.89033
   A11        1.82825   0.00000   0.00001   0.00027   0.00026   1.82852
   A12        1.85733  -0.00001   0.00057   0.00075   0.00131   1.85864
   A13        1.86182   0.00001   0.00013  -0.00059  -0.00043   1.86138
   A14        2.73801   0.00000   0.00042   0.00025   0.00069   2.73870
   A15        1.96367   0.00003  -0.00049   0.00011  -0.00037   1.96330
   A16        1.97079   0.00004  -0.00010   0.00024   0.00013   1.97092
   A17        1.83841  -0.00008  -0.00002  -0.00034  -0.00034   1.83807
   A18        1.45906  -0.00003  -0.00086  -0.00061  -0.00147   1.45759
   A19        2.20269   0.00000  -0.00122   0.00044  -0.00077   2.20193
   A20        1.88994  -0.00003   0.00222  -0.00211   0.00013   1.89007
   A21        2.06845  -0.00003  -0.00120  -0.00017  -0.00137   2.06708
   A22        1.93751   0.00002   0.00014   0.00206   0.00220   1.93971
   A23        1.87294   0.00005   0.00076   0.00043   0.00118   1.87412
   A24        2.21869  -0.00002   0.00305  -0.00286   0.00020   2.21889
   A25        1.56607  -0.00001   0.00009  -0.00088  -0.00083   1.56524
   A26        1.67723   0.00003  -0.00505   0.00416  -0.00086   1.67636
   A27        1.87681   0.00001   0.00018   0.00013   0.00036   1.87717
   A28        2.08451  -0.00001   0.00031   0.00029   0.00062   2.08513
   A29        1.97975  -0.00001   0.00150  -0.00140   0.00015   1.97991
   A30        1.86340  -0.00002  -0.00009  -0.00029  -0.00040   1.86300
   A31        2.03847  -0.00001  -0.00030  -0.00263  -0.00294   2.03553
   A32        1.93173  -0.00001   0.00139  -0.00105   0.00044   1.93217
   A33        1.87869  -0.00004  -0.00207  -0.00006  -0.00207   1.87662
   A34        2.10462   0.00000   0.00081  -0.00138  -0.00060   2.10403
   A35        1.86264   0.00001   0.00033  -0.00006   0.00025   1.86289
   A36        3.20685   0.00017   0.00056  -0.00084  -0.00028   3.20657
   A37        3.07273   0.00007   0.00092   0.00158   0.00249   3.07522
   A38        3.05490   0.00006  -0.00009   0.00081   0.00067   3.05557
   A39        2.98799   0.00005  -0.00181   0.00172  -0.00004   2.98794
   A40        2.98260   0.00001  -0.00046   0.00027  -0.00021   2.98239
   A41        2.99065   0.00002  -0.00067   0.00067   0.00008   2.99073
   A42        2.99490   0.00000  -0.00069  -0.00032  -0.00093   2.99398
   A43        3.13947  -0.00000   0.00000   0.00010   0.00011   3.13958
   A44        3.54354  -0.00002   0.00091  -0.00038   0.00051   3.54405
   A45        2.93960  -0.00000   0.00131   0.00009   0.00141   2.94101
   A46        3.18485  -0.00001  -0.00105   0.00096  -0.00011   3.18474
   A47        2.94721  -0.00001  -0.00035  -0.00080  -0.00112   2.94609
   A48        3.10239  -0.00000   0.00133   0.00024   0.00166   3.10404
   A49        3.10885   0.00001   0.00114   0.00114   0.00231   3.11116
    D1        0.00978  -0.00003  -0.00053  -0.00169  -0.00222   0.00756
    D2       -3.13121  -0.00002  -0.00056  -0.00165  -0.00222  -3.13342
    D3        2.10627   0.00001  -0.00188  -0.00032  -0.00220   2.10406
    D4        0.00815   0.00001  -0.00183  -0.00032  -0.00215   0.00600
    D5       -2.08959  -0.00000  -0.00194  -0.00038  -0.00232  -2.09191
    D6       -1.03588   0.00000  -0.00185  -0.00036  -0.00221  -1.03809
    D7       -3.13400  -0.00000  -0.00180  -0.00035  -0.00216  -3.13615
    D8        1.05146  -0.00001  -0.00192  -0.00041  -0.00233   1.04913
    D9        1.01195   0.00001   0.00169  -0.00009   0.00161   1.01356
   D10       -1.08578   0.00000   0.00198   0.00034   0.00231  -1.08347
   D11       -1.43827   0.00001   0.00079   0.00168   0.00247  -1.43579
   D12        0.52660  -0.00000   0.00149   0.00240   0.00388   0.53049
   D13        0.95548  -0.00002  -0.00074  -0.00124  -0.00199   0.95348
   D14       -1.25881   0.00001  -0.00414   0.00230  -0.00183  -1.26064
   D15        2.57890   0.00002  -0.00644   0.00308  -0.00335   2.57555
   D16       -0.94983  -0.00002  -0.00091  -0.00154  -0.00246  -0.95229
   D17        3.11907   0.00000  -0.00431   0.00200  -0.00230   3.11677
   D18        0.67360   0.00001  -0.00661   0.00278  -0.00382   0.66978
   D19        0.34929   0.00002  -0.00161  -0.00141  -0.00301   0.34627
   D20        2.45895  -0.00004  -0.00415  -0.00198  -0.00615   2.45281
   D21       -1.57152   0.00001  -0.00148  -0.00339  -0.00487  -1.57640
   D22        1.22535   0.00003   0.00054   0.00073   0.00126   1.22661
   D23       -0.97947   0.00005   0.00271   0.00052   0.00323  -0.97624
   D24        3.07063  -0.00001   0.00269  -0.00184   0.00085   3.07148
   D25       -0.85231   0.00000   0.00089   0.00049   0.00137  -0.85094
   D26       -3.05714   0.00002   0.00307   0.00027   0.00335  -3.05379
   D27        0.99296  -0.00004   0.00304  -0.00208   0.00097   0.99393
   D28        0.72141  -0.00002   0.00141  -0.00009   0.00132   0.72273
   D29       -1.15910  -0.00003   0.00039   0.00056   0.00096  -1.15814
   D30       -3.13162  -0.00002  -0.00158   0.00228   0.00066  -3.13096
   D31        2.75478   0.00002   0.00103   0.00037   0.00140   2.75617
   D32        0.87427   0.00000   0.00002   0.00101   0.00104   0.87531
   D33       -1.09825   0.00001  -0.00195   0.00274   0.00074  -1.09751
   D34        1.04712  -0.00001   0.00127   0.00025   0.00156   1.04868
   D35       -1.05833  -0.00000   0.00225   0.00129   0.00355  -1.05477
   D36       -0.48163   0.00001   0.00183   0.00071   0.00255  -0.47908
   D37       -2.58708   0.00002   0.00280   0.00175   0.00455  -2.58253
   D38       -2.77669  -0.00001   0.00328  -0.00157   0.00171  -2.77498
   D39        1.40106   0.00001   0.00426  -0.00054   0.00370   1.40476
   D40       -1.04500   0.00002   0.00640   0.00196   0.00839  -1.03661
   D41        1.14446  -0.00000   0.00636  -0.00198   0.00440   1.14886
   D42        1.38591   0.00002   0.00552   0.00238   0.00792   1.39383
   D43       -2.70781  -0.00000   0.00548  -0.00156   0.00394  -2.70388
   D44       -2.63560   0.00001   0.00843   0.00128   0.00966  -2.62594
   D45       -0.44614  -0.00001   0.00839  -0.00267   0.00567  -0.44046
   D46        1.69273  -0.00001  -0.00562  -0.00268  -0.00830   1.68443
   D47       -2.34233  -0.00003  -0.00553  -0.00432  -0.00983  -2.35216
   D48       -0.41435   0.00002  -0.00598   0.00061  -0.00539  -0.41974
   D49        1.83377   0.00001  -0.00589  -0.00103  -0.00692   1.82686
         Item               Value     Threshold  Converged?
 Maximum Force            0.000260     0.000015     NO 
 RMS     Force            0.000042     0.000010     NO 
 Maximum Displacement     0.020124     0.000060     NO 
 RMS     Displacement     0.003899     0.000040     NO 
 Predicted change in Energy=-1.135090D-06
 GradGradGradGradGradGradGradGradGradGradGradGradGradGradGradGradGradGrad

                          Input orientation:                          
 ---------------------------------------------------------------------
 Center     Atomic      Atomic             Coordinates (Angstroms)
 Number     Number       Type             X           Y           Z
 ---------------------------------------------------------------------
      1          6           0        1.535393    1.105336    2.311183
      2          8           0        0.850498    0.135404    2.059234
      3          8           0        2.329776    1.760887    1.522608
      4          1           0        2.350083    1.383362    0.567310
      5          6           0        1.532626    1.721511    3.734432
      6          9           0        2.768076    1.700048    4.256833
      7          9           0        0.723307    1.046471    4.547213
      8          9           0        1.118930    2.996911    3.691737
      9          8           0        0.387717   -1.592563   -0.146860
     10          1           0        0.480260   -1.072769    0.669871
     11          1           0        1.286948   -1.906827   -0.343969
     12          8           0        2.439470    0.901923   -0.863475
     13          1           0        1.573083    0.893437   -1.308541
     14          1           0        2.776724   -0.013286   -0.937168
     15          8           0        3.058926   -1.817384   -1.016103
     16          1           0        3.843601   -2.176327   -0.594660
     17          1           0        3.052731   -2.139521   -1.953692
     18          8           0       -0.031452    0.202663   -2.015575
     19          1           0       -0.902028    0.606590   -1.979837
     20          1           0       -0.010233   -0.528234   -1.334839
     21          8           0        1.144334   -0.576844   -4.374963
     22          1           0        1.513408    0.208379   -4.786531
     23          1           0        0.646788   -0.275086   -3.587106
     24          8           0        2.858543   -2.495766   -3.571609
     25          1           0        2.253575   -1.818964   -3.953740
     26          1           0        2.523295   -3.352577   -3.845841
 ---------------------------------------------------------------------
                    Distance matrix (angstroms):
                    1          2          3          4          5
     1  C    0.000000
     2  O    1.213807   0.000000
     3  O    1.297167   2.262393   0.000000
     4  H    1.944765   2.456011   1.027391   0.000000
     5  C    1.550908   2.405685   2.351418   3.288350   0.000000
     6  F    2.378811   3.309781   2.769801   3.726606   1.341529
     7  F    2.379659   2.652594   3.498481   4.312716   1.330897
     8  F    2.378534   3.305350   2.774712   3.725765   1.341496
     9  O    3.825937   2.840227   4.219519   3.635526   5.230519
    10  H    2.924270   1.878055   3.489623   3.088581   4.278669
    11  H    4.023019   3.183800   4.245436   3.575756   5.464297
    12  O    3.307142   3.413885   2.538354   1.512256   4.757608
    13  H    3.626117   3.526848   3.056216   2.088677   5.110667
    14  H    3.652944   3.565232   3.065607   2.096689   5.136258
    15  O    4.683405   4.260075   4.447554   3.640664   6.117267
    16  H    4.953893   4.620165   4.719761   4.031396   6.266960
    17  H    5.569611   5.111623   5.274515   4.388607   7.040812
    18  O    4.689420   4.169704   4.530143   3.706353   6.149456
    19  H    4.960103   4.428031   4.903475   4.203279   6.310582
    20  H    4.283806   3.563848   4.345195   3.583778   5.756672
    21  O    6.905593   6.480165   6.453805   5.451816   8.437742
    22  H    7.154199   6.878174   6.548432   5.544747   8.654290
    23  H    6.122500   5.664906   5.752114   4.786527   7.640421
    24  O    7.023240   6.531592   6.659559   5.695333   8.539421
    25  H    6.951012   6.476421   6.543051   5.541128   8.494864
    26  H    7.665369   7.059333   7.416549   6.475726   9.175420
                    6          7          8          9         10
     6  F    0.000000
     7  F    2.166232   0.000000
     8  F    2.172756   2.166234   0.000000
     9  O    5.991653   5.395502   6.027667   0.000000
    10  H    5.078278   4.425385   5.108998   0.972522   0.000000
    11  H    6.030810   5.741369   6.353093   0.972744   1.540866
    12  O    5.192546   5.678173   5.184858   3.308427   3.176328
    13  H    5.749089   5.919070   5.443679   2.989113   2.995721
    14  H    5.469299   5.951306   5.765096   2.970868   2.996468
    15  O    6.345138   6.678867   7.007480   2.818064   3.169618
    16  H    6.302382   6.823600   7.249788   3.533333   3.758848
    17  H    7.307115   7.605164   7.873588   3.265900   3.826048
    18  O    7.030122   6.659719   6.457910   2.625002   3.016653
    19  H    7.318563   6.740741   6.478013   3.139987   3.428107
    20  H    6.629558   6.133214   6.242445   1.643914   2.134470
    21  O    9.073515   9.078416   8.822926   4.413730   5.112464
    22  H    9.251037   9.404543   8.933787   5.102657   5.699215
    23  H    8.362320   8.241330   7.994401   3.692987   4.334268
    24  O    8.882429   9.111638   9.271027   4.318525   5.066685
    25  H    8.947718   9.100474   9.106777   4.245588   5.007916
    26  H    9.552082   9.645462   9.955065   4.619611   5.455563
                   11         12         13         14         15
    11  H    0.000000
    12  O    3.080141   0.000000
    13  H    2.975526   0.974055   0.000000
    14  H    2.481293   0.978150   1.552036   0.000000
    15  O    1.897280   2.793144   3.105125   1.827742   0.000000
    16  H    2.583012   3.394033   3.884370   2.436038   0.960296
    17  H    2.400697   3.288623   3.435755   2.372841   0.991404
    18  O    2.997064   2.814561   1.884568   3.015866   3.824914
    19  H    3.712808   3.535406   2.580522   3.873580   4.742740
    20  H    2.136590   2.875514   2.128082   2.861895   3.344134
    21  O    4.247129   4.024261   3.427608   3.847172   4.060363
    22  H    4.925620   4.090105   3.545317   4.057425   4.550655
    23  H    3.686505   3.466588   2.723110   3.409888   3.848006
    24  O    3.637914   4.365077   4.273240   3.620729   2.651597
    25  H    3.737985   4.121592   3.849320   3.554414   3.046030
    26  H    3.985205   5.196374   5.036808   4.435704   3.263607
                   16         17         18         19         20
    16  H    0.000000
    17  H    1.572830   0.000000
    18  O    4.763887   3.873221   0.000000
    19  H    5.673123   4.814761   0.960384   0.000000
    20  H    4.256302   3.515817   0.999031   1.580869   0.000000
    21  O    4.912746   3.456371   2.748966   3.365225   3.252344
    22  H    5.356155   3.988374   3.172510   3.724303   3.844249
    23  H    4.773789   3.454377   1.777066   2.399896   2.359760
    24  O    3.151921   1.668016   4.249097   5.128376   4.135721
    25  H    3.733538   2.177521   3.614527   4.442683   3.694516
    26  H    3.700939   2.309120   4.745139   5.557861   4.549814
                   21         22         23         24         25
    21  O    0.000000
    22  H    0.960301   0.000000
    23  H    0.979453   1.556723   0.000000
    24  O    2.695580   3.255429   3.134249   0.000000
    25  H    1.717763   2.313332   2.258261   0.984921   0.000000
    26  H    3.144233   3.819054   3.613748   0.960062   1.560884
                   26
    26  H    0.000000
 Stoichiometry    C2H13F3O8
 Framework group  C1[X(C2H13F3O8)]
 Deg. of freedom    72
 Full point group                 C1      NOp   1
 Largest Abelian subgroup         C1      NOp   1
 Largest concise Abelian subgroup C1      NOp   1
                         Standard orientation:                         
 ---------------------------------------------------------------------
 Center     Atomic      Atomic             Coordinates (Angstroms)
 Number     Number       Type             X           Y           Z
 ---------------------------------------------------------------------
      1          6           0        1.997304    0.015887   -0.016260
      2          8           0        1.391323   -0.027571    1.034561
      3          8           0        1.522544    0.105008   -1.220129
      4          1           0        0.496385    0.148258   -1.245826
      5          6           0        3.547311   -0.034377   -0.032672
      6          9           0        3.974499   -1.090752   -0.740685
      7          9           0        4.036599   -0.132575    1.201119
      8          9           0        4.045894    1.076044   -0.596580
      9          8           0       -1.313749   -0.102449    1.897040
     10          1           0       -0.359024   -0.093934    1.712037
     11          1           0       -1.651551   -0.880768    1.421290
     12          8           0       -1.007920    0.223779   -1.381028
     13          1           0       -1.388890    0.974107   -0.890463
     14          1           0       -1.462057   -0.569627   -1.033114
     15          8           0       -2.284466   -1.881133   -0.061397
     16          1           0       -2.073366   -2.796927   -0.258699
     17          1           0       -3.270871   -1.789615   -0.100270
     18          8           0       -2.265045    1.902957    0.495606
     19          1           0       -2.038347    2.767076    0.848087
     20          1           0       -1.945869    1.217853    1.148922
     21          8           0       -4.773006    1.302810   -0.456637
     22          1           0       -4.837240    1.660446   -1.345540
     23          1           0       -3.915107    1.604148   -0.092588
     24          8           0       -4.885056   -1.375217   -0.170685
     25          1           0       -4.935530   -0.399895   -0.298238
     26          1           0       -5.476160   -1.590120    0.554665
 ---------------------------------------------------------------------
 Rotational constants (GHZ):           1.1415327           0.2060760           0.2016085
 Standard basis: 6-31++G(d,p) (6D, 7F)
 There are   325 symmetry adapted cartesian basis functions of A   symmetry.
 There are   325 symmetry adapted basis functions of A   symmetry.
   325 basis functions,   520 primitive gaussians,   325 cartesian basis functions
    58 alpha electrons       58 beta electrons
       nuclear repulsion energy       957.4937706724 Hartrees.
 NAtoms=   26 NActive=   26 NUniq=   26 SFac= 1.00D+00 NAtFMM=   60 NAOKFM=F Big=F
 Integral buffers will be    131072 words long.
 Raffenetti 2 integral format.
 Two-electron integral symmetry is turned on.
 Nuclear repulsion after empirical dispersion term =      957.4806326403 Hartrees.
 One-electron integrals computed using PRISM.
 NBasis=   325 RedAO= T EigKep=  3.50D-05  NBF=   325
 NBsUse=   325 1.00D-06 EigRej= -1.00D+00 NBFU=   325
 Initial guess from the checkpoint file:  "/local_scratch/slurm.5787591/Gau-2291536.chk"
 B after Tr=     0.000000   -0.000000   -0.000000
         Rot=    1.000000   -0.000547   -0.000005   -0.000015 Ang=  -0.06 deg.
 ExpMin= 3.60D-02 ExpMax= 7.00D+03 ExpMxC= 1.05D+03 IAcc=3 IRadAn=         5 AccDes= 0.00D+00
 Harris functional with IExCor= 4639 and IRadAn=       5 diagonalized for initial guess.
 HarFok:  IExCor= 4639 AccDes= 0.00D+00 IRadAn=         5 IDoV= 1 UseB2=F ITyADJ=14
 ICtDFT=  3500011 ScaDFX=  1.000000  1.000000  1.000000  1.000000
 FoFCou: FMM=F IPFlag=           0 FMFlag=      100000 FMFlg1=           0
         NFxFlg=           0 DoJE=T BraDBF=F KetDBF=T FulRan=T
         wScrn=  0.000000 ICntrl=       500 IOpCl=  0 I1Cent=   200000004 NGrid=           0
         NMat0=    1 NMatS0=      1 NMatT0=    0 NMatD0=    1 NMtDS0=    0 NMtDT0=    0
 Petite list used in FoFCou.
 Requested convergence on RMS density matrix=1.00D-10 within 128 cycles.
 Requested convergence on MAX density matrix=1.00D-08.
 Requested convergence on             energy=1.00D-08.
 No special actions if energy rises.
 SCF Done:  E(RwB97XD) =  -985.249248315     A.U. after   13 cycles
            NFock= 13  Conv=0.44D-10     -V/T= 2.0083
 Calling FoFJK, ICntrl=      2127 FMM=F ISym2X=0 I1Cent= 0 IOpClX= 0 NMat=1 NMatS=1 NMatT=0.
 ***** Axes restored to original set *****
 -------------------------------------------------------------------
 Center     Atomic                   Forces (Hartrees/Bohr)
 Number     Number              X              Y              Z
 -------------------------------------------------------------------
      1        6          -0.000004761   -0.000009504    0.000000206
      2        8          -0.000001708   -0.000004536    0.000011180
      3        8           0.000005461   -0.000018357   -0.000066415
      4        1          -0.000004495    0.000020977    0.000060226
      5        6          -0.000003437   -0.000001282    0.000003278
      6        9           0.000004308   -0.000001383   -0.000001439
      7        9           0.000004701    0.000000020   -0.000008054
      8        9          -0.000001598    0.000004594   -0.000003663
      9        8          -0.000005785   -0.000005269    0.000001149
     10        1          -0.000005102    0.000008083    0.000012177
     11        1           0.000009108   -0.000010509   -0.000011015
     12        8           0.000027126   -0.000044179    0.000004179
     13        1           0.000007342   -0.000016641    0.000010748
     14        1          -0.000033864    0.000061499    0.000006697
     15        8           0.000005598    0.000017752   -0.000003837
     16        1           0.000000642   -0.000004904    0.000000065
     17        1          -0.000010904   -0.000003854   -0.000002620
     18        8           0.000018263    0.000025435   -0.000041200
     19        1           0.000002864   -0.000001237    0.000001202
     20        1          -0.000001838   -0.000012666    0.000021113
     21        8          -0.000029942   -0.000014108   -0.000026197
     22        1          -0.000005926   -0.000010641    0.000038690
     23        1           0.000026136    0.000012209   -0.000017720
     24        8           0.000021573   -0.000010518   -0.000004628
     25        1          -0.000011437    0.000009033    0.000015949
     26        1          -0.000012324    0.000009987   -0.000000072
 -------------------------------------------------------------------
 Cartesian Forces:  Max     0.000066415 RMS     0.000018863

 GradGradGradGradGradGradGradGradGradGradGradGradGradGradGradGradGradGrad
 Berny optimization.
 Using GEDIIS/GDIIS optimizer.
 FormGI is forming the generalized inverse of G from B-inverse, IUseBI=4.
 Internal  Forces:  Max     0.000071893 RMS     0.000012366
 Search for a local minimum.
 Step number  10 out of a maximum of  156
 All quantities printed in internal units (Hartrees-Bohrs-Radians)
 Mixed Optimization -- En-DIIS/RFO-DIIS
 Swapping is turned off.
 Update second derivatives using D2CorX and points    6    7    8    9   10
 DE= -9.20D-07 DEPred=-1.14D-06 R= 8.11D-01
 TightC=F SS=  1.41D+00  RLast= 2.95D-02 DXNew= 2.5499D+00 8.8578D-02
 Trust test= 8.11D-01 RLast= 2.95D-02 DXMaxT set to 1.52D+00
 ITU=  1  1  0  0  0  1  1  1  1  0
     Eigenvalues ---    0.00022   0.00035   0.00041   0.00149   0.00189
     Eigenvalues ---    0.00255   0.00325   0.00395   0.00454   0.00541
     Eigenvalues ---    0.00631   0.00734   0.00809   0.00935   0.01095
     Eigenvalues ---    0.01127   0.01240   0.01333   0.01418   0.01548
     Eigenvalues ---    0.01655   0.01714   0.01764   0.01839   0.01980
     Eigenvalues ---    0.02105   0.02198   0.02358   0.02623   0.02692
     Eigenvalues ---    0.02892   0.02985   0.03135   0.03346   0.03431
     Eigenvalues ---    0.04252   0.04530   0.05102   0.05129   0.05481
     Eigenvalues ---    0.06170   0.06706   0.06990   0.08396   0.10656
     Eigenvalues ---    0.11646   0.13604   0.19817   0.21317   0.21903
     Eigenvalues ---    0.23982   0.28166   0.35576   0.37393   0.38272
     Eigenvalues ---    0.38527   0.40791   0.43304   0.43652   0.45916
     Eigenvalues ---    0.47268   0.49758   0.50995   0.53414   0.55517
     Eigenvalues ---    0.56905   0.57395   0.57497   0.57513   0.60402
     Eigenvalues ---    0.84329   0.99886
 En-DIIS/RFO-DIIS/Sim-DIIS IScMMF=       -3 using points:    10    9    8    7    6    5    4
 RFO step:  Lambda=-7.51147651D-07.
 DidBck=F Rises=F RFO-DIIS coefs:    1.09412    0.33727   -0.26892   -0.11390   -0.09566
                  RFO-DIIS coefs:    0.05445   -0.00737
 Iteration  1 RMS(Cart)=  0.00638572 RMS(Int)=  0.00002724
 Iteration  2 RMS(Cart)=  0.00002685 RMS(Int)=  0.00001866
 Iteration  3 RMS(Cart)=  0.00000000 RMS(Int)=  0.00001866
 Variable       Old X    -DE/DX   Delta X   Delta X   Delta X     New X
                                 (Linear)    (Quad)   (Total)
    R1        2.29376   0.00000  -0.00010   0.00009  -0.00001   2.29375
    R2        2.45129   0.00001  -0.00017   0.00015  -0.00002   2.45127
    R3        2.93079  -0.00001   0.00018  -0.00020  -0.00001   2.93078
    R4        1.94149  -0.00007   0.00067  -0.00098  -0.00030   1.94119
    R5        2.85775  -0.00001  -0.00129   0.00129  -0.00000   2.85775
    R6        2.53512   0.00000  -0.00019   0.00002  -0.00017   2.53495
    R7        2.51503  -0.00001   0.00014  -0.00016  -0.00002   2.51501
    R8        2.53506   0.00001   0.00014   0.00004   0.00019   2.53525
    R9        1.83780   0.00001  -0.00011   0.00017   0.00006   1.83786
   R10        1.83822   0.00001  -0.00007   0.00011   0.00003   1.83825
   R11        3.10655   0.00000  -0.00036   0.00006  -0.00029   3.10625
   R12        3.58534  -0.00000  -0.00004   0.00002  -0.00004   3.58530
   R13        1.84070  -0.00001  -0.00007   0.00007  -0.00000   1.84069
   R14        1.84844  -0.00006  -0.00005  -0.00013  -0.00017   1.84827
   R15        3.56132  -0.00000  -0.00042   0.00019  -0.00023   3.56109
   R16        3.45393   0.00001  -0.00169   0.00136  -0.00032   3.45361
   R17        1.81470   0.00000  -0.00003   0.00003  -0.00001   1.81469
   R18        1.87348   0.00000   0.00008  -0.00005   0.00003   1.87351
   R19        3.15209  -0.00000   0.00026  -0.00018   0.00007   3.15217
   R20        1.81486  -0.00000  -0.00002   0.00003   0.00001   1.81488
   R21        1.88790   0.00003   0.00016  -0.00001   0.00015   1.88805
   R22        3.35817  -0.00001  -0.00028  -0.00086  -0.00113   3.35704
   R23        1.81471  -0.00003  -0.00006   0.00001  -0.00005   1.81466
   R24        1.85090  -0.00003  -0.00003   0.00002  -0.00000   1.85089
   R25        3.24610  -0.00001   0.00023  -0.00062  -0.00039   3.24571
   R26        1.86123  -0.00000  -0.00003   0.00007   0.00003   1.86127
   R27        1.81426  -0.00001  -0.00001   0.00002   0.00001   1.81427
    A1        2.24362   0.00002  -0.00005   0.00020   0.00015   2.24377
    A2        2.10244  -0.00000  -0.00025   0.00014  -0.00010   2.10234
    A3        1.93713  -0.00002   0.00030  -0.00035  -0.00005   1.93708
    A4        1.97324   0.00002   0.00003   0.00039   0.00042   1.97366
    A5        1.92768  -0.00000   0.00064  -0.00011   0.00053   1.92821
    A6        1.93907  -0.00001   0.00008  -0.00009  -0.00002   1.93905
    A7        1.92737  -0.00000  -0.00034  -0.00020  -0.00054   1.92683
    A8        1.89029   0.00000  -0.00008   0.00012   0.00004   1.89034
    A9        1.88768   0.00000  -0.00012   0.00011  -0.00001   1.88767
   A10        1.89033   0.00001  -0.00019   0.00018  -0.00002   1.89031
   A11        1.82852   0.00000  -0.00009   0.00003  -0.00007   1.82845
   A12        1.85864   0.00000   0.00060   0.00033   0.00092   1.85956
   A13        1.86138  -0.00001  -0.00056   0.00064   0.00010   1.86148
   A14        2.73870  -0.00001   0.00033  -0.00093  -0.00063   2.73807
   A15        1.96330   0.00000  -0.00068   0.00022  -0.00046   1.96284
   A16        1.97092   0.00000   0.00067   0.00079   0.00145   1.97237
   A17        1.83807  -0.00001  -0.00019  -0.00018  -0.00035   1.83771
   A18        1.45759   0.00000   0.00072  -0.00099  -0.00029   1.45730
   A19        2.20193  -0.00000   0.00127  -0.00080   0.00045   2.20238
   A20        1.89007  -0.00001  -0.00263   0.00033  -0.00228   1.88779
   A21        2.06708  -0.00000   0.00078  -0.00046   0.00032   2.06740
   A22        1.93971   0.00001   0.00025   0.00152   0.00179   1.94150
   A23        1.87412   0.00000  -0.00031   0.00046   0.00011   1.87424
   A24        2.21889   0.00000  -0.00156  -0.00033  -0.00187   2.21702
   A25        1.56524  -0.00001   0.00030  -0.00097  -0.00072   1.56452
   A26        1.67636   0.00001   0.00311   0.00156   0.00466   1.68102
   A27        1.87717  -0.00000   0.00002  -0.00024  -0.00022   1.87695
   A28        2.08513  -0.00001  -0.00094  -0.00028  -0.00125   2.08388
   A29        1.97991   0.00001  -0.00073   0.00017  -0.00052   1.97938
   A30        1.86300  -0.00001   0.00014  -0.00033  -0.00019   1.86281
   A31        2.03553  -0.00000  -0.00052  -0.00029  -0.00085   2.03468
   A32        1.93217  -0.00001  -0.00197  -0.00014  -0.00206   1.93011
   A33        1.87662  -0.00001   0.00149  -0.00053   0.00098   1.87760
   A34        2.10403   0.00000  -0.00126  -0.00001  -0.00126   2.10277
   A35        1.86289  -0.00000  -0.00034   0.00004  -0.00031   1.86258
   A36        3.20657   0.00001  -0.00066   0.00128   0.00063   3.20720
   A37        3.07522   0.00001  -0.00069  -0.00071  -0.00140   3.07382
   A38        3.05557   0.00001   0.00171  -0.00048   0.00120   3.05677
   A39        2.98794   0.00000   0.00158  -0.00032   0.00129   2.98924
   A40        2.98239  -0.00000   0.00091   0.00001   0.00091   2.98330
   A41        2.99073   0.00001   0.00087  -0.00011   0.00084   2.99157
   A42        2.99398   0.00001   0.00025   0.00106   0.00135   2.99533
   A43        3.13958  -0.00001  -0.00204   0.00058  -0.00146   3.13812
   A44        3.54405  -0.00001  -0.00148   0.00052  -0.00096   3.54309
   A45        2.94101   0.00000  -0.00115  -0.00019  -0.00135   2.93967
   A46        3.18474   0.00000   0.00174  -0.00030   0.00139   3.18613
   A47        2.94609  -0.00000  -0.00026  -0.00024  -0.00047   2.94562
   A48        3.10404  -0.00001  -0.00107  -0.00047  -0.00155   3.10249
   A49        3.11116   0.00001  -0.00115   0.00094  -0.00017   3.11100
    D1        0.00756   0.00001   0.00174  -0.00164   0.00010   0.00765
    D2       -3.13342   0.00001   0.00228  -0.00138   0.00089  -3.13253
    D3        2.10406   0.00000   0.00701   0.00042   0.00743   2.11149
    D4        0.00600   0.00000   0.00663   0.00039   0.00703   0.01303
    D5       -2.09191   0.00000   0.00705   0.00036   0.00741  -2.08450
    D6       -1.03809   0.00000   0.00652   0.00018   0.00670  -1.03138
    D7       -3.13615   0.00000   0.00615   0.00016   0.00630  -3.12985
    D8        1.04913   0.00000   0.00656   0.00013   0.00669   1.05582
    D9        1.01356   0.00001   0.00319   0.00109   0.00427   1.01783
   D10       -1.08347   0.00001   0.00362   0.00019   0.00382  -1.07965
   D11       -1.43579   0.00000  -0.00039  -0.00165  -0.00203  -1.43782
   D12        0.53049   0.00000   0.00001  -0.00100  -0.00098   0.52950
   D13        0.95348  -0.00000   0.00125  -0.00120   0.00006   0.95354
   D14       -1.26064   0.00000   0.00273  -0.00035   0.00237  -1.25827
   D15        2.57555   0.00001   0.00491   0.00004   0.00497   2.58052
   D16       -0.95229  -0.00000   0.00127  -0.00156  -0.00027  -0.95255
   D17        3.11677   0.00000   0.00276  -0.00071   0.00204   3.11882
   D18        0.66978   0.00001   0.00494  -0.00032   0.00465   0.67443
   D19        0.34627   0.00000  -0.00007   0.00247   0.00239   0.34867
   D20        2.45281   0.00000   0.00184   0.00087   0.00272   2.45552
   D21       -1.57640  -0.00001  -0.00057   0.00118   0.00060  -1.57580
   D22        1.22661  -0.00000  -0.00067  -0.00207  -0.00274   1.22387
   D23       -0.97624  -0.00000  -0.00297  -0.00033  -0.00329  -0.97953
   D24        3.07148  -0.00001  -0.00316  -0.00223  -0.00539   3.06609
   D25       -0.85094  -0.00000  -0.00008  -0.00244  -0.00253  -0.85346
   D26       -3.05379  -0.00000  -0.00239  -0.00070  -0.00307  -3.05686
   D27        0.99393  -0.00001  -0.00258  -0.00260  -0.00518   0.98876
   D28        0.72273  -0.00000  -0.00183  -0.00040  -0.00226   0.72047
   D29       -1.15814   0.00000  -0.00187   0.00108  -0.00077  -1.15891
   D30       -3.13096  -0.00000  -0.00088   0.00112   0.00024  -3.13072
   D31        2.75617   0.00000  -0.00106   0.00031  -0.00077   2.75540
   D32        0.87531   0.00001  -0.00109   0.00180   0.00072   0.87602
   D33       -1.09751   0.00000  -0.00010   0.00184   0.00173  -1.09578
   D34        1.04868   0.00000   0.00073  -0.00053   0.00018   1.04886
   D35       -1.05477   0.00001   0.00083  -0.00012   0.00069  -1.05409
   D36       -0.47908  -0.00000   0.00046   0.00009   0.00057  -0.47852
   D37       -2.58253   0.00001   0.00056   0.00051   0.00107  -2.58146
   D38       -2.77498  -0.00001  -0.00133  -0.00075  -0.00206  -2.77703
   D39        1.40476   0.00000  -0.00123  -0.00033  -0.00155   1.40320
   D40       -1.03661  -0.00000  -0.00245   0.00036  -0.00205  -1.03866
   D41        1.14886  -0.00002  -0.00373  -0.00027  -0.00396   1.14490
   D42        1.39383   0.00001  -0.00189   0.00138  -0.00054   1.39329
   D43       -2.70388  -0.00000  -0.00317   0.00075  -0.00245  -2.70633
   D44       -2.62594   0.00000  -0.00401   0.00079  -0.00325  -2.62919
   D45       -0.44046  -0.00001  -0.00528   0.00016  -0.00516  -0.44562
   D46        1.68443  -0.00002   0.00124  -0.00017   0.00105   1.68547
   D47       -2.35216  -0.00001   0.00011  -0.00008   0.00003  -2.35214
   D48       -0.41974   0.00001   0.00269   0.00045   0.00310  -0.41664
   D49        1.82686   0.00001   0.00156   0.00054   0.00208   1.82894
         Item               Value     Threshold  Converged?
 Maximum Force            0.000072     0.000015     NO 
 RMS     Force            0.000012     0.000010     NO 
 Maximum Displacement     0.033270     0.000060     NO 
 RMS     Displacement     0.006383     0.000040     NO 
 Predicted change in Energy=-3.637619D-07
 GradGradGradGradGradGradGradGradGradGradGradGradGradGradGradGradGradGrad

                          Input orientation:                          
 ---------------------------------------------------------------------
 Center     Atomic      Atomic             Coordinates (Angstroms)
 Number     Number       Type             X           Y           Z
 ---------------------------------------------------------------------
      1          6           0        1.535753    1.103675    2.313828
      2          8           0        0.854450    0.131079    2.062433
      3          8           0        2.329175    1.760695    1.525528
      4          1           0        2.352470    1.382230    0.570843
      5          6           0        1.527846    1.722709    3.735807
      6          9           0        2.763483    1.714943    4.257915
      7          9           0        0.725494    1.041590    4.550405
      8          9           0        1.101324    2.993878    3.690082
      9          8           0        0.390974   -1.590947   -0.148491
     10          1           0        0.484054   -1.073013    0.669397
     11          1           0        1.289775   -1.906382   -0.345770
     12          8           0        2.445233    0.901274   -0.859889
     13          1           0        1.579834    0.893900   -1.306892
     14          1           0        2.781912   -0.013980   -0.934462
     15          8           0        3.061581   -1.818071   -1.018455
     16          1           0        3.846059   -2.179478   -0.598765
     17          1           0        3.052492   -2.139656   -1.956227
     18          8           0       -0.025303    0.206578   -2.015596
     19          1           0       -0.894722    0.612863   -1.978252
     20          1           0       -0.005201   -0.524762   -1.335184
     21          8           0        1.138562   -0.579395   -4.378106
     22          1           0        1.507966    0.203787   -4.793186
     23          1           0        0.645696   -0.274228   -3.588626
     24          8           0        2.852793   -2.497532   -3.573153
     25          1           0        2.247783   -1.820646   -3.955113
     26          1           0        2.514896   -3.354336   -3.844162
 ---------------------------------------------------------------------
                    Distance matrix (angstroms):
                    1          2          3          4          5
     1  C    0.000000
     2  O    1.213802   0.000000
     3  O    1.297155   2.262460   0.000000
     4  H    1.944895   2.456477   1.027231   0.000000
     5  C    1.550900   2.405604   2.351362   3.288302   0.000000
     6  F    2.379169   3.312578   2.767066   3.724800   1.341438
     7  F    2.379633   2.652483   3.498397   4.312772   1.330888
     8  F    2.378166   3.302395   2.777346   3.727255   1.341596
     9  O    3.825508   2.840486   4.218111   3.633825   5.230733
    10  H    2.923729   1.878185   3.488170   3.086893   4.278836
    11  H    4.024227   3.184367   4.246123   3.575537   5.466832
    12  O    3.307657   3.415224   2.538167   1.512255   4.757812
    13  H    3.627059   3.529932   3.055397   2.088377   5.110620
    14  H    3.654238   3.566165   3.066920   2.097562   5.138111
    15  O    4.687095   4.261746   4.451498   3.642888   6.123111
    16  H    4.959819   4.622810   4.726365   4.035413   6.276121
    17  H    5.572527   5.112460   5.278119   4.390876   7.045684
    18  O    4.688879   4.172527   4.527517   3.704811   6.147322
    19  H    4.956819   4.429317   4.897704   4.199293   6.304845
    20  H    4.282713   3.565519   4.342384   3.581643   5.754677
    21  O    6.911762   6.485833   6.461151   5.460186   8.443152
    22  H    7.163813   6.887080   6.559306   5.556502   8.663212
    23  H    6.126155   5.669420   5.755831   4.791462   7.642858
    24  O    7.025655   6.531676   6.663574   5.698734   8.543233
    25  H    6.954010   6.477767   6.547523   5.545597   8.498466
    26  H    7.665078   7.056419   7.418329   6.477168   9.176415
                    6          7          8          9         10
     6  F    0.000000
     7  F    2.166184   0.000000
     8  F    2.172759   2.166294   0.000000
     9  O    5.997843   5.396459   6.021616   0.000000
    10  H    5.083892   4.426292   5.103446   0.972553   0.000000
    11  H    6.039844   5.742950   6.351076   0.972760   1.540861
    12  O    5.191845   5.678774   5.185299   3.307148   3.175334
    13  H    5.748235   5.921117   5.441381   2.988268   2.995863
    14  H    5.472686   5.952046   5.766975   2.970044   2.995675
    15  O    6.356975   6.681854   7.011975   2.817901   3.169795
    16  H    6.318689   6.828408   7.258884   3.533656   3.759731
    17  H    7.318266   7.607332   7.876613   3.263843   3.824723
    18  O    7.029184   6.661329   6.449271   2.624970   3.017613
    19  H    7.313469   6.740346   6.464012   3.139716   3.428301
    20  H    6.630584   6.134128   6.233661   1.643759   2.135016
    21  O    9.082137   9.083860   8.824133   4.412683   5.113641
    22  H    9.261876   9.413653   8.939564   5.103130   5.702493
    23  H    8.367200   8.245094   7.991728   3.692312   4.335314
    24  O    8.892612   9.112792   9.272422   4.314019   5.063537
    25  H    8.956571   9.102395   9.107306   4.241565   5.005576
    26  H    9.560494   9.643385   9.953032   4.612870   5.449860
                   11         12         13         14         15
    11  H    0.000000
    12  O    3.079339   0.000000
    13  H    2.974805   0.974054   0.000000
    14  H    2.480769   0.978061   1.551754   0.000000
    15  O    1.897261   2.792824   3.103798   1.827571   0.000000
    16  H    2.583249   3.394339   3.883668   2.436080   0.960292
    17  H    2.398992   3.289069   3.434068   2.373966   0.991420
    18  O    2.997057   2.814571   1.884446   3.016281   3.823918
    19  H    3.712630   3.534008   2.579367   3.872992   4.741623
    20  H    2.136534   2.874736   2.127378   2.861726   3.343369
    21  O    4.247763   4.034553   3.434775   3.857327   4.064427
    22  H    4.927467   4.103143   3.554669   4.069411   4.555241
    23  H    3.687124   3.473636   2.728269   3.416977   3.850420
    24  O    3.634348   4.368042   4.272959   3.624327   2.651743
    25  H    3.735303   4.126530   3.850713   3.560009   3.047332
    26  H    3.979477   5.198168   5.035831   4.437976   3.262452
                   16         17         18         19         20
    16  H    0.000000
    17  H    1.572906   0.000000
    18  O    4.763205   3.870551   0.000000
    19  H    5.672315   4.812208   0.960391   0.000000
    20  H    4.255890   3.513270   0.999112   1.580815   0.000000
    21  O    4.916728   3.458763   2.748416   3.363781   3.251239
    22  H    5.360951   3.990692   3.172685   3.723454   3.844248
    23  H    4.776146   3.455028   1.776468   2.398567   2.358906
    24  O    3.151939   1.668055   4.245189   5.124659   4.131399
    25  H    3.734745   2.178273   3.610856   4.439063   3.690431
    26  H    3.699309   2.308410   4.740926   5.553898   4.544485
                   21         22         23         24         25
    21  O    0.000000
    22  H    0.960274   0.000000
    23  H    0.979450   1.556591   0.000000
    24  O    2.695511   3.254867   3.132826   0.000000
    25  H    1.717555   2.312579   2.256635   0.984939   0.000000
    26  H    3.143197   3.817695   3.611962   0.960069   1.560726
                   26
    26  H    0.000000
 Stoichiometry    C2H13F3O8
 Framework group  C1[X(C2H13F3O8)]
 Deg. of freedom    72
 Full point group                 C1      NOp   1
 Largest Abelian subgroup         C1      NOp   1
 Largest concise Abelian subgroup C1      NOp   1
                         Standard orientation:                         
 ---------------------------------------------------------------------
 Center     Atomic      Atomic             Coordinates (Angstroms)
 Number     Number       Type             X           Y           Z
 ---------------------------------------------------------------------
      1          6           0        1.998536    0.012367   -0.015761
      2          8           0        1.392056   -0.039373    1.034391
      3          8           0        1.524438    0.107901   -1.219386
      4          1           0        0.498364    0.148740   -1.246006
      5          6           0        3.548707   -0.032579   -0.031320
      6          9           0        3.980691   -1.077738   -0.752768
      7          9           0        4.037151   -0.145142    1.201569
      8          9           0        4.043520    1.087231   -0.580016
      9          8           0       -1.314793   -0.110835    1.892428
     10          1           0       -0.359832   -0.103880    1.708413
     11          1           0       -1.653620   -0.887539    1.414737
     12          8           0       -1.005805    0.223260   -1.383261
     13          1           0       -1.387718    0.972411   -0.891634
     14          1           0       -1.460975   -0.570672   -1.038159
     15          8           0       -2.288204   -1.882276   -0.070996
     16          1           0       -2.080104   -2.798244   -0.270639
     17          1           0       -3.274427   -1.787763   -0.107677
     18          8           0       -2.263298    1.899299    0.495945
     19          1           0       -2.033796    2.762113    0.849825
     20          1           0       -1.944688    1.212137    1.147496
     21          8           0       -4.776808    1.309206   -0.446312
     22          1           0       -4.845145    1.669908   -1.333640
     23          1           0       -3.915987    1.607110   -0.086364
     24          8           0       -4.888054   -1.369891   -0.170907
     25          1           0       -4.937986   -0.394028   -0.294614
     26          1           0       -5.476058   -1.586513    0.556457
 ---------------------------------------------------------------------
 Rotational constants (GHZ):           1.1427687           0.2059188           0.2014340
 Standard basis: 6-31++G(d,p) (6D, 7F)
 There are   325 symmetry adapted cartesian basis functions of A   symmetry.
 There are   325 symmetry adapted basis functions of A   symmetry.
   325 basis functions,   520 primitive gaussians,   325 cartesian basis functions
    58 alpha electrons       58 beta electrons
       nuclear repulsion energy       957.4032053190 Hartrees.
 NAtoms=   26 NActive=   26 NUniq=   26 SFac= 1.00D+00 NAtFMM=   60 NAOKFM=F Big=F
 Integral buffers will be    131072 words long.
 Raffenetti 2 integral format.
 Two-electron integral symmetry is turned on.
 Nuclear repulsion after empirical dispersion term =      957.3900712148 Hartrees.
 One-electron integrals computed using PRISM.
 NBasis=   325 RedAO= T EigKep=  3.50D-05  NBF=   325
 NBsUse=   325 1.00D-06 EigRej= -1.00D+00 NBFU=   325
 Initial guess from the checkpoint file:  "/local_scratch/slurm.5787591/Gau-2291536.chk"
 B after Tr=    -0.000000   -0.000000    0.000000
         Rot=    0.999997   -0.002589    0.000030    0.000020 Ang=  -0.30 deg.
 ExpMin= 3.60D-02 ExpMax= 7.00D+03 ExpMxC= 1.05D+03 IAcc=3 IRadAn=         5 AccDes= 0.00D+00
 Harris functional with IExCor= 4639 and IRadAn=       5 diagonalized for initial guess.
 HarFok:  IExCor= 4639 AccDes= 0.00D+00 IRadAn=         5 IDoV= 1 UseB2=F ITyADJ=14
 ICtDFT=  3500011 ScaDFX=  1.000000  1.000000  1.000000  1.000000
 FoFCou: FMM=F IPFlag=           0 FMFlag=      100000 FMFlg1=           0
         NFxFlg=           0 DoJE=T BraDBF=F KetDBF=T FulRan=T
         wScrn=  0.000000 ICntrl=       500 IOpCl=  0 I1Cent=   200000004 NGrid=           0
         NMat0=    1 NMatS0=      1 NMatT0=    0 NMatD0=    1 NMtDS0=    0 NMtDT0=    0
 Petite list used in FoFCou.
 Requested convergence on RMS density matrix=1.00D-10 within 128 cycles.
 Requested convergence on MAX density matrix=1.00D-08.
 Requested convergence on             energy=1.00D-08.
 No special actions if energy rises.
 SCF Done:  E(RwB97XD) =  -985.249248395     A.U. after   13 cycles
            NFock= 13  Conv=0.89D-10     -V/T= 2.0083
 Calling FoFJK, ICntrl=      2127 FMM=F ISym2X=0 I1Cent= 0 IOpClX= 0 NMat=1 NMatS=1 NMatT=0.
 ***** Axes restored to original set *****
 -------------------------------------------------------------------
 Center     Atomic                   Forces (Hartrees/Bohr)
 Number     Number              X              Y              Z
 -------------------------------------------------------------------
      1        6          -0.000003753   -0.000002483    0.000018702
      2        8          -0.000003211   -0.000014956   -0.000033481
      3        8           0.000020829    0.000013071    0.000027906
      4        1          -0.000019349   -0.000005046   -0.000020000
      5        6           0.000002973    0.000005501    0.000000366
      6        9           0.000000522   -0.000005696    0.000002770
      7        9           0.000002890   -0.000001010   -0.000004936
      8        9          -0.000000580    0.000006771   -0.000000369
      9        8           0.000006314   -0.000010027    0.000025550
     10        1          -0.000013037    0.000000020    0.000006298
     11        1          -0.000003743    0.000003354   -0.000008639
     12        8          -0.000011714   -0.000006910   -0.000007896
     13        1           0.000001038    0.000016226   -0.000001902
     14        1           0.000017248    0.000006113   -0.000000075
     15        8          -0.000002649    0.000006040    0.000002630
     16        1           0.000002353   -0.000008725   -0.000007486
     17        1          -0.000000058   -0.000010242    0.000002480
     18        8           0.000000304    0.000000523    0.000017522
     19        1          -0.000001475    0.000004097   -0.000002246
     20        1           0.000003746    0.000006974   -0.000013957
     21        8           0.000000982   -0.000016746   -0.000015205
     22        1           0.000007488    0.000010220    0.000001626
     23        1          -0.000010804    0.000003509    0.000007630
     24        8           0.000018739   -0.000009131    0.000012305
     25        1          -0.000010145    0.000004892   -0.000007431
     26        1          -0.000004907    0.000003664   -0.000002161
 -------------------------------------------------------------------
 Cartesian Forces:  Max     0.000033481 RMS     0.000010489

 GradGradGradGradGradGradGradGradGradGradGradGradGradGradGradGradGradGrad
 Berny optimization.
 Using GEDIIS/GDIIS optimizer.
 FormGI is forming the generalized inverse of G from B-inverse, IUseBI=4.
 Internal  Forces:  Max     0.000104486 RMS     0.000014775
 Search for a local minimum.
 Step number  11 out of a maximum of  156
 All quantities printed in internal units (Hartrees-Bohrs-Radians)
 Mixed Optimization -- En-DIIS/RFO-DIIS
 Swapping is turned off.
 Update second derivatives using D2CorX and points    6    7    8    9   10
                                                     11
 DE= -7.95D-08 DEPred=-3.64D-07 R= 2.19D-01
 Trust test= 2.19D-01 RLast= 2.56D-02 DXMaxT set to 1.52D+00
 ITU=  0  1  1  0  0  0  1  1  1  1  0
     Eigenvalues ---    0.00025   0.00035   0.00041   0.00157   0.00190
     Eigenvalues ---    0.00250   0.00283   0.00400   0.00452   0.00528
     Eigenvalues ---    0.00620   0.00722   0.00822   0.00932   0.01105
     Eigenvalues ---    0.01148   0.01240   0.01361   0.01417   0.01564
     Eigenvalues ---    0.01651   0.01744   0.01756   0.01835   0.01995
     Eigenvalues ---    0.02103   0.02198   0.02358   0.02623   0.02726
     Eigenvalues ---    0.02910   0.02982   0.03137   0.03352   0.03416
     Eigenvalues ---    0.04287   0.04579   0.05094   0.05138   0.05467
     Eigenvalues ---    0.06169   0.06698   0.07003   0.08366   0.10764
     Eigenvalues ---    0.11649   0.13604   0.19728   0.21321   0.21901
     Eigenvalues ---    0.23988   0.28169   0.35661   0.37381   0.38275
     Eigenvalues ---    0.38506   0.40688   0.43256   0.43666   0.45924
     Eigenvalues ---    0.47390   0.49811   0.51120   0.53416   0.55533
     Eigenvalues ---    0.56943   0.57394   0.57498   0.57514   0.60383
     Eigenvalues ---    0.84555   1.00489
 En-DIIS/RFO-DIIS/Sim-DIIS IScMMF=       -3 using points:    11   10    9    8    7    6    5    4
 RFO step:  Lambda=-2.49102767D-07.
 DidBck=T Rises=F RFO-DIIS coefs:    0.55025    0.83772   -0.20805   -0.06543   -0.07507
                  RFO-DIIS coefs:   -0.03910   -0.00078    0.00045
 Iteration  1 RMS(Cart)=  0.00204887 RMS(Int)=  0.00000576
 Iteration  2 RMS(Cart)=  0.00000411 RMS(Int)=  0.00000434
 Iteration  3 RMS(Cart)=  0.00000000 RMS(Int)=  0.00000434
 Variable       Old X    -DE/DX   Delta X   Delta X   Delta X     New X
                                 (Linear)    (Quad)   (Total)
    R1        2.29375   0.00002  -0.00005   0.00005   0.00000   2.29375
    R2        2.45127  -0.00000  -0.00004   0.00006   0.00002   2.45129
    R3        2.93078   0.00000   0.00008  -0.00008  -0.00000   2.93077
    R4        1.94119   0.00001   0.00022  -0.00016   0.00006   1.94125
    R5        2.85775  -0.00001  -0.00017   0.00020   0.00003   2.85778
    R6        2.53495   0.00000   0.00006   0.00002   0.00009   2.53504
    R7        2.51501  -0.00000   0.00003  -0.00005  -0.00002   2.51499
    R8        2.53525   0.00001  -0.00009   0.00001  -0.00007   2.53518
    R9        1.83786   0.00000  -0.00006   0.00005  -0.00002   1.83784
   R10        1.83825   0.00001  -0.00005   0.00004  -0.00001   1.83824
   R11        3.10625   0.00002   0.00016   0.00018   0.00034   3.10659
   R12        3.58530   0.00001   0.00009   0.00014   0.00023   3.58553
   R13        1.84069  -0.00000  -0.00001   0.00001   0.00000   1.84070
   R14        1.84827   0.00001   0.00015  -0.00014   0.00001   1.84827
   R15        3.56109  -0.00000  -0.00015   0.00006  -0.00009   3.56100
   R16        3.45361   0.00001  -0.00084   0.00099   0.00014   3.45375
   R17        1.81469   0.00000  -0.00001   0.00002   0.00001   1.81470
   R18        1.87351  -0.00000  -0.00003   0.00003   0.00000   1.87352
   R19        3.15217  -0.00000   0.00008  -0.00008  -0.00001   3.15216
   R20        1.81488   0.00000  -0.00001   0.00001   0.00000   1.81488
   R21        1.88805   0.00000  -0.00014   0.00010  -0.00004   1.88801
   R22        3.35704   0.00001   0.00145  -0.00108   0.00037   3.35740
   R23        1.81466   0.00001   0.00003  -0.00002   0.00002   1.81467
   R24        1.85089   0.00002  -0.00000   0.00001   0.00000   1.85090
   R25        3.24571   0.00000   0.00034  -0.00022   0.00012   3.24583
   R26        1.86127   0.00002  -0.00002   0.00002   0.00000   1.86127
   R27        1.81427  -0.00000  -0.00001   0.00001   0.00000   1.81427
    A1        2.24377  -0.00004  -0.00009   0.00004  -0.00004   2.24373
    A2        2.10234   0.00003   0.00006   0.00005   0.00011   2.10245
    A3        1.93708   0.00001   0.00003  -0.00010  -0.00007   1.93701
    A4        1.97366  -0.00010  -0.00017   0.00005  -0.00012   1.97354
    A5        1.92821   0.00000  -0.00018  -0.00010  -0.00028   1.92793
    A6        1.93905  -0.00001   0.00005  -0.00004   0.00001   1.93906
    A7        1.92683   0.00000   0.00026  -0.00001   0.00025   1.92709
    A8        1.89034  -0.00000  -0.00006   0.00005  -0.00002   1.89032
    A9        1.88767   0.00000  -0.00004   0.00005   0.00001   1.88768
   A10        1.89031   0.00000  -0.00003   0.00006   0.00003   1.89034
   A11        1.82845   0.00001   0.00002   0.00005   0.00006   1.82851
   A12        1.85956   0.00000  -0.00021  -0.00019  -0.00039   1.85917
   A13        1.86148  -0.00001  -0.00030   0.00002  -0.00028   1.86120
   A14        2.73807   0.00001   0.00033  -0.00008   0.00024   2.73832
   A15        1.96284  -0.00002   0.00027  -0.00014   0.00013   1.96297
   A16        1.97237  -0.00001  -0.00060   0.00020  -0.00039   1.97198
   A17        1.83771   0.00003  -0.00001   0.00006   0.00004   1.83775
   A18        1.45730   0.00000   0.00018   0.00016   0.00035   1.45764
   A19        2.20238  -0.00000  -0.00008   0.00008  -0.00002   2.20236
   A20        1.88779   0.00001  -0.00012  -0.00032  -0.00044   1.88735
   A21        2.06740   0.00001  -0.00003   0.00021   0.00017   2.06757
   A22        1.94150  -0.00000   0.00009   0.00012   0.00020   1.94170
   A23        1.87424  -0.00001   0.00001  -0.00018  -0.00016   1.87407
   A24        2.21702  -0.00000  -0.00109   0.00100  -0.00009   2.21693
   A25        1.56452   0.00000   0.00006   0.00027   0.00033   1.56486
   A26        1.68102  -0.00000   0.00038  -0.00025   0.00014   1.68115
   A27        1.87695  -0.00000   0.00023  -0.00021   0.00001   1.87696
   A28        2.08388   0.00000   0.00062  -0.00072  -0.00009   2.08379
   A29        1.97938  -0.00000  -0.00044   0.00021  -0.00024   1.97915
   A30        1.86281  -0.00001  -0.00012   0.00005  -0.00008   1.86273
   A31        2.03468   0.00000  -0.00075   0.00040  -0.00035   2.03433
   A32        1.93011   0.00000   0.00030  -0.00033  -0.00004   1.93007
   A33        1.87760   0.00000  -0.00007  -0.00008  -0.00016   1.87744
   A34        2.10277   0.00000  -0.00020   0.00023   0.00003   2.10279
   A35        1.86258  -0.00000   0.00007  -0.00011  -0.00004   1.86254
   A36        3.20720  -0.00008  -0.00081   0.00066  -0.00015   3.20704
   A37        3.07382  -0.00002   0.00138  -0.00105   0.00034   3.07416
   A38        3.05677  -0.00002  -0.00017  -0.00032  -0.00048   3.05629
   A39        2.98924  -0.00001   0.00034  -0.00026   0.00008   2.98932
   A40        2.98330  -0.00000  -0.00030   0.00019  -0.00011   2.98319
   A41        2.99157  -0.00001  -0.00040   0.00023  -0.00017   2.99140
   A42        2.99533  -0.00000  -0.00077   0.00056  -0.00021   2.99512
   A43        3.13812   0.00002   0.00067  -0.00016   0.00051   3.13863
   A44        3.54309   0.00001   0.00000   0.00014   0.00015   3.54324
   A45        2.93967  -0.00000   0.00033  -0.00038  -0.00006   2.93961
   A46        3.18613  -0.00001  -0.00003  -0.00019  -0.00022   3.18591
   A47        2.94562   0.00001  -0.00004   0.00020   0.00016   2.94578
   A48        3.10249   0.00000   0.00063  -0.00049   0.00013   3.10262
   A49        3.11100  -0.00000   0.00040  -0.00018   0.00022   3.11122
    D1        0.00765  -0.00000  -0.00049   0.00047  -0.00002   0.00763
    D2       -3.13253  -0.00000  -0.00082   0.00044  -0.00038  -3.13291
    D3        2.11149  -0.00000  -0.00295  -0.00113  -0.00408   2.10741
    D4        0.01303   0.00000  -0.00279  -0.00109  -0.00388   0.00914
    D5       -2.08450   0.00000  -0.00295  -0.00113  -0.00409  -2.08858
    D6       -1.03138  -0.00001  -0.00266  -0.00110  -0.00375  -1.03514
    D7       -3.12985  -0.00000  -0.00249  -0.00106  -0.00355  -3.13340
    D8        1.05582  -0.00000  -0.00266  -0.00110  -0.00376   1.05206
    D9        1.01783  -0.00002  -0.00239   0.00088  -0.00152   1.01631
   D10       -1.07965  -0.00000  -0.00190   0.00057  -0.00133  -1.08098
   D11       -1.43782  -0.00000   0.00056  -0.00122  -0.00066  -1.43848
   D12        0.52950  -0.00000   0.00021  -0.00141  -0.00119   0.52831
   D13        0.95354   0.00001  -0.00028   0.00050   0.00023   0.95377
   D14       -1.25827   0.00000   0.00094  -0.00076   0.00018  -1.25809
   D15        2.58052   0.00001   0.00017   0.00036   0.00053   2.58106
   D16       -0.95255  -0.00000  -0.00009   0.00047   0.00038  -0.95217
   D17        3.11882  -0.00000   0.00113  -0.00079   0.00034   3.11915
   D18        0.67443   0.00000   0.00035   0.00033   0.00069   0.67512
   D19        0.34867  -0.00000  -0.00053   0.00124   0.00071   0.34937
   D20        2.45552   0.00000  -0.00048   0.00166   0.00120   2.45672
   D21       -1.57580  -0.00000  -0.00069   0.00107   0.00039  -1.57541
   D22        1.22387  -0.00002   0.00147  -0.00115   0.00031   1.22418
   D23       -0.97953  -0.00001   0.00150  -0.00134   0.00016  -0.97936
   D24        3.06609  -0.00001   0.00139  -0.00150  -0.00010   3.06598
   D25       -0.85346  -0.00000   0.00136  -0.00094   0.00042  -0.85305
   D26       -3.05686   0.00000   0.00139  -0.00112   0.00026  -3.05659
   D27        0.98876   0.00001   0.00128  -0.00128  -0.00000   0.98875
   D28        0.72047   0.00001   0.00098  -0.00009   0.00090   0.72136
   D29       -1.15891   0.00001   0.00046   0.00005   0.00051  -1.15840
   D30       -3.13072   0.00001   0.00088  -0.00015   0.00072  -3.12999
   D31        2.75540  -0.00000   0.00050  -0.00002   0.00048   2.75589
   D32        0.87602  -0.00000  -0.00002   0.00011   0.00010   0.87612
   D33       -1.09578   0.00000   0.00040  -0.00009   0.00031  -1.09547
   D34        1.04886  -0.00000   0.00021   0.00054   0.00074   1.04960
   D35       -1.05409   0.00000   0.00026   0.00062   0.00087  -1.05322
   D36       -0.47852  -0.00000  -0.00007   0.00046   0.00040  -0.47812
   D37       -2.58146   0.00000  -0.00002   0.00054   0.00053  -2.58094
   D38       -2.77703  -0.00000  -0.00013   0.00032   0.00019  -2.77684
   D39        1.40320   0.00000  -0.00009   0.00040   0.00032   1.40352
   D40       -1.03866   0.00000   0.00140  -0.00005   0.00135  -1.03731
   D41        1.14490   0.00000   0.00034   0.00041   0.00074   1.14565
   D42        1.39329   0.00000   0.00056   0.00068   0.00124   1.39453
   D43       -2.70633   0.00000  -0.00050   0.00113   0.00064  -2.70569
   D44       -2.62919   0.00000   0.00128  -0.00031   0.00098  -2.62821
   D45       -0.44562   0.00000   0.00021   0.00015   0.00037  -0.44525
   D46        1.68547  -0.00000  -0.00155   0.00023  -0.00132   1.68416
   D47       -2.35214  -0.00000  -0.00184   0.00044  -0.00140  -2.35354
   D48       -0.41664   0.00000  -0.00084  -0.00000  -0.00084  -0.41748
   D49        1.82894   0.00000  -0.00113   0.00021  -0.00093   1.82801
         Item               Value     Threshold  Converged?
 Maximum Force            0.000104     0.000015     NO 
 RMS     Force            0.000015     0.000010     NO 
 Maximum Displacement     0.013414     0.000060     NO 
 RMS     Displacement     0.002049     0.000040     NO 
 Predicted change in Energy=-1.138730D-07
 GradGradGradGradGradGradGradGradGradGradGradGradGradGradGradGradGradGrad

                          Input orientation:                          
 ---------------------------------------------------------------------
 Center     Atomic      Atomic             Coordinates (Angstroms)
 Number     Number       Type             X           Y           Z
 ---------------------------------------------------------------------
      1          6           0        1.535265    1.104048    2.313278
      2          8           0        0.853234    0.132140    2.061198
      3          8           0        2.329000    1.761138    1.525334
      4          1           0        2.351766    1.383310    0.570348
      5          6           0        1.528558    1.721714    3.735857
      6          9           0        2.763765    1.707845    4.258978
      7          9           0        0.722550    1.043193    4.548996
      8          9           0        1.107728    2.994777    3.691268
      9          8           0        0.390990   -1.591392   -0.148413
     10          1           0        0.483288   -1.073061    0.669302
     11          1           0        1.290177   -1.905871   -0.345439
     12          8           0        2.444157    0.902722   -0.860547
     13          1           0        1.578578    0.894684   -1.307191
     14          1           0        2.781470   -0.012304   -0.935102
     15          8           0        3.062022   -1.816376   -1.018205
     16          1           0        3.846732   -2.177328   -0.598548
     17          1           0        3.052816   -2.138668   -1.955734
     18          8           0       -0.025907    0.205905   -2.015829
     19          1           0       -0.895598    0.611634   -1.978736
     20          1           0       -0.005516   -0.525397   -1.335412
     21          8           0        1.138762   -0.580105   -4.378143
     22          1           0        1.508591    0.203179   -4.792675
     23          1           0        0.645509   -0.275090   -3.588843
     24          8           0        2.853156   -2.497823   -3.572379
     25          1           0        2.248019   -1.821262   -3.954715
     26          1           0        2.515265   -3.354834   -3.842742
 ---------------------------------------------------------------------
                    Distance matrix (angstroms):
                    1          2          3          4          5
     1  C    0.000000
     2  O    1.213802   0.000000
     3  O    1.297166   2.262448   0.000000
     4  H    1.944856   2.456351   1.027263   0.000000
     5  C    1.550899   2.405679   2.351313   3.288257   0.000000
     6  F    2.378976   3.311074   2.768514   3.725728   1.341485
     7  F    2.379630   2.652590   3.498379   4.312732   1.330877
     8  F    2.378340   3.304026   2.775723   3.726204   1.341557
     9  O    3.825530   2.840178   4.218621   3.634571   5.230515
    10  H    2.923887   1.877962   3.488857   3.087841   4.278682
    11  H    4.023488   3.183757   4.245692   3.575521   5.465636
    12  O    3.307534   3.414883   2.538221   1.512271   4.757731
    13  H    3.626776   3.528972   3.055663   2.088475   5.110657
    14  H    3.653936   3.566059   3.066525   2.097324   5.137555
    15  O    4.686005   4.261242   4.450339   3.642246   6.121332
    16  H    4.958734   4.622653   4.725029   4.034772   6.274036
    17  H    5.571591   5.111797   5.277331   4.390545   7.044155
    18  O    4.688826   4.171388   4.528153   3.705121   6.147840
    19  H    4.957111   4.428250   4.898765   4.199843   6.305980
    20  H    4.282760   3.564655   4.343049   3.582159   5.755055
    21  O    6.911491   6.484900   6.461356   5.460214   8.443181
    22  H    7.162880   6.885501   6.558777   5.555689   8.662691
    23  H    6.126069   5.668505   5.756315   4.791708   7.643182
    24  O    7.025046   6.530971   6.663345   5.698840   8.542211
    25  H    6.953646   6.477068   6.547601   5.545831   8.497953
    26  H    7.664112   7.055341   7.417823   6.477045   9.174971
                    6          7          8          9         10
     6  F    0.000000
     7  F    2.166202   0.000000
     8  F    2.172774   2.166274   0.000000
     9  O    5.995007   5.395981   6.024102   0.000000
    10  H    5.081316   4.425810   5.105831   0.972545   0.000000
    11  H    6.035814   5.742357   6.351743   0.972756   1.540890
    12  O    5.192293   5.678628   5.184762   3.308055   3.176344
    13  H    5.748750   5.920284   5.442121   2.988930   2.996365
    14  H    5.471535   5.952189   5.766043   2.970992   2.996825
    15  O    6.352774   6.681615   7.010392   2.818078   3.170184
    16  H    6.313711   6.828578   7.256400   3.533850   3.760266
    17  H    7.314495   7.606962   7.875547   3.263623   3.824762
    18  O    7.029316   6.660192   6.452433   2.625133   3.017443
    19  H    7.314485   6.739134   6.468511   3.139859   3.428065
    20  H    6.629742   6.133254   6.236862   1.643938   2.134888
    21  O    9.081586   9.083068   8.825879   4.412763   5.113644
    22  H    9.261312   9.412242   8.940414   5.102812   5.702038
    23  H    8.367037   8.244284   7.994103   3.692423   4.335305
    24  O    8.889644   9.112354   9.272310   4.313632   5.063406
    25  H    8.954626   9.101936   9.107993   4.241383   5.005558
    26  H    9.556690   9.642496   9.952890   4.611978   5.449216
                   11         12         13         14         15
    11  H    0.000000
    12  O    3.079805   0.000000
    13  H    2.975105   0.974055   0.000000
    14  H    2.481381   0.978065   1.551782   0.000000
    15  O    1.897382   2.792867   3.103863   1.827646   0.000000
    16  H    2.583355   3.394491   3.883807   2.436264   0.960296
    17  H    2.398778   3.289369   3.434415   2.374182   0.991422
    18  O    2.996978   2.814506   1.884398   3.016115   3.823634
    19  H    3.712560   3.533984   2.579270   3.872893   4.741372
    20  H    2.136487   2.875050   2.127622   2.861958   3.343208
    21  O    4.247739   4.034391   3.434994   3.856866   4.064047
    22  H    4.926836   4.101985   3.554107   4.067865   4.553941
    23  H    3.687101   3.473610   2.728538   3.416683   3.850101
    24  O    3.634068   4.368640   4.273725   3.624661   2.651754
    25  H    3.735170   4.127036   3.851480   3.560190   3.047247
    26  H    3.978877   5.198588   5.036348   4.438213   3.262484
                   16         17         18         19         20
    16  H    0.000000
    17  H    1.572816   0.000000
    18  O    4.762963   3.870293   0.000000
    19  H    5.672117   4.811928   0.960392   0.000000
    20  H    4.255780   3.512953   0.999092   1.580807   0.000000
    21  O    4.916254   3.458437   2.748598   3.363928   3.251242
    22  H    5.359517   3.989626   3.172628   3.723602   3.843958
    23  H    4.775793   3.454720   1.776662   2.398694   2.358906
    24  O    3.151758   1.668052   4.245232   5.124605   4.131161
    25  H    3.734504   2.178157   3.611014   4.439121   3.690316
    26  H    3.699205   2.308424   4.740678   5.553500   4.543870
                   21         22         23         24         25
    21  O    0.000000
    22  H    0.960284   0.000000
    23  H    0.979452   1.556556   0.000000
    24  O    2.695560   3.254595   3.132813   0.000000
    25  H    1.717618   2.312421   2.256667   0.984940   0.000000
    26  H    3.143332   3.817751   3.611824   0.960070   1.560706
                   26
    26  H    0.000000
 Stoichiometry    C2H13F3O8
 Framework group  C1[X(C2H13F3O8)]
 Deg. of freedom    72
 Full point group                 C1      NOp   1
 Largest Abelian subgroup         C1      NOp   1
 Largest concise Abelian subgroup C1      NOp   1
                         Standard orientation:                         
 ---------------------------------------------------------------------
 Center     Atomic      Atomic             Coordinates (Angstroms)
 Number     Number       Type             X           Y           Z
 ---------------------------------------------------------------------
      1          6           0        1.998322    0.013653   -0.015834
      2          8           0        1.391530   -0.036081    1.034235
      3          8           0        1.524552    0.107738   -1.219715
      4          1           0        0.498477    0.149251   -1.246503
      5          6           0        3.548445   -0.032948   -0.031129
      6          9           0        3.979035   -1.082540   -0.747042
      7          9           0        4.036763   -0.139630    1.202321
      8          9           0        4.044697    1.083245   -0.585766
      9          8           0       -1.314772   -0.109462    1.892813
     10          1           0       -0.359780   -0.101651    1.709034
     11          1           0       -1.652857   -0.886402    1.414988
     12          8           0       -1.005690    0.223941   -1.383853
     13          1           0       -1.387670    0.973068   -0.892240
     14          1           0       -1.460638   -0.570070   -1.038629
     15          8           0       -2.286857   -1.881836   -0.070681
     16          1           0       -2.078454   -2.797815   -0.269972
     17          1           0       -3.273162   -1.787959   -0.106834
     18          8           0       -2.263969    1.899650    0.495023
     19          1           0       -2.035062    2.762742    0.848617
     20          1           0       -1.945233    1.212945    1.146966
     21          8           0       -4.777241    1.307632   -0.447194
     22          1           0       -4.845109    1.667117   -1.335062
     23          1           0       -3.916684    1.606239   -0.087190
     24          8           0       -4.887129   -1.371338   -0.169552
     25          1           0       -4.937698   -0.395593   -0.293935
     26          1           0       -5.474596   -1.587741    0.558313
 ---------------------------------------------------------------------
 Rotational constants (GHZ):           1.1426652           0.2059425           0.2014620
 Standard basis: 6-31++G(d,p) (6D, 7F)
 There are   325 symmetry adapted cartesian basis functions of A   symmetry.
 There are   325 symmetry adapted basis functions of A   symmetry.
   325 basis functions,   520 primitive gaussians,   325 cartesian basis functions
    58 alpha electrons       58 beta electrons
       nuclear repulsion energy       957.4180639667 Hartrees.
 NAtoms=   26 NActive=   26 NUniq=   26 SFac= 1.00D+00 NAtFMM=   60 NAOKFM=F Big=F
 Integral buffers will be    131072 words long.
 Raffenetti 2 integral format.
 Two-electron integral symmetry is turned on.
 Nuclear repulsion after empirical dispersion term =      957.4049300006 Hartrees.
 One-electron integrals computed using PRISM.
 NBasis=   325 RedAO= T EigKep=  3.50D-05  NBF=   325
 NBsUse=   325 1.00D-06 EigRej= -1.00D+00 NBFU=   325
 Initial guess from the checkpoint file:  "/local_scratch/slurm.5787591/Gau-2291536.chk"
 B after Tr=    -0.000000    0.000000    0.000000
         Rot=    1.000000    0.000717    0.000008   -0.000024 Ang=   0.08 deg.
 Requested convergence on RMS density matrix=1.00D-10 within 128 cycles.
 Requested convergence on MAX density matrix=1.00D-08.
 Requested convergence on             energy=1.00D-08.
 No special actions if energy rises.
 SCF Done:  E(RwB97XD) =  -985.249248542     A.U. after   12 cycles
            NFock= 12  Conv=0.86D-10     -V/T= 2.0083
 Calling FoFJK, ICntrl=      2127 FMM=F ISym2X=0 I1Cent= 0 IOpClX= 0 NMat=1 NMatS=1 NMatT=0.
 ***** Axes restored to original set *****
 -------------------------------------------------------------------
 Center     Atomic                   Forces (Hartrees/Bohr)
 Number     Number              X              Y              Z
 -------------------------------------------------------------------
      1        6           0.000004111    0.000010769    0.000001611
      2        8          -0.000003548   -0.000004528   -0.000006060
      3        8           0.000009226   -0.000000630    0.000004262
      4        1          -0.000008844   -0.000003657   -0.000002743
      5        6           0.000001525    0.000004851   -0.000002641
      6        9           0.000000765   -0.000001547    0.000000681
      7        9          -0.000003980   -0.000004117    0.000002287
      8        9           0.000001155   -0.000003256    0.000002506
      9        8          -0.000004388   -0.000003159    0.000005848
     10        1           0.000000275   -0.000002132    0.000001597
     11        1           0.000001356    0.000003467   -0.000000858
     12        8          -0.000006771   -0.000005804   -0.000001824
     13        1           0.000001194    0.000007744   -0.000004015
     14        1           0.000008729    0.000007505    0.000000253
     15        8           0.000001132   -0.000004353   -0.000005394
     16        1          -0.000000256   -0.000002490    0.000001570
     17        1          -0.000003048   -0.000003408    0.000001523
     18        8           0.000001494    0.000001435    0.000006592
     19        1          -0.000001182    0.000002026    0.000000111
     20        1           0.000001044    0.000001842   -0.000005129
     21        8          -0.000000160   -0.000006467   -0.000008655
     22        1           0.000003050    0.000004101    0.000001772
     23        1          -0.000003771    0.000001867    0.000004587
     24        8           0.000010666   -0.000008793    0.000006960
     25        1          -0.000007827    0.000007549   -0.000003852
     26        1          -0.000001949    0.000001184   -0.000000988
 -------------------------------------------------------------------
 Cartesian Forces:  Max     0.000010769 RMS     0.000004540

 GradGradGradGradGradGradGradGradGradGradGradGradGradGradGradGradGradGrad
 Berny optimization.
 Using GEDIIS/GDIIS optimizer.
 FormGI is forming the generalized inverse of G from B-inverse, IUseBI=4.
 Internal  Forces:  Max     0.000029595 RMS     0.000004790
 Search for a local minimum.
 Step number  12 out of a maximum of  156
 All quantities printed in internal units (Hartrees-Bohrs-Radians)
 Mixed Optimization -- En-DIIS/RFO-DIIS
 Swapping is turned off.
 Update second derivatives using D2CorX and points    6    7    8    9   10
                                                     11   12
 DE= -1.47D-07 DEPred=-1.14D-07 R= 1.29D+00
 Trust test= 1.29D+00 RLast= 1.08D-02 DXMaxT set to 1.52D+00
 ITU=  0  0  1  1  0  0  0  1  1  1  1  0
     Eigenvalues ---    0.00031   0.00035   0.00041   0.00159   0.00190
     Eigenvalues ---    0.00241   0.00280   0.00397   0.00452   0.00541
     Eigenvalues ---    0.00627   0.00728   0.00814   0.00928   0.01109
     Eigenvalues ---    0.01170   0.01241   0.01345   0.01418   0.01563
     Eigenvalues ---    0.01656   0.01736   0.01770   0.01827   0.01975
     Eigenvalues ---    0.02102   0.02213   0.02343   0.02630   0.02709
     Eigenvalues ---    0.02917   0.02985   0.03140   0.03377   0.03414
     Eigenvalues ---    0.04248   0.04537   0.05130   0.05156   0.05507
     Eigenvalues ---    0.06169   0.06719   0.06960   0.08500   0.10583
     Eigenvalues ---    0.11645   0.13604   0.20153   0.21319   0.21917
     Eigenvalues ---    0.23989   0.28160   0.35891   0.37431   0.38047
     Eigenvalues ---    0.38788   0.40818   0.43278   0.43711   0.45943
     Eigenvalues ---    0.47453   0.49853   0.51136   0.53473   0.55535
     Eigenvalues ---    0.56941   0.57394   0.57502   0.57515   0.60415
     Eigenvalues ---    0.85661   1.00997
 En-DIIS/RFO-DIIS/Sim-DIIS IScMMF=       -3 using points:    12   11   10    9    8    7    6    5    4
 RFO step:  Lambda=-5.04352904D-08.
 DidBck=F Rises=F RFO-DIIS coefs:    0.83316    0.07293    0.19040   -0.05243   -0.00576
                  RFO-DIIS coefs:   -0.02602   -0.01127   -0.00329    0.00230
 Iteration  1 RMS(Cart)=  0.00058445 RMS(Int)=  0.00000296
 Iteration  2 RMS(Cart)=  0.00000030 RMS(Int)=  0.00000295
 Variable       Old X    -DE/DX   Delta X   Delta X   Delta X     New X
                                 (Linear)    (Quad)   (Total)
    R1        2.29375   0.00001  -0.00001   0.00002   0.00000   2.29376
    R2        2.45129  -0.00000   0.00001  -0.00001   0.00000   2.45129
    R3        2.93077   0.00000   0.00001  -0.00001   0.00000   2.93078
    R4        1.94125   0.00000  -0.00011   0.00011  -0.00000   1.94125
    R5        2.85778  -0.00000   0.00025  -0.00016   0.00008   2.85786
    R6        2.53504   0.00000   0.00000   0.00000   0.00000   2.53504
    R7        2.51499   0.00001   0.00001   0.00001   0.00002   2.51501
    R8        2.53518  -0.00000  -0.00001  -0.00000  -0.00002   2.53516
    R9        1.83784   0.00000  -0.00002   0.00001  -0.00001   1.83784
   R10        1.83824   0.00000  -0.00000   0.00000   0.00000   1.83825
   R11        3.10659   0.00001   0.00016  -0.00003   0.00013   3.10672
   R12        3.58553   0.00000   0.00009  -0.00011  -0.00002   3.58551
   R13        1.84070  -0.00000  -0.00000   0.00000   0.00000   1.84070
   R14        1.84827   0.00000   0.00002  -0.00003  -0.00001   1.84827
   R15        3.56100  -0.00000   0.00005  -0.00017  -0.00011   3.56089
   R16        3.45375   0.00001  -0.00018   0.00047   0.00028   3.45403
   R17        1.81470   0.00000  -0.00000   0.00000   0.00000   1.81470
   R18        1.87352  -0.00000  -0.00002   0.00002  -0.00001   1.87351
   R19        3.15216  -0.00000   0.00004  -0.00006  -0.00003   3.15213
   R20        1.81488   0.00000  -0.00000   0.00000   0.00000   1.81488
   R21        1.88801   0.00000  -0.00005   0.00003  -0.00002   1.88799
   R22        3.35740   0.00000   0.00049  -0.00025   0.00024   3.35765
   R23        1.81467   0.00000   0.00001  -0.00000   0.00001   1.81469
   R24        1.85090   0.00001  -0.00001   0.00002   0.00001   1.85091
   R25        3.24583   0.00000   0.00013  -0.00007   0.00006   3.24589
   R26        1.86127   0.00001  -0.00001   0.00003   0.00002   1.86129
   R27        1.81427  -0.00000  -0.00000   0.00000   0.00000   1.81427
    A1        2.24373  -0.00001  -0.00003   0.00001  -0.00003   2.24370
    A2        2.10245  -0.00000   0.00001  -0.00004  -0.00003   2.10242
    A3        1.93701   0.00002   0.00002   0.00004   0.00006   1.93707
    A4        1.97354  -0.00003  -0.00009   0.00002  -0.00007   1.97347
    A5        1.92793   0.00000  -0.00000   0.00000  -0.00000   1.92793
    A6        1.93906  -0.00000  -0.00001  -0.00002  -0.00003   1.93904
    A7        1.92709   0.00000   0.00002   0.00001   0.00003   1.92712
    A8        1.89032   0.00000  -0.00001   0.00000  -0.00000   1.89032
    A9        1.88768  -0.00000  -0.00000   0.00001   0.00000   1.88768
   A10        1.89034  -0.00000  -0.00000   0.00000  -0.00000   1.89034
   A11        1.82851  -0.00000  -0.00003   0.00007   0.00004   1.82855
   A12        1.85917   0.00000  -0.00008  -0.00012  -0.00020   1.85896
   A13        1.86120  -0.00000  -0.00000  -0.00018  -0.00018   1.86101
   A14        2.73832   0.00000  -0.00002   0.00030   0.00028   2.73860
   A15        1.96297  -0.00001   0.00008   0.00003   0.00011   1.96308
   A16        1.97198  -0.00000  -0.00014  -0.00007  -0.00021   1.97177
   A17        1.83775   0.00001  -0.00003   0.00007   0.00005   1.83780
   A18        1.45764  -0.00000   0.00005   0.00008   0.00013   1.45777
   A19        2.20236  -0.00000  -0.00002  -0.00016  -0.00019   2.20217
   A20        1.88735   0.00000  -0.00006  -0.00004  -0.00009   1.88726
   A21        2.06757   0.00000   0.00005  -0.00000   0.00005   2.06762
   A22        1.94170  -0.00000   0.00002   0.00013   0.00015   1.94185
   A23        1.87407  -0.00000  -0.00002   0.00003   0.00000   1.87408
   A24        2.21693  -0.00000  -0.00056   0.00044  -0.00012   2.21681
   A25        1.56486   0.00000  -0.00006   0.00026   0.00019   1.56505
   A26        1.68115  -0.00000   0.00019  -0.00015   0.00004   1.68119
   A27        1.87696   0.00000   0.00008  -0.00008  -0.00000   1.87696
   A28        2.08379   0.00000   0.00026  -0.00018   0.00009   2.08388
   A29        1.97915  -0.00000  -0.00001  -0.00020  -0.00022   1.97893
   A30        1.86273  -0.00000  -0.00006   0.00000  -0.00007   1.86267
   A31        2.03433   0.00000  -0.00019  -0.00005  -0.00025   2.03408
   A32        1.93007   0.00000  -0.00000   0.00006   0.00007   1.93014
   A33        1.87744  -0.00000   0.00005  -0.00021  -0.00015   1.87729
   A34        2.10279   0.00000  -0.00010   0.00016   0.00005   2.10285
   A35        1.86254  -0.00000   0.00001  -0.00003  -0.00001   1.86253
   A36        3.20704  -0.00002  -0.00024   0.00024   0.00001   3.20705
   A37        3.07416  -0.00001   0.00044  -0.00036   0.00009   3.07425
   A38        3.05629  -0.00001  -0.00003  -0.00033  -0.00036   3.05592
   A39        2.98932  -0.00000   0.00015  -0.00025  -0.00009   2.98922
   A40        2.98319   0.00000  -0.00014   0.00010  -0.00004   2.98316
   A41        2.99140  -0.00000  -0.00023   0.00006  -0.00017   2.99123
   A42        2.99512   0.00000  -0.00021   0.00016  -0.00004   2.99507
   A43        3.13863   0.00001   0.00021   0.00012   0.00032   3.13895
   A44        3.54324   0.00001  -0.00010   0.00017   0.00007   3.54331
   A45        2.93961  -0.00000   0.00000  -0.00010  -0.00010   2.93951
   A46        3.18591  -0.00000  -0.00000  -0.00013  -0.00013   3.18578
   A47        2.94578   0.00000   0.00000   0.00003   0.00003   2.94581
   A48        3.10262   0.00000   0.00010   0.00009   0.00020   3.10282
   A49        3.11122  -0.00000   0.00007   0.00008   0.00016   3.11138
    D1        0.00763  -0.00000  -0.00016   0.00027   0.00010   0.00774
    D2       -3.13291  -0.00000  -0.00018   0.00025   0.00007  -3.13284
    D3        2.10741  -0.00000  -0.00001   0.00012   0.00011   2.10752
    D4        0.00914   0.00000   0.00000   0.00013   0.00014   0.00928
    D5       -2.08858   0.00000  -0.00000   0.00014   0.00013  -2.08845
    D6       -1.03514  -0.00000   0.00001   0.00014   0.00014  -1.03500
    D7       -3.13340   0.00000   0.00002   0.00014   0.00016  -3.13324
    D8        1.05206   0.00000   0.00001   0.00015   0.00016   1.05222
    D9        1.01631  -0.00001  -0.00089  -0.00021  -0.00111   1.01520
   D10       -1.08098  -0.00001  -0.00074  -0.00035  -0.00109  -1.08207
   D11       -1.43848  -0.00000  -0.00016  -0.00009  -0.00024  -1.43873
   D12        0.52831  -0.00000  -0.00026  -0.00027  -0.00053   0.52778
   D13        0.95377   0.00000  -0.00010   0.00024   0.00014   0.95390
   D14       -1.25809  -0.00000   0.00056  -0.00037   0.00019  -1.25790
   D15        2.58106   0.00000   0.00005   0.00023   0.00028   2.58134
   D16       -0.95217   0.00000  -0.00003   0.00026   0.00023  -0.95194
   D17        3.11915   0.00000   0.00063  -0.00035   0.00028   3.11944
   D18        0.67512   0.00000   0.00012   0.00025   0.00038   0.67549
   D19        0.34937  -0.00000   0.00029  -0.00004   0.00025   0.34963
   D20        2.45672  -0.00000   0.00038  -0.00003   0.00035   2.45707
   D21       -1.57541  -0.00000   0.00026  -0.00020   0.00006  -1.57535
   D22        1.22418  -0.00001   0.00029  -0.00013   0.00015   1.22434
   D23       -0.97936  -0.00000   0.00028   0.00007   0.00035  -0.97901
   D24        3.06598  -0.00000   0.00024  -0.00020   0.00004   3.06603
   D25       -0.85305  -0.00000   0.00027  -0.00009   0.00018  -0.85286
   D26       -3.05659   0.00000   0.00026   0.00012   0.00038  -3.05621
   D27        0.98875   0.00000   0.00022  -0.00015   0.00007   0.98883
   D28        0.72136   0.00000   0.00018   0.00032   0.00050   0.72186
   D29       -1.15840   0.00000   0.00010   0.00023   0.00033  -1.15807
   D30       -3.12999   0.00000   0.00012   0.00042   0.00054  -3.12946
   D31        2.75589  -0.00000   0.00009   0.00020   0.00029   2.75618
   D32        0.87612  -0.00000   0.00001   0.00011   0.00013   0.87625
   D33       -1.09547   0.00000   0.00003   0.00030   0.00033  -1.09514
   D34        1.04960  -0.00000   0.00022  -0.00009   0.00014   1.04974
   D35       -1.05322   0.00000   0.00021   0.00003   0.00024  -1.05298
   D36       -0.47812  -0.00000   0.00014  -0.00016  -0.00001  -0.47813
   D37       -2.58094   0.00000   0.00012  -0.00003   0.00009  -2.58085
   D38       -2.77684  -0.00000   0.00007  -0.00022  -0.00015  -2.77699
   D39        1.40352   0.00000   0.00005  -0.00010  -0.00004   1.40348
   D40       -1.03731   0.00000   0.00050   0.00021   0.00071  -1.03660
   D41        1.14565   0.00000   0.00012   0.00019   0.00031   1.14596
   D42        1.39453   0.00000   0.00006   0.00053   0.00060   1.39513
   D43       -2.70569  -0.00000  -0.00031   0.00051   0.00020  -2.70549
   D44       -2.62821   0.00000   0.00053   0.00000   0.00053  -2.62768
   D45       -0.44525  -0.00000   0.00015  -0.00002   0.00014  -0.44512
   D46        1.68416  -0.00000  -0.00070   0.00009  -0.00061   1.68355
   D47       -2.35354  -0.00000  -0.00081   0.00020  -0.00061  -2.35415
   D48       -0.41748   0.00000  -0.00041   0.00005  -0.00036  -0.41784
   D49        1.82801   0.00000  -0.00052   0.00015  -0.00037   1.82764
         Item               Value     Threshold  Converged?
 Maximum Force            0.000030     0.000015     NO 
 RMS     Force            0.000005     0.000010     YES
 Maximum Displacement     0.002905     0.000060     NO 
 RMS     Displacement     0.000584     0.000040     NO 
 Predicted change in Energy=-2.332278D-08
 GradGradGradGradGradGradGradGradGradGradGradGradGradGradGradGradGradGrad

                          Input orientation:                          
 ---------------------------------------------------------------------
 Center     Atomic      Atomic             Coordinates (Angstroms)
 Number     Number       Type             X           Y           Z
 ---------------------------------------------------------------------
      1          6           0        1.535090    1.104261    2.313000
      2          8           0        0.852309    0.132989    2.060488
      3          8           0        2.329329    1.761064    1.525320
      4          1           0        2.351667    1.383627    0.570170
      5          6           0        1.528856    1.721240    3.735879
      6          9           0        2.764081    1.706307    4.258930
      7          9           0        0.722453    1.042805    4.548712
      8          9           0        1.108836    2.994585    3.691975
      9          8           0        0.390922   -1.591446   -0.148404
     10          1           0        0.482931   -1.072956    0.669238
     11          1           0        1.290264   -1.905514   -0.345389
     12          8           0        2.443799    0.903334   -0.860888
     13          1           0        1.578142    0.895095   -1.307380
     14          1           0        2.781365   -0.011588   -0.935514
     15          8           0        3.062085   -1.815806   -1.018154
     16          1           0        3.846752   -2.176641   -0.598315
     17          1           0        3.052890   -2.138482   -1.955547
     18          8           0       -0.026130    0.205836   -2.015879
     19          1           0       -0.895871    0.611461   -1.978809
     20          1           0       -0.005677   -0.525463   -1.335478
     21          8           0        1.138906   -0.580436   -4.378064
     22          1           0        1.509061    0.202893   -4.792237
     23          1           0        0.645421   -0.275477   -3.588882
     24          8           0        2.853327   -2.498099   -3.572087
     25          1           0        2.248111   -1.821638   -3.954503
     26          1           0        2.515460   -3.355176   -3.842271
 ---------------------------------------------------------------------
                    Distance matrix (angstroms):
                    1          2          3          4          5
     1  C    0.000000
     2  O    1.213805   0.000000
     3  O    1.297168   2.262437   0.000000
     4  H    1.944813   2.456260   1.027263   0.000000
     5  C    1.550899   2.405659   2.351364   3.288269   0.000000
     6  F    2.378976   3.311095   2.768507   3.725743   1.341486
     7  F    2.379615   2.652525   3.498406   4.312690   1.330886
     8  F    2.378359   3.303981   2.775891   3.726323   1.341549
     9  O    3.825502   2.840028   4.218779   3.634821   5.230339
    10  H    2.923912   1.877849   3.489088   3.088169   4.278525
    11  H    4.023147   3.183636   4.245351   3.575370   5.465073
    12  O    3.307520   3.414778   2.538266   1.512315   4.757769
    13  H    3.626672   3.528480   3.055875   2.088588   5.110715
    14  H    3.653924   3.566256   3.066323   2.097224   5.137449
    15  O    4.685626   4.261331   4.449742   3.641956   6.120647
    16  H    4.958211   4.622803   4.724185   4.034371   6.273066
    17  H    5.571319   5.111817   5.276973   4.390469   7.043612
    18  O    4.688684   4.170578   4.528467   3.705234   6.147939
    19  H    4.957020   4.427300   4.899227   4.200004   6.306233
    20  H    4.282680   3.564026   4.343343   3.582344   5.755096
    21  O    6.911259   6.484294   6.461399   5.460161   8.443095
    22  H    7.162229   6.884479   6.558374   5.555135   8.662248
    23  H    6.125961   5.667894   5.756571   4.791828   7.643263
    24  O    7.024884   6.530895   6.663228   5.698925   8.541863
    25  H    6.953479   6.476801   6.547581   5.545910   8.497723
    26  H    7.663880   7.055206   7.417655   6.477092   9.174516
                    6          7          8          9         10
     6  F    0.000000
     7  F    2.166208   0.000000
     8  F    2.172771   2.166273   0.000000
     9  O    5.994302   5.395562   6.024583   0.000000
    10  H    5.080732   4.425397   5.106230   0.972541   0.000000
    11  H    6.034662   5.741709   6.351708   0.972757   1.540911
    12  O    5.192291   5.678579   5.184980   3.308454   3.176793
    13  H    5.748767   5.920121   5.442578   2.989247   2.996620
    14  H    5.471171   5.952109   5.766115   2.971483   2.997420
    15  O    6.351513   6.680983   7.010019   2.818140   3.170355
    16  H    6.312076   6.827736   7.255643   3.533785   3.760333
    17  H    7.313381   7.606374   7.875420   3.263601   3.824857
    18  O    7.029219   6.659936   6.453283   2.625189   3.017334
    19  H    7.314597   6.738958   6.469615   3.139907   3.427902
    20  H    6.629461   6.132971   6.237641   1.644005   2.134800
    21  O    9.081193   9.082713   8.826506   4.412669   5.113525
    22  H    9.260613   9.411564   8.940670   5.102457   5.701618
    23  H    8.366860   8.244043   7.994932   3.692348   4.335201
    24  O    8.888747   9.111861   9.272509   4.313590   5.063462
    25  H    8.953944   9.101502   9.108380   4.241288   5.005534
    26  H    9.555621   9.641873   9.953036   4.611839   5.449167
                   11         12         13         14         15
    11  H    0.000000
    12  O    3.079937   0.000000
    13  H    2.975182   0.974056   0.000000
    14  H    2.481650   0.978060   1.551807   0.000000
    15  O    1.897369   2.792980   3.103985   1.827796   0.000000
    16  H    2.583237   3.394624   3.883932   2.436434   0.960297
    17  H    2.398695   3.289669   3.434763   2.374421   0.991418
    18  O    2.996869   2.814437   1.884339   3.016038   3.823553
    19  H    3.712467   3.533884   2.579148   3.872818   4.741297
    20  H    2.136417   2.875175   2.127735   2.862104   3.343178
    21  O    4.247495   4.034210   3.435000   3.856477   4.063712
    22  H    4.926227   4.101202   3.553610   4.066826   4.553101
    23  H    3.686881   3.473573   2.728637   3.416469   3.849873
    24  O    3.633993   4.368988   4.274197   3.624836   2.651731
    25  H    3.734998   4.127254   3.851852   3.560188   3.047086
    26  H    3.978795   5.198912   5.036769   4.438415   3.262529
                   16         17         18         19         20
    16  H    0.000000
    17  H    1.572817   0.000000
    18  O    4.762867   3.870379   0.000000
    19  H    5.672015   4.812011   0.960394   0.000000
    20  H    4.255703   3.512997   0.999081   1.580797   0.000000
    21  O    4.915975   3.458242   2.748718   3.364129   3.251219
    22  H    5.358728   3.989017   3.172536   3.723708   3.843711
    23  H    4.775609   3.454632   1.776790   2.398870   2.358867
    24  O    3.151753   1.668038   4.245506   5.124879   4.131297
    25  H    3.734391   2.178046   3.611245   4.439365   3.690383
    26  H    3.699262   2.308442   4.740906   5.553727   4.543943
                   21         22         23         24         25
    21  O    0.000000
    22  H    0.960290   0.000000
    23  H    0.979457   1.556526   0.000000
    24  O    2.695602   3.254408   3.132919   0.000000
    25  H    1.717651   2.312298   2.256748   0.984950   0.000000
    26  H    3.143431   3.817739   3.611897   0.960071   1.560708
                   26
    26  H    0.000000
 Stoichiometry    C2H13F3O8
 Framework group  C1[X(C2H13F3O8)]
 Deg. of freedom    72
 Full point group                 C1      NOp   1
 Largest Abelian subgroup         C1      NOp   1
 Largest concise Abelian subgroup C1      NOp   1
                         Standard orientation:                         
 ---------------------------------------------------------------------
 Center     Atomic      Atomic             Coordinates (Angstroms)
 Number     Number       Type             X           Y           Z
 ---------------------------------------------------------------------
      1          6           0        1.998220    0.014181   -0.015962
      2          8           0        1.391329   -0.033938    1.034128
      3          8           0        1.524546    0.106949   -1.219985
      4          1           0        0.498493    0.148990   -1.246792
      5          6           0        3.548322   -0.033202   -0.031036
      6          9           0        3.978469   -1.083827   -0.745702
      7          9           0        4.036423   -0.138741    1.202608
      8          9           0        4.045220    1.082102   -0.586862
      9          8           0       -1.314708   -0.108400    1.892950
     10          1           0       -0.359710   -0.100308    1.709240
     11          1           0       -1.652549   -0.885488    1.415189
     12          8           0       -1.005698    0.223938   -1.384234
     13          1           0       -1.387660    0.973196   -0.892805
     14          1           0       -1.460628   -0.570001   -1.038832
     15          8           0       -2.286410   -1.881632   -0.070047
     16          1           0       -2.077740   -2.797663   -0.268829
     17          1           0       -3.272755   -1.788126   -0.105966
     18          8           0       -2.264083    1.900000    0.494154
     19          1           0       -2.035286    2.763278    0.847365
     20          1           0       -1.945320    1.213637    1.146426
     21          8           0       -4.777328    1.306849   -0.447772
     22          1           0       -4.844886    1.665522   -1.335999
     23          1           0       -3.916909    1.605871   -0.087770
     24          8           0       -4.886844   -1.372025   -0.168641
     25          1           0       -4.937582   -0.396334   -0.293465
     26          1           0       -5.474160   -1.588172    0.559422
 ---------------------------------------------------------------------
 Rotational constants (GHZ):           1.1426141           0.2059533           0.2014744
 Standard basis: 6-31++G(d,p) (6D, 7F)
 There are   325 symmetry adapted cartesian basis functions of A   symmetry.
 There are   325 symmetry adapted basis functions of A   symmetry.
   325 basis functions,   520 primitive gaussians,   325 cartesian basis functions
    58 alpha electrons       58 beta electrons
       nuclear repulsion energy       957.4238891066 Hartrees.
 NAtoms=   26 NActive=   26 NUniq=   26 SFac= 1.00D+00 NAtFMM=   60 NAOKFM=F Big=F
 Integral buffers will be    131072 words long.
 Raffenetti 2 integral format.
 Two-electron integral symmetry is turned on.
 Nuclear repulsion after empirical dispersion term =      957.4107551687 Hartrees.
 One-electron integrals computed using PRISM.
 NBasis=   325 RedAO= T EigKep=  3.50D-05  NBF=   325
 NBsUse=   325 1.00D-06 EigRej= -1.00D+00 NBFU=   325
 Initial guess from the checkpoint file:  "/local_scratch/slurm.5787591/Gau-2291536.chk"
 B after Tr=     0.000000   -0.000000   -0.000000
         Rot=    1.000000    0.000325    0.000003   -0.000004 Ang=   0.04 deg.
 Requested convergence on RMS density matrix=1.00D-10 within 128 cycles.
 Requested convergence on MAX density matrix=1.00D-08.
 Requested convergence on             energy=1.00D-08.
 No special actions if energy rises.
 SCF Done:  E(RwB97XD) =  -985.249248583     A.U. after   11 cycles
            NFock= 11  Conv=0.56D-10     -V/T= 2.0083
 Calling FoFJK, ICntrl=      2127 FMM=F ISym2X=0 I1Cent= 0 IOpClX= 0 NMat=1 NMatS=1 NMatT=0.
 ***** Axes restored to original set *****
 -------------------------------------------------------------------
 Center     Atomic                   Forces (Hartrees/Bohr)
 Number     Number              X              Y              Z
 -------------------------------------------------------------------
      1        6           0.000002244    0.000002145    0.000000886
      2        8          -0.000001237   -0.000000303   -0.000000294
      3        8           0.000001288    0.000001030    0.000003720
      4        1          -0.000001680   -0.000003210   -0.000001627
      5        6           0.000000685   -0.000000671    0.000000867
      6        9           0.000000337   -0.000000949   -0.000000080
      7        9           0.000000252    0.000000197   -0.000000252
      8        9           0.000000809    0.000000000   -0.000000159
      9        8          -0.000004887   -0.000001654   -0.000002704
     10        1           0.000002167   -0.000000479   -0.000001428
     11        1           0.000001975    0.000001991    0.000002635
     12        8          -0.000001541   -0.000001989    0.000002564
     13        1           0.000000452    0.000000779   -0.000003515
     14        1           0.000002180    0.000004453   -0.000000630
     15        8          -0.000000980   -0.000001898   -0.000000184
     16        1          -0.000000797   -0.000001733   -0.000000095
     17        1          -0.000000311   -0.000001844   -0.000000590
     18        8           0.000000791    0.000003092   -0.000001796
     19        1          -0.000000368    0.000000936   -0.000000157
     20        1           0.000000291   -0.000001588    0.000001838
     21        8          -0.000002359    0.000000794   -0.000001199
     22        1           0.000000665    0.000000281    0.000001155
     23        1           0.000001591    0.000000455    0.000000312
     24        8           0.000001346   -0.000002247    0.000001538
     25        1          -0.000001829    0.000002412   -0.000000128
     26        1          -0.000001083   -0.000000004   -0.000000676
 -------------------------------------------------------------------
 Cartesian Forces:  Max     0.000004887 RMS     0.000001678

 GradGradGradGradGradGradGradGradGradGradGradGradGradGradGradGradGradGrad
 Berny optimization.
 Using GEDIIS/GDIIS optimizer.
 FormGI is forming the generalized inverse of G from B-inverse, IUseBI=4.
 Internal  Forces:  Max     0.000009506 RMS     0.000001437
 Search for a local minimum.
 Step number  13 out of a maximum of  156
 All quantities printed in internal units (Hartrees-Bohrs-Radians)
 Mixed Optimization -- En-DIIS/RFO-DIIS
 Swapping is turned off.
 Update second derivatives using D2CorX and points    6    7    8    9   10
                                                     11   12   13
 DE= -4.17D-08 DEPred=-2.33D-08 R= 1.79D+00
 Trust test= 1.79D+00 RLast= 2.86D-03 DXMaxT set to 1.52D+00
 ITU=  0  0  0  1  1  0  0  0  1  1  1  1  0
     Eigenvalues ---    0.00031   0.00034   0.00041   0.00158   0.00193
     Eigenvalues ---    0.00246   0.00282   0.00395   0.00455   0.00540
     Eigenvalues ---    0.00627   0.00731   0.00814   0.00923   0.01107
     Eigenvalues ---    0.01166   0.01241   0.01351   0.01411   0.01563
     Eigenvalues ---    0.01656   0.01730   0.01773   0.01834   0.01946
     Eigenvalues ---    0.02107   0.02228   0.02341   0.02629   0.02698
     Eigenvalues ---    0.02912   0.02978   0.03142   0.03382   0.03415
     Eigenvalues ---    0.04385   0.04565   0.05130   0.05158   0.05472
     Eigenvalues ---    0.06169   0.06726   0.06941   0.08514   0.10591
     Eigenvalues ---    0.11662   0.13642   0.20572   0.21317   0.21955
     Eigenvalues ---    0.23989   0.28166   0.35987   0.37488   0.38083
     Eigenvalues ---    0.38848   0.40832   0.43266   0.43647   0.45916
     Eigenvalues ---    0.47529   0.49925   0.51183   0.53456   0.55526
     Eigenvalues ---    0.56944   0.57395   0.57499   0.57515   0.60413
     Eigenvalues ---    0.86612   1.02666
 En-DIIS/RFO-DIIS/Sim-DIIS IScMMF=       -3 using points:    13   12   11   10    9    8    7    6    5    4
 RFO step:  Lambda=-9.68163661D-10.
 DidBck=F Rises=F RFO-DIIS coefs:    1.17078    0.03644   -0.13187   -0.12333    0.01507
                  RFO-DIIS coefs:    0.01756    0.00928    0.00903   -0.00496    0.00199
 Iteration  1 RMS(Cart)=  0.00036876 RMS(Int)=  0.00000188
 Iteration  2 RMS(Cart)=  0.00000014 RMS(Int)=  0.00000188
 Variable       Old X    -DE/DX   Delta X   Delta X   Delta X     New X
                                 (Linear)    (Quad)   (Total)
    R1        2.29376   0.00000   0.00002  -0.00002   0.00000   2.29376
    R2        2.45129  -0.00000   0.00003  -0.00003   0.00000   2.45129
    R3        2.93078  -0.00000  -0.00003   0.00003  -0.00000   2.93077
    R4        1.94125   0.00000  -0.00004   0.00005   0.00001   1.94126
    R5        2.85786   0.00000   0.00007  -0.00005   0.00002   2.85788
    R6        2.53504  -0.00000   0.00002  -0.00000   0.00001   2.53505
    R7        2.51501  -0.00000  -0.00001   0.00001  -0.00000   2.51501
    R8        2.53516   0.00000  -0.00001  -0.00001  -0.00001   2.53515
    R9        1.83784  -0.00000   0.00001  -0.00001  -0.00000   1.83783
   R10        1.83825   0.00000   0.00001  -0.00000   0.00001   1.83826
   R11        3.10672  -0.00000   0.00015  -0.00016  -0.00000   3.10672
   R12        3.58551  -0.00000   0.00008  -0.00019  -0.00010   3.58541
   R13        1.84070   0.00000   0.00001  -0.00001   0.00000   1.84070
   R14        1.84827   0.00000  -0.00002   0.00000  -0.00002   1.84825
   R15        3.56089   0.00000   0.00000  -0.00007  -0.00007   3.56082
   R16        3.45403   0.00000   0.00023  -0.00000   0.00023   3.45426
   R17        1.81470   0.00000   0.00001  -0.00001   0.00000   1.81470
   R18        1.87351   0.00000  -0.00000   0.00000   0.00000   1.87351
   R19        3.15213  -0.00000  -0.00001  -0.00001  -0.00002   3.15211
   R20        1.81488   0.00000   0.00001  -0.00000   0.00000   1.81488
   R21        1.88799   0.00000  -0.00001   0.00002   0.00001   1.88800
   R22        3.35765  -0.00000   0.00001  -0.00003  -0.00003   3.35762
   R23        1.81469  -0.00000   0.00001  -0.00000   0.00000   1.81469
   R24        1.85091  -0.00000   0.00000  -0.00000   0.00000   1.85091
   R25        3.24589   0.00000   0.00002   0.00001   0.00003   3.24591
   R26        1.86129   0.00000   0.00001  -0.00000   0.00001   1.86129
   R27        1.81427   0.00000   0.00000  -0.00000   0.00000   1.81427
    A1        2.24370   0.00000  -0.00001   0.00000  -0.00001   2.24369
    A2        2.10242   0.00000   0.00002  -0.00001   0.00001   2.10243
    A3        1.93707  -0.00000  -0.00001   0.00001  -0.00000   1.93706
    A4        1.97347   0.00001  -0.00005   0.00004  -0.00001   1.97346
    A5        1.92793  -0.00000  -0.00005   0.00001  -0.00004   1.92789
    A6        1.93904   0.00000  -0.00002   0.00002   0.00000   1.93904
    A7        1.92712  -0.00000   0.00002   0.00001   0.00004   1.92715
    A8        1.89032   0.00000   0.00001  -0.00001  -0.00000   1.89032
    A9        1.88768   0.00000   0.00002  -0.00002   0.00000   1.88769
   A10        1.89034   0.00000   0.00002  -0.00002   0.00000   1.89034
   A11        1.82855  -0.00000   0.00000  -0.00002  -0.00002   1.82853
   A12        1.85896  -0.00000  -0.00013   0.00005  -0.00008   1.85888
   A13        1.86101   0.00000  -0.00002   0.00002  -0.00000   1.86101
   A14        2.73860   0.00000   0.00002   0.00009   0.00011   2.73871
   A15        1.96308   0.00000   0.00003   0.00005   0.00008   1.96316
   A16        1.97177   0.00000  -0.00006   0.00000  -0.00006   1.97171
   A17        1.83780  -0.00000   0.00001   0.00001   0.00002   1.83782
   A18        1.45777   0.00000   0.00010  -0.00007   0.00003   1.45780
   A19        2.20217  -0.00000  -0.00010   0.00002  -0.00007   2.20210
   A20        1.88726  -0.00000  -0.00008   0.00002  -0.00006   1.88720
   A21        2.06762   0.00000   0.00003   0.00005   0.00008   2.06770
   A22        1.94185   0.00000   0.00010  -0.00004   0.00007   1.94191
   A23        1.87408  -0.00000  -0.00002  -0.00000  -0.00002   1.87406
   A24        2.21681   0.00000  -0.00007   0.00006  -0.00001   2.21680
   A25        1.56505   0.00000   0.00010  -0.00005   0.00005   1.56510
   A26        1.68119  -0.00000   0.00006  -0.00004   0.00002   1.68121
   A27        1.87696   0.00000  -0.00003   0.00003   0.00000   1.87696
   A28        2.08388   0.00000  -0.00002   0.00000  -0.00001   2.08387
   A29        1.97893  -0.00000  -0.00002  -0.00002  -0.00004   1.97889
   A30        1.86267  -0.00000  -0.00004   0.00003  -0.00001   1.86265
   A31        2.03408  -0.00000  -0.00003  -0.00005  -0.00007   2.03401
   A32        1.93014  -0.00000  -0.00002  -0.00005  -0.00007   1.93007
   A33        1.87729  -0.00000  -0.00004   0.00001  -0.00002   1.87727
   A34        2.10285   0.00000   0.00003  -0.00001   0.00002   2.10287
   A35        1.86253  -0.00000  -0.00001  -0.00000  -0.00001   1.86252
   A36        3.20705   0.00001   0.00008  -0.00000   0.00007   3.20712
   A37        3.07425   0.00000  -0.00004  -0.00002  -0.00005   3.07419
   A38        3.05592   0.00000  -0.00020  -0.00001  -0.00020   3.05572
   A39        2.98922  -0.00000  -0.00008   0.00004  -0.00003   2.98919
   A40        2.98316   0.00000  -0.00001  -0.00000  -0.00001   2.98315
   A41        2.99123   0.00000  -0.00012   0.00012   0.00001   2.99124
   A42        2.99507   0.00000   0.00005  -0.00003   0.00002   2.99509
   A43        3.13895   0.00000   0.00017  -0.00004   0.00013   3.13908
   A44        3.54331   0.00000   0.00004  -0.00004  -0.00000   3.54331
   A45        2.93951  -0.00000  -0.00009  -0.00005  -0.00014   2.93937
   A46        3.18578  -0.00000  -0.00007   0.00001  -0.00006   3.18572
   A47        2.94581  -0.00000   0.00006  -0.00003   0.00003   2.94584
   A48        3.10282   0.00000  -0.00005   0.00004  -0.00000   3.10282
   A49        3.11138  -0.00000   0.00006  -0.00005   0.00001   3.11139
    D1        0.00774  -0.00000  -0.00000   0.00001   0.00001   0.00774
    D2       -3.13284  -0.00000  -0.00004  -0.00000  -0.00005  -3.13289
    D3        2.10752   0.00000  -0.00055   0.00000  -0.00055   2.10697
    D4        0.00928   0.00000  -0.00052  -0.00000  -0.00052   0.00875
    D5       -2.08845   0.00000  -0.00055  -0.00000  -0.00055  -2.08900
    D6       -1.03500  -0.00000  -0.00052   0.00001  -0.00050  -1.03550
    D7       -3.13324  -0.00000  -0.00049   0.00001  -0.00048  -3.13371
    D8        1.05222  -0.00000  -0.00052   0.00001  -0.00050   1.05172
    D9        1.01520   0.00000  -0.00046   0.00003  -0.00043   1.01477
   D10       -1.08207  -0.00000  -0.00047  -0.00003  -0.00050  -1.08257
   D11       -1.43873  -0.00000  -0.00055  -0.00006  -0.00061  -1.43934
   D12        0.52778  -0.00000  -0.00071  -0.00001  -0.00071   0.52707
   D13        0.95390  -0.00000   0.00013   0.00002   0.00015   0.95405
   D14       -1.25790  -0.00000   0.00016  -0.00003   0.00014  -1.25777
   D15        2.58134  -0.00000   0.00023  -0.00004   0.00019   2.58153
   D16       -0.95194   0.00000   0.00017   0.00002   0.00019  -0.95175
   D17        3.11944   0.00000   0.00021  -0.00003   0.00018   3.11962
   D18        0.67549   0.00000   0.00028  -0.00004   0.00024   0.67573
   D19        0.34963  -0.00000   0.00058   0.00004   0.00062   0.35024
   D20        2.45707   0.00000   0.00066   0.00006   0.00072   2.45779
   D21       -1.57535  -0.00000   0.00044   0.00010   0.00054  -1.57481
   D22        1.22434   0.00000  -0.00012   0.00004  -0.00008   1.22426
   D23       -0.97901   0.00000  -0.00004   0.00005   0.00001  -0.97900
   D24        3.06603   0.00000  -0.00020   0.00003  -0.00017   3.06586
   D25       -0.85286  -0.00000  -0.00007  -0.00002  -0.00009  -0.85296
   D26       -3.05621  -0.00000   0.00001  -0.00001  -0.00000  -3.05621
   D27        0.98883  -0.00000  -0.00016  -0.00003  -0.00018   0.98864
   D28        0.72186  -0.00000   0.00018  -0.00001   0.00018   0.72204
   D29       -1.15807  -0.00000   0.00016  -0.00002   0.00015  -1.15792
   D30       -3.12946  -0.00000   0.00018   0.00001   0.00019  -3.12927
   D31        2.75618   0.00000   0.00011   0.00003   0.00014   2.75632
   D32        0.87625  -0.00000   0.00008   0.00002   0.00010   0.87635
   D33       -1.09514   0.00000   0.00011   0.00004   0.00015  -1.09500
   D34        1.04974   0.00000   0.00021  -0.00005   0.00016   1.04990
   D35       -1.05298   0.00000   0.00024  -0.00006   0.00018  -1.05280
   D36       -0.47813  -0.00000   0.00011   0.00002   0.00013  -0.47800
   D37       -2.58085   0.00000   0.00015   0.00001   0.00016  -2.58069
   D38       -2.77699  -0.00000   0.00003  -0.00002   0.00001  -2.77698
   D39        1.40348  -0.00000   0.00007  -0.00003   0.00003   1.40351
   D40       -1.03660   0.00000   0.00032  -0.00000   0.00032  -1.03629
   D41        1.14596   0.00000   0.00021  -0.00004   0.00017   1.14613
   D42        1.39513   0.00000   0.00027   0.00004   0.00031   1.39545
   D43       -2.70549  -0.00000   0.00015   0.00001   0.00017  -2.70532
   D44       -2.62768   0.00000   0.00021   0.00005   0.00026  -2.62742
   D45       -0.44512  -0.00000   0.00010   0.00001   0.00011  -0.44500
   D46        1.68355  -0.00000  -0.00031   0.00001  -0.00030   1.68325
   D47       -2.35415  -0.00000  -0.00029  -0.00001  -0.00030  -2.35445
   D48       -0.41784   0.00000  -0.00022   0.00004  -0.00018  -0.41802
   D49        1.82764   0.00000  -0.00020   0.00002  -0.00017   1.82747
         Item               Value     Threshold  Converged?
 Maximum Force            0.000010     0.000015     YES
 RMS     Force            0.000001     0.000010     YES
 Maximum Displacement     0.002318     0.000060     NO 
 RMS     Displacement     0.000369     0.000040     NO 
 Predicted change in Energy=-2.195593D-09
 GradGradGradGradGradGradGradGradGradGradGradGradGradGradGradGradGradGrad

                          Input orientation:                          
 ---------------------------------------------------------------------
 Center     Atomic      Atomic             Coordinates (Angstroms)
 Number     Number       Type             X           Y           Z
 ---------------------------------------------------------------------
      1          6           0        1.534895    1.104354    2.312943
      2          8           0        0.851843    0.133305    2.060301
      3          8           0        2.329291    1.761056    1.525336
      4          1           0        2.351487    1.383748    0.570126
      5          6           0        1.528935    1.721082    3.735932
      6          9           0        2.764099    1.705081    4.259112
      7          9           0        0.721921    1.043103    4.548540
      8          9           0        1.109910    2.994756    3.692247
      9          8           0        0.391080   -1.591504   -0.148416
     10          1           0        0.482868   -1.072933    0.669198
     11          1           0        1.290538   -1.905335   -0.345280
     12          8           0        2.443624    0.903623   -0.861000
     13          1           0        1.577972    0.895230   -1.307505
     14          1           0        2.781404   -0.011206   -0.935689
     15          8           0        3.062249   -1.815536   -1.018170
     16          1           0        3.846932   -2.176352   -0.598343
     17          1           0        3.052963   -2.138378   -1.955505
     18          8           0       -0.026173    0.205698   -2.015930
     19          1           0       -0.895973    0.611200   -1.978870
     20          1           0       -0.005621   -0.525600   -1.335523
     21          8           0        1.138894   -0.580546   -4.378094
     22          1           0        1.509159    0.202790   -4.792157
     23          1           0        0.645394   -0.275611   -3.588911
     24          8           0        2.853280   -2.498206   -3.571972
     25          1           0        2.248074   -1.821753   -3.954426
     26          1           0        2.515330   -3.355290   -3.842033
 ---------------------------------------------------------------------
                    Distance matrix (angstroms):
                    1          2          3          4          5
     1  C    0.000000
     2  O    1.213806   0.000000
     3  O    1.297169   2.262435   0.000000
     4  H    1.944812   2.456250   1.027268   0.000000
     5  C    1.550899   2.405666   2.351362   3.288270   0.000000
     6  F    2.378947   3.310887   2.768704   3.725872   1.341493
     7  F    2.379616   2.652536   3.498407   4.312691   1.330886
     8  F    2.378384   3.304201   2.775682   3.726191   1.341542
     9  O    3.825474   2.840018   4.218740   3.634780   5.230307
    10  H    2.923908   1.877850   3.489089   3.088177   4.278509
    11  H    4.022945   3.183602   4.245071   3.575142   5.464799
    12  O    3.307566   3.414843   2.538279   1.512326   4.757802
    13  H    3.626739   3.528443   3.055998   2.088654   5.110841
    14  H    3.654020   3.566517   3.066261   2.097188   5.137464
    15  O    4.685603   4.261556   4.449568   3.641879   6.120474
    16  H    4.958238   4.623144   4.724026   4.034350   6.272881
    17  H    5.571309   5.111964   5.276887   4.390472   7.043476
    18  O    4.688673   4.170349   4.528566   3.705233   6.148062
    19  H    4.957013   4.426979   4.899383   4.200025   6.306424
    20  H    4.282667   3.563849   4.343399   3.582326   5.755180
    21  O    6.911272   6.484204   6.461472   5.460193   8.443165
    22  H    7.162117   6.884262   6.558317   5.555020   8.662211
    23  H    6.125961   5.667754   5.756652   4.791849   7.643348
    24  O    7.024870   6.530934   6.663214   5.698976   8.541765
    25  H    6.953463   6.476778   6.547588   5.545944   8.497674
    26  H    7.663772   7.055142   7.417564   6.477073   9.174317
                    6          7          8          9         10
     6  F    0.000000
     7  F    2.166212   0.000000
     8  F    2.172772   2.166269   0.000000
     9  O    5.993746   5.395555   6.025047   0.000000
    10  H    5.080242   4.425387   5.106672   0.972540   0.000000
    11  H    6.033814   5.741610   6.351782   0.972763   1.540905
    12  O    5.192358   5.678629   5.184948   3.308530   3.176924
    13  H    5.748911   5.920131   5.442850   2.989322   2.996711
    14  H    5.471004   5.952293   5.766063   2.971664   2.997698
    15  O    6.350853   6.681108   7.009890   2.818120   3.170469
    16  H    6.311332   6.827956   7.255398   3.533751   3.760468
    17  H    7.312803   7.606456   7.875380   3.263474   3.824870
    18  O    7.029219   6.659817   6.453899   2.625194   3.017273
    19  H    7.314719   6.738783   6.470430   3.139900   3.427794
    20  H    6.629270   6.132890   6.238251   1.644003   2.134737
    21  O    9.081118   9.082670   8.826892   4.412645   5.113509
    22  H    9.260519   9.411401   8.940893   5.102344   5.701503
    23  H    8.366810   8.243966   7.995395   3.692324   4.335163
    24  O    8.888276   9.111875   9.272585   4.313382   5.063376
    25  H    8.953605   9.101482   9.108555   4.241126   5.005456
    26  H    9.554988   9.641779   9.953073   4.611527   5.448969
                   11         12         13         14         15
    11  H    0.000000
    12  O    3.079905   0.000000
    13  H    2.975173   0.974059   0.000000
    14  H    2.481731   0.978051   1.551812   0.000000
    15  O    1.897315   2.793067   3.104037   1.827918   0.000000
    16  H    2.583146   3.394776   3.884032   2.436598   0.960297
    17  H    2.398599   3.289833   3.434862   2.374580   0.991419
    18  O    2.996874   2.814402   1.884304   3.016033   3.823514
    19  H    3.712464   3.533844   2.579110   3.872818   4.741256
    20  H    2.136417   2.875178   2.127747   2.862163   3.343123
    21  O    4.247546   4.034232   3.434999   3.856441   4.063691
    22  H    4.926124   4.101023   3.553450   4.066540   4.552879
    23  H    3.686916   3.473575   2.728623   3.416437   3.849840
    24  O    3.633896   4.369168   4.274298   3.624959   2.651719
    25  H    3.734943   4.127372   3.851912   3.560239   3.047051
    26  H    3.978664   5.199042   5.036804   4.438528   3.262540
                   16         17         18         19         20
    16  H    0.000000
    17  H    1.572806   0.000000
    18  O    4.762841   3.870326   0.000000
    19  H    5.671988   4.811946   0.960394   0.000000
    20  H    4.255653   3.512886   0.999086   1.580802   0.000000
    21  O    4.915952   3.458242   2.748705   3.364107   3.251180
    22  H    5.358505   3.988858   3.172489   3.723713   3.843622
    23  H    4.775580   3.454606   1.776775   2.398850   2.358829
    24  O    3.151730   1.668027   4.245423   5.124771   4.131125
    25  H    3.734352   2.178023   3.611167   4.439270   3.690232
    26  H    3.699269   2.308444   4.740730   5.553504   4.543670
                   21         22         23         24         25
    21  O    0.000000
    22  H    0.960291   0.000000
    23  H    0.979457   1.556521   0.000000
    24  O    2.695621   3.254365   3.132886   0.000000
    25  H    1.717664   2.312264   2.256710   0.984954   0.000000
    26  H    3.143428   3.817728   3.611807   0.960071   1.560703
                   26
    26  H    0.000000
 Stoichiometry    C2H13F3O8
 Framework group  C1[X(C2H13F3O8)]
 Deg. of freedom    72
 Full point group                 C1      NOp   1
 Largest Abelian subgroup         C1      NOp   1
 Largest concise Abelian subgroup C1      NOp   1
                         Standard orientation:                         
 ---------------------------------------------------------------------
 Center     Atomic      Atomic             Coordinates (Angstroms)
 Number     Number       Type             X           Y           Z
 ---------------------------------------------------------------------
      1          6           0        1.998222    0.014462   -0.015928
      2          8           0        1.391319   -0.033136    1.034181
      3          8           0        1.524559    0.106839   -1.219986
      4          1           0        0.498508    0.149052   -1.246797
      5          6           0        3.548313   -0.033273   -0.030998
      6          9           0        3.978161   -1.084667   -0.744725
      7          9           0        4.036423   -0.137822    1.202726
      8          9           0        4.045485    1.081388   -0.587851
      9          8           0       -1.314728   -0.108267    1.892881
     10          1           0       -0.359716   -0.099963    1.709260
     11          1           0       -1.652349   -0.885405    1.415036
     12          8           0       -1.005677    0.224068   -1.384375
     13          1           0       -1.387731    0.973295   -0.892965
     14          1           0       -1.460613   -0.569903   -1.039080
     15          8           0       -2.286266   -1.881615   -0.070064
     16          1           0       -2.077578   -2.797666   -0.268735
     17          1           0       -3.272626   -1.788194   -0.105804
     18          8           0       -2.264218    1.900004    0.493967
     19          1           0       -2.035497    2.763309    0.847167
     20          1           0       -1.945433    1.213677    1.146273
     21          8           0       -4.777423    1.306640   -0.447892
     22          1           0       -4.844894    1.665069   -1.336225
     23          1           0       -3.917019    1.605733   -0.087913
     24          8           0       -4.886741   -1.372212   -0.168292
     25          1           0       -4.937540   -0.396541   -0.293276
     26          1           0       -5.473937   -1.588245    0.559903
 ---------------------------------------------------------------------
 Rotational constants (GHZ):           1.1426174           0.2059541           0.2014755
 Standard basis: 6-31++G(d,p) (6D, 7F)
 There are   325 symmetry adapted cartesian basis functions of A   symmetry.
 There are   325 symmetry adapted basis functions of A   symmetry.
   325 basis functions,   520 primitive gaussians,   325 cartesian basis functions
    58 alpha electrons       58 beta electrons
       nuclear repulsion energy       957.4243816013 Hartrees.
 NAtoms=   26 NActive=   26 NUniq=   26 SFac= 1.00D+00 NAtFMM=   60 NAOKFM=F Big=F
 Integral buffers will be    131072 words long.
 Raffenetti 2 integral format.
 Two-electron integral symmetry is turned on.
 Nuclear repulsion after empirical dispersion term =      957.4112476674 Hartrees.
 One-electron integrals computed using PRISM.
 NBasis=   325 RedAO= T EigKep=  3.50D-05  NBF=   325
 NBsUse=   325 1.00D-06 EigRej= -1.00D+00 NBFU=   325
 Initial guess from the checkpoint file:  "/local_scratch/slurm.5787591/Gau-2291536.chk"
 B after Tr=     0.000000   -0.000000   -0.000000
         Rot=    1.000000    0.000124    0.000000   -0.000002 Ang=   0.01 deg.
 Requested convergence on RMS density matrix=1.00D-10 within 128 cycles.
 Requested convergence on MAX density matrix=1.00D-08.
 Requested convergence on             energy=1.00D-08.
 No special actions if energy rises.
 SCF Done:  E(RwB97XD) =  -985.249248590     A.U. after   10 cycles
            NFock= 10  Conv=0.78D-10     -V/T= 2.0083
 Calling FoFJK, ICntrl=      2127 FMM=F ISym2X=0 I1Cent= 0 IOpClX= 0 NMat=1 NMatS=1 NMatT=0.
 ***** Axes restored to original set *****
 -------------------------------------------------------------------
 Center     Atomic                   Forces (Hartrees/Bohr)
 Number     Number              X              Y              Z
 -------------------------------------------------------------------
      1        6           0.000000938    0.000000674   -0.000000514
      2        8           0.000000565    0.000001598    0.000002198
      3        8          -0.000000870   -0.000001267   -0.000001835
      4        1           0.000001422   -0.000000642    0.000002552
      5        6           0.000000306   -0.000000790    0.000000478
      6        9           0.000000406   -0.000000484   -0.000000165
      7        9           0.000000069    0.000000019    0.000000079
      8        9           0.000000923   -0.000000603    0.000000010
      9        8           0.000000147   -0.000001115   -0.000001433
     10        1           0.000000097    0.000000546   -0.000001115
     11        1          -0.000001881    0.000001203   -0.000000601
     12        8          -0.000001470    0.000001516    0.000001820
     13        1           0.000000884   -0.000000768   -0.000000806
     14        1           0.000000980   -0.000001186   -0.000000543
     15        8           0.000000290   -0.000001461    0.000000383
     16        1          -0.000000845   -0.000000479    0.000000663
     17        1          -0.000001083   -0.000000131   -0.000000718
     18        8           0.000000391    0.000000651   -0.000000475
     19        1           0.000000291    0.000000667    0.000000051
     20        1           0.000000111    0.000000536    0.000000343
     21        8          -0.000000006    0.000000902   -0.000000371
     22        1          -0.000000043   -0.000000193    0.000000478
     23        1           0.000000665    0.000000818    0.000000197
     24        8          -0.000001668   -0.000000186   -0.000000666
     25        1          -0.000000181    0.000000607    0.000000170
     26        1          -0.000000438   -0.000000433   -0.000000179
 -------------------------------------------------------------------
 Cartesian Forces:  Max     0.000002552 RMS     0.000000898

 GradGradGradGradGradGradGradGradGradGradGradGradGradGradGradGradGradGrad
 Berny optimization.
 Using GEDIIS/GDIIS optimizer.
 FormGI is forming the generalized inverse of G from B-inverse, IUseBI=4.
 Internal  Forces:  Max     0.000010582 RMS     0.000001579
 Search for a local minimum.
 Step number  14 out of a maximum of  156
 All quantities printed in internal units (Hartrees-Bohrs-Radians)
 Mixed Optimization -- En-DIIS/RFO-DIIS
 Swapping is turned off.
 Update second derivatives using D2CorX and points    6    7    8    9   10
                                                     11   12   13   14
 DE= -7.00D-09 DEPred=-2.20D-09 R= 3.19D+00
 Trust test= 3.19D+00 RLast= 2.34D-03 DXMaxT set to 1.52D+00
 ITU=  0  0  0  0  1  1  0  0  0  1  1  1  1  0
     Eigenvalues ---    0.00032   0.00037   0.00044   0.00158   0.00190
     Eigenvalues ---    0.00234   0.00283   0.00392   0.00455   0.00548
     Eigenvalues ---    0.00626   0.00733   0.00797   0.00911   0.01089
     Eigenvalues ---    0.01144   0.01240   0.01361   0.01405   0.01548
     Eigenvalues ---    0.01655   0.01690   0.01774   0.01838   0.01905
     Eigenvalues ---    0.02112   0.02216   0.02329   0.02630   0.02685
     Eigenvalues ---    0.02921   0.02974   0.03144   0.03370   0.03414
     Eigenvalues ---    0.04344   0.04615   0.05127   0.05168   0.05536
     Eigenvalues ---    0.06170   0.06711   0.06911   0.08550   0.10444
     Eigenvalues ---    0.11663   0.13634   0.20588   0.21312   0.21947
     Eigenvalues ---    0.23987   0.28132   0.36186   0.37490   0.38105
     Eigenvalues ---    0.38932   0.40880   0.43244   0.43673   0.45862
     Eigenvalues ---    0.47497   0.49976   0.51204   0.53474   0.55525
     Eigenvalues ---    0.56944   0.57394   0.57500   0.57519   0.60363
     Eigenvalues ---    0.85360   1.02274
 En-DIIS/RFO-DIIS/Sim-DIIS IScMMF=       -3 using points:    14   13   12   11   10    9    8    7    6    5
 RFO step:  Lambda=-4.73192603D-10.
 DIIS inversion failure, remove point  10.
 DIIS inversion failure, remove point   9.
 DIIS inversion failure, remove point   8.
 DIIS inversion failure, remove point   7.
 RFO-DIIS uses    6 points instead of   10
 DidBck=F Rises=F RFO-DIIS coefs:    0.82261    0.19856   -0.03020    0.01954   -0.01344
                  RFO-DIIS coefs:    0.00293    0.00000    0.00000    0.00000    0.00000
 Iteration  1 RMS(Cart)=  0.00016604 RMS(Int)=  0.00000003
 Iteration  2 RMS(Cart)=  0.00000002 RMS(Int)=  0.00000002
 Variable       Old X    -DE/DX   Delta X   Delta X   Delta X     New X
                                 (Linear)    (Quad)   (Total)
    R1        2.29376  -0.00000  -0.00000   0.00000  -0.00000   2.29376
    R2        2.45129  -0.00000  -0.00000   0.00000  -0.00000   2.45129
    R3        2.93077  -0.00000  -0.00000  -0.00000  -0.00000   2.93077
    R4        1.94126  -0.00000  -0.00001  -0.00000  -0.00001   1.94124
    R5        2.85788   0.00000   0.00000   0.00001   0.00001   2.85789
    R6        2.53505  -0.00000  -0.00000  -0.00000  -0.00001   2.53505
    R7        2.51501   0.00000   0.00000  -0.00000  -0.00000   2.51501
    R8        2.53515  -0.00000   0.00000   0.00000   0.00001   2.53515
    R9        1.83783  -0.00000   0.00000   0.00000   0.00000   1.83784
   R10        1.83826  -0.00000  -0.00000  -0.00000  -0.00000   1.83825
   R11        3.10672  -0.00000   0.00000  -0.00002  -0.00002   3.10670
   R12        3.58541  -0.00000   0.00002  -0.00006  -0.00004   3.58537
   R13        1.84070   0.00000  -0.00000   0.00000  -0.00000   1.84070
   R14        1.84825   0.00000  -0.00000  -0.00000  -0.00000   1.84825
   R15        3.56082   0.00000   0.00001  -0.00002  -0.00000   3.56082
   R16        3.45426   0.00000  -0.00004   0.00008   0.00004   3.45431
   R17        1.81470   0.00000  -0.00000  -0.00000  -0.00000   1.81470
   R18        1.87351   0.00000  -0.00000   0.00000   0.00000   1.87351
   R19        3.15211   0.00000   0.00000   0.00000   0.00001   3.15212
   R20        1.81488  -0.00000   0.00000   0.00000   0.00000   1.81488
   R21        1.88800  -0.00000   0.00000   0.00000   0.00000   1.88800
   R22        3.35762  -0.00000  -0.00001  -0.00003  -0.00004   3.35758
   R23        1.81469  -0.00000  -0.00000  -0.00000  -0.00000   1.81469
   R24        1.85091  -0.00000  -0.00000   0.00000   0.00000   1.85091
   R25        3.24591  -0.00000  -0.00001  -0.00000  -0.00001   3.24590
   R26        1.86129  -0.00000  -0.00000   0.00000   0.00000   1.86129
   R27        1.81427   0.00000   0.00000  -0.00000   0.00000   1.81427
    A1        2.24369   0.00000   0.00000  -0.00000   0.00000   2.24370
    A2        2.10243  -0.00000  -0.00001   0.00000  -0.00000   2.10243
    A3        1.93706  -0.00000   0.00000  -0.00000  -0.00000   1.93706
    A4        1.97346   0.00001   0.00000   0.00000   0.00000   1.97346
    A5        1.92789  -0.00000   0.00002  -0.00000   0.00001   1.92790
    A6        1.93904   0.00000  -0.00000   0.00000   0.00000   1.93904
    A7        1.92715  -0.00000  -0.00001  -0.00000  -0.00002   1.92714
    A8        1.89032   0.00000   0.00000   0.00000   0.00000   1.89032
    A9        1.88769   0.00000  -0.00000   0.00000  -0.00000   1.88769
   A10        1.89034   0.00000  -0.00000   0.00000  -0.00000   1.89034
   A11        1.82853  -0.00000   0.00000  -0.00000  -0.00000   1.82853
   A12        1.85888  -0.00000   0.00002   0.00000   0.00002   1.85890
   A13        1.86101   0.00000   0.00000  -0.00002  -0.00002   1.86099
   A14        2.73871   0.00000  -0.00002   0.00006   0.00003   2.73874
   A15        1.96316   0.00000  -0.00002   0.00001  -0.00000   1.96316
   A16        1.97171   0.00000   0.00002   0.00003   0.00005   1.97176
   A17        1.83782  -0.00000  -0.00001   0.00000  -0.00000   1.83782
   A18        1.45780   0.00000  -0.00000  -0.00001  -0.00002   1.45778
   A19        2.20210   0.00000   0.00002  -0.00003  -0.00001   2.20209
   A20        1.88720  -0.00000  -0.00001   0.00000  -0.00001   1.88719
   A21        2.06770  -0.00000  -0.00001   0.00002   0.00001   2.06771
   A22        1.94191   0.00000   0.00000   0.00001   0.00001   1.94192
   A23        1.87406   0.00000   0.00000   0.00001   0.00001   1.87407
   A24        2.21680  -0.00000  -0.00002   0.00002   0.00000   2.21680
   A25        1.56510   0.00000  -0.00001  -0.00000  -0.00001   1.56508
   A26        1.68121  -0.00000   0.00005  -0.00002   0.00003   1.68124
   A27        1.87696   0.00000  -0.00000   0.00000  -0.00000   1.87696
   A28        2.08387  -0.00000  -0.00001  -0.00000  -0.00001   2.08385
   A29        1.97889   0.00000  -0.00000   0.00000   0.00000   1.97889
   A30        1.86265   0.00000   0.00000  -0.00000   0.00000   1.86265
   A31        2.03401   0.00000   0.00001  -0.00001   0.00000   2.03401
   A32        1.93007  -0.00000  -0.00001  -0.00001  -0.00001   1.93006
   A33        1.87727  -0.00000   0.00002   0.00000   0.00002   1.87729
   A34        2.10287   0.00000  -0.00001   0.00001  -0.00000   2.10287
   A35        1.86252   0.00000  -0.00000   0.00000   0.00000   1.86252
   A36        3.20712   0.00001  -0.00000   0.00003   0.00003   3.20715
   A37        3.07419   0.00000  -0.00001  -0.00004  -0.00006   3.07413
   A38        3.05572   0.00000   0.00004  -0.00002   0.00002   3.05574
   A39        2.98919   0.00000   0.00002  -0.00002  -0.00000   2.98919
   A40        2.98315   0.00000   0.00001   0.00001   0.00002   2.98316
   A41        2.99124   0.00000   0.00001   0.00002   0.00002   2.99126
   A42        2.99509  -0.00000   0.00001   0.00001   0.00002   2.99512
   A43        3.13908  -0.00000  -0.00004  -0.00002  -0.00006   3.13902
   A44        3.54331  -0.00000  -0.00001  -0.00003  -0.00004   3.54327
   A45        2.93937  -0.00000   0.00000  -0.00006  -0.00006   2.93931
   A46        3.18572   0.00000   0.00002   0.00000   0.00003   3.18575
   A47        2.94584  -0.00000  -0.00001  -0.00001  -0.00002   2.94582
   A48        3.10282   0.00000  -0.00002   0.00000  -0.00002   3.10280
   A49        3.11139  -0.00000  -0.00001   0.00000  -0.00001   3.11138
    D1        0.00774   0.00000   0.00001  -0.00001  -0.00000   0.00774
    D2       -3.13289   0.00000   0.00003  -0.00001   0.00002  -3.13286
    D3        2.10697   0.00000   0.00022  -0.00000   0.00022   2.10718
    D4        0.00875  -0.00000   0.00021  -0.00001   0.00020   0.00896
    D5       -2.08900  -0.00000   0.00022  -0.00001   0.00022  -2.08878
    D6       -1.03550   0.00000   0.00020  -0.00001   0.00020  -1.03530
    D7       -3.13371  -0.00000   0.00019  -0.00001   0.00018  -3.13353
    D8        1.05172   0.00000   0.00020  -0.00001   0.00019   1.05191
    D9        1.01477   0.00000   0.00011   0.00005   0.00016   1.01493
   D10       -1.08257  -0.00000   0.00011   0.00000   0.00012  -1.08246
   D11       -1.43934   0.00000   0.00008   0.00002   0.00011  -1.43923
   D12        0.52707  -0.00000   0.00010   0.00002   0.00013   0.52719
[truncated: 341,146 more chars]
