# Supplementary material for: The Hydration of Trifluoroacetic Acid from 0 to 298 K
Source: J Phys Chem A. 2026 Jan 20;130(4):927–35. doi: 10.1021/acs.jpca.5c08151 (PMC12862820; doi:10.1021/acs.jpca.5c08151)
Supplement: Supplementary file 1 [file jp5c08151_si_001.zip › TFA_SI/within1kcal-hightemps/6-H2O/PM7-37-16939-wb97xd.xyz]

26
PM7-37-16939-wb97xd.log	Energy: -618251.8333720
C         -2.00301       -0.11570        0.13969
O         -1.14422       -0.89090       -0.23832
O         -1.87443        0.93297        0.88522
H         -0.89395        1.11473        1.16981
C         -3.48163       -0.33096       -0.27544
F         -3.61196       -1.40885       -1.04673
F         -3.93575        0.73101       -0.95774
F         -4.25434       -0.49335        0.80834
O          1.58955       -0.82149        0.25686
H          1.98853       -0.30491       -0.46840
H          0.66137       -0.99234        0.00913
O          3.74303       -2.35936        0.88044
H          2.85703       -1.96120        0.74636
H          3.66856       -3.29331        0.67226
O          0.50488        1.37626        1.59522
H          0.95477        2.07440        1.07470
H          1.02310        0.57216        1.40515
O          3.17563        0.77163       -1.41239
H          3.16960        0.73296       -2.37238
H          4.02003        0.34808       -1.11009
O          1.98619        2.91806       -0.11760
H          2.51105        2.26163       -0.61391
H          2.57798        3.63270        0.12678
O          5.24830       -0.60276       -0.49267
H          5.94157       -0.23769        0.06184
H          4.81528       -1.32184        0.02435
