# Supplementary material for: The Hydration of Trifluoroacetic Acid from 0 to 298 K
Source: J Phys Chem A. 2026 Jan 20;130(4):927–35. doi: 10.1021/acs.jpca.5c08151 (PMC12862820; doi:10.1021/acs.jpca.5c08151)
Supplement: Supplementary file 1 [file jp5c08151_si_001.zip › TFA_SI/within1kcal-hightemps/6-H2O/PM7-1-126-20304-wb97xd.xyz]

26
PM7-1-126-20304-wb97xd.log	Energy: -618251.7901215
C         -1.15651       -0.53210        0.01664
O         -0.30244        0.34787        0.04470
O         -0.99643       -1.79894        0.01402
H          0.03534       -2.13599        0.02403
C         -2.65493       -0.12935        0.00614
F         -3.20169       -0.36969        1.20568
F         -3.33833       -0.81233       -0.91524
F         -2.79309        1.17708       -0.25800
O          2.52706        3.24233       -0.05650
H          1.55403        3.36530       -0.05943
H          2.86517        3.76382        0.67512
O          2.50702        0.52802       -0.01466
H          1.53656        0.43853        0.01863
H          2.67240        1.49728       -0.02475
O          2.68588       -1.38343       -1.93780
H          3.51353       -1.60349       -2.36968
H          2.82422       -0.56886       -1.41211
O          1.29736       -2.64014        0.01099
H          1.80232       -2.35665       -0.78413
H          1.84075       -2.35352        0.77931
O          2.83078       -1.40547        1.86815
H          3.70247       -1.66535        2.17294
H          2.92822       -0.59041        1.33396
O         -0.19579        3.16314        0.03749
H         -0.42222        2.21699        0.05479
H         -0.81359        3.57863       -0.56849
