# Supplementary material for: The Hydration of Trifluoroacetic Acid from 0 to 298 K
Source: J Phys Chem A. 2026 Jan 20;130(4):927–35. doi: 10.1021/acs.jpca.5c08151 (PMC12862820; doi:10.1021/acs.jpca.5c08151)
Supplement: Supplementary file 1 [file jp5c08151_si_001.zip › TFA_SI/within1kcal-hightemps/6-H2O/20K-1-338-18265-wb97xd.log]

 Entering Gaussian System, Link 0=g16
 Initial command:
 /software/commercial/MERCURY/GAUSSIAN/AVX2/g16/l1.exe "/local_scratch/slurm.5787657/Gau-1895269.inp" -scrdir="/local_scratch/slurm.5787657/"
 Entering Link 1 = /software/commercial/MERCURY/GAUSSIAN/AVX2/g16/l1.exe PID=   1895270.
  
 Copyright (c) 1988-2019, Gaussian, Inc.  All Rights Reserved.
  
 This is part of the Gaussian(R) 16 program.  It is based on
 the Gaussian(R) 09 system (copyright 2009, Gaussian, Inc.),
 the Gaussian(R) 03 system (copyright 2003, Gaussian, Inc.),
 the Gaussian(R) 98 system (copyright 1998, Gaussian, Inc.),
 the Gaussian(R) 94 system (copyright 1995, Gaussian, Inc.),
 the Gaussian 92(TM) system (copyright 1992, Gaussian, Inc.),
 the Gaussian 90(TM) system (copyright 1990, Gaussian, Inc.),
 the Gaussian 88(TM) system (copyright 1988, Gaussian, Inc.),
 the Gaussian 86(TM) system (copyright 1986, Carnegie Mellon
 University), and the Gaussian 82(TM) system (copyright 1983,
 Carnegie Mellon University). Gaussian is a federally registered
 trademark of Gaussian, Inc.
  
 This software contains proprietary and confidential information,
 including trade secrets, belonging to Gaussian, Inc.
  
 This software is provided under written license and may be
 used, copied, transmitted, or stored only in accord with that
 written license.
  
 The following legend is applicable only to US Government
 contracts under FAR:
  
                    RESTRICTED RIGHTS LEGEND
  
 Use, reproduction and disclosure by the US Government is
 subject to restrictions as set forth in subparagraphs (a)
 and (c) of the Commercial Computer Software - Restricted
 Rights clause in FAR 52.227-19.
  
 Gaussian, Inc.
 340 Quinnipiac St., Bldg. 40, Wallingford CT 06492
  
  
 ---------------------------------------------------------------
 Warning -- This program may not be used in any manner that
 competes with the business of Gaussian, Inc. or will provide
 assistance to any competitor of Gaussian, Inc.  The licensee
 of this program is prohibited from giving any competitor of
 Gaussian, Inc. access to this program.  By using this program,
 the user acknowledges that Gaussian, Inc. is engaged in the
 business of creating and licensing software in the field of
 computational chemistry and represents and warrants to the
 licensee that it is not a competitor of Gaussian, Inc. and that
 it will not use this program in any manner prohibited above.
 ---------------------------------------------------------------
  

 Cite this work as:
 Gaussian 16, Revision C.01,
 M. J. Frisch, G. W. Trucks, H. B. Schlegel, G. E. Scuseria, 
 M. A. Robb, J. R. Cheeseman, G. Scalmani, V. Barone, 
 G. A. Petersson, H. Nakatsuji, X. Li, M. Caricato, A. V. Marenich, 
 J. Bloino, B. G. Janesko, R. Gomperts, B. Mennucci, H. P. Hratchian, 
 J. V. Ortiz, A. F. Izmaylov, J. L. Sonnenberg, D. Williams-Young, 
 F. Ding, F. Lipparini, F. Egidi, J. Goings, B. Peng, A. Petrone, 
 T. Henderson, D. Ranasinghe, V. G. Zakrzewski, J. Gao, N. Rega, 
 G. Zheng, W. Liang, M. Hada, M. Ehara, K. Toyota, R. Fukuda, 
 J. Hasegawa, M. Ishida, T. Nakajima, Y. Honda, O. Kitao, H. Nakai, 
 T. Vreven, K. Throssell, J. A. Montgomery, Jr., J. E. Peralta, 
 F. Ogliaro, M. J. Bearpark, J. J. Heyd, E. N. Brothers, K. N. Kudin, 
 V. N. Staroverov, T. A. Keith, R. Kobayashi, J. Normand, 
 K. Raghavachari, A. P. Rendell, J. C. Burant, S. S. Iyengar, 
 J. Tomasi, M. Cossi, J. M. Millam, M. Klene, C. Adamo, R. Cammi, 
 J. W. Ochterski, R. L. Martin, K. Morokuma, O. Farkas, 
 J. B. Foresman, and D. J. Fox, Gaussian, Inc., Wallingford CT, 2019.
 
 ******************************************
 Gaussian 16:  ES64L-G16RevC.01  3-Jul-2019
                30-Sep-2025 
 ******************************************
 %nproc=20
 Will use up to   20 processors via shared memory.
 %mem=18gb
 ----------------------------------------------------------------------
 # wb97xd/6-31++g** scf(conver=10) opt(tight,maxcycles=300,calcfc) freq
 ----------------------------------------------------------------------
 1/6=300,7=10,10=4,18=20,19=15,26=3,38=1/1,3;
 2/9=110,12=2,17=6,18=5,40=1/2;
 3/5=1,6=6,7=1111,11=2,25=1,30=1,71=2,74=-58,140=1/1,2,3;
 4//1;
 5/5=2,6=10,38=5/2;
 8/6=4,10=90,11=11/1;
 11/6=1,8=1,9=11,15=111,16=1/1,2,10;
 10/6=1,13=1/2;
 6/7=2,8=2,9=2,10=2,28=1/1;
 7/10=1,25=1/1,2,3,16;
 1/6=300,7=10,10=4,18=20,19=15,26=3/3(2);
 2/9=110/2;
 99//99;
 2/9=110/2;
 3/5=1,6=6,7=1111,11=2,25=1,30=1,71=1,74=-58/1,2,3;
 4/5=5,16=3,69=1/1;
 5/5=2,6=10,38=5/2;
 7//1,2,3,16;
 1/6=300,7=10,18=20,19=15,26=3/3(-5);
 2/9=110/2;
 6/7=2,8=2,9=2,10=2,19=2,28=1/1;
 99/9=1/99;
 ---------------
 20K-1-338-18265
 ---------------
 Symbolic Z-matrix:
 Charge =  0 Multiplicity = 1
 C                    -0.84981   1.24892  -0.40934 
 O                    -1.47933   0.2232   -0.34922 
 O                     0.42343   1.40112  -0.38417 
 H                     0.96127   0.46614  -0.3246 
 C                    -1.58097   2.62347  -0.52303 
 F                    -1.21134   3.28393  -1.62687 
 F                    -1.29811   3.40856   0.52525 
 F                    -2.90599   2.47823  -0.56732 
 O                     2.83916  -1.04042   2.08554 
 H                     2.91206  -0.27439   2.65662 
 H                     2.15402  -1.62058   2.48423 
 O                     2.00379  -2.46003  -2.40204 
 H                     1.9749   -1.7634   -1.7226 
 H                     2.86736  -2.87088  -2.33901 
 O                     1.57639  -0.8269   -0.21032 
 H                     0.81109  -1.41261   0.04782 
 H                     2.1777   -0.83896   0.57741 
 O                     0.74721  -2.54724   2.8651 
 H                     0.17859  -2.49349   2.07674 
 H                     0.81618  -3.47731   3.086 
 O                    -0.2967   -3.74967  -1.77362 
 H                    -0.92552  -3.6061   -2.48265 
 H                     0.55511  -3.37631  -2.08338 
 O                    -0.52143  -2.28633   0.4346 
 H                    -0.53926  -2.93025  -0.31218 
 H                    -1.17726  -1.60377   0.23199 
 
 Add virtual bond connecting atoms O15        and H4         Dist= 2.71D+00.
 Add virtual bond connecting atoms O24        and H16        Dist= 3.10D+00.
 Add virtual bond connecting atoms H17        and O9         Dist= 3.14D+00.
 Add virtual bond connecting atoms H25        and O21        Dist= 3.20D+00.
 Add virtual bond connecting atoms O18        and H11        Dist= 3.26D+00.
 Add virtual bond connecting atoms H19        and O24        Dist= 3.40D+00.
 Add virtual bond connecting atoms O15        and H13        Dist= 3.44D+00.
 Add virtual bond connecting atoms H23        and O12        Dist= 3.29D+00.

 GradGradGradGradGradGradGradGradGradGradGradGradGradGradGradGradGradGrad
 Berny optimization.
 Initialization pass.
                           ----------------------------
                           !    Initial Parameters    !
                           ! (Angstroms and Degrees)  !
 --------------------------                            --------------------------
 ! Name  Definition              Value          Derivative Info.                !
 --------------------------------------------------------------------------------
 ! R1    R(1,2)                  1.205          calculate D2E/DX2 analytically  !
 ! R2    R(1,3)                  1.2826         calculate D2E/DX2 analytically  !
 ! R3    R(1,5)                  1.5611         calculate D2E/DX2 analytically  !
 ! R4    R(3,4)                  1.0803         calculate D2E/DX2 analytically  !
 ! R5    R(4,15)                 1.4364         calculate D2E/DX2 analytically  !
 ! R6    R(5,6)                  1.3384         calculate D2E/DX2 analytically  !
 ! R7    R(5,7)                  1.3399         calculate D2E/DX2 analytically  !
 ! R8    R(5,8)                  1.3337         calculate D2E/DX2 analytically  !
 ! R9    R(9,10)                 0.9582         calculate D2E/DX2 analytically  !
 ! R10   R(9,11)                 0.9823         calculate D2E/DX2 analytically  !
 ! R11   R(9,17)                 1.6591         calculate D2E/DX2 analytically  !
 ! R12   R(11,18)                1.7271         calculate D2E/DX2 analytically  !
 ! R13   R(12,13)                0.9735         calculate D2E/DX2 analytically  !
 ! R14   R(12,14)                0.9584         calculate D2E/DX2 analytically  !
 ! R15   R(12,23)                1.7435         calculate D2E/DX2 analytically  !
 ! R16   R(13,15)                1.8229         calculate D2E/DX2 analytically  !
 ! R17   R(15,16)                0.9977         calculate D2E/DX2 analytically  !
 ! R18   R(15,17)                0.9911         calculate D2E/DX2 analytically  !
 ! R19   R(16,24)                1.6397         calculate D2E/DX2 analytically  !
 ! R20   R(18,19)                0.9735         calculate D2E/DX2 analytically  !
 ! R21   R(18,20)                0.9584         calculate D2E/DX2 analytically  !
 ! R22   R(19,24)                1.7971         calculate D2E/DX2 analytically  !
 ! R23   R(21,22)                0.9585         calculate D2E/DX2 analytically  !
 ! R24   R(21,23)                0.9803         calculate D2E/DX2 analytically  !
 ! R25   R(21,25)                1.693          calculate D2E/DX2 analytically  !
 ! R26   R(24,25)                0.9862         calculate D2E/DX2 analytically  !
 ! R27   R(24,26)                0.968          calculate D2E/DX2 analytically  !
 ! A1    A(2,1,3)              128.2192         calculate D2E/DX2 analytically  !
 ! A2    A(2,1,5)              120.5618         calculate D2E/DX2 analytically  !
 ! A3    A(3,1,5)              111.2172         calculate D2E/DX2 analytically  !
 ! A4    A(1,3,4)              113.1176         calculate D2E/DX2 analytically  !
 ! A5    A(1,5,6)              111.4218         calculate D2E/DX2 analytically  !
 ! A6    A(1,5,7)              111.1056         calculate D2E/DX2 analytically  !
 ! A7    A(1,5,8)              111.8302         calculate D2E/DX2 analytically  !
 ! A8    A(6,5,7)              107.3255         calculate D2E/DX2 analytically  !
 ! A9    A(6,5,8)              107.5016         calculate D2E/DX2 analytically  !
 ! A10   A(7,5,8)              107.4289         calculate D2E/DX2 analytically  !
 ! A11   A(10,9,11)            106.4587         calculate D2E/DX2 analytically  !
 ! A12   A(10,9,17)            118.3591         calculate D2E/DX2 analytically  !
 ! A13   A(11,9,17)             99.3567         calculate D2E/DX2 analytically  !
 ! A14   A(13,12,14)           106.7138         calculate D2E/DX2 analytically  !
 ! A15   A(13,12,23)           102.9348         calculate D2E/DX2 analytically  !
 ! A16   A(14,12,23)           120.7559         calculate D2E/DX2 analytically  !
 ! A17   A(12,13,15)           162.3856         calculate D2E/DX2 analytically  !
 ! A18   A(4,15,13)            119.3458         calculate D2E/DX2 analytically  !
 ! A19   A(4,15,16)            102.7415         calculate D2E/DX2 analytically  !
 ! A20   A(4,15,17)            109.5116         calculate D2E/DX2 analytically  !
 ! A21   A(13,15,16)            94.6313         calculate D2E/DX2 analytically  !
 ! A22   A(13,15,17)           121.3666         calculate D2E/DX2 analytically  !
 ! A23   A(16,15,17)           104.6316         calculate D2E/DX2 analytically  !
 ! A24   A(9,17,15)            164.9884         calculate D2E/DX2 analytically  !
 ! A25   A(11,18,19)           105.5191         calculate D2E/DX2 analytically  !
 ! A26   A(11,18,20)           120.8555         calculate D2E/DX2 analytically  !
 ! A27   A(19,18,20)           106.3953         calculate D2E/DX2 analytically  !
 ! A28   A(22,21,23)           106.2169         calculate D2E/DX2 analytically  !
 ! A29   A(22,21,25)           118.1683         calculate D2E/DX2 analytically  !
 ! A30   A(23,21,25)           102.2941         calculate D2E/DX2 analytically  !
 ! A31   A(16,24,19)            87.7314         calculate D2E/DX2 analytically  !
 ! A32   A(16,24,25)           100.6018         calculate D2E/DX2 analytically  !
 ! A33   A(16,24,26)            97.2087         calculate D2E/DX2 analytically  !
 ! A34   A(19,24,25)           128.5866         calculate D2E/DX2 analytically  !
 ! A35   A(19,24,26)           122.4419         calculate D2E/DX2 analytically  !
 ! A36   A(25,24,26)           106.8368         calculate D2E/DX2 analytically  !
 ! A37   L(3,4,15,26,-1)       175.3681         calculate D2E/DX2 analytically  !
 ! A38   L(9,11,18,1,-1)       168.1585         calculate D2E/DX2 analytically  !
 ! A39   L(15,16,24,1,-1)      175.8169         calculate D2E/DX2 analytically  !
 ! A40   L(18,19,24,17,-1)     167.5102         calculate D2E/DX2 analytically  !
 ! A41   L(12,23,21,1,-1)      169.3456         calculate D2E/DX2 analytically  !
 ! A42   L(21,25,24,13,-1)     165.799          calculate D2E/DX2 analytically  !
 ! A43   L(3,4,15,26,-2)       180.642          calculate D2E/DX2 analytically  !
 ! A44   L(9,11,18,1,-2)       174.7061         calculate D2E/DX2 analytically  !
 ! A45   L(15,16,24,1,-2)      179.1641         calculate D2E/DX2 analytically  !
 ! A46   L(18,19,24,17,-2)     175.8984         calculate D2E/DX2 analytically  !
 ! A47   L(12,23,21,1,-2)      184.3438         calculate D2E/DX2 analytically  !
 ! A48   L(21,25,24,13,-2)     175.9581         calculate D2E/DX2 analytically  !
 ! D1    D(2,1,3,4)              1.5723         calculate D2E/DX2 analytically  !
 ! D2    D(5,1,3,4)           -178.9137         calculate D2E/DX2 analytically  !
 ! D3    D(2,1,5,6)           -121.5799         calculate D2E/DX2 analytically  !
 ! D4    D(2,1,5,7)            118.7942         calculate D2E/DX2 analytically  !
 ! D5    D(2,1,5,8)             -1.2375         calculate D2E/DX2 analytically  !
 ! D6    D(3,1,5,6)             58.8636         calculate D2E/DX2 analytically  !
 ! D7    D(3,1,5,7)            -60.7624         calculate D2E/DX2 analytically  !
 ! D8    D(3,1,5,8)            179.206          calculate D2E/DX2 analytically  !
 ! D9    D(1,3,15,13)           87.5128         calculate D2E/DX2 analytically  !
 ! D10   D(1,3,15,16)          -14.241          calculate D2E/DX2 analytically  !
 ! D11   D(1,3,15,17)         -124.3169         calculate D2E/DX2 analytically  !
 ! D12   D(10,9,18,19)         116.9816         calculate D2E/DX2 analytically  !
 ! D13   D(10,9,18,20)        -124.809          calculate D2E/DX2 analytically  !
 ! D14   D(17,9,18,19)          -3.7882         calculate D2E/DX2 analytically  !
 ! D15   D(17,9,18,20)         114.4212         calculate D2E/DX2 analytically  !
 ! D16   D(10,9,17,15)        -103.0146         calculate D2E/DX2 analytically  !
 ! D17   D(11,9,17,15)          11.5202         calculate D2E/DX2 analytically  !
 ! D18   D(14,12,13,15)       -107.7898         calculate D2E/DX2 analytically  !
 ! D19   D(23,12,13,15)         20.2934         calculate D2E/DX2 analytically  !
 ! D20   D(13,12,21,22)        111.3415         calculate D2E/DX2 analytically  !
 ! D21   D(13,12,21,25)        -10.6407         calculate D2E/DX2 analytically  !
 ! D22   D(14,12,21,22)       -132.026          calculate D2E/DX2 analytically  !
 ! D23   D(14,12,21,25)        105.9919         calculate D2E/DX2 analytically  !
 ! D24   D(12,13,15,4)        -120.5847         calculate D2E/DX2 analytically  !
 ! D25   D(12,13,15,16)        -13.1635         calculate D2E/DX2 analytically  !
 ! D26   D(12,13,15,17)         97.091          calculate D2E/DX2 analytically  !
 ! D27   D(4,15,24,19)        -110.667          calculate D2E/DX2 analytically  !
 ! D28   D(4,15,24,25)         120.2004         calculate D2E/DX2 analytically  !
 ! D29   D(4,15,24,26)          11.8084         calculate D2E/DX2 analytically  !
 ! D30   D(13,15,24,19)        128.2145         calculate D2E/DX2 analytically  !
 ! D31   D(13,15,24,25)         -0.9182         calculate D2E/DX2 analytically  !
 ! D32   D(13,15,24,26)       -109.3102         calculate D2E/DX2 analytically  !
 ! D33   D(17,15,24,19)          3.318          calculate D2E/DX2 analytically  !
 ! D34   D(17,15,24,25)       -125.8147         calculate D2E/DX2 analytically  !
 ! D35   D(17,15,24,26)        125.7933         calculate D2E/DX2 analytically  !
 ! D36   D(4,15,17,9)           96.9993         calculate D2E/DX2 analytically  !
 ! D37   D(13,15,17,9)        -117.4183         calculate D2E/DX2 analytically  !
 ! D38   D(16,15,17,9)         -12.5332         calculate D2E/DX2 analytically  !
 ! D39   D(11,18,24,16)          0.4159         calculate D2E/DX2 analytically  !
 ! D40   D(11,18,24,25)         98.6987         calculate D2E/DX2 analytically  !
 ! D41   D(11,18,24,26)        -93.7971         calculate D2E/DX2 analytically  !
 ! D42   D(20,18,24,16)       -125.9652         calculate D2E/DX2 analytically  !
 ! D43   D(20,18,24,25)        -27.6824         calculate D2E/DX2 analytically  !
 ! D44   D(20,18,24,26)        139.8218         calculate D2E/DX2 analytically  !
 ! D45   D(22,21,24,16)       -107.5622         calculate D2E/DX2 analytically  !
 ! D46   D(22,21,24,19)        164.0136         calculate D2E/DX2 analytically  !
 ! D47   D(22,21,24,26)         -9.5995         calculate D2E/DX2 analytically  !
 ! D48   D(23,21,24,16)          5.3432         calculate D2E/DX2 analytically  !
 ! D49   D(23,21,24,19)        -83.081          calculate D2E/DX2 analytically  !
 ! D50   D(23,21,24,26)        103.3059         calculate D2E/DX2 analytically  !
 --------------------------------------------------------------------------------
 Trust Radius=3.00D-01 FncErr=1.00D-07 GrdErr=1.00D-06 EigMax=2.50D+02 EigMin=1.00D-04
 Number of steps in this run=    156 maximum allowed number of steps=    156.
 GradGradGradGradGradGradGradGradGradGradGradGradGradGradGradGradGradGrad

                          Input orientation:                          
 ---------------------------------------------------------------------
 Center     Atomic      Atomic             Coordinates (Angstroms)
 Number     Number       Type             X           Y           Z
 ---------------------------------------------------------------------
      1          6           0       -0.849813    1.248916   -0.409341
      2          8           0       -1.479333    0.223200   -0.349216
      3          8           0        0.423435    1.401123   -0.384173
      4          1           0        0.961270    0.466138   -0.324599
      5          6           0       -1.580968    2.623466   -0.523029
      6          9           0       -1.211335    3.283934   -1.626867
      7          9           0       -1.298111    3.408564    0.525247
      8          9           0       -2.905990    2.478228   -0.567317
      9          8           0        2.839156   -1.040417    2.085540
     10          1           0        2.912064   -0.274390    2.656615
     11          1           0        2.154023   -1.620584    2.484227
     12          8           0        2.003789   -2.460029   -2.402041
     13          1           0        1.974895   -1.763401   -1.722601
     14          1           0        2.867365   -2.870876   -2.339008
     15          8           0        1.576395   -0.826898   -0.210324
     16          1           0        0.811086   -1.412607    0.047820
     17          1           0        2.177698   -0.838958    0.577408
     18          8           0        0.747212   -2.547244    2.865103
     19          1           0        0.178586   -2.493486    2.076740
     20          1           0        0.816184   -3.477311    3.085999
     21          8           0       -0.296696   -3.749672   -1.773622
     22          1           0       -0.925521   -3.606098   -2.482653
     23          1           0        0.555113   -3.376310   -2.083377
     24          8           0       -0.521434   -2.286328    0.434602
     25          1           0       -0.539258   -2.930250   -0.312180
     26          1           0       -1.177260   -1.603772    0.231992
 ---------------------------------------------------------------------
                    Distance matrix (angstroms):
                    1          2          3          4          5
     1  C    0.000000
     2  O    1.204991   0.000000
     3  O    1.282560   2.238135   0.000000
     4  H    1.974828   2.452787   1.080283   0.000000
     5  C    1.561057   2.408696   2.351815   3.340121   0.000000
     6  F    2.398825   3.327507   2.785989   3.788943   1.338396
     7  F    2.395517   3.308182   2.796531   3.805905   1.339877
     8  F    2.400839   2.677326   3.504108   4.366133   1.333694
     9  O    5.007393   5.116064   4.230404   3.406602   6.306042
    10  H    5.086479   5.344809   4.271652   3.638903   6.220533
    11  H    5.062589   4.962783   4.511471   3.696833   6.403570
    12  O    5.086273   4.852416   4.634415   3.736986   6.497929
    13  H    4.333322   4.214790   3.769964   2.820051   5.773017
    14  H    5.874838   5.694415   5.295673   4.338975   7.298852
    15  O    3.199234   3.234110   2.514680   1.436447   4.687401
    16  H    3.170377   2.842449   2.872972   1.921180   4.726274
    17  H    3.807718   3.919271   3.003338   1.999147   5.227515
    18  O    5.261493   4.792151   5.123693   4.393232   6.605762
    19  H    4.609098   4.001792   4.613461   3.890809   6.003168
    20  H    6.109843   5.546520   5.999622   5.215747   7.482706
    21  O    5.210862   4.383066   5.383293   4.631975   6.620439
    22  H    5.279727   4.418346   5.594244   4.979988   6.563323
    23  H    5.115558   4.483610   5.072327   4.245312   6.557045
    24  O    3.649387   2.798155   3.893644   3.217276   5.113291
    25  H    4.191815   3.290799   4.437651   3.713110   5.654500
    26  H    2.942170   1.940845   3.459954   3.027810   4.313071
                    6          7          8          9         10
     6  F    0.000000
     7  F    2.157465   0.000000
     8  F    2.154916   2.155109   0.000000
     9  O    6.992029   6.272554   7.240527   0.000000
    10  H    6.929091   5.986021   7.198638   0.958249   0.000000
    11  H    7.230562   6.406806   7.191378   0.982320   1.554537
    12  O    6.628048   7.342475   7.201287   4.780327   5.584979
    13  H    5.969658   6.520323   6.568801   3.971346   4.719425
    14  H    7.417859   8.061421   8.067431   4.788320   5.630275
    15  O    5.164975   5.171362   5.580598   2.628907   3.210704
    16  H    5.380730   5.283970   5.416055   2.898948   3.537719
    17  H    5.774306   5.488662   6.177217   1.659089   2.276210
    18  O    7.616845   6.717880   7.098082   2.693413   3.145777
    19  H    7.001940   6.278691   6.420560   3.031521   3.568269
    20  H    8.487424   7.644800   7.916422   3.321413   3.851726
    21  O    7.094343   7.584719   6.859324   5.662752   6.480796
    22  H    6.948856   7.641451   6.679057   6.451659   7.227684
    23  H    6.905620   7.501592   6.968020   5.296520   6.135524
    24  O    5.979418   5.748325   5.421342   3.946069   4.557866
    25  H    6.387188   6.438765   5.909158   4.553483   5.270575
    26  H    5.229358   5.022362   4.504457   4.459216   4.936459
                   11         12         13         14         15
    11  H    0.000000
    12  O    4.960127   0.000000
    13  H    4.213061   0.973532   0.000000
    14  H    5.033457   0.958401   1.550149   0.000000
    15  O    2.867787   2.766479   1.822860   3.221141   0.000000
    16  H    2.789769   2.919153   2.147533   3.471568   0.997693
    17  H    2.060937   3.396356   2.487120   3.620748   0.991077
    18  O    1.727101   5.415663   4.813382   5.628726   3.620136
    19  H    2.197806   4.836524   4.265529   5.183704   3.156271
    20  H    2.366300   5.706475   5.234762   5.831450   4.297483
    21  O    5.354279   2.711147   3.017946   3.332150   3.807226
    22  H    6.172175   3.146558   3.519322   3.866157   4.375730
    23  H    5.148019   1.743496   2.178857   2.380613   3.324281
    24  O    3.435440   3.801771   3.340454   4.417982   2.635669
    25  H    4.097423   3.325014   3.109951   3.964422   2.985038
    26  H    4.021230   4.217864   3.712412   4.957276   2.895133
                   16         17         18         19         20
    16  H    0.000000
    17  H    1.573902   0.000000
    18  O    3.037855   3.193443   0.000000
    19  H    2.384297   2.996983   0.973520   0.000000
    20  H    3.673359   3.886858   0.958425   1.546947   0.000000
    21  O    3.163337   4.485780   4.904421   4.077889   4.992854
    22  H    3.772334   5.162462   5.702430   4.821309   5.836095
    23  H    2.909236   4.018796   5.021127   4.269394   5.176950
    24  O    1.639695   3.066038   2.754065   1.797098   3.199620
    25  H    2.063073   3.542135   3.449178   2.532390   3.699205
    26  H    2.005987   3.458324   3.395144   2.456217   3.953393
                   21         22         23         24         25
    21  O    0.000000
    22  H    0.958520   0.000000
    23  H    0.980268   1.550645   0.000000
    24  O    2.658596   3.227298   2.947411   0.000000
    25  H    1.692957   2.305846   2.129263   0.986223   0.000000
    26  H    3.066393   3.382600   3.391747   0.968009   1.569303
                   26
    26  H    0.000000
 Stoichiometry    C2H13F3O8
 Framework group  C1[X(C2H13F3O8)]
 Deg. of freedom    72
 Full point group                 C1      NOp   1
 Largest Abelian subgroup         C1      NOp   1
 Largest concise Abelian subgroup C1      NOp   1
                         Standard orientation:                         
 ---------------------------------------------------------------------
 Center     Atomic      Atomic             Coordinates (Angstroms)
 Number     Number       Type             X           Y           Z
 ---------------------------------------------------------------------
      1          6           0        1.567727   -0.096607   -0.024049
      2          8           0        0.953727   -0.531573   -0.965225
      3          8           0        1.105949    0.362811    1.080784
      4          1           0        0.028602    0.313581    1.143334
      5          6           0        3.127014   -0.029537   -0.056050
      6          9           0        3.667026   -0.726141    0.951141
      7          9           0        3.557993    1.234120    0.056634
      8          9           0        3.621286   -0.520255   -1.193429
      9          8           0       -2.455905    2.644278    1.147236
     10          1           0       -1.886632    3.405037    1.271389
     11          1           0       -2.693972    2.627365    0.194350
     12          8           0       -2.772946   -2.090632    1.723117
     13          1           0       -2.230213   -1.283009    1.692279
     14          1           0       -3.542538   -1.885353    2.256147
     15          8           0       -1.405294    0.234714    1.110175
     16          1           0       -1.594034    0.064054    0.145477
     17          1           0       -1.790255    1.130914    1.285860
     18          8           0       -2.898100    2.271928   -1.483409
     19          1           0       -2.491692    1.397241   -1.615686
     20          1           0       -3.772437    2.225732   -1.873252
     21          8           0       -2.909494   -2.601823   -0.935897
     22          1           0       -2.405850   -3.397301   -1.115665
     23          1           0       -2.941021   -2.512399    0.039774
     24          8           0       -1.787000   -0.247871   -1.452667
     25          1           0       -2.253682   -1.115786   -1.413084
     26          1           0       -0.858965   -0.437387   -1.652359
 ---------------------------------------------------------------------
 Rotational constants (GHZ):           0.6729458           0.2745967           0.2473245
 Standard basis: 6-31++G(d,p) (6D, 7F)
 There are   325 symmetry adapted cartesian basis functions of A   symmetry.
 There are   325 symmetry adapted basis functions of A   symmetry.
   325 basis functions,   520 primitive gaussians,   325 cartesian basis functions
    58 alpha electrons       58 beta electrons
       nuclear repulsion energy       972.8327897637 Hartrees.
 NAtoms=   26 NActive=   26 NUniq=   26 SFac= 1.00D+00 NAtFMM=   60 NAOKFM=F Big=F
 Integral buffers will be    131072 words long.
 Raffenetti 2 integral format.
 Two-electron integral symmetry is turned on.
 Nuclear repulsion after empirical dispersion term =      972.8197262900 Hartrees.
 One-electron integrals computed using PRISM.
 NBasis=   325 RedAO= T EigKep=  3.56D-05  NBF=   325
 NBsUse=   325 1.00D-06 EigRej= -1.00D+00 NBFU=   325
 ExpMin= 3.60D-02 ExpMax= 7.00D+03 ExpMxC= 1.05D+03 IAcc=3 IRadAn=         5 AccDes= 0.00D+00
 Harris functional with IExCor= 4639 and IRadAn=       5 diagonalized for initial guess.
 HarFok:  IExCor= 4639 AccDes= 0.00D+00 IRadAn=         5 IDoV= 1 UseB2=F ITyADJ=14
 ICtDFT=  3500011 ScaDFX=  1.000000  1.000000  1.000000  1.000000
 FoFCou: FMM=F IPFlag=           0 FMFlag=      100000 FMFlg1=           0
         NFxFlg=           0 DoJE=T BraDBF=F KetDBF=T FulRan=T
         wScrn=  0.000000 ICntrl=       500 IOpCl=  0 I1Cent=   200000004 NGrid=           0
         NMat0=    1 NMatS0=      1 NMatT0=    0 NMatD0=    1 NMtDS0=    0 NMtDT0=    0
 Petite list used in FoFCou.
 Requested convergence on RMS density matrix=1.00D-10 within 128 cycles.
 Requested convergence on MAX density matrix=1.00D-08.
 Requested convergence on             energy=1.00D-08.
 No special actions if energy rises.
 SCF Done:  E(RwB97XD) =  -985.243162763     A.U. after   17 cycles
            NFock= 17  Conv=0.53D-10     -V/T= 2.0082
 DoSCS=F DFT=T ScalE2(SS,OS)=  1.000000  1.000000
 Range of M.O.s used for correlation:     1   325
 NBasis=   325 NAE=    58 NBE=    58 NFC=     0 NFV=     0
 NROrb=    325 NOA=    58 NOB=    58 NVA=   267 NVB=   267

 **** Warning!!: The largest alpha MO coefficient is  0.39096098D+02

 Symmetrizing basis deriv contribution to polar:
 IMax=3 JMax=2 DiffMx= 0.00D+00
 G2DrvN: will do    27 centers at a time, making    1 passes.
 Calling FoFCou, ICntrl=  3107 FMM=F I1Cent=   0 AccDes= 0.00D+00.
 End of G2Drv F.D. properties file   721 does not exist.
 End of G2Drv F.D. properties file   722 does not exist.
 End of G2Drv F.D. properties file   788 does not exist.
          IDoAtm=11111111111111111111111111
          Differentiating once with respect to nuclear coordinates.
 CalDSu exits because no D1Ps are significant.
          There are    81 degrees of freedom in the 1st order CPHF.  IDoFFX=6 NUNeed=     0.
     75 vectors produced by pass  0 Test12= 1.91D-14 1.23D-09 XBig12= 1.48D-01 6.17D-02.
 AX will form    75 AO Fock derivatives at one time.
     75 vectors produced by pass  1 Test12= 1.91D-14 1.23D-09 XBig12= 1.09D-02 3.48D-02.
     75 vectors produced by pass  2 Test12= 1.91D-14 1.23D-09 XBig12= 5.22D-04 3.48D-03.
     75 vectors produced by pass  3 Test12= 1.91D-14 1.23D-09 XBig12= 4.23D-06 4.08D-04.
     75 vectors produced by pass  4 Test12= 1.91D-14 1.23D-09 XBig12= 3.30D-08 3.05D-05.
     75 vectors produced by pass  5 Test12= 1.91D-14 1.23D-09 XBig12= 1.83D-10 1.59D-06.
     63 vectors produced by pass  6 Test12= 1.91D-14 1.23D-09 XBig12= 1.00D-12 1.18D-07.
     16 vectors produced by pass  7 Test12= 1.91D-14 1.23D-09 XBig12= 5.27D-15 7.84D-09.
 InvSVY:  IOpt=1 It=  1 EMax= 4.44D-16
 Solved reduced A of dimension   529 with    81 vectors.
 End of Minotr F.D. properties file   721 does not exist.
 End of Minotr F.D. properties file   722 does not exist.
 End of Minotr F.D. properties file   788 does not exist.

 **********************************************************************

            Population analysis using the SCF Density.

 **********************************************************************

 Orbital symmetries:
       Occupied  (A) (A) (A) (A) (A) (A) (A) (A) (A) (A) (A) (A)
                 (A) (A) (A) (A) (A) (A) (A) (A) (A) (A) (A) (A)
                 (A) (A) (A) (A) (A) (A) (A) (A) (A) (A) (A) (A)
                 (A) (A) (A) (A) (A) (A) (A) (A) (A) (A) (A) (A)
                 (A) (A) (A) (A) (A) (A) (A) (A) (A) (A)
       Virtual   (A) (A) (A) (A) (A) (A) (A) (A) (A) (A) (A) (A)
                 (A) (A) (A) (A) (A) (A) (A) (A) (A) (A) (A) (A)
                 (A) (A) (A) (A) (A) (A) (A) (A) (A) (A) (A) (A)
                 (A) (A) (A) (A) (A) (A) (A) (A) (A) (A) (A) (A)
                 (A) (A) (A) (A) (A) (A) (A) (A) (A) (A) (A) (A)
                 (A) (A) (A) (A) (A) (A) (A) (A) (A) (A) (A) (A)
                 (A) (A) (A) (A) (A) (A) (A) (A) (A) (A) (A) (A)
                 (A) (A) (A) (A) (A) (A) (A) (A) (A) (A) (A) (A)
                 (A) (A) (A) (A) (A) (A) (A) (A) (A) (A) (A) (A)
                 (A) (A) (A) (A) (A) (A) (A) (A) (A) (A) (A) (A)
                 (A) (A) (A) (A) (A) (A) (A) (A) (A) (A) (A) (A)
                 (A) (A) (A) (A) (A) (A) (A) (A) (A) (A) (A) (A)
                 (A) (A) (A) (A) (A) (A) (A) (A) (A) (A) (A) (A)
                 (A) (A) (A) (A) (A) (A) (A) (A) (A) (A) (A) (A)
                 (A) (A) (A) (A) (A) (A) (A) (A) (A) (A) (A) (A)
                 (A) (A) (A) (A) (A) (A) (A) (A) (A) (A) (A) (A)
                 (A) (A) (A) (A) (A) (A) (A) (A) (A) (A) (A) (A)
                 (A) (A) (A) (A) (A) (A) (A) (A) (A) (A) (A) (A)
                 (A) (A) (A) (A) (A) (A) (A) (A) (A) (A) (A) (A)
                 (A) (A) (A) (A) (A) (A) (A) (A) (A) (A) (A) (A)
                 (A) (A) (A) (A) (A) (A) (A) (A) (A) (A) (A) (A)
                 (A) (A) (A) (A) (A) (A) (A) (A) (A) (A) (A) (A)
                 (A) (A) (A)
 The electronic state is 1-A.
 Alpha  occ. eigenvalues --  -24.88174 -24.88155 -24.88010 -19.32933 -19.31292
 Alpha  occ. eigenvalues --  -19.30741 -19.30435 -19.30310 -19.30234 -19.29933
 Alpha  occ. eigenvalues --  -19.29923 -10.56786 -10.47058  -1.43886  -1.34565
 Alpha  occ. eigenvalues --   -1.34529  -1.23909  -1.16376  -1.15244  -1.14480
 Alpha  occ. eigenvalues --   -1.14015  -1.13782  -1.12917  -1.12027  -0.85502
 Alpha  occ. eigenvalues --   -0.75892  -0.70180  -0.69995  -0.67753  -0.66480
 Alpha  occ. eigenvalues --   -0.66099  -0.65638  -0.64789  -0.64253  -0.63953
 Alpha  occ. eigenvalues --   -0.60579  -0.58026  -0.57448  -0.56580  -0.56098
 Alpha  occ. eigenvalues --   -0.54910  -0.53089  -0.52793  -0.52534  -0.52523
 Alpha  occ. eigenvalues --   -0.51152  -0.50946  -0.49454  -0.48486  -0.47065
 Alpha  occ. eigenvalues --   -0.43925  -0.43410  -0.42791  -0.42733  -0.42596
 Alpha  occ. eigenvalues --   -0.42215  -0.41998  -0.39471
 Alpha virt. eigenvalues --    0.02771   0.04273   0.04599   0.05304   0.05691
 Alpha virt. eigenvalues --    0.08024   0.09003   0.09721   0.10123   0.10844
 Alpha virt. eigenvalues --    0.11004   0.11595   0.12418   0.12662   0.13846
 Alpha virt. eigenvalues --    0.14012   0.14877   0.16097   0.16877   0.17204
 Alpha virt. eigenvalues --    0.19171   0.19655   0.21071   0.21552   0.22498
 Alpha virt. eigenvalues --    0.23472   0.24159   0.24930   0.25247   0.25755
 Alpha virt. eigenvalues --    0.26427   0.26807   0.27403   0.28203   0.28716
 Alpha virt. eigenvalues --    0.29217   0.29569   0.30021   0.30361   0.30491
 Alpha virt. eigenvalues --    0.31079   0.31292   0.31637   0.31899   0.32656
 Alpha virt. eigenvalues --    0.33161   0.33266   0.34010   0.34322   0.35069
 Alpha virt. eigenvalues --    0.35117   0.35767   0.36134   0.36535   0.37051
 Alpha virt. eigenvalues --    0.37573   0.37811   0.38084   0.38396   0.39295
 Alpha virt. eigenvalues --    0.39348   0.39865   0.41522   0.41708   0.42249
 Alpha virt. eigenvalues --    0.42949   0.43429   0.43899   0.44821   0.46101
 Alpha virt. eigenvalues --    0.46665   0.46891   0.47739   0.48074   0.48635
 Alpha virt. eigenvalues --    0.50194   0.51391   0.51732   0.54283   0.55821
 Alpha virt. eigenvalues --    0.56980   0.59030   0.60826   0.62551   0.65988
 Alpha virt. eigenvalues --    0.82701   0.83926   0.84748   0.89416   0.91740
 Alpha virt. eigenvalues --    0.93382   1.04505   1.06460   1.06775   1.08643
 Alpha virt. eigenvalues --    1.16538   1.17213   1.18080   1.19355   1.21276
 Alpha virt. eigenvalues --    1.21471   1.21687   1.22477   1.23308   1.24248
 Alpha virt. eigenvalues --    1.24520   1.25643   1.26039   1.26597   1.27470
 Alpha virt. eigenvalues --    1.28202   1.29124   1.29504   1.29814   1.30807
 Alpha virt. eigenvalues --    1.31325   1.32243   1.32540   1.33309   1.34268
 Alpha virt. eigenvalues --    1.34731   1.34817   1.35683   1.37209   1.37992
 Alpha virt. eigenvalues --    1.38695   1.39733   1.42824   1.42937   1.47010
 Alpha virt. eigenvalues --    1.48062   1.48616   1.50410   1.54186   1.56237
 Alpha virt. eigenvalues --    1.56794   1.57768   1.58756   1.59402   1.60555
 Alpha virt. eigenvalues --    1.60984   1.61453   1.62342   1.63180   1.63966
 Alpha virt. eigenvalues --    1.64800   1.65229   1.65792   1.66415   1.68117
 Alpha virt. eigenvalues --    1.68272   1.69186   1.69533   1.71319   1.72648
 Alpha virt. eigenvalues --    1.73571   1.74294   1.74720   1.75113   1.76852
 Alpha virt. eigenvalues --    1.77709   1.79176   1.81489   1.82382   1.83467
 Alpha virt. eigenvalues --    1.84811   1.85322   1.86603   1.88140   1.90435
 Alpha virt. eigenvalues --    1.91330   1.92055   1.92405   1.92857   1.94257
 Alpha virt. eigenvalues --    1.94629   1.95895   1.96192   2.01891   2.12616
 Alpha virt. eigenvalues --    2.13397   2.15687   2.16954   2.17223   2.19175
 Alpha virt. eigenvalues --    2.24896   2.29001   2.29579   2.31763   2.32794
 Alpha virt. eigenvalues --    2.33813   2.35322   2.35844   2.37140   2.37503
 Alpha virt. eigenvalues --    2.40487   2.40899   2.44016   2.46328   2.47135
 Alpha virt. eigenvalues --    2.48885   2.53025   2.55445   2.58880   2.60210
 Alpha virt. eigenvalues --    2.63650   2.64980   2.65066   2.65497   2.67020
 Alpha virt. eigenvalues --    2.68388   2.69281   2.69622   2.70466   2.72190
 Alpha virt. eigenvalues --    2.73831   2.75226   2.78030   2.79180   2.82189
 Alpha virt. eigenvalues --    2.83328   2.84286   2.84665   2.86372   2.89966
 Alpha virt. eigenvalues --    2.92962   2.95658   2.98688   2.99873   3.09218
 Alpha virt. eigenvalues --    3.12181   3.12299   3.13294   3.14353   3.14590
 Alpha virt. eigenvalues --    3.21145   3.23263   3.26753   3.27519   3.39328
 Alpha virt. eigenvalues --    3.40462   3.46109   3.47481   3.53289   3.54610
 Alpha virt. eigenvalues --    3.56846   3.62922   3.72928   3.75131   3.75623
 Alpha virt. eigenvalues --    3.77263   3.78759   3.86093   3.87003   4.35240
 Alpha virt. eigenvalues --    4.35610   4.42218   4.43680   4.44968   4.46752
 Alpha virt. eigenvalues --    4.57510   4.76921   4.82452   4.87191   5.59466
 Alpha virt. eigenvalues --    5.90227   6.62004
          Condensed to atoms (all electrons):
               1          2          3          4          5          6
     1  C    5.298967   0.377727   0.349060  -0.054112  -0.130943  -0.032817
     2  O    0.377727   8.300928  -0.159770  -0.000051  -0.035332   0.001092
     3  O    0.349060  -0.159770   8.356837   0.181777  -0.246674   0.017986
     4  H   -0.054112  -0.000051   0.181777   0.273602   0.002973   0.001702
     5  C   -0.130943  -0.035332  -0.246674   0.002973   4.965760   0.147973
     6  F   -0.032817   0.001092   0.017986   0.001702   0.147973   9.233169
     7  F   -0.038485   0.002270   0.016704   0.000575   0.154188  -0.046193
     8  F   -0.063836   0.002522   0.013347   0.001615   0.194385  -0.038349
     9  O    0.003352  -0.000184  -0.004874  -0.004399  -0.003283  -0.000003
    10  H    0.000095  -0.000075   0.000453  -0.002021  -0.000430   0.000006
    11  H   -0.000793   0.000007   0.000380   0.002028   0.001274   0.000001
    12  O    0.003913  -0.000849  -0.000938  -0.001134  -0.000078   0.000004
    13  H    0.004847  -0.000611  -0.002578  -0.005960   0.000145  -0.000113
    14  H   -0.000444  -0.000048   0.000328   0.000407  -0.000103   0.000009
    15  O    0.005032   0.005495  -0.033172   0.062694  -0.004700  -0.000045
    16  H   -0.025184  -0.007964   0.007728  -0.004678  -0.012752   0.001190
    17  H    0.009003   0.003179  -0.003212  -0.009514   0.004338  -0.000356
    18  O    0.003447  -0.000950  -0.000423   0.000304  -0.000005   0.000000
    19  H    0.001850  -0.001724   0.000622   0.000505   0.001553  -0.000039
    20  H   -0.000256   0.000259  -0.000095  -0.000359  -0.000424   0.000001
    21  O    0.003706  -0.003174   0.000116   0.000488  -0.000006  -0.000002
    22  H   -0.000510  -0.000026   0.000084   0.000114  -0.000382   0.000008
    23  H   -0.000465   0.000903  -0.000245  -0.000605  -0.000016  -0.000013
    24  O    0.000199  -0.023624   0.000895   0.006576  -0.006833   0.000044
    25  H    0.003037   0.000220  -0.000910   0.000509   0.003430  -0.000069
    26  H   -0.010243   0.037923  -0.000541  -0.003118  -0.001969   0.000205
               7          8          9         10         11         12
     1  C   -0.038485  -0.063836   0.003352   0.000095  -0.000793   0.003913
     2  O    0.002270   0.002522  -0.000184  -0.000075   0.000007  -0.000849
     3  O    0.016704   0.013347  -0.004874   0.000453   0.000380  -0.000938
     4  H    0.000575   0.001615  -0.004399  -0.002021   0.002028  -0.001134
     5  C    0.154188   0.194385  -0.003283  -0.000430   0.001274  -0.000078
     6  F   -0.046193  -0.038349  -0.000003   0.000006   0.000001   0.000004
     7  F    9.236456  -0.038806   0.000013   0.000019  -0.000027   0.000000
     8  F   -0.038806   9.238275  -0.000000  -0.000001   0.000005   0.000002
     9  O    0.000013  -0.000000   8.363105   0.276949   0.244284  -0.001009
    10  H    0.000019  -0.000001   0.276949   0.354789  -0.024675  -0.000320
    11  H   -0.000027   0.000005   0.244284  -0.024675   0.300987   0.001081
    12  O    0.000000   0.000002  -0.001009  -0.000320   0.001081   8.341611
    13  H   -0.000074  -0.000020  -0.000654   0.000116   0.000172   0.246003
    14  H    0.000003   0.000002  -0.000036  -0.000018  -0.000002   0.270230
    15  O   -0.000108   0.000160  -0.055601   0.002717   0.003792  -0.013971
    16  H    0.001004   0.000241  -0.005888   0.002065  -0.004126  -0.019840
    17  H   -0.000183  -0.000123   0.055912  -0.005000  -0.008203   0.001614
    18  O    0.000003   0.000001  -0.059295   0.003537   0.034935   0.000386
    19  H   -0.000133   0.000029   0.002583  -0.000422  -0.002939   0.001781
    20  H    0.000008  -0.000000   0.005151  -0.000127  -0.005025  -0.000299
    21  O    0.000000  -0.000006   0.000112  -0.000068   0.000282  -0.053750
    22  H    0.000002   0.000003  -0.000035  -0.000014   0.000012   0.003027
    23  H   -0.000000  -0.000000   0.000259   0.000045  -0.000191   0.033973
    24  O    0.000025   0.000171  -0.000786   0.000014   0.001617   0.005286
    25  H   -0.000084  -0.000019  -0.000380   0.000008   0.001008  -0.001509
    26  H    0.000494  -0.000376   0.001016   0.000354  -0.001333  -0.000347
              13         14         15         16         17         18
     1  C    0.004847  -0.000444   0.005032  -0.025184   0.009003   0.003447
     2  O   -0.000611  -0.000048   0.005495  -0.007964   0.003179  -0.000950
     3  O   -0.002578   0.000328  -0.033172   0.007728  -0.003212  -0.000423
     4  H   -0.005960   0.000407   0.062694  -0.004678  -0.009514   0.000304
     5  C    0.000145  -0.000103  -0.004700  -0.012752   0.004338  -0.000005
     6  F   -0.000113   0.000009  -0.000045   0.001190  -0.000356   0.000000
     7  F   -0.000074   0.000003  -0.000108   0.001004  -0.000183   0.000003
     8  F   -0.000020   0.000002   0.000160   0.000241  -0.000123   0.000001
     9  O   -0.000654  -0.000036  -0.055601  -0.005888   0.055912  -0.059295
    10  H    0.000116  -0.000018   0.002717   0.002065  -0.005000   0.003537
    11  H    0.000172  -0.000002   0.003792  -0.004126  -0.008203   0.034935
    12  O    0.246003   0.270230  -0.013971  -0.019840   0.001614   0.000386
    13  H    0.322988  -0.019769   0.017000  -0.015784   0.002460   0.001003
    14  H   -0.019769   0.364958   0.003377  -0.003047   0.000049  -0.000106
    15  O    0.017000   0.003377   8.690031   0.189338   0.237506   0.004621
    16  H   -0.015784  -0.003047   0.189338   0.328698  -0.027525  -0.010573
    17  H    0.002460   0.000049   0.237506  -0.027525   0.266244  -0.001459
    18  O    0.001003  -0.000106   0.004621  -0.010573  -0.001459   8.350350
    19  H   -0.000092   0.000154   0.003222  -0.013705   0.002738   0.248944
    20  H    0.000149  -0.000022   0.000052  -0.000279   0.000254   0.270634
    21  O    0.002458   0.004297  -0.001192  -0.012845   0.001370  -0.000888
    22  H   -0.000415   0.000055  -0.000117   0.002039   0.000064  -0.000264
    23  H   -0.003377  -0.005378   0.002143   0.001542   0.000079   0.000919
    24  O    0.001196   0.000855  -0.069771   0.057721   0.001029  -0.025461
    25  H    0.002136  -0.000037   0.003415  -0.013181  -0.000493   0.001237
    26  H   -0.000308  -0.000198   0.006538   0.001254  -0.000587   0.000706
              19         20         21         22         23         24
     1  C    0.001850  -0.000256   0.003706  -0.000510  -0.000465   0.000199
     2  O   -0.001724   0.000259  -0.003174  -0.000026   0.000903  -0.023624
     3  O    0.000622  -0.000095   0.000116   0.000084  -0.000245   0.000895
     4  H    0.000505  -0.000359   0.000488   0.000114  -0.000605   0.006576
     5  C    0.001553  -0.000424  -0.000006  -0.000382  -0.000016  -0.006833
     6  F   -0.000039   0.000001  -0.000002   0.000008  -0.000013   0.000044
     7  F   -0.000133   0.000008   0.000000   0.000002  -0.000000   0.000025
     8  F    0.000029  -0.000000  -0.000006   0.000003  -0.000000   0.000171
     9  O    0.002583   0.005151   0.000112  -0.000035   0.000259  -0.000786
    10  H   -0.000422  -0.000127  -0.000068  -0.000014   0.000045   0.000014
    11  H   -0.002939  -0.005025   0.000282   0.000012  -0.000191   0.001617
    12  O    0.001781  -0.000299  -0.053750   0.003027   0.033973   0.005286
    13  H   -0.000092   0.000149   0.002458  -0.000415  -0.003377   0.001196
    14  H    0.000154  -0.000022   0.004297   0.000055  -0.005378   0.000855
    15  O    0.003222   0.000052  -0.001192  -0.000117   0.002143  -0.069771
    16  H   -0.013705  -0.000279  -0.012845   0.002039   0.001542   0.057721
    17  H    0.002738   0.000254   0.001370   0.000064   0.000079   0.001029
    18  O    0.248944   0.270634  -0.000888  -0.000264   0.000919  -0.025461
    19  H    0.312751  -0.020470   0.000973   0.000110  -0.000486   0.013176
    20  H   -0.020470   0.364089  -0.000218   0.000009   0.000066   0.003428
    21  O    0.000973  -0.000218   8.360400   0.278954   0.247759  -0.040171
    22  H    0.000110   0.000009   0.278954   0.356771  -0.024897   0.004802
    23  H   -0.000486   0.000066   0.247759  -0.024897   0.302266  -0.005225
    24  O    0.013176   0.003428  -0.040171   0.004802  -0.005225   8.564365
    25  H    0.002287  -0.001134   0.040143  -0.005801  -0.005072   0.240330
    26  H   -0.004375   0.001219  -0.005405  -0.001864   0.002913   0.227552
              25         26
     1  C    0.003037  -0.010243
     2  O    0.000220   0.037923
     3  O   -0.000910  -0.000541
     4  H    0.000509  -0.003118
     5  C    0.003430  -0.001969
     6  F   -0.000069   0.000205
     7  F   -0.000084   0.000494
     8  F   -0.000019  -0.000376
     9  O   -0.000380   0.001016
    10  H    0.000008   0.000354
    11  H    0.001008  -0.001333
    12  O   -0.001509  -0.000347
    13  H    0.002136  -0.000308
    14  H   -0.000037  -0.000198
    15  O    0.003415   0.006538
    16  H   -0.013181   0.001254
    17  H   -0.000493  -0.000587
    18  O    0.001237   0.000706
    19  H    0.002287  -0.004375
    20  H   -0.001134   0.001219
    21  O    0.040143  -0.005405
    22  H   -0.005801  -0.001864
    23  H   -0.005072   0.002913
    24  O    0.240330   0.227552
    25  H    0.269556  -0.016325
    26  H   -0.016325   0.303327
 Mulliken charges:
               1
     1  C    0.293855
     2  O   -0.498144
     3  O   -0.492886
     4  H    0.550082
     5  C    0.967911
     6  F   -0.285392
     7  F   -0.287671
     8  F   -0.309222
     9  O   -0.816306
    10  H    0.392006
    11  H    0.455448
    12  O   -0.814866
    13  H    0.449082
    14  H    0.384481
    15  O   -1.058456
    16  H    0.584551
    17  H    0.470815
    18  O   -0.821601
    19  H    0.451108
    20  H    0.383388
    21  O   -0.823333
    22  H    0.388273
    23  H    0.453104
    24  O   -0.957410
    25  H    0.477697
    26  H    0.463486
 Sum of Mulliken charges =  -0.00000
 Mulliken charges with hydrogens summed into heavy atoms:
               1
     1  C    0.293855
     2  O   -0.498144
     3  O    0.057196
     5  C    0.967911
     6  F   -0.285392
     7  F   -0.287671
     8  F   -0.309222
     9  O    0.031148
    12  O    0.018697
    15  O   -0.003089
    18  O    0.012894
    21  O    0.018044
    24  O   -0.016226
 APT charges:
               1
     1  C    0.187179
     2  O   -0.528978
     3  O   -0.412915
     4  H    0.465871
     5  C    0.372285
     6  F   -0.051554
     7  F   -0.080325
     8  F   -0.045161
     9  O   -0.959386
    10  H    0.641397
    11  H    0.346472
    12  O   -1.006377
    13  H   -0.036128
    14  H    1.059428
    15  O   -1.087149
    16  H    0.463251
    17  H    0.648406
    18  O   -1.124551
    19  H   -0.014629
    20  H    1.128390
    21  O   -0.873932
    22  H    0.635990
    23  H    0.258122
    24  O   -0.911982
    25  H    0.661153
    26  H    0.265122
 Sum of APT charges =  -0.00000
 APT charges with hydrogens summed into heavy atoms:
               1
     1  C    0.187179
     2  O   -0.528978
     3  O    0.052957
     5  C    0.372285
     6  F   -0.051554
     7  F   -0.080325
     8  F   -0.045161
     9  O    0.028483
    12  O    0.016923
    15  O    0.024507
    18  O   -0.010790
    21  O    0.020180
    24  O    0.014293
 Electronic spatial extent (au):  <R**2>=           4509.5477
 Charge=              0.0000 electrons
 Dipole moment (field-independent basis, Debye):
    X=             -4.2144    Y=              0.3947    Z=              0.1534  Tot=              4.2356
 Quadrupole moment (field-independent basis, Debye-Ang):
   XX=            -78.8320   YY=            -70.8388   ZZ=            -78.8896
   XY=             -1.0299   XZ=             -0.4846   YZ=              1.3193
 Traceless Quadrupole moment (field-independent basis, Debye-Ang):
   XX=             -2.6452   YY=              5.3480   ZZ=             -2.7028
   XY=             -1.0299   XZ=             -0.4846   YZ=              1.3193
 Octapole moment (field-independent basis, Debye-Ang**2):
  XXX=            -56.1599  YYY=              1.0091  ZZZ=              3.0679  XYY=             -3.9793
  XXY=              9.6214  XXZ=              1.3356  XZZ=            -16.7803  YZZ=             -0.7367
  YYZ=             -3.1514  XYZ=             14.4816
 Hexadecapole moment (field-independent basis, Debye-Ang**3):
 XXXX=          -3068.9908 YYYY=           -904.0827 ZZZZ=           -628.8470 XXXY=            -65.8213
 XXXZ=             -7.3451 YYYX=              1.8166 YYYZ=            106.5162 ZZZX=            -17.9079
 ZZZY=             -3.5904 XXYY=           -731.5981 XXZZ=           -578.8090 YYZZ=           -296.0062
 XXYZ=           -127.1713 YYXZ=             16.9264 ZZXY=             12.5978
 N-N= 9.728197262900D+02 E-N=-4.273231411693D+03  KE= 9.772751699816D+02
  Exact polarizability:       0.000       0.000       0.000       0.000       0.000       0.000
 Approx polarizability:      81.818       1.191      79.568       1.965       7.198      87.702
 Calling FoFJK, ICntrl=    100127 FMM=F ISym2X=0 I1Cent= 0 IOpClX= 0 NMat=1 NMatS=1 NMatT=0.
 ***** Axes restored to original set *****
 -------------------------------------------------------------------
 Center     Atomic                   Forces (Hartrees/Bohr)
 Number     Number              X              Y              Z
 -------------------------------------------------------------------
      1        6          -0.003456199    0.015952072   -0.000527915
      2        8          -0.013079646   -0.015496220    0.000866595
      3        8           0.024225525   -0.009900759   -0.000049055
      4        1          -0.011999808    0.014313408   -0.001209856
      5        6          -0.004174901    0.002816738   -0.000339084
      6        9           0.003302542   -0.001553169   -0.003859208
      7        9           0.003038666   -0.001180812    0.004152994
      8        9           0.000048181   -0.004353994    0.000198138
      9        8           0.000583946   -0.001191358   -0.001389252
     10        1           0.001006875    0.002107135    0.001312212
     11        1           0.000144550   -0.001398776    0.002799876
     12        8          -0.002990591   -0.000873366   -0.001915556
     13        1           0.003072906    0.001954756    0.002018575
     14        1           0.001656449   -0.000693001   -0.000136162
     15        8          -0.002510547    0.001048837   -0.001563625
     16        1           0.002081390    0.001892488   -0.000265204
     17        1           0.002357670    0.000476752    0.000823907
     18        8           0.002181500    0.002023209    0.001086953
     19        1          -0.003733173   -0.001914956   -0.002265556
     20        1           0.000110277   -0.001636561    0.001072928
     21        8           0.000168270   -0.000667089    0.002133357
     22        1          -0.001826517   -0.000518300   -0.001352364
     23        1           0.002299329   -0.000675490   -0.002414977
     24        8           0.001004722   -0.002320687    0.002632245
     25        1          -0.002351497   -0.001839578   -0.001499461
     26        1          -0.001159920    0.003628722   -0.000310505
 -------------------------------------------------------------------
 Cartesian Forces:  Max     0.024225525 RMS     0.005052458
 FormGI is forming the generalized inverse of G from B-inverse, IUseBI=4.

 GradGradGradGradGradGradGradGradGradGradGradGradGradGradGradGradGradGrad
 Berny optimization.
 Internal  Forces:  Max     0.020067243 RMS     0.003236144
 Search for a local minimum.
 Step number   1 out of a maximum of  156
 All quantities printed in internal units (Hartrees-Bohrs-Radians)
 Mixed Optimization -- RFO/linear search
 Second derivative matrix not updated -- analytic derivatives used.
 ITU=  0
     Eigenvalues ---    0.00028   0.00033   0.00048   0.00079   0.00090
     Eigenvalues ---    0.00216   0.00276   0.00315   0.00392   0.00461
     Eigenvalues ---    0.00524   0.00640   0.00774   0.00813   0.00957
     Eigenvalues ---    0.01015   0.01108   0.01205   0.01280   0.01395
     Eigenvalues ---    0.01426   0.01592   0.01643   0.01684   0.01856
     Eigenvalues ---    0.01928   0.02283   0.02318   0.02430   0.02466
     Eigenvalues ---    0.02848   0.02915   0.03069   0.03396   0.03438
     Eigenvalues ---    0.03742   0.04092   0.04966   0.05328   0.05651
     Eigenvalues ---    0.06115   0.06404   0.06723   0.08228   0.08524
     Eigenvalues ---    0.11682   0.13603   0.19484   0.21478   0.21807
     Eigenvalues ---    0.23607   0.25499   0.29302   0.36808   0.37306
     Eigenvalues ---    0.37581   0.38762   0.43757   0.45369   0.47281
     Eigenvalues ---    0.47806   0.50361   0.50519   0.52552   0.55805
     Eigenvalues ---    0.57298   0.57354   0.57367   0.57439   0.59653
     Eigenvalues ---    0.87941   0.95697
 RFO step:  Lambda=-6.69292971D-03 EMin= 2.77193216D-04
 Linear search not attempted -- first point.
 Maximum step size (   0.300) exceeded in Quadratic search.
    -- Step size scaled by   0.731
 Iteration  1 RMS(Cart)=  0.05388621 RMS(Int)=  0.00108436
 Iteration  2 RMS(Cart)=  0.00164436 RMS(Int)=  0.00011684
 Iteration  3 RMS(Cart)=  0.00000192 RMS(Int)=  0.00011684
 Iteration  4 RMS(Cart)=  0.00000000 RMS(Int)=  0.00011684
 Variable       Old X    -DE/DX   Delta X   Delta X   Delta X     New X
                                 (Linear)    (Quad)   (Total)
    R1        2.27710   0.02007   0.00000   0.00838   0.00838   2.28549
    R2        2.42369   0.01466   0.00000   0.02728   0.02728   2.45097
    R3        2.94997  -0.00481   0.00000  -0.01544  -0.01544   2.93453
    R4        2.04144  -0.01681   0.00000  -0.12413  -0.12413   1.91731
    R5        2.71449   0.00149   0.00000   0.20405   0.20405   2.91854
    R6        2.52920   0.00333   0.00000   0.00237   0.00237   2.53158
    R7        2.53200   0.00320   0.00000   0.00169   0.00169   2.53369
    R8        2.52032   0.00042   0.00000  -0.00494  -0.00494   2.51538
    R9        1.81083   0.00254   0.00000   0.00257   0.00257   1.81340
   R10        1.85632   0.00267   0.00000   0.00084   0.00077   1.85709
   R11        3.13522   0.00208   0.00000   0.08130   0.08128   3.21651
   R12        3.26375   0.00104   0.00000   0.03479   0.03473   3.29848
   R13        1.83971   0.00358   0.00000   0.00646   0.00644   1.84615
   R14        1.81112   0.00178   0.00000   0.00238   0.00238   1.81350
   R15        3.29473   0.00061   0.00000   0.01728   0.01730   3.31203
   R16        3.44471   0.00110   0.00000   0.00346   0.00344   3.44814
   R17        1.88537   0.00019   0.00000  -0.01464  -0.01460   1.87077
   R18        1.87286   0.00395   0.00000  -0.00508  -0.00508   1.86779
   R19        3.09857   0.00293   0.00000   0.09124   0.09129   3.18986
   R20        1.83969   0.00437   0.00000   0.00580   0.00581   1.84549
   R21        1.81116   0.00184   0.00000   0.00221   0.00221   1.81337
   R22        3.39602   0.00067   0.00000   0.00516   0.00518   3.40120
   R23        1.81134   0.00212   0.00000   0.00233   0.00233   1.81367
   R24        1.85244   0.00292   0.00000   0.00367   0.00369   1.85613
   R25        3.19922   0.00151   0.00000   0.03706   0.03708   3.23630
   R26        1.86369   0.00376   0.00000   0.00097   0.00100   1.86469
   R27        1.82927   0.00341   0.00000   0.00196   0.00196   1.83123
    A1        2.23785   0.00438   0.00000   0.00045   0.00045   2.23830
    A2        2.10420  -0.00255   0.00000   0.00519   0.00519   2.10939
    A3        1.94111  -0.00183   0.00000  -0.00562  -0.00562   1.93548
    A4        1.97427   0.00103   0.00000  -0.01246  -0.01246   1.96181
    A5        1.94468  -0.00478   0.00000  -0.01104  -0.01110   1.93358
    A6        1.93916  -0.00490   0.00000  -0.01037  -0.01043   1.92873
    A7        1.95180  -0.00524   0.00000  -0.01206  -0.01213   1.93968
    A8        1.87318   0.00535   0.00000   0.01148   0.01142   1.88461
    A9        1.87626   0.00526   0.00000   0.01185   0.01179   1.88804
   A10        1.87499   0.00536   0.00000   0.01250   0.01245   1.88743
   A11        1.85806   0.00041   0.00000   0.00353   0.00351   1.86156
   A12        2.06576  -0.00029   0.00000   0.00222   0.00212   2.06787
   A13        1.73410   0.00099   0.00000   0.01778   0.01768   1.75178
   A14        1.86251  -0.00049   0.00000  -0.00496  -0.00497   1.85753
   A15        1.79655   0.00133   0.00000   0.02625   0.02621   1.82276
   A16        2.10759  -0.00022   0.00000  -0.00693  -0.00688   2.10070
   A17        2.83416  -0.00058   0.00000  -0.00968  -0.00974   2.82443
   A18        2.08298  -0.00007   0.00000   0.00463   0.00470   2.08767
   A19        1.79318   0.00003   0.00000  -0.00455  -0.00449   1.78868
   A20        1.91134   0.00081   0.00000   0.03800   0.03800   1.94934
   A21        1.65163   0.00018   0.00000   0.00130   0.00112   1.65274
   A22        2.11825  -0.00077   0.00000  -0.03812  -0.03816   2.08009
   A23        1.82617  -0.00020   0.00000  -0.00597  -0.00613   1.82003
   A24        2.87959  -0.00031   0.00000  -0.02572  -0.02558   2.85401
   A25        1.84165   0.00150   0.00000   0.03557   0.03538   1.87703
   A26        2.10933  -0.00013   0.00000  -0.00253  -0.00310   2.10622
   A27        1.85695  -0.00035   0.00000  -0.00033  -0.00042   1.85653
   A28        1.85383  -0.00011   0.00000   0.00192   0.00140   1.85523
   A29        2.06243  -0.00004   0.00000   0.00883   0.00873   2.07116
   A30        1.78537   0.00083   0.00000   0.01784   0.01768   1.80305
   A31        1.53120   0.00034   0.00000   0.00272   0.00281   1.53401
   A32        1.75583   0.00076   0.00000   0.01138   0.01137   1.76721
   A33        1.69661  -0.00069   0.00000  -0.01358  -0.01361   1.68300
   A34        2.24426  -0.00029   0.00000  -0.01635  -0.01641   2.22785
   A35        2.13701  -0.00012   0.00000   0.00677   0.00685   2.14387
   A36        1.86465   0.00026   0.00000   0.00899   0.00901   1.87367
   A37        3.06075   0.00429   0.00000   0.02681   0.02690   3.08765
   A38        2.93492  -0.00150   0.00000  -0.01250  -0.01244   2.92248
   A39        3.06858  -0.00011   0.00000  -0.01021  -0.01026   3.05833
   A40        2.92360  -0.00106   0.00000  -0.02477  -0.02477   2.89884
   A41        2.95564  -0.00160   0.00000  -0.01764  -0.01775   2.93789
   A42        2.89374  -0.00068   0.00000  -0.01734  -0.01739   2.87635
   A43        3.15280  -0.00057   0.00000  -0.01662  -0.01663   3.13617
   A44        3.04920  -0.00074   0.00000  -0.01527  -0.01544   3.03375
   A45        3.12700  -0.00034   0.00000  -0.01498  -0.01508   3.11192
   A46        3.07001   0.00018   0.00000   0.01643   0.01631   3.08632
   A47        3.21741   0.00038   0.00000   0.00706   0.00677   3.22417
   A48        3.07105   0.00096   0.00000   0.04400   0.04393   3.11498
    D1        0.02744   0.00026   0.00000  -0.00152  -0.00151   0.02593
    D2       -3.12263   0.00034   0.00000   0.00075   0.00074  -3.12189
    D3       -2.12197   0.00023   0.00000   0.00137   0.00137  -2.12060
    D4        2.07335  -0.00007   0.00000   0.00118   0.00118   2.07453
    D5       -0.02160   0.00002   0.00000   0.00056   0.00056  -0.02104
    D6        1.02736   0.00011   0.00000  -0.00067  -0.00068   1.02669
    D7       -1.06050  -0.00018   0.00000  -0.00086  -0.00086  -1.06136
    D8        3.12773  -0.00009   0.00000  -0.00149  -0.00148   3.12625
    D9        1.52739   0.00165   0.00000   0.04306   0.04272   1.57011
   D10       -0.24855   0.00032   0.00000   0.03650   0.03671  -0.21184
   D11       -2.16974  -0.00047   0.00000   0.02544   0.02554  -2.14420
   D12        2.04171   0.00015   0.00000   0.02000   0.02008   2.06179
   D13       -2.17833   0.00053   0.00000   0.04481   0.04483  -2.13350
   D14       -0.06612   0.00026   0.00000   0.01173   0.01166  -0.05445
   D15        1.99703   0.00064   0.00000   0.03654   0.03641   2.03344
   D16       -1.79794  -0.00084   0.00000  -0.02208  -0.02208  -1.82002
   D17        0.20106   0.00020   0.00000  -0.00496  -0.00486   0.19620
   D18       -1.88129  -0.00033   0.00000  -0.00925  -0.00920  -1.89049
   D19        0.35419  -0.00010   0.00000  -0.00523  -0.00506   0.34913
   D20        1.94328   0.00023   0.00000   0.03131   0.03124   1.97451
   D21       -0.18571   0.00028   0.00000   0.01605   0.01603  -0.16969
   D22       -2.30429   0.00026   0.00000   0.03920   0.03919  -2.26510
   D23        1.84991   0.00032   0.00000   0.02394   0.02398   1.87389
   D24       -2.10460  -0.00000   0.00000   0.01847   0.01847  -2.08613
   D25       -0.22975   0.00012   0.00000   0.01513   0.01510  -0.21465
   D26        1.69456  -0.00024   0.00000  -0.00309  -0.00281   1.69174
   D27       -1.93150  -0.00066   0.00000  -0.03877  -0.03876  -1.97026
   D28        2.09789  -0.00055   0.00000  -0.02519  -0.02521   2.07268
   D29        0.20609  -0.00076   0.00000  -0.03159  -0.03158   0.17452
   D30        2.23776  -0.00058   0.00000  -0.04029  -0.04035   2.19741
   D31       -0.01603  -0.00047   0.00000  -0.02671  -0.02680  -0.04283
   D32       -1.90782  -0.00068   0.00000  -0.03310  -0.03317  -1.94099
   D33        0.05791   0.00024   0.00000   0.00063   0.00063   0.05854
   D34       -2.19588   0.00035   0.00000   0.01421   0.01418  -2.18170
   D35        2.19551   0.00014   0.00000   0.00782   0.00782   2.20332
   D36        1.69296  -0.00003   0.00000   0.00338   0.00358   1.69653
   D37       -2.04934  -0.00005   0.00000   0.01507   0.01478  -2.03455
   D38       -0.21875  -0.00030   0.00000  -0.00396  -0.00380  -0.22254
   D39        0.00726  -0.00025   0.00000   0.00055   0.00058   0.00784
   D40        1.72262   0.00060   0.00000   0.01031   0.01041   1.73303
   D41       -1.63707   0.00067   0.00000   0.02119   0.02120  -1.61587
   D42       -2.19851  -0.00067   0.00000  -0.01533  -0.01552  -2.21403
   D43       -0.48315   0.00018   0.00000  -0.00557  -0.00569  -0.48884
   D44        2.44035   0.00025   0.00000   0.00531   0.00510   2.44545
   D45       -1.87731  -0.00005   0.00000  -0.02369  -0.02379  -1.90111
   D46        2.86258  -0.00085   0.00000  -0.02651  -0.02666   2.83592
   D47       -0.16754  -0.00058   0.00000  -0.03553  -0.03572  -0.20326
   D48        0.09326   0.00026   0.00000  -0.00440  -0.00433   0.08893
   D49       -1.45004  -0.00054   0.00000  -0.00722  -0.00719  -1.45723
   D50        1.80303  -0.00028   0.00000  -0.01624  -0.01625   1.78678
         Item               Value     Threshold  Converged?
 Maximum Force            0.020067     0.000015     NO 
 RMS     Force            0.003236     0.000010     NO 
 Maximum Displacement     0.208171     0.000060     NO 
 RMS     Displacement     0.054383     0.000040     NO 
 Predicted change in Energy=-3.482047D-03
 GradGradGradGradGradGradGradGradGradGradGradGradGradGradGradGradGradGrad

                          Input orientation:                          
 ---------------------------------------------------------------------
 Center     Atomic      Atomic             Coordinates (Angstroms)
 Number     Number       Type             X           Y           Z
 ---------------------------------------------------------------------
      1          6           0       -0.883236    1.302227   -0.399398
      2          8           0       -1.511951    0.276617   -0.274685
      3          8           0        0.404302    1.457194   -0.420127
      4          1           0        0.901160    0.576297   -0.339144
      5          6           0       -1.607892    2.666958   -0.553785
      6          9           0       -1.258809    3.263445   -1.701397
      7          9           0       -1.282893    3.488140    0.455028
      8          9           0       -2.929844    2.511331   -0.552070
      9          8           0        2.874288   -1.093486    2.104145
     10          1           0        2.973634   -0.341955    2.692515
     11          1           0        2.188222   -1.673904    2.501864
     12          8           0        2.018620   -2.462500   -2.383342
     13          1           0        1.991623   -1.752774   -1.712544
     14          1           0        2.885303   -2.868698   -2.313976
     15          8           0        1.583509   -0.803080   -0.208889
     16          1           0        0.831343   -1.389766    0.055842
     17          1           0        2.200219   -0.834109    0.562877
     18          8           0        0.756550   -2.608465    2.853455
     19          1           0        0.170284   -2.553337    2.074363
     20          1           0        0.822218   -3.539295    3.077209
     21          8           0       -0.281860   -3.776951   -1.769454
     22          1           0       -0.901871   -3.672672   -2.494602
     23          1           0        0.571952   -3.404630   -2.081130
     24          8           0       -0.542271   -2.291463    0.442460
     25          1           0       -0.573127   -2.927970   -0.310922
     26          1           0       -1.186919   -1.592213    0.256650
 ---------------------------------------------------------------------
                    Distance matrix (angstroms):
                    1          2          3          4          5
     1  C    0.000000
     2  O    1.209427   0.000000
     3  O    1.296996   2.255425   0.000000
     4  H    1.927348   2.432502   1.014596   0.000000
     5  C    1.552885   2.408492   2.351663   3.272961   0.000000
     6  F    2.383828   3.319749   2.769501   3.707016   1.339653
     7  F    2.380753   3.301338   2.781594   3.725537   1.340772
     8  F    2.381984   2.661074   3.499306   4.297242   1.331082
     9  O    5.111374   5.174466   4.356460   3.556834   6.426154
    10  H    5.209483   5.413629   4.418930   3.785405   6.370432
    11  H    5.168030   5.020461   4.639415   3.845941   6.526144
    12  O    5.150725   4.941066   4.671642   3.829067   6.542951
    13  H    4.395703   4.296615   3.807076   2.915461   5.816637
    14  H    5.938360   5.778197   5.334358   4.439007   7.343743
    15  O    3.248606   3.279016   2.558122   1.544425   4.727066
    16  H    3.223949   2.894323   2.917891   2.006562   4.772685
    17  H    3.872673   3.964269   3.072732   2.119066   5.292080
    18  O    5.344480   4.822349   5.231634   4.511797   6.710436
    19  H    4.700508   4.044327   4.728806   4.019180   6.109055
    20  H    6.199654   5.589697   6.113175   5.349374   7.589936
    21  O    5.294975   4.492090   5.448649   4.732451   6.690304
    22  H    5.398133   4.571336   5.685513   5.094179   6.667544
    23  H    5.205794   4.599725   5.140463   4.357829   6.629380
    24  O    3.706695   2.837183   3.961374   3.304307   5.168557
    25  H    4.242471   3.339472   4.494102   3.801868   5.694992
    26  H    2.983355   1.969895   3.505552   3.068792   4.355980
                    6          7          8          9         10
     6  F    0.000000
     7  F    2.168234   0.000000
     8  F    2.163097   2.163528   0.000000
     9  O    7.109676   6.402580   7.330629   0.000000
    10  H    7.086533   6.147682   7.315711   0.959608   0.000000
    11  H    7.343490   6.548654   7.282672   0.982727   1.557982
    12  O    6.632725   7.373361   7.251197   4.769057   5.583287
    13  H    5.977282   6.548894   6.614389   3.972515   4.728563
    14  H    7.426447   8.090157   8.115724   4.761438   5.608671
    15  O    5.181021   5.203039   5.610121   2.664690   3.250113
    16  H    5.395276   5.331351   5.452948   2.908083   3.555188
    17  H    5.820804   5.552075   6.225161   1.702102   2.318566
    18  O    7.699850   6.861514   7.169339   2.709509   3.174654
    19  H    7.080511   6.421325   6.493059   3.073059   3.623685
    20  H    8.569891   7.790518   7.991227   3.337638   3.872927
    21  O    7.108182   7.663676   6.930825   5.671598   6.504353
    22  H    6.990444   7.753884   6.791760   6.485372   7.281442
    23  H    6.925252   7.575145   7.042670   5.306473   6.159199
    24  O    5.997212   5.826876   5.454945   3.983619   4.607051
    25  H    6.382570   6.500531   5.932812   4.591573   5.318611
    26  H    5.236080   5.085131   4.531103   4.489473   4.980641
                   11         12         13         14         15
    11  H    0.000000
    12  O    4.951353   0.000000
    13  H    4.219729   0.976939   0.000000
    14  H    5.010566   0.959661   1.551022   0.000000
    15  O    2.910704   2.769701   1.824679   3.223792   0.000000
    16  H    2.811561   2.917192   2.145977   3.467280   0.989968
    17  H    2.113072   3.371178   2.462722   3.589593   0.988391
    18  O    1.745481   5.388708   4.806866   5.594788   3.649826
    19  H    2.242372   4.826565   4.277715   5.169942   3.205284
    20  H    2.382577   5.692845   5.244130   5.811273   4.343372
    21  O    5.363606   2.719715   3.044546   3.339514   3.841728
    22  H    6.205515   3.163252   3.559485   3.875782   4.431270
    23  H    5.158640   1.752652   2.209060   2.386008   3.361040
    24  O    3.475358   3.817405   3.369696   4.436148   2.675534
    25  H    4.136362   3.350931   3.150170   3.997059   3.029298
    26  H    4.054533   4.242928   3.742545   4.982020   2.918001
                   16         17         18         19         20
    16  H    0.000000
    17  H    1.561941   0.000000
    18  O    3.052451   3.237169   0.000000
    19  H    2.421843   3.059571   0.976592   0.000000
    20  H    3.707993   3.941927   0.959595   1.550107   0.000000
    21  O    3.204619   4.501200   4.880055   4.059137   4.976505
    22  H    3.836725   5.198901   5.699527   4.824714   5.833981
    23  H    2.948493   4.031079   5.001808   4.260769   5.166161
    24  O    1.688001   3.107995   2.756868   1.799839   3.218822
    25  H    2.114976   3.583186   3.447232   2.526379   3.714853
    26  H    2.038306   3.484423   3.399006   2.463704   3.972821
                   21         22         23         24         25
    21  O    0.000000
    22  H    0.959754   0.000000
    23  H    0.982222   1.554014   0.000000
    24  O    2.677135   3.265483   2.974750   0.000000
    25  H    1.712577   2.330474   2.161492   0.986751   0.000000
    26  H    3.114050   3.461061   3.441467   0.969044   1.575793
                   26
    26  H    0.000000
 Stoichiometry    C2H13F3O8
 Framework group  C1[X(C2H13F3O8)]
 Deg. of freedom    72
 Full point group                 C1      NOp   1
 Largest Abelian subgroup         C1      NOp   1
 Largest concise Abelian subgroup C1      NOp   1
                         Standard orientation:                         
 ---------------------------------------------------------------------
 Center     Atomic      Atomic             Coordinates (Angstroms)
 Number     Number       Type             X           Y           Z
 ---------------------------------------------------------------------
      1          6           0        1.617605   -0.063970   -0.040493
      2          8           0        0.996347   -0.448670   -1.004213
      3          8           0        1.156427    0.358097    1.095892
      4          1           0        0.143415    0.321959    1.139547
      5          6           0        3.169767   -0.020310   -0.058918
      6          9           0        3.678275   -0.773826    0.925106
      7          9           0        3.606436    1.235559    0.113659
      8          9           0        3.648860   -0.470319   -1.216390
      9          8           0       -2.554072    2.640272    1.147080
     10          1           0       -2.018760    3.426062    1.276786
     11          1           0       -2.794315    2.617127    0.194452
     12          8           0       -2.771930   -2.086762    1.740031
     13          1           0       -2.225078   -1.277593    1.715385
     14          1           0       -3.540082   -1.878982    2.276424
     15          8           0       -1.398738    0.239153    1.127081
     16          1           0       -1.596437    0.073620    0.171283
     17          1           0       -1.813187    1.116917    1.313303
     18          8           0       -2.991413    2.218444   -1.493418
     19          1           0       -2.569093    1.350549   -1.642199
     20          1           0       -3.865880    2.164368   -1.884834
     21          8           0       -2.931065   -2.627504   -0.920631
     22          1           0       -2.457003   -3.442362   -1.100626
     23          1           0       -2.962264   -2.536944    0.056910
     24          8           0       -1.796343   -0.265824   -1.470108
     25          1           0       -2.241446   -1.145658   -1.431979
     26          1           0       -0.859931   -0.423760   -1.663074
 ---------------------------------------------------------------------
 Rotational constants (GHZ):           0.6711823           0.2678426           0.2427409
 Standard basis: 6-31++G(d,p) (6D, 7F)
 There are   325 symmetry adapted cartesian basis functions of A   symmetry.
 There are   325 symmetry adapted basis functions of A   symmetry.
   325 basis functions,   520 primitive gaussians,   325 cartesian basis functions
    58 alpha electrons       58 beta electrons
       nuclear repulsion energy       966.9759683164 Hartrees.
 NAtoms=   26 NActive=   26 NUniq=   26 SFac= 1.00D+00 NAtFMM=   60 NAOKFM=F Big=F
 Integral buffers will be    131072 words long.
 Raffenetti 2 integral format.
 Two-electron integral symmetry is turned on.
 Nuclear repulsion after empirical dispersion term =      966.9631264877 Hartrees.
 One-electron integrals computed using PRISM.
 NBasis=   325 RedAO= T EigKep=  3.54D-05  NBF=   325
 NBsUse=   325 1.00D-06 EigRej= -1.00D+00 NBFU=   325
 Initial guess from the checkpoint file:  "/local_scratch/slurm.5787657/Gau-1895270.chk"
 B after Tr=    -0.000000    0.000000    0.000000
         Rot=    0.999993   -0.000611   -0.000761   -0.003537 Ang=  -0.42 deg.
 ExpMin= 3.60D-02 ExpMax= 7.00D+03 ExpMxC= 1.05D+03 IAcc=3 IRadAn=         5 AccDes= 0.00D+00
 Harris functional with IExCor= 4639 and IRadAn=       5 diagonalized for initial guess.
 HarFok:  IExCor= 4639 AccDes= 0.00D+00 IRadAn=         5 IDoV= 1 UseB2=F ITyADJ=14
 ICtDFT=  3500011 ScaDFX=  1.000000  1.000000  1.000000  1.000000
 FoFCou: FMM=F IPFlag=           0 FMFlag=      100000 FMFlg1=           0
         NFxFlg=           0 DoJE=T BraDBF=F KetDBF=T FulRan=T
         wScrn=  0.000000 ICntrl=       500 IOpCl=  0 I1Cent=   200000004 NGrid=           0
         NMat0=    1 NMatS0=      1 NMatT0=    0 NMatD0=    1 NMtDS0=    0 NMtDT0=    0
 Petite list used in FoFCou.
 Requested convergence on RMS density matrix=1.00D-10 within 128 cycles.
 Requested convergence on MAX density matrix=1.00D-08.
 Requested convergence on             energy=1.00D-08.
 No special actions if energy rises.
 SCF Done:  E(RwB97XD) =  -985.246252872     A.U. after   16 cycles
            NFock= 16  Conv=0.66D-10     -V/T= 2.0082
 Calling FoFJK, ICntrl=      2127 FMM=F ISym2X=0 I1Cent= 0 IOpClX= 0 NMat=1 NMatS=1 NMatT=0.
 ***** Axes restored to original set *****
 -------------------------------------------------------------------
 Center     Atomic                   Forces (Hartrees/Bohr)
 Number     Number              X              Y              Z
 -------------------------------------------------------------------
      1        6          -0.000830751    0.004993393   -0.000053330
      2        8          -0.003829420   -0.004792096    0.000578540
      3        8           0.002377624    0.005176177   -0.001216072
      4        1           0.000483234   -0.003091207   -0.000019327
      5        6          -0.001210158    0.000626771   -0.000093398
      6        9           0.000891378   -0.000419894   -0.001151804
      7        9           0.000894224   -0.000187514    0.001209512
      8        9          -0.000170208   -0.001112228    0.000096484
      9        8           0.000118848   -0.000679733   -0.000168959
     10        1           0.000549679    0.000476547    0.000500659
     11        1           0.000301606   -0.000246641    0.001070585
     12        8          -0.001352478    0.000231822   -0.000451533
     13        1           0.001910359    0.000034076    0.001000535
     14        1           0.000466218   -0.000275683   -0.000313768
     15        8          -0.000140606   -0.000158186   -0.000560028
     16        1           0.000697214    0.000496943   -0.000015500
     17        1           0.000664214    0.000704880    0.000004962
     18        8           0.000536177    0.000556051   -0.000299305
     19        1          -0.001152955   -0.001072168   -0.000556562
     20        1           0.000026158   -0.000378702    0.000688097
     21        8           0.000479592    0.000266824    0.000532866
     22        1          -0.000652128   -0.000691124   -0.000368650
     23        1           0.000526707   -0.000393427   -0.000852230
     24        8          -0.000336938   -0.001249840    0.000839642
     25        1          -0.001163538   -0.000252029   -0.000407365
     26        1          -0.000084052    0.001436988    0.000005950
 -------------------------------------------------------------------
 Cartesian Forces:  Max     0.005176177 RMS     0.001338267

 GradGradGradGradGradGradGradGradGradGradGradGradGradGradGradGradGradGrad
 Berny optimization.
 Using GEDIIS/GDIIS optimizer.
 FormGI is forming the generalized inverse of G from B-inverse, IUseBI=4.
 Internal  Forces:  Max     0.006114573 RMS     0.000985512
 Search for a local minimum.
 Step number   2 out of a maximum of  156
 All quantities printed in internal units (Hartrees-Bohrs-Radians)
 Mixed Optimization -- En-DIIS/RFO-DIIS
 Update second derivatives using D2CorX and points    1    2
 DE= -3.09D-03 DEPred=-3.48D-03 R= 8.87D-01
 TightC=F SS=  1.41D+00  RLast= 3.36D-01 DXNew= 5.0454D-01 1.0077D+00
 Trust test= 8.87D-01 RLast= 3.36D-01 DXMaxT set to 5.05D-01
 ITU=  1  0
 Use linear search instead of GDIIS.
     Eigenvalues ---    0.00028   0.00033   0.00048   0.00079   0.00090
     Eigenvalues ---    0.00216   0.00275   0.00314   0.00391   0.00464
     Eigenvalues ---    0.00520   0.00643   0.00782   0.00813   0.00956
     Eigenvalues ---    0.01023   0.01107   0.01217   0.01394   0.01414
     Eigenvalues ---    0.01430   0.01593   0.01674   0.01756   0.01924
     Eigenvalues ---    0.01943   0.02282   0.02336   0.02415   0.02469
     Eigenvalues ---    0.02818   0.02947   0.03065   0.03395   0.03421
     Eigenvalues ---    0.03847   0.04093   0.04967   0.05327   0.05650
     Eigenvalues ---    0.06110   0.06393   0.06710   0.08231   0.08536
     Eigenvalues ---    0.11680   0.13599   0.19493   0.21536   0.21808
     Eigenvalues ---    0.23857   0.27712   0.31574   0.36990   0.37195
     Eigenvalues ---    0.37582   0.38754   0.43681   0.45186   0.47256
     Eigenvalues ---    0.47699   0.50094   0.50515   0.52501   0.55539
     Eigenvalues ---    0.57265   0.57341   0.57355   0.57416   0.59289
     Eigenvalues ---    0.86323   0.94004
 RFO step:  Lambda=-9.98435599D-04 EMin= 2.77146885D-04
 Quartic linear search produced a step of  0.14861.
 Iteration  1 RMS(Cart)=  0.05543976 RMS(Int)=  0.00218167
 Iteration  2 RMS(Cart)=  0.00226568 RMS(Int)=  0.00037246
 Iteration  3 RMS(Cart)=  0.00000373 RMS(Int)=  0.00037246
 Iteration  4 RMS(Cart)=  0.00000000 RMS(Int)=  0.00037246
 Variable       Old X    -DE/DX   Delta X   Delta X   Delta X     New X
                                 (Linear)    (Quad)   (Total)
    R1        2.28549   0.00611   0.00125   0.00900   0.01025   2.29573
    R2        2.45097   0.00434   0.00405   0.00238   0.00644   2.45740
    R3        2.93453  -0.00116  -0.00229  -0.00448  -0.00677   2.92775
    R4        1.91731   0.00469  -0.01845   0.04210   0.02364   1.94095
    R5        2.91854   0.00173   0.03032  -0.05224  -0.02193   2.89661
    R6        2.53158   0.00103   0.00035   0.00210   0.00245   2.53403
    R7        2.53369   0.00101   0.00025   0.00191   0.00216   2.53585
    R8        2.51538   0.00030  -0.00073  -0.00047  -0.00120   2.51418
    R9        1.81340   0.00074   0.00038   0.00102   0.00140   1.81479
   R10        1.85709   0.00086   0.00011   0.00043   0.00070   1.85778
   R11        3.21651   0.00121   0.01208   0.02299   0.03506   3.25157
   R12        3.29848   0.00061   0.00516   0.01468   0.02001   3.31849
   R13        1.84615   0.00099   0.00096  -0.00038   0.00064   1.84678
   R14        1.81350   0.00052   0.00035   0.00091   0.00126   1.81476
   R15        3.31203   0.00038   0.00257   0.02052   0.02319   3.33522
   R16        3.44814   0.00040   0.00051   0.04022   0.04076   3.48890
   R17        1.87077   0.00054  -0.00217   0.00160  -0.00081   1.86996
   R18        1.86779   0.00146  -0.00075   0.00168   0.00087   1.86866
   R19        3.18986   0.00137   0.01357   0.01154   0.02484   3.21470
   R20        1.84549   0.00126   0.00086   0.00241   0.00334   1.84883
   R21        1.81337   0.00053   0.00033   0.00052   0.00085   1.81422
   R22        3.40120   0.00026   0.00077   0.00023   0.00100   3.40220
   R23        1.81367   0.00062   0.00035   0.00056   0.00091   1.81458
   R24        1.85613   0.00087   0.00055  -0.00021   0.00043   1.85656
   R25        3.23630   0.00068   0.00551   0.02341   0.02885   3.26515
   R26        1.86469   0.00111   0.00015  -0.00133  -0.00117   1.86351
   R27        1.83123   0.00109   0.00029   0.00511   0.00540   1.83663
    A1        2.23830   0.00103   0.00007   0.00350   0.00357   2.24186
    A2        2.10939  -0.00072   0.00077  -0.00599  -0.00522   2.10417
    A3        1.93548  -0.00031  -0.00084   0.00250   0.00167   1.93715
    A4        1.96181   0.00029  -0.00185   0.00274   0.00087   1.96269
    A5        1.93358  -0.00134  -0.00165  -0.00385  -0.00552   1.92805
    A6        1.92873  -0.00137  -0.00155  -0.00408  -0.00565   1.92308
    A7        1.93968  -0.00129  -0.00180  -0.00112  -0.00294   1.93674
    A8        1.88461   0.00144   0.00170   0.00324   0.00491   1.88952
    A9        1.88804   0.00136   0.00175   0.00295   0.00468   1.89272
   A10        1.88743   0.00140   0.00185   0.00330   0.00513   1.89257
   A11        1.86156   0.00012   0.00052   0.00309   0.00336   1.86492
   A12        2.06787  -0.00008   0.00031   0.01044   0.01027   2.07814
   A13        1.75178   0.00047   0.00263   0.01726   0.01987   1.77165
   A14        1.85753  -0.00019  -0.00074   0.00125   0.00015   1.85769
   A15        1.82276   0.00058   0.00390   0.02994   0.03364   1.85640
   A16        2.10070  -0.00009  -0.00102   0.00075  -0.00051   2.10019
   A17        2.82443  -0.00031  -0.00145  -0.02026  -0.02210   2.80232
   A18        2.08767  -0.00001   0.00070  -0.01194  -0.01112   2.07656
   A19        1.78868  -0.00017  -0.00067   0.00534   0.00461   1.79329
   A20        1.94934   0.00059   0.00565   0.04032   0.04576   1.99510
   A21        1.65274   0.00007   0.00017  -0.01011  -0.01030   1.64244
   A22        2.08009  -0.00048  -0.00567  -0.02558  -0.03094   2.04915
   A23        1.82003  -0.00010  -0.00091  -0.00193  -0.00357   1.81646
   A24        2.85401  -0.00045  -0.00380  -0.01711  -0.02133   2.83267
   A25        1.87703   0.00073   0.00526   0.03038   0.03501   1.91205
   A26        2.10622  -0.00009  -0.00046   0.01679   0.01476   2.12098
   A27        1.85653  -0.00013  -0.00006   0.00559   0.00463   1.86115
   A28        1.85523  -0.00002   0.00021   0.00543   0.00452   1.85975
   A29        2.07116   0.00001   0.00130   0.02987   0.03046   2.10162
   A30        1.80305   0.00042   0.00263   0.01113   0.01278   1.81583
   A31        1.53401   0.00013   0.00042   0.01110   0.01191   1.54592
   A32        1.76721   0.00025   0.00169   0.02458   0.02639   1.79360
   A33        1.68300  -0.00027  -0.00202  -0.02631  -0.02863   1.65437
   A34        2.22785  -0.00019  -0.00244  -0.02097  -0.02412   2.20373
   A35        2.14387   0.00001   0.00102   0.00438   0.00583   2.14970
   A36        1.87367   0.00014   0.00134   0.01294   0.01457   1.88824
   A37        3.08765   0.00115   0.00400   0.02118   0.02516   3.11281
   A38        2.92248  -0.00048  -0.00185  -0.01168  -0.01314   2.90934
   A39        3.05833  -0.00018  -0.00152  -0.02722  -0.02868   3.02965
   A40        2.89884  -0.00049  -0.00368  -0.03575  -0.03987   2.85896
   A41        2.93789  -0.00052  -0.00264  -0.00293  -0.00559   2.93230
   A42        2.87635  -0.00042  -0.00258  -0.02322  -0.02571   2.85064
   A43        3.13617  -0.00029  -0.00247  -0.01346  -0.01588   3.12029
   A44        3.03375  -0.00033  -0.00230  -0.01100  -0.01351   3.02025
   A45        3.11192  -0.00021  -0.00224  -0.00178  -0.00415   3.10777
   A46        3.08632   0.00014   0.00242   0.03219   0.03334   3.11966
   A47        3.22417   0.00013   0.00101   0.01863   0.01993   3.24410
   A48        3.11498   0.00060   0.00653   0.05942   0.06495   3.17993
    D1        0.02593   0.00006  -0.00023  -0.01208  -0.01231   0.01362
    D2       -3.12189   0.00010   0.00011  -0.00991  -0.00979  -3.13168
    D3       -2.12060   0.00005   0.00020  -0.00531  -0.00511  -2.12571
    D4        2.07453   0.00001   0.00018  -0.00422  -0.00405   2.07048
    D5       -0.02104   0.00001   0.00008  -0.00492  -0.00484  -0.02587
    D6        1.02669   0.00001  -0.00010  -0.00733  -0.00743   1.01926
    D7       -1.06136  -0.00003  -0.00013  -0.00624  -0.00637  -1.06773
    D8        3.12625  -0.00003  -0.00022  -0.00694  -0.00716   3.11909
    D9        1.57011   0.00056   0.00635   0.06735   0.07351   1.64362
   D10       -0.21184   0.00037   0.00546   0.07684   0.08277  -0.12907
   D11       -2.14420   0.00015   0.00380   0.05674   0.06025  -2.08395
   D12        2.06179   0.00015   0.00298   0.04868   0.05186   2.11366
   D13       -2.13350   0.00046   0.00666   0.09278   0.09961  -2.03389
   D14       -0.05445   0.00011   0.00173   0.03021   0.03196  -0.02249
   D15        2.03344   0.00043   0.00541   0.07432   0.07971   2.11315
   D16       -1.82002  -0.00040  -0.00328  -0.08746  -0.09085  -1.91087
   D17        0.19620   0.00002  -0.00072  -0.06695  -0.06765   0.12855
   D18       -1.89049  -0.00013  -0.00137  -0.07977  -0.08123  -1.97172
   D19        0.34913  -0.00002  -0.00075  -0.06083  -0.06154   0.28759
   D20        1.97451   0.00026   0.00464   0.08596   0.09088   2.06539
   D21       -0.16969   0.00017   0.00238   0.04299   0.04586  -0.12383
   D22       -2.26510   0.00036   0.00582   0.10875   0.11458  -2.15052
   D23        1.87389   0.00027   0.00356   0.06578   0.06956   1.94344
   D24       -2.08613   0.00025   0.00275   0.07391   0.07660  -2.00953
   D25       -0.21465   0.00009   0.00224   0.07081   0.07291  -0.14174
   D26        1.69174  -0.00011  -0.00042   0.05505   0.05447   1.74621
   D27       -1.97026  -0.00049  -0.00576  -0.06012  -0.06590  -2.03616
   D28        2.07268  -0.00038  -0.00375  -0.04667  -0.05079   2.02190
   D29        0.17452  -0.00047  -0.00469  -0.05556  -0.06008   0.11443
   D30        2.19741  -0.00042  -0.00600  -0.04451  -0.05077   2.14664
   D31       -0.04283  -0.00031  -0.00398  -0.03106  -0.03566  -0.07849
   D32       -1.94099  -0.00040  -0.00493  -0.03995  -0.04496  -1.98595
   D33        0.05854   0.00007   0.00009  -0.01813  -0.01841   0.04013
   D34       -2.18170   0.00019   0.00211  -0.00468  -0.00330  -2.18500
   D35        2.20332   0.00010   0.00116  -0.01357  -0.01260   2.19073
   D36        1.69653  -0.00007   0.00053   0.06947   0.06992   1.76645
   D37       -2.03455   0.00010   0.00220   0.07128   0.07325  -1.96130
   D38       -0.22254  -0.00007  -0.00056   0.04756   0.04683  -0.17572
   D39        0.00784  -0.00006   0.00009   0.00773   0.00771   0.01555
   D40        1.73303   0.00020   0.00155   0.03732   0.03916   1.77219
   D41       -1.61587   0.00032   0.00315   0.04011   0.04300  -1.57287
   D42       -2.21403  -0.00029  -0.00231  -0.03656  -0.03931  -2.25334
   D43       -0.48884  -0.00003  -0.00085  -0.00697  -0.00786  -0.49670
   D44        2.44545   0.00010   0.00076  -0.00418  -0.00402   2.44143
   D45       -1.90111  -0.00021  -0.00354  -0.06355  -0.06764  -1.96875
   D46        2.83592  -0.00037  -0.00396  -0.08481  -0.08835   2.74757
   D47       -0.20326  -0.00046  -0.00531  -0.08488  -0.09080  -0.29406
   D48        0.08893   0.00005  -0.00064  -0.03251  -0.03309   0.05584
   D49       -1.45723  -0.00012  -0.00107  -0.05377  -0.05379  -1.51102
   D50        1.78678  -0.00020  -0.00242  -0.05385  -0.05625   1.73053
         Item               Value     Threshold  Converged?
 Maximum Force            0.006115     0.000015     NO 
 RMS     Force            0.000986     0.000010     NO 
 Maximum Displacement     0.209321     0.000060     NO 
 RMS     Displacement     0.055472     0.000040     NO 
 Predicted change in Energy=-7.797932D-04
 GradGradGradGradGradGradGradGradGradGradGradGradGradGradGradGradGradGrad

                          Input orientation:                          
 ---------------------------------------------------------------------
 Center     Atomic      Atomic             Coordinates (Angstroms)
 Number     Number       Type             X           Y           Z
 ---------------------------------------------------------------------
      1          6           0       -0.909462    1.337269   -0.379952
      2          8           0       -1.545853    0.325242   -0.163917
      3          8           0        0.380068    1.477323   -0.472367
      4          1           0        0.880860    0.588828   -0.350987
      5          6           0       -1.630890    2.693374   -0.582064
      6          9           0       -1.322862    3.214666   -1.778527
      7          9           0       -1.253119    3.564626    0.366063
      8          9           0       -2.951313    2.544823   -0.514948
      9          8           0        2.893123   -1.141371    2.116409
     10          1           0        3.030354   -0.417280    2.732142
     11          1           0        2.207146   -1.724759    2.510834
     12          8           0        2.028716   -2.445575   -2.368979
     13          1           0        2.019244   -1.728970   -1.704557
     14          1           0        2.898743   -2.849272   -2.320876
     15          8           0        1.586322   -0.762697   -0.192100
     16          1           0        0.846358   -1.366009    0.068005
     17          1           0        2.212929   -0.807552    0.571561
     18          8           0        0.757892   -2.664151    2.828610
     19          1           0        0.159832   -2.614956    2.055892
     20          1           0        0.804673   -3.589103    3.081521
     21          8           0       -0.264822   -3.793856   -1.755473
     22          1           0       -0.874342   -3.776766   -2.497257
     23          1           0        0.580533   -3.411792   -2.078901
     24          8           0       -0.548281   -2.267297    0.437549
     25          1           0       -0.608639   -2.895772   -0.319965
     26          1           0       -1.164655   -1.534034    0.273229
 ---------------------------------------------------------------------
                    Distance matrix (angstroms):
                    1          2          3          4          5
     1  C    0.000000
     2  O    1.214850   0.000000
     3  O    1.300401   2.265304   0.000000
     4  H    1.940685   2.448144   1.027107   0.000000
     5  C    1.549300   2.406268   2.352609   3.285027   0.000000
     6  F    2.377295   3.317448   2.761229   3.713393   1.340951
     7  F    2.373975   3.295478   2.779766   3.731407   1.341915
     8  F    2.376040   2.650487   3.498495   4.305619   1.330447
     9  O    5.180263   5.201475   4.458112   3.623649   6.515652
    10  H    5.318432   5.466276   4.569729   3.890792   6.510556
    11  H    5.238884   5.043986   4.742471   3.911743   6.619399
    12  O    5.186427   5.031627   4.658788   3.820663   6.557025
    13  H    4.442265   4.393549   3.805983   2.915521   5.842996
    14  H    5.983037   5.872346   5.336678   4.446667   7.366273
    15  O    3.267122   3.315860   2.559549   1.532822   4.737822
    16  H    3.254424   2.938842   2.931546   1.999533   4.799785
    17  H    3.905759   3.994069   3.109633   2.139013   5.325625
    18  O    5.393172   4.816527   5.309521   4.550476   6.785430
    19  H    4.764116   4.059763   4.815324   4.071508   6.192243
    20  H    6.260127   5.601779   6.203151   5.407682   7.669638
    21  O    5.351267   4.597941   5.463293   4.742688   6.732547
    22  H    5.535121   4.766747   5.768811   5.171617   6.789923
    23  H    5.259286   4.706815   5.150203   4.368163   6.663631
    24  O    3.713711   2.842212   3.963831   3.289633   5.178795
    25  H    4.244140   3.358222   4.486059   3.789724   5.687904
    26  H    2.955697   1.947644   3.465596   3.013357   4.338189
                    6          7          8          9         10
     6  F    0.000000
     7  F    2.174075   0.000000
     8  F    2.167297   2.167959   0.000000
     9  O    7.205561   6.511639   7.393883   0.000000
    10  H    7.244837   6.308887   7.422803   0.960348   0.000000
    11  H    7.433538   6.674659   7.348088   0.983095   1.560817
    12  O    6.604546   7.373833   7.289869   4.750458   5.580206
    13  H    5.967804   6.558810   6.662351   3.963423   4.735735
    14  H    7.408605   8.099116   8.159705   4.754624   5.609358
    15  O    5.176825   5.205737   5.624416   2.679615   3.279594
    16  H    5.394235   5.367290   5.482403   2.904422   3.573171
    17  H    5.848330   5.583158   6.252065   1.720655   2.342778
    18  O    7.753434   6.993280   7.216024   2.717591   3.197158
    19  H    7.133417   6.560426   6.550707   3.105800   3.677906
    20  H    8.627731   7.923639   8.041583   3.359235   3.890525
    21  O    7.087972   7.721716   6.995354   5.656833   6.511386
    22  H    7.042575   7.889113   6.943043   6.513448   7.340260
    23  H    6.900948   7.616465   7.099377   5.301275   6.173724
    24  O    5.963462   5.874796   5.462446   3.991183   4.636200
    25  H    6.322576   6.528609   5.926737   4.612611   5.357290
    26  H    5.175411   5.100272   4.522216   4.474043   4.989138
                   11         12         13         14         15
    11  H    0.000000
    12  O    4.935989   0.000000
    13  H    4.219579   0.977276   0.000000
    14  H    5.008817   0.960329   1.551916   0.000000
    15  O    2.935445   2.786861   1.846248   3.256982   0.000000
    16  H    2.819195   2.915875   2.156242   3.481251   0.989538
    17  H    2.145246   3.371028   2.463177   3.606265   0.988851
    18  O    1.756068   5.355157   4.797414   5.579849   3.664221
    19  H    2.278359   4.806340   4.287583   5.168427   3.243332
    20  H    2.401748   5.702096   5.276535   5.841093   4.395013
    21  O    5.347258   2.730306   3.079497   3.349636   3.880566
    22  H    6.227943   3.196291   3.632448   3.889412   4.522524
    23  H    5.153409   1.764924   2.245420   2.397724   3.404311
    24  O    3.490736   3.814354   3.386827   4.453041   2.686412
    25  H    4.160930   3.369982   3.191284   4.038259   3.063366
    26  H    4.051209   4.243795   3.753246   4.997043   2.894714
                   16         17         18         19         20
    16  H    0.000000
    17  H    1.559794   0.000000
    18  O    3.051875   3.264715   0.000000
    19  H    2.445993   3.112098   0.978361   0.000000
    20  H    3.745019   4.002513   0.960046   1.554573   0.000000
    21  O    3.233301   4.524638   4.830735   4.012062   4.958050
    22  H    3.918307   5.269261   5.680402   4.811495   5.828985
    23  H    2.977432   4.058538   4.967303   4.231838   5.168330
    24  O    1.701147   3.126195   2.753317   1.800368   3.250883
    25  H    2.146559   3.621702   3.440143   2.512788   3.748102
    26  H    2.028429   3.467686   3.391656   2.469928   3.998508
                   21         22         23         24         25
    21  O    0.000000
    22  H    0.960234   0.000000
    23  H    0.982447   1.557205   0.000000
    24  O    2.687020   3.316308   2.986070   0.000000
    25  H    1.727845   2.363757   2.185009   0.986130   0.000000
    26  H    3.167354   3.576272   3.479106   0.971902   1.585990
                   26
    26  H    0.000000
 Stoichiometry    C2H13F3O8
 Framework group  C1[X(C2H13F3O8)]
 Deg. of freedom    72
 Full point group                 C1      NOp   1
 Largest Abelian subgroup         C1      NOp   1
 Largest concise Abelian subgroup C1      NOp   1
                         Standard orientation:                         
 ---------------------------------------------------------------------
 Center     Atomic      Atomic             Coordinates (Angstroms)
 Number     Number       Type             X           Y           Z
 ---------------------------------------------------------------------
      1          6           0        1.646939   -0.025764   -0.057553
      2          8           0        1.031226   -0.326161   -1.060809
      3          8           0        1.178845    0.317035    1.106242
      4          1           0        0.152177    0.307033    1.134583
      5          6           0        3.196186   -0.012969   -0.058318
      6          9           0        3.672487   -0.846567    0.877845
      7          9           0        3.649149    1.221720    0.208334
      8          9           0        3.674806   -0.390446   -1.240910
      9          8           0       -2.640313    2.616219    1.156744
     10          1           0       -2.157406    3.433784    1.300462
     11          1           0       -2.883266    2.592347    0.204442
     12          8           0       -2.755030   -2.096867    1.740286
     13          1           0       -2.216769   -1.281181    1.739501
     14          1           0       -3.521034   -1.916441    2.290665
     15          8           0       -1.379632    0.251736    1.141172
     16          1           0       -1.596174    0.084150    0.190272
     17          1           0       -1.817351    1.116134    1.338770
     18          8           0       -3.069434    2.163961   -1.488368
     19          1           0       -2.640026    1.301180   -1.656913
     20          1           0       -3.933750    2.126781   -1.904616
     21          8           0       -2.944134   -2.632785   -0.930220
     22          1           0       -2.541669   -3.480695   -1.133000
     23          1           0       -2.961293   -2.558133    0.049237
     24          8           0       -1.781772   -0.269566   -1.463312
     25          1           0       -2.197574   -1.163641   -1.449560
     26          1           0       -0.830634   -0.379867   -1.629937
 ---------------------------------------------------------------------
 Rotational constants (GHZ):           0.6736642           0.2633955           0.2401658
 Standard basis: 6-31++G(d,p) (6D, 7F)
 There are   325 symmetry adapted cartesian basis functions of A   symmetry.
 There are   325 symmetry adapted basis functions of A   symmetry.
   325 basis functions,   520 primitive gaussians,   325 cartesian basis functions
    58 alpha electrons       58 beta electrons
       nuclear repulsion energy       963.8476617428 Hartrees.
 NAtoms=   26 NActive=   26 NUniq=   26 SFac= 1.00D+00 NAtFMM=   60 NAOKFM=F Big=F
 Integral buffers will be    131072 words long.
 Raffenetti 2 integral format.
 Two-electron integral symmetry is turned on.
 Nuclear repulsion after empirical dispersion term =      963.8349721141 Hartrees.
 One-electron integrals computed using PRISM.
 NBasis=   325 RedAO= T EigKep=  3.52D-05  NBF=   325
 NBsUse=   325 1.00D-06 EigRej= -1.00D+00 NBFU=   325
 Initial guess from the checkpoint file:  "/local_scratch/slurm.5787657/Gau-1895270.chk"
 B after Tr=     0.000000   -0.000000   -0.000000
         Rot=    0.999978   -0.005714   -0.000187   -0.003287 Ang=  -0.76 deg.
 ExpMin= 3.60D-02 ExpMax= 7.00D+03 ExpMxC= 1.05D+03 IAcc=3 IRadAn=         5 AccDes= 0.00D+00
 Harris functional with IExCor= 4639 and IRadAn=       5 diagonalized for initial guess.
 HarFok:  IExCor= 4639 AccDes= 0.00D+00 IRadAn=         5 IDoV= 1 UseB2=F ITyADJ=14
 ICtDFT=  3500011 ScaDFX=  1.000000  1.000000  1.000000  1.000000
 FoFCou: FMM=F IPFlag=           0 FMFlag=      100000 FMFlg1=           0
         NFxFlg=           0 DoJE=T BraDBF=F KetDBF=T FulRan=T
         wScrn=  0.000000 ICntrl=       500 IOpCl=  0 I1Cent=   200000004 NGrid=           0
         NMat0=    1 NMatS0=      1 NMatT0=    0 NMatD0=    1 NMtDS0=    0 NMtDT0=    0
 Petite list used in FoFCou.
 Requested convergence on RMS density matrix=1.00D-10 within 128 cycles.
 Requested convergence on MAX density matrix=1.00D-08.
 Requested convergence on             energy=1.00D-08.
 No special actions if energy rises.
 SCF Done:  E(RwB97XD) =  -985.246932330     A.U. after   16 cycles
            NFock= 16  Conv=0.51D-10     -V/T= 2.0083
 Calling FoFJK, ICntrl=      2127 FMM=F ISym2X=0 I1Cent= 0 IOpClX= 0 NMat=1 NMatS=1 NMatT=0.
 ***** Axes restored to original set *****
 -------------------------------------------------------------------
 Center     Atomic                   Forces (Hartrees/Bohr)
 Number     Number              X              Y              Z
 -------------------------------------------------------------------
      1        6          -0.000218082   -0.001934561    0.000503599
      2        8           0.001642873    0.001093427   -0.000371909
      3        8           0.000611618   -0.002757634    0.000234294
      4        1          -0.001992692    0.003174377   -0.000685307
      5        6           0.000509494   -0.000300753    0.000075593
      6        9          -0.000351017    0.000252019    0.000330656
      7        9          -0.000352904    0.000193118   -0.000370643
      8        9          -0.000010455    0.000495305   -0.000069273
      9        8          -0.000170440   -0.000407523    0.000278187
     10        1           0.000155142   -0.000305766   -0.000032874
     11        1           0.000313282    0.000377025   -0.000103303
     12        8          -0.000327347    0.000689896    0.000155697
     13        1           0.000895407   -0.000893602    0.000388384
     14        1          -0.000171503    0.000009199   -0.000289109
     15        8           0.000487265   -0.000824525    0.000183445
     16        1           0.000367804   -0.000012664   -0.000114596
     17        1          -0.000539126    0.001069589   -0.000116585
     18        8          -0.000368626   -0.000361121   -0.000749512
     19        1           0.000405572   -0.000096757    0.000401792
     20        1          -0.000024854    0.000226355    0.000323529
     21        8           0.000485908    0.000633992   -0.000436658
     22        1          -0.000058548   -0.000506961    0.000196148
     23        1          -0.000338431   -0.000179804    0.000168421
     24        8          -0.000865802    0.000425743   -0.000063516
     25        1          -0.000303517    0.000500508   -0.000010885
     26        1           0.000218978   -0.000558881    0.000174426
 -------------------------------------------------------------------
 Cartesian Forces:  Max     0.003174377 RMS     0.000731885

 GradGradGradGradGradGradGradGradGradGradGradGradGradGradGradGradGradGrad
 Berny optimization.
 Using GEDIIS/GDIIS optimizer.
 FormGI is forming the generalized inverse of G from B-inverse, IUseBI=4.
 Internal  Forces:  Max     0.003490055 RMS     0.000532453
 Search for a local minimum.
 Step number   3 out of a maximum of  156
 All quantities printed in internal units (Hartrees-Bohrs-Radians)
 Mixed Optimization -- En-DIIS/RFO-DIIS
 Swapping is turned off.
 Update second derivatives using D2CorX and points    2    3
 DE= -6.79D-04 DEPred=-7.80D-04 R= 8.71D-01
 TightC=F SS=  1.41D+00  RLast= 4.38D-01 DXNew= 8.4853D-01 1.3147D+00
 Trust test= 8.71D-01 RLast= 4.38D-01 DXMaxT set to 8.49D-01
 ITU=  1  1  0
     Eigenvalues ---    0.00028   0.00033   0.00048   0.00079   0.00091
     Eigenvalues ---    0.00215   0.00269   0.00323   0.00393   0.00457
     Eigenvalues ---    0.00512   0.00638   0.00790   0.00847   0.00960
     Eigenvalues ---    0.01029   0.01107   0.01217   0.01393   0.01425
     Eigenvalues ---    0.01487   0.01591   0.01614   0.01736   0.01856
     Eigenvalues ---    0.01928   0.02281   0.02326   0.02412   0.02470
     Eigenvalues ---    0.02810   0.02988   0.03080   0.03395   0.03425
     Eigenvalues ---    0.03895   0.04116   0.04966   0.05323   0.05651
     Eigenvalues ---    0.06114   0.06398   0.06726   0.08226   0.08530
     Eigenvalues ---    0.11680   0.13601   0.19505   0.21559   0.21808
     Eigenvalues ---    0.23877   0.27802   0.33509   0.37165   0.37582
     Eigenvalues ---    0.37708   0.38758   0.43661   0.45275   0.47258
     Eigenvalues ---    0.47743   0.50253   0.50519   0.52598   0.55784
     Eigenvalues ---    0.57275   0.57350   0.57358   0.57424   0.59248
     Eigenvalues ---    0.92659   0.93335
 En-DIIS/RFO-DIIS/Sim-DIIS IScMMF=       -3 using points:     3    2
 RFO step:  Lambda=-5.03256693D-04.
 DidBck=F Rises=F RFO-DIIS coefs:    1.96065   -0.96065
 Iteration  1 RMS(Cart)=  0.05238246 RMS(Int)=  0.00259090
 Iteration  2 RMS(Cart)=  0.00279637 RMS(Int)=  0.00073023
 Iteration  3 RMS(Cart)=  0.00001694 RMS(Int)=  0.00073017
 Iteration  4 RMS(Cart)=  0.00000003 RMS(Int)=  0.00073017
 Variable       Old X    -DE/DX   Delta X   Delta X   Delta X     New X
                                 (Linear)    (Quad)   (Total)
    R1        2.29573  -0.00184   0.00985  -0.01361  -0.00376   2.29197
    R2        2.45740  -0.00118   0.00618  -0.00300   0.00318   2.46058
    R3        2.92775   0.00066  -0.00651   0.00820   0.00169   2.92944
    R4        1.94095  -0.00349   0.02271  -0.05122  -0.02853   1.91242
    R5        2.89661   0.00031  -0.02106   0.09443   0.07335   2.96996
    R6        2.53403  -0.00028   0.00236  -0.00270  -0.00035   2.53368
    R7        2.53585  -0.00024   0.00207  -0.00281  -0.00073   2.53512
    R8        2.51418  -0.00005  -0.00115   0.00125   0.00009   2.51427
    R9        1.81479  -0.00023   0.00134  -0.00205  -0.00070   1.81409
   R10        1.85778  -0.00029   0.00067  -0.00239  -0.00140   1.85638
   R11        3.25157   0.00026   0.03368   0.00090   0.03432   3.28589
   R12        3.31849   0.00020   0.01922  -0.01096   0.00868   3.32716
   R13        1.84678  -0.00042   0.00061  -0.00045  -0.00020   1.84658
   R14        1.81476  -0.00017   0.00121  -0.00165  -0.00044   1.81432
   R15        3.33522   0.00016   0.02228  -0.02635  -0.00395   3.33127
   R16        3.48890  -0.00005   0.03916  -0.05542  -0.01668   3.47222
   R17        1.86996  -0.00007  -0.00078  -0.00373  -0.00498   1.86498
   R18        1.86866  -0.00027   0.00083  -0.00572  -0.00524   1.86341
   R19        3.21470   0.00028   0.02387   0.01863   0.04196   3.25667
   R20        1.84883  -0.00047   0.00321  -0.00384  -0.00027   1.84856
   R21        1.81422  -0.00013   0.00082  -0.00143  -0.00061   1.81362
   R22        3.40220   0.00007   0.00096  -0.00965  -0.00842   3.39378
   R23        1.81458  -0.00012   0.00087  -0.00168  -0.00080   1.81377
   R24        1.85656  -0.00024   0.00041  -0.00123  -0.00063   1.85593
   R25        3.26515   0.00013   0.02772  -0.02298   0.00512   3.27028
   R26        1.86351  -0.00021  -0.00113  -0.00044  -0.00112   1.86239
   R27        1.83663  -0.00059   0.00519  -0.00777  -0.00259   1.83404
    A1        2.24186  -0.00112   0.00343  -0.00532  -0.00190   2.23996
    A2        2.10417   0.00073  -0.00502   0.00929   0.00428   2.10844
    A3        1.93715   0.00039   0.00160  -0.00398  -0.00237   1.93478
    A4        1.96269  -0.00238   0.00084  -0.00722  -0.00643   1.95626
    A5        1.92805   0.00055  -0.00531   0.00588   0.00056   1.92862
    A6        1.92308   0.00062  -0.00543   0.00722   0.00178   1.92486
    A7        1.93674   0.00060  -0.00283   0.00261  -0.00022   1.93651
    A8        1.88952  -0.00060   0.00472  -0.00537  -0.00067   1.88885
    A9        1.89272  -0.00062   0.00450  -0.00527  -0.00078   1.89194
   A10        1.89257  -0.00063   0.00493  -0.00567  -0.00075   1.89182
   A11        1.86492  -0.00013   0.00323  -0.00364  -0.00043   1.86450
   A12        2.07814   0.00008   0.00986   0.01743   0.02676   2.10490
   A13        1.77165   0.00003   0.01909  -0.01626   0.00188   1.77353
   A14        1.85769   0.00003   0.00015   0.00535   0.00613   1.86382
   A15        1.85640  -0.00002   0.03231  -0.02602   0.00418   1.86058
   A16        2.10019   0.00010  -0.00049  -0.00407  -0.00450   2.09569
   A17        2.80232  -0.00020  -0.02123   0.02631   0.00211   2.80444
   A18        2.07656  -0.00002  -0.01068  -0.02419  -0.03469   2.04186
   A19        1.79329  -0.00055   0.00443  -0.00057   0.00431   1.79760
   A20        1.99510   0.00035   0.04396  -0.01569   0.02753   2.02263
   A21        1.64244   0.00012  -0.00990   0.02354   0.01251   1.65495
   A22        2.04915  -0.00018  -0.02972   0.02319  -0.00543   2.04372
   A23        1.81646   0.00015  -0.00343   0.00582   0.00118   1.81764
   A24        2.83267  -0.00037  -0.02050   0.00545  -0.01696   2.81571
   A25        1.91205   0.00010   0.03363  -0.02465   0.00837   1.92041
   A26        2.12098  -0.00001   0.01418   0.00210   0.01430   2.13528
   A27        1.86115   0.00009   0.00445   0.00099   0.00432   1.86548
   A28        1.85975   0.00005   0.00434   0.00180   0.00407   1.86382
   A29        2.10162  -0.00002   0.02926   0.00388   0.03197   2.13359
   A30        1.81583   0.00017   0.01228  -0.00107   0.00936   1.82520
   A31        1.54592  -0.00011   0.01144  -0.01426  -0.00291   1.54301
   A32        1.79360  -0.00015   0.02535  -0.03208  -0.00635   1.78725
   A33        1.65437   0.00028  -0.02750   0.02973   0.00194   1.65631
   A34        2.20373  -0.00001  -0.02317   0.00793  -0.01622   2.18750
   A35        2.14970   0.00009   0.00560   0.01248   0.01889   2.16859
   A36        1.88824  -0.00007   0.01400  -0.01406   0.00014   1.88838
   A37        3.11281  -0.00192   0.02417  -0.02728  -0.00304   3.10978
   A38        2.90934   0.00000  -0.01262   0.01284   0.00062   2.90996
   A39        3.02965  -0.00034  -0.02755   0.02332  -0.00346   3.02619
   A40        2.85896  -0.00003  -0.03831   0.03429  -0.00432   2.85465
   A41        2.93230   0.00005  -0.00537   0.02477   0.01874   2.95104
   A42        2.85064  -0.00020  -0.02470   0.02067  -0.00430   2.84635
   A43        3.12029   0.00005  -0.01525   0.01869   0.00345   3.12374
   A44        3.02025   0.00018  -0.01297   0.02233   0.00813   3.02837
   A45        3.10777   0.00005  -0.00399  -0.00371  -0.00798   3.09979
   A46        3.11966  -0.00001   0.03203  -0.01368   0.01564   3.13530
   A47        3.24410  -0.00017   0.01915   0.00237   0.02234   3.26645
   A48        3.17993   0.00025   0.06240  -0.02818   0.03302   3.21295
    D1        0.01362  -0.00012  -0.01183  -0.00726  -0.01909  -0.00547
    D2       -3.13168  -0.00012  -0.00941  -0.00776  -0.01716   3.13434
    D3       -2.12571   0.00002  -0.00491   0.01363   0.00872  -2.11699
    D4        2.07048   0.00002  -0.00389   0.01195   0.00805   2.07854
    D5       -0.02587   0.00001  -0.00465   0.01262   0.00797  -0.01790
    D6        1.01926   0.00002  -0.00714   0.01411   0.00698   1.02623
    D7       -1.06773   0.00003  -0.00612   0.01243   0.00631  -1.06143
    D8        3.11909   0.00001  -0.00688   0.01310   0.00623   3.12532
    D9        1.64362  -0.00043   0.07062  -0.02430   0.04564   1.68925
   D10       -0.12907   0.00018   0.07951  -0.04026   0.03990  -0.08917
   D11       -2.08395   0.00050   0.05788  -0.03284   0.02499  -2.05896
   D12        2.11366   0.00002   0.04982   0.02499   0.07529   2.18895
   D13       -2.03389   0.00026   0.09569   0.00943   0.10514  -1.92875
   D14       -0.02249  -0.00007   0.03070   0.01038   0.04162   0.01913
   D15        2.11315   0.00016   0.07657  -0.00518   0.07147   2.18462
   D16       -1.91087  -0.00021  -0.08727  -0.09297  -0.18013  -2.09100
   D17        0.12855  -0.00031  -0.06499  -0.10045  -0.16518  -0.03663
   D18       -1.97172   0.00005  -0.07804  -0.12501  -0.20329  -2.17501
   D19        0.28759   0.00018  -0.05912  -0.14285  -0.20228   0.08530
   D20        2.06539   0.00017   0.08731   0.05564   0.14360   2.20899
   D21       -0.12383   0.00005   0.04405   0.04441   0.08927  -0.03457
   D22       -2.15052   0.00028   0.11007   0.04190   0.15162  -1.99890
   D23        1.94344   0.00016   0.06682   0.03068   0.09728   2.04073
   D24       -2.00953   0.00056   0.07359   0.10111   0.17495  -1.83458
   D25       -0.14174  -0.00002   0.07004   0.10868   0.17868   0.03694
   D26        1.74621   0.00017   0.05233   0.13449   0.18578   1.93199
   D27       -2.03616  -0.00025  -0.06331   0.00074  -0.06305  -2.09921
   D28        2.02190  -0.00020  -0.04879   0.00445  -0.04476   1.97714
   D29        0.11443  -0.00015  -0.05772   0.01365  -0.04401   0.07042
   D30        2.14664  -0.00014  -0.04878   0.02003  -0.02940   2.11723
   D31       -0.07849  -0.00009  -0.03426   0.02373  -0.01111  -0.08960
   D32       -1.98595  -0.00004  -0.04319   0.03293  -0.01037  -1.99632
   D33        0.04013  -0.00011  -0.01769  -0.01033  -0.02905   0.01108
   D34       -2.18500  -0.00006  -0.00317  -0.00662  -0.01076  -2.19575
   D35        2.19073  -0.00002  -0.01210   0.00257  -0.01002   2.18071
   D36        1.76645  -0.00026   0.06717   0.11288   0.17987   1.94632
   D37       -1.96130  -0.00001   0.07037   0.07726   0.14791  -1.81340
   D38       -0.17572   0.00015   0.04498   0.11714   0.16139  -0.01432
   D39        0.01555   0.00021   0.00741  -0.01857  -0.01191   0.00364
   D40        1.77219  -0.00006   0.03762  -0.06067  -0.02325   1.74894
   D41       -1.57287  -0.00006   0.04131  -0.05063  -0.00976  -1.58263
   D42       -2.25334   0.00012  -0.03776  -0.00777  -0.04628  -2.29962
   D43       -0.49670  -0.00015  -0.00755  -0.04987  -0.05762  -0.55432
   D44        2.44143  -0.00015  -0.00386  -0.03983  -0.04413   2.39730
   D45       -1.96875  -0.00038  -0.06498  -0.02587  -0.09146  -2.06021
   D46        2.74757  -0.00003  -0.08487   0.00423  -0.08050   2.66708
   D47       -0.29406  -0.00018  -0.08723  -0.00346  -0.09156  -0.38562
   D48        0.05584  -0.00018  -0.03178  -0.02104  -0.05236   0.00348
   D49       -1.51102   0.00017  -0.05168   0.00905  -0.04139  -1.55241
   D50        1.73053   0.00002  -0.05403   0.00136  -0.05245   1.67808
         Item               Value     Threshold  Converged?
 Maximum Force            0.003490     0.000015     NO 
 RMS     Force            0.000532     0.000010     NO 
 Maximum Displacement     0.220256     0.000060     NO 
 RMS     Displacement     0.053131     0.000040     NO 
 Predicted change in Energy=-3.568928D-04
 GradGradGradGradGradGradGradGradGradGradGradGradGradGradGradGradGradGrad

                          Input orientation:                          
 ---------------------------------------------------------------------
 Center     Atomic      Atomic             Coordinates (Angstroms)
 Number     Number       Type             X           Y           Z
 ---------------------------------------------------------------------
      1          6           0       -0.918670    1.356050   -0.402209
      2          8           0       -1.541802    0.346961   -0.148291
      3          8           0        0.369448    1.500236   -0.526249
      4          1           0        0.865683    0.630818   -0.377836
      5          6           0       -1.648956    2.705240   -0.624636
      6          9           0       -1.375247    3.191980   -1.843580
      7          9           0       -1.249834    3.605824    0.286048
      8          9           0       -2.966779    2.556188   -0.518113
      9          8           0        2.922773   -1.211424    2.128262
     10          1           0        3.113708   -0.533834    2.780925
     11          1           0        2.228179   -1.789559    2.513386
     12          8           0        2.012195   -2.382211   -2.370227
     13          1           0        2.033226   -1.699674   -1.671258
     14          1           0        2.881944   -2.788445   -2.387411
     15          8           0        1.589957   -0.747441   -0.163653
     16          1           0        0.851892   -1.347463    0.099432
     17          1           0        2.217749   -0.790502    0.595537
     18          8           0        0.760277   -2.709634    2.827466
     19          1           0        0.157799   -2.651976    2.058957
     20          1           0        0.779373   -3.630173    3.098231
     21          8           0       -0.239568   -3.782141   -1.725612
     22          1           0       -0.844543   -3.853032   -2.467374
     23          1           0        0.582439   -3.368285   -2.068511
     24          8           0       -0.565598   -2.257597    0.463195
     25          1           0       -0.624302   -2.873550   -0.303899
     26          1           0       -1.178789   -1.521417    0.308366
 ---------------------------------------------------------------------
                    Distance matrix (angstroms):
                    1          2          3          4          5
     1  C    0.000000
     2  O    1.212861   0.000000
     3  O    1.302084   2.264017   0.000000
     4  H    1.926259   2.435006   1.012010   0.000000
     5  C    1.550195   2.408292   2.352801   3.269182   0.000000
     6  F    2.378372   3.316004   2.764294   3.705365   1.340767
     7  F    2.375890   3.300619   2.777662   3.710367   1.341527
     8  F    2.376661   2.654810   3.499359   4.291212   1.330497
     9  O    5.268006   5.248208   4.573729   3.729075   6.619623
    10  H    5.473945   5.570447   4.754556   4.048185   6.691219
    11  H    5.319606   5.085469   4.849434   4.009213   6.714356
    12  O    5.141756   5.001627   4.601333   3.789783   6.506402
    13  H    4.434143   4.391921   3.783996   2.909861   5.835851
    14  H    5.963433   5.866341   5.307480   4.449163   7.336007
    15  O    3.282498   3.317509   2.583248   1.571637   4.756476
    16  H    3.270400   2.943163   2.955269   2.035085   4.816941
    17  H    3.929415   3.997665   3.149936   2.189905   5.353545
    18  O    5.457055   4.847418   5.396588   4.630734   6.858737
    19  H    4.824977   4.093190   4.895810   4.149193   6.258259
    20  H    6.324464   5.634301   6.294918   5.499685   7.739120
    21  O    5.349167   4.607954   5.450952   4.744712   6.729386
    22  H    5.604011   4.848119   5.822304   5.234115   6.859570
    23  H    5.229649   4.690703   5.111402   4.351027   6.629601
    24  O    3.732563   2.847913   3.996826   3.331492   5.194881
    25  H    4.240972   3.352270   4.490767   3.808690   5.681170
    26  H    2.975298   1.957332   3.496286   3.046779   4.353870
                    6          7          8          9         10
     6  F    0.000000
     7  F    2.173088   0.000000
     8  F    2.166580   2.167097   0.000000
     9  O    7.323829   6.634025   7.475629   0.000000
    10  H    7.444357   6.511658   7.576557   0.959976   0.000000
    11  H    7.535487   6.794687   7.420451   0.982355   1.559674
    12  O    6.543984   7.318005   7.253158   4.736696   5.582489
    13  H    5.964534   6.538948   6.666495   3.932688   4.727426
    14  H    7.361040   8.068807   8.140451   4.783301   5.643464
    15  O    5.208995   5.217045   5.639455   2.691570   3.322346
    16  H    5.416824   5.383970   5.495644   2.902276   3.601140
    17  H    5.892289   5.607816   6.270557   1.738816   2.375825
    18  O    7.823566   7.098194   7.267236   2.722115   3.205450
    19  H    7.192486   6.654675   6.597670   3.118505   3.707446
    20  H    8.695151   8.024071   8.085955   3.374218   3.890644
    21  O    7.066969   7.723306   7.005009   5.609040   6.488824
    22  H    7.092458   7.961164   7.027205   6.503125   7.364066
    23  H    6.849832   7.585471   7.078140   5.267078   6.161044
    24  O    5.972824   5.905867   5.468195   4.004455   4.677662
    25  H    6.302793   6.536178   5.917360   4.610836   5.381740
    26  H    5.185131   5.127783   4.528448   4.497880   5.051178
                   11         12         13         14         15
    11  H    0.000000
    12  O    4.924181   0.000000
    13  H    4.190147   0.977167   0.000000
    14  H    5.044105   0.960096   1.555191   0.000000
    15  O    2.942766   2.778440   1.837419   3.283296   0.000000
    16  H    2.813679   2.918256   2.157532   3.518796   0.986904
    17  H    2.162492   3.372172   2.449286   3.651152   0.986076
    18  O    1.760659   5.356353   4.783194   5.630509   3.672242
    19  H    2.288393   4.809285   4.282360   5.216299   3.258577
    20  H    2.414320   5.742933   5.295942   5.934777   4.427987
    21  O    5.294267   2.728694   3.083053   3.342042   3.872504
    22  H    6.205442   3.214608   3.681346   3.876396   4.569313
    23  H    5.118068   1.762832   2.246521   2.392830   3.392993
    24  O    3.496789   3.832600   3.408967   4.504809   2.705536
    25  H    4.153165   3.385593   3.210936   4.079463   3.072938
    26  H    4.067117   4.254199   3.777265   5.036083   2.913382
                   16         17         18         19         20
    16  H    0.000000
    17  H    1.556242   0.000000
    18  O    3.050586   3.284631   0.000000
    19  H    2.454233   3.138484   0.978218   0.000000
    20  H    3.769459   4.049214   0.959724   1.556700   0.000000
    21  O    3.232604   4.513983   4.783355   3.969652   4.932626
    22  H    3.967904   5.304540   5.649614   4.789039   5.801959
    23  H    2.975954   4.051710   4.943283   4.210630   5.177122
    24  O    1.723353   3.149111   2.748101   1.795911   3.261339
    25  H    2.161196   3.636664   3.427736   2.498773   3.757296
    26  H    2.048800   3.486141   3.393774   2.475722   4.008066
                   21         22         23         24         25
    21  O    0.000000
    22  H    0.959808   0.000000
    23  H    0.982116   1.558957   0.000000
    24  O    2.687268   3.348351   2.993518   0.000000
    25  H    1.730556   2.385061   2.194274   0.985534   0.000000
    26  H    3.182778   3.640451   3.487462   0.970533   1.584484
                   26
    26  H    0.000000
 Stoichiometry    C2H13F3O8
 Framework group  C1[X(C2H13F3O8)]
 Deg. of freedom    72
 Full point group                 C1      NOp   1
 Largest Abelian subgroup         C1      NOp   1
 Largest concise Abelian subgroup C1      NOp   1
                         Standard orientation:                         
 ---------------------------------------------------------------------
 Center     Atomic      Atomic             Coordinates (Angstroms)
 Number     Number       Type             X           Y           Z
 ---------------------------------------------------------------------
      1          6           0        1.663003   -0.002271   -0.057140
      2          8           0        1.039958   -0.261966   -1.064813
      3          8           0        1.201787    0.288359    1.125331
      4          1           0        0.190075    0.287812    1.149842
      5          6           0        3.213061    0.016791   -0.064921
      6          9           0        3.697946   -0.860762    0.825273
      7          9           0        3.664844    1.237356    0.260365
      8          9           0        3.686766   -0.299524   -1.267323
      9          8           0       -2.769898    2.555596    1.191297
     10          1           0       -2.373450    3.414021    1.357096
     11          1           0       -3.005607    2.530554    0.237969
     12          8           0       -2.653885   -2.148933    1.730031
     13          1           0       -2.180479   -1.294130    1.737400
     14          1           0       -3.413081   -2.050491    2.309440
     15          8           0       -1.381110    0.250462    1.144647
     16          1           0       -1.596268    0.095677    0.194001
     17          1           0       -1.832687    1.100557    1.358567
     18          8           0       -3.163432    2.118704   -1.466553
     19          1           0       -2.709625    1.271768   -1.650045
     20          1           0       -4.014282    2.080581   -1.908898
     21          8           0       -2.911530   -2.629307   -0.943661
     22          1           0       -2.572379   -3.493045   -1.188945
     23          1           0       -2.885033   -2.582144    0.036964
     24          8           0       -1.776952   -0.253939   -1.483815
     25          1           0       -2.164143   -1.160134   -1.470698
     26          1           0       -0.824939   -0.333577   -1.654883
 ---------------------------------------------------------------------
 Rotational constants (GHZ):           0.6766313           0.2602661           0.2385232
 Standard basis: 6-31++G(d,p) (6D, 7F)
 There are   325 symmetry adapted cartesian basis functions of A   symmetry.
 There are   325 symmetry adapted basis functions of A   symmetry.
   325 basis functions,   520 primitive gaussians,   325 cartesian basis functions
    58 alpha electrons       58 beta electrons
       nuclear repulsion energy       961.9890561243 Hartrees.
 NAtoms=   26 NActive=   26 NUniq=   26 SFac= 1.00D+00 NAtFMM=   60 NAOKFM=F Big=F
 Integral buffers will be    131072 words long.
 Raffenetti 2 integral format.
 Two-electron integral symmetry is turned on.
 Nuclear repulsion after empirical dispersion term =      961.9764512818 Hartrees.
 One-electron integrals computed using PRISM.
 NBasis=   325 RedAO= T EigKep=  3.55D-05  NBF=   325
 NBsUse=   325 1.00D-06 EigRej= -1.00D+00 NBFU=   325
 Initial guess from the checkpoint file:  "/local_scratch/slurm.5787657/Gau-1895270.chk"
 B after Tr=     0.000000    0.000000   -0.000000
         Rot=    0.999938   -0.007908   -0.001465   -0.007652 Ang=  -1.27 deg.
 ExpMin= 3.60D-02 ExpMax= 7.00D+03 ExpMxC= 1.05D+03 IAcc=3 IRadAn=         5 AccDes= 0.00D+00
 Harris functional with IExCor= 4639 and IRadAn=       5 diagonalized for initial guess.
 HarFok:  IExCor= 4639 AccDes= 0.00D+00 IRadAn=         5 IDoV= 1 UseB2=F ITyADJ=14
 ICtDFT=  3500011 ScaDFX=  1.000000  1.000000  1.000000  1.000000
 FoFCou: FMM=F IPFlag=           0 FMFlag=      100000 FMFlg1=           0
         NFxFlg=           0 DoJE=T BraDBF=F KetDBF=T FulRan=T
         wScrn=  0.000000 ICntrl=       500 IOpCl=  0 I1Cent=   200000004 NGrid=           0
         NMat0=    1 NMatS0=      1 NMatT0=    0 NMatD0=    1 NMtDS0=    0 NMtDT0=    0
 Petite list used in FoFCou.
 Requested convergence on RMS density matrix=1.00D-10 within 128 cycles.
 Requested convergence on MAX density matrix=1.00D-08.
 Requested convergence on             energy=1.00D-08.
 No special actions if energy rises.
 SCF Done:  E(RwB97XD) =  -985.247252333     A.U. after   16 cycles
            NFock= 16  Conv=0.52D-10     -V/T= 2.0083
 Calling FoFJK, ICntrl=      2127 FMM=F ISym2X=0 I1Cent= 0 IOpClX= 0 NMat=1 NMatS=1 NMatT=0.
 ***** Axes restored to original set *****
 -------------------------------------------------------------------
 Center     Atomic                   Forces (Hartrees/Bohr)
 Number     Number              X              Y              Z
 -------------------------------------------------------------------
      1        6           0.000153416   -0.000373838   -0.000013216
      2        8           0.000578426    0.000409211   -0.000042277
      3        8          -0.001929447    0.001789906   -0.000115067
      4        1           0.001308605   -0.002036350    0.000170557
      5        6           0.000099376   -0.000153032   -0.000015438
      6        9          -0.000082947    0.000050262    0.000157499
      7        9          -0.000116210    0.000002494   -0.000147632
      8        9           0.000024204    0.000135330   -0.000016128
      9        8          -0.000205383   -0.000170615   -0.000036669
     10        1           0.000088921   -0.000010294   -0.000004034
     11        1           0.000092646    0.000053997   -0.000126441
     12        8          -0.000358539    0.000094697   -0.000384733
     13        1           0.000481326   -0.000327580    0.000487699
     14        1          -0.000035022    0.000127440    0.000008813
     15        8           0.000244203    0.000106246   -0.000656138
     16        1          -0.000468674   -0.000355411    0.000133965
     17        1           0.000181060    0.000386859    0.000630282
     18        8          -0.000176394   -0.000100676   -0.000364889
     19        1           0.000313306    0.000142431    0.000321428
     20        1          -0.000023095    0.000021052    0.000101350
     21        8           0.000102003    0.000437519   -0.000340437
     22        1          -0.000225217   -0.000227357    0.000092033
     23        1           0.000159939   -0.000144736    0.000266435
     24        8          -0.000297040    0.000037535   -0.000272831
     25        1           0.000068929    0.000226137    0.000157977
     26        1           0.000021611   -0.000121226    0.000007889
 -------------------------------------------------------------------
 Cartesian Forces:  Max     0.002036350 RMS     0.000470465

 GradGradGradGradGradGradGradGradGradGradGradGradGradGradGradGradGradGrad
 Berny optimization.
 Using GEDIIS/GDIIS optimizer.
 FormGI is forming the generalized inverse of G from B-inverse, IUseBI=4.
 Internal  Forces:  Max     0.002253633 RMS     0.000280892
 Search for a local minimum.
 Step number   4 out of a maximum of  156
 All quantities printed in internal units (Hartrees-Bohrs-Radians)
 Mixed Optimization -- En-DIIS/RFO-DIIS
 Swapping is turned off.
 Update second derivatives using D2CorX and points    3    4
 DE= -3.20D-04 DEPred=-3.57D-04 R= 8.97D-01
 TightC=F SS=  1.41D+00  RLast= 6.89D-01 DXNew= 1.4270D+00 2.0685D+00
 Trust test= 8.97D-01 RLast= 6.89D-01 DXMaxT set to 1.43D+00
 ITU=  1  1  1  0
     Eigenvalues ---    0.00027   0.00034   0.00048   0.00078   0.00091
     Eigenvalues ---    0.00212   0.00262   0.00324   0.00395   0.00452
     Eigenvalues ---    0.00504   0.00643   0.00788   0.00847   0.00958
     Eigenvalues ---    0.01026   0.01105   0.01215   0.01390   0.01406
     Eigenvalues ---    0.01508   0.01593   0.01645   0.01795   0.01910
     Eigenvalues ---    0.01966   0.02278   0.02326   0.02414   0.02466
     Eigenvalues ---    0.02804   0.03016   0.03074   0.03390   0.03428
     Eigenvalues ---    0.03954   0.04100   0.04965   0.05313   0.05645
     Eigenvalues ---    0.06108   0.06389   0.06713   0.08244   0.08547
     Eigenvalues ---    0.11680   0.13601   0.19515   0.21551   0.21808
     Eigenvalues ---    0.23893   0.27958   0.35360   0.37269   0.37579
     Eigenvalues ---    0.38117   0.38770   0.43727   0.45226   0.47251
     Eigenvalues ---    0.47760   0.50210   0.50516   0.52578   0.55718
     Eigenvalues ---    0.57280   0.57349   0.57355   0.57423   0.59251
     Eigenvalues ---    0.90261   0.93301
 En-DIIS/RFO-DIIS/Sim-DIIS IScMMF=       -3 using points:     4    3    2
 RFO step:  Lambda=-1.21290631D-04.
 DidBck=F Rises=F RFO-DIIS coefs:    1.85578   -1.15137    0.29559
 Iteration  1 RMS(Cart)=  0.04473888 RMS(Int)=  0.00215757
 Iteration  2 RMS(Cart)=  0.00250790 RMS(Int)=  0.00062577
 Iteration  3 RMS(Cart)=  0.00001487 RMS(Int)=  0.00062568
 Iteration  4 RMS(Cart)=  0.00000001 RMS(Int)=  0.00062568
 Variable       Old X    -DE/DX   Delta X   Delta X   Delta X     New X
                                 (Linear)    (Quad)   (Total)
    R1        2.29197  -0.00065  -0.00625   0.00599  -0.00026   2.29171
    R2        2.46058  -0.00066   0.00082  -0.00345  -0.00264   2.45795
    R3        2.92944   0.00007   0.00345  -0.00274   0.00071   2.93016
    R4        1.91242   0.00225  -0.03140   0.04344   0.01202   1.92444
    R5        2.96996  -0.00016   0.06925  -0.08769  -0.01845   2.95152
    R6        2.53368  -0.00014  -0.00102   0.00095  -0.00007   2.53361
    R7        2.53512  -0.00013  -0.00126   0.00099  -0.00027   2.53485
    R8        2.51427  -0.00004   0.00044  -0.00015   0.00029   2.51456
    R9        1.81409   0.00001  -0.00102   0.00087  -0.00015   1.81395
   R10        1.85638  -0.00010  -0.00140   0.00160   0.00038   1.85676
   R11        3.28589  -0.00013   0.01901  -0.02937  -0.01063   3.27525
   R12        3.32716   0.00004   0.00151  -0.00490  -0.00314   3.32403
   R13        1.84658   0.00008  -0.00036   0.00013  -0.00094   1.84563
   R14        1.81432  -0.00009  -0.00075   0.00046  -0.00030   1.81402
   R15        3.33127   0.00004  -0.01024   0.00698  -0.00331   3.32796
   R16        3.47222  -0.00007  -0.02633   0.01801  -0.00904   3.46318
   R17        1.86498   0.00038  -0.00402   0.00572   0.00151   1.86649
   R18        1.86341   0.00043  -0.00474   0.00639   0.00132   1.86473
   R19        3.25667  -0.00019   0.02857  -0.03048  -0.00215   3.25452
   R20        1.84856  -0.00032  -0.00122   0.00059  -0.00031   1.84826
   R21        1.81362   0.00001  -0.00077   0.00060  -0.00018   1.81344
   R22        3.39378   0.00008  -0.00750   0.00937   0.00216   3.39594
   R23        1.81377   0.00009  -0.00096   0.00080  -0.00016   1.81361
   R24        1.85593   0.00003  -0.00066   0.00022  -0.00034   1.85559
   R25        3.27028   0.00000  -0.00414   0.00552   0.00211   3.27238
   R26        1.86239  -0.00028  -0.00062   0.00025   0.00033   1.86272
   R27        1.83404  -0.00011  -0.00381   0.00423   0.00042   1.83447
    A1        2.23996  -0.00047  -0.00268   0.00283   0.00015   2.24012
    A2        2.10844   0.00018   0.00520  -0.00636  -0.00115   2.10729
    A3        1.93478   0.00029  -0.00252   0.00353   0.00100   1.93578
    A4        1.95626  -0.00076  -0.00576   0.00872   0.00292   1.95918
    A5        1.92862   0.00014   0.00212  -0.00186   0.00026   1.92887
    A6        1.92486   0.00016   0.00319  -0.00200   0.00119   1.92605
    A7        1.93651   0.00017   0.00068   0.00015   0.00083   1.93734
    A8        1.88885  -0.00017  -0.00202   0.00127  -0.00075   1.88810
    A9        1.89194  -0.00015  -0.00205   0.00126  -0.00079   1.89115
   A10        1.89182  -0.00017  -0.00216   0.00133  -0.00083   1.89099
   A11        1.86450  -0.00001  -0.00136   0.00218   0.00139   1.86589
   A12        2.10490   0.00003   0.01987  -0.00810   0.01204   2.11694
   A13        1.77353  -0.00001  -0.00426   0.00536   0.00021   1.77374
   A14        1.86382  -0.00008   0.00520  -0.00342   0.00308   1.86690
   A15        1.86058  -0.00002  -0.00637   0.00910  -0.00022   1.86035
   A16        2.09569   0.00012  -0.00370   0.01228   0.00936   2.10505
   A17        2.80444  -0.00016   0.00834  -0.01263  -0.00840   2.79604
   A18        2.04186  -0.00001  -0.02641  -0.00664  -0.03304   2.00882
   A19        1.79760  -0.00037   0.00232  -0.00143   0.00176   1.79936
   A20        2.02263   0.00016   0.01003  -0.00335   0.00635   2.02898
   A21        1.65495   0.00005   0.01375  -0.00031   0.01227   1.66722
   A22        2.04372  -0.00002   0.00449   0.01078   0.01590   2.05962
   A23        1.81764   0.00010   0.00206   0.00066   0.00226   1.81989
   A24        2.81571  -0.00029  -0.00821   0.00257  -0.00760   2.80811
   A25        1.92041   0.00004  -0.00319   0.00332   0.00055   1.92096
   A26        2.13528  -0.00001   0.00787   0.00258   0.01085   2.14612
   A27        1.86548   0.00002   0.00233  -0.00238   0.00015   1.86563
   A28        1.86382   0.00014   0.00215   0.00282   0.00515   1.86897
   A29        2.13359  -0.00004   0.01836  -0.01727   0.00105   2.13464
   A30        1.82520   0.00005   0.00423   0.00323   0.00746   1.83265
   A31        1.54301  -0.00013  -0.00601  -0.00356  -0.01007   1.53294
   A32        1.78725  -0.00005  -0.01323   0.00390  -0.00905   1.77820
   A33        1.65631   0.00011   0.01012  -0.01231  -0.00226   1.65405
   A34        2.18750   0.00001  -0.00675   0.01839   0.01153   2.19903
   A35        2.16859   0.00003   0.01444  -0.01449  -0.00013   2.16846
   A36        1.88838  -0.00001  -0.00418  -0.00079  -0.00512   1.88326
   A37        3.10978  -0.00105  -0.01003   0.01122   0.00142   3.11119
   A38        2.90996   0.00002   0.00441  -0.00946  -0.00518   2.90478
   A39        3.02619  -0.00020   0.00552  -0.01746  -0.01088   3.01531
   A40        2.85465   0.00009   0.00809  -0.00481   0.00351   2.85815
   A41        2.95104  -0.00003   0.01769  -0.01380   0.00288   2.95392
   A42        2.84635  -0.00003   0.00392  -0.00318   0.00071   2.84706
   A43        3.12374  -0.00005   0.00764  -0.00669   0.00085   3.12458
   A44        3.02837   0.00017   0.01095  -0.00349   0.00633   3.03470
   A45        3.09979   0.00001  -0.00560   0.00333  -0.00254   3.09725
   A46        3.13530  -0.00009   0.00353  -0.00818  -0.00501   3.13029
   A47        3.26645  -0.00022   0.01323  -0.00599   0.00803   3.27448
   A48        3.21295   0.00002   0.00906  -0.02364  -0.01436   3.19859
    D1       -0.00547   0.00012  -0.01270   0.01919   0.00649   0.00102
    D2        3.13434   0.00010  -0.01179   0.01847   0.00667   3.14101
    D3       -2.11699  -0.00002   0.00897  -0.00500   0.00398  -2.11301
    D4        2.07854  -0.00000   0.00809  -0.00411   0.00399   2.08252
    D5       -0.01790  -0.00001   0.00825  -0.00455   0.00370  -0.01421
    D6        1.02623  -0.00000   0.00817  -0.00435   0.00381   1.03005
    D7       -1.06143   0.00002   0.00728  -0.00346   0.00382  -1.05760
    D8        3.12532   0.00001   0.00744  -0.00391   0.00354   3.12885
    D9        1.68925  -0.00028   0.01733  -0.00356   0.01296   1.70222
   D10       -0.08917   0.00010   0.00968  -0.00144   0.00829  -0.08088
   D11       -2.05896   0.00031   0.00358  -0.00275   0.00150  -2.05746
   D12        2.18895  -0.00003   0.04910  -0.01242   0.03678   2.22573
   D13       -1.92875   0.00007   0.06054  -0.01216   0.04825  -1.88050
   D14        0.01913  -0.00006   0.02617  -0.00410   0.02243   0.04156
   D15        2.18462   0.00004   0.03760  -0.00384   0.03390   2.21852
   D16       -2.09100  -0.00012  -0.12730  -0.00323  -0.13010  -2.22110
   D17       -0.03663  -0.00013  -0.12137  -0.00067  -0.12151  -0.15814
   D18       -2.17501  -0.00002  -0.14996  -0.06246  -0.21221  -2.38722
   D19        0.08530   0.00006  -0.15492  -0.04383  -0.19889  -0.11359
   D20        2.20899   0.00003   0.09603  -0.03399   0.06253   2.27152
   D21       -0.03457   0.00000   0.06284  -0.01005   0.05321   0.01864
   D22       -1.99890   0.00002   0.09588  -0.02188   0.07362  -1.92527
   D23        2.04073  -0.00000   0.06269   0.00206   0.06431   2.10503
   D24       -1.83458   0.00034   0.12708   0.05858   0.18613  -1.64845
   D25        0.03694  -0.00006   0.13136   0.05513   0.18661   0.22355
   D26        1.93199   0.00008   0.14288   0.05852   0.20076   2.13275
   D27       -2.09921  -0.00005  -0.03447   0.01201  -0.02270  -2.12191
   D28        1.97714  -0.00003  -0.02329  -0.00797  -0.03123   1.94591
   D29        0.07042  -0.00003  -0.01991  -0.00330  -0.02336   0.04706
   D30        2.11723   0.00003  -0.01015   0.01988   0.00972   2.12695
   D31       -0.08960   0.00005   0.00103  -0.00010   0.00119  -0.08841
   D32       -1.99632   0.00005   0.00441   0.00457   0.00906  -1.98726
   D33        0.01108  -0.00004  -0.01942   0.00432  -0.01520  -0.00411
   D34       -2.19575  -0.00002  -0.00823  -0.01566  -0.02373  -2.21948
   D35        2.18071  -0.00002  -0.00485  -0.01099  -0.01585   2.16485
   D36        1.94632  -0.00020   0.13326  -0.01308   0.12032   2.06664
   D37       -1.81340   0.00000   0.10492  -0.01428   0.09157  -1.72183
   D38       -0.01432   0.00011   0.12428  -0.01019   0.11372   0.09940
   D39        0.00364   0.00006  -0.01247   0.00433  -0.00868  -0.00504
   D40        1.74894  -0.00007  -0.03148   0.00542  -0.02658   1.72236
   D41       -1.58263  -0.00001  -0.02106   0.02123   0.00015  -1.58248
   D42       -2.29962   0.00004  -0.02798   0.00335  -0.02472  -2.32433
   D43       -0.55432  -0.00009  -0.04699   0.00444  -0.04261  -0.59693
   D44        2.39730  -0.00003  -0.03657   0.02026  -0.01589   2.38141
   D45       -2.06021  -0.00022  -0.05828   0.02319  -0.03503  -2.09524
   D46        2.66708  -0.00000  -0.04277   0.02572  -0.01719   2.64988
   D47       -0.38562  -0.00013  -0.05152   0.00930  -0.04198  -0.42760
   D48        0.00348  -0.00000  -0.03503   0.01400  -0.02094  -0.01745
   D49       -1.55241   0.00021  -0.01952   0.01652  -0.00310  -1.55552
   D50        1.67808   0.00008  -0.02826   0.00011  -0.02790   1.65018
         Item               Value     Threshold  Converged?
 Maximum Force            0.002254     0.000015     NO 
 RMS     Force            0.000281     0.000010     NO 
 Maximum Displacement     0.174521     0.000060     NO 
 RMS     Displacement     0.045447     0.000040     NO 
 Predicted change in Energy=-7.426384D-05
 GradGradGradGradGradGradGradGradGradGradGradGradGradGradGradGradGradGrad

                          Input orientation:                          
 ---------------------------------------------------------------------
 Center     Atomic      Atomic             Coordinates (Angstroms)
 Number     Number       Type             X           Y           Z
 ---------------------------------------------------------------------
      1          6           0       -0.918685    1.335740   -0.413056
      2          8           0       -1.542458    0.332645   -0.138459
      3          8           0        0.368595    1.477989   -0.533340
      4          1           0        0.870026    0.607414   -0.366769
      5          6           0       -1.650411    2.678084   -0.671838
      6          9           0       -1.375091    3.133723   -1.902343
      7          9           0       -1.255263    3.603442    0.215225
      8          9           0       -2.968563    2.531086   -0.564635
      9          8           0        2.942322   -1.245923    2.143679
     10          1           0        3.165558   -0.590945    2.808942
     11          1           0        2.245053   -1.819997    2.530547
     12          8           0        1.983979   -2.311146   -2.386529
     13          1           0        2.041565   -1.676471   -1.646428
     14          1           0        2.851156   -2.712139   -2.479764
     15          8           0        1.595237   -0.754872   -0.126556
     16          1           0        0.858244   -1.357322    0.136982
     17          1           0        2.220822   -0.787819    0.635859
     18          8           0        0.768101   -2.720231    2.850351
     19          1           0        0.163372   -2.655804    2.084358
     20          1           0        0.766344   -3.638029    3.130590
     21          8           0       -0.250138   -3.732100   -1.735915
     22          1           0       -0.868489   -3.801188   -2.466625
     23          1           0        0.563137   -3.307116   -2.085440
     24          8           0       -0.566315   -2.258059    0.491010
     25          1           0       -0.623690   -2.861063   -0.286627
     26          1           0       -1.171855   -1.514959    0.337726
 ---------------------------------------------------------------------
                    Distance matrix (angstroms):
                    1          2          3          4          5
     1  C    0.000000
     2  O    1.212723   0.000000
     3  O    1.300689   2.262712   0.000000
     4  H    1.931861   2.438790   1.018371   0.000000
     5  C    1.550573   2.407744   2.352826   3.276177   0.000000
     6  F    2.378870   3.314413   2.766959   3.712246   1.340728
     7  F    2.377077   3.302376   2.777556   3.719106   1.341384
     8  F    2.377778   2.654910   3.499516   4.298189   1.330649
     9  O    5.301816   5.273830   4.605453   3.745880   6.664695
    10  H    5.547471   5.630773   4.824349   4.097642   6.782030
    11  H    5.350955   5.109080   4.877009   4.022122   6.757414
    12  O    5.061604   4.947647   4.516782   3.719990   6.406354
    13  H    4.399739   4.376726   3.740108   2.868129   5.791602
    14  H    5.904940   5.835774   5.244888   4.405572   7.251703
    15  O    3.282156   3.320838   2.579882   1.561876   4.755707
    16  H    3.273012   2.948767   2.954332   2.028323   4.819963
    17  H    3.932714   4.002160   3.151454   2.185541   5.358078
    18  O    5.472291   4.857130   5.406849   4.629629   6.884534
    19  H    4.831186   4.096535   4.897214   4.141978   6.271904
    20  H    6.335230   5.637686   6.305254   5.501460   7.758379
    21  O    5.280144   4.554570   5.382755   4.686226   6.647066
    22  H    5.532422   4.791989   5.756533   5.183397   6.768576
    23  H    5.152551   4.633802   5.034292   4.286206   6.536106
    24  O    3.722485   2.839160   3.985148   3.318101   5.185844
    25  H    4.209057   3.326538   4.457899   3.777293   5.646653
    26  H    2.958759   1.943641   3.476993   3.028210   4.339337
                    6          7          8          9         10
     6  F    0.000000
     7  F    2.172347   0.000000
     8  F    2.166053   2.166454   0.000000
     9  O    7.361498   6.697387   7.519264   0.000000
    10  H    7.529067   6.622983   7.665216   0.959899   0.000000
    11  H    7.569366   6.857596   7.462832   0.982555   1.560578
    12  O    6.415948   7.228013   7.161996   4.751411   5.598942
    13  H    5.905674   6.497100   6.631379   3.919394   4.721446
    14  H    7.236620   8.000763   8.064010   4.851219   5.706902
    15  O    5.205520   5.218915   5.640718   2.685096   3.333156
    16  H    5.414436   5.392793   5.500585   2.895276   3.612534
    17  H    5.895045   5.616341   6.275830   1.733189   2.377725
    18  O    7.839014   7.143299   7.293909   2.720332   3.206770
    19  H    7.195782   6.684635   6.612867   3.116705   3.715076
    20  H    8.704757   8.063818   8.103222   3.380983   3.891582
    21  O    6.959363   7.656854   6.927426   5.605723   6.495350
    22  H    6.976248   7.884824   6.937259   6.504349   7.376368
    23  H    6.728644   7.507027   6.990733   5.272048   6.172938
    24  O    5.954290   5.908291   5.460869   4.008275   4.698825
    25  H    6.254006   6.514642   5.886509   4.607766   5.393921
    26  H    5.164248   5.120546   4.518064   4.501144   5.076796
                   11         12         13         14         15
    11  H    0.000000
    12  O    4.948437   0.000000
    13  H    4.184391   0.976667   0.000000
    14  H    5.125085   0.959939   1.556437   0.000000
    15  O    2.935465   2.771387   1.832638   3.308446   0.000000
    16  H    2.804721   2.923212   2.163945   3.557329   0.987704
    17  H    2.157736   3.392853   2.455742   3.715835   0.986772
    18  O    1.759000   5.391718   4.788754   5.722701   3.661798
    19  H    2.287150   4.839653   4.290160   5.297034   3.248373
    20  H    2.419064   5.803608   5.319192   6.056384   4.428167
    21  O    5.299511   2.726479   3.079858   3.348381   3.854781
    22  H    6.212164   3.219195   3.695343   3.875817   4.563541
    23  H    5.133002   1.761080   2.244435   2.396773   3.378818
    24  O    3.500771   3.845393   3.421684   4.550911   2.704305
    25  H    4.153309   3.392925   3.218059   4.111762   3.063544
    26  H    4.071458   4.244380   3.780081   5.055304   2.906904
                   16         17         18         19         20
    16  H    0.000000
    17  H    1.558792   0.000000
    18  O    3.037765   3.278504   0.000000
    19  H    2.441552   3.133787   0.978055   0.000000
    20  H    3.764540   4.057449   0.959631   1.556580   0.000000
    21  O    3.221153   4.516608   4.805677   3.990476   4.972420
    22  H    3.966466   5.315039   5.667197   4.805007   5.833362
    23  H    2.971186   4.062050   4.974784   4.239250   5.230466
    24  O    1.722216   3.154476   2.749683   1.797054   3.263079
    25  H    2.153325   3.638759   3.434755   2.506625   3.770045
    26  H    2.046081   3.482510   3.395496   2.476910   4.008009
                   21         22         23         24         25
    21  O    0.000000
    22  H    0.959722   0.000000
    23  H    0.981934   1.561717   0.000000
    24  O    2.689230   3.349650   3.002378   0.000000
    25  H    1.731671   2.386661   2.200739   0.985710   0.000000
    26  H    3.172580   3.630875   3.477607   0.970758   1.581864
                   26
    26  H    0.000000
 Stoichiometry    C2H13F3O8
 Framework group  C1[X(C2H13F3O8)]
 Deg. of freedom    72
 Full point group                 C1      NOp   1
 Largest Abelian subgroup         C1      NOp   1
 Largest concise Abelian subgroup C1      NOp   1
                         Standard orientation:                         
 ---------------------------------------------------------------------
 Center     Atomic      Atomic             Coordinates (Angstroms)
 Number     Number       Type             X           Y           Z
 ---------------------------------------------------------------------
      1          6           0        1.649920    0.030756   -0.063955
      2          8           0        1.032901   -0.210589   -1.079699
      3          8           0        1.182424    0.299568    1.119675
      4          1           0        0.164335    0.293263    1.142783
      5          6           0        3.200381    0.049374   -0.063983
      6          9           0        3.681091   -0.847650    0.808839
      7          9           0        3.652436    1.261648    0.290060
      8          9           0        3.680775   -0.240831   -1.270477
      9          8           0       -2.863700    2.496966    1.222241
     10          1           0       -2.523563    3.374469    1.411189
     11          1           0       -3.096031    2.479975    0.267700
     12          8           0       -2.520936   -2.216055    1.718079
     13          1           0       -2.132918   -1.319873    1.731495
     14          1           0       -3.261864   -2.209651    2.328381
     15          8           0       -1.396917    0.249532    1.136658
     16          1           0       -1.612902    0.100931    0.184384
     17          1           0       -1.858049    1.092310    1.362053
     18          8           0       -3.227166    2.094026   -1.443419
     19          1           0       -2.748176    1.263731   -1.637765
     20          1           0       -4.067145    2.045954   -1.904956
     21          8           0       -2.800000   -2.667767   -0.956200
     22          1           0       -2.435879   -3.513477   -1.226862
     23          1           0       -2.757904   -2.636092    0.024320
     24          8           0       -1.775445   -0.240609   -1.495783
     25          1           0       -2.129592   -1.160408   -1.482609
     26          1           0       -0.820126   -0.290997   -1.660703
 ---------------------------------------------------------------------
 Rotational constants (GHZ):           0.6744144           0.2620156           0.2398719
 Standard basis: 6-31++G(d,p) (6D, 7F)
 There are   325 symmetry adapted cartesian basis functions of A   symmetry.
 There are   325 symmetry adapted basis functions of A   symmetry.
   325 basis functions,   520 primitive gaussians,   325 cartesian basis functions
    58 alpha electrons       58 beta electrons
       nuclear repulsion energy       962.9327266140 Hartrees.
 NAtoms=   26 NActive=   26 NUniq=   26 SFac= 1.00D+00 NAtFMM=   60 NAOKFM=F Big=F
 Integral buffers will be    131072 words long.
 Raffenetti 2 integral format.
 Two-electron integral symmetry is turned on.
 Nuclear repulsion after empirical dispersion term =      962.9201039547 Hartrees.
 One-electron integrals computed using PRISM.
 NBasis=   325 RedAO= T EigKep=  3.53D-05  NBF=   325
 NBsUse=   325 1.00D-06 EigRej= -1.00D+00 NBFU=   325
 Initial guess from the checkpoint file:  "/local_scratch/slurm.5787657/Gau-1895270.chk"
 B after Tr=    -0.000000    0.000000    0.000000
         Rot=    0.999943   -0.005874   -0.000549   -0.008954 Ang=  -1.23 deg.
 ExpMin= 3.60D-02 ExpMax= 7.00D+03 ExpMxC= 1.05D+03 IAcc=3 IRadAn=         5 AccDes= 0.00D+00
 Harris functional with IExCor= 4639 and IRadAn=       5 diagonalized for initial guess.
 HarFok:  IExCor= 4639 AccDes= 0.00D+00 IRadAn=         5 IDoV= 1 UseB2=F ITyADJ=14
 ICtDFT=  3500011 ScaDFX=  1.000000  1.000000  1.000000  1.000000
 FoFCou: FMM=F IPFlag=           0 FMFlag=      100000 FMFlg1=           0
         NFxFlg=           0 DoJE=T BraDBF=F KetDBF=T FulRan=T
         wScrn=  0.000000 ICntrl=       500 IOpCl=  0 I1Cent=   200000004 NGrid=           0
         NMat0=    1 NMatS0=      1 NMatT0=    0 NMatD0=    1 NMtDS0=    0 NMtDT0=    0
 Petite list used in FoFCou.
 Requested convergence on RMS density matrix=1.00D-10 within 128 cycles.
 Requested convergence on MAX density matrix=1.00D-08.
 Requested convergence on             energy=1.00D-08.
 No special actions if energy rises.
 SCF Done:  E(RwB97XD) =  -985.247313148     A.U. after   16 cycles
            NFock= 16  Conv=0.25D-10     -V/T= 2.0083
 Calling FoFJK, ICntrl=      2127 FMM=F ISym2X=0 I1Cent= 0 IOpClX= 0 NMat=1 NMatS=1 NMatT=0.
 ***** Axes restored to original set *****
 -------------------------------------------------------------------
 Center     Atomic                   Forces (Hartrees/Bohr)
 Number     Number              X              Y              Z
 -------------------------------------------------------------------
      1        6          -0.000058449    0.000089790   -0.000034632
      2        8          -0.000069228   -0.000194551    0.000102734
      3        8           0.000579612   -0.000723279    0.000069005
      4        1          -0.000448159    0.000771305   -0.000072942
      5        6          -0.000053643    0.000046044   -0.000017338
      6        9           0.000048781   -0.000036260   -0.000029130
      7        9           0.000050095   -0.000017182    0.000052570
      8        9           0.000033488   -0.000076647    0.000014125
      9        8          -0.000254378   -0.000111780    0.000112124
     10        1           0.000000643    0.000021488    0.000047571
     11        1           0.000245198    0.000141553   -0.000088925
     12        8          -0.000097274   -0.000404050   -0.000567797
     13        1           0.000052857    0.000367768    0.000469724
     14        1           0.000029985    0.000037089    0.000046808
     15        8           0.000008560    0.000289856   -0.000128208
     16        1          -0.000124303   -0.000048781   -0.000035393
     17        1           0.000116204   -0.000198328    0.000086632
     18        8          -0.000207214    0.000041976   -0.000298797
     19        1           0.000169714   -0.000003330    0.000201326
     20        1           0.000040779   -0.000043003    0.000068178
     21        8          -0.000082552    0.000129248    0.000154858
     22        1           0.000019592   -0.000007888   -0.000040949
     23        1           0.000028343   -0.000105011   -0.000012150
     24        8          -0.000117757   -0.000226921   -0.000474021
     25        1           0.000127921    0.000216390    0.000339860
     26        1          -0.000038818    0.000044503    0.000034768
 -------------------------------------------------------------------
 Cartesian Forces:  Max     0.000771305 RMS     0.000218348

 GradGradGradGradGradGradGradGradGradGradGradGradGradGradGradGradGradGrad
 Berny optimization.
 Using GEDIIS/GDIIS optimizer.
 FormGI is forming the generalized inverse of G from B-inverse, IUseBI=4.
 Internal  Forces:  Max     0.001065151 RMS     0.000150500
 Search for a local minimum.
 Step number   5 out of a maximum of  156
 All quantities printed in internal units (Hartrees-Bohrs-Radians)
 Mixed Optimization -- En-DIIS/RFO-DIIS
 Swapping is turned off.
 Update second derivatives using D2CorX and points    4    5
 DE= -6.08D-05 DEPred=-7.43D-05 R= 8.19D-01
 TightC=F SS=  1.41D+00  RLast= 5.47D-01 DXNew= 2.4000D+00 1.6400D+00
 Trust test= 8.19D-01 RLast= 5.47D-01 DXMaxT set to 1.64D+00
 ITU=  1  1  1  1  0
     Eigenvalues ---    0.00027   0.00038   0.00049   0.00076   0.00091
     Eigenvalues ---    0.00214   0.00262   0.00326   0.00394   0.00451
     Eigenvalues ---    0.00502   0.00643   0.00787   0.00845   0.00956
     Eigenvalues ---    0.01029   0.01103   0.01213   0.01367   0.01388
     Eigenvalues ---    0.01505   0.01590   0.01649   0.01776   0.01912
     Eigenvalues ---    0.01973   0.02273   0.02334   0.02429   0.02457
     Eigenvalues ---    0.02802   0.03011   0.03065   0.03379   0.03422
     Eigenvalues ---    0.03984   0.04096   0.04966   0.05298   0.05622
     Eigenvalues ---    0.06093   0.06372   0.06701   0.08216   0.08506
     Eigenvalues ---    0.11680   0.13602   0.19513   0.21558   0.21808
     Eigenvalues ---    0.23897   0.27960   0.35052   0.37290   0.37580
     Eigenvalues ---    0.38740   0.39462   0.43516   0.45539   0.47267
     Eigenvalues ---    0.47738   0.50218   0.50630   0.52581   0.55727
     Eigenvalues ---    0.57276   0.57350   0.57354   0.57425   0.59289
     Eigenvalues ---    0.89235   0.93829
 En-DIIS/RFO-DIIS/Sim-DIIS IScMMF=       -3 using points:     5    4    3    2
 RFO step:  Lambda=-1.32170389D-05.
 DidBck=F Rises=F RFO-DIIS coefs:    0.97789   -0.09309    0.19642   -0.08122
 Iteration  1 RMS(Cart)=  0.01040329 RMS(Int)=  0.00012986
 Iteration  2 RMS(Cart)=  0.00011853 RMS(Int)=  0.00011631
 Iteration  3 RMS(Cart)=  0.00000002 RMS(Int)=  0.00011631
 Variable       Old X    -DE/DX   Delta X   Delta X   Delta X     New X
                                 (Linear)    (Quad)   (Total)
    R1        2.29171   0.00022   0.00127  -0.00127   0.00000   2.29172
    R2        2.45795   0.00008   0.00021   0.00013   0.00034   2.45829
    R3        2.93016  -0.00011  -0.00076   0.00040  -0.00036   2.92980
    R4        1.92444  -0.00107   0.00494  -0.00752  -0.00258   1.92186
    R5        2.95152  -0.00017  -0.00982   0.01328   0.00346   2.95497
    R6        2.53361   0.00002   0.00024  -0.00041  -0.00017   2.53343
    R7        2.53485   0.00004   0.00027  -0.00007   0.00020   2.53505
    R8        2.51456  -0.00002  -0.00011  -0.00002  -0.00013   2.51443
    R9        1.81395   0.00005   0.00020  -0.00012   0.00008   1.81402
   R10        1.85676  -0.00026   0.00021  -0.00094  -0.00073   1.85603
   R11        3.27525  -0.00000  -0.00087   0.00083  -0.00002   3.27524
   R12        3.32403   0.00004   0.00069  -0.00022   0.00047   3.32449
   R13        1.84563   0.00061   0.00010   0.00093   0.00115   1.84678
   R14        1.81402   0.00001   0.00016  -0.00011   0.00005   1.81407
   R15        3.32796   0.00003   0.00241  -0.00103   0.00140   3.32936
   R16        3.46318   0.00000   0.00543  -0.00543   0.00012   3.46330
   R17        1.86649   0.00005   0.00047   0.00011   0.00057   1.86706
   R18        1.86473   0.00014   0.00065  -0.00015   0.00053   1.86526
   R19        3.25452  -0.00005  -0.00277   0.00311   0.00033   3.25484
   R20        1.84826  -0.00023   0.00031  -0.00088  -0.00060   1.84766
   R21        1.81344   0.00006   0.00014  -0.00010   0.00004   1.81348
   R22        3.39594   0.00002   0.00100  -0.00112  -0.00015   3.39580
   R23        1.81361   0.00002   0.00017  -0.00015   0.00002   1.81364
   R24        1.85559   0.00002   0.00011  -0.00025  -0.00014   1.85545
   R25        3.27238  -0.00007   0.00171  -0.00456  -0.00297   3.26941
   R26        1.86272  -0.00047   0.00003  -0.00073  -0.00082   1.86190
   R27        1.83447   0.00005   0.00073  -0.00082  -0.00010   1.83437
    A1        2.24012  -0.00006   0.00050  -0.00040   0.00011   2.24023
    A2        2.10729   0.00005  -0.00089   0.00096   0.00007   2.10736
    A3        1.93578   0.00001   0.00039  -0.00057  -0.00018   1.93559
    A4        1.95918  -0.00055   0.00075  -0.00087  -0.00012   1.95906
    A5        1.92887  -0.00007  -0.00052   0.00088   0.00036   1.92923
    A6        1.92605  -0.00007  -0.00069  -0.00003  -0.00072   1.92533
    A7        1.93734  -0.00011  -0.00023  -0.00004  -0.00027   1.93707
    A8        1.88810   0.00008   0.00049  -0.00033   0.00016   1.88826
    A9        1.89115   0.00009   0.00049  -0.00019   0.00029   1.89145
   A10        1.89099   0.00009   0.00052  -0.00031   0.00021   1.89119
   A11        1.86589  -0.00002   0.00029  -0.00022  -0.00004   1.86584
   A12        2.11694   0.00000  -0.00252   0.00120  -0.00143   2.11552
   A13        1.77374  -0.00001   0.00139  -0.00177  -0.00031   1.77343
   A14        1.86690  -0.00003  -0.00076  -0.00004  -0.00113   1.86577
   A15        1.86035  -0.00008   0.00226  -0.00345  -0.00077   1.85958
   A16        2.10505   0.00006   0.00027   0.00340   0.00351   2.10856
   A17        2.79604  -0.00011  -0.00185   0.00386   0.00271   2.79875
   A18        2.00882   0.00004   0.00382   0.00240   0.00628   2.01510
   A19        1.79936  -0.00015  -0.00016  -0.00177  -0.00208   1.79728
   A20        2.02898   0.00004   0.00040  -0.00164  -0.00122   2.02776
   A21        1.66722  -0.00002  -0.00255  -0.00036  -0.00271   1.66451
   A22        2.05962   0.00001  -0.00224   0.00055  -0.00176   2.05785
   A23        1.81989   0.00002  -0.00048   0.00023  -0.00025   1.81965
   A24        2.80811  -0.00007   0.00039   0.00450   0.00509   2.81320
   A25        1.92096   0.00008   0.00187  -0.00076   0.00098   1.92195
   A26        2.14612  -0.00004  -0.00069   0.00098   0.00011   2.14623
   A27        1.86563   0.00000  -0.00013   0.00119   0.00093   1.86656
   A28        1.86897  -0.00007  -0.00022  -0.00081  -0.00115   1.86782
   A29        2.13464   0.00000  -0.00123   0.00465   0.00328   2.13792
   A30        1.83265   0.00009  -0.00021   0.00120   0.00091   1.83356
   A31        1.53294  -0.00007   0.00153  -0.00066   0.00093   1.53388
   A32        1.77820   0.00002   0.00307  -0.00299   0.00008   1.77828
   A33        1.65405   0.00002  -0.00250   0.00320   0.00069   1.65473
   A34        2.19903  -0.00003  -0.00035  -0.00075  -0.00106   2.19797
   A35        2.16846   0.00000  -0.00170  -0.00004  -0.00167   2.16679
   A36        1.88326   0.00004   0.00128   0.00094   0.00220   1.88546
   A37        3.11119  -0.00048   0.00236  -0.00374  -0.00142   3.10977
   A38        2.90478  -0.00004  -0.00102  -0.00048  -0.00148   2.90330
   A39        3.01531  -0.00004  -0.00169   0.00517   0.00329   3.01861
   A40        2.85815   0.00004  -0.00282   0.00352   0.00063   2.85879
   A41        2.95392  -0.00009  -0.00268  -0.00376  -0.00624   2.94768
   A42        2.84706   0.00010  -0.00161   0.00251   0.00090   2.84796
   A43        3.12458  -0.00009  -0.00171   0.00167  -0.00001   3.12457
   A44        3.03470   0.00005  -0.00217   0.00088  -0.00116   3.03355
   A45        3.09725   0.00002   0.00064   0.00102   0.00173   3.09898
   A46        3.13029  -0.00001   0.00102   0.00421   0.00502   3.13531
   A47        3.27448  -0.00008  -0.00113  -0.00451  -0.00567   3.26880
   A48        3.19859   0.00001   0.00179   0.00254   0.00393   3.20252
    D1        0.00102   0.00004   0.00106  -0.00147  -0.00042   0.00061
    D2        3.14101   0.00002   0.00103  -0.00242  -0.00138   3.13963
    D3       -2.11301  -0.00002  -0.00151  -0.00687  -0.00838  -2.12139
    D4        2.08252  -0.00002  -0.00134  -0.00700  -0.00834   2.07418
    D5       -0.01421  -0.00002  -0.00139  -0.00656  -0.00795  -0.02216
    D6        1.03005   0.00001  -0.00149  -0.00601  -0.00750   1.02255
    D7       -1.05760   0.00001  -0.00133  -0.00614  -0.00746  -1.06507
    D8        3.12885   0.00001  -0.00138  -0.00570  -0.00707   3.12178
    D9        1.70222  -0.00011   0.00043  -0.00065  -0.00010   1.70211
   D10       -0.08088   0.00008   0.00194   0.00038   0.00234  -0.07854
   D11       -2.05746   0.00020   0.00198   0.00292   0.00478  -2.05267
   D12        2.22573  -0.00003  -0.00528  -0.00309  -0.00833   2.21740
   D13       -1.88050   0.00004  -0.00509  -0.00061  -0.00568  -1.88617
   D14        0.04156  -0.00001  -0.00269  -0.00297  -0.00565   0.03591
   D15        2.21852   0.00005  -0.00251  -0.00050  -0.00300   2.21551
   D16       -2.22110   0.00001   0.01625   0.02583   0.04201  -2.17909
   D17       -0.15814  -0.00001   0.01622   0.02480   0.04092  -0.11722
   D18       -2.38722   0.00001   0.02151  -0.01854   0.00297  -2.38425
   D19       -0.11359   0.00001   0.02270  -0.01663   0.00606  -0.10753
   D20        2.27152   0.00005  -0.01054   0.01359   0.00307   2.27459
   D21        0.01864   0.00004  -0.00774   0.00862   0.00101   0.01965
   D22       -1.92527  -0.00002  -0.00979   0.01376   0.00403  -1.92124
   D23        2.10503  -0.00003  -0.00698   0.00879   0.00198   2.10701
   D24       -1.64845   0.00011  -0.01805   0.00778  -0.01040  -1.65884
   D25        0.22355  -0.00006  -0.01879   0.00618  -0.01263   0.21092
   D26        2.13275  -0.00004  -0.02142   0.00639  -0.01504   2.11771
   D27       -2.12191  -0.00000   0.00241   0.00320   0.00558  -2.11633
   D28        1.94591   0.00005   0.00172   0.00502   0.00670   1.95261
   D29        0.04706  -0.00000   0.00071   0.00320   0.00394   0.05100
   D30        2.12695  -0.00001  -0.00095   0.00065  -0.00042   2.12653
   D31       -0.08841   0.00004  -0.00164   0.00247   0.00070  -0.08772
   D32       -1.98726  -0.00001  -0.00266   0.00065  -0.00206  -1.98933
   D33       -0.00411  -0.00003   0.00219   0.00120   0.00327  -0.00085
   D34       -2.21948   0.00002   0.00150   0.00303   0.00438  -2.21510
   D35        2.16485  -0.00003   0.00048   0.00120   0.00163   2.16648
   D36        2.06664  -0.00013  -0.01770  -0.02225  -0.04003   2.02661
   D37       -1.72183   0.00002  -0.01312  -0.01938  -0.03265  -1.75448
   D38        0.09940   0.00001  -0.01731  -0.01945  -0.03676   0.06264
   D39       -0.00504   0.00002   0.00219   0.00053   0.00277  -0.00228
   D40        1.72236   0.00001   0.00645  -0.00275   0.00376   1.72612
   D41       -1.58248   0.00003   0.00461  -0.00393   0.00067  -1.58181
   D42       -2.32433   0.00001   0.00269  -0.00298  -0.00032  -2.32465
   D43       -0.59693  -0.00000   0.00694  -0.00626   0.00068  -0.59625
   D44        2.38141   0.00001   0.00511  -0.00744  -0.00241   2.37900
   D45       -2.09524  -0.00004   0.00582  -0.00350   0.00231  -2.09293
   D46        2.64988   0.00000   0.00248  -0.00181   0.00070   2.65059
   D47       -0.42760   0.00002   0.00410  -0.00042   0.00361  -0.42400
   D48       -0.01745  -0.00001   0.00381   0.00040   0.00426  -0.01319
   D49       -1.55552   0.00003   0.00047   0.00209   0.00265  -1.55286
   D50        1.65018   0.00004   0.00209   0.00348   0.00556   1.65574
         Item               Value     Threshold  Converged?
 Maximum Force            0.001065     0.000015     NO 
 RMS     Force            0.000151     0.000010     NO 
 Maximum Displacement     0.038462     0.000060     NO 
 RMS     Displacement     0.010488     0.000040     NO 
 Predicted change in Energy=-6.659217D-06
 GradGradGradGradGradGradGradGradGradGradGradGradGradGradGradGradGradGrad

                          Input orientation:                          
 ---------------------------------------------------------------------
 Center     Atomic      Atomic             Coordinates (Angstroms)
 Number     Number       Type             X           Y           Z
 ---------------------------------------------------------------------
      1          6           0       -0.915883    1.337189   -0.408306
      2          8           0       -1.539279    0.333765   -0.134049
      3          8           0        0.371200    1.479116   -0.532950
      4          1           0        0.872034    0.609053   -0.370302
      5          6           0       -1.647422    2.680844   -0.659561
      6          9           0       -1.369208    3.145663   -1.885875
      7          9           0       -1.254504    3.599502    0.235579
      8          9           0       -2.965655    2.532276   -0.556470
      9          8           0        2.935688   -1.234241    2.144057
     10          1           0        3.148934   -0.571766    2.805222
     11          1           0        2.239755   -1.809635    2.530389
     12          8           0        1.985763   -2.323091   -2.389523
     13          1           0        2.040685   -1.684182   -1.652066
     14          1           0        2.855611   -2.718619   -2.481457
     15          8           0        1.596222   -0.756749   -0.135124
     16          1           0        0.857042   -1.357505    0.127286
     17          1           0        2.221195   -0.792579    0.628025
     18          8           0        0.763361   -2.712596    2.846417
     19          1           0        0.161603   -2.652839    2.078114
     20          1           0        0.762519   -3.628841    3.131772
     21          8           0       -0.247857   -3.742895   -1.733160
     22          1           0       -0.862089   -3.817550   -2.466806
     23          1           0        0.567730   -3.322661   -2.082830
     24          8           0       -0.567246   -2.258046    0.483734
     25          1           0       -0.624189   -2.863137   -0.291759
     26          1           0       -1.173461   -1.515535    0.330588
 ---------------------------------------------------------------------
                    Distance matrix (angstroms):
                    1          2          3          4          5
     1  C    0.000000
     2  O    1.212723   0.000000
     3  O    1.300870   2.262937   0.000000
     4  H    1.930874   2.438448   1.017005   0.000000
     5  C    1.550383   2.407621   2.352662   3.274698   0.000000
     6  F    2.378927   3.317316   2.763477   3.708708   1.340636
     7  F    2.376408   3.298903   2.780214   3.719146   1.341489
     8  F    2.377341   2.654512   3.499186   4.296661   1.330578
     9  O    5.287854   5.260583   4.594047   3.738770   6.647786
    10  H    5.522102   5.607018   4.802636   4.081980   6.751979
    11  H    5.338209   5.096518   4.867384   4.016805   6.741686
    12  O    5.073699   4.957012   4.528847   3.730297   6.421228
    13  H    4.406464   4.380940   3.747807   2.875342   5.800057
    14  H    5.913688   5.843153   5.252614   4.411911   7.262975
    15  O    3.281749   3.319728   2.580317   1.563705   4.755345
    16  H    3.269786   2.944664   2.952689   2.028588   4.816610
    17  H    3.930796   3.998822   3.151340   2.186657   5.356188
    18  O    5.460205   4.844135   5.398551   4.625196   6.869713
    19  H    4.823233   4.087355   4.892304   4.139974   6.262237
    20  H    6.325396   5.627265   6.298773   5.498750   7.745589
    21  O    5.292329   4.565532   5.393805   4.695848   6.661518
    22  H    5.550824   4.809757   5.771956   5.195895   6.790583
    23  H    5.169075   4.648299   5.049535   4.299270   6.555506
    24  O    3.720618   2.836193   3.985060   3.319813   5.183294
    25  H    4.212055   3.329031   4.461405   3.781660   5.649603
    26  H    2.958098   1.941551   3.478449   3.031364   4.337583
                    6          7          8          9         10
     6  F    0.000000
     7  F    2.172485   0.000000
     8  F    2.166149   2.166644   0.000000
     9  O    7.345477   6.675707   7.503688   0.000000
    10  H    7.499285   6.587322   7.637031   0.959940   0.000000
    11  H    7.555328   6.836283   7.448300   0.982168   1.560275
    12  O    6.435586   7.243453   7.172950   4.758287   5.604059
    13  H    5.916878   6.506827   6.636437   3.926070   4.725791
    14  H    7.252146   8.012115   8.072460   4.858515   5.713491
    15  O    5.204587   5.219290   5.639675   2.686416   3.330280
    16  H    5.411795   5.389089   5.496447   2.898850   3.611301
    17  H    5.892405   5.614703   6.273843   1.733181   2.376897
    18  O    7.826981   7.122558   7.279690   2.719898   3.205590
    19  H    7.188826   6.670237   6.603498   3.116459   3.712641
    20  H    8.695685   8.043958   8.090845   3.381177   3.891956
    21  O    6.980901   7.668120   6.938933   5.609021   6.495472
    22  H    7.005783   7.903768   6.956628   6.508199   7.376835
    23  H    6.754978   7.524088   7.006773   5.275916   6.174389
    24  O    5.954684   5.902946   5.457250   4.009413   4.694980
    25  H    6.261145   6.514683   5.887531   4.610772   5.392414
    26  H    5.165055   5.116561   4.514820   4.500322   5.069281
                   11         12         13         14         15
    11  H    0.000000
    12  O    4.953149   0.000000
    13  H    4.189069   0.977274   0.000000
    14  H    5.130705   0.959964   1.556294   0.000000
    15  O    2.937289   2.772631   1.832701   3.307608   0.000000
    16  H    2.809132   2.922447   2.161903   3.557028   0.988005
    17  H    2.157252   3.391680   2.454864   3.712276   0.987053
    18  O    1.759247   5.390830   4.788063   5.723966   3.661773
    19  H    2.287851   4.836949   4.287597   5.296385   3.248340
    20  H    2.419380   5.803965   5.319823   6.059528   4.429061
    21  O    5.301279   2.726850   3.079334   3.352701   3.856347
    22  H    6.214911   3.217086   3.693394   3.876746   4.566020
    23  H    5.134852   1.761822   2.244942   2.399619   3.381605
    24  O    3.502731   3.844176   3.419396   4.551970   2.705082
    25  H    4.156508   3.391771   3.215887   4.113961   3.064576
    26  H    4.071322   4.246392   3.780224   5.058501   2.909259
                   16         17         18         19         20
    16  H    0.000000
    17  H    1.559101   0.000000
    18  O    3.039527   3.276126   0.000000
    19  H    2.442797   3.131333   0.977739   0.000000
    20  H    3.767604   4.054734   0.959653   1.556880   0.000000
    21  O    3.220581   4.513954   4.801729   3.985183   4.970053
    22  H    3.966931   5.313669   5.665100   4.802165   5.832584
    23  H    2.971556   4.060048   4.970707   4.234035   5.227213
    24  O    1.722389   3.153382   2.749437   1.796977   3.264882
    25  H    2.153270   3.637228   3.434546   2.505591   3.772244
    26  H    2.046765   3.483508   3.393174   2.475824   4.007582
                   21         22         23         24         25
    21  O    0.000000
    22  H    0.959735   0.000000
    23  H    0.981860   1.561005   0.000000
    24  O    2.687267   3.350324   3.001470   0.000000
    25  H    1.730097   2.387118   2.199947   0.985275   0.000000
    26  H    3.174418   3.636157   3.481671   0.970708   1.582734
                   26
    26  H    0.000000
 Stoichiometry    C2H13F3O8
 Framework group  C1[X(C2H13F3O8)]
 Deg. of freedom    72
 Full point group                 C1      NOp   1
 Largest Abelian subgroup         C1      NOp   1
 Largest concise Abelian subgroup C1      NOp   1
                         Standard orientation:                         
 ---------------------------------------------------------------------
 Center     Atomic      Atomic             Coordinates (Angstroms)
 Number     Number       Type             X           Y           Z
 ---------------------------------------------------------------------
      1          6           0        1.649529    0.023956   -0.062413
      2          8           0        1.030915   -0.214155   -1.077951
      3          8           0        1.183940    0.291148    1.122534
      4          1           0        0.167231    0.286978    1.146671
      5          6           0        3.199815    0.041219   -0.064396
      6          9           0        3.681205   -0.851019    0.812804
      7          9           0        3.652469    1.255505    0.282311
      8          9           0        3.678145   -0.255825   -1.269967
      9          8           0       -2.836348    2.512149    1.221024
     10          1           0       -2.479421    3.383826    1.406142
     11          1           0       -3.070311    2.495980    0.267266
     12          8           0       -2.543838   -2.211306    1.715703
     13          1           0       -2.145440   -1.319034    1.729654
     14          1           0       -3.281578   -2.197164    2.329763
     15          8           0       -1.395922    0.245998    1.140001
     16          1           0       -1.609903    0.097652    0.186922
     17          1           0       -1.854691    1.090894    1.363504
     18          8           0       -3.205322    2.106758   -1.443063
     19          1           0       -2.735997    1.270970   -1.635849
     20          1           0       -4.045464    2.068824   -1.905293
     21          8           0       -2.825270   -2.655466   -0.959971
     22          1           0       -2.472099   -3.506582   -1.228232
     23          1           0       -2.788313   -2.625191    0.020726
     24          8           0       -1.774486   -0.240479   -1.493912
     25          1           0       -2.136153   -1.156899   -1.482129
     26          1           0       -0.819652   -0.296437   -1.659546
 ---------------------------------------------------------------------
 Rotational constants (GHZ):           0.6738490           0.2621802           0.2399381
 Standard basis: 6-31++G(d,p) (6D, 7F)
 There are   325 symmetry adapted cartesian basis functions of A   symmetry.
 There are   325 symmetry adapted basis functions of A   symmetry.
   325 basis functions,   520 primitive gaussians,   325 cartesian basis functions
    58 alpha electrons       58 beta electrons
       nuclear repulsion energy       962.9703983831 Hartrees.
 NAtoms=   26 NActive=   26 NUniq=   26 SFac= 1.00D+00 NAtFMM=   60 NAOKFM=F Big=F
 Integral buffers will be    131072 words long.
 Raffenetti 2 integral format.
 Two-electron integral symmetry is turned on.
 Nuclear repulsion after empirical dispersion term =      962.9577784488 Hartrees.
 One-electron integrals computed using PRISM.
 NBasis=   325 RedAO= T EigKep=  3.53D-05  NBF=   325
 NBsUse=   325 1.00D-06 EigRej= -1.00D+00 NBFU=   325
 Initial guess from the checkpoint file:  "/local_scratch/slurm.5787657/Gau-1895270.chk"
 B after Tr=    -0.000000   -0.000000   -0.000000
         Rot=    0.999998    0.000022    0.000045    0.002201 Ang=   0.25 deg.
 ExpMin= 3.60D-02 ExpMax= 7.00D+03 ExpMxC= 1.05D+03 IAcc=3 IRadAn=         5 AccDes= 0.00D+00
 Harris functional with IExCor= 4639 and IRadAn=       5 diagonalized for initial guess.
 HarFok:  IExCor= 4639 AccDes= 0.00D+00 IRadAn=         5 IDoV= 1 UseB2=F ITyADJ=14
 ICtDFT=  3500011 ScaDFX=  1.000000  1.000000  1.000000  1.000000
 FoFCou: FMM=F IPFlag=           0 FMFlag=      100000 FMFlg1=           0
         NFxFlg=           0 DoJE=T BraDBF=F KetDBF=T FulRan=T
         wScrn=  0.000000 ICntrl=       500 IOpCl=  0 I1Cent=   200000004 NGrid=           0
         NMat0=    1 NMatS0=      1 NMatT0=    0 NMatD0=    1 NMtDS0=    0 NMtDT0=    0
 Petite list used in FoFCou.
 Requested convergence on RMS density matrix=1.00D-10 within 128 cycles.
 Requested convergence on MAX density matrix=1.00D-08.
 Requested convergence on             energy=1.00D-08.
 No special actions if energy rises.
 SCF Done:  E(RwB97XD) =  -985.247319541     A.U. after   14 cycles
            NFock= 14  Conv=0.88D-10     -V/T= 2.0083
 Calling FoFJK, ICntrl=      2127 FMM=F ISym2X=0 I1Cent= 0 IOpClX= 0 NMat=1 NMatS=1 NMatT=0.
 ***** Axes restored to original set *****
 -------------------------------------------------------------------
 Center     Atomic                   Forces (Hartrees/Bohr)
 Number     Number              X              Y              Z
 -------------------------------------------------------------------
      1        6          -0.000001523    0.000014706   -0.000001014
      2        8          -0.000022248   -0.000057964    0.000025358
      3        8           0.000122572   -0.000137265   -0.000035071
      4        1          -0.000084928    0.000143785    0.000035535
      5        6          -0.000001466    0.000014601    0.000002633
      6        9           0.000005675   -0.000001970   -0.000010658
      7        9           0.000010217    0.000000336    0.000012542
      8        9          -0.000003908   -0.000010105    0.000000861
      9        8           0.000021086   -0.000007583   -0.000025210
     10        1          -0.000008993    0.000001207   -0.000002876
     11        1          -0.000012502    0.000002490    0.000014265
     12        8           0.000009454   -0.000065788   -0.000096444
     13        1          -0.000001447    0.000080402    0.000087718
     14        1           0.000001375   -0.000006510   -0.000002957
     15        8          -0.000002968   -0.000091533    0.000019477
     16        1           0.000082781    0.000086131   -0.000016942
     17        1          -0.000105988    0.000034779    0.000006108
     18        8           0.000040288   -0.000028746   -0.000017377
     19        1          -0.000049994    0.000023745   -0.000002131
     20        1          -0.000004183   -0.000003748    0.000017097
     21        8          -0.000018981    0.000039113   -0.000011554
     22        1          -0.000042508   -0.000027344    0.000013755
     23        1           0.000046802   -0.000006803    0.000009039
     24        8           0.000023177   -0.000045732   -0.000106140
     25        1           0.000005949    0.000040998    0.000075593
     26        1          -0.000007738    0.000008798    0.000008391
 -------------------------------------------------------------------
 Cartesian Forces:  Max     0.000143785 RMS     0.000046659

 GradGradGradGradGradGradGradGradGradGradGradGradGradGradGradGradGradGrad
 Berny optimization.
 Using GEDIIS/GDIIS optimizer.
 FormGI is forming the generalized inverse of G from B-inverse, IUseBI=4.
 Internal  Forces:  Max     0.000204434 RMS     0.000033380
 Search for a local minimum.
 Step number   6 out of a maximum of  156
 All quantities printed in internal units (Hartrees-Bohrs-Radians)
 Mixed Optimization -- En-DIIS/RFO-DIIS
 Swapping is turned off.
 Update second derivatives using D2CorX and points    4    5    6
 DE= -6.39D-06 DEPred=-6.66D-06 R= 9.60D-01
 TightC=F SS=  1.41D+00  RLast= 9.54D-02 DXNew= 2.7581D+00 2.8613D-01
 Trust test= 9.60D-01 RLast= 9.54D-02 DXMaxT set to 1.64D+00
 ITU=  1  1  1  1  1  0
     Eigenvalues ---    0.00028   0.00041   0.00048   0.00077   0.00092
     Eigenvalues ---    0.00222   0.00249   0.00326   0.00396   0.00457
     Eigenvalues ---    0.00510   0.00643   0.00786   0.00850   0.00956
     Eigenvalues ---    0.01023   0.01101   0.01209   0.01347   0.01391
     Eigenvalues ---    0.01500   0.01586   0.01656   0.01782   0.01913
     Eigenvalues ---    0.01973   0.02276   0.02314   0.02410   0.02450
     Eigenvalues ---    0.02809   0.03010   0.03056   0.03382   0.03425
     Eigenvalues ---    0.03962   0.04102   0.04951   0.05298   0.05615
     Eigenvalues ---    0.06094   0.06416   0.06693   0.08229   0.08514
     Eigenvalues ---    0.11680   0.13601   0.19515   0.21555   0.21809
     Eigenvalues ---    0.23896   0.27959   0.35396   0.37031   0.37581
     Eigenvalues ---    0.38749   0.39388   0.43402   0.44216   0.47222
     Eigenvalues ---    0.47709   0.50017   0.50359   0.52577   0.55705
     Eigenvalues ---    0.57263   0.57348   0.57352   0.57427   0.59234
     Eigenvalues ---    0.86936   0.92793
 En-DIIS/RFO-DIIS/Sim-DIIS IScMMF=       -3 using points:     6    5    4    3    2
 RFO step:  Lambda=-1.26904795D-06.
 DidBck=F Rises=F RFO-DIIS coefs:    0.91793    0.05354    0.05652   -0.02473   -0.00326
 Iteration  1 RMS(Cart)=  0.00281247 RMS(Int)=  0.00002878
 Iteration  2 RMS(Cart)=  0.00000931 RMS(Int)=  0.00002847
 Iteration  3 RMS(Cart)=  0.00000000 RMS(Int)=  0.00002847
 Variable       Old X    -DE/DX   Delta X   Delta X   Delta X     New X
                                 (Linear)    (Quad)   (Total)
    R1        2.29172   0.00007  -0.00006   0.00010   0.00003   2.29175
    R2        2.45829   0.00002   0.00016  -0.00011   0.00004   2.45833
    R3        2.92980  -0.00000   0.00003  -0.00006  -0.00003   2.92977
    R4        1.92186  -0.00020  -0.00085   0.00022  -0.00063   1.92123
    R5        2.95497  -0.00004   0.00222  -0.00175   0.00048   2.95545
    R6        2.53343   0.00001   0.00001  -0.00011  -0.00010   2.53334
    R7        2.53505   0.00001  -0.00002   0.00013   0.00010   2.53515
    R8        2.51443   0.00001   0.00000  -0.00000  -0.00000   2.51443
    R9        1.81402  -0.00000  -0.00002   0.00002   0.00000   1.81403
   R10        1.85603   0.00001   0.00001   0.00002   0.00004   1.85607
   R11        3.27524  -0.00001   0.00138  -0.00176  -0.00039   3.27485
   R12        3.32449  -0.00001   0.00036  -0.00057  -0.00019   3.32430
   R13        1.84678   0.00012  -0.00007   0.00043   0.00034   1.84712
   R14        1.81407   0.00000  -0.00000   0.00001   0.00001   1.81408
   R15        3.32936   0.00001  -0.00006   0.00077   0.00072   3.33008
   R16        3.46330   0.00000  -0.00009   0.00035   0.00024   3.46354
   R17        1.86706  -0.00012  -0.00023  -0.00006  -0.00031   1.86675
   R18        1.86526  -0.00007  -0.00022   0.00013  -0.00011   1.86514
   R19        3.25484   0.00000   0.00129  -0.00157  -0.00030   3.25454
   R20        1.84766   0.00003   0.00006  -0.00002   0.00006   1.84772
   R21        1.81348   0.00001  -0.00001   0.00000  -0.00001   1.81347
   R22        3.39580  -0.00000  -0.00028  -0.00009  -0.00035   3.39544
   R23        1.81364   0.00002  -0.00002   0.00002   0.00000   1.81364
   R24        1.85545   0.00004   0.00001   0.00005   0.00006   1.85551
   R25        3.26941  -0.00001   0.00042  -0.00116  -0.00071   3.26870
   R26        1.86190  -0.00009   0.00002  -0.00035  -0.00030   1.86160
   R27        1.83437   0.00001  -0.00006   0.00006  -0.00000   1.83437
    A1        2.24023  -0.00001  -0.00005   0.00014   0.00009   2.24031
    A2        2.10736   0.00001   0.00013  -0.00016  -0.00003   2.10733
    A3        1.93559  -0.00000  -0.00007   0.00002  -0.00006   1.93554
    A4        1.95906  -0.00012  -0.00025   0.00031   0.00006   1.95911
    A5        1.92923  -0.00001  -0.00004   0.00035   0.00032   1.92954
    A6        1.92533  -0.00001   0.00006  -0.00044  -0.00039   1.92495
    A7        1.93707  -0.00001  -0.00002  -0.00003  -0.00005   1.93702
    A8        1.88826   0.00001   0.00001   0.00004   0.00004   1.88830
    A9        1.89145   0.00001  -0.00001   0.00006   0.00005   1.89150
   A10        1.89119   0.00001   0.00000   0.00003   0.00003   1.89122
   A11        1.86584  -0.00001  -0.00004  -0.00015  -0.00017   1.86567
   A12        2.11552   0.00000   0.00056  -0.00044   0.00011   2.11563
   A13        1.77343  -0.00001   0.00014   0.00050   0.00059   1.77402
   A14        1.86577   0.00002   0.00018  -0.00037  -0.00014   1.86562
   A15        1.85958  -0.00003   0.00030   0.00008   0.00027   1.85985
   A16        2.10856   0.00001  -0.00068   0.00068   0.00001   2.10857
   A17        2.79875  -0.00002   0.00000   0.00018   0.00003   2.79878
   A18        2.01510   0.00000  -0.00058  -0.00117  -0.00174   2.01336
   A19        1.79728  -0.00004   0.00026  -0.00033  -0.00005   1.79723
   A20        2.02776   0.00001   0.00084  -0.00102  -0.00021   2.02755
   A21        1.66451   0.00002   0.00019  -0.00040  -0.00026   1.66425
   A22        2.05785   0.00000  -0.00056   0.00302   0.00250   2.06035
   A23        1.81965   0.00000  -0.00002  -0.00052  -0.00057   1.81908
   A24        2.81320   0.00002  -0.00075   0.00105   0.00021   2.81341
   A25        1.92195  -0.00000   0.00025  -0.00026  -0.00001   1.92194
   A26        2.14623   0.00001   0.00013   0.00165   0.00175   2.14798
   A27        1.86656   0.00001   0.00006   0.00008   0.00011   1.86667
   A28        1.86782   0.00001   0.00008   0.00056   0.00058   1.86840
   A29        2.13792  -0.00001   0.00069  -0.00016   0.00051   2.13843
   A30        1.83356   0.00000   0.00002   0.00038   0.00035   1.83391
   A31        1.53388  -0.00000   0.00017   0.00136   0.00150   1.53538
   A32        1.77828   0.00002   0.00016   0.00031   0.00048   1.77876
   A33        1.65473   0.00000  -0.00003   0.00010   0.00007   1.65480
   A34        2.19797  -0.00000  -0.00077  -0.00071  -0.00149   2.19648
   A35        2.16679  -0.00001   0.00069  -0.00018   0.00053   2.16731
   A36        1.88546   0.00000   0.00002   0.00036   0.00037   1.88583
   A37        3.10977  -0.00009   0.00007   0.00001   0.00009   3.10986
   A38        2.90330  -0.00002   0.00024  -0.00067  -0.00043   2.90287
   A39        3.01861  -0.00003  -0.00015   0.00098   0.00086   3.01947
   A40        2.85879  -0.00001  -0.00040  -0.00076  -0.00116   2.85763
   A41        2.94768  -0.00003   0.00094  -0.00152  -0.00062   2.94706
   A42        2.84796   0.00002  -0.00030   0.00042   0.00011   2.84807
   A43        3.12457  -0.00006   0.00002  -0.00103  -0.00101   3.12356
   A44        3.03355   0.00001   0.00010   0.00090   0.00094   3.03449
   A45        3.09898  -0.00001  -0.00031   0.00061   0.00030   3.09928
   A46        3.13531  -0.00001   0.00028  -0.00187  -0.00167   3.13364
   A47        3.26880  -0.00002   0.00093  -0.00021   0.00075   3.26956
   A48        3.20252  -0.00001   0.00122  -0.00107   0.00012   3.20264
    D1        0.00061   0.00000  -0.00073  -0.00075  -0.00148  -0.00087
    D2        3.13963  -0.00001  -0.00059  -0.00147  -0.00206   3.13757
    D3       -2.12139  -0.00000   0.00080  -0.00596  -0.00516  -2.12655
    D4        2.07418  -0.00001   0.00078  -0.00595  -0.00516   2.06902
    D5       -0.02216  -0.00001   0.00075  -0.00567  -0.00491  -0.02707
    D6        1.02255   0.00001   0.00068  -0.00531  -0.00463   1.01792
    D7       -1.06507   0.00000   0.00066  -0.00529  -0.00463  -1.06970
    D8        3.12178   0.00001   0.00063  -0.00502  -0.00439   3.11740
    D9        1.70211  -0.00000   0.00116   0.00292   0.00404   1.70616
   D10       -0.07854   0.00002   0.00096   0.00405   0.00503  -0.07352
   D11       -2.05267   0.00004   0.00046   0.00520   0.00567  -2.04700
   D12        2.21740  -0.00002   0.00191  -0.00551  -0.00359   2.21381
   D13       -1.88617   0.00000   0.00236  -0.00422  -0.00186  -1.88804
   D14        0.03591  -0.00001   0.00109  -0.00494  -0.00382   0.03209
   D15        2.21551   0.00001   0.00154  -0.00364  -0.00209   2.21342
   D16       -2.17909  -0.00000  -0.00507   0.00047  -0.00460  -2.18368
   D17       -0.11722  -0.00002  -0.00473   0.00043  -0.00429  -0.12151
   D18       -2.38425   0.00001  -0.00014  -0.00130  -0.00145  -2.38570
   D19       -0.10753   0.00001  -0.00068  -0.00066  -0.00136  -0.10889
   D20        2.27459  -0.00001   0.00228  -0.00145   0.00086   2.27544
   D21        0.01965  -0.00001   0.00105  -0.00122  -0.00015   0.01951
   D22       -1.92124  -0.00000   0.00218  -0.00147   0.00069  -1.92055
   D23        2.10701   0.00000   0.00095  -0.00124  -0.00031   2.10670
   D24       -1.65884   0.00003   0.00069   0.00122   0.00192  -1.65693
   D25        0.21092  -0.00000   0.00095   0.00034   0.00130   0.21222
   D26        2.11771   0.00001   0.00088   0.00036   0.00119   2.11890
   D27       -2.11633   0.00001  -0.00179  -0.00199  -0.00381  -2.12013
   D28        1.95261   0.00000  -0.00108  -0.00159  -0.00268   1.94993
   D29        0.05100  -0.00000  -0.00108  -0.00212  -0.00321   0.04779
   D30        2.12653   0.00001  -0.00123  -0.00076  -0.00202   2.12452
   D31       -0.08772   0.00001  -0.00052  -0.00036  -0.00089  -0.08861
   D32       -1.98933   0.00000  -0.00053  -0.00089  -0.00142  -1.99074
   D33       -0.00085  -0.00000  -0.00071  -0.00351  -0.00425  -0.00509
   D34       -2.21510  -0.00001   0.00001  -0.00310  -0.00312  -2.21821
   D35        2.16648  -0.00001  -0.00000  -0.00363  -0.00365   2.16284
   D36        2.02661  -0.00002   0.00511   0.00294   0.00805   2.03466
   D37       -1.75448  -0.00000   0.00445   0.00377   0.00824  -1.74623
   D38        0.06264   0.00002   0.00444   0.00416   0.00857   0.07121
   D39       -0.00228   0.00001  -0.00029   0.00281   0.00249   0.00022
   D40        1.72612   0.00002  -0.00007   0.00402   0.00392   1.73005
   D41       -1.58181   0.00001  -0.00019   0.00202   0.00182  -1.57998
   D42       -2.32465  -0.00001  -0.00069   0.00163   0.00092  -2.32373
   D43       -0.59625   0.00001  -0.00048   0.00284   0.00235  -0.59390
   D44        2.37900  -0.00000  -0.00060   0.00084   0.00025   2.37926
   D45       -2.09293  -0.00002  -0.00197   0.00121  -0.00076  -2.09369
   D46        2.65059  -0.00003  -0.00211  -0.00086  -0.00298   2.64761
   D47       -0.42400  -0.00001  -0.00196   0.00155  -0.00042  -0.42442
   D48       -0.01319   0.00001  -0.00133   0.00209   0.00079  -0.01241
   D49       -1.55286  -0.00001  -0.00146   0.00002  -0.00143  -1.55429
   D50        1.65574   0.00002  -0.00131   0.00243   0.00113   1.65687
         Item               Value     Threshold  Converged?
 Maximum Force            0.000204     0.000015     NO 
 RMS     Force            0.000033     0.000010     NO 
 Maximum Displacement     0.012202     0.000060     NO 
 RMS     Displacement     0.002815     0.000040     NO 
 Predicted change in Energy=-6.309504D-07
 GradGradGradGradGradGradGradGradGradGradGradGradGradGradGradGradGradGrad

                          Input orientation:                          
 ---------------------------------------------------------------------
 Center     Atomic      Atomic             Coordinates (Angstroms)
 Number     Number       Type             X           Y           Z
 ---------------------------------------------------------------------
      1          6           0       -0.915721    1.337967   -0.408855
      2          8           0       -1.538915    0.335846   -0.129352
      3          8           0        0.371078    1.478783   -0.537854
      4          1           0        0.871924    0.609629   -0.372506
      5          6           0       -1.647157    2.681380   -0.661618
      6          9           0       -1.368086    3.145801   -1.887832
      7          9           0       -1.254859    3.600313    0.233593
      8          9           0       -2.965446    2.532732   -0.559378
      9          8           0        2.934315   -1.232604    2.145544
     10          1           0        3.145058   -0.570816    2.808199
     11          1           0        2.240168   -1.811090    2.530530
     12          8           0        1.985079   -2.322510   -2.389135
     13          1           0        2.040485   -1.683671   -1.651417
     14          1           0        2.854836   -2.718172   -2.481415
     15          8           0        1.596488   -0.755768   -0.134476
     16          1           0        0.857327   -1.356297    0.127894
     17          1           0        2.219969   -0.790265    0.629877
     18          8           0        0.766150   -2.718228    2.845119
     19          1           0        0.162884   -2.656162    2.078141
     20          1           0        0.765923   -3.635298    3.127795
     21          8           0       -0.248955   -3.741862   -1.732051
     22          1           0       -0.863868   -3.817403   -2.465036
     23          1           0        0.566598   -3.322132   -2.082497
     24          8           0       -0.566100   -2.257642    0.484963
     25          1           0       -0.623816   -2.862361   -0.290563
     26          1           0       -1.172808   -1.515233    0.333277
 ---------------------------------------------------------------------
                    Distance matrix (angstroms):
                    1          2          3          4          5
     1  C    0.000000
     2  O    1.212740   0.000000
     3  O    1.300893   2.263018   0.000000
     4  H    1.930667   2.438489   1.016669   0.000000
     5  C    1.550369   2.407603   2.352622   3.274371   0.000000
     6  F    2.379133   3.319229   2.761536   3.707564   1.340585
     7  F    2.376124   3.296841   2.782030   3.719510   1.341544
     8  F    2.377287   2.654472   3.499095   4.296354   1.330577
     9  O    5.287302   5.257849   4.595914   3.740033   6.647504
    10  H    5.521124   5.602753   4.805402   4.083805   6.751424
    11  H    5.340054   5.095662   4.871523   4.019898   6.744137
    12  O    5.072992   4.959033   4.525713   3.728720   6.419998
    13  H    4.406065   4.382606   3.745405   2.874086   5.799316
    14  H    5.913110   5.845021   5.249849   4.410634   7.261870
    15  O    3.281799   3.320000   2.580225   1.563956   4.755323
    16  H    3.269688   2.944741   2.952513   2.028664   4.816493
    17  H    3.929489   3.996719   3.151281   2.186709   5.354898
    18  O    5.465323   4.846460   5.405135   4.630219   6.875829
    19  H    4.827174   4.089164   4.897402   4.144128   6.266728
    20  H    6.330023   5.629500   6.304499   5.502976   7.751324
    21  O    5.291511   4.567312   5.391260   4.694700   6.660242
    22  H    5.550532   4.812544   5.769637   5.195216   6.789700
    23  H    5.168643   4.650674   5.047072   4.298377   6.554522
    24  O    3.721498   2.837240   3.985640   3.320303   5.184329
    25  H    4.212120   3.330453   4.460549   3.781358   5.649598
    26  H    2.959325   1.942821   3.479452   3.032177   4.338938
                    6          7          8          9         10
     6  F    0.000000
     7  F    2.172521   0.000000
     8  F    2.166150   2.166712   0.000000
     9  O    7.345012   6.675464   7.503435   0.000000
    10  H    7.498961   6.586818   7.636153   0.959941   0.000000
    11  H    7.557261   6.839182   7.450821   0.982191   1.560194
    12  O    6.434085   7.242633   7.171408   4.759439   5.605914
    13  H    5.915915   6.506385   6.635507   3.926743   4.727230
    14  H    7.250627   8.011499   8.071053   4.860245   5.716239
    15  O    5.204344   5.219300   5.639682   2.686195   3.330407
    16  H    5.411516   5.388922   5.496406   2.898291   3.610364
    17  H    5.891147   5.613256   6.272572   1.732974   2.376770
    18  O    7.832154   7.129411   7.286150   2.719820   3.204987
    19  H    7.192746   6.675015   6.608145   3.116390   3.711470
    20  H    8.700220   8.050716   8.097095   3.382260   3.892747
    21  O    6.979730   7.667016   6.937219   5.609397   6.495285
    22  H    7.005256   7.903036   6.955025   6.508827   7.376912
    23  H    6.753892   7.523445   7.005331   5.277172   6.175525
    24  O    5.955715   5.903661   5.458497   4.007635   4.692068
    25  H    6.261247   6.514530   5.887488   4.609883   5.390539
    26  H    5.166885   5.117175   4.516238   4.498072   5.065681
                   11         12         13         14         15
    11  H    0.000000
    12  O    4.952749   0.000000
    13  H    4.188650   0.977453   0.000000
    14  H    5.130322   0.959969   1.556360   0.000000
    15  O    2.937734   2.772936   1.832825   3.307959   0.000000
    16  H    2.809225   2.922469   2.161708   3.557139   0.987842
    17  H    2.157538   3.393727   2.456561   3.714838   0.986992
    18  O    1.759146   5.388859   4.786761   5.721414   3.663154
    19  H    2.287774   4.836143   4.287276   5.295281   3.249983
    20  H    2.420303   5.800541   5.317352   6.055404   4.429892
    21  O    5.300303   2.727128   3.079641   3.353059   3.856769
    22  H    6.214178   3.218224   3.694598   3.877800   4.567108
    23  H    5.134599   1.762203   2.245602   2.399987   3.382557
    24  O    3.501271   3.843587   3.418750   4.551295   2.704833
    25  H    4.155255   3.391427   3.215546   4.113593   3.064612
    26  H    4.069872   4.246819   3.780560   5.058801   2.909395
                   16         17         18         19         20
    16  H    0.000000
    17  H    1.558580   0.000000
    18  O    3.040803   3.276878   0.000000
    19  H    2.444456   3.132194   0.977772   0.000000
    20  H    3.768502   4.055621   0.959648   1.556964   0.000000
    21  O    3.220897   4.515110   4.798829   3.983206   4.965827
    22  H    3.967725   5.315271   5.662411   4.800330   5.828305
    23  H    2.972350   4.062138   4.968494   4.232897   5.223500
    24  O    1.722228   3.152202   2.749067   1.796790   3.264473
    25  H    2.153397   3.637019   3.432970   2.504431   3.770143
    26  H    2.046678   3.482023   3.393539   2.475953   4.007828
                   21         22         23         24         25
    21  O    0.000000
    22  H    0.959735   0.000000
    23  H    0.981893   1.561366   0.000000
    24  O    2.686753   3.350226   3.001333   0.000000
    25  H    1.729720   2.387062   2.199888   0.985117   0.000000
    26  H    3.174423   3.636755   3.482296   0.970708   1.582820
                   26
    26  H    0.000000
 Stoichiometry    C2H13F3O8
 Framework group  C1[X(C2H13F3O8)]
 Deg. of freedom    72
 Full point group                 C1      NOp   1
 Largest Abelian subgroup         C1      NOp   1
 Largest concise Abelian subgroup C1      NOp   1
                         Standard orientation:                         
 ---------------------------------------------------------------------
 Center     Atomic      Atomic             Coordinates (Angstroms)
 Number     Number       Type             X           Y           Z
 ---------------------------------------------------------------------
      1          6           0        1.650014    0.025027   -0.062904
      2          8           0        1.031186   -0.208018   -1.079507
      3          8           0        1.184752    0.287297    1.123295
      4          1           0        0.168367    0.285248    1.147254
      5          6           0        3.200291    0.041827   -0.065055
      6          9           0        3.681883   -0.850104    0.812268
      7          9           0        3.652875    1.256318    0.281239
      8          9           0        3.678339   -0.255493   -1.270670
      9          8           0       -2.835679    2.511916    1.221426
     10          1           0       -2.478871    3.384259    1.403615
     11          1           0       -3.073367    2.494027    0.268596
     12          8           0       -2.541057   -2.212620    1.715608
     13          1           0       -2.143539   -1.319765    1.729830
     14          1           0       -3.278527   -2.199441    2.330022
     15          8           0       -1.395086    0.246123    1.140711
     16          1           0       -1.609232    0.097878    0.187822
     17          1           0       -1.852623    1.091831    1.363403
     18          8           0       -3.213429    2.103015   -1.440815
     19          1           0       -2.741200    1.269121   -1.634869
     20          1           0       -4.054306    2.062108   -1.901442
     21          8           0       -2.823020   -2.655725   -0.960468
     22          1           0       -2.470006   -3.506430   -1.230232
     23          1           0       -2.785902   -2.626501    0.020287
     24          8           0       -1.775611   -0.239493   -1.492823
     25          1           0       -2.136012   -1.156248   -1.481546
     26          1           0       -0.820930   -0.293659   -1.659926
 ---------------------------------------------------------------------
 Rotational constants (GHZ):           0.6741083           0.2620897           0.2398878
 Standard basis: 6-31++G(d,p) (6D, 7F)
 There are   325 symmetry adapted cartesian basis functions of A   symmetry.
 There are   325 symmetry adapted basis functions of A   symmetry.
   325 basis functions,   520 primitive gaussians,   325 cartesian basis functions
    58 alpha electrons       58 beta electrons
       nuclear repulsion energy       962.9448149156 Hartrees.
 NAtoms=   26 NActive=   26 NUniq=   26 SFac= 1.00D+00 NAtFMM=   60 NAOKFM=F Big=F
 Integral buffers will be    131072 words long.
 Raffenetti 2 integral format.
 Two-electron integral symmetry is turned on.
 Nuclear repulsion after empirical dispersion term =      962.9321965263 Hartrees.
 One-electron integrals computed using PRISM.
 NBasis=   325 RedAO= T EigKep=  3.53D-05  NBF=   325
 NBsUse=   325 1.00D-06 EigRej= -1.00D+00 NBFU=   325
 Initial guess from the checkpoint file:  "/local_scratch/slurm.5787657/Gau-1895270.chk"
 B after Tr=    -0.000000   -0.000000   -0.000000
         Rot=    1.000000   -0.000161   -0.000190   -0.000242 Ang=  -0.04 deg.
 Requested convergence on RMS density matrix=1.00D-10 within 128 cycles.
 Requested convergence on MAX density matrix=1.00D-08.
 Requested convergence on             energy=1.00D-08.
 No special actions if energy rises.
 SCF Done:  E(RwB97XD) =  -985.247320087     A.U. after   13 cycles
            NFock= 13  Conv=0.80D-10     -V/T= 2.0083
 Calling FoFJK, ICntrl=      2127 FMM=F ISym2X=0 I1Cent= 0 IOpClX= 0 NMat=1 NMatS=1 NMatT=0.
 ***** Axes restored to original set *****
 -------------------------------------------------------------------
 Center     Atomic                   Forces (Hartrees/Bohr)
 Number     Number              X              Y              Z
 -------------------------------------------------------------------
      1        6          -0.000030582   -0.000008507    0.000003951
      2        8           0.000028783   -0.000050221    0.000011788
      3        8           0.000014572    0.000038974   -0.000020723
      4        1           0.000007768   -0.000033809    0.000020948
      5        6           0.000009047   -0.000006010    0.000002733
      6        9          -0.000002770    0.000005567   -0.000004807
      7        9           0.000000471    0.000006584    0.000002606
      8        9          -0.000005402    0.000004263   -0.000001166
      9        8          -0.000003473   -0.000013293    0.000008433
     10        1          -0.000000262    0.000004073   -0.000003369
     11        1           0.000004237    0.000009512   -0.000002529
     12        8           0.000010724    0.000035870    0.000037391
     13        1          -0.000006160   -0.000028695   -0.000028967
     14        1          -0.000001019   -0.000005759   -0.000003883
     15        8           0.000020631   -0.000001894   -0.000003828
     16        1          -0.000014113   -0.000002155   -0.000002087
     17        1          -0.000002329    0.000004888   -0.000004507
     18        8          -0.000004711   -0.000016644   -0.000015064
     19        1           0.000000401    0.000017758    0.000003347
     20        1           0.000005791   -0.000001695    0.000014000
     21        8           0.000010323    0.000023071   -0.000008278
     22        1          -0.000005823   -0.000009525    0.000001233
     23        1          -0.000002495   -0.000006551    0.000004715
     24        8          -0.000012720    0.000071640    0.000030603
     25        1          -0.000016311   -0.000024365   -0.000043153
     26        1          -0.000004577   -0.000013080    0.000000614
 -------------------------------------------------------------------
 Cartesian Forces:  Max     0.000071640 RMS     0.000018042

 GradGradGradGradGradGradGradGradGradGradGradGradGradGradGradGradGradGrad
 Berny optimization.
 Using GEDIIS/GDIIS optimizer.
 FormGI is forming the generalized inverse of G from B-inverse, IUseBI=4.
 Internal  Forces:  Max     0.000233042 RMS     0.000033745
 Search for a local minimum.
 Step number   7 out of a maximum of  156
 All quantities printed in internal units (Hartrees-Bohrs-Radians)
 Mixed Optimization -- En-DIIS/RFO-DIIS
 Swapping is turned off.
 Update second derivatives using D2CorX and points    4    5    6    7
 DE= -5.46D-07 DEPred=-6.31D-07 R= 8.65D-01
 Trust test= 8.65D-01 RLast= 2.58D-02 DXMaxT set to 1.64D+00
 ITU=  0  1  1  1  1  1  0
     Eigenvalues ---    0.00028   0.00042   0.00049   0.00078   0.00095
     Eigenvalues ---    0.00214   0.00250   0.00329   0.00395   0.00472
     Eigenvalues ---    0.00515   0.00633   0.00785   0.00848   0.00962
     Eigenvalues ---    0.01024   0.01082   0.01224   0.01328   0.01395
     Eigenvalues ---    0.01502   0.01578   0.01656   0.01784   0.01911
     Eigenvalues ---    0.01969   0.02275   0.02302   0.02417   0.02452
     Eigenvalues ---    0.02800   0.03001   0.03089   0.03389   0.03411
     Eigenvalues ---    0.04012   0.04148   0.04956   0.05306   0.05604
     Eigenvalues ---    0.06073   0.06418   0.06680   0.08242   0.08519
     Eigenvalues ---    0.11679   0.13602   0.19514   0.21566   0.21806
     Eigenvalues ---    0.23905   0.28085   0.36053   0.37580   0.37790
     Eigenvalues ---    0.38747   0.39902   0.44006   0.44516   0.47208
     Eigenvalues ---    0.47671   0.49846   0.50469   0.52611   0.55684
     Eigenvalues ---    0.57241   0.57347   0.57356   0.57429   0.59367
     Eigenvalues ---    0.83436   0.92407
 En-DIIS/RFO-DIIS/Sim-DIIS IScMMF=       -3 using points:     7    6    5    4    3    2
 RFO step:  Lambda=-2.86233116D-07.
 DidBck=F Rises=F RFO-DIIS coefs:    0.92706    0.13091   -0.05078   -0.00374   -0.00144
                  RFO-DIIS coefs:   -0.00200
 Iteration  1 RMS(Cart)=  0.00108645 RMS(Int)=  0.00000879
 Iteration  2 RMS(Cart)=  0.00000044 RMS(Int)=  0.00000878
 Variable       Old X    -DE/DX   Delta X   Delta X   Delta X     New X
                                 (Linear)    (Quad)   (Total)
    R1        2.29175   0.00003   0.00000   0.00003   0.00004   2.29179
    R2        2.45833   0.00001   0.00002   0.00002   0.00004   2.45837
    R3        2.92977   0.00001  -0.00002   0.00002  -0.00001   2.92977
    R4        1.92123  -0.00001  -0.00007   0.00012   0.00005   1.92127
    R5        2.95545  -0.00005   0.00024  -0.00038  -0.00014   2.95531
    R6        2.53334   0.00001   0.00000   0.00001   0.00001   2.53335
    R7        2.53515   0.00001   0.00000   0.00000   0.00001   2.53516
    R8        2.51443   0.00001  -0.00001   0.00001   0.00001   2.51443
    R9        1.81403   0.00000   0.00000   0.00000   0.00001   1.81403
   R10        1.85607   0.00000  -0.00005  -0.00000  -0.00004   1.85603
   R11        3.27485  -0.00000   0.00014  -0.00019  -0.00005   3.27480
   R12        3.32430   0.00001   0.00009  -0.00009   0.00000   3.32431
   R13        1.84712  -0.00004   0.00004  -0.00004  -0.00001   1.84711
   R14        1.81408   0.00000   0.00000   0.00000   0.00000   1.81408
   R15        3.33008   0.00001   0.00004   0.00016   0.00020   3.33028
   R16        3.46354  -0.00001  -0.00005  -0.00000  -0.00006   3.46347
   R17        1.86675  -0.00001   0.00005  -0.00003   0.00002   1.86677
   R18        1.86514  -0.00001   0.00003  -0.00005  -0.00002   1.86512
   R19        3.25454  -0.00002   0.00022  -0.00008   0.00013   3.25467
   R20        1.84772   0.00001  -0.00004   0.00003   0.00000   1.84772
   R21        1.81347   0.00001   0.00000  -0.00000  -0.00000   1.81347
   R22        3.39544   0.00001   0.00001   0.00005   0.00006   3.39550
   R23        1.81364   0.00000  -0.00000  -0.00000  -0.00001   1.81363
   R24        1.85551   0.00000  -0.00002  -0.00001  -0.00002   1.85549
   R25        3.26870  -0.00000  -0.00003   0.00004   0.00002   3.26872
   R26        1.86160   0.00005  -0.00003   0.00003   0.00001   1.86161
   R27        1.83437  -0.00001  -0.00000   0.00001   0.00001   1.83438
    A1        2.24031  -0.00008   0.00000  -0.00004  -0.00004   2.24028
    A2        2.10733   0.00004   0.00000   0.00003   0.00003   2.10736
    A3        1.93554   0.00003  -0.00000   0.00001   0.00001   1.93555
    A4        1.95911  -0.00023  -0.00001  -0.00015  -0.00016   1.95895
    A5        1.92954   0.00001  -0.00001   0.00000  -0.00001   1.92953
    A6        1.92495   0.00000  -0.00001  -0.00000  -0.00001   1.92493
    A7        1.93702   0.00001  -0.00001   0.00001  -0.00001   1.93702
    A8        1.88830  -0.00000   0.00001   0.00001   0.00001   1.88831
    A9        1.89150  -0.00001   0.00001  -0.00001   0.00000   1.89150
   A10        1.89122  -0.00000   0.00001   0.00000   0.00001   1.89124
   A11        1.86567  -0.00001   0.00003   0.00005   0.00008   1.86575
   A12        2.11563  -0.00000   0.00011  -0.00050  -0.00040   2.11523
   A13        1.77402  -0.00001  -0.00001  -0.00022  -0.00025   1.77377
   A14        1.86562  -0.00000  -0.00001   0.00009   0.00008   1.86571
   A15        1.85985   0.00000   0.00002  -0.00014  -0.00016   1.85968
   A16        2.10857   0.00001   0.00025  -0.00049  -0.00023   2.10834
   A17        2.79878  -0.00001   0.00006  -0.00014  -0.00013   2.79865
   A18        2.01336   0.00001   0.00011  -0.00042  -0.00030   2.01306
   A19        1.79723  -0.00007  -0.00008  -0.00027  -0.00034   1.79689
   A20        2.02755   0.00003   0.00018  -0.00033  -0.00016   2.02739
   A21        1.66425   0.00002  -0.00003   0.00029   0.00025   1.66450
   A22        2.06035  -0.00001  -0.00025   0.00070   0.00046   2.06081
   A23        1.81908   0.00002   0.00004   0.00006   0.00009   1.81917
   A24        2.81341  -0.00003   0.00012   0.00017   0.00027   2.81368
   A25        1.92194   0.00000   0.00016   0.00036   0.00051   1.92245
   A26        2.14798  -0.00000   0.00004   0.00047   0.00050   2.14848
   A27        1.86667   0.00001   0.00007   0.00014   0.00020   1.86687
   A28        1.86840   0.00000  -0.00005   0.00025   0.00019   1.86859
   A29        2.13843  -0.00000   0.00033   0.00019   0.00051   2.13895
   A30        1.83391   0.00001   0.00014   0.00048   0.00061   1.83452
   A31        1.53538  -0.00001  -0.00011  -0.00019  -0.00031   1.53506
   A32        1.77876  -0.00001  -0.00006  -0.00018  -0.00024   1.77852
   A33        1.65480   0.00002  -0.00003   0.00003  -0.00000   1.65480
   A34        2.19648  -0.00000   0.00003   0.00072   0.00074   2.19722
   A35        2.16731   0.00000  -0.00006  -0.00042  -0.00047   2.16684
   A36        1.88583  -0.00000   0.00009  -0.00021  -0.00012   1.88571
   A37        3.10986  -0.00020  -0.00004  -0.00001  -0.00004   3.10981
   A38        2.90287  -0.00000  -0.00012   0.00008  -0.00004   2.90283
   A39        3.01947  -0.00004  -0.00002  -0.00034  -0.00034   3.01913
   A40        2.85763  -0.00001   0.00005  -0.00020  -0.00015   2.85748
   A41        2.94706  -0.00001  -0.00024   0.00020  -0.00005   2.94701
   A42        2.84807  -0.00002  -0.00002  -0.00022  -0.00024   2.84783
   A43        3.12356  -0.00002   0.00006  -0.00007  -0.00001   3.12354
   A44        3.03449   0.00002  -0.00009  -0.00027  -0.00037   3.03412
   A45        3.09928   0.00000   0.00002   0.00006   0.00008   3.09936
   A46        3.13364  -0.00001   0.00050  -0.00028   0.00020   3.13383
   A47        3.26956  -0.00002  -0.00021   0.00064   0.00044   3.27000
   A48        3.20264   0.00001   0.00036  -0.00053  -0.00019   3.20245
    D1       -0.00087   0.00000   0.00004  -0.00019  -0.00015  -0.00102
    D2        3.13757  -0.00000   0.00004  -0.00020  -0.00016   3.13741
    D3       -2.12655  -0.00000  -0.00006   0.00040   0.00034  -2.12621
    D4        2.06902  -0.00000  -0.00006   0.00039   0.00034   2.06935
    D5       -0.02707  -0.00000  -0.00006   0.00039   0.00033  -0.02674
    D6        1.01792   0.00000  -0.00006   0.00041   0.00035   1.01827
    D7       -1.06970   0.00000  -0.00006   0.00041   0.00035  -1.06935
    D8        3.11740   0.00000  -0.00006   0.00040   0.00034   3.11774
    D9        1.70616  -0.00005   0.00010  -0.00001   0.00008   1.70624
   D10       -0.07352   0.00001   0.00013  -0.00006   0.00008  -0.07344
   D11       -2.04700   0.00005   0.00008   0.00018   0.00027  -2.04674
   D12        2.21381  -0.00001   0.00041  -0.00122  -0.00080   2.21301
   D13       -1.88804   0.00000   0.00071  -0.00027   0.00045  -1.88759
   D14        0.03209  -0.00000   0.00032  -0.00055  -0.00022   0.03187
   D15        2.21342   0.00001   0.00063   0.00040   0.00103   2.21446
   D16       -2.18368  -0.00001   0.00103   0.00024   0.00128  -2.18240
   D17       -0.12151  -0.00003   0.00111  -0.00015   0.00096  -0.12055
   D18       -2.38570   0.00002  -0.00211   0.00104  -0.00107  -2.38677
   D19       -0.10889   0.00003  -0.00180   0.00040  -0.00141  -0.11030
   D20        2.27544   0.00000   0.00124   0.00027   0.00152   2.27696
   D21        0.01951   0.00000   0.00085  -0.00051   0.00036   0.01986
   D22       -1.92055   0.00001   0.00146  -0.00022   0.00123  -1.91931
   D23        2.10670   0.00001   0.00107  -0.00100   0.00007   2.10678
   D24       -1.65693   0.00006   0.00135   0.00056   0.00191  -1.65502
   D25        0.21222  -0.00002   0.00128   0.00030   0.00158   0.21380
   D26        2.11890   0.00002   0.00123   0.00075   0.00197   2.12086
   D27       -2.12013  -0.00000   0.00009   0.00026   0.00035  -2.11979
   D28        1.94993  -0.00000   0.00010  -0.00041  -0.00031   1.94962
   D29        0.04779   0.00000   0.00002  -0.00016  -0.00014   0.04765
   D30        2.12452  -0.00000  -0.00001   0.00070   0.00068   2.12520
   D31       -0.08861   0.00000   0.00000   0.00002   0.00002  -0.08859
   D32       -1.99074   0.00000  -0.00008   0.00027   0.00019  -1.99055
   D33       -0.00509  -0.00001   0.00025  -0.00028  -0.00004  -0.00513
   D34       -2.21821  -0.00001   0.00027  -0.00096  -0.00070  -2.21891
   D35        2.16284  -0.00001   0.00019  -0.00071  -0.00053   2.16231
   D36        2.03466  -0.00005  -0.00128  -0.00034  -0.00163   2.03303
   D37       -1.74623  -0.00001  -0.00118  -0.00056  -0.00173  -1.74797
   D38        0.07121   0.00001  -0.00129   0.00010  -0.00120   0.07001
   D39        0.00022   0.00001  -0.00011   0.00054   0.00042   0.00064
   D40        1.73005  -0.00001  -0.00026   0.00010  -0.00017   1.72988
   D41       -1.57998  -0.00000  -0.00004   0.00064   0.00059  -1.57939
   D42       -2.32373   0.00001  -0.00050  -0.00036  -0.00087  -2.32459
   D43       -0.59390  -0.00001  -0.00065  -0.00080  -0.00145  -0.59535
   D44        2.37926  -0.00000  -0.00043  -0.00026  -0.00069   2.37856
   D45       -2.09369  -0.00002  -0.00051  -0.00100  -0.00151  -2.09521
   D46        2.64761   0.00001  -0.00032  -0.00054  -0.00086   2.64674
   D47       -0.42442  -0.00000  -0.00056  -0.00113  -0.00169  -0.42611
   D48       -0.01241  -0.00001  -0.00021  -0.00018  -0.00038  -0.01279
   D49       -1.55429   0.00002  -0.00001   0.00027   0.00027  -1.55403
   D50        1.65687   0.00000  -0.00025  -0.00031  -0.00056   1.65631
         Item               Value     Threshold  Converged?
 Maximum Force            0.000233     0.000015     NO 
 RMS     Force            0.000034     0.000010     NO 
 Maximum Displacement     0.003106     0.000060     NO 
 RMS     Displacement     0.001086     0.000040     NO 
 Predicted change in Energy=-1.423032D-07
 GradGradGradGradGradGradGradGradGradGradGradGradGradGradGradGradGradGrad

                          Input orientation:                          
 ---------------------------------------------------------------------
 Center     Atomic      Atomic             Coordinates (Angstroms)
 Number     Number       Type             X           Y           Z
 ---------------------------------------------------------------------
      1          6           0       -0.915188    1.336818   -0.408678
      2          8           0       -1.538090    0.334466   -0.129265
      3          8           0        0.371585    1.477962   -0.537781
      4          1           0        0.872533    0.608833   -0.372451
      5          6           0       -1.646975    2.680093   -0.661137
      6          9           0       -1.368478    3.144566   -1.887469
      7          9           0       -1.254478    3.599084    0.233933
      8          9           0       -2.965198    2.531189   -0.558371
      9          8           0        2.934384   -1.232116    2.146160
     10          1           0        3.144679   -0.569602    2.808236
     11          1           0        2.239962   -1.810185    2.531218
     12          8           0        1.985169   -2.322074   -2.389936
     13          1           0        2.041023   -1.683853   -1.651723
     14          1           0        2.854594   -2.718398   -2.482517
     15          8           0        1.597142   -0.756466   -0.134472
     16          1           0        0.857786   -1.356804    0.127816
     17          1           0        2.220443   -0.790856    0.630017
     18          8           0        0.765630   -2.716991    2.845298
     19          1           0        0.162438   -2.655329    2.078227
     20          1           0        0.764651   -3.633655    3.129282
     21          8           0       -0.249536   -3.740510   -1.732934
     22          1           0       -0.864514   -3.816639   -2.465800
     23          1           0        0.566060   -3.321091   -2.083625
     24          8           0       -0.566298   -2.257290    0.484777
     25          1           0       -0.624245   -2.861734   -0.290950
     26          1           0       -1.172523   -1.514480    0.333091
 ---------------------------------------------------------------------
                    Distance matrix (angstroms):
                    1          2          3          4          5
     1  C    0.000000
     2  O    1.212760   0.000000
     3  O    1.300913   2.263035   0.000000
     4  H    1.930601   2.438343   1.016694   0.000000
     5  C    1.550367   2.407636   2.352642   3.274352   0.000000
     6  F    2.379128   3.319143   2.761711   3.707742   1.340591
     7  F    2.376113   3.296980   2.781866   3.719338   1.341547
     8  F    2.377282   2.654499   3.499119   4.296300   1.330580
     9  O    5.286380   5.256877   4.595215   3.739482   6.646439
    10  H    5.519555   5.601301   4.803998   4.082662   6.749594
    11  H    5.338688   5.094249   4.870472   4.019055   6.742552
    12  O    5.071976   4.957942   4.524865   3.728058   6.418948
    13  H    4.405542   4.381956   3.744992   2.873728   5.798846
    14  H    5.912431   5.844094   5.249453   4.410375   7.261215
    15  O    3.281589   3.319614   2.580177   1.563884   4.755167
    16  H    3.269076   2.943927   2.952170   2.028352   4.815892
    17  H    3.929130   3.996176   3.151121   2.186535   5.354577
    18  O    5.463229   4.844227   5.403528   4.628870   6.873446
    19  H    4.825267   4.087014   4.896052   4.143043   6.264568
    20  H    6.328082   5.627320   6.303211   5.502043   7.748976
    21  O    5.289235   4.564816   5.389492   4.693265   6.657757
    22  H    5.549093   4.810901   5.768708   5.194636   6.787973
    23  H    5.166785   4.648663   5.045628   4.297249   6.552497
    24  O    3.719892   2.835247   3.984640   3.319598   5.182541
    25  H    4.210267   3.328205   4.459323   3.780452   5.647554
    26  H    2.957422   1.940622   3.478131   3.031254   4.336823
                    6          7          8          9         10
     6  F    0.000000
     7  F    2.172539   0.000000
     8  F    2.166159   2.166727   0.000000
     9  O    7.344395   6.674104   7.502134   0.000000
    10  H    7.497552   6.584646   7.634104   0.959945   0.000000
    11  H    7.556137   6.837311   7.448945   0.982169   1.560224
    12  O    6.433007   7.241554   7.170420   4.760796   5.606837
    13  H    5.915565   6.505801   6.635077   3.927604   4.727668
    14  H    7.250018   8.010876   8.070345   4.862103   5.717827
    15  O    5.204417   5.219030   5.639442   2.686213   3.330064
    16  H    5.411096   5.388296   5.495684   2.898537   3.610293
    17  H    5.891150   5.612800   6.272091   1.732948   2.376511
    18  O    7.830156   7.126911   7.283367   2.719768   3.205078
    19  H    7.190913   6.672836   6.605582   3.116702   3.711729
    20  H    8.698409   8.048132   8.094187   3.382552   3.893074
    21  O    6.977119   7.664731   6.934596   5.610415   6.495967
    22  H    7.003344   7.901491   6.953134   6.510112   7.377828
    23  H    6.751714   7.521586   7.003240   5.278623   6.176592
    24  O    5.954082   5.902002   5.456410   4.008235   4.692345
    25  H    6.259265   6.512669   5.885167   4.610748   5.391068
    26  H    5.164881   5.115181   4.513959   4.498181   5.065311
                   11         12         13         14         15
    11  H    0.000000
    12  O    4.954262   0.000000
    13  H    4.189574   0.977448   0.000000
    14  H    5.132267   0.959970   1.556406   0.000000
    15  O    2.937592   2.772870   1.832792   3.308122   0.000000
    16  H    2.809325   2.922638   2.161890   3.557389   0.987850
    17  H    2.157308   3.394127   2.456822   3.715566   0.986981
    18  O    1.759147   5.389890   4.787191   5.722708   3.662526
    19  H    2.288138   4.837136   4.287816   5.296420   3.249630
    20  H    2.420592   5.802730   5.318727   6.057875   4.429825
    21  O    5.301580   2.727181   3.079463   3.352941   3.856140
    22  H    6.215611   3.218722   3.695084   3.877909   4.567220
    23  H    5.136299   1.762309   2.245574   2.399946   3.382252
    24  O    3.501845   3.844237   3.419296   4.551918   2.704887
    25  H    4.156209   3.392052   3.216016   4.114102   3.064506
    26  H    4.069922   4.247129   3.780879   5.059124   2.909337
                   16         17         18         19         20
    16  H    0.000000
    17  H    1.558633   0.000000
    18  O    3.040281   3.276270   0.000000
    19  H    2.444131   3.131925   0.977774   0.000000
    20  H    3.768491   4.055509   0.959646   1.557081   0.000000
    21  O    3.220343   4.514952   4.799830   3.984004   4.968012
    22  H    3.967865   5.315676   5.663423   4.801193   5.830318
    23  H    2.972205   4.062380   4.969814   4.234048   5.226044
    24  O    1.722298   3.152372   2.749075   1.796823   3.264845
    25  H    2.153276   3.637164   3.433475   2.504889   3.771323
    26  H    2.046743   3.481956   3.393178   2.475713   4.007771
                   21         22         23         24         25
    21  O    0.000000
    22  H    0.959732   0.000000
    23  H    0.981882   1.561463   0.000000
    24  O    2.686731   3.350583   3.001766   0.000000
    25  H    1.729732   2.387373   2.200346   0.985121   0.000000
    26  H    3.174204   3.637114   3.482389   0.970713   1.582760
                   26
    26  H    0.000000
 Stoichiometry    C2H13F3O8
 Framework group  C1[X(C2H13F3O8)]
 Deg. of freedom    72
 Full point group                 C1      NOp   1
 Largest Abelian subgroup         C1      NOp   1
 Largest concise Abelian subgroup C1      NOp   1
                         Standard orientation:                         
 ---------------------------------------------------------------------
 Center     Atomic      Atomic             Coordinates (Angstroms)
 Number     Number       Type             X           Y           Z
 ---------------------------------------------------------------------
      1          6           0        1.649090    0.025010   -0.062589
      2          8           0        1.030127   -0.207863   -1.079172
      3          8           0        1.183924    0.286958    1.123740
      4          1           0        0.167512    0.284893    1.147620
      5          6           0        3.199362    0.041992   -0.064923
      6          9           0        3.681159   -0.850398    0.811830
      7          9           0        3.651832    1.256345    0.282017
      8          9           0        3.677289   -0.254584   -1.270773
      9          8           0       -2.835340    2.512249    1.221678
     10          1           0       -2.477648    3.384148    1.404283
     11          1           0       -3.072380    2.494737    0.268703
     12          8           0       -2.540489   -2.213710    1.715191
     13          1           0       -2.143830   -1.320481    1.729673
     14          1           0       -3.278431   -2.201287    2.329057
     15          8           0       -1.395867    0.245725    1.140883
     16          1           0       -1.609568    0.097666    0.187858
     17          1           0       -1.853312    1.091475    1.363557
     18          8           0       -3.211604    2.103738   -1.440781
     19          1           0       -2.739685    1.269711   -1.635031
     20          1           0       -4.051917    2.064058   -1.902538
     21          8           0       -2.820842   -2.656063   -0.961233
     22          1           0       -2.468255   -3.506787   -1.231486
     23          1           0       -2.784145   -2.627411    0.019545
     24          8           0       -1.774568   -0.239253   -1.493086
     25          1           0       -2.134565   -1.156174   -1.482130
     26          1           0       -0.819738   -0.293094   -1.659473
 ---------------------------------------------------------------------
 Rotational constants (GHZ):           0.6738924           0.2622357           0.2399913
 Standard basis: 6-31++G(d,p) (6D, 7F)
 There are   325 symmetry adapted cartesian basis functions of A   symmetry.
 There are   325 symmetry adapted basis functions of A   symmetry.
   325 basis functions,   520 primitive gaussians,   325 cartesian basis functions
    58 alpha electrons       58 beta electrons
       nuclear repulsion energy       963.0181574834 Hartrees.
 NAtoms=   26 NActive=   26 NUniq=   26 SFac= 1.00D+00 NAtFMM=   60 NAOKFM=F Big=F
 Integral buffers will be    131072 words long.
 Raffenetti 2 integral format.
 Two-electron integral symmetry is turned on.
 Nuclear repulsion after empirical dispersion term =      963.0055374024 Hartrees.
 One-electron integrals computed using PRISM.
 NBasis=   325 RedAO= T EigKep=  3.53D-05  NBF=   325
 NBsUse=   325 1.00D-06 EigRej= -1.00D+00 NBFU=   325
 Initial guess from the checkpoint file:  "/local_scratch/slurm.5787657/Gau-1895270.chk"
 B after Tr=     0.000000    0.000000    0.000000
         Rot=    1.000000   -0.000128    0.000053   -0.000024 Ang=  -0.02 deg.
 Requested convergence on RMS density matrix=1.00D-10 within 128 cycles.
 Requested convergence on MAX density matrix=1.00D-08.
 Requested convergence on             energy=1.00D-08.
 No special actions if energy rises.
 SCF Done:  E(RwB97XD) =  -985.247320222     A.U. after   12 cycles
            NFock= 12  Conv=0.61D-10     -V/T= 2.0083
 Calling FoFJK, ICntrl=      2127 FMM=F ISym2X=0 I1Cent= 0 IOpClX= 0 NMat=1 NMatS=1 NMatT=0.
 ***** Axes restored to original set *****
 -------------------------------------------------------------------
 Center     Atomic                   Forces (Hartrees/Bohr)
 Number     Number              X              Y              Z
 -------------------------------------------------------------------
      1        6          -0.000000202   -0.000011984    0.000003965
      2        8           0.000011798    0.000018816   -0.000000781
      3        8          -0.000027808    0.000021864   -0.000009551
      4        1           0.000022305   -0.000028852    0.000012196
      5        6           0.000003628   -0.000004426    0.000001203
      6        9          -0.000002588    0.000002677    0.000003936
      7        9          -0.000003733    0.000001364   -0.000004631
      8        9           0.000000014    0.000006170   -0.000001248
      9        8           0.000007970    0.000003512   -0.000002315
     10        1          -0.000003443   -0.000003775   -0.000001728
     11        1          -0.000004571   -0.000001910    0.000004346
     12        8           0.000006968    0.000025903    0.000030098
     13        1          -0.000004715   -0.000027336   -0.000029207
     14        1          -0.000001267    0.000000540    0.000001256
     15        8           0.000004346    0.000002666   -0.000013830
     16        1          -0.000013115   -0.000010957    0.000000621
     17        1           0.000005269    0.000003498    0.000006529
     18        8          -0.000004619   -0.000005090   -0.000001092
     19        1           0.000003444    0.000003824   -0.000001575
     20        1           0.000000136    0.000001339    0.000001405
     21        8           0.000005195    0.000003961   -0.000008480
     22        1           0.000001789   -0.000001871   -0.000000394
     23        1          -0.000006296    0.000001061    0.000005170
     24        8           0.000004453    0.000022121    0.000029060
     25        1          -0.000005599   -0.000017805   -0.000023351
     26        1           0.000000640   -0.000005309   -0.000001603
 -------------------------------------------------------------------
 Cartesian Forces:  Max     0.000030098 RMS     0.000011414

 GradGradGradGradGradGradGradGradGradGradGradGradGradGradGradGradGradGrad
 Berny optimization.
 Using GEDIIS/GDIIS optimizer.
 FormGI is forming the generalized inverse of G from B-inverse, IUseBI=4.
 Internal  Forces:  Max     0.000041719 RMS     0.000007413
 Search for a local minimum.
 Step number   8 out of a maximum of  156
 All quantities printed in internal units (Hartrees-Bohrs-Radians)
 Mixed Optimization -- En-DIIS/RFO-DIIS
 Swapping is turned off.
 Update second derivatives using D2CorX and points    4    5    6    7    8
 DE= -1.36D-07 DEPred=-1.42D-07 R= 9.53D-01
 Trust test= 9.53D-01 RLast= 6.72D-03 DXMaxT set to 1.64D+00
 ITU=  0  0  1  1  1  1  1  0
     Eigenvalues ---    0.00028   0.00043   0.00048   0.00079   0.00096
     Eigenvalues ---    0.00186   0.00241   0.00331   0.00394   0.00464
     Eigenvalues ---    0.00513   0.00643   0.00784   0.00852   0.00964
     Eigenvalues ---    0.01023   0.01073   0.01219   0.01331   0.01395
     Eigenvalues ---    0.01502   0.01605   0.01671   0.01782   0.01910
     Eigenvalues ---    0.01970   0.02276   0.02309   0.02417   0.02452
     Eigenvalues ---    0.02854   0.03031   0.03099   0.03379   0.03409
     Eigenvalues ---    0.03999   0.04141   0.04969   0.05290   0.05667
     Eigenvalues ---    0.06012   0.06403   0.06704   0.08250   0.08508
     Eigenvalues ---    0.11680   0.13602   0.19516   0.21558   0.21811
     Eigenvalues ---    0.23902   0.28056   0.36373   0.37580   0.37948
     Eigenvalues ---    0.38747   0.39756   0.43875   0.46418   0.47300
     Eigenvalues ---    0.47810   0.50333   0.51123   0.52590   0.55761
     Eigenvalues ---    0.57239   0.57347   0.57356   0.57441   0.59381
     Eigenvalues ---    0.90005   0.95993
 En-DIIS/RFO-DIIS/Sim-DIIS IScMMF=       -3 using points:     8    7    6    5    4    3    2
 RFO step:  Lambda=-5.82992789D-08.
 DidBck=F Rises=F RFO-DIIS coefs:    1.24613   -0.13240   -0.10130   -0.01165   -0.00084
                  RFO-DIIS coefs:   -0.00013    0.00019
 Iteration  1 RMS(Cart)=  0.00070206 RMS(Int)=  0.00000042
 Iteration  2 RMS(Cart)=  0.00000051 RMS(Int)=  0.00000027
 Variable       Old X    -DE/DX   Delta X   Delta X   Delta X     New X
                                 (Linear)    (Quad)   (Total)
    R1        2.29179  -0.00002   0.00001  -0.00002  -0.00001   2.29177
    R2        2.45837  -0.00001   0.00001  -0.00003  -0.00002   2.45835
    R3        2.92977   0.00001  -0.00001   0.00003   0.00002   2.92979
    R4        1.92127   0.00004  -0.00009   0.00019   0.00011   1.92138
    R5        2.95531   0.00000   0.00005  -0.00027  -0.00023   2.95509
    R6        2.53335  -0.00000  -0.00001   0.00001  -0.00000   2.53335
    R7        2.53516  -0.00000   0.00002  -0.00001   0.00000   2.53516
    R8        2.51443  -0.00000   0.00000   0.00001   0.00001   2.51444
    R9        1.81403  -0.00000   0.00000  -0.00001  -0.00000   1.81403
   R10        1.85603   0.00001  -0.00001   0.00001  -0.00001   1.85602
   R11        3.27480   0.00000  -0.00007  -0.00005  -0.00012   3.27468
   R12        3.32431   0.00000  -0.00002  -0.00001  -0.00004   3.32427
   R13        1.84711  -0.00004   0.00005  -0.00011  -0.00006   1.84704
   R14        1.81408  -0.00000   0.00000  -0.00000  -0.00000   1.81408
   R15        3.33028  -0.00000   0.00014  -0.00011   0.00003   3.33031
   R16        3.46347  -0.00000  -0.00000  -0.00018  -0.00018   3.46330
   R17        1.86677   0.00001  -0.00002   0.00007   0.00005   1.86681
   R18        1.86512   0.00001  -0.00001   0.00003   0.00002   1.86514
   R19        3.25467  -0.00000  -0.00001  -0.00012  -0.00013   3.25454
   R20        1.84772  -0.00000  -0.00000  -0.00000  -0.00000   1.84772
   R21        1.81347  -0.00000  -0.00000  -0.00000  -0.00001   1.81346
   R22        3.39550  -0.00000  -0.00002  -0.00004  -0.00007   3.39543
   R23        1.81363  -0.00000  -0.00000  -0.00001  -0.00001   1.81362
   R24        1.85549  -0.00001   0.00000  -0.00001  -0.00001   1.85548
   R25        3.26872   0.00000  -0.00012   0.00018   0.00006   3.26878
   R26        1.86161   0.00003  -0.00004   0.00009   0.00005   1.86166
   R27        1.83438  -0.00000   0.00000  -0.00001  -0.00000   1.83438
    A1        2.24028  -0.00000   0.00000   0.00001   0.00001   2.24028
    A2        2.10736  -0.00000   0.00000  -0.00002  -0.00001   2.10735
    A3        1.93555   0.00000  -0.00001   0.00001   0.00001   1.93555
    A4        1.95895   0.00002  -0.00003   0.00007   0.00004   1.95899
    A5        1.92953   0.00000   0.00004  -0.00001   0.00003   1.92956
    A6        1.92493   0.00001  -0.00005   0.00006   0.00000   1.92493
    A7        1.93702   0.00001  -0.00001   0.00003   0.00002   1.93703
    A8        1.88831  -0.00001   0.00001  -0.00002  -0.00002   1.88830
    A9        1.89150  -0.00001   0.00001  -0.00003  -0.00002   1.89148
   A10        1.89124  -0.00001   0.00001  -0.00002  -0.00002   1.89122
   A11        1.86575  -0.00000  -0.00000  -0.00001  -0.00001   1.86574
   A12        2.11523  -0.00000  -0.00010  -0.00003  -0.00013   2.11510
   A13        1.77377   0.00000  -0.00000  -0.00004  -0.00005   1.77373
   A14        1.86571  -0.00000  -0.00001   0.00004   0.00003   1.86574
   A15        1.85968   0.00000  -0.00003  -0.00029  -0.00032   1.85936
   A16        2.10834  -0.00000  -0.00000  -0.00006  -0.00006   2.10828
   A17        2.79865   0.00001   0.00000   0.00004   0.00004   2.79869
   A18        2.01306   0.00000  -0.00022   0.00020  -0.00001   2.01305
   A19        1.79689   0.00000  -0.00012   0.00013   0.00001   1.79690
   A20        2.02739  -0.00000  -0.00008   0.00001  -0.00007   2.02732
   A21        1.66450   0.00000   0.00001   0.00020   0.00021   1.66471
   A22        2.06081   0.00000   0.00039  -0.00047  -0.00008   2.06074
   A23        1.81917  -0.00000  -0.00004   0.00008   0.00004   1.81920
   A24        2.81368  -0.00000   0.00015   0.00005   0.00020   2.81388
   A25        1.92245  -0.00000   0.00013  -0.00009   0.00004   1.92249
   A26        2.14848  -0.00000   0.00033  -0.00008   0.00025   2.14873
   A27        1.86687   0.00000   0.00007   0.00002   0.00009   1.86696
   A28        1.86859   0.00000   0.00010  -0.00010  -0.00000   1.86859
   A29        2.13895   0.00000   0.00022   0.00031   0.00053   2.13948
   A30        1.83452  -0.00000   0.00020   0.00011   0.00031   1.83483
   A31        1.53506   0.00000   0.00010  -0.00014  -0.00005   1.53502
   A32        1.77852  -0.00000  -0.00002  -0.00013  -0.00015   1.77837
   A33        1.65480   0.00000   0.00002   0.00005   0.00007   1.65487
   A34        2.19722   0.00000   0.00001   0.00045   0.00046   2.19768
   A35        2.16684   0.00000  -0.00008  -0.00039  -0.00046   2.16638
   A36        1.88571  -0.00000   0.00003  -0.00001   0.00003   1.88574
   A37        3.10981   0.00001  -0.00002   0.00006   0.00004   3.10985
   A38        2.90283   0.00000  -0.00008  -0.00001  -0.00008   2.90275
   A39        3.01913   0.00000   0.00005   0.00005   0.00010   3.01922
   A40        2.85748   0.00000  -0.00015   0.00026   0.00011   2.85758
   A41        2.94701   0.00001  -0.00016   0.00024   0.00008   2.94709
   A42        2.84783  -0.00001  -0.00003  -0.00025  -0.00028   2.84755
   A43        3.12354  -0.00001  -0.00011  -0.00013  -0.00025   3.12330
   A44        3.03412  -0.00000   0.00001  -0.00013  -0.00013   3.03399
   A45        3.09936  -0.00000   0.00007   0.00001   0.00009   3.09945
   A46        3.13383   0.00000  -0.00009   0.00035   0.00026   3.13409
   A47        3.27000   0.00000   0.00013  -0.00010   0.00002   3.27002
   A48        3.20245   0.00000  -0.00001   0.00011   0.00010   3.20255
    D1       -0.00102   0.00001  -0.00020   0.00000  -0.00020  -0.00122
    D2        3.13741   0.00001  -0.00028   0.00006  -0.00022   3.13719
    D3       -2.12621  -0.00000  -0.00060   0.00030  -0.00031  -2.12652
    D4        2.06935  -0.00000  -0.00060   0.00030  -0.00031   2.06904
    D5       -0.02674  -0.00000  -0.00057   0.00027  -0.00030  -0.02704
    D6        1.01827   0.00000  -0.00053   0.00024  -0.00029   1.01798
    D7       -1.06935   0.00000  -0.00053   0.00024  -0.00029  -1.06964
    D8        3.11774   0.00000  -0.00050   0.00022  -0.00028   3.11746
    D9        1.70624   0.00001   0.00047   0.00114   0.00162   1.70785
   D10       -0.07344   0.00001   0.00061   0.00078   0.00139  -0.07204
   D11       -2.04674   0.00000   0.00076   0.00057   0.00133  -2.04541
   D12        2.21301  -0.00000  -0.00069   0.00039  -0.00031   2.21270
   D13       -1.88759   0.00000  -0.00016   0.00023   0.00008  -1.88751
   D14        0.03187  -0.00000  -0.00055   0.00045  -0.00010   0.03177
   D15        2.21446   0.00000  -0.00001   0.00029   0.00028   2.21474
   D16       -2.18240   0.00000   0.00024  -0.00007   0.00017  -2.18223
   D17       -0.12055   0.00000   0.00018  -0.00013   0.00005  -0.12049
   D18       -2.38677   0.00000  -0.00053   0.00046  -0.00007  -2.38684
   D19       -0.11030  -0.00000  -0.00056   0.00022  -0.00033  -0.11063
   D20        2.27696   0.00000   0.00053  -0.00007   0.00046   2.27742
   D21        0.01986  -0.00000   0.00011  -0.00054  -0.00043   0.01944
   D22       -1.91931   0.00000   0.00046  -0.00030   0.00017  -1.91914
   D23        2.10678  -0.00000   0.00004  -0.00076  -0.00072   2.10606
   D24       -1.65502  -0.00000   0.00068   0.00002   0.00070  -1.65432
   D25        0.21380   0.00000   0.00050   0.00032   0.00082   0.21462
   D26        2.12086   0.00000   0.00057   0.00040   0.00097   2.12183
   D27       -2.11979   0.00000  -0.00028  -0.00002  -0.00030  -2.12008
   D28        1.94962   0.00000  -0.00031  -0.00041  -0.00072   1.94889
   D29        0.04765   0.00000  -0.00036  -0.00041  -0.00076   0.04689
   D30        2.12520  -0.00000  -0.00005  -0.00031  -0.00036   2.12484
   D31       -0.08859  -0.00000  -0.00008  -0.00070  -0.00078  -0.08937
   D32       -1.99055  -0.00000  -0.00012  -0.00070  -0.00082  -1.99137
   D33       -0.00513  -0.00000  -0.00046   0.00009  -0.00037  -0.00550
   D34       -2.21891  -0.00000  -0.00049  -0.00031  -0.00080  -2.21971
   D35        2.16231   0.00000  -0.00053  -0.00030  -0.00084   2.16147
   D36        2.03303   0.00000   0.00009   0.00011   0.00020   2.03322
   D37       -1.74797   0.00000   0.00015  -0.00021  -0.00005  -1.74802
   D38        0.07001   0.00000   0.00029  -0.00010   0.00019   0.07020
   D39        0.00064   0.00000   0.00041  -0.00016   0.00025   0.00089
   D40        1.72988  -0.00000   0.00042  -0.00037   0.00005   1.72993
   D41       -1.57939  -0.00000   0.00035  -0.00025   0.00010  -1.57929
   D42       -2.32459   0.00000  -0.00012  -0.00017  -0.00029  -2.32489
   D43       -0.59535  -0.00000  -0.00011  -0.00038  -0.00049  -0.59585
   D44        2.37856  -0.00000  -0.00018  -0.00027  -0.00045   2.37812
   D45       -2.09521   0.00000  -0.00044   0.00043  -0.00001  -2.09521
   D46        2.64674   0.00000  -0.00054   0.00080   0.00026   2.64700
   D47       -0.42611  -0.00000  -0.00043   0.00039  -0.00004  -0.42615
   D48       -0.01279   0.00000   0.00004   0.00054   0.00058  -0.01221
   D49       -1.55403   0.00000  -0.00005   0.00090   0.00085  -1.55317
   D50        1.65631  -0.00000   0.00005   0.00049   0.00055   1.65686
         Item               Value     Threshold  Converged?
 Maximum Force            0.000042     0.000015     NO 
 RMS     Force            0.000007     0.000010     YES
 Maximum Displacement     0.003727     0.000060     NO 
 RMS     Displacement     0.000702     0.000040     NO 
 Predicted change in Energy=-2.892449D-08
 GradGradGradGradGradGradGradGradGradGradGradGradGradGradGradGradGradGrad

                          Input orientation:                          
 ---------------------------------------------------------------------
 Center     Atomic      Atomic             Coordinates (Angstroms)
 Number     Number       Type             X           Y           Z
 ---------------------------------------------------------------------
      1          6           0       -0.915205    1.336796   -0.408184
      2          8           0       -1.538107    0.334865   -0.127293
      3          8           0        0.371470    1.477480   -0.538664
      4          1           0        0.872421    0.608374   -0.372880
      5          6           0       -1.646889    2.680062   -0.661073
      6          9           0       -1.369206    3.143629   -1.887929
      7          9           0       -1.253542    3.599608    0.233056
      8          9           0       -2.965076    2.531546   -0.557237
      9          8           0        2.934150   -1.231695    2.146207
     10          1           0        3.144063   -0.568917    2.808138
     11          1           0        2.239889   -1.809924    2.531304
     12          8           0        1.985793   -2.322198   -2.389897
     13          1           0        2.041417   -1.684142   -1.651569
     14          1           0        2.855090   -2.718921   -2.481954
     15          8           0        1.596955   -0.756773   -0.134590
     16          1           0        0.857557   -1.357104    0.127684
     17          1           0        2.220140   -0.790964    0.630016
     18          8           0        0.765756   -2.717073    2.845221
     19          1           0        0.162617   -2.655597    2.078094
     20          1           0        0.764732   -3.633625    3.129554
     21          8           0       -0.249668   -3.739798   -1.733587
     22          1           0       -0.864310   -3.816077   -2.466713
     23          1           0        0.566154   -3.320626   -2.084035
     24          8           0       -0.566404   -2.257590    0.484808
     25          1           0       -0.624564   -2.861683   -0.291208
     26          1           0       -1.172681   -1.514714    0.333675
 ---------------------------------------------------------------------
                    Distance matrix (angstroms):
                    1          2          3          4          5
     1  C    0.000000
     2  O    1.212754   0.000000
     3  O    1.300904   2.263024   0.000000
     4  H    1.930662   2.438394   1.016751   0.000000
     5  C    1.550380   2.407634   2.352650   3.274427   0.000000
     6  F    2.379161   3.319265   2.761616   3.707801   1.340589
     7  F    2.376126   3.296873   2.782021   3.719457   1.341548
     8  F    2.377312   2.654524   3.499134   4.296389   1.330585
     9  O    5.285792   5.255854   4.595160   3.739302   6.645945
    10  H    5.518526   5.599669   4.803759   4.082309   6.748667
    11  H    5.338264   5.093281   4.870598   4.019007   6.742276
    12  O    5.072595   4.959560   4.524451   3.727762   6.419332
    13  H    4.406097   4.383240   3.744748   2.873539   5.799221
    14  H    5.913078   5.845530   5.249241   4.410222   7.261711
    15  O    3.281591   3.319690   2.580112   1.563765   4.755160
    16  H    3.269089   2.943974   2.952147   2.028273   4.815922
    17  H    3.928819   3.995676   3.151068   2.186388   5.354330
    18  O    5.462978   4.843341   5.403741   4.628839   6.873428
    19  H    4.825193   4.086449   4.896261   4.143019   6.264712
    20  H    6.327944   5.626637   6.303481   5.502109   7.749027
    21  O    5.288803   4.565428   5.388288   4.692249   6.657110
    22  H    5.549075   4.812194   5.767692   5.193856   6.787679
    23  H    5.166671   4.649664   5.044592   4.296382   6.552148
    24  O    3.720042   2.835437   3.984703   3.319578   5.182751
    25  H    4.210153   3.328566   4.458886   3.780071   5.647379
    26  H    2.957661   1.940869   3.478305   3.031364   4.337113
                    6          7          8          9         10
     6  F    0.000000
     7  F    2.172526   0.000000
     8  F    2.166146   2.166718   0.000000
     9  O    7.344154   6.673710   7.501430   0.000000
    10  H    7.497042   6.583812   7.632836   0.959943   0.000000
    11  H    7.555983   6.837327   7.448429   0.982165   1.560214
    12  O    6.432983   7.241613   7.171372   4.760758   5.606706
    13  H    5.915707   6.505888   6.635854   3.927439   4.727425
    14  H    7.250313   8.010989   8.071324   4.861889   5.717613
    15  O    5.204369   5.219057   5.639486   2.686201   3.329937
    16  H    5.410894   5.388584   5.495747   2.898689   3.610288
    17  H    5.891051   5.612590   6.271770   1.732885   2.376375
    18  O    7.829981   7.127512   7.283119   2.719724   3.205041
    19  H    7.190748   6.673625   6.605595   3.116654   3.711633
    20  H    8.698276   8.048776   8.094024   3.382693   3.893194
    21  O    6.975583   7.664354   6.934478   5.610711   6.496088
    22  H    7.001958   7.901432   6.953533   6.510481   7.378019
    23  H    6.750606   7.521293   7.003472   5.278824   6.176640
    24  O    5.953784   5.902738   5.456676   4.008314   4.692232
    25  H    6.258417   6.512968   5.885209   4.611106   5.391222
    26  H    5.164718   5.115951   4.514268   4.497937   5.064759
                   11         12         13         14         15
    11  H    0.000000
    12  O    4.954312   0.000000
    13  H    4.189468   0.977414   0.000000
    14  H    5.132008   0.959969   1.556397   0.000000
    15  O    2.937598   2.772753   1.832698   3.308027   0.000000
    16  H    2.809497   2.922762   2.161994   3.557371   0.987874
    17  H    2.157213   3.394034   2.456692   3.715445   0.986990
    18  O    1.759127   5.389886   4.787000   5.722247   3.662368
    19  H    2.288148   4.837155   4.287657   5.295985   3.249436
    20  H    2.420718   5.803031   5.318792   6.057665   4.429843
    21  O    5.302038   2.727200   3.079207   3.352874   3.855547
    22  H    6.216179   3.218799   3.694977   3.877876   4.566833
    23  H    5.136630   1.762324   2.245330   2.399920   3.381750
    24  O    3.501975   3.844712   3.419601   4.552046   2.704853
    25  H    4.156665   3.392566   3.216308   4.114334   3.064364
    26  H    4.069687   4.248039   3.781577   5.059726   2.909404
                   16         17         18         19         20
    16  H    0.000000
    17  H    1.558680   0.000000
    18  O    3.040222   3.276013   0.000000
    19  H    2.443998   3.131644   0.977773   0.000000
    20  H    3.768605   4.055444   0.959643   1.557128   0.000000
    21  O    3.219861   4.514664   4.800264   3.984267   4.968946
    22  H    3.967653   5.315531   5.664060   4.801725   5.831404
    23  H    2.971874   4.062134   4.970079   4.234197   5.226750
    24  O    1.722230   3.152286   2.749059   1.796787   3.264977
    25  H    2.153117   3.637152   3.433816   2.505139   3.771956
    26  H    2.046739   3.481791   3.392796   2.475406   4.007529
                   21         22         23         24         25
    21  O    0.000000
    22  H    0.959728   0.000000
    23  H    0.981878   1.561455   0.000000
    24  O    2.686733   3.350986   3.001947   0.000000
    25  H    1.729766   2.387712   2.200606   0.985146   0.000000
    26  H    3.174354   3.637793   3.482843   0.970711   1.582794
                   26
    26  H    0.000000
 Stoichiometry    C2H13F3O8
 Framework group  C1[X(C2H13F3O8)]
 Deg. of freedom    72
 Full point group                 C1      NOp   1
 Largest Abelian subgroup         C1      NOp   1
 Largest concise Abelian subgroup C1      NOp   1
                         Standard orientation:                         
 ---------------------------------------------------------------------
 Center     Atomic      Atomic             Coordinates (Angstroms)
 Number     Number       Type             X           Y           Z
 ---------------------------------------------------------------------
      1          6           0        1.649007    0.025373   -0.062747
      2          8           0        1.030175   -0.205613   -1.079832
      3          8           0        1.183699    0.285465    1.123926
      4          1           0        0.167226    0.283849    1.147613
      5          6           0        3.199297    0.041933   -0.064779
      6          9           0        3.680726   -0.851787    0.810817
      7          9           0        3.652040    1.255682    0.283917
      8          9           0        3.677384   -0.253098   -1.270949
      9          8           0       -2.834812    2.511975    1.222469
     10          1           0       -2.476660    3.383646    1.405248
     11          1           0       -3.072042    2.494855    0.269538
     12          8           0       -2.541026   -2.214142    1.714728
     13          1           0       -2.144388   -1.320943    1.729258
     14          1           0       -3.279362   -2.201610    2.328115
     15          8           0       -1.396042    0.245055    1.140689
     16          1           0       -1.609690    0.097339    0.187573
     17          1           0       -1.853256    1.090877    1.363601
     18          8           0       -3.211588    2.104296   -1.440000
     19          1           0       -2.739871    1.270228   -1.634555
     20          1           0       -4.051831    2.065163   -1.901926
     21          8           0       -2.820108   -2.656032   -0.961923
     22          1           0       -2.467787   -3.506865   -1.232163
     23          1           0       -2.783805   -2.627552    0.018870
     24          8           0       -1.774734   -0.238761   -1.493460
     25          1           0       -2.134311   -1.155878   -1.482796
     26          1           0       -0.819914   -0.292063   -1.660064
 ---------------------------------------------------------------------
 Rotational constants (GHZ):           0.6738595           0.2622444           0.2400007
 Standard basis: 6-31++G(d,p) (6D, 7F)
 There are   325 symmetry adapted cartesian basis functions of A   symmetry.
 There are   325 symmetry adapted basis functions of A   symmetry.
   325 basis functions,   520 primitive gaussians,   325 cartesian basis functions
    58 alpha electrons       58 beta electrons
       nuclear repulsion energy       963.0199952016 Hartrees.
 NAtoms=   26 NActive=   26 NUniq=   26 SFac= 1.00D+00 NAtFMM=   60 NAOKFM=F Big=F
 Integral buffers will be    131072 words long.
 Raffenetti 2 integral format.
 Two-electron integral symmetry is turned on.
 Nuclear repulsion after empirical dispersion term =      963.0073751507 Hartrees.
 One-electron integrals computed using PRISM.
 NBasis=   325 RedAO= T EigKep=  3.53D-05  NBF=   325
 NBsUse=   325 1.00D-06 EigRej= -1.00D+00 NBFU=   325
 Initial guess from the checkpoint file:  "/local_scratch/slurm.5787657/Gau-1895270.chk"
 B after Tr=    -0.000000   -0.000000   -0.000000
         Rot=    1.000000   -0.000239    0.000016    0.000012 Ang=  -0.03 deg.
 Requested convergence on RMS density matrix=1.00D-10 within 128 cycles.
 Requested convergence on MAX density matrix=1.00D-08.
 Requested convergence on             energy=1.00D-08.
 No special actions if energy rises.
 SCF Done:  E(RwB97XD) =  -985.247320239     A.U. after   12 cycles
            NFock= 12  Conv=0.86D-10     -V/T= 2.0083
 Calling FoFJK, ICntrl=      2127 FMM=F ISym2X=0 I1Cent= 0 IOpClX= 0 NMat=1 NMatS=1 NMatT=0.
 ***** Axes restored to original set *****
 -------------------------------------------------------------------
 Center     Atomic                   Forces (Hartrees/Bohr)
 Number     Number              X              Y              Z
 -------------------------------------------------------------------
      1        6          -0.000001626   -0.000001373    0.000000147
      2        8           0.000005783    0.000002117   -0.000000941
      3        8          -0.000007568    0.000006808    0.000001394
      4        1           0.000005431   -0.000008023   -0.000000215
      5        6           0.000000540   -0.000001521    0.000000308
      6        9           0.000000481    0.000000502    0.000001452
      7        9          -0.000000705    0.000000504   -0.000001073
      8        9           0.000001740    0.000001206   -0.000000280
      9        8           0.000007927    0.000004367   -0.000004248
     10        1          -0.000001703   -0.000001937    0.000000063
     11        1          -0.000006165   -0.000005317    0.000004543
     12        8          -0.000001143    0.000000252    0.000006209
     13        1          -0.000000034   -0.000002666   -0.000008276
     14        1           0.000000192    0.000001355    0.000001998
     15        8          -0.000005042   -0.000004260   -0.000003442
     16        1           0.000002430    0.000000019   -0.000000944
     17        1           0.000003491    0.000002554    0.000004263
     18        8          -0.000001323    0.000001900    0.000001381
     19        1           0.000001033   -0.000003768    0.000001400
     20        1          -0.000002336    0.000000191   -0.000002772
     21        8           0.000004747    0.000000524   -0.000006944
     22        1          -0.000003191   -0.000000967    0.000000040
     23        1          -0.000001094    0.000002578    0.000004824
     24        8          -0.000000254    0.000009558    0.000004439
     25        1          -0.000001450   -0.000003387   -0.000003605
     26        1          -0.000000160   -0.000001217    0.000000277
 -------------------------------------------------------------------
 Cartesian Forces:  Max     0.000009558 RMS     0.000003506

 GradGradGradGradGradGradGradGradGradGradGradGradGradGradGradGradGradGrad
 Berny optimization.
 Using GEDIIS/GDIIS optimizer.
 FormGI is forming the generalized inverse of G from B-inverse, IUseBI=4.
 Internal  Forces:  Max     0.000012771 RMS     0.000002773
 Search for a local minimum.
 Step number   9 out of a maximum of  156
 All quantities printed in internal units (Hartrees-Bohrs-Radians)
 Mixed Optimization -- En-DIIS/RFO-DIIS
 Swapping is turned off.
 Update second derivatives using D2CorX and points    4    5    6    7    8
                                                      9
 DE= -1.69D-08 DEPred=-2.89D-08 R= 5.84D-01
 Trust test= 5.84D-01 RLast= 4.25D-03 DXMaxT set to 1.64D+00
 ITU=  0  0  0  1  1  1  1  1  0
     Eigenvalues ---    0.00029   0.00042   0.00048   0.00079   0.00097
     Eigenvalues ---    0.00199   0.00240   0.00335   0.00393   0.00482
     Eigenvalues ---    0.00515   0.00642   0.00790   0.00856   0.00963
     Eigenvalues ---    0.01027   0.01061   0.01218   0.01359   0.01395
     Eigenvalues ---    0.01500   0.01598   0.01651   0.01780   0.01906
     Eigenvalues ---    0.01979   0.02266   0.02311   0.02433   0.02450
     Eigenvalues ---    0.02853   0.03032   0.03101   0.03385   0.03405
     Eigenvalues ---    0.03989   0.04196   0.04961   0.05274   0.05796
     Eigenvalues ---    0.05994   0.06408   0.06748   0.08244   0.08481
     Eigenvalues ---    0.11679   0.13602   0.19519   0.21564   0.21816
     Eigenvalues ---    0.23905   0.28025   0.36267   0.37580   0.37825
     Eigenvalues ---    0.38752   0.39460   0.43948   0.44821   0.47282
     Eigenvalues ---    0.47746   0.50219   0.50470   0.52562   0.55697
     Eigenvalues ---    0.57225   0.57349   0.57366   0.57423   0.59374
     Eigenvalues ---    0.87800   0.95393
 En-DIIS/RFO-DIIS/Sim-DIIS IScMMF=       -3 using points:     9    8    7    6    5    4    3    2
 RFO step:  Lambda=-2.45653825D-09.
 DidBck=F Rises=F RFO-DIIS coefs:    1.00685   -0.03595    0.05205   -0.05580    0.02359
                  RFO-DIIS coefs:    0.00998    0.00019   -0.00091
 Iteration  1 RMS(Cart)=  0.00035351 RMS(Int)=  0.00000207
 Iteration  2 RMS(Cart)=  0.00000013 RMS(Int)=  0.00000207
 Variable       Old X    -DE/DX   Delta X   Delta X   Delta X     New X
                                 (Linear)    (Quad)   (Total)
    R1        2.29177  -0.00000   0.00001  -0.00001  -0.00000   2.29177
    R2        2.45835  -0.00000   0.00002  -0.00003  -0.00001   2.45834
    R3        2.92979  -0.00000  -0.00000   0.00000   0.00000   2.92979
    R4        1.92138   0.00001  -0.00004   0.00009   0.00005   1.92143
    R5        2.95509  -0.00000   0.00010  -0.00019  -0.00009   2.95500
    R6        2.53335  -0.00000   0.00001  -0.00001  -0.00000   2.53334
    R7        2.53516  -0.00000  -0.00000  -0.00000  -0.00000   2.53516
    R8        2.51444  -0.00000   0.00000  -0.00000  -0.00000   2.51444
    R9        1.81403  -0.00000  -0.00000  -0.00000  -0.00000   1.81403
   R10        1.85602   0.00001   0.00002   0.00000   0.00002   1.85604
   R11        3.27468   0.00000   0.00015  -0.00012   0.00003   3.27471
   R12        3.32427   0.00000   0.00003  -0.00002   0.00001   3.32428
   R13        1.84704  -0.00001  -0.00002   0.00000  -0.00002   1.84703
   R14        1.81408  -0.00000   0.00000  -0.00000   0.00000   1.81408
   R15        3.33031  -0.00000   0.00001  -0.00010  -0.00008   3.33023
   R16        3.46330  -0.00000   0.00011  -0.00001   0.00010   3.46340
   R17        1.86681  -0.00000  -0.00004   0.00005   0.00000   1.86681
   R18        1.86514   0.00001  -0.00003   0.00005   0.00001   1.86516
   R19        3.25454  -0.00000   0.00005  -0.00012  -0.00007   3.25447
   R20        1.84772  -0.00000   0.00003  -0.00003  -0.00000   1.84772
   R21        1.81346  -0.00000   0.00000  -0.00000  -0.00000   1.81346
   R22        3.39543   0.00000  -0.00003  -0.00002  -0.00005   3.39538
   R23        1.81362   0.00000   0.00000  -0.00000  -0.00000   1.81362
   R24        1.85548  -0.00000   0.00001  -0.00001  -0.00000   1.85548
   R25        3.26878   0.00000   0.00009  -0.00003   0.00006   3.26884
   R26        1.86166   0.00001   0.00002  -0.00001   0.00000   1.86166
   R27        1.83438  -0.00000   0.00000  -0.00000  -0.00000   1.83438
    A1        2.24028  -0.00001  -0.00000  -0.00001  -0.00001   2.24027
    A2        2.10735   0.00000   0.00001  -0.00001  -0.00001   2.10734
    A3        1.93555   0.00000  -0.00001   0.00002   0.00001   1.93556
    A4        1.95899  -0.00001  -0.00002   0.00003   0.00001   1.95900
    A5        1.92956   0.00000  -0.00001   0.00001   0.00000   1.92956
    A6        1.92493   0.00000   0.00000   0.00001   0.00001   1.92495
    A7        1.93703   0.00000  -0.00000   0.00000   0.00000   1.93704
    A8        1.88830  -0.00000   0.00001  -0.00001  -0.00001   1.88829
    A9        1.89148  -0.00000   0.00000  -0.00001  -0.00000   1.89148
   A10        1.89122  -0.00000   0.00001  -0.00001  -0.00001   1.89121
   A11        1.86574  -0.00000  -0.00002  -0.00003  -0.00005   1.86569
   A12        2.11510   0.00000  -0.00002  -0.00002  -0.00004   2.11506
   A13        1.77373  -0.00000   0.00005   0.00001   0.00005   1.77378
   A14        1.86574  -0.00000   0.00001  -0.00006  -0.00006   1.86568
   A15        1.85936   0.00000   0.00007  -0.00005   0.00003   1.85939
   A16        2.10828   0.00000  -0.00020   0.00012  -0.00008   2.10820
   A17        2.79869  -0.00000  -0.00003  -0.00001  -0.00002   2.79867
   A18        2.01305   0.00000   0.00003   0.00024   0.00027   2.01332
   A19        1.79690  -0.00000   0.00007  -0.00009  -0.00002   1.79688
   A20        2.02732   0.00000   0.00004  -0.00002   0.00002   2.02735
   A21        1.66471   0.00000  -0.00004  -0.00004  -0.00007   1.66463
   A22        2.06074  -0.00000  -0.00008  -0.00015  -0.00022   2.06051
   A23        1.81920   0.00000  -0.00003   0.00001  -0.00002   1.81918
   A24        2.81388  -0.00000  -0.00013   0.00005  -0.00007   2.81380
   A25        1.92249   0.00000  -0.00001  -0.00007  -0.00008   1.92240
   A26        2.14873   0.00000  -0.00005   0.00012   0.00007   2.14880
   A27        1.86696  -0.00000  -0.00003   0.00000  -0.00003   1.86693
   A28        1.86859   0.00000   0.00000   0.00005   0.00005   1.86864
   A29        2.13948  -0.00000  -0.00007   0.00017   0.00010   2.13958
   A30        1.83483  -0.00000  -0.00009   0.00001  -0.00008   1.83475
   A31        1.53502   0.00000   0.00011  -0.00000   0.00011   1.53513
   A32        1.77837  -0.00000   0.00012  -0.00005   0.00007   1.77845
   A33        1.65487   0.00000  -0.00002   0.00007   0.00004   1.65492
   A34        2.19768  -0.00000  -0.00016  -0.00004  -0.00019   2.19749
   A35        2.16638   0.00000   0.00010   0.00002   0.00012   2.16650
   A36        1.88574   0.00000   0.00000   0.00001   0.00001   1.88575
   A37        3.10985  -0.00001   0.00006  -0.00009  -0.00003   3.10982
   A38        2.90275  -0.00000   0.00008  -0.00011  -0.00003   2.90272
   A39        3.01922  -0.00000  -0.00001  -0.00002  -0.00003   3.01920
   A40        2.85758  -0.00000  -0.00011   0.00010  -0.00002   2.85757
   A41        2.94709   0.00000   0.00017  -0.00001   0.00017   2.94726
   A42        2.84755  -0.00000  -0.00006  -0.00005  -0.00011   2.84744
   A43        3.12330   0.00000  -0.00004   0.00000  -0.00004   3.12325
   A44        3.03399   0.00000   0.00000   0.00013   0.00013   3.03412
   A45        3.09945   0.00000  -0.00004   0.00010   0.00006   3.09951
   A46        3.13409   0.00000  -0.00012   0.00006  -0.00007   3.13402
   A47        3.27002  -0.00000   0.00015  -0.00014   0.00001   3.27003
   A48        3.20255   0.00000   0.00010  -0.00001   0.00008   3.20263
    D1       -0.00122   0.00000  -0.00010   0.00022   0.00012  -0.00110
    D2        3.13719   0.00000  -0.00008   0.00021   0.00012   3.13731
    D3       -2.12652   0.00000   0.00011  -0.00020  -0.00009  -2.12661
    D4        2.06904   0.00000   0.00011  -0.00020  -0.00009   2.06895
    D5       -0.02704   0.00000   0.00010  -0.00020  -0.00010  -0.02714
    D6        1.01798  -0.00000   0.00009  -0.00019  -0.00010   1.01788
    D7       -1.06964  -0.00000   0.00009  -0.00019  -0.00010  -1.06974
    D8        3.11746  -0.00000   0.00008  -0.00019  -0.00010   3.11736
    D9        1.70785  -0.00000   0.00008  -0.00023  -0.00014   1.70771
   D10       -0.07204  -0.00000   0.00007  -0.00020  -0.00012  -0.07217
   D11       -2.04541   0.00000   0.00003  -0.00013  -0.00010  -2.04550
   D12        2.21270   0.00000  -0.00003   0.00012   0.00009   2.21279
   D13       -1.88751  -0.00000  -0.00015   0.00020   0.00005  -1.88746
   D14        0.03177   0.00000  -0.00004   0.00018   0.00013   0.03190
   D15        2.21474  -0.00000  -0.00017   0.00025   0.00009   2.21482
   D16       -2.18223   0.00000  -0.00053  -0.00010  -0.00064  -2.18287
   D17       -0.12049  -0.00000  -0.00053  -0.00015  -0.00067  -0.12117
   D18       -2.38684   0.00000   0.00164   0.00006   0.00171  -2.38513
   D19       -0.11063   0.00000   0.00145   0.00014   0.00159  -0.10904
   D20        2.27742  -0.00000  -0.00051   0.00011  -0.00040   2.27702
   D21        0.01944  -0.00000  -0.00044  -0.00012  -0.00055   0.01889
   D22       -1.91914  -0.00000  -0.00062   0.00009  -0.00053  -1.91968
   D23        2.10606  -0.00000  -0.00054  -0.00014  -0.00068   2.10537
   D24       -1.65432   0.00000  -0.00119  -0.00006  -0.00126  -1.65557
   D25        0.21462  -0.00000  -0.00113  -0.00012  -0.00125   0.21337
   D26        2.12183   0.00000  -0.00120  -0.00018  -0.00138   2.12045
   D27       -2.12008  -0.00000  -0.00018   0.00013  -0.00005  -2.12013
   D28        1.94889  -0.00000  -0.00007   0.00018   0.00011   1.94901
   D29        0.04689  -0.00000  -0.00007   0.00015   0.00008   0.04697
   D30        2.12484  -0.00000  -0.00021  -0.00010  -0.00032   2.12453
   D31       -0.08937   0.00000  -0.00010  -0.00006  -0.00016  -0.08953
   D32       -1.99137   0.00000  -0.00011  -0.00008  -0.00019  -1.99156
   D33       -0.00550  -0.00000  -0.00010   0.00005  -0.00005  -0.00555
   D34       -2.21971  -0.00000   0.00001   0.00010   0.00011  -2.21960
   D35        2.16147  -0.00000   0.00000   0.00008   0.00007   2.16155
   D36        2.03322  -0.00000   0.00063  -0.00001   0.00062   2.03385
   D37       -1.74802  -0.00000   0.00064   0.00020   0.00084  -1.74718
   D38        0.07020   0.00000   0.00055   0.00010   0.00065   0.07085
   D39        0.00089   0.00000   0.00003  -0.00013  -0.00010   0.00079
   D40        1.72993  -0.00000   0.00024  -0.00016   0.00007   1.73001
   D41       -1.57929  -0.00000   0.00003  -0.00023  -0.00020  -1.57949
   D42       -2.32489   0.00000   0.00021  -0.00030  -0.00009  -2.32497
   D43       -0.59585  -0.00000   0.00042  -0.00033   0.00009  -0.59576
   D44        2.37812  -0.00000   0.00021  -0.00040  -0.00019   2.37793
   D45       -2.09521  -0.00000   0.00015  -0.00002   0.00013  -2.09509
   D46        2.64700  -0.00000  -0.00004   0.00004  -0.00001   2.64700
   D47       -0.42615  -0.00000   0.00016   0.00003   0.00018  -0.42597
   D48       -0.01221  -0.00000   0.00002   0.00015   0.00017  -0.01204
   D49       -1.55317   0.00000  -0.00017   0.00021   0.00003  -1.55314
   D50        1.65686  -0.00000   0.00003   0.00019   0.00023   1.65708
         Item               Value     Threshold  Converged?
 Maximum Force            0.000013     0.000015     YES
 RMS     Force            0.000003     0.000010     YES
 Maximum Displacement     0.002026     0.000060     NO 
 RMS     Displacement     0.000354     0.000040     NO 
 Predicted change in Energy=-4.271803D-09
 GradGradGradGradGradGradGradGradGradGradGradGradGradGradGradGradGradGrad

                          Input orientation:                          
 ---------------------------------------------------------------------
 Center     Atomic      Atomic             Coordinates (Angstroms)
 Number     Number       Type             X           Y           Z
 ---------------------------------------------------------------------
      1          6           0       -0.915321    1.336940   -0.408142
      2          8           0       -1.538150    0.334960   -0.127274
      3          8           0        0.371346    1.477722   -0.538551
      4          1           0        0.872367    0.608609   -0.372835
      5          6           0       -1.647113    2.680135   -0.661090
      6          9           0       -1.369312    3.143771   -1.887892
      7          9           0       -1.253999    3.599705    0.233115
      8          9           0       -2.965299    2.531476   -0.557444
      9          8           0        2.934328   -1.232017    2.145842
     10          1           0        3.144390   -0.569420    2.807907
     11          1           0        2.240066   -1.810265    2.530939
     12          8           0        1.986095   -2.322604   -2.389546
     13          1           0        2.041491   -1.684142   -1.651563
     14          1           0        2.855363   -2.719559   -2.480882
     15          8           0        1.596915   -0.756507   -0.134714
     16          1           0        0.857531   -1.356854    0.127564
     17          1           0        2.220146   -0.790781    0.629860
     18          8           0        0.765850   -2.717231    2.845032
     19          1           0        0.162648   -2.655563    2.077971
     20          1           0        0.764677   -3.633822    3.129240
     21          8           0       -0.249700   -3.739733   -1.733458
     22          1           0       -0.864227   -3.816095   -2.466671
     23          1           0        0.566211   -3.320639   -2.083789
     24          8           0       -0.566394   -2.257283    0.484794
     25          1           0       -0.624659   -2.861444   -0.291164
     26          1           0       -1.172699   -1.514422    0.333695
 ---------------------------------------------------------------------
                    Distance matrix (angstroms):
                    1          2          3          4          5
     1  C    0.000000
     2  O    1.212752   0.000000
     3  O    1.300898   2.263013   0.000000
     4  H    1.930683   2.438396   1.016779   0.000000
     5  C    1.550380   2.407629   2.352656   3.274460   0.000000
     6  F    2.379161   3.319292   2.761581   3.707771   1.340587
     7  F    2.376135   3.296844   2.782091   3.719578   1.341547
     8  F    2.377313   2.654521   3.499136   4.296414   1.330584
     9  O    5.286035   5.256000   4.595381   3.739428   6.646308
    10  H    5.518915   5.599944   4.804097   4.082519   6.749226
    11  H    5.338498   5.093428   4.870805   4.019137   6.742619
    12  O    5.073109   4.959922   4.525049   3.728207   6.419904
    13  H    4.406332   4.383384   3.745071   2.873796   5.799461
    14  H    5.913500   5.845726   5.249776   4.410537   7.262274
    15  O    3.281556   3.319637   2.580093   1.563718   4.755134
    16  H    3.269022   2.943886   2.952101   2.028217   4.815859
    17  H    3.928841   3.995664   3.151087   2.186366   5.354391
    18  O    5.463129   4.843438   5.403878   4.628955   6.873634
    19  H    4.825230   4.086447   4.896303   4.143063   6.264772
    20  H    6.328027   5.626644   6.303592   5.502213   7.749154
    21  O    5.288868   4.565420   5.388444   4.692378   6.657135
    22  H    5.549228   4.812298   5.767910   5.194028   6.787787
    23  H    5.166795   4.649698   5.044799   4.296520   6.552264
    24  O    3.719881   2.835253   3.984576   3.319472   5.182576
    25  H    4.210058   3.328412   4.458877   3.780083   5.647243
    26  H    2.957504   1.940686   3.478191   3.031294   4.336932
                    6          7          8          9         10
     6  F    0.000000
     7  F    2.172520   0.000000
     8  F    2.166141   2.166713   0.000000
     9  O    7.344375   6.674290   7.501815   0.000000
    10  H    7.497454   6.584602   7.633442   0.959943   0.000000
    11  H    7.556199   6.837855   7.448802   0.982177   1.560195
    12  O    6.433635   7.242258   7.171819   4.760070   5.606141
    13  H    5.915925   6.506251   6.635998   3.927067   4.727140
    14  H    7.251079   8.011599   8.071745   4.860616   5.716460
    15  O    5.204258   5.219156   5.639444   2.686209   3.329969
    16  H    5.410777   5.388615   5.495668   2.898641   3.610266
    17  H    5.891008   5.612794   6.271835   1.732901   2.376366
    18  O    7.830123   7.127804   7.283354   2.719747   3.204984
    19  H    7.190774   6.673736   6.605667   3.116617   3.711547
    20  H    8.698349   8.049006   8.094150   3.382769   3.893180
    21  O    6.975672   7.664423   6.934374   5.610316   6.495747
    22  H    7.002130   7.901574   6.953511   6.510128   7.377743
    23  H    6.750794   7.521461   7.003466   5.278267   6.176156
    24  O    5.953628   5.902580   5.456483   4.008156   4.692085
    25  H    6.258326   6.512863   5.884988   4.610903   5.391043
    26  H    5.164578   5.115762   4.514071   4.497922   5.064781
                   11         12         13         14         15
    11  H    0.000000
    12  O    4.953601   0.000000
    13  H    4.189112   0.977406   0.000000
    14  H    5.130668   0.959969   1.556356   0.000000
    15  O    2.937645   2.772795   1.832753   3.307834   0.000000
    16  H    2.809484   2.922699   2.161983   3.557005   0.987875
    17  H    2.157278   3.393829   2.456604   3.714889   0.986998
    18  O    1.759135   5.389391   4.786846   5.721138   3.662512
    19  H    2.288094   4.836789   4.287555   5.295087   3.249540
    20  H    2.420764   5.802427   5.318607   6.056427   4.430007
    21  O    5.301591   2.727175   3.079240   3.352732   3.855595
    22  H    6.215795   3.218820   3.694973   3.877879   4.566873
    23  H    5.136023   1.762281   2.245305   2.399833   3.381719
    24  O    3.501822   3.844645   3.419587   4.551632   2.704816
    25  H    4.156428   3.392580   3.216377   4.114067   3.064414
    26  H    4.069689   4.248198   3.781676   5.059593   2.909400
                   16         17         18         19         20
    16  H    0.000000
    17  H    1.558673   0.000000
    18  O    3.040340   3.276152   0.000000
    19  H    2.444094   3.131730   0.977772   0.000000
    20  H    3.768722   4.055635   0.959643   1.557111   0.000000
    21  O    3.219856   4.514613   4.799939   3.984024   4.968502
    22  H    3.967666   5.315486   5.663819   4.801571   5.831019
    23  H    2.971767   4.061967   4.969630   4.233844   5.226198
    24  O    1.722193   3.152218   2.749028   1.796760   3.264921
    25  H    2.153140   3.637148   3.433662   2.505003   3.771735
    26  H    2.046742   3.481777   3.392865   2.475450   4.007537
                   21         22         23         24         25
    21  O    0.000000
    22  H    0.959728   0.000000
    23  H    0.981876   1.561483   0.000000
    24  O    2.686745   3.351082   3.001856   0.000000
    25  H    1.729798   2.387799   2.200576   0.985147   0.000000
    26  H    3.174439   3.637981   3.482880   0.970710   1.582803
                   26
    26  H    0.000000
 Stoichiometry    C2H13F3O8
 Framework group  C1[X(C2H13F3O8)]
 Deg. of freedom    72
 Full point group                 C1      NOp   1
 Largest Abelian subgroup         C1      NOp   1
 Largest concise Abelian subgroup C1      NOp   1
                         Standard orientation:                         
 ---------------------------------------------------------------------
 Center     Atomic      Atomic             Coordinates (Angstroms)
 Number     Number       Type             X           Y           Z
 ---------------------------------------------------------------------
      1          6           0        1.649134    0.025436   -0.062684
      2          8           0        1.030290   -0.205676   -1.079731
      3          8           0        1.183833    0.285748    1.123937
      4          1           0        0.167332    0.284090    1.147646
      5          6           0        3.199425    0.041891   -0.064723
      6          9           0        3.680797   -0.851634    0.811102
      7          9           0        3.652266    1.255694    0.283655
      8          9           0        3.677493   -0.253489   -1.270815
      9          8           0       -2.835231    2.511729    1.222223
     10          1           0       -2.477340    3.383521    1.404936
     11          1           0       -3.072421    2.494501    0.269272
     12          8           0       -2.541728   -2.213679    1.714806
     13          1           0       -2.144573   -1.320719    1.729359
     14          1           0       -3.280412   -2.200509    2.327761
     15          8           0       -1.395886    0.245154    1.140722
     16          1           0       -1.609498    0.097338    0.187614
     17          1           0       -1.853202    1.090956    1.363536
     18          8           0       -3.211700    2.103957   -1.440298
     19          1           0       -2.739785    1.269975   -1.634739
     20          1           0       -4.051855    2.064610   -1.902363
     21          8           0       -2.820050   -2.655990   -0.961830
     22          1           0       -2.467824   -3.506929   -1.231861
     23          1           0       -2.783933   -2.627301    0.018962
     24          8           0       -1.774430   -0.238817   -1.493382
     25          1           0       -2.134027   -1.155928   -1.482777
     26          1           0       -0.819607   -0.292117   -1.659965
 ---------------------------------------------------------------------
 Rotational constants (GHZ):           0.6739393           0.2622218           0.2399914
 Standard basis: 6-31++G(d,p) (6D, 7F)
 There are   325 symmetry adapted cartesian basis functions of A   symmetry.
 There are   325 symmetry adapted basis functions of A   symmetry.
   325 basis functions,   520 primitive gaussians,   325 cartesian basis functions
    58 alpha electrons       58 beta electrons
       nuclear repulsion energy       963.0189877463 Hartrees.
 NAtoms=   26 NActive=   26 NUniq=   26 SFac= 1.00D+00 NAtFMM=   60 NAOKFM=F Big=F
 Integral buffers will be    131072 words long.
 Raffenetti 2 integral format.
 Two-electron integral symmetry is turned on.
 Nuclear repulsion after empirical dispersion term =      963.0063676168 Hartrees.
 One-electron integrals computed using PRISM.
 NBasis=   325 RedAO= T EigKep=  3.53D-05  NBF=   325
 NBsUse=   325 1.00D-06 EigRej= -1.00D+00 NBFU=   325
 Initial guess from the checkpoint file:  "/local_scratch/slurm.5787657/Gau-1895270.chk"
 B after Tr=     0.000000   -0.000000   -0.000000
         Rot=    1.000000    0.000055    0.000020    0.000002 Ang=   0.01 deg.
 Requested convergence on RMS density matrix=1.00D-10 within 128 cycles.
 Requested convergence on MAX density matrix=1.00D-08.
 Requested convergence on             energy=1.00D-08.
 No special actions if energy rises.
 SCF Done:  E(RwB97XD) =  -985.247320248     A.U. after   11 cycles
            NFock= 11  Conv=0.61D-10     -V/T= 2.0083
 Calling FoFJK, ICntrl=      2127 FMM=F ISym2X=0 I1Cent= 0 IOpClX= 0 NMat=1 NMatS=1 NMatT=0.
 ***** Axes restored to original set *****
 -------------------------------------------------------------------
 Center     Atomic                   Forces (Hartrees/Bohr)
 Number     Number              X              Y              Z
 -------------------------------------------------------------------
      1        6           0.000001496    0.000001761   -0.000000264
      2        8          -0.000001780    0.000000138   -0.000000235
      3        8           0.000001755   -0.000002401    0.000000825
      4        1          -0.000001778    0.000003232   -0.000000759
      5        6          -0.000000097    0.000001334   -0.000000309
      6        9           0.000001056   -0.000000086   -0.000000042
      7        9           0.000001187   -0.000000405    0.000000618
      8        9           0.000000675   -0.000000247    0.000000231
      9        8          -0.000001504   -0.000001084    0.000001200
     10        1           0.000000748    0.000000382    0.000000466
     11        1          -0.000000098   -0.000000830   -0.000000963
     12        8           0.000000161    0.000002144    0.000002134
     13        1          -0.000001007   -0.000001469   -0.000000920
     14        1           0.000000240   -0.000001249   -0.000000776
     15        8           0.000000174   -0.000000108    0.000001895
     16        1          -0.000000591   -0.000000612   -0.000000437
     17        1           0.000000683   -0.000000118   -0.000001259
     18        8          -0.000000623    0.000000852    0.000001391
     19        1          -0.000000308   -0.000000857   -0.000000708
     20        1          -0.000000415   -0.000000593   -0.000000691
     21        8           0.000000219    0.000000022   -0.000000590
     22        1          -0.000000125    0.000000574   -0.000000641
     23        1           0.000000337    0.000000023   -0.000000210
     24        8          -0.000000178   -0.000000193    0.000002205
     25        1          -0.000000135   -0.000000945   -0.000001977
     26        1          -0.000000091    0.000000736   -0.000000184
 -------------------------------------------------------------------
 Cartesian Forces:  Max     0.000003232 RMS     0.000001040

 GradGradGradGradGradGradGradGradGradGradGradGradGradGradGradGradGradGrad
 Berny optimization.
 Using GEDIIS/GDIIS optimizer.
 FormGI is forming the generalized inverse of G from B-inverse, IUseBI=4.
 Internal  Forces:  Max     0.000006259 RMS     0.000001096
 Search for a local minimum.
 Step number  10 out of a maximum of  156
 All quantities printed in internal units (Hartrees-Bohrs-Radians)
 Mixed Optimization -- En-DIIS/RFO-DIIS
 Swapping is turned off.
 Update second derivatives using D2CorX and points    4    5    6    7    8
                                                      9   10
 DE= -9.06D-09 DEPred=-4.27D-09 R= 2.12D+00
 Trust test= 2.12D+00 RLast= 3.88D-03 DXMaxT set to 1.64D+00
 ITU=  0  0  0  0  1  1  1  1  1  0
     Eigenvalues ---    0.00029   0.00043   0.00049   0.00078   0.00097
     Eigenvalues ---    0.00199   0.00251   0.00333   0.00393   0.00481
     Eigenvalues ---    0.00514   0.00652   0.00785   0.00859   0.00965
     Eigenvalues ---    0.01029   0.01068   0.01222   0.01338   0.01395
     Eigenvalues ---    0.01510   0.01587   0.01652   0.01783   0.01909
     Eigenvalues ---    0.02006   0.02236   0.02308   0.02420   0.02452
     Eigenvalues ---    0.02853   0.03031   0.03107   0.03388   0.03413
     Eigenvalues ---    0.04014   0.04188   0.04974   0.05305   0.05818
     Eigenvalues ---    0.05977   0.06422   0.06710   0.08254   0.08560
     Eigenvalues ---    0.11685   0.13603   0.19527   0.21568   0.21817
     Eigenvalues ---    0.23905   0.28086   0.36309   0.37581   0.38085
     Eigenvalues ---    0.38756   0.40616   0.43808   0.44454   0.47245
     Eigenvalues ---    0.47741   0.50093   0.50577   0.52579   0.55748
     Eigenvalues ---    0.57226   0.57346   0.57376   0.57467   0.59471
     Eigenvalues ---    0.90774   0.96910
 En-DIIS/RFO-DIIS/Sim-DIIS IScMMF=       -3 using points:    10    9    8    7    6    5    4    3    2
 RFO step:  Lambda=-3.11863923D-10.
 DIIS inversion failure, remove point   9.
 DIIS inversion failure, remove point   8.
 DIIS inversion failure, remove point   7.
 RFO-DIIS uses    6 points instead of    9
 DidBck=F Rises=F RFO-DIIS coefs:    0.85254    0.18442   -0.07868    0.02555    0.01442
                  RFO-DIIS coefs:    0.00174    0.00000    0.00000    0.00000
 Iteration  1 RMS(Cart)=  0.00006041 RMS(Int)=  0.00000004
 Iteration  2 RMS(Cart)=  0.00000000 RMS(Int)=  0.00000004
 Variable       Old X    -DE/DX   Delta X   Delta X   Delta X     New X
                                 (Linear)    (Quad)   (Total)
    R1        2.29177   0.00000  -0.00000   0.00000   0.00000   2.29177
    R2        2.45834   0.00000  -0.00000   0.00000   0.00000   2.45834
    R3        2.92979  -0.00000   0.00000  -0.00001  -0.00000   2.92979
    R4        1.92143  -0.00000   0.00001  -0.00003  -0.00002   1.92142
    R5        2.95500   0.00000  -0.00000   0.00005   0.00005   2.95505
    R6        2.53334   0.00000   0.00000  -0.00000   0.00000   2.53334
    R7        2.53516   0.00000  -0.00000   0.00000  -0.00000   2.53516
    R8        2.51444  -0.00000   0.00000  -0.00000  -0.00000   2.51444
    R9        1.81403   0.00000  -0.00000   0.00000   0.00000   1.81403
   R10        1.85604  -0.00000  -0.00000   0.00000  -0.00000   1.85604
   R11        3.27471   0.00000  -0.00000   0.00002   0.00002   3.27473
   R12        3.32428  -0.00000  -0.00000   0.00001   0.00001   3.32429
   R13        1.84703  -0.00000  -0.00001   0.00000  -0.00000   1.84703
   R14        1.81408   0.00000  -0.00000   0.00000   0.00000   1.81408
   R15        3.33023  -0.00000  -0.00001  -0.00002  -0.00003   3.33020
   R16        3.46340   0.00000  -0.00002   0.00000  -0.00002   3.46338
   R17        1.86681   0.00000   0.00000  -0.00001  -0.00000   1.86681
   R18        1.86516  -0.00000   0.00000  -0.00000  -0.00000   1.86515
   R19        3.25447   0.00000   0.00000   0.00002   0.00003   3.25450
   R20        1.84772   0.00000   0.00000   0.00000   0.00000   1.84772
   R21        1.81346   0.00000   0.00000   0.00000   0.00000   1.81346
   R22        3.39538   0.00000   0.00001   0.00002   0.00003   3.39541
   R23        1.81362   0.00000  -0.00000   0.00000   0.00000   1.81362
   R24        1.85548  -0.00000   0.00000   0.00000   0.00000   1.85548
   R25        3.26884   0.00000   0.00001   0.00001   0.00002   3.26887
   R26        1.86166   0.00000   0.00001  -0.00000   0.00001   1.86167
   R27        1.83438   0.00000  -0.00000   0.00000   0.00000   1.83438
    A1        2.24027   0.00000   0.00000  -0.00000   0.00000   2.24027
    A2        2.10734  -0.00000  -0.00000   0.00000   0.00000   2.10735
    A3        1.93556  -0.00000  -0.00000  -0.00000  -0.00000   1.93556
    A4        1.95900   0.00001   0.00001  -0.00001  -0.00000   1.95899
    A5        1.92956  -0.00000  -0.00000  -0.00000  -0.00001   1.92956
    A6        1.92495  -0.00000   0.00001  -0.00001   0.00000   1.92495
    A7        1.93704  -0.00000   0.00000  -0.00000  -0.00000   1.93703
    A8        1.88829   0.00000  -0.00000   0.00000   0.00000   1.88829
    A9        1.89148   0.00000  -0.00000   0.00000   0.00000   1.89148
   A10        1.89121   0.00000  -0.00000   0.00000   0.00000   1.89122
   A11        1.86569   0.00000   0.00001   0.00001   0.00001   1.86570
   A12        2.11506  -0.00000   0.00002  -0.00000   0.00002   2.11508
   A13        1.77378   0.00000  -0.00001  -0.00000  -0.00001   1.77377
   A14        1.86568   0.00000   0.00001   0.00001   0.00002   1.86570
   A15        1.85939   0.00000  -0.00001   0.00000  -0.00001   1.85938
   A16        2.10820  -0.00000   0.00001  -0.00003  -0.00001   2.10818
   A17        2.79867   0.00000   0.00000  -0.00000   0.00000   2.79867
   A18        2.01332  -0.00000  -0.00001  -0.00002  -0.00003   2.01329
   A19        1.79688   0.00000   0.00002  -0.00001   0.00001   1.79689
   A20        2.02735  -0.00000   0.00001  -0.00001  -0.00000   2.02734
   A21        1.66463  -0.00000   0.00002   0.00000   0.00002   1.66465
   A22        2.06051   0.00000  -0.00003   0.00003   0.00001   2.06052
   A23        1.81918  -0.00000   0.00001   0.00000   0.00001   1.81920
   A24        2.81380   0.00000  -0.00001  -0.00002  -0.00002   2.81378
   A25        1.92240  -0.00000  -0.00001   0.00001  -0.00000   1.92240
   A26        2.14880  -0.00000  -0.00005  -0.00003  -0.00008   2.14872
   A27        1.86693  -0.00000  -0.00000  -0.00000  -0.00001   1.86692
   A28        1.86864   0.00000  -0.00002   0.00002  -0.00001   1.86863
   A29        2.13958  -0.00000  -0.00003  -0.00002  -0.00005   2.13953
   A30        1.83475  -0.00000  -0.00001   0.00001  -0.00000   1.83475
   A31        1.53513   0.00000  -0.00003   0.00001  -0.00003   1.53510
   A32        1.77845  -0.00000  -0.00001  -0.00001  -0.00003   1.77842
   A33        1.65492  -0.00000  -0.00001  -0.00000  -0.00001   1.65491
   A34        2.19749   0.00000   0.00004   0.00002   0.00006   2.19755
   A35        2.16650  -0.00000  -0.00002  -0.00001  -0.00003   2.16647
   A36        1.88575  -0.00000  -0.00001  -0.00001  -0.00001   1.88574
   A37        3.10982   0.00001   0.00001   0.00000   0.00001   3.10983
   A38        2.90272   0.00000   0.00001   0.00002   0.00003   2.90275
   A39        3.01920   0.00000   0.00000  -0.00001  -0.00001   3.01919
   A40        2.85757  -0.00000   0.00003  -0.00002   0.00001   2.85758
   A41        2.94726   0.00000   0.00000  -0.00000   0.00000   2.94726
   A42        2.84744  -0.00000   0.00001   0.00001   0.00002   2.84746
   A43        3.12325   0.00000   0.00001   0.00001   0.00002   3.12328
   A44        3.03412  -0.00000  -0.00002  -0.00000  -0.00003   3.03410
   A45        3.09951   0.00000  -0.00002  -0.00000  -0.00002   3.09949
   A46        3.13402   0.00000   0.00003   0.00001   0.00004   3.13406
   A47        3.27003   0.00000  -0.00002   0.00001  -0.00001   3.27002
   A48        3.20263  -0.00000  -0.00001  -0.00003  -0.00004   3.20259
    D1       -0.00110  -0.00000   0.00001  -0.00001  -0.00001  -0.00111
    D2        3.13731  -0.00000   0.00002  -0.00002  -0.00000   3.13731
    D3       -2.12661  -0.00000   0.00009   0.00001   0.00009  -2.12652
    D4        2.06895  -0.00000   0.00009   0.00001   0.00009   2.06904
    D5       -0.02714   0.00000   0.00008   0.00001   0.00009  -0.02705
    D6        1.01788   0.00000   0.00008   0.00001   0.00009   1.01797
    D7       -1.06974   0.00000   0.00008   0.00001   0.00009  -1.06965
    D8        3.11736   0.00000   0.00007   0.00001   0.00009   3.11744
    D9        1.70771   0.00000   0.00001  -0.00003  -0.00001   1.70770
   D10       -0.07217  -0.00000  -0.00002  -0.00002  -0.00004  -0.07221
   D11       -2.04550  -0.00000  -0.00005  -0.00001  -0.00006  -2.04556
   D12        2.21279   0.00000   0.00008  -0.00001   0.00007   2.21286
   D13       -1.88746  -0.00000   0.00002  -0.00003  -0.00001  -1.88748
   D14        0.03190   0.00000   0.00006  -0.00002   0.00004   0.03194
   D15        2.21482  -0.00000  -0.00001  -0.00003  -0.00004   2.21478
   D16       -2.18287  -0.00000   0.00005   0.00000   0.00005  -2.18281
   D17       -0.12117   0.00000   0.00006   0.00001   0.00007  -0.12110
   D18       -2.38513  -0.00000  -0.00019   0.00005  -0.00015  -2.38528
   D19       -0.10904  -0.00000  -0.00018   0.00002  -0.00016  -0.10920
   D20        2.27702  -0.00000  -0.00001  -0.00005  -0.00005   2.27697
   D21        0.01889  -0.00000   0.00005  -0.00004   0.00002   0.01890
   D22       -1.91968   0.00000   0.00001  -0.00005  -0.00004  -1.91971
   D23        2.10537   0.00000   0.00007  -0.00004   0.00003   2.10540
   D24       -1.65557  -0.00000   0.00012   0.00003   0.00015  -1.65543
   D25        0.21337   0.00000   0.00015   0.00001   0.00016   0.21353
   D26        2.12045   0.00000   0.00016   0.00003   0.00019   2.12064
   D27       -2.12013   0.00000   0.00003  -0.00001   0.00002  -2.12010
   D28        1.94901  -0.00000   0.00000  -0.00003  -0.00003   1.94898
   D29        0.04697  -0.00000   0.00001  -0.00002  -0.00000   0.04697
   D30        2.12453  -0.00000   0.00004   0.00002   0.00005   2.12458
   D31       -0.08953  -0.00000   0.00001  -0.00000   0.00000  -0.08952
   D32       -1.99156  -0.00000   0.00002   0.00001   0.00003  -1.99154
   D33       -0.00555   0.00000   0.00006  -0.00002   0.00004  -0.00551
   D34       -2.21960   0.00000   0.00003  -0.00004  -0.00001  -2.21962
   D35        2.16155   0.00000   0.00004  -0.00003   0.00001   2.16155
   D36        2.03385   0.00000  -0.00008  -0.00002  -0.00010   2.03375
   D37       -1.74718  -0.00000  -0.00013  -0.00002  -0.00015  -1.74733
   D38        0.07085  -0.00000  -0.00011  -0.00001  -0.00012   0.07073
   D39        0.00079  -0.00000  -0.00004   0.00003  -0.00001   0.00078
   D40        1.73001  -0.00000  -0.00007   0.00001  -0.00006   1.72995
   D41       -1.57949  -0.00000  -0.00002   0.00003   0.00001  -1.57948
   D42       -2.32497   0.00000   0.00002   0.00006   0.00008  -2.32489
   D43       -0.59576   0.00000  -0.00001   0.00004   0.00003  -0.59573
   D44        2.37793   0.00000   0.00004   0.00007   0.00011   2.37803
   D45       -2.09509   0.00000   0.00005   0.00000   0.00005  -2.09503
   D46        2.64700   0.00000   0.00009  -0.00000   0.00009   2.64709
   D47       -0.42597  -0.00000   0.00004  -0.00001   0.00003  -0.42593
   D48       -0.01204   0.00000  -0.00001   0.00002   0.00001  -0.01203
   D49       -1.55314   0.00000   0.00003   0.00001   0.00005  -1.55309
   D50        1.65708  -0.00000  -0.00002   0.00001  -0.00001   1.65707
         Item               Value     Threshold  Converged?
 Maximum Force            0.000006     0.000015     YES
 RMS     Force            0.000001     0.000010     YES
 Maximum Displacement     0.000248     0.000060     NO 
 RMS     Displacement     0.000060     0.000040     NO 
 Predicted change in Energy=-4.223224D-10
 GradGradGradGradGradGradGradGradGradGradGradGradGradGradGradGradGradGrad

                          Input orientation:                          
 ---------------------------------------------------------------------
 Center     Atomic      Atomic             Coordinates (Angstroms)
 Number     Number       Type             X           Y           Z
 ---------------------------------------------------------------------
      1          6           0       -0.915325    1.336915   -0.408164
      2          8           0       -1.538171    0.334931   -0.127347
      3          8           0        0.371347    1.477691   -0.538537
      4          1           0        0.872352    0.608579   -0.372832
      5          6           0       -1.647096    2.680124   -0.661096
      6          9           0       -1.369338    3.143728   -1.887920
      7          9           0       -1.253915    3.599696    0.233076
      8          9           0       -2.965279    2.531495   -0.557385
      9          8           0        2.934322   -1.231998    2.145887
     10          1           0        3.144415   -0.569384    2.807925
     11          1           0        2.240038   -1.810210    2.530998
     12          8           0        1.986072   -2.322558   -2.389579
     13          1           0        2.041486   -1.684149   -1.651554
     14          1           0        2.855330   -2.719521   -2.480972
     15          8           0        1.596913   -0.756557   -0.134691
     16          1           0        0.857538   -1.356911    0.127596
     17          1           0        2.220158   -0.790812    0.629870
     18          8           0        0.765822   -2.717176    2.845104
     19          1           0        0.162646   -2.655568    2.078019
     20          1           0        0.764723   -3.633768    3.129310
     21          8           0       -0.249703   -3.739708   -1.733530
     22          1           0       -0.864255   -3.815964   -2.466734
     23          1           0        0.566211   -3.320602   -2.083842
     24          8           0       -0.566400   -2.257354    0.484810
     25          1           0       -0.624642   -2.861492   -0.291172
     26          1           0       -1.172698   -1.514489    0.333703
 ---------------------------------------------------------------------
                    Distance matrix (angstroms):
                    1          2          3          4          5
     1  C    0.000000
     2  O    1.212752   0.000000
     3  O    1.300900   2.263015   0.000000
     4  H    1.930676   2.438394   1.016769   0.000000
     5  C    1.550378   2.407630   2.352653   3.274448   0.000000
     6  F    2.379155   3.319256   2.761612   3.707782   1.340588
     7  F    2.376133   3.296877   2.782044   3.719532   1.341547
     8  F    2.377309   2.654518   3.499133   4.296403   1.330583
     9  O    5.286045   5.256048   4.595365   3.739436   6.646295
    10  H    5.518940   5.600019   4.804085   4.082534   6.749221
    11  H    5.338481   5.093455   4.870764   4.019121   6.742578
    12  O    5.073051   4.959862   4.524995   3.728164   6.419843
    13  H    4.406311   4.383359   3.745050   2.873779   5.799441
    14  H    5.913463   5.845689   5.249744   4.410522   7.262228
    15  O    3.281577   3.319661   2.580109   1.563744   4.755151
    16  H    3.269064   2.943933   2.952131   2.028250   4.815898
    17  H    3.928867   3.995712   3.151092   2.186387   5.354404
    18  O    5.463119   4.843470   5.403846   4.628943   6.873606
    19  H    4.825251   4.086501   4.896299   4.143067   6.264783
    20  H    6.328031   5.626696   6.303559   5.502190   7.749147
    21  O    5.288832   4.565375   5.388409   4.692345   6.657106
    22  H    5.549097   4.812154   5.767793   5.193921   6.787660
    23  H    5.166750   4.649647   5.044755   4.296480   6.552224
    24  O    3.719935   2.835315   3.984616   3.319507   5.182633
    25  H    4.210084   3.328437   4.458889   3.780086   5.647279
    26  H    2.957552   1.940745   3.478220   3.031310   4.336987
                    6          7          8          9         10
     6  F    0.000000
     7  F    2.172522   0.000000
     8  F    2.166144   2.166714   0.000000
     9  O    7.344390   6.674237   7.501790   0.000000
    10  H    7.497475   6.584556   7.633422   0.959943   0.000000
    11  H    7.556185   6.837780   7.448747   0.982176   1.560203
    12  O    6.433562   7.242163   7.171795   4.760141   5.606195
    13  H    5.915910   6.506190   6.636005   3.927105   4.727167
    14  H    7.251015   8.011520   8.071731   4.860739   5.716563
    15  O    5.204294   5.219138   5.639464   2.686213   3.329983
    16  H    5.410825   5.388628   5.495710   2.898644   3.610287
    17  H    5.891040   5.612770   6.271847   1.732912   2.376385
    18  O    7.830110   7.127756   7.283310   2.719752   3.205011
    19  H    7.190791   6.673738   6.605671   3.116624   3.711586
    20  H    8.698349   8.048980   8.094140   3.382718   3.893157
    21  O    6.975608   7.664387   6.934382   5.610392   6.495829
    22  H    7.001961   7.901445   6.953428   6.510172   7.377787
    23  H    6.750725   7.521402   7.003466   5.278336   6.176223
    24  O    5.953674   5.902633   5.456543   4.008190   4.692148
    25  H    6.258342   6.512893   5.885046   4.610936   5.391099
    26  H    5.164616   5.115820   4.514131   4.497935   5.064826
                   11         12         13         14         15
    11  H    0.000000
    12  O    4.953693   0.000000
    13  H    4.189159   0.977404   0.000000
    14  H    5.130816   0.959970   1.556365   0.000000
    15  O    2.937634   2.772783   1.832743   3.307851   0.000000
    16  H    2.809471   2.922709   2.161988   3.557036   0.987874
    17  H    2.157280   3.393834   2.456596   3.714929   0.986996
    18  O    1.759137   5.389493   4.786899   5.721288   3.662502
    19  H    2.288095   4.836859   4.287587   5.295190   3.249531
    20  H    2.420723   5.802508   5.318628   6.056546   4.429965
    21  O    5.301695   2.727160   3.079219   3.352712   3.855576
    22  H    6.215868   3.218785   3.694927   3.877847   4.566809
    23  H    5.136120   1.762263   2.245282   2.399808   3.381696
    24  O    3.501845   3.844668   3.419602   4.551669   2.704828
    25  H    4.156468   3.392579   3.216367   4.114072   3.064400
    26  H    4.069683   4.248184   3.781667   5.059595   2.909398
                   16         17         18         19         20
    16  H    0.000000
    17  H    1.558679   0.000000
    18  O    3.040327   3.276162   0.000000
    19  H    2.444082   3.131742   0.977772   0.000000
    20  H    3.768685   4.055601   0.959643   1.557109   0.000000
    21  O    3.219859   4.514627   4.800078   3.984130   4.968651
    22  H    3.967627   5.315459   5.663931   4.801648   5.831164
    23  H    2.971769   4.061971   4.969757   4.233937   5.226322
    24  O    1.722207   3.152252   2.749044   1.796774   3.264933
    25  H    2.153134   3.637158   3.433722   2.505053   3.771795
    26  H    2.046746   3.481795   3.392853   2.475447   4.007538
                   21         22         23         24         25
    21  O    0.000000
    22  H    0.959728   0.000000
    23  H    0.981877   1.561480   0.000000
    24  O    2.686764   3.351059   3.001879   0.000000
    25  H    1.729809   2.387783   2.200586   0.985151   0.000000
    26  H    3.174424   3.637908   3.482868   0.970710   1.582798
                   26
    26  H    0.000000
 Stoichiometry    C2H13F3O8
 Framework group  C1[X(C2H13F3O8)]
 Deg. of freedom    72
 Full point group                 C1      NOp   1
 Largest Abelian subgroup         C1      NOp   1
 Largest concise Abelian subgroup C1      NOp   1
                         Standard orientation:                         
 ---------------------------------------------------------------------
 Center     Atomic      Atomic             Coordinates (Angstroms)
 Number     Number       Type             X           Y           Z
 ---------------------------------------------------------------------
      1          6           0        1.649124    0.025422   -0.062693
      2          8           0        1.030289   -0.205729   -1.079738
      3          8           0        1.183811    0.285745    1.123922
      4          1           0        0.167320    0.284065    1.147626
      5          6           0        3.199413    0.041913   -0.064722
      6          9           0        3.680791   -0.851664    0.811048
      7          9           0        3.652222    1.255701    0.283745
      8          9           0        3.677492   -0.253374   -1.270830
      9          8           0       -2.835226    2.511739    1.222260
     10          1           0       -2.477337    3.383520    1.405028
     11          1           0       -3.072381    2.494544    0.269300
     12          8           0       -2.541645   -2.213741    1.714792
     13          1           0       -2.144558   -1.320753    1.729336
     14          1           0       -3.280319   -2.200643    2.327760
     15          8           0       -1.395924    0.245134    1.140702
     16          1           0       -1.609551    0.097340    0.187594
     17          1           0       -1.853234    1.090927    1.363556
     18          8           0       -3.211666    2.104039   -1.440281
     19          1           0       -2.739806    1.270027   -1.634730
     20          1           0       -4.051859    2.064710   -1.902280
     21          8           0       -2.819995   -2.656048   -0.961827
     22          1           0       -2.467663   -3.506944   -1.231855
     23          1           0       -2.783869   -2.627353    0.018966
     24          8           0       -1.774490   -0.238811   -1.493416
     25          1           0       -2.134068   -1.155933   -1.482787
     26          1           0       -0.819666   -0.292107   -1.659993
 ---------------------------------------------------------------------
 Rotational constants (GHZ):           0.6739230           0.2622246           0.2399918
 Standard basis: 6-31++G(d,p) (6D, 7F)
 There are   325 symmetry adapted cartesian basis functions of A   symmetry.
 There are   325 symmetry adapted basis functions of A   symmetry.
   325 basis functions,   520 primitive gaussians,   325 cartesian basis functions
    58 alpha electrons       58 beta electrons
       nuclear repulsion energy       963.0178342323 Hartrees.
 NAtoms=   26 NActive=   26 NUniq=   26 SFac= 1.00D+00 NAtFMM=   60 NAOKFM=F Big=F
 Integral buffers will be    131072 words long.
 Raffenetti 2 integral format.
 Two-electron integral symmetry is turned on.
 Nuclear repulsion after empirical dispersion term =      963.0052141318 Hartrees.
 One-electron integrals computed using PRISM.
 NBasis=   325 RedAO= T EigKep=  3.53D-05  NBF=   325
 NBsUse=   325 1.00D-06 EigRej= -1.00D+00 NBFU=   325
 Initial guess from the checkpoint file:  "/local_scratch/slurm.5787657/Gau-1895270.chk"
 B after Tr=    -0.000000    0.000000    0.000000
         Rot=    1.000000   -0.000008   -0.000001   -0.000003 Ang=  -0.00 deg.
 Requested convergence on RMS density matrix=1.00D-10 within 128 cycles.
 Requested convergence on MAX density matrix=1.00D-08.
 Requested convergence on             energy=1.00D-08.
 No special actions if energy rises.
 SCF Done:  E(RwB97XD) =  -985.247320248     A.U. after    9 cycles
            NFock=  9  Conv=0.70D-10     -V/T= 2.0083
 Calling FoFJK, ICntrl=      2127 FMM=F ISym2X=0 I1Cent= 0 IOpClX= 0 NMat=1 NMatS=1 NMatT=0.
 ***** Axes restored to original set *****
 -------------------------------------------------------------------
 Center     Atomic                   Forces (Hartrees/Bohr)
 Number     Number              X              Y              Z
 -------------------------------------------------------------------
      1        6           0.000000578    0.000000054    0.000000059
      2        8           0.000000114    0.000000146   -0.000000044
      3        8           0.000000193    0.000000268    0.000000135
      4        1           0.000000216   -0.000000140    0.000000162
      5        6           0.000000566    0.000000293    0.000000095
      6        9           0.000000672    0.000000422    0.000000113
      7        9           0.000000553    0.000000256    0.000000256
      8        9           0.000000386    0.000000496   -0.000000043
      9        8          -0.000000415   -0.000000475    0.000000277
     10        1          -0.000000105   -0.000000527    0.000000311
     11        1          -0.000000328   -0.000000556    0.000000009
     12        8          -0.000000035   -0.000000264   -0.000000245
     13        1          -0.000000046    0.000000173    0.000000406
     14        1           0.000000014   -0.000000185    0.000000039
     15        8           0.000000162   -0.000000162    0.000000413
     16        1           0.000000069   -0.000000046   -0.000000058
     17        1          -0.000000215   -0.000000313   -0.000000073
     18        8          -0.000000465    0.000000091    0.000000334
     19        1          -0.000000373   -0.000000541   -0.000000141
     20        1          -0.000000724   -0.000000277   -0.000000545
     21        8          -0.000000246    0.000000426   -0.000000173
     22        1          -0.000000019    0.000000322   -0.000000364
     23        1          -0.000000068    0.000000114   -0.000000164
     24        8          -0.000000329   -0.000000022   -0.000000507
     25        1          -0.000000067    0.000000257   -0.000000102
     26        1          -0.000000090    0.000000189   -0.000000149
 -------------------------------------------------------------------
 Cartesian Forces:  Max     0.000000724 RMS     0.000000305

 GradGradGradGradGradGradGradGradGradGradGradGradGradGradGradGradGradGrad
 Berny optimization.
 Using GEDIIS/GDIIS optimizer.
 FormGI is forming the generalized inverse of G from B-inverse, IUseBI=4.
 Internal  Forces:  Max     0.000000394 RMS     0.000000085
 Search for a local minimum.
 Step number  11 out of a maximum of  156
 All quantities printed in internal units (Hartrees-Bohrs-Radians)
 Mixed Optimization -- En-DIIS/RFO-DIIS
 Swapping is turned off.
 Update second derivatives using D2CorX and points    4    5    6    7    8
                                                      9   10   11
 DE= -1.34D-10 DEPred=-4.22D-10 R= 3.17D-01
 Trust test= 3.17D-01 RLast= 5.72D-04 DXMaxT set to 1.64D+00
 ITU=  0  0  0  0  0  1  1  1  1  1  0
     Eigenvalues ---    0.00029   0.00043   0.00049   0.00079   0.00100
     Eigenvalues ---    0.00201   0.00249   0.00334   0.00393   0.00479
     Eigenvalues ---    0.00515   0.00642   0.00778   0.00849   0.00970
     Eigenvalues ---    0.01029   0.01066   0.01224   0.01336   0.01396
     Eigenvalues ---    0.01507   0.01590   0.01652   0.01783   0.01902
     Eigenvalues ---    0.01979   0.02219   0.02305   0.02418   0.02453
     Eigenvalues ---    0.02854   0.03032   0.03112   0.03381   0.03409
     Eigenvalues ---    0.04010   0.04195   0.04966   0.05295   0.05815
     Eigenvalues ---    0.06009   0.06380   0.06692   0.08249   0.08540
     Eigenvalues ---    0.11684   0.13603   0.19524   0.21584   0.21814
     Eigenvalues ---    0.23910   0.28121   0.36343   0.37580   0.38099
     Eigenvalues ---    0.38757   0.40784   0.43951   0.44780   0.47249
     Eigenvalues ---    0.47738   0.50123   0.50618   0.52576   0.55729
     Eigenvalues ---    0.57240   0.57332   0.57383   0.57457   0.59417
     Eigenvalues ---    0.91228   0.98371
 En-DIIS/RFO-DIIS/Sim-DIIS IScMMF=       -3 using points:    11   10    9    8    7    6    5    4    3    2
 RFO step:  Lambda=-4.59802835D-12.
 DIIS inversion failure, remove point  10.
 DIIS inversion failure, remove point   9.
 DIIS inversion failure, remove point   8.
 DIIS inversion failure, remove point   7.
 DIIS inversion failure, remove point   6.
 DIIS inversion failure, remove point   5.
 DIIS inversion failure, remove point   4.
 DIIS inversion failure, remove point   3.
 RFO-DIIS uses    2 points instead of   10
 DidBck=F Rises=F RFO-DIIS coefs:    0.97809    0.02191    0.00000    0.00000    0.00000
                  RFO-DIIS coefs:    0.00000    0.00000    0.00000    0.00000    0.00000
 Iteration  1 RMS(Cart)=  0.00001170 RMS(Int)=  0.00000000
 Iteration  2 RMS(Cart)=  0.00000000 RMS(Int)=  0.00000000
 Variable       Old X    -DE/DX   Delta X   Delta X   Delta X     New X
                                 (Linear)    (Quad)   (Total)
    R1        2.29177   0.00000  -0.00000  -0.00000  -0.00000   2.29177
    R2        2.45834  -0.00000  -0.00000  -0.00000  -0.00000   2.45834
    R3        2.92979   0.00000   0.00000   0.00000   0.00000   2.92979
    R4        1.92142   0.00000   0.00000  -0.00000   0.00000   1.92142
    R5        2.95505   0.00000  -0.00000   0.00000   0.00000   2.95505
    R6        2.53334   0.00000  -0.00000   0.00000   0.00000   2.53334
    R7        2.53516   0.00000   0.00000   0.00000   0.00000   2.53516
    R8        2.51444   0.00000   0.00000   0.00000   0.00000   2.51444
    R9        1.81403   0.00000  -0.00000   0.00000   0.00000   1.81403
   R10        1.85604  -0.00000   0.00000   0.00000   0.00000   1.85604
   R11        3.27473   0.00000  -0.00000   0.00000   0.00000   3.27473
   R12        3.32429  -0.00000  -0.00000   0.00000   0.00000   3.32429
   R13        1.84703   0.00000   0.00000   0.00000   0.00000   1.84703
   R14        1.81408   0.00000  -0.00000   0.00000   0.00000   1.81408
   R15        3.33020  -0.00000   0.00000  -0.00001  -0.00001   3.33019
   R16        3.46338  -0.00000   0.00000  -0.00000  -0.00000   3.46338
   R17        1.86681  -0.00000   0.00000   0.00000   0.00000   1.86681
   R18        1.86515  -0.00000   0.00000  -0.00000  -0.00000   1.86515
   R19        3.25450   0.00000  -0.00000  -0.00000  -0.00000   3.25450
   R20        1.84772  -0.00000  -0.00000  -0.00000  -0.00000   1.84772
   R21        1.81346  -0.00000  -0.00000   0.00000   0.00000   1.81346
   R22        3.39541   0.00000  -0.00000   0.00000   0.00000   3.39541
   R23        1.81362  -0.00000  -0.00000  -0.00000  -0.00000   1.81362
   R24        1.85548  -0.00000  -0.00000   0.00000   0.00000   1.85548
   R25        3.26887  -0.00000  -0.00000  -0.00001  -0.00001   3.26886
   R26        1.86167  -0.00000  -0.00000   0.00000   0.00000   1.86167
   R27        1.83438  -0.00000  -0.00000  -0.00000  -0.00000   1.83438
    A1        2.24027   0.00000  -0.00000   0.00000   0.00000   2.24027
    A2        2.10735   0.00000  -0.00000   0.00000   0.00000   2.10735
    A3        1.93556  -0.00000   0.00000  -0.00000  -0.00000   1.93556
    A4        1.95899  -0.00000   0.00000  -0.00000  -0.00000   1.95899
    A5        1.92956   0.00000   0.00000   0.00000   0.00000   1.92956
    A6        1.92495   0.00000  -0.00000  -0.00000  -0.00000   1.92495
    A7        1.93703   0.00000   0.00000   0.00000   0.00000   1.93703
    A8        1.88829  -0.00000  -0.00000  -0.00000  -0.00000   1.88829
    A9        1.89148  -0.00000  -0.00000  -0.00000  -0.00000   1.89148
   A10        1.89122  -0.00000  -0.00000  -0.00000  -0.00000   1.89122
   A11        1.86570   0.00000  -0.00000   0.00000   0.00000   1.86571
   A12        2.11508   0.00000  -0.00000   0.00001   0.00001   2.11509
   A13        1.77377   0.00000   0.00000   0.00000   0.00000   1.77378
   A14        1.86570   0.00000  -0.00000   0.00000   0.00000   1.86570
   A15        1.85938  -0.00000   0.00000  -0.00000  -0.00000   1.85938
   A16        2.10818  -0.00000   0.00000  -0.00000  -0.00000   2.10818
   A17        2.79867  -0.00000  -0.00000   0.00000   0.00000   2.79867
   A18        2.01329   0.00000   0.00000  -0.00000  -0.00000   2.01329
   A19        1.79689  -0.00000  -0.00000   0.00000   0.00000   1.79689
   A20        2.02734   0.00000   0.00000   0.00000   0.00000   2.02735
   A21        1.66465  -0.00000  -0.00000  -0.00000  -0.00000   1.66465
   A22        2.06052   0.00000  -0.00000   0.00000   0.00000   2.06052
   A23        1.81920  -0.00000  -0.00000  -0.00000  -0.00000   1.81919
   A24        2.81378  -0.00000   0.00000  -0.00001  -0.00001   2.81378
   A25        1.92240  -0.00000   0.00000  -0.00001  -0.00001   1.92239
   A26        2.14872   0.00000   0.00000  -0.00002  -0.00002   2.14870
   A27        1.86692  -0.00000   0.00000  -0.00000  -0.00000   1.86692
   A28        1.86863  -0.00000   0.00000  -0.00000  -0.00000   1.86863
   A29        2.13953   0.00000   0.00000   0.00001   0.00001   2.13953
   A30        1.83475   0.00000   0.00000  -0.00000  -0.00000   1.83475
   A31        1.53510   0.00000   0.00000   0.00001   0.00001   1.53511
   A32        1.77842  -0.00000   0.00000  -0.00000  -0.00000   1.77842
   A33        1.65491  -0.00000   0.00000   0.00000   0.00000   1.65491
   A34        2.19755  -0.00000  -0.00000  -0.00001  -0.00001   2.19754
   A35        2.16647  -0.00000   0.00000   0.00000   0.00000   2.16647
   A36        1.88574   0.00000   0.00000   0.00000   0.00000   1.88574
   A37        3.10983  -0.00000  -0.00000  -0.00000  -0.00000   3.10983
   A38        2.90275  -0.00000  -0.00000   0.00001   0.00001   2.90275
   A39        3.01919  -0.00000   0.00000   0.00000   0.00000   3.01919
   A40        2.85758  -0.00000  -0.00000  -0.00000  -0.00000   2.85758
   A41        2.94726  -0.00000  -0.00000  -0.00000  -0.00000   2.94726
   A42        2.84746   0.00000  -0.00000   0.00000   0.00000   2.84746
   A43        3.12328   0.00000  -0.00000   0.00000   0.00000   3.12328
   A44        3.03410   0.00000   0.00000   0.00000   0.00000   3.03410
   A45        3.09949  -0.00000   0.00000  -0.00000  -0.00000   3.09949
   A46        3.13406   0.00000  -0.00000  -0.00000  -0.00000   3.13406
   A47        3.27002  -0.00000   0.00000  -0.00000  -0.00000   3.27001
   A48        3.20259   0.00000   0.00000   0.00001   0.00001   3.20260
    D1       -0.00111  -0.00000   0.00000  -0.00000  -0.00000  -0.00111
    D2        3.13731  -0.00000   0.00000  -0.00000  -0.00000   3.13731
    D3       -2.12652  -0.00000  -0.00000   0.00000  -0.00000  -2.12652
    D4        2.06904  -0.00000  -0.00000   0.00000  -0.00000   2.06904
    D5       -0.02705  -0.00000  -0.00000   0.00000  -0.00000  -0.02705
    D6        1.01797   0.00000  -0.00000   0.00000  -0.00000   1.01797
    D7       -1.06965   0.00000  -0.00000   0.00000  -0.00000  -1.06966
    D8        3.11744   0.00000  -0.00000   0.00000  -0.00000   3.11744
    D9        1.70770  -0.00000   0.00000  -0.00000  -0.00000   1.70769
   D10       -0.07221   0.00000   0.00000  -0.00000  -0.00000  -0.07221
   D11       -2.04556   0.00000   0.00000  -0.00000   0.00000  -2.04556
   D12        2.21286   0.00000  -0.00000   0.00001   0.00001   2.21288
   D13       -1.88748  -0.00000   0.00000  -0.00002  -0.00002  -1.88749
   D14        0.03194   0.00000  -0.00000   0.00000   0.00000   0.03194
   D15        2.21478  -0.00000   0.00000  -0.00003  -0.00003   2.21475
   D16       -2.18281  -0.00000  -0.00000  -0.00001  -0.00002  -2.18283
   D17       -0.12110   0.00000  -0.00000  -0.00000  -0.00001  -0.12111
   D18       -2.38528   0.00000   0.00000   0.00000   0.00001  -2.38527
   D19       -0.10920   0.00000   0.00000  -0.00000   0.00000  -0.10920
   D20        2.27697   0.00000   0.00000   0.00002   0.00002   2.27699
   D21        0.01890   0.00000  -0.00000   0.00001   0.00001   0.01891
   D22       -1.91971   0.00000   0.00000   0.00002   0.00002  -1.91970
   D23        2.10540   0.00000  -0.00000   0.00001   0.00001   2.10541
   D24       -1.65543   0.00000  -0.00000  -0.00001  -0.00001  -1.65544
   D25        0.21353   0.00000  -0.00000  -0.00001  -0.00001   0.21352
   D26        2.12064  -0.00000  -0.00000  -0.00001  -0.00002   2.12062
   D27       -2.12010  -0.00000  -0.00000  -0.00000  -0.00000  -2.12010
   D28        1.94898   0.00000   0.00000   0.00000   0.00000   1.94899
   D29        0.04697  -0.00000   0.00000   0.00000   0.00000   0.04697
   D30        2.12458  -0.00000  -0.00000   0.00000  -0.00000   2.12458
   D31       -0.08952   0.00000  -0.00000   0.00001   0.00001  -0.08952
   D32       -1.99154  -0.00000  -0.00000   0.00000   0.00000  -1.99153
   D33       -0.00551  -0.00000  -0.00000   0.00000   0.00000  -0.00551
   D34       -2.21962   0.00000   0.00000   0.00001   0.00001  -2.21961
   D35        2.16155  -0.00000  -0.00000   0.00000   0.00000   2.16156
   D36        2.03375  -0.00000   0.00000   0.00000   0.00001   2.03376
   D37       -1.74733   0.00000   0.00000   0.00000   0.00001  -1.74733
   D38        0.07073  -0.00000   0.00000   0.00000   0.00001   0.07074
   D39        0.00078  -0.00000   0.00000  -0.00000  -0.00000   0.00078
   D40        1.72995  -0.00000   0.00000   0.00000   0.00000   1.72995
   D41       -1.57948  -0.00000  -0.00000  -0.00001  -0.00001  -1.57949
   D42       -2.32489   0.00000  -0.00000   0.00003   0.00003  -2.32486
   D43       -0.59573   0.00000  -0.00000   0.00004   0.00004  -0.59569
   D44        2.37803   0.00000  -0.00000   0.00003   0.00003   2.37806
   D45       -2.09503   0.00000  -0.00000  -0.00001  -0.00001  -2.09504
   D46        2.64709  -0.00000  -0.00000  -0.00002  -0.00002   2.64707
   D47       -0.42593   0.00000  -0.00000  -0.00001  -0.00001  -0.42594
   D48       -0.01203   0.00000  -0.00000  -0.00001  -0.00001  -0.01204
   D49       -1.55309  -0.00000  -0.00000  -0.00001  -0.00002  -1.55311
   D50        1.65707   0.00000   0.00000  -0.00000  -0.00000   1.65707
         Item               Value     Threshold  Converged?
 Maximum Force            0.000000     0.000015     YES
 RMS     Force            0.000000     0.000010     YES
 Maximum Displacement     0.000060     0.000060     NO 
 RMS     Displacement     0.000012     0.000040     YES
 Predicted change in Energy=-1.108166D-11
 GradGradGradGradGradGradGradGradGradGradGradGradGradGradGradGradGradGrad

                          Input orientation:                          
 ---------------------------------------------------------------------
 Center     Atomic      Atomic             Coordinates (Angstroms)
 Number     Number       Type             X           Y           Z
 ---------------------------------------------------------------------
      1          6           0       -0.915325    1.336922   -0.408169
      2          8           0       -1.538170    0.334937   -0.127354
      3          8           0        0.371347    1.477698   -0.538542
      4          1           0        0.872351    0.608586   -0.372838
      5          6           0       -1.647096    2.680132   -0.661093
      6          9           0       -1.369339    3.143742   -1.887916
      7          9           0       -1.253914    3.599700    0.233082
      8          9           0       -2.965279    2.531504   -0.557383
      9          8           0        2.934314   -1.232003    2.145884
     10          1           0        3.144418   -0.569397    2.807927
     11          1           0        2.240028   -1.810213    2.530995
     12          8           0        1.986067   -2.322559   -2.389579
     13          1           0        2.041479   -1.684147   -1.651556
     14          1           0        2.855327   -2.719517   -2.480974
     15          8           0        1.596911   -0.756551   -0.134695
     16          1           0        0.857536   -1.356904    0.127593
     17          1           0        2.220156   -0.790808    0.629865
     18          8           0        0.765815   -2.717182    2.845108
     19          1           0        0.162640   -2.655569    2.078022
     20          1           0        0.764733   -3.633781    3.129290
     21          8           0       -0.249690   -3.739719   -1.733512
     22          1           0       -0.864237   -3.815996   -2.466719
     23          1           0        0.566220   -3.320610   -2.083829
     24          8           0       -0.566399   -2.257349    0.484809
     25          1           0       -0.624639   -2.861491   -0.291170
     26          1           0       -1.172700   -1.514487    0.333700
 ---------------------------------------------------------------------
                    Distance matrix (angstroms):
                    1          2          3          4          5
     1  C    0.000000
     2  O    1.212752   0.000000
     3  O    1.300900   2.263015   0.000000
     4  H    1.930676   2.438393   1.016769   0.000000
     5  C    1.550378   2.407630   2.352653   3.274448   0.000000
     6  F    2.379155   3.319257   2.761612   3.707783   1.340588
     7  F    2.376134   3.296877   2.782044   3.719530   1.341547
     8  F    2.377310   2.654519   3.499133   4.296403   1.330584
     9  O    5.286046   5.256047   4.595370   3.739441   6.646295
    10  H    5.518953   5.600029   4.804100   4.082548   6.749233
    11  H    5.338483   5.093454   4.870769   4.019127   6.742579
    12  O    5.073052   4.959858   4.524998   3.728165   6.419848
    13  H    4.406308   4.383352   3.745050   2.873778   5.799442
    14  H    5.913462   5.845685   5.249744   4.410521   7.262230
    15  O    3.281577   3.319659   2.580111   1.563745   4.755152
    16  H    3.269063   2.943931   2.952133   2.028251   4.815897
    17  H    3.928866   3.995710   3.151094   2.186389   5.354404
    18  O    5.463131   4.843481   5.403861   4.628959   6.873615
    19  H    4.825260   4.086510   4.896311   4.143080   6.264791
    20  H    6.328041   5.626706   6.303568   5.502197   7.749157
    21  O    5.288846   4.565386   5.388422   4.692352   6.657125
    22  H    5.549127   4.812179   5.767819   5.193939   6.787697
    23  H    5.166761   4.649654   5.044765   4.296486   6.552240
    24  O    3.719938   2.835318   3.984619   3.319510   5.182636
    25  H    4.210090   3.328442   4.458894   3.780090   5.647286
    26  H    2.957557   1.940749   3.478226   3.031315   4.336991
                    6          7          8          9         10
     6  F    0.000000
     7  F    2.172522   0.000000
     8  F    2.166144   2.166714   0.000000
     9  O    7.344394   6.674236   7.501789   0.000000
    10  H    7.497490   6.584567   7.633433   0.959943   0.000000
    11  H    7.556188   6.837778   7.448746   0.982176   1.560204
    12  O    6.433573   7.242166   7.171798   4.760138   5.606195
    13  H    5.915915   6.506190   6.636004   3.927104   4.727169
    14  H    7.251023   8.011521   8.071733   4.860736   5.716561
    15  O    5.204297   5.219137   5.639464   2.686213   3.329989
    16  H    5.410829   5.388625   5.495709   2.898639   3.610290
    17  H    5.891043   5.612768   6.271846   1.732913   2.376391
    18  O    7.830123   7.127762   7.283317   2.719753   3.205014
    19  H    7.190802   6.673741   6.605676   3.116620   3.711586
    20  H    8.698359   8.048989   8.094152   3.382708   3.893151
    21  O    6.975636   7.664401   6.934403   5.610369   6.495813
    22  H    7.002007   7.901476   6.953467   6.510155   7.377778
    23  H    6.750750   7.521413   7.003482   5.278317   6.176209
    24  O    5.953681   5.902632   5.456546   4.008179   4.692145
    25  H    6.258354   6.512896   5.885054   4.610922   5.391093
    26  H    5.164624   5.115822   4.514134   4.497930   5.064830
                   11         12         13         14         15
    11  H    0.000000
    12  O    4.953690   0.000000
    13  H    4.189158   0.977404   0.000000
    14  H    5.130815   0.959970   1.556366   0.000000
    15  O    2.937636   2.772783   1.832741   3.307850   0.000000
    16  H    2.809469   2.922708   2.161985   3.557036   0.987874
    17  H    2.157285   3.393833   2.456596   3.714927   0.986995
    18  O    1.759137   5.389498   4.786906   5.721295   3.662516
    19  H    2.288089   4.836862   4.287592   5.295195   3.249541
    20  H    2.420714   5.802489   5.318613   6.056528   4.429963
    21  O    5.301671   2.727155   3.079213   3.352706   3.855574
    22  H    6.215849   3.218779   3.694923   3.877837   4.566814
    23  H    5.136101   1.762258   2.245276   2.399802   3.381693
    24  O    3.501834   3.844664   3.419597   4.551667   2.704827
    25  H    4.156455   3.392573   3.216360   4.114068   3.064399
    26  H    4.069677   4.248180   3.781662   5.059593   2.909399
                   16         17         18         19         20
    16  H    0.000000
    17  H    1.558678   0.000000
    18  O    3.040338   3.276176   0.000000
    19  H    2.444091   3.131751   0.977772   0.000000
    20  H    3.768683   4.055599   0.959643   1.557107   0.000000
    21  O    3.219855   4.514618   4.800062   3.984117   4.968614
    22  H    3.967630   5.315457   5.663918   4.801639   5.831129
    23  H    2.971766   4.061963   4.969747   4.233929   5.226289
    24  O    1.722206   3.152249   2.749046   1.796776   3.264929
    25  H    2.153133   3.637154   3.433719   2.505051   3.771781
    26  H    2.046746   3.481795   3.392858   2.475451   4.007540
                   21         22         23         24         25
    21  O    0.000000
    22  H    0.959728   0.000000
    23  H    0.981877   1.561479   0.000000
    24  O    2.686760   3.351061   3.001875   0.000000
    25  H    1.729805   2.387782   2.200582   0.985151   0.000000
    26  H    3.174425   3.637917   3.482868   0.970710   1.582799
                   26
    26  H    0.000000
 Stoichiometry    C2H13F3O8
 Framework group  C1[X(C2H13F3O8)]
 Deg. of freedom    72
 Full point group                 C1      NOp   1
 Largest Abelian subgroup         C1      NOp   1
 Largest concise Abelian subgroup C1      NOp   1
                         Standard orientation:                         
 ---------------------------------------------------------------------
 Center     Atomic      Atomic             Coordinates (Angstroms)
 Number     Number       Type             X           Y           Z
 ---------------------------------------------------------------------
      1          6           0        1.649128    0.025417   -0.062692
      2          8           0        1.030291   -0.205732   -1.079736
      3          8           0        1.183819    0.285734    1.123926
      4          1           0        0.167327    0.284055    1.147631
      5          6           0        3.199417    0.041911   -0.064725
      6          9           0        3.680801   -0.851666    0.811041
      7          9           0        3.652225    1.255700    0.283744
      8          9           0        3.677494   -0.253371   -1.270836
      9          8           0       -2.835223    2.511731    1.222267
     10          1           0       -2.477344    3.383515    1.405043
     11          1           0       -3.072377    2.494540    0.269307
     12          8           0       -2.541646   -2.213748    1.714782
     13          1           0       -2.144553   -1.320762    1.729330
     14          1           0       -3.280316   -2.200651    2.327756
     15          8           0       -1.395918    0.245128    1.140708
     16          1           0       -1.609546    0.097340    0.187599
     17          1           0       -1.853226    1.090920    1.363565
     18          8           0       -3.211670    2.104048   -1.440277
     19          1           0       -2.739809    1.270037   -1.634726
     20          1           0       -4.051874    2.064703   -1.902254
     21          8           0       -2.820022   -2.656026   -0.961834
     22          1           0       -2.467711   -3.506929   -1.231869
     23          1           0       -2.783889   -2.627339    0.018959
     24          8           0       -1.774491   -0.238802   -1.493411
     25          1           0       -2.134075   -1.155922   -1.482786
     26          1           0       -0.819668   -0.292103   -1.659993
 ---------------------------------------------------------------------
 Rotational constants (GHZ):           0.6739249           0.2622238           0.2399913
 Standard basis: 6-31++G(d,p) (6D, 7F)
 There are   325 symmetry adapted cartesian basis functions of A   symmetry.
 There are   325 symmetry adapted basis functions of A   symmetry.
   325 basis functions,   520 primitive gaussians,   325 cartesian basis functions
    58 alpha electrons       58 beta electrons
       nuclear repulsion energy       963.0176252505 Hartrees.
 NAtoms=   26 NActive=   26 NUniq=   26 SFac= 1.00D+00 NAtFMM=   60 NAOKFM=F Big=F
 Integral buffers will be    131072 words long.
 Raffenetti 2 integral format.
 Two-electron integral symmetry is turned on.
 Nuclear repulsion after empirical dispersion term =      963.0050051534 Hartrees.
 One-electron integrals computed using PRISM.
 NBasis=   325 RedAO= T EigKep=  3.53D-05  NBF=   325
 NBsUse=   325 1.00D-06 EigRej= -1.00D+00 NBFU=   325
 Initial guess from the checkpoint file:  "/local_scratch/slurm.5787657/Gau-1895270.chk"
 B after Tr=     0.000000    0.000000   -0.000000
         Rot=    1.000000   -0.000002   -0.000001    0.000001 Ang=  -0.00 deg.
 Requested convergence on RMS density matrix=1.00D-10 within 128 cycles.
 Requested convergence on MAX density matrix=1.00D-08.
 Requested convergence on             energy=1.00D-08.
 No special actions if energy rises.
 SCF Done:  E(RwB97XD) =  -985.247320248     A.U. after    8 cycles
            NFock=  8  Conv=0.31D-10     -V/T= 2.0083
 Calling FoFJK, ICntrl=      2127 FMM=F ISym2X=0 I1Cent= 0 IOpClX= 0 NMat=1 NMatS=1 NMatT=0.
 ***** Axes restored to original set *****
 -------------------------------------------------------------------
 Center     Atomic                   Forces (Hartrees/Bohr)
 Number     Number              X              Y              Z
 -------------------------------------------------------------------
      1        6           0.000000256    0.000000228    0.000000051
      2        8           0.000000177    0.000000161   -0.000000036
      3        8           0.000000454    0.000000003    0.000000177
      4        1           0.000000192    0.000000001    0.000000172
      5        6           0.000000509    0.000000290    0.000000106
      6        9           0.000000691    0.000000375    0.000000152
      7        9           0.000000544    0.000000198    0.000000220
      8        9           0.000000483    0.000000461   -0.000000043
      9        8          -0.000000271   -0.000000441    0.000000190
     10        1          -0.000000194   -0.000000577    0.000000293
     11        1          -0.000000381   -0.000000515    0.000000119
     12        8          -0.000000040   -0.000000127   -0.000000137
     13        1           0.000000181   -0.000000017    0.000000207
     14        1           0.000000006   -0.000000049    0.000000146
     15        8          -0.000000068   -0.000000204    0.000000167
     16        1           0.000000039    0.000000027   -0.000000019
     17        1          -0.000000058   -0.000000323    0.000000143
     18        8          -0.000000466   -0.000000121    0.000000142
     19        1          -0.000000396   -0.000000280   -0.000000216
     20        1          -0.000000667   -0.000000286   -0.000000358
     21        8          -0.000000201    0.000000322   -0.000000405
     22        1          -0.000000250    0.000000279   -0.000000310
     23        1           0.000000015    0.000000140   -0.000000105
     24        8          -0.000000254    0.000000053   -0.000000364
     25        1          -0.000000198    0.000000236   -0.000000098
     26        1          -0.000000105    0.000000165   -0.000000194
 -------------------------------------------------------------------
 Cartesian Forces:  Max     0.000000691 RMS     0.000000277

 GradGradGradGradGradGradGradGradGradGradGradGradGradGradGradGradGradGrad
 Berny optimization.
 Using GEDIIS/GDIIS optimizer.
 FormGI is forming the generalized inverse of G from B-inverse, IUseBI=4.
 Internal  Forces:  Max     0.000000302 RMS     0.000000061
 Search for a local minimum.
 Step number  12 out of a maximum of  156
 All quantities printed in internal units (Hartrees-Bohrs-Radians)
 Mixed Optimization -- En-DIIS/RFO-DIIS
 Swapping is turned off.
 Update second derivatives using D2CorX and points    4    5    6    7    8
                                                      9   10   12
 DE=  2.04D-10 DEPred=-1.11D-11 R=-1.84D+01
 Trust test=-1.84D+01 RLast= 8.94D-05 DXMaxT set to 8.20D-01
 ITU= -1  0  0  0  0  0  1  1  1  1  1  0
     Eigenvalues ---    0.00029   0.00043   0.00049   0.00079   0.00100
     Eigenvalues ---    0.00200   0.00242   0.00326   0.00394   0.00474
     Eigenvalues ---    0.00515   0.00637   0.00772   0.00843   0.00970
     Eigenvalues ---    0.01027   0.01070   0.01221   0.01333   0.01396
     Eigenvalues ---    0.01511   0.01591   0.01652   0.01783   0.01898
     Eigenvalues ---    0.01978   0.02194   0.02306   0.02418   0.02452
     Eigenvalues ---    0.02853   0.03032   0.03112   0.03381   0.03412
     Eigenvalues ---    0.04010   0.04198   0.04955   0.05309   0.05831
     Eigenvalues ---    0.06025   0.06346   0.06680   0.08235   0.08549
     Eigenvalues ---    0.11685   0.13603   0.19525   0.21593   0.21815
     Eigenvalues ---    0.23914   0.28132   0.36321   0.37580   0.38106
     Eigenvalues ---    0.38758   0.40984   0.43987   0.45038   0.47223
     Eigenvalues ---    0.47762   0.50144   0.50543   0.52577   0.55730
     Eigenvalues ---    0.57256   0.57317   0.57388   0.57468   0.59460
     Eigenvalues ---    0.91173   0.98139
 En-DIIS/RFO-DIIS/Sim-DIIS IScMMF=       -3 using points:    12   11   10    9    8    7    6    5    4    3
 RFO step:  Lambda=-1.27636283D-12.
 DIIS inversion failure, remove point  10.
 DIIS inversion failure, remove point   9.
 DIIS inversion failure, remove point   8.
 DIIS inversion failure, remove point   7.
 DIIS inversion failure, remove point   6.
 DIIS inversion failure, remove point   5.
 DIIS inversion failure, remove point   4.
 DIIS inversion failure, remove point   3.
 DIIS inversion failure, remove point   2.
 Use linear search instead of GDIIS.
 RFO step:  Lambda= 0.00000000D+00 EMin= 2.86916478D-04
 Skip linear search -- no minimum in search direction.
 Iteration  1 RMS(Cart)=  0.00000391 RMS(Int)=  0.00000000
 Iteration  2 RMS(Cart)=  0.00000000 RMS(Int)=  0.00000000
 Variable       Old X    -DE/DX   Delta X   Delta X   Delta X     New X
                                 (Linear)    (Quad)   (Total)
    R1        2.29177   0.00000   0.00000   0.00000   0.00000   2.29177
    R2        2.45834   0.00000   0.00000   0.00000   0.00000   2.45834
    R3        2.92979  -0.00000   0.00000  -0.00000  -0.00000   2.92979
    R4        1.92142  -0.00000   0.00000  -0.00000  -0.00000   1.92141
    R5        2.95505  -0.00000   0.00000   0.00000   0.00000   2.95505
    R6        2.53334   0.00000   0.00000  -0.00000  -0.00000   2.53334
    R7        2.53516   0.00000   0.00000   0.00000   0.00000   2.53516
    R8        2.51444   0.00000   0.00000  -0.00000  -0.00000   2.51444
    R9        1.81403   0.00000   0.00000  -0.00000  -0.00000   1.81403
   R10        1.85604   0.00000   0.00000   0.00000   0.00000   1.85604
   R11        3.27473   0.00000   0.00000   0.00000   0.00000   3.27473
   R12        3.32429  -0.00000   0.00000  -0.00000  -0.00000   3.32429
   R13        1.84703   0.00000   0.00000   0.00000   0.00000   1.84703
   R14        1.81408  -0.00000   0.00000  -0.00000  -0.00000   1.81408
   R15        3.33019   0.00000   0.00000  -0.00000  -0.00000   3.33019
   R16        3.46338  -0.00000   0.00000   0.00000   0.00000   3.46338
   R17        1.86681  -0.00000   0.00000  -0.00000  -0.00000   1.86681
   R18        1.86515  -0.00000   0.00000  -0.00000  -0.00000   1.86515
   R19        3.25450  -0.00000   0.00000  -0.00000  -0.00000   3.25450
   R20        1.84772   0.00000   0.00000   0.00000   0.00000   1.84772
   R21        1.81346  -0.00000   0.00000   0.00000   0.00000   1.81346
   R22        3.39541   0.00000   0.00000   0.00000   0.00000   3.39542
   R23        1.81362   0.00000   0.00000  -0.00000  -0.00000   1.81362
   R24        1.85548   0.00000   0.00000   0.00000   0.00000   1.85548
   R25        3.26886   0.00000   0.00000   0.00000   0.00000   3.26886
   R26        1.86167  -0.00000   0.00000  -0.00000  -0.00000   1.86166
   R27        1.83438  -0.00000   0.00000   0.00000   0.00000   1.83438
    A1        2.24027  -0.00000   0.00000   0.00000   0.00000   2.24027
    A2        2.10735   0.00000   0.00000  -0.00000  -0.00000   2.10735
    A3        1.93556   0.00000   0.00000   0.00000   0.00000   1.93556
    A4        1.95899  -0.00000   0.00000   0.00000   0.00000   1.95899
    A5        1.92956  -0.00000   0.00000   0.00000   0.00000   1.92956
    A6        1.92495   0.00000   0.00000  -0.00000  -0.00000   1.92495
    A7        1.93703  -0.00000   0.00000  -0.00000  -0.00000   1.93703
    A8        1.88829  -0.00000   0.00000   0.00000   0.00000   1.88829
    A9        1.89148   0.00000   0.00000   0.00000   0.00000   1.89148
   A10        1.89122   0.00000   0.00000   0.00000   0.00000   1.89122
   A11        1.86571  -0.00000   0.00000   0.00000   0.00000   1.86571
   A12        2.11509   0.00000   0.00000   0.00000   0.00000   2.11509
   A13        1.77378  -0.00000   0.00000   0.00000   0.00000   1.77378
   A14        1.86570  -0.00000   0.00000  -0.00000  -0.00000   1.86570
   A15        1.85938  -0.00000   0.00000   0.00000   0.00000   1.85938
   A16        2.10818   0.00000   0.00000   0.00000   0.00000   2.10818
   A17        2.79867  -0.00000   0.00000  -0.00000  -0.00000   2.79867
   A18        2.01329   0.00000   0.00000  -0.00000  -0.00000   2.01329
   A19        1.79689  -0.00000   0.00000  -0.00000  -0.00000   1.79689
   A20        2.02735   0.00000   0.00000   0.00000   0.00000   2.02735
   A21        1.66465   0.00000   0.00000   0.00000   0.00000   1.66465
   A22        2.06052  -0.00000   0.00000   0.00000   0.00000   2.06052
   A23        1.81919   0.00000   0.00000  -0.00000  -0.00000   1.81919
   A24        2.81378  -0.00000   0.00000  -0.00000  -0.00000   2.81378
   A25        1.92239   0.00000   0.00000  -0.00000  -0.00000   1.92239
   A26        2.14870   0.00000   0.00000  -0.00001  -0.00001   2.14870
   A27        1.86692  -0.00000   0.00000  -0.00000  -0.00000   1.86692
   A28        1.86863   0.00000   0.00000   0.00000   0.00000   1.86863
   A29        2.13953  -0.00000   0.00000   0.00000   0.00000   2.13953
   A30        1.83475  -0.00000   0.00000   0.00000   0.00000   1.83475
   A31        1.53511  -0.00000   0.00000   0.00000   0.00000   1.53511
   A32        1.77842   0.00000   0.00000  -0.00000  -0.00000   1.77842
   A33        1.65491   0.00000   0.00000  -0.00000  -0.00000   1.65491
   A34        2.19754  -0.00000   0.00000   0.00000   0.00000   2.19754
   A35        2.16647   0.00000   0.00000  -0.00000  -0.00000   2.16647
   A36        1.88574   0.00000   0.00000  -0.00000  -0.00000   1.88574
   A37        3.10983  -0.00000   0.00000   0.00000   0.00000   3.10983
   A38        2.90275  -0.00000   0.00000   0.00000   0.00000   2.90275
   A39        3.01919  -0.00000   0.00000  -0.00000  -0.00000   3.01919
   A40        2.85758   0.00000   0.00000   0.00000   0.00000   2.85758
   A41        2.94726  -0.00000   0.00000   0.00000   0.00000   2.94726
   A42        2.84746   0.00000   0.00000  -0.00000  -0.00000   2.84746
   A43        3.12328  -0.00000   0.00000  -0.00000  -0.00000   3.12328
   A44        3.03410   0.00000   0.00000  -0.00000  -0.00000   3.03410
   A45        3.09949  -0.00000   0.00000   0.00000   0.00000   3.09949
   A46        3.13406   0.00000   0.00000   0.00000   0.00000   3.13406
   A47        3.27001  -0.00000   0.00000   0.00000   0.00000   3.27001
   A48        3.20260  -0.00000   0.00000  -0.00000  -0.00000   3.20260
    D1       -0.00111   0.00000   0.00000   0.00000   0.00000  -0.00111
    D2        3.13731   0.00000   0.00000  -0.00000  -0.00000   3.13731
    D3       -2.12652  -0.00000   0.00000  -0.00001  -0.00001  -2.12652
    D4        2.06904  -0.00000   0.00000  -0.00001  -0.00001   2.06903
    D5       -0.02705  -0.00000   0.00000  -0.00001  -0.00001  -0.02705
    D6        1.01797   0.00000   0.00000  -0.00001  -0.00001   1.01797
    D7       -1.06966  -0.00000   0.00000  -0.00001  -0.00001  -1.06966
    D8        3.11744  -0.00000   0.00000  -0.00001  -0.00001   3.11744
    D9        1.70769  -0.00000   0.00000   0.00000   0.00000   1.70770
   D10       -0.07221   0.00000   0.00000   0.00000   0.00000  -0.07220
   D11       -2.04556   0.00000   0.00000   0.00000   0.00000  -2.04556
   D12        2.21288   0.00000   0.00000   0.00000   0.00000   2.21288
   D13       -1.88749  -0.00000   0.00000  -0.00001  -0.00001  -1.88750
   D14        0.03194   0.00000   0.00000  -0.00000  -0.00000   0.03194
   D15        2.21475  -0.00000   0.00000  -0.00001  -0.00001   2.21474
   D16       -2.18283  -0.00000   0.00000  -0.00000  -0.00000  -2.18283
   D17       -0.12111  -0.00000   0.00000   0.00000   0.00000  -0.12110
   D18       -2.38527   0.00000   0.00000  -0.00001  -0.00001  -2.38528
   D19       -0.10920   0.00000   0.00000  -0.00001  -0.00001  -0.10921
   D20        2.27699  -0.00000   0.00000   0.00000   0.00000   2.27699
   D21        0.01891  -0.00000   0.00000  -0.00000  -0.00000   0.01891
   D22       -1.91970  -0.00000   0.00000   0.00000   0.00000  -1.91970
   D23        2.10541  -0.00000   0.00000  -0.00000  -0.00000   2.10541
   D24       -1.65544   0.00000   0.00000   0.00001   0.00001  -1.65543
   D25        0.21352  -0.00000   0.00000   0.00001   0.00001   0.21353
   D26        2.12062   0.00000   0.00000   0.00001   0.00001   2.12063
   D27       -2.12010  -0.00000   0.00000  -0.00000  -0.00000  -2.12010
   D28        1.94899   0.00000   0.00000  -0.00000  -0.00000   1.94898
   D29        0.04697  -0.00000   0.00000  -0.00000  -0.00000   0.04697
   D30        2.12458   0.00000   0.00000  -0.00000  -0.00000   2.12458
   D31       -0.08952   0.00000   0.00000  -0.00000  -0.00000  -0.08952
   D32       -1.99153   0.00000   0.00000  -0.00000  -0.00000  -1.99154
   D33       -0.00551  -0.00000   0.00000  -0.00000  -0.00000  -0.00552
   D34       -2.21961   0.00000   0.00000  -0.00000  -0.00000  -2.21961
   D35        2.16156  -0.00000   0.00000  -0.00000  -0.00000   2.16155
   D36        2.03376  -0.00000   0.00000  -0.00000  -0.00000   2.03375
   D37       -1.74733  -0.00000   0.00000  -0.00000  -0.00000  -1.74733
   D38        0.07074   0.00000   0.00000  -0.00000  -0.00000   0.07074
   D39        0.00078  -0.00000   0.00000   0.00000   0.00000   0.00078
   D40        1.72995  -0.00000   0.00000   0.00000   0.00000   1.72995
   D41       -1.57949  -0.00000   0.00000   0.00000   0.00000  -1.57949
   D42       -2.32486   0.00000   0.00000   0.00002   0.00002  -2.32484
   D43       -0.59569   0.00000   0.00000   0.00002   0.00002  -0.59567
   D44        2.37806   0.00000   0.00000   0.00001   0.00001   2.37807
   D45       -2.09504  -0.00000   0.00000  -0.00000  -0.00000  -2.09504
   D46        2.64707  -0.00000   0.00000  -0.00000  -0.00000   2.64707
   D47       -0.42594  -0.00000   0.00000  -0.00000  -0.00000  -0.42594
   D48       -0.01204   0.00000   0.00000   0.00000   0.00000  -0.01203
   D49       -1.55311   0.00000   0.00000   0.00000   0.00000  -1.55310
   D50        1.65707   0.00000   0.00000   0.00000   0.00000   1.65707
         Item               Value     Threshold  Converged?
 Maximum Force            0.000000     0.000015     YES
 RMS     Force            0.000000     0.000010     YES
 Maximum Displacement     0.000014     0.000060     YES
 RMS     Displacement     0.000004     0.000040     YES
 Predicted change in Energy=-2.478075D-12
 Optimization completed.
    -- Stationary point found.
                           ----------------------------
                           !   Optimized Parameters   !
                           ! (Angstroms and Degrees)  !
 --------------------------                            --------------------------
 ! Name  Definition              Value          Derivative Info.                !
 --------------------------------------------------------------------------------
 ! R1    R(1,2)                  1.2128         -DE/DX =    0.0                 !
 ! R2    R(1,3)                  1.3009         -DE/DX =    0.0                 !
 ! R3    R(1,5)                  1.5504         -DE/DX =    0.0                 !
 ! R4    R(3,4)                  1.0168         -DE/DX =    0.0                 !
 ! R5    R(4,15)                 1.5637         -DE/DX =    0.0                 !
 ! R6    R(5,6)                  1.3406         -DE/DX =    0.0                 !
 ! R7    R(5,7)                  1.3415         -DE/DX =    0.0                 !
 ! R8    R(5,8)                  1.3306         -DE/DX =    0.0                 !
 ! R9    R(9,10)                 0.9599         -DE/DX =    0.0                 !
 ! R10   R(9,11)                 0.9822         -DE/DX =    0.0                 !
 ! R11   R(9,17)                 1.7329         -DE/DX =    0.0                 !
 ! R12   R(11,18)                1.7591         -DE/DX =    0.0                 !
 ! R13   R(12,13)                0.9774         -DE/DX =    0.0                 !
 ! R14   R(12,14)                0.96           -DE/DX =    0.0                 !
 ! R15   R(12,23)                1.7623         -DE/DX =    0.0                 !
 ! R16   R(13,15)                1.8327         -DE/DX =    0.0                 !
 ! R17   R(15,16)                0.9879         -DE/DX =    0.0                 !
 ! R18   R(15,17)                0.987          -DE/DX =    0.0                 !
 ! R19   R(16,24)                1.7222         -DE/DX =    0.0                 !
 ! R20   R(18,19)                0.9778         -DE/DX =    0.0                 !
 ! R21   R(18,20)                0.9596         -DE/DX =    0.0                 !
 ! R22   R(19,24)                1.7968         -DE/DX =    0.0                 !
 ! R23   R(21,22)                0.9597         -DE/DX =    0.0                 !
 ! R24   R(21,23)                0.9819         -DE/DX =    0.0                 !
 ! R25   R(21,25)                1.7298         -DE/DX =    0.0                 !
 ! R26   R(24,25)                0.9852         -DE/DX =    0.0                 !
 ! R27   R(24,26)                0.9707         -DE/DX =    0.0                 !
 ! A1    A(2,1,3)              128.3583         -DE/DX =    0.0                 !
 ! A2    A(2,1,5)              120.742          -DE/DX =    0.0                 !
 ! A3    A(3,1,5)              110.8995         -DE/DX =    0.0                 !
 ! A4    A(1,3,4)              112.2421         -DE/DX =    0.0                 !
 ! A5    A(1,5,6)              110.5556         -DE/DX =    0.0                 !
 ! A6    A(1,5,7)              110.2912         -DE/DX =    0.0                 !
 ! A7    A(1,5,8)              110.9839         -DE/DX =    0.0                 !
 ! A8    A(6,5,7)              108.1913         -DE/DX =    0.0                 !
 ! A9    A(6,5,8)              108.374          -DE/DX =    0.0                 !
 ! A10   A(7,5,8)              108.3587         -DE/DX =    0.0                 !
 ! A11   A(10,9,11)            106.8971         -DE/DX =    0.0                 !
 ! A12   A(10,9,17)            121.1856         -DE/DX =    0.0                 !
 ! A13   A(11,9,17)            101.6299         -DE/DX =    0.0                 !
 ! A14   A(13,12,14)           106.8967         -DE/DX =    0.0                 !
 ! A15   A(13,12,23)           106.5345         -DE/DX =    0.0                 !
 ! A16   A(14,12,23)           120.7899         -DE/DX =    0.0                 !
 ! A17   A(12,13,15)           160.3522         -DE/DX =    0.0                 !
 ! A18   A(4,15,13)            115.353          -DE/DX =    0.0                 !
 ! A19   A(4,15,16)            102.9545         -DE/DX =    0.0                 !
 ! A20   A(4,15,17)            116.1584         -DE/DX =    0.0                 !
 ! A21   A(13,15,16)            95.3773         -DE/DX =    0.0                 !
 ! A22   A(13,15,17)           118.0592         -DE/DX =    0.0                 !
 ! A23   A(16,15,17)           104.2321         -DE/DX =    0.0                 !
 ! A24   A(9,17,15)            161.2176         -DE/DX =    0.0                 !
 ! A25   A(11,18,19)           110.145          -DE/DX =    0.0                 !
 ! A26   A(11,18,20)           123.1117         -DE/DX =    0.0                 !
 ! A27   A(19,18,20)           106.9667         -DE/DX =    0.0                 !
 ! A28   A(22,21,23)           107.0646         -DE/DX =    0.0                 !
 ! A29   A(22,21,25)           122.5863         -DE/DX =    0.0                 !
 ! A30   A(23,21,25)           105.1235         -DE/DX =    0.0                 !
 ! A31   A(16,24,19)            87.9553         -DE/DX =    0.0                 !
 ! A32   A(16,24,25)           101.8959         -DE/DX =    0.0                 !
 ! A33   A(16,24,26)            94.8192         -DE/DX =    0.0                 !
 ! A34   A(19,24,25)           125.9096         -DE/DX =    0.0                 !
 ! A35   A(19,24,26)           124.1298         -DE/DX =    0.0                 !
 ! A36   A(25,24,26)           108.045          -DE/DX =    0.0                 !
 ! A37   L(3,4,15,26,-1)       178.1802         -DE/DX =    0.0                 !
 ! A38   L(9,11,18,1,-1)       166.3154         -DE/DX =    0.0                 !
 ! A39   L(15,16,24,1,-1)      172.9868         -DE/DX =    0.0                 !
 ! A40   L(18,19,24,17,-1)     163.727          -DE/DX =    0.0                 !
 ! A41   L(12,23,21,1,-1)      168.8655         -DE/DX =    0.0                 !
 ! A42   L(21,25,24,13,-1)     163.1474         -DE/DX =    0.0                 !
 ! A43   L(3,4,15,26,-2)       178.9507         -DE/DX =    0.0                 !
 ! A44   L(9,11,18,1,-2)       173.8412         -DE/DX =    0.0                 !
 ! A45   L(15,16,24,1,-2)      177.5878         -DE/DX =    0.0                 !
 ! A46   L(18,19,24,17,-2)     179.5684         -DE/DX =    0.0                 !
 ! A47   L(12,23,21,1,-2)      187.3579         -DE/DX =    0.0                 !
 ! A48   L(21,25,24,13,-2)     183.4954         -DE/DX =    0.0                 !
 ! D1    D(2,1,3,4)             -0.0636         -DE/DX =    0.0                 !
 ! D2    D(5,1,3,4)            179.7546         -DE/DX =    0.0                 !
 ! D3    D(2,1,5,6)           -121.8404         -DE/DX =    0.0                 !
 ! D4    D(2,1,5,7)            118.5473         -DE/DX =    0.0                 !
 ! D5    D(2,1,5,8)             -1.5497         -DE/DX =    0.0                 !
 ! D6    D(3,1,5,6)             58.3255         -DE/DX =    0.0                 !
 ! D7    D(3,1,5,7)            -61.2867         -DE/DX =    0.0                 !
 ! D8    D(3,1,5,8)            178.6162         -DE/DX =    0.0                 !
 ! D9    D(1,3,15,13)           97.8437         -DE/DX =    0.0                 !
 ! D10   D(1,3,15,16)           -4.1371         -DE/DX =    0.0                 !
 ! D11   D(1,3,15,17)         -117.2021         -DE/DX =    0.0                 !
 ! D12   D(10,9,18,19)         126.7886         -DE/DX =    0.0                 !
 ! D13   D(10,9,18,20)        -108.1453         -DE/DX =    0.0                 !
 ! D14   D(17,9,18,19)           1.83           -DE/DX =    0.0                 !
 ! D15   D(17,9,18,20)         126.8961         -DE/DX =    0.0                 !
 ! D16   D(10,9,17,15)        -125.0669         -DE/DX =    0.0                 !
 ! D17   D(11,9,17,15)          -6.9388         -DE/DX =    0.0                 !
 ! D18   D(14,12,13,15)       -136.6659         -DE/DX =    0.0                 !
 ! D19   D(23,12,13,15)         -6.2568         -DE/DX =    0.0                 !
 ! D20   D(13,12,21,22)        130.4618         -DE/DX =    0.0                 !
 ! D21   D(13,12,21,25)          1.0836         -DE/DX =    0.0                 !
 ! D22   D(14,12,21,22)       -109.9906         -DE/DX =    0.0                 !
 ! D23   D(14,12,21,25)        120.6312         -DE/DX =    0.0                 !
 ! D24   D(12,13,15,4)         -94.8498         -DE/DX =    0.0                 !
 ! D25   D(12,13,15,16)         12.2339         -DE/DX =    0.0                 !
 ! D26   D(12,13,15,17)        121.5028         -DE/DX =    0.0                 !
 ! D27   D(4,15,24,19)        -121.4729         -DE/DX =    0.0                 !
 ! D28   D(4,15,24,25)         111.6687         -DE/DX =    0.0                 !
 ! D29   D(4,15,24,26)           2.6911         -DE/DX =    0.0                 !
 ! D30   D(13,15,24,19)        121.7294         -DE/DX =    0.0                 !
 ! D31   D(13,15,24,25)         -5.129          -DE/DX =    0.0                 !
 ! D32   D(13,15,24,26)       -114.1065         -DE/DX =    0.0                 !
 ! D33   D(17,15,24,19)         -0.3159         -DE/DX =    0.0                 !
 ! D34   D(17,15,24,25)       -127.1743         -DE/DX =    0.0                 !
 ! D35   D(17,15,24,26)        123.8481         -DE/DX =    0.0                 !
 ! D36   D(4,15,17,9)          116.5256         -DE/DX =    0.0                 !
 ! D37   D(13,15,17,9)        -100.1144         -DE/DX =    0.0                 !
 ! D38   D(16,15,17,9)           4.053          -DE/DX =    0.0                 !
 ! D39   D(11,18,24,16)          0.0448         -DE/DX =    0.0                 !
 ! D40   D(11,18,24,25)         99.1188         -DE/DX =    0.0                 !
 ! D41   D(11,18,24,26)        -90.4979         -DE/DX =    0.0                 !
 ! D42   D(20,18,24,16)       -133.2045         -DE/DX =    0.0                 !
 ! D43   D(20,18,24,25)        -34.1305         -DE/DX =    0.0                 !
 ! D44   D(20,18,24,26)        136.2528         -DE/DX =    0.0                 !
 ! D45   D(22,21,24,16)       -120.0371         -DE/DX =    0.0                 !
 ! D46   D(22,21,24,19)        151.666          -DE/DX =    0.0                 !
 ! D47   D(22,21,24,26)        -24.4046         -DE/DX =    0.0                 !
 ! D48   D(23,21,24,16)         -0.6896         -DE/DX =    0.0                 !
 ! D49   D(23,21,24,19)        -88.9864         -DE/DX =    0.0                 !
 ! D50   D(23,21,24,26)         94.9429         -DE/DX =    0.0                 !
 --------------------------------------------------------------------------------
 GradGradGradGradGradGradGradGradGradGradGradGradGradGradGradGradGradGrad

                          Input orientation:                          
 ---------------------------------------------------------------------
 Center     Atomic      Atomic             Coordinates (Angstroms)
 Number     Number       Type             X           Y           Z
 ---------------------------------------------------------------------
      1          6           0       -0.915325    1.336922   -0.408169
      2          8           0       -1.538170    0.334937   -0.127354
      3          8           0        0.371347    1.477698   -0.538542
      4          1           0        0.872351    0.608586   -0.372838
      5          6           0       -1.647096    2.680132   -0.661093
      6          9           0       -1.369339    3.143742   -1.887916
      7          9           0       -1.253914    3.599700    0.233082
      8          9           0       -2.965279    2.531504   -0.557383
      9          8           0        2.934314   -1.232003    2.145884
     10          1           0        3.144418   -0.569397    2.807927
     11          1           0        2.240028   -1.810213    2.530995
     12          8           0        1.986067   -2.322559   -2.389579
     13          1           0        2.041479   -1.684147   -1.651556
     14          1           0        2.855327   -2.719517   -2.480974
     15          8           0        1.596911   -0.756551   -0.134695
     16          1           0        0.857536   -1.356904    0.127593
     17          1           0        2.220156   -0.790808    0.629865
     18          8           0        0.765815   -2.717182    2.845108
     19          1           0        0.162640   -2.655569    2.078022
     20          1           0        0.764733   -3.633781    3.129290
     21          8           0       -0.249690   -3.739719   -1.733512
     22          1           0       -0.864237   -3.815996   -2.466719
     23          1           0        0.566220   -3.320610   -2.083829
     24          8           0       -0.566399   -2.257349    0.484809
     25          1           0       -0.624639   -2.861491   -0.291170
     26          1           0       -1.172700   -1.514487    0.333700
 ---------------------------------------------------------------------
                    Distance matrix (angstroms):
                    1          2          3          4          5
     1  C    0.000000
     2  O    1.212752   0.000000
     3  O    1.300900   2.263015   0.000000
     4  H    1.930676   2.438393   1.016769   0.000000
     5  C    1.550378   2.407630   2.352653   3.274448   0.000000
     6  F    2.379155   3.319257   2.761612   3.707783   1.340588
     7  F    2.376134   3.296877   2.782044   3.719530   1.341547
     8  F    2.377310   2.654519   3.499133   4.296403   1.330584
     9  O    5.286046   5.256047   4.595370   3.739441   6.646295
    10  H    5.518953   5.600029   4.804100   4.082548   6.749233
    11  H    5.338483   5.093454   4.870769   4.019127   6.742579
    12  O    5.073052   4.959858   4.524998   3.728165   6.419848
    13  H    4.406308   4.383352   3.745050   2.873778   5.799442
    14  H    5.913462   5.845685   5.249744   4.410521   7.262230
    15  O    3.281577   3.319659   2.580111   1.563745   4.755152
    16  H    3.269063   2.943931   2.952133   2.028251   4.815897
    17  H    3.928866   3.995710   3.151094   2.186389   5.354404
    18  O    5.463131   4.843481   5.403861   4.628959   6.873615
    19  H    4.825260   4.086510   4.896311   4.143080   6.264791
    20  H    6.328041   5.626706   6.303568   5.502197   7.749157
    21  O    5.288846   4.565386   5.388422   4.692352   6.657125
    22  H    5.549127   4.812179   5.767819   5.193939   6.787697
    23  H    5.166761   4.649654   5.044765   4.296486   6.552240
    24  O    3.719938   2.835318   3.984619   3.319510   5.182636
    25  H    4.210090   3.328442   4.458894   3.780090   5.647286
    26  H    2.957557   1.940749   3.478226   3.031315   4.336991
                    6          7          8          9         10
     6  F    0.000000
     7  F    2.172522   0.000000
     8  F    2.166144   2.166714   0.000000
     9  O    7.344394   6.674236   7.501789   0.000000
    10  H    7.497490   6.584567   7.633433   0.959943   0.000000
    11  H    7.556188   6.837778   7.448746   0.982176   1.560204
    12  O    6.433573   7.242166   7.171798   4.760138   5.606195
    13  H    5.915915   6.506190   6.636004   3.927104   4.727169
    14  H    7.251023   8.011521   8.071733   4.860736   5.716561
    15  O    5.204297   5.219137   5.639464   2.686213   3.329989
    16  H    5.410829   5.388625   5.495709   2.898639   3.610290
    17  H    5.891043   5.612768   6.271846   1.732913   2.376391
    18  O    7.830123   7.127762   7.283317   2.719753   3.205014
    19  H    7.190802   6.673741   6.605676   3.116620   3.711586
    20  H    8.698359   8.048989   8.094152   3.382708   3.893151
    21  O    6.975636   7.664401   6.934403   5.610369   6.495813
    22  H    7.002007   7.901476   6.953467   6.510155   7.377778
    23  H    6.750750   7.521413   7.003482   5.278317   6.176209
    24  O    5.953681   5.902632   5.456546   4.008179   4.692145
    25  H    6.258354   6.512896   5.885054   4.610922   5.391093
    26  H    5.164624   5.115822   4.514134   4.497930   5.064830
                   11         12         13         14         15
    11  H    0.000000
    12  O    4.953690   0.000000
    13  H    4.189158   0.977404   0.000000
    14  H    5.130815   0.959970   1.556366   0.000000
    15  O    2.937636   2.772783   1.832741   3.307850   0.000000
    16  H    2.809469   2.922708   2.161985   3.557036   0.987874
    17  H    2.157285   3.393833   2.456596   3.714927   0.986995
    18  O    1.759137   5.389498   4.786906   5.721295   3.662516
    19  H    2.288089   4.836862   4.287592   5.295195   3.249541
    20  H    2.420714   5.802489   5.318613   6.056528   4.429963
    21  O    5.301671   2.727155   3.079213   3.352706   3.855574
    22  H    6.215849   3.218779   3.694923   3.877837   4.566814
    23  H    5.136101   1.762258   2.245276   2.399802   3.381693
    24  O    3.501834   3.844664   3.419597   4.551667   2.704827
    25  H    4.156455   3.392573   3.216360   4.114068   3.064399
    26  H    4.069677   4.248180   3.781662   5.059593   2.909399
                   16         17         18         19         20
    16  H    0.000000
    17  H    1.558678   0.000000
    18  O    3.040338   3.276176   0.000000
    19  H    2.444091   3.131751   0.977772   0.000000
    20  H    3.768683   4.055599   0.959643   1.557107   0.000000
    21  O    3.219855   4.514618   4.800062   3.984117   4.968614
    22  H    3.967630   5.315457   5.663918   4.801639   5.831129
    23  H    2.971766   4.061963   4.969747   4.233929   5.226289
    24  O    1.722206   3.152249   2.749046   1.796776   3.264929
    25  H    2.153133   3.637154   3.433719   2.505051   3.771781
    26  H    2.046746   3.481795   3.392858   2.475451   4.007540
                   21         22         23         24         25
    21  O    0.000000
    22  H    0.959728   0.000000
    23  H    0.981877   1.561479   0.000000
    24  O    2.686760   3.351061   3.001875   0.000000
    25  H    1.729805   2.387782   2.200582   0.985151   0.000000
    26  H    3.174425   3.637917   3.482868   0.970710   1.582799
                   26
    26  H    0.000000
 Stoichiometry    C2H13F3O8
 Framework group  C1[X(C2H13F3O8)]
 Deg. of freedom    72
 Full point group                 C1      NOp   1
 Largest Abelian subgroup         C1      NOp   1
 Largest concise Abelian subgroup C1      NOp   1
                         Standard orientation:                         
 ---------------------------------------------------------------------
 Center     Atomic      Atomic             Coordinates (Angstroms)
 Number     Number       Type             X           Y           Z
 ---------------------------------------------------------------------
      1          6           0        1.649128    0.025417   -0.062692
      2          8           0        1.030291   -0.205732   -1.079736
      3          8           0        1.183819    0.285734    1.123926
      4          1           0        0.167327    0.284055    1.147631
      5          6           0        3.199417    0.041911   -0.064725
      6          9           0        3.680801   -0.851666    0.811041
      7          9           0        3.652225    1.255700    0.283744
      8          9           0        3.677494   -0.253371   -1.270836
      9          8           0       -2.835223    2.511731    1.222267
     10          1           0       -2.477344    3.383515    1.405043
     11          1           0       -3.072377    2.494540    0.269307
     12          8           0       -2.541646   -2.213748    1.714782
     13          1           0       -2.144553   -1.320762    1.729330
     14          1           0       -3.280316   -2.200651    2.327756
     15          8           0       -1.395918    0.245128    1.140708
     16          1           0       -1.609546    0.097340    0.187599
     17          1           0       -1.853226    1.090920    1.363565
     18          8           0       -3.211670    2.104048   -1.440277
     19          1           0       -2.739809    1.270037   -1.634726
     20          1           0       -4.051874    2.064703   -1.902254
     21          8           0       -2.820022   -2.656026   -0.961834
     22          1           0       -2.467711   -3.506929   -1.231869
     23          1           0       -2.783889   -2.627339    0.018959
     24          8           0       -1.774491   -0.238802   -1.493411
     25          1           0       -2.134075   -1.155922   -1.482786
     26          1           0       -0.819668   -0.292103   -1.659993
 ---------------------------------------------------------------------
 Rotational constants (GHZ):           0.6739249           0.2622238           0.2399913

 **********************************************************************

            Population analysis using the SCF Density.

 **********************************************************************

 Orbital symmetries:
       Occupied  (A) (A) (A) (A) (A) (A) (A) (A) (A) (A) (A) (A)
                 (A) (A) (A) (A) (A) (A) (A) (A) (A) (A) (A) (A)
                 (A) (A) (A) (A) (A) (A) (A) (A) (A) (A) (A) (A)
                 (A) (A) (A) (A) (A) (A) (A) (A) (A) (A) (A) (A)
                 (A) (A) (A) (A) (A) (A) (A) (A) (A) (A)
       Virtual   (A) (A) (A) (A) (A) (A) (A) (A) (A) (A) (A) (A)
                 (A) (A) (A) (A) (A) (A) (A) (A) (A) (A) (A) (A)
                 (A) (A) (A) (A) (A) (A) (A) (A) (A) (A) (A) (A)
                 (A) (A) (A) (A) (A) (A) (A) (A) (A) (A) (A) (A)
                 (A) (A) (A) (A) (A) (A) (A) (A) (A) (A) (A) (A)
                 (A) (A) (A) (A) (A) (A) (A) (A) (A) (A) (A) (A)
                 (A) (A) (A) (A) (A) (A) (A) (A) (A) (A) (A) (A)
                 (A) (A) (A) (A) (A) (A) (A) (A) (A) (A) (A) (A)
                 (A) (A) (A) (A) (A) (A) (A) (A) (A) (A) (A) (A)
                 (A) (A) (A) (A) (A) (A) (A) (A) (A) (A) (A) (A)
                 (A) (A) (A) (A) (A) (A) (A) (A) (A) (A) (A) (A)
                 (A) (A) (A) (A) (A) (A) (A) (A) (A) (A) (A) (A)
                 (A) (A) (A) (A) (A) (A) (A) (A) (A) (A) (A) (A)
                 (A) (A) (A) (A) (A) (A) (A) (A) (A) (A) (A) (A)
                 (A) (A) (A) (A) (A) (A) (A) (A) (A) (A) (A) (A)
                 (A) (A) (A) (A) (A) (A) (A) (A) (A) (A) (A) (A)
                 (A) (A) (A) (A) (A) (A) (A) (A) (A) (A) (A) (A)
                 (A) (A) (A) (A) (A) (A) (A) (A) (A) (A) (A) (A)
                 (A) (A) (A) (A) (A) (A) (A) (A) (A) (A) (A) (A)
                 (A) (A) (A) (A) (A) (A) (A) (A) (A) (A) (A) (A)
                 (A) (A) (A) (A) (A) (A) (A) (A) (A) (A) (A) (A)
                 (A) (A) (A) (A) (A) (A) (A) (A) (A) (A) (A) (A)
                 (A) (A) (A)
 The electronic state is 1-A.
 Alpha  occ. eigenvalues --  -24.88729 -24.88712 -24.88688 -19.34055 -19.30752
 Alpha  occ. eigenvalues --  -19.30382 -19.29972 -19.29827 -19.29692 -19.29520
 Alpha  occ. eigenvalues --  -19.29454 -10.57448 -10.47813  -1.44319  -1.35243
 Alpha  occ. eigenvalues --   -1.35115  -1.24347  -1.15815  -1.14972  -1.13568
 Alpha  occ. eigenvalues --   -1.13264  -1.12891  -1.12165  -1.11351  -0.86495
 Alpha  occ. eigenvalues --   -0.76744  -0.70856  -0.70561  -0.68398  -0.65593
 Alpha  occ. eigenvalues --   -0.65291  -0.64806  -0.64095  -0.63592  -0.63376
 Alpha  occ. eigenvalues --   -0.60766  -0.58461  -0.57795  -0.56549  -0.55981
 Alpha  occ. eigenvalues --   -0.54448  -0.53775  -0.53085  -0.51893  -0.51695
 Alpha  occ. eigenvalues --   -0.51582  -0.50380  -0.48704  -0.47966  -0.46399
 Alpha  occ. eigenvalues --   -0.43639  -0.43293  -0.43098  -0.42035  -0.41981
 Alpha  occ. eigenvalues --   -0.41671  -0.41564  -0.39995
 Alpha virt. eigenvalues --    0.02992   0.03527   0.04453   0.05396   0.05970
 Alpha virt. eigenvalues --    0.07882   0.09273   0.09693   0.10259   0.10884
 Alpha virt. eigenvalues --    0.11418   0.11544   0.12307   0.12784   0.13998
 Alpha virt. eigenvalues --    0.14076   0.15083   0.16192   0.17021   0.17630
 Alpha virt. eigenvalues --    0.19203   0.19675   0.21378   0.21896   0.22602
 Alpha virt. eigenvalues --    0.23318   0.24299   0.24614   0.25178   0.26143
 Alpha virt. eigenvalues --    0.26473   0.26760   0.27398   0.28288   0.28589
 Alpha virt. eigenvalues --    0.29025   0.29533   0.29631   0.30279   0.30415
 Alpha virt. eigenvalues --    0.31468   0.31605   0.31840   0.31952   0.32426
 Alpha virt. eigenvalues --    0.33023   0.33336   0.33928   0.34191   0.34991
 Alpha virt. eigenvalues --    0.35270   0.35660   0.36331   0.36832   0.37397
 Alpha virt. eigenvalues --    0.37603   0.37744   0.38154   0.38435   0.39216
 Alpha virt. eigenvalues --    0.39516   0.40750   0.41290   0.41600   0.42237
 Alpha virt. eigenvalues --    0.42676   0.43348   0.43911   0.44534   0.45708
 Alpha virt. eigenvalues --    0.45810   0.46461   0.47098   0.47515   0.47793
 Alpha virt. eigenvalues --    0.49870   0.50279   0.50998   0.54866   0.56059
 Alpha virt. eigenvalues --    0.56743   0.58728   0.60281   0.63972   0.66965
 Alpha virt. eigenvalues --    0.82570   0.82957   0.84102   0.88691   0.91312
 Alpha virt. eigenvalues --    0.93622   1.04547   1.06483   1.06995   1.08872
 Alpha virt. eigenvalues --    1.17052   1.17774   1.19076   1.19791   1.21351
 Alpha virt. eigenvalues --    1.21945   1.22056   1.22928   1.23924   1.24619
 Alpha virt. eigenvalues --    1.25369   1.25730   1.25880   1.26368   1.27934
 Alpha virt. eigenvalues --    1.28422   1.29109   1.29699   1.30126   1.30408
 Alpha virt. eigenvalues --    1.31510   1.32026   1.32333   1.33385   1.33920
 Alpha virt. eigenvalues --    1.34411   1.34614   1.35601   1.37007   1.38064
 Alpha virt. eigenvalues --    1.38846   1.39424   1.41208   1.42292   1.46189
 Alpha virt. eigenvalues --    1.48313   1.49621   1.52944   1.54664   1.56649
 Alpha virt. eigenvalues --    1.56821   1.58245   1.59057   1.59564   1.60987
 Alpha virt. eigenvalues --    1.61430   1.62313   1.62994   1.63755   1.64255
 Alpha virt. eigenvalues --    1.64815   1.65518   1.66043   1.66658   1.67604
 Alpha virt. eigenvalues --    1.68573   1.68903   1.69583   1.71614   1.72412
 Alpha virt. eigenvalues --    1.72852   1.73675   1.74533   1.74578   1.76121
 Alpha virt. eigenvalues --    1.77116   1.78269   1.81138   1.82634   1.84416
 Alpha virt. eigenvalues --    1.85498   1.86481   1.87402   1.88793   1.89546
 Alpha virt. eigenvalues --    1.91031   1.91350   1.92220   1.93346   1.93806
 Alpha virt. eigenvalues --    1.94334   1.95461   1.95919   2.02579   2.11799
 Alpha virt. eigenvalues --    2.12603   2.13699   2.15284   2.15685   2.17365
 Alpha virt. eigenvalues --    2.24786   2.29606   2.30187   2.31628   2.33083
 Alpha virt. eigenvalues --    2.34041   2.34951   2.35181   2.36465   2.37513
 Alpha virt. eigenvalues --    2.42373   2.43454   2.45400   2.48105   2.48550
 Alpha virt. eigenvalues --    2.51565   2.54816   2.55481   2.59913   2.61919
 Alpha virt. eigenvalues --    2.63607   2.64726   2.64875   2.65416   2.66417
 Alpha virt. eigenvalues --    2.66845   2.68673   2.69329   2.70311   2.71001
 Alpha virt. eigenvalues --    2.72223   2.73884   2.75971   2.78121   2.80424
 Alpha virt. eigenvalues --    2.81559   2.82428   2.83229   2.84218   2.88257
 Alpha virt. eigenvalues --    2.91792   2.92649   2.94596   2.96034   3.09515
 Alpha virt. eigenvalues --    3.11228   3.11875   3.13245   3.14402   3.15102
 Alpha virt. eigenvalues --    3.20540   3.22047   3.25134   3.26763   3.38879
 Alpha virt. eigenvalues --    3.41506   3.48074   3.48909   3.53432   3.55002
 Alpha virt. eigenvalues --    3.58070   3.62144   3.71874   3.74300   3.74703
 Alpha virt. eigenvalues --    3.76243   3.77372   3.82353   3.84610   4.33673
 Alpha virt. eigenvalues --    4.35256   4.40448   4.42699   4.44199   4.45309
 Alpha virt. eigenvalues --    4.56184   4.76399   4.78386   4.85540   5.58239
 Alpha virt. eigenvalues --    5.90966   6.61337
          Condensed to atoms (all electrons):
               1          2          3          4          5          6
     1  C    5.299709   0.388424   0.354903  -0.051503  -0.158668  -0.027455
     2  O    0.388424   8.259836  -0.153359   0.000046  -0.038418   0.000991
     3  O    0.354903  -0.153359   8.312774   0.194566  -0.259277   0.018062
     4  H   -0.051503   0.000046   0.194566   0.279670   0.002126   0.001259
     5  C   -0.158668  -0.038418  -0.259277   0.002126   5.024305   0.143099
     6  F   -0.027455   0.000991   0.018062   0.001259   0.143099   9.227763
     7  F   -0.028276   0.001073   0.017480   0.000797   0.143866  -0.045105
     8  F   -0.061424   0.001783   0.013756   0.001720   0.195735  -0.037277
     9  O    0.000188   0.000100  -0.002400  -0.003263  -0.002488  -0.000001
    10  H    0.000098  -0.000088   0.000272  -0.001183  -0.000280   0.000003
    11  H    0.000085   0.000071   0.000204   0.001027   0.000903  -0.000001
    12  O    0.003106  -0.000707  -0.000954  -0.000439  -0.000216   0.000008
    13  H    0.003699   0.000282  -0.001529  -0.005370   0.001584  -0.000111
    14  H   -0.000326  -0.000082   0.000200   0.000192  -0.000180   0.000013
    15  O   -0.001335   0.006006  -0.024690   0.064592  -0.003745  -0.000014
    16  H   -0.018711  -0.006844   0.003533  -0.003477  -0.018395   0.000962
    17  H    0.007258   0.002386  -0.002883  -0.007471   0.004091  -0.000264
    18  O    0.001970  -0.000924  -0.000107   0.000604  -0.000073   0.000000
    19  H    0.002590  -0.000869   0.000466   0.000111   0.000887  -0.000025
    20  H   -0.000192   0.000148  -0.000038  -0.000278  -0.000240   0.000001
    21  O    0.000858  -0.001362   0.000229   0.000131  -0.000960  -0.000002
    22  H   -0.000214   0.000018   0.000047  -0.000054  -0.000400   0.000008
    23  H   -0.000065   0.000572  -0.000159  -0.000316   0.000530  -0.000017
    24  O   -0.001494  -0.013410   0.000873   0.004510  -0.008490   0.000035
    25  H    0.002332  -0.001590  -0.000768   0.000595   0.003322  -0.000089
    26  H   -0.012693   0.041957  -0.000641  -0.002067   0.000009   0.000298
               7          8          9         10         11         12
     1  C   -0.028276  -0.061424   0.000188   0.000098   0.000085   0.003106
     2  O    0.001073   0.001783   0.000100  -0.000088   0.000071  -0.000707
     3  O    0.017480   0.013756  -0.002400   0.000272   0.000204  -0.000954
     4  H    0.000797   0.001720  -0.003263  -0.001183   0.001027  -0.000439
     5  C    0.143866   0.195735  -0.002488  -0.000280   0.000903  -0.000216
     6  F   -0.045105  -0.037277  -0.000001   0.000003  -0.000001   0.000008
     7  F    9.229366  -0.036587  -0.000001   0.000011  -0.000019   0.000000
     8  F   -0.036587   9.226207   0.000001  -0.000001   0.000004   0.000002
     9  O   -0.000001   0.000001   8.350635   0.272563   0.249309  -0.000944
    10  H    0.000011  -0.000001   0.272563   0.364602  -0.022429  -0.000296
    11  H   -0.000019   0.000004   0.249309  -0.022429   0.302742   0.001205
    12  O    0.000000   0.000002  -0.000944  -0.000296   0.001205   8.348204
    13  H   -0.000099  -0.000020  -0.001171  -0.000016   0.000551   0.244853
    14  H    0.000004   0.000002   0.000020   0.000018  -0.000064   0.264428
    15  O   -0.000107   0.000120  -0.053242   0.001970   0.004916  -0.014230
    16  H    0.001093   0.000259   0.002992   0.001244  -0.006391  -0.018898
    17  H   -0.000173  -0.000107   0.048817  -0.003561  -0.006728   0.001466
    18  O    0.000001   0.000001  -0.049919   0.002882   0.026830   0.000425
    19  H   -0.000059   0.000034   0.001702   0.000207  -0.000636   0.001445
    20  H    0.000003  -0.000001   0.004384  -0.000532  -0.003857  -0.000285
    21  O   -0.000000  -0.000003   0.000046  -0.000034   0.000157  -0.049078
    22  H    0.000002   0.000004  -0.000012  -0.000003  -0.000020   0.002385
    23  H   -0.000004  -0.000005   0.000199   0.000008  -0.000089   0.030718
    24  O    0.000024   0.000184  -0.000987   0.000129   0.001077   0.003649
    25  H   -0.000076  -0.000030  -0.000539   0.000030   0.000821  -0.001030
    26  H    0.000392  -0.000401   0.001036   0.000131  -0.000989  -0.000017
              13         14         15         16         17         18
     1  C    0.003699  -0.000326  -0.001335  -0.018711   0.007258   0.001970
     2  O    0.000282  -0.000082   0.006006  -0.006844   0.002386  -0.000924
     3  O   -0.001529   0.000200  -0.024690   0.003533  -0.002883  -0.000107
     4  H   -0.005370   0.000192   0.064592  -0.003477  -0.007471   0.000604
     5  C    0.001584  -0.000180  -0.003745  -0.018395   0.004091  -0.000073
     6  F   -0.000111   0.000013  -0.000014   0.000962  -0.000264   0.000000
     7  F   -0.000099   0.000004  -0.000107   0.001093  -0.000173   0.000001
     8  F   -0.000020   0.000002   0.000120   0.000259  -0.000107   0.000001
     9  O   -0.001171   0.000020  -0.053242   0.002992   0.048817  -0.049919
    10  H   -0.000016   0.000018   0.001970   0.001244  -0.003561   0.002882
    11  H    0.000551  -0.000064   0.004916  -0.006391  -0.006728   0.026830
    12  O    0.244853   0.264428  -0.014230  -0.018898   0.001466   0.000425
    13  H    0.323191  -0.017889   0.014163  -0.015161   0.002635   0.000363
    14  H   -0.017889   0.371356   0.003171  -0.002081  -0.000006  -0.000058
    15  O    0.014163   0.003171   8.613596   0.190794   0.251893   0.002093
    16  H   -0.015161  -0.002081   0.190794   0.338571  -0.026413  -0.003061
    17  H    0.002635  -0.000006   0.251893  -0.026413   0.271607  -0.002058
    18  O    0.000363  -0.000058   0.002093  -0.003061  -0.002058   8.350023
    19  H    0.000614   0.000104   0.002545  -0.014556   0.001646   0.250189
    20  H    0.000002  -0.000012   0.000221  -0.000117   0.000670   0.268533
    21  O    0.001727   0.004120  -0.000954  -0.002020   0.000590  -0.000951
    22  H    0.000304  -0.000367   0.000019   0.001598   0.000014  -0.000250
    23  H   -0.002683  -0.004796   0.001838   0.000113   0.000271   0.000876
    24  O    0.002244   0.000519  -0.047344   0.044397   0.001368  -0.025140
    25  H    0.000812   0.000173   0.003317  -0.009980  -0.000519   0.001266
    26  H   -0.000438  -0.000181   0.003377   0.002319  -0.000538   0.000953
              19         20         21         22         23         24
     1  C    0.002590  -0.000192   0.000858  -0.000214  -0.000065  -0.001494
     2  O   -0.000869   0.000148  -0.001362   0.000018   0.000572  -0.013410
     3  O    0.000466  -0.000038   0.000229   0.000047  -0.000159   0.000873
     4  H    0.000111  -0.000278   0.000131  -0.000054  -0.000316   0.004510
     5  C    0.000887  -0.000240  -0.000960  -0.000400   0.000530  -0.008490
     6  F   -0.000025   0.000001  -0.000002   0.000008  -0.000017   0.000035
     7  F   -0.000059   0.000003  -0.000000   0.000002  -0.000004   0.000024
     8  F    0.000034  -0.000001  -0.000003   0.000004  -0.000005   0.000184
     9  O    0.001702   0.004384   0.000046  -0.000012   0.000199  -0.000987
    10  H    0.000207  -0.000532  -0.000034  -0.000003   0.000008   0.000129
    11  H   -0.000636  -0.003857   0.000157  -0.000020  -0.000089   0.001077
    12  O    0.001445  -0.000285  -0.049078   0.002385   0.030718   0.003649
    13  H    0.000614   0.000002   0.001727   0.000304  -0.002683   0.002244
    14  H    0.000104  -0.000012   0.004120  -0.000367  -0.004796   0.000519
    15  O    0.002545   0.000221  -0.000954   0.000019   0.001838  -0.047344
    16  H   -0.014556  -0.000117  -0.002020   0.001598   0.000113   0.044397
    17  H    0.001646   0.000670   0.000590   0.000014   0.000271   0.001368
    18  O    0.250189   0.268533  -0.000951  -0.000250   0.000876  -0.025140
    19  H    0.310997  -0.019089   0.000584   0.000050  -0.000302   0.010425
    20  H   -0.019089   0.368692  -0.000130   0.000046  -0.000000   0.003371
    21  O    0.000584  -0.000130   8.360682   0.272503   0.247742  -0.043129
    22  H    0.000050   0.000046   0.272503   0.364301  -0.021772   0.004320
    23  H   -0.000302  -0.000000   0.247742  -0.021772   0.303627  -0.002116
    24  O    0.010425   0.003371  -0.043129   0.004320  -0.002116   8.551229
    25  H    0.002117  -0.000941   0.035249  -0.004813  -0.003965   0.240569
    26  H   -0.004529   0.000924  -0.005187  -0.001170   0.001978   0.223106
              25         26
     1  C    0.002332  -0.012693
     2  O   -0.001590   0.041957
     3  O   -0.000768  -0.000641
     4  H    0.000595  -0.002067
     5  C    0.003322   0.000009
     6  F   -0.000089   0.000298
     7  F   -0.000076   0.000392
     8  F   -0.000030  -0.000401
     9  O   -0.000539   0.001036
    10  H    0.000030   0.000131
    11  H    0.000821  -0.000989
    12  O   -0.001030  -0.000017
    13  H    0.000812  -0.000438
    14  H    0.000173  -0.000181
    15  O    0.003317   0.003377
    16  H   -0.009980   0.002319
    17  H   -0.000519  -0.000538
    18  O    0.001266   0.000953
    19  H    0.002117  -0.004529
    20  H   -0.000941   0.000924
    21  O    0.035249  -0.005187
    22  H   -0.004813  -0.001170
    23  H   -0.003965   0.001978
    24  O    0.240569   0.223106
    25  H    0.274614  -0.016325
    26  H   -0.016325   0.306174
 Mulliken charges:
               1
     1  C    0.297134
     2  O   -0.486039
     3  O   -0.470561
     4  H    0.523475
     5  C    0.971372
     6  F   -0.282144
     7  F   -0.283607
     8  F   -0.303956
     9  O   -0.817023
    10  H    0.384254
    11  H    0.451319
    12  O   -0.814800
    13  H    0.447463
    14  H    0.381723
    15  O   -1.018969
    16  H    0.558232
    17  H    0.456008
    18  O   -0.824467
    19  H    0.453352
    20  H    0.378718
    21  O   -0.820807
    22  H    0.383455
    23  H    0.447815
    24  O   -0.949919
    25  H    0.475449
    26  H    0.462521
 Sum of Mulliken charges =  -0.00000
 Mulliken charges with hydrogens summed into heavy atoms:
               1
     1  C    0.297134
     2  O   -0.486039
     3  O    0.052914
     5  C    0.971372
     6  F   -0.282144
     7  F   -0.283607
     8  F   -0.303956
     9  O    0.018549
    12  O    0.014386
    15  O   -0.004728
    18  O    0.007604
    21  O    0.010464
    24  O   -0.011950
 Electronic spatial extent (au):  <R**2>=           4649.0548
 Charge=             -0.0000 electrons
 Dipole moment (field-independent basis, Debye):
    X=             -3.7824    Y=             -0.0209    Z=              0.1975  Tot=              3.7876
 Quadrupole moment (field-independent basis, Debye-Ang):
   XX=            -77.5672   YY=            -67.0576   ZZ=            -77.4054
   XY=             -0.2333   XZ=             -0.3318   YZ=              2.1519
 Traceless Quadrupole moment (field-independent basis, Debye-Ang):
   XX=             -3.5571   YY=              6.9525   ZZ=             -3.3953
   XY=             -0.2333   XZ=             -0.3318   YZ=              2.1519
 Octapole moment (field-independent basis, Debye-Ang**2):
  XXX=            -48.7127  YYY=             -2.2287  ZZZ=              5.5838  XYY=            -22.7808
  XXY=              4.9935  XXZ=             -5.1962  XZZ=            -23.2608  YZZ=             -4.2202
  YYZ=             -0.4286  XYZ=             14.0412
 Hexadecapole moment (field-independent basis, Debye-Ang**3):
 XXXX=          -3233.1028 YYYY=           -816.2008 ZZZZ=           -640.6312 XXXY=            -53.2754
 XXXZ=             44.0957 YYYX=              3.6823 YYYZ=            124.0970 ZZZX=            -15.3695
 ZZZY=            -11.8308 XXYY=           -685.0798 XXZZ=           -594.9120 YYZZ=           -265.4592
 XXYZ=           -123.3288 YYXZ=            -10.9940 ZZXY=             22.8031
 N-N= 9.630050051534D+02 E-N=-4.253612400836D+03  KE= 9.771302721475D+02
 Unable to Open any file for archive entry.
 1\1\GINC-SKYSTD23\FOpt\RwB97XD\6-31++G(d,p)\C2H13F3O8\CAROLINEGLICK\30
 -Sep-2025\0\\# wb97xd/6-31++g** scf(conver=10) opt(tight,maxcycles=300
 ,calcfc) freq\\20K-1-338-18265\\0,1\C,-0.9153252841,1.3369218046,-0.40
 81688013\O,-1.5381704977,0.3349369525,-0.1273538962\O,0.3713465888,1.4
 776982313,-0.5385423727\H,0.8723513579,0.6085860921,-0.3728384002\C,-1
 .6470962347,2.6801319641,-0.6610934453\F,-1.3693394956,3.1437422056,-1
 .8879157602\F,-1.253913716,3.5997003916,0.2330815844\F,-2.9652792476,2
 .5315037714,-0.5573827123\O,2.934314042,-1.2320028683,2.1458843578\H,3
 .1444179817,-0.5693970485,2.8079269915\H,2.2400284462,-1.8102131829,2.
 5309951114\O,1.9860666354,-2.3225588408,-2.3895788822\H,2.0414785142,-
 1.6841465094,-1.6515559779\H,2.8553265021,-2.7195172718,-2.4809740596\
 O,1.5969110815,-0.7565509235,-0.1346948933\H,0.8575355832,-1.356904246
 4,0.1275926979\H,2.2201563962,-0.79080757,0.6298650131\O,0.765815174,-
 2.7171821283,2.8451079419\H,0.1626403123,-2.6555689527,2.078021621\H,0
 .7647326755,-3.6337814969,3.1292902972\O,-0.2496902616,-3.7397193604,-
 1.7335124709\H,-0.8642368918,-3.8159963042,-2.4667192618\H,0.566219575
 8,-3.3206101749,-2.0838291975\O,-0.5663990437,-2.2573485857,0.48480901
 38\H,-0.6246386714,-2.8614905584,-0.2911695105\H,-1.1726997226,-1.5144
 867903,0.3337000118\\Version=ES64L-G16RevC.01\State=1-A\HF=-985.247320
 2\RMSD=3.113e-11\RMSF=2.769e-07\Dipole=0.7681742,-1.2576244,0.2211097\
 Quadrupole=-1.0985588,-1.6638504,2.7624092,1.1468701,2.9456937,2.62630
 69\PG=C01 [X(C2H13F3O8)]\\@
 The archive entry for this job was punched.


 FRICTION IS A DRAG,
 AND ENTROPY AIN'T WHAT IT USED TO BE.
 Job cpu time:       0 days  4 hours  7 minutes  7.7 seconds.
 Elapsed time:       0 days  0 hours 12 minutes 32.6 seconds.
 File lengths (MBytes):  RWF=    298 Int=      0 D2E=      0 Chk=     10 Scr=      1
 Normal termination of Gaussian 16 at Tue Sep 30 07:25:49 2025.
 Link1:  Proceeding to internal job step number  2.
 ----------------------------------------------------------------------
 #N Geom=AllCheck Guess=TCheck SCRF=Check GenChk RwB97XD/6-31++G(d,p) F
 req
 ----------------------------------------------------------------------
 1/6=300,7=10,10=4,29=7,30=1,38=1,40=1/1,3;
 2/12=2,40=1/2;
 3/5=1,6=6,7=1111,11=2,14=-4,25=1,30=1,70=2,71=2,74=-58,116=1,140=1/1,2,3;
 4/5=101/1;
 5/5=2,6=10,38=6,98=1/2;
 8/6=4,10=90,11=11/1;
 11/6=1,8=1,9=11,15=111,16=1/1,2,10;
 10/6=1/2;
 6/7=2,8=2,9=2,10=2,28=1/1;
 7/8=1,10=1,25=1/1,2,3,16;
 1/6=300,7=10,10=4,30=1/3;
 99//99;
 Structure from the checkpoint file:  "/local_scratch/slurm.5787657/Gau-1895270.chk"
 ---------------
 20K-1-338-18265
 ---------------
 Charge =  0 Multiplicity = 1
 Redundant internal coordinates found in file.  (old form).
 C,0,-0.9153252841,1.3369218046,-0.4081688013
 O,0,-1.5381704977,0.3349369525,-0.1273538962
 O,0,0.3713465888,1.4776982313,-0.5385423727
 H,0,0.8723513579,0.6085860921,-0.3728384002
 C,0,-1.6470962347,2.6801319641,-0.6610934453
 F,0,-1.3693394956,3.1437422056,-1.8879157602
 F,0,-1.253913716,3.5997003916,0.2330815844
 F,0,-2.9652792476,2.5315037714,-0.5573827123
 O,0,2.934314042,-1.2320028683,2.1458843578
 H,0,3.1444179817,-0.5693970485,2.8079269915
 H,0,2.2400284462,-1.8102131829,2.5309951114
 O,0,1.9860666354,-2.3225588408,-2.3895788822
 H,0,2.0414785142,-1.6841465094,-1.6515559779
 H,0,2.8553265021,-2.7195172718,-2.4809740596
 O,0,1.5969110815,-0.7565509235,-0.1346948933
 H,0,0.8575355832,-1.3569042464,0.1275926979
 H,0,2.2201563962,-0.79080757,0.6298650131
 O,0,0.765815174,-2.7171821283,2.8451079419
 H,0,0.1626403123,-2.6555689527,2.078021621
 H,0,0.7647326755,-3.6337814969,3.1292902972
 O,0,-0.2496902616,-3.7397193604,-1.7335124709
 H,0,-0.8642368918,-3.8159963042,-2.4667192618
 H,0,0.5662195758,-3.3206101749,-2.0838291975
 O,0,-0.5663990437,-2.2573485857,0.4848090138
 H,0,-0.6246386714,-2.8614905584,-0.2911695105
 H,0,-1.1726997226,-1.5144867903,0.3337000118
 Recover connectivity data from disk.

 GradGradGradGradGradGradGradGradGradGradGradGradGradGradGradGradGradGrad
 Berny optimization.
 Initialization pass.
                           ----------------------------
                           !    Initial Parameters    !
                           ! (Angstroms and Degrees)  !
 --------------------------                            --------------------------
 ! Name  Definition              Value          Derivative Info.                !
 --------------------------------------------------------------------------------
 ! R1    R(1,2)                  1.2128         calculate D2E/DX2 analytically  !
 ! R2    R(1,3)                  1.3009         calculate D2E/DX2 analytically  !
 ! R3    R(1,5)                  1.5504         calculate D2E/DX2 analytically  !
 ! R4    R(3,4)                  1.0168         calculate D2E/DX2 analytically  !
 ! R5    R(4,15)                 1.5637         calculate D2E/DX2 analytically  !
 ! R6    R(5,6)                  1.3406         calculate D2E/DX2 analytically  !
 ! R7    R(5,7)                  1.3415         calculate D2E/DX2 analytically  !
 ! R8    R(5,8)                  1.3306         calculate D2E/DX2 analytically  !
 ! R9    R(9,10)                 0.9599         calculate D2E/DX2 analytically  !
 ! R10   R(9,11)                 0.9822         calculate D2E/DX2 analytically  !
 ! R11   R(9,17)                 1.7329         calculate D2E/DX2 analytically  !
 ! R12   R(11,18)                1.7591         calculate D2E/DX2 analytically  !
 ! R13   R(12,13)                0.9774         calculate D2E/DX2 analytically  !
 ! R14   R(12,14)                0.96           calculate D2E/DX2 analytically  !
 ! R15   R(12,23)                1.7623         calculate D2E/DX2 analytically  !
 ! R16   R(13,15)                1.8327         calculate D2E/DX2 analytically  !
 ! R17   R(15,16)                0.9879         calculate D2E/DX2 analytically  !
 ! R18   R(15,17)                0.987          calculate D2E/DX2 analytically  !
 ! R19   R(16,24)                1.7222         calculate D2E/DX2 analytically  !
 ! R20   R(18,19)                0.9778         calculate D2E/DX2 analytically  !
 ! R21   R(18,20)                0.9596         calculate D2E/DX2 analytically  !
 ! R22   R(19,24)                1.7968         calculate D2E/DX2 analytically  !
 ! R23   R(21,22)                0.9597         calculate D2E/DX2 analytically  !
 ! R24   R(21,23)                0.9819         calculate D2E/DX2 analytically  !
 ! R25   R(21,25)                1.7298         calculate D2E/DX2 analytically  !
 ! R26   R(24,25)                0.9852         calculate D2E/DX2 analytically  !
 ! R27   R(24,26)                0.9707         calculate D2E/DX2 analytically  !
 ! A1    A(2,1,3)              128.3583         calculate D2E/DX2 analytically  !
 ! A2    A(2,1,5)              120.742          calculate D2E/DX2 analytically  !
 ! A3    A(3,1,5)              110.8995         calculate D2E/DX2 analytically  !
 ! A4    A(1,3,4)              112.2421         calculate D2E/DX2 analytically  !
 ! A5    A(1,5,6)              110.5556         calculate D2E/DX2 analytically  !
 ! A6    A(1,5,7)              110.2912         calculate D2E/DX2 analytically  !
 ! A7    A(1,5,8)              110.9839         calculate D2E/DX2 analytically  !
 ! A8    A(6,5,7)              108.1913         calculate D2E/DX2 analytically  !
 ! A9    A(6,5,8)              108.374          calculate D2E/DX2 analytically  !
 ! A10   A(7,5,8)              108.3587         calculate D2E/DX2 analytically  !
 ! A11   A(10,9,11)            106.8971         calculate D2E/DX2 analytically  !
 ! A12   A(10,9,17)            121.1856         calculate D2E/DX2 analytically  !
 ! A13   A(11,9,17)            101.6299         calculate D2E/DX2 analytically  !
 ! A14   A(13,12,14)           106.8967         calculate D2E/DX2 analytically  !
 ! A15   A(13,12,23)           106.5345         calculate D2E/DX2 analytically  !
 ! A16   A(14,12,23)           120.7899         calculate D2E/DX2 analytically  !
 ! A17   A(12,13,15)           160.3522         calculate D2E/DX2 analytically  !
 ! A18   A(4,15,13)            115.353          calculate D2E/DX2 analytically  !
 ! A19   A(4,15,16)            102.9545         calculate D2E/DX2 analytically  !
 ! A20   A(4,15,17)            116.1584         calculate D2E/DX2 analytically  !
 ! A21   A(13,15,16)            95.3773         calculate D2E/DX2 analytically  !
 ! A22   A(13,15,17)           118.0592         calculate D2E/DX2 analytically  !
 ! A23   A(16,15,17)           104.2321         calculate D2E/DX2 analytically  !
 ! A24   A(9,17,15)            161.2176         calculate D2E/DX2 analytically  !
 ! A25   A(11,18,19)           110.145          calculate D2E/DX2 analytically  !
 ! A26   A(11,18,20)           123.1117         calculate D2E/DX2 analytically  !
 ! A27   A(19,18,20)           106.9667         calculate D2E/DX2 analytically  !
 ! A28   A(22,21,23)           107.0646         calculate D2E/DX2 analytically  !
 ! A29   A(22,21,25)           122.5863         calculate D2E/DX2 analytically  !
 ! A30   A(23,21,25)           105.1235         calculate D2E/DX2 analytically  !
 ! A31   A(16,24,19)            87.9553         calculate D2E/DX2 analytically  !
 ! A32   A(16,24,25)           101.8959         calculate D2E/DX2 analytically  !
 ! A33   A(16,24,26)            94.8192         calculate D2E/DX2 analytically  !
 ! A34   A(19,24,25)           125.9096         calculate D2E/DX2 analytically  !
 ! A35   A(19,24,26)           124.1298         calculate D2E/DX2 analytically  !
 ! A36   A(25,24,26)           108.045          calculate D2E/DX2 analytically  !
 ! A37   L(3,4,15,26,-1)       178.1802         calculate D2E/DX2 analytically  !
 ! A38   L(9,11,18,1,-1)       166.3154         calculate D2E/DX2 analytically  !
 ! A39   L(15,16,24,1,-1)      172.9868         calculate D2E/DX2 analytically  !
 ! A40   L(18,19,24,17,-1)     163.727          calculate D2E/DX2 analytically  !
 ! A41   L(12,23,21,1,-1)      168.8655         calculate D2E/DX2 analytically  !
 ! A42   L(21,25,24,13,-1)     163.1474         calculate D2E/DX2 analytically  !
 ! A43   L(3,4,15,26,-2)       178.9507         calculate D2E/DX2 analytically  !
 ! A44   L(9,11,18,1,-2)       173.8412         calculate D2E/DX2 analytically  !
 ! A45   L(15,16,24,1,-2)      177.5878         calculate D2E/DX2 analytically  !
 ! A46   L(18,19,24,17,-2)     179.5684         calculate D2E/DX2 analytically  !
 ! A47   L(12,23,21,1,-2)      187.3579         calculate D2E/DX2 analytically  !
 ! A48   L(21,25,24,13,-2)     183.4954         calculate D2E/DX2 analytically  !
[truncated: 183,684 more chars]
