# Supplementary material for: The Hydration of Trifluoroacetic Acid from 0 to 298 K
Source: J Phys Chem A. 2026 Jan 20;130(4):927–35. doi: 10.1021/acs.jpca.5c08151 (PMC12862820; doi:10.1021/acs.jpca.5c08151)
Supplement: Supplementary file 1 [file jp5c08151_si_001.zip › TFA_SI/within1kcal-hightemps/6-H2O/20K-829-17962-wb97xd.log]

 Entering Gaussian System, Link 0=g16
 Initial command:
 /software/commercial/MERCURY/GAUSSIAN/AVX2/g16/l1.exe "/local_scratch/slurm.5787810/Gau-1556427.inp" -scrdir="/local_scratch/slurm.5787810/"
 Entering Link 1 = /software/commercial/MERCURY/GAUSSIAN/AVX2/g16/l1.exe PID=   1556433.
  
 Copyright (c) 1988-2019, Gaussian, Inc.  All Rights Reserved.
  
 This is part of the Gaussian(R) 16 program.  It is based on
 the Gaussian(R) 09 system (copyright 2009, Gaussian, Inc.),
 the Gaussian(R) 03 system (copyright 2003, Gaussian, Inc.),
 the Gaussian(R) 98 system (copyright 1998, Gaussian, Inc.),
 the Gaussian(R) 94 system (copyright 1995, Gaussian, Inc.),
 the Gaussian 92(TM) system (copyright 1992, Gaussian, Inc.),
 the Gaussian 90(TM) system (copyright 1990, Gaussian, Inc.),
 the Gaussian 88(TM) system (copyright 1988, Gaussian, Inc.),
 the Gaussian 86(TM) system (copyright 1986, Carnegie Mellon
 University), and the Gaussian 82(TM) system (copyright 1983,
 Carnegie Mellon University). Gaussian is a federally registered
 trademark of Gaussian, Inc.
  
 This software contains proprietary and confidential information,
 including trade secrets, belonging to Gaussian, Inc.
  
 This software is provided under written license and may be
 used, copied, transmitted, or stored only in accord with that
 written license.
  
 The following legend is applicable only to US Government
 contracts under FAR:
  
                    RESTRICTED RIGHTS LEGEND
  
 Use, reproduction and disclosure by the US Government is
 subject to restrictions as set forth in subparagraphs (a)
 and (c) of the Commercial Computer Software - Restricted
 Rights clause in FAR 52.227-19.
  
 Gaussian, Inc.
 340 Quinnipiac St., Bldg. 40, Wallingford CT 06492
  
  
 ---------------------------------------------------------------
 Warning -- This program may not be used in any manner that
 competes with the business of Gaussian, Inc. or will provide
 assistance to any competitor of Gaussian, Inc.  The licensee
 of this program is prohibited from giving any competitor of
 Gaussian, Inc. access to this program.  By using this program,
 the user acknowledges that Gaussian, Inc. is engaged in the
 business of creating and licensing software in the field of
 computational chemistry and represents and warrants to the
 licensee that it is not a competitor of Gaussian, Inc. and that
 it will not use this program in any manner prohibited above.
 ---------------------------------------------------------------
  

 Cite this work as:
 Gaussian 16, Revision C.01,
 M. J. Frisch, G. W. Trucks, H. B. Schlegel, G. E. Scuseria, 
 M. A. Robb, J. R. Cheeseman, G. Scalmani, V. Barone, 
 G. A. Petersson, H. Nakatsuji, X. Li, M. Caricato, A. V. Marenich, 
 J. Bloino, B. G. Janesko, R. Gomperts, B. Mennucci, H. P. Hratchian, 
 J. V. Ortiz, A. F. Izmaylov, J. L. Sonnenberg, D. Williams-Young, 
 F. Ding, F. Lipparini, F. Egidi, J. Goings, B. Peng, A. Petrone, 
 T. Henderson, D. Ranasinghe, V. G. Zakrzewski, J. Gao, N. Rega, 
 G. Zheng, W. Liang, M. Hada, M. Ehara, K. Toyota, R. Fukuda, 
 J. Hasegawa, M. Ishida, T. Nakajima, Y. Honda, O. Kitao, H. Nakai, 
 T. Vreven, K. Throssell, J. A. Montgomery, Jr., J. E. Peralta, 
 F. Ogliaro, M. J. Bearpark, J. J. Heyd, E. N. Brothers, K. N. Kudin, 
 V. N. Staroverov, T. A. Keith, R. Kobayashi, J. Normand, 
 K. Raghavachari, A. P. Rendell, J. C. Burant, S. S. Iyengar, 
 J. Tomasi, M. Cossi, J. M. Millam, M. Klene, C. Adamo, R. Cammi, 
 J. W. Ochterski, R. L. Martin, K. Morokuma, O. Farkas, 
 J. B. Foresman, and D. J. Fox, Gaussian, Inc., Wallingford CT, 2019.
 
 ******************************************
 Gaussian 16:  ES64L-G16RevC.01  3-Jul-2019
                30-Sep-2025 
 ******************************************
 %nproc=20
 Will use up to   20 processors via shared memory.
 %mem=18gb
 ----------------------------------------------------------------------
 # wb97xd/6-31++g** scf(conver=10) opt(tight,maxcycles=300,calcfc) freq
 ----------------------------------------------------------------------
 1/6=300,7=10,10=4,18=20,19=15,26=3,38=1/1,3;
 2/9=110,12=2,17=6,18=5,40=1/2;
 3/5=1,6=6,7=1111,11=2,25=1,30=1,71=2,74=-58,140=1/1,2,3;
 4//1;
 5/5=2,6=10,38=5/2;
 8/6=4,10=90,11=11/1;
 11/6=1,8=1,9=11,15=111,16=1/1,2,10;
 10/6=1,13=1/2;
 6/7=2,8=2,9=2,10=2,28=1/1;
 7/10=1,25=1/1,2,3,16;
 1/6=300,7=10,10=4,18=20,19=15,26=3/3(2);
 2/9=110/2;
 99//99;
 2/9=110/2;
 3/5=1,6=6,7=1111,11=2,25=1,30=1,71=1,74=-58/1,2,3;
 4/5=5,16=3,69=1/1;
 5/5=2,6=10,38=5/2;
 7//1,2,3,16;
 1/6=300,7=10,18=20,19=15,26=3/3(-5);
 2/9=110/2;
 6/7=2,8=2,9=2,10=2,19=2,28=1/1;
 99/9=1/99;
 -------------
 20K-829-17962
 -------------
 Symbolic Z-matrix:
 Charge =  0 Multiplicity = 1
 C                     1.42936  -1.99121   2.76612 
 O                     0.51367  -2.63148   2.32352 
 O                     2.48842  -1.5901    2.14104 
 H                     2.38597  -1.7487    1.1358 
 C                     1.50266  -1.65468   4.28523 
 F                     2.20219  -0.54775   4.54372 
 F                     2.08126  -2.65574   4.9652 
 F                     0.28266  -1.47973   4.80796 
 O                     1.88326  -1.8451   -0.33578 
 H                     1.31953  -1.04675  -0.43511 
 H                     2.40208  -1.92229  -1.13765 
 O                     0.3687    0.42119  -0.40009 
 H                     0.79317   0.78025   0.38855 
 H                    -0.52994   0.20687  -0.10093 
 O                     0.28027   0.1971    2.44444 
 H                    -0.55418  -0.11328   2.03954 
 H                     0.04289   0.64723   3.25681 
 O                    -0.00414  -1.51158  -2.47413 
 H                    -0.74542  -1.50053  -3.08148 
 H                     0.06487  -0.62713  -2.09315 
 O                    -1.8732   -0.55444   0.90748 
 H                    -1.61622  -1.44796   0.54314 
 H                    -2.74893  -0.66327   1.27913 
 O                    -0.98967  -2.78915  -0.12355 
 H                    -0.47413  -2.55119  -0.91165 
 H                    -0.35453  -3.01188   0.57107 
 
 Add virtual bond connecting atoms O9         and H4         Dist= 2.94D+00.
 Add virtual bond connecting atoms O24        and H22        Dist= 3.07D+00.
 Add virtual bond connecting atoms O12        and H10        Dist= 3.31D+00.
 Add virtual bond connecting atoms O21        and H16        Dist= 3.39D+00.
 Add virtual bond connecting atoms O21        and H14        Dist= 3.48D+00.
 Add virtual bond connecting atoms H26        and O2         Dist= 3.77D+00.
 Add virtual bond connecting atoms O12        and H20        Dist= 3.81D+00.
 Add virtual bond connecting atoms H25        and O18        Dist= 3.66D+00.

 GradGradGradGradGradGradGradGradGradGradGradGradGradGradGradGradGradGrad
 Berny optimization.
 Initialization pass.
                           ----------------------------
                           !    Initial Parameters    !
                           ! (Angstroms and Degrees)  !
 --------------------------                            --------------------------
 ! Name  Definition              Value          Derivative Info.                !
 --------------------------------------------------------------------------------
 ! R1    R(1,2)                  1.2018         calculate D2E/DX2 analytically  !
 ! R2    R(1,3)                  1.2935         calculate D2E/DX2 analytically  !
 ! R3    R(1,5)                  1.5577         calculate D2E/DX2 analytically  !
 ! R4    R(2,26)                 1.9924         calculate D2E/DX2 analytically  !
 ! R5    R(3,4)                  1.0228         calculate D2E/DX2 analytically  !
 ! R6    R(4,9)                  1.5581         calculate D2E/DX2 analytically  !
 ! R7    R(5,6)                  1.3347         calculate D2E/DX2 analytically  !
 ! R8    R(5,7)                  1.3414         calculate D2E/DX2 analytically  !
 ! R9    R(5,8)                  1.3388         calculate D2E/DX2 analytically  !
 ! R10   R(9,10)                 0.9824         calculate D2E/DX2 analytically  !
 ! R11   R(9,11)                 0.9582         calculate D2E/DX2 analytically  !
 ! R12   R(10,12)                1.7493         calculate D2E/DX2 analytically  !
 ! R13   R(12,13)                0.9649         calculate D2E/DX2 analytically  !
 ! R14   R(12,14)                0.9711         calculate D2E/DX2 analytically  !
 ! R15   R(12,20)                2.0144         calculate D2E/DX2 analytically  !
 ! R16   R(14,21)                1.8441         calculate D2E/DX2 analytically  !
 ! R17   R(15,16)                0.9781         calculate D2E/DX2 analytically  !
 ! R18   R(15,17)                0.9586         calculate D2E/DX2 analytically  !
 ! R19   R(16,21)                1.7933         calculate D2E/DX2 analytically  !
 ! R20   R(18,19)                0.9584         calculate D2E/DX2 analytically  !
 ! R21   R(18,20)                0.9655         calculate D2E/DX2 analytically  !
 ! R22   R(18,25)                1.9347         calculate D2E/DX2 analytically  !
 ! R23   R(21,22)                0.9986         calculate D2E/DX2 analytically  !
 ! R24   R(21,23)                0.9575         calculate D2E/DX2 analytically  !
 ! R25   R(22,24)                1.6235         calculate D2E/DX2 analytically  !
 ! R26   R(24,25)                0.9713         calculate D2E/DX2 analytically  !
 ! R27   R(24,26)                0.9672         calculate D2E/DX2 analytically  !
 ! A1    A(2,1,3)              127.6656         calculate D2E/DX2 analytically  !
 ! A2    A(2,1,5)              120.6721         calculate D2E/DX2 analytically  !
 ! A3    A(3,1,5)              111.454          calculate D2E/DX2 analytically  !
 ! A4    A(1,2,26)             139.2594         calculate D2E/DX2 analytically  !
 ! A5    A(1,3,4)              110.1717         calculate D2E/DX2 analytically  !
 ! A6    A(1,5,6)              113.1234         calculate D2E/DX2 analytically  !
 ! A7    A(1,5,7)              110.6979         calculate D2E/DX2 analytically  !
 ! A8    A(1,5,8)              111.4778         calculate D2E/DX2 analytically  !
 ! A9    A(6,5,7)              107.1392         calculate D2E/DX2 analytically  !
 ! A10   A(6,5,8)              107.0747         calculate D2E/DX2 analytically  !
 ! A11   A(7,5,8)              107.0186         calculate D2E/DX2 analytically  !
 ! A12   A(4,9,10)             103.3188         calculate D2E/DX2 analytically  !
 ! A13   A(4,9,11)             128.3664         calculate D2E/DX2 analytically  !
 ! A14   A(10,9,11)            106.952          calculate D2E/DX2 analytically  !
 ! A15   A(10,12,13)            95.1361         calculate D2E/DX2 analytically  !
 ! A16   A(10,12,14)           108.903          calculate D2E/DX2 analytically  !
 ! A17   A(10,12,20)            68.189          calculate D2E/DX2 analytically  !
 ! A18   A(13,12,14)           103.7349         calculate D2E/DX2 analytically  !
 ! A19   A(13,12,20)           161.2544         calculate D2E/DX2 analytically  !
 ! A20   A(14,12,20)            90.2573         calculate D2E/DX2 analytically  !
 ! A21   A(12,14,21)           159.0085         calculate D2E/DX2 analytically  !
 ! A22   A(16,15,17)           106.7724         calculate D2E/DX2 analytically  !
 ! A23   A(19,18,20)           107.1442         calculate D2E/DX2 analytically  !
 ! A24   A(19,18,25)           109.2751         calculate D2E/DX2 analytically  !
 ! A25   A(20,18,25)           101.0075         calculate D2E/DX2 analytically  !
 ! A26   A(12,20,18)           145.0015         calculate D2E/DX2 analytically  !
 ! A27   A(14,21,16)            73.0153         calculate D2E/DX2 analytically  !
 ! A28   A(14,21,22)            88.9935         calculate D2E/DX2 analytically  !
 ! A29   A(14,21,23)           157.7172         calculate D2E/DX2 analytically  !
 ! A30   A(16,21,22)           105.1392         calculate D2E/DX2 analytically  !
 ! A31   A(16,21,23)           117.1057         calculate D2E/DX2 analytically  !
 ! A32   A(22,21,23)           105.9785         calculate D2E/DX2 analytically  !
 ! A33   A(22,24,25)           109.6105         calculate D2E/DX2 analytically  !
 ! A34   A(22,24,26)            98.5542         calculate D2E/DX2 analytically  !
 ! A35   A(25,24,26)           106.8925         calculate D2E/DX2 analytically  !
 ! A36   A(18,25,24)           156.3246         calculate D2E/DX2 analytically  !
 ! A37   A(2,26,24)            150.911          calculate D2E/DX2 analytically  !
 ! A38   L(3,4,9,2,-1)         170.5068         calculate D2E/DX2 analytically  !
 ! A39   L(9,10,12,1,-1)       173.4302         calculate D2E/DX2 analytically  !
 ! A40   L(15,16,21,2,-1)      182.4244         calculate D2E/DX2 analytically  !
 ! A41   L(21,22,24,1,-1)      176.156          calculate D2E/DX2 analytically  !
 ! A42   L(3,4,9,2,-2)         169.242          calculate D2E/DX2 analytically  !
 ! A43   L(9,10,12,1,-2)       176.6279         calculate D2E/DX2 analytically  !
 ! A44   L(15,16,21,2,-2)      194.6582         calculate D2E/DX2 analytically  !
 ! A45   L(21,22,24,1,-2)      187.9715         calculate D2E/DX2 analytically  !
 ! D1    D(3,1,2,26)           -23.9764         calculate D2E/DX2 analytically  !
 ! D2    D(5,1,2,26)           161.7367         calculate D2E/DX2 analytically  !
 ! D3    D(2,1,3,4)             10.0658         calculate D2E/DX2 analytically  !
 ! D4    D(5,1,3,4)           -175.2127         calculate D2E/DX2 analytically  !
 ! D5    D(2,1,5,6)           -154.2015         calculate D2E/DX2 analytically  !
 ! D6    D(2,1,5,7)             85.5411         calculate D2E/DX2 analytically  !
 ! D7    D(2,1,5,8)            -33.4638         calculate D2E/DX2 analytically  !
 ! D8    D(3,1,5,6)             30.6554         calculate D2E/DX2 analytically  !
 ! D9    D(3,1,5,7)            -89.602          calculate D2E/DX2 analytically  !
 ! D10   D(3,1,5,8)            151.3931         calculate D2E/DX2 analytically  !
 ! D11   D(1,2,26,24)          -86.3915         calculate D2E/DX2 analytically  !
 ! D12   D(1,3,9,10)            77.5934         calculate D2E/DX2 analytically  !
 ! D13   D(1,3,9,11)          -158.7873         calculate D2E/DX2 analytically  !
 ! D14   D(4,9,12,13)           17.1428         calculate D2E/DX2 analytically  !
 ! D15   D(4,9,12,14)          -88.3306         calculate D2E/DX2 analytically  !
 ! D16   D(4,9,12,20)         -171.7845         calculate D2E/DX2 analytically  !
 ! D17   D(11,9,12,13)        -119.4091         calculate D2E/DX2 analytically  !
 ! D18   D(11,9,12,14)         135.1175         calculate D2E/DX2 analytically  !
 ! D19   D(11,9,12,20)          51.6636         calculate D2E/DX2 analytically  !
 ! D20   D(10,12,14,21)         44.4266         calculate D2E/DX2 analytically  !
 ! D21   D(13,12,14,21)        -56.0077         calculate D2E/DX2 analytically  !
 ! D22   D(20,12,14,21)        111.3979         calculate D2E/DX2 analytically  !
 ! D23   D(10,12,20,18)         35.5188         calculate D2E/DX2 analytically  !
 ! D24   D(13,12,20,18)         63.9743         calculate D2E/DX2 analytically  !
 ! D25   D(14,12,20,18)        -74.7944         calculate D2E/DX2 analytically  !
 ! D26   D(12,14,21,16)         38.6012         calculate D2E/DX2 analytically  !
 ! D27   D(12,14,21,22)        -67.5685         calculate D2E/DX2 analytically  !
 ! D28   D(12,14,21,23)        159.3358         calculate D2E/DX2 analytically  !
 ! D29   D(17,15,21,14)        135.5946         calculate D2E/DX2 analytically  !
 ! D30   D(17,15,21,22)       -141.4972         calculate D2E/DX2 analytically  !
 ! D31   D(17,15,21,23)        -21.8669         calculate D2E/DX2 analytically  !
 ! D32   D(19,18,20,12)        137.1531         calculate D2E/DX2 analytically  !
 ! D33   D(25,18,20,12)         22.8267         calculate D2E/DX2 analytically  !
 ! D34   D(19,18,25,24)        -58.8919         calculate D2E/DX2 analytically  !
 ! D35   D(20,18,25,24)         53.8238         calculate D2E/DX2 analytically  !
 ! D36   D(14,21,24,25)        -18.9474         calculate D2E/DX2 analytically  !
 ! D37   D(14,21,24,26)         91.4094         calculate D2E/DX2 analytically  !
 ! D38   D(16,21,24,25)        -90.0295         calculate D2E/DX2 analytically  !
 ! D39   D(16,21,24,26)         20.3273         calculate D2E/DX2 analytically  !
 ! D40   D(23,21,24,25)        144.1631         calculate D2E/DX2 analytically  !
 ! D41   D(23,21,24,26)       -105.4801         calculate D2E/DX2 analytically  !
 ! D42   D(22,24,25,18)        -30.5112         calculate D2E/DX2 analytically  !
 ! D43   D(26,24,25,18)       -136.3672         calculate D2E/DX2 analytically  !
 ! D44   D(22,24,26,2)          -0.6152         calculate D2E/DX2 analytically  !
 ! D45   D(25,24,26,2)         112.9869         calculate D2E/DX2 analytically  !
 --------------------------------------------------------------------------------
 Trust Radius=3.00D-01 FncErr=1.00D-07 GrdErr=1.00D-06 EigMax=2.50D+02 EigMin=1.00D-04
 Number of steps in this run=    156 maximum allowed number of steps=    156.
 GradGradGradGradGradGradGradGradGradGradGradGradGradGradGradGradGradGrad

                          Input orientation:                          
 ---------------------------------------------------------------------
 Center     Atomic      Atomic             Coordinates (Angstroms)
 Number     Number       Type             X           Y           Z
 ---------------------------------------------------------------------
      1          6           0        1.429361   -1.991211    2.766120
      2          8           0        0.513675   -2.631485    2.323516
      3          8           0        2.488425   -1.590100    2.141036
      4          1           0        2.385968   -1.748705    1.135796
      5          6           0        1.502664   -1.654684    4.285234
      6          9           0        2.202192   -0.547753    4.543723
      7          9           0        2.081255   -2.655739    4.965198
      8          9           0        0.282663   -1.479735    4.807959
      9          8           0        1.883260   -1.845105   -0.335783
     10          1           0        1.319530   -1.046753   -0.435108
     11          1           0        2.402084   -1.922288   -1.137651
     12          8           0        0.368699    0.421188   -0.400086
     13          1           0        0.793165    0.780251    0.388550
     14          1           0       -0.529941    0.206873   -0.100931
     15          8           0        0.280270    0.197102    2.444440
     16          1           0       -0.554182   -0.113280    2.039542
     17          1           0        0.042886    0.647228    3.256812
     18          8           0       -0.004135   -1.511580   -2.474126
     19          1           0       -0.745416   -1.500527   -3.081482
     20          1           0        0.064866   -0.627128   -2.093154
     21          8           0       -1.873200   -0.554443    0.907484
     22          1           0       -1.616221   -1.447963    0.543140
     23          1           0       -2.748929   -0.663270    1.279126
     24          8           0       -0.989667   -2.789151   -0.123553
     25          1           0       -0.474134   -2.551189   -0.911648
     26          1           0       -0.354528   -3.011884    0.571071
 ---------------------------------------------------------------------
                    Distance matrix (angstroms):
                    1          2          3          4          5
     1  C    0.000000
     2  O    1.201803   0.000000
     3  O    1.293536   2.239959   0.000000
     4  H    1.905744   2.386517   1.022819   0.000000
     5  C    1.557668   2.404283   2.360822   3.272312   0.000000
     6  F    2.416756   3.481716   2.634639   3.618014   1.334710
     7  F    2.387992   3.071869   3.045860   3.947136   1.341354
     8  F    2.397004   2.748154   3.462664   4.240403   1.338750
     9  O    3.138339   3.092900   2.562398   1.558061   4.640572
    10  H    3.339450   3.281888   2.880635   2.024294   4.762851
    11  H    4.023726   4.006086   3.296603   2.280122   5.503476
    12  O    4.119409   4.093634   3.872443   3.337176   5.248556
    13  H    3.706560   3.932194   3.400541   3.080750   4.649348
    14  H    4.109795   3.875997   4.167260   3.722406   5.180281
    15  O    2.492509   2.840775   2.856938   3.151615   2.883033
    16  H    2.826479   2.749966   3.383601   3.483656   3.413162
    17  H    3.020671   3.441314   3.497321   3.966011   2.913314
    18  O    5.453910   4.953755   5.245831   4.335938   6.926750
    19  H    6.258185   5.663778   6.143325   5.258573   7.703644
    20  H    5.228299   4.870919   4.972858   4.131776   6.618683
    21  O    4.052868   3.466471   4.649517   4.429323   4.900631
    22  H    3.809505   3.017767   4.406993   4.056995   4.875802
    23  H    4.629545   3.950848   5.388114   5.250322   5.300531
    24  O    3.852093   2.876290   4.320094   3.750121   5.190003
    25  H    4.178857   3.383563   4.361114   3.607796   5.631965
    26  H    3.007038   1.992372   3.545228   3.069993   4.368771
                    6          7          8          9         10
     6  F    0.000000
     7  F    2.153108   0.000000
     8  F    2.150117   2.154680   0.000000
     9  O    5.059092   5.366258   5.399397   0.000000
    10  H    5.081028   5.686156   5.362119   0.982356   0.000000
    11  H    5.848702   6.155132   6.327565   0.958190   1.559504
    12  O    5.361137   6.417679   5.544785   2.726557   1.749330
    13  H    4.584148   5.866082   4.989922   2.933506   2.072056
    14  H    5.441214   6.377974   5.253776   3.176367   2.259158
    15  O    2.942037   4.211470   2.897932   3.803922   3.304396
    16  H    3.749304   4.687120   3.198693   3.818706   3.241306
    17  H    2.783293   4.240651   2.643392   4.743990   4.257895
    18  O    7.419370   7.810346   7.287800   2.871587   2.475025
    19  H    8.230426   8.606605   7.956171   3.816744   3.387212
    20  H    6.972991   7.615867   6.956992   2.806845   2.121175
    21  O    5.461785   6.043029   4.551660   4.162033   3.498349
    22  H    5.603152   5.889367   4.668559   3.629958   3.120348
    23  H    5.931655   6.394352   4.723327   5.045973   4.431480
    24  O    6.082376   5.945061   5.258631   3.031498   2.909538
    25  H    6.398245   6.409232   5.868105   2.527347   2.389068
    26  H    5.328295   5.036689   4.550243   2.681689   2.770669
                   11         12         13         14         15
    11  H    0.000000
    12  O    3.189127   0.000000
    13  H    3.495945   0.964907   0.000000
    14  H    3.768937   0.971070   1.522814   0.000000
    15  O    4.671754   2.854709   2.197682   2.671225   0.000000
    16  H    4.701763   2.662546   2.310740   2.164419   0.978054
    17  H    5.610663   3.678336   2.967750   3.434601   0.958600
    18  O    2.782936   2.859412   3.752745   2.976846   5.214669
    19  H    3.723320   3.481971   4.428352   3.441705   5.871098
    20  H    2.837782   2.014388   2.944485   2.240158   4.616873
    21  O    4.932710   2.772671   3.026583   1.844139   2.750361
    22  H    4.381417   2.885014   3.285419   2.081662   3.149263
    23  H    5.827424   3.703431   3.927252   2.754199   3.357713
    24  O    3.644698   3.496842   4.022608   3.031175   4.138241
    25  H    2.952832   3.131626   3.794081   2.875288   4.402902
    26  H    3.421382   3.640354   3.966208   3.292833   3.769625
                   16         17         18         19         20
    16  H    0.000000
    17  H    1.554545   0.000000
    18  O    4.757205   6.124241   0.000000
    19  H    5.309041   6.738564   0.958384   0.000000
    20  H    4.210278   5.499692   0.965482   1.547958   0.000000
    21  O    1.793318   3.261096   3.980553   4.251920   3.572844
    22  H    2.269036   3.808738   3.421515   3.728130   3.232626
    23  H    2.386972   3.663725   4.726566   4.871342   4.392155
    24  O    3.468273   4.929680   2.851080   3.235669   3.108973
    25  H    3.828750   5.279511   1.934689   2.426039   2.321311
    26  H    3.255484   4.556342   3.412757   3.972170   3.600145
                   21         22         23         24         25
    21  O    0.000000
    22  H    0.998581   0.000000
    23  H    0.957529   1.562193   0.000000
    24  O    2.614878   1.623525   3.095462   0.000000
    25  H    3.041977   2.153573   3.679459   0.971336   0.000000
    26  H    2.908359   2.009601   3.427898   0.967219   1.557241
                   26
    26  H    0.000000
 Stoichiometry    C2H13F3O8
 Framework group  C1[X(C2H13F3O8)]
 Deg. of freedom    72
 Full point group                 C1      NOp   1
 Largest Abelian subgroup         C1      NOp   1
 Largest concise Abelian subgroup C1      NOp   1
                         Standard orientation:                         
 ---------------------------------------------------------------------
 Center     Atomic      Atomic             Coordinates (Angstroms)
 Number     Number       Type             X           Y           Z
 ---------------------------------------------------------------------
      1          6           0        1.184455   -0.604243    0.313016
      2          8           0        0.523213   -0.239064    1.247753
      3          8           0        0.889691   -1.516557   -0.555334
      4          1           0       -0.087058   -1.801237   -0.450083
      5          6           0        2.629663   -0.062715    0.102177
      6          9           0        3.021316   -0.096843   -1.173320
      7          9           0        3.513902   -0.784574    0.806644
      8          9           0        2.742699    1.206007    0.514269
      9          8           0       -1.633063   -1.859596   -0.265647
     10          1           0       -1.948645   -1.063758   -0.747388
     11          1           0       -2.231652   -2.574818   -0.485366
     12          8           0       -2.295904    0.392352   -1.652545
     13          1           0       -1.438807    0.425807   -2.094488
     14          1           0       -2.273226    1.151701   -1.047689
     15          8           0        0.393555    1.226173   -1.182529
     16          1           0       -0.227230    1.677314   -0.576156
     17          1           0        1.065317    1.868015   -1.418514
     18          8           0       -4.262196   -0.756615    0.076561
     19          1           0       -5.066553   -0.305619    0.337546
     20          1           0       -3.933277   -0.315639   -0.716855
     21          8           0       -1.679049    2.263833    0.298032
     22          1           0       -1.891968    1.547303    0.960160
     23          1           0       -1.586953    3.071462    0.804111
     24          8           0       -2.251787    0.231362    1.840310
     25          1           0       -2.857591   -0.339796    1.340037
     26          1           0       -1.383994   -0.195403    1.822386
 ---------------------------------------------------------------------
 Rotational constants (GHZ):           1.0099270           0.3373741           0.3217243
 Standard basis: 6-31++G(d,p) (6D, 7F)
 There are   325 symmetry adapted cartesian basis functions of A   symmetry.
 There are   325 symmetry adapted basis functions of A   symmetry.
   325 basis functions,   520 primitive gaussians,   325 cartesian basis functions
    58 alpha electrons       58 beta electrons
       nuclear repulsion energy      1051.9097844146 Hartrees.
 NAtoms=   26 NActive=   26 NUniq=   26 SFac= 1.00D+00 NAtFMM=   60 NAOKFM=F Big=F
 Integral buffers will be    131072 words long.
 Raffenetti 2 integral format.
 Two-electron integral symmetry is turned on.
 Nuclear repulsion after empirical dispersion term =     1051.8923207308 Hartrees.
 One-electron integrals computed using PRISM.
 NBasis=   325 RedAO= T EigKep=  4.36D-05  NBF=   325
 NBsUse=   325 1.00D-06 EigRej= -1.00D+00 NBFU=   325
 ExpMin= 3.60D-02 ExpMax= 7.00D+03 ExpMxC= 1.05D+03 IAcc=3 IRadAn=         5 AccDes= 0.00D+00
 Harris functional with IExCor= 4639 and IRadAn=       5 diagonalized for initial guess.
 HarFok:  IExCor= 4639 AccDes= 0.00D+00 IRadAn=         5 IDoV= 1 UseB2=F ITyADJ=14
 ICtDFT=  3500011 ScaDFX=  1.000000  1.000000  1.000000  1.000000
 FoFCou: FMM=F IPFlag=           0 FMFlag=      100000 FMFlg1=           0
         NFxFlg=           0 DoJE=T BraDBF=F KetDBF=T FulRan=T
         wScrn=  0.000000 ICntrl=       500 IOpCl=  0 I1Cent=   200000004 NGrid=           0
         NMat0=    1 NMatS0=      1 NMatT0=    0 NMatD0=    1 NMtDS0=    0 NMtDT0=    0
 Petite list used in FoFCou.
 Requested convergence on RMS density matrix=1.00D-10 within 128 cycles.
 Requested convergence on MAX density matrix=1.00D-08.
 Requested convergence on             energy=1.00D-08.
 No special actions if energy rises.
 SCF Done:  E(RwB97XD) =  -985.228815324     A.U. after   18 cycles
            NFock= 18  Conv=0.42D-10     -V/T= 2.0081
 DoSCS=F DFT=T ScalE2(SS,OS)=  1.000000  1.000000
 Range of M.O.s used for correlation:     1   325
 NBasis=   325 NAE=    58 NBE=    58 NFC=     0 NFV=     0
 NROrb=    325 NOA=    58 NOB=    58 NVA=   267 NVB=   267

 **** Warning!!: The largest alpha MO coefficient is  0.37503371D+02

 Symmetrizing basis deriv contribution to polar:
 IMax=3 JMax=2 DiffMx= 0.00D+00
 G2DrvN: will do    27 centers at a time, making    1 passes.
 Calling FoFCou, ICntrl=  3107 FMM=F I1Cent=   0 AccDes= 0.00D+00.
 End of G2Drv F.D. properties file   721 does not exist.
 End of G2Drv F.D. properties file   722 does not exist.
 End of G2Drv F.D. properties file   788 does not exist.
          IDoAtm=11111111111111111111111111
          Differentiating once with respect to nuclear coordinates.
 CalDSu exits because no D1Ps are significant.
          There are    81 degrees of freedom in the 1st order CPHF.  IDoFFX=6 NUNeed=     0.
     75 vectors produced by pass  0 Test12= 1.91D-14 1.23D-09 XBig12= 1.30D-01 6.40D-02.
 AX will form    75 AO Fock derivatives at one time.
     75 vectors produced by pass  1 Test12= 1.91D-14 1.23D-09 XBig12= 1.84D-02 5.12D-02.
     75 vectors produced by pass  2 Test12= 1.91D-14 1.23D-09 XBig12= 5.22D-04 4.61D-03.
     75 vectors produced by pass  3 Test12= 1.91D-14 1.23D-09 XBig12= 5.75D-06 4.42D-04.
     75 vectors produced by pass  4 Test12= 1.91D-14 1.23D-09 XBig12= 4.10D-08 2.65D-05.
     75 vectors produced by pass  5 Test12= 1.91D-14 1.23D-09 XBig12= 2.46D-10 1.44D-06.
     67 vectors produced by pass  6 Test12= 1.91D-14 1.23D-09 XBig12= 1.42D-12 1.11D-07.
     13 vectors produced by pass  7 Test12= 1.91D-14 1.23D-09 XBig12= 7.42D-15 8.70D-09.
 InvSVY:  IOpt=1 It=  1 EMax= 3.89D-16
 Solved reduced A of dimension   530 with    81 vectors.
 End of Minotr F.D. properties file   721 does not exist.
 End of Minotr F.D. properties file   722 does not exist.
 End of Minotr F.D. properties file   788 does not exist.

 **********************************************************************

            Population analysis using the SCF Density.

 **********************************************************************

 Orbital symmetries:
       Occupied  (A) (A) (A) (A) (A) (A) (A) (A) (A) (A) (A) (A)
                 (A) (A) (A) (A) (A) (A) (A) (A) (A) (A) (A) (A)
                 (A) (A) (A) (A) (A) (A) (A) (A) (A) (A) (A) (A)
                 (A) (A) (A) (A) (A) (A) (A) (A) (A) (A) (A) (A)
                 (A) (A) (A) (A) (A) (A) (A) (A) (A) (A)
       Virtual   (A) (A) (A) (A) (A) (A) (A) (A) (A) (A) (A) (A)
                 (A) (A) (A) (A) (A) (A) (A) (A) (A) (A) (A) (A)
                 (A) (A) (A) (A) (A) (A) (A) (A) (A) (A) (A) (A)
                 (A) (A) (A) (A) (A) (A) (A) (A) (A) (A) (A) (A)
                 (A) (A) (A) (A) (A) (A) (A) (A) (A) (A) (A) (A)
                 (A) (A) (A) (A) (A) (A) (A) (A) (A) (A) (A) (A)
                 (A) (A) (A) (A) (A) (A) (A) (A) (A) (A) (A) (A)
                 (A) (A) (A) (A) (A) (A) (A) (A) (A) (A) (A) (A)
                 (A) (A) (A) (A) (A) (A) (A) (A) (A) (A) (A) (A)
                 (A) (A) (A) (A) (A) (A) (A) (A) (A) (A) (A) (A)
                 (A) (A) (A) (A) (A) (A) (A) (A) (A) (A) (A) (A)
                 (A) (A) (A) (A) (A) (A) (A) (A) (A) (A) (A) (A)
                 (A) (A) (A) (A) (A) (A) (A) (A) (A) (A) (A) (A)
                 (A) (A) (A) (A) (A) (A) (A) (A) (A) (A) (A) (A)
                 (A) (A) (A) (A) (A) (A) (A) (A) (A) (A) (A) (A)
                 (A) (A) (A) (A) (A) (A) (A) (A) (A) (A) (A) (A)
                 (A) (A) (A) (A) (A) (A) (A) (A) (A) (A) (A) (A)
                 (A) (A) (A) (A) (A) (A) (A) (A) (A) (A) (A) (A)
                 (A) (A) (A) (A) (A) (A) (A) (A) (A) (A) (A) (A)
                 (A) (A) (A) (A) (A) (A) (A) (A) (A) (A) (A) (A)
                 (A) (A) (A) (A) (A) (A) (A) (A) (A) (A) (A) (A)
                 (A) (A) (A) (A) (A) (A) (A) (A) (A) (A) (A) (A)
                 (A) (A) (A)
 The electronic state is 1-A.
 Alpha  occ. eigenvalues --  -24.87670 -24.87655 -24.87601 -19.32323 -19.31555
 Alpha  occ. eigenvalues --  -19.31328 -19.31184 -19.30382 -19.28822 -19.28355
 Alpha  occ. eigenvalues --  -19.28293 -10.56179 -10.46216  -1.43432  -1.34076
 Alpha  occ. eigenvalues --   -1.34030  -1.23138  -1.16282  -1.14852  -1.14636
 Alpha  occ. eigenvalues --   -1.13821  -1.13726  -1.12205  -1.11202  -0.85050
 Alpha  occ. eigenvalues --   -0.75621  -0.69750  -0.69507  -0.67338  -0.67230
 Alpha  occ. eigenvalues --   -0.66595  -0.65440  -0.63989  -0.63695  -0.63040
 Alpha  occ. eigenvalues --   -0.59447  -0.57461  -0.56758  -0.55919  -0.55451
 Alpha  occ. eigenvalues --   -0.54013  -0.52813  -0.52549  -0.52155  -0.51300
 Alpha  occ. eigenvalues --   -0.50779  -0.50567  -0.48705  -0.47518  -0.46484
 Alpha  occ. eigenvalues --   -0.44064  -0.43435  -0.43153  -0.42860  -0.42256
 Alpha  occ. eigenvalues --   -0.41044  -0.40359  -0.38362
 Alpha virt. eigenvalues --    0.02644   0.04461   0.05339   0.05995   0.06630
 Alpha virt. eigenvalues --    0.07794   0.09021   0.09945   0.10056   0.10317
 Alpha virt. eigenvalues --    0.11399   0.12154   0.12578   0.12888   0.14360
 Alpha virt. eigenvalues --    0.14835   0.15030   0.16592   0.17310   0.18102
 Alpha virt. eigenvalues --    0.19458   0.20427   0.20858   0.21553   0.22138
 Alpha virt. eigenvalues --    0.22336   0.23449   0.24582   0.24896   0.25866
 Alpha virt. eigenvalues --    0.26708   0.27749   0.28120   0.28820   0.29266
 Alpha virt. eigenvalues --    0.29427   0.29719   0.30136   0.30703   0.31462
 Alpha virt. eigenvalues --    0.31829   0.32115   0.32430   0.32778   0.33159
 Alpha virt. eigenvalues --    0.33688   0.34496   0.34597   0.35531   0.35609
 Alpha virt. eigenvalues --    0.36288   0.36802   0.37164   0.37462   0.37559
 Alpha virt. eigenvalues --    0.38159   0.39117   0.39812   0.40760   0.41116
 Alpha virt. eigenvalues --    0.41979   0.42482   0.43447   0.43864   0.44414
 Alpha virt. eigenvalues --    0.44935   0.45493   0.45878   0.47022   0.47442
 Alpha virt. eigenvalues --    0.47689   0.49024   0.49517   0.50339   0.51462
 Alpha virt. eigenvalues --    0.52450   0.54021   0.54119   0.55495   0.56530
 Alpha virt. eigenvalues --    0.58987   0.60744   0.62050   0.63854   0.64568
 Alpha virt. eigenvalues --    0.83156   0.85787   0.89688   0.91815   0.93075
 Alpha virt. eigenvalues --    0.95072   1.06377   1.06752   1.07274   1.11900
 Alpha virt. eigenvalues --    1.13553   1.15350   1.16482   1.18408   1.18760
 Alpha virt. eigenvalues --    1.20073   1.21376   1.22801   1.23237   1.24352
 Alpha virt. eigenvalues --    1.24997   1.25402   1.27108   1.27834   1.28007
 Alpha virt. eigenvalues --    1.28882   1.30389   1.31222   1.31638   1.32638
 Alpha virt. eigenvalues --    1.32847   1.33816   1.35220   1.35369   1.35860
 Alpha virt. eigenvalues --    1.37520   1.39042   1.39349   1.40716   1.41850
 Alpha virt. eigenvalues --    1.42457   1.43783   1.44417   1.46095   1.46598
 Alpha virt. eigenvalues --    1.49524   1.51954   1.53743   1.55127   1.55741
 Alpha virt. eigenvalues --    1.57183   1.58189   1.60091   1.61027   1.61716
 Alpha virt. eigenvalues --    1.62644   1.63514   1.64126   1.64874   1.66156
 Alpha virt. eigenvalues --    1.66589   1.67632   1.68131   1.69071   1.69746
 Alpha virt. eigenvalues --    1.70802   1.73536   1.73701   1.74599   1.75497
 Alpha virt. eigenvalues --    1.76012   1.76722   1.77994   1.78280   1.80328
 Alpha virt. eigenvalues --    1.81027   1.81773   1.84629   1.86303   1.88010
 Alpha virt. eigenvalues --    1.88382   1.89651   1.91232   1.91461   1.92632
 Alpha virt. eigenvalues --    1.93873   1.94253   1.96272   1.98866   1.99558
 Alpha virt. eigenvalues --    1.99715   2.02050   2.05926   2.15606   2.16171
 Alpha virt. eigenvalues --    2.16481   2.17860   2.18307   2.19681   2.26140
 Alpha virt. eigenvalues --    2.27656   2.31009   2.32089   2.32604   2.33465
 Alpha virt. eigenvalues --    2.36264   2.38013   2.38685   2.39608   2.40539
 Alpha virt. eigenvalues --    2.41143   2.42883   2.43721   2.48231   2.48997
 Alpha virt. eigenvalues --    2.50400   2.55343   2.59093   2.60468   2.61864
 Alpha virt. eigenvalues --    2.62435   2.64491   2.64895   2.66505   2.67495
 Alpha virt. eigenvalues --    2.70532   2.71132   2.71988   2.72942   2.73704
 Alpha virt. eigenvalues --    2.74334   2.74996   2.78312   2.79084   2.80846
 Alpha virt. eigenvalues --    2.82899   2.83890   2.85377   2.87116   2.87435
 Alpha virt. eigenvalues --    2.89228   2.91474   2.97629   2.99659   3.10614
 Alpha virt. eigenvalues --    3.12568   3.14042   3.15144   3.16872   3.18008
 Alpha virt. eigenvalues --    3.20125   3.26884   3.29706   3.32625   3.36010
 Alpha virt. eigenvalues --    3.42739   3.50047   3.52889   3.56293   3.57019
 Alpha virt. eigenvalues --    3.60294   3.64752   3.69490   3.72358   3.78903
 Alpha virt. eigenvalues --    3.80101   3.82312   3.82629   3.84547   4.30974
 Alpha virt. eigenvalues --    4.39888   4.42625   4.52275   4.58309   4.62466
 Alpha virt. eigenvalues --    4.67114   4.79509   4.81450   4.86144   5.85781
 Alpha virt. eigenvalues --    6.02833   6.71355
          Condensed to atoms (all electrons):
               1          2          3          4          5          6
     1  C    5.123027   0.566255   0.440091  -0.057733  -0.054231  -0.039540
     2  O    0.566255   8.186296  -0.184159  -0.005679  -0.109875   0.007220
     3  O    0.440091  -0.184159   8.226491   0.206518  -0.236944   0.011672
     4  H   -0.057733  -0.005679   0.206518   0.292816   0.009273   0.001711
     5  C   -0.054231  -0.109875  -0.236944   0.009273   4.839746   0.161256
     6  F   -0.039540   0.007220   0.011672   0.001711   0.161256   9.250952
     7  F   -0.056606   0.000252   0.007925   0.000571   0.188107  -0.043046
     8  F   -0.052861  -0.004457   0.010628   0.000759   0.190046  -0.042606
     9  O    0.021754  -0.006639  -0.037333   0.047452   0.001421  -0.000311
    10  H   -0.003823   0.003999  -0.000953  -0.012688   0.006267  -0.000526
    11  H    0.004840   0.001821   0.002582  -0.005152  -0.000327  -0.000069
    12  O    0.014689  -0.006788  -0.006744   0.000973  -0.004021   0.000027
    13  H   -0.003961  -0.001514  -0.000872   0.000042   0.002182  -0.000182
    14  H    0.000214   0.001470   0.000987  -0.000791  -0.000508   0.000039
    15  O    0.024876  -0.024917  -0.052879  -0.002615   0.012571  -0.014678
    16  H   -0.039116  -0.008893   0.002129   0.000713   0.018022   0.000380
    17  H    0.023337   0.000756   0.003409  -0.000398  -0.017436  -0.000506
    18  O   -0.003646   0.000235   0.000323  -0.002364   0.000044  -0.000003
    19  H   -0.000036   0.000115   0.000130  -0.000101  -0.000144  -0.000003
    20  H    0.000599  -0.000402  -0.000218   0.002218   0.000062   0.000044
    21  O   -0.003826   0.005233  -0.001527   0.002328   0.000971  -0.000045
    22  H   -0.013449  -0.000300   0.000304  -0.001490   0.005097  -0.000005
    23  H    0.002977   0.001211  -0.000178   0.000268  -0.001579  -0.000038
    24  O   -0.017160  -0.010629   0.001735   0.000833  -0.010408   0.000037
    25  H    0.002948  -0.003015  -0.000124   0.003544  -0.000091   0.000002
    26  H   -0.001277   0.028106  -0.002851  -0.003056  -0.000283   0.000127
               7          8          9         10         11         12
     1  C   -0.056606  -0.052861   0.021754  -0.003823   0.004840   0.014689
     2  O    0.000252  -0.004457  -0.006639   0.003999   0.001821  -0.006788
     3  O    0.007925   0.010628  -0.037333  -0.000953   0.002582  -0.006744
     4  H    0.000571   0.000759   0.047452  -0.012688  -0.005152   0.000973
     5  C    0.188107   0.190046   0.001421   0.006267  -0.000327  -0.004021
     6  F   -0.043046  -0.042606  -0.000311  -0.000526  -0.000069   0.000027
     7  F    9.235700  -0.040463   0.000199   0.000163  -0.000009   0.000009
     8  F   -0.040463   9.244860  -0.000047  -0.000121  -0.000064   0.000017
     9  O    0.000199  -0.000047   8.431555   0.183833   0.253882  -0.047251
    10  H    0.000163  -0.000121   0.183833   0.366646  -0.017369   0.042711
    11  H   -0.000009  -0.000064   0.253882  -0.017369   0.333618   0.002080
    12  O    0.000009   0.000017  -0.047251   0.042711   0.002080   8.360260
    13  H   -0.000071   0.000216   0.003807  -0.002817   0.000718   0.272915
    14  H    0.000027  -0.000264   0.005413  -0.006014  -0.000293   0.232262
    15  O    0.002606  -0.004601   0.002318  -0.004833   0.000069   0.006197
    16  H   -0.000324  -0.001137  -0.003142   0.005690  -0.000306  -0.012374
    17  H    0.000430  -0.001675   0.000949  -0.001094   0.000122   0.002774
    18  O   -0.000000  -0.000002  -0.022439   0.016690  -0.000021   0.000865
    19  H   -0.000000  -0.000003   0.001801   0.000302   0.001068   0.001767
    20  H   -0.000002   0.000018   0.012063  -0.007924  -0.003226   0.000653
    21  O    0.000030  -0.000306  -0.001851   0.000348  -0.000723  -0.005405
    22  H   -0.000007   0.000249  -0.002874   0.001866   0.000670  -0.001372
    23  H   -0.000013  -0.000001   0.000305  -0.000484   0.000091   0.005381
    24  O   -0.000027  -0.000041   0.007466  -0.026259   0.003798   0.022766
    25  H   -0.000001   0.000012   0.009768  -0.005063  -0.002340  -0.002377
    26  H    0.000072   0.000026   0.004097   0.004166  -0.000607  -0.004744
              13         14         15         16         17         18
     1  C   -0.003961   0.000214   0.024876  -0.039116   0.023337  -0.003646
     2  O   -0.001514   0.001470  -0.024917  -0.008893   0.000756   0.000235
     3  O   -0.000872   0.000987  -0.052879   0.002129   0.003409   0.000323
     4  H    0.000042  -0.000791  -0.002615   0.000713  -0.000398  -0.002364
     5  C    0.002182  -0.000508   0.012571   0.018022  -0.017436   0.000044
     6  F   -0.000182   0.000039  -0.014678   0.000380  -0.000506  -0.000003
     7  F   -0.000071   0.000027   0.002606  -0.000324   0.000430  -0.000000
     8  F    0.000216  -0.000264  -0.004601  -0.001137  -0.001675  -0.000002
     9  O    0.003807   0.005413   0.002318  -0.003142   0.000949  -0.022439
    10  H   -0.002817  -0.006014  -0.004833   0.005690  -0.001094   0.016690
    11  H    0.000718  -0.000293   0.000069  -0.000306   0.000122  -0.000021
    12  O    0.272915   0.232262   0.006197  -0.012374   0.002774   0.000865
    13  H    0.296054  -0.015821   0.013301  -0.004391   0.000053   0.003691
    14  H   -0.015821   0.311002   0.003256   0.002676  -0.000155  -0.001106
    15  O    0.013301   0.003256   8.486378   0.219506   0.267707  -0.001009
    16  H   -0.004391   0.002676   0.219506   0.340954  -0.026250   0.000707
    17  H    0.000053  -0.000155   0.267707  -0.026250   0.347981  -0.000229
    18  O    0.003691  -0.001106  -0.001009   0.000707  -0.000229   8.307137
    19  H   -0.000094  -0.000246  -0.000262  -0.000141  -0.000026   0.275533
    20  H   -0.000706  -0.000978   0.001608  -0.000444   0.000167   0.250348
    21  O   -0.001375   0.034654  -0.043341   0.010670   0.002461  -0.005774
    22  H    0.000970  -0.006222  -0.001760   0.000696   0.000111   0.006655
    23  H    0.000424  -0.001676   0.003991  -0.004786  -0.000740  -0.000989
    24  O    0.007316  -0.015548  -0.007062   0.001368  -0.001176  -0.014556
    25  H    0.000064  -0.000406   0.001122  -0.000029   0.000147  -0.001447
    26  H   -0.002122   0.004033  -0.000037  -0.001129   0.000491   0.001582
              19         20         21         22         23         24
     1  C   -0.000036   0.000599  -0.003826  -0.013449   0.002977  -0.017160
     2  O    0.000115  -0.000402   0.005233  -0.000300   0.001211  -0.010629
     3  O    0.000130  -0.000218  -0.001527   0.000304  -0.000178   0.001735
     4  H   -0.000101   0.002218   0.002328  -0.001490   0.000268   0.000833
     5  C   -0.000144   0.000062   0.000971   0.005097  -0.001579  -0.010408
     6  F   -0.000003   0.000044  -0.000045  -0.000005  -0.000038   0.000037
     7  F   -0.000000  -0.000002   0.000030  -0.000007  -0.000013  -0.000027
     8  F   -0.000003   0.000018  -0.000306   0.000249  -0.000001  -0.000041
     9  O    0.001801   0.012063  -0.001851  -0.002874   0.000305   0.007466
    10  H    0.000302  -0.007924   0.000348   0.001866  -0.000484  -0.026259
    11  H    0.001068  -0.003226  -0.000723   0.000670   0.000091   0.003798
    12  O    0.001767   0.000653  -0.005405  -0.001372   0.005381   0.022766
    13  H   -0.000094  -0.000706  -0.001375   0.000970   0.000424   0.007316
    14  H   -0.000246  -0.000978   0.034654  -0.006222  -0.001676  -0.015548
    15  O   -0.000262   0.001608  -0.043341  -0.001760   0.003991  -0.007062
    16  H   -0.000141  -0.000444   0.010670   0.000696  -0.004786   0.001368
    17  H   -0.000026   0.000167   0.002461   0.000111  -0.000740  -0.001176
    18  O    0.275533   0.250348  -0.005774   0.006655  -0.000989  -0.014556
    19  H    0.340522  -0.025169  -0.000093  -0.000491   0.000240   0.000941
    20  H   -0.025169   0.365896   0.001531  -0.001003  -0.000045  -0.001369
    21  O   -0.000093   0.001531   8.513596   0.206651   0.248780  -0.051875
    22  H   -0.000491  -0.001003   0.206651   0.297275  -0.011965   0.063256
    23  H    0.000240  -0.000045   0.248780  -0.011965   0.327262   0.004555
    24  O    0.000941  -0.001369  -0.051875   0.063256   0.004555   8.411554
    25  H   -0.002291   0.001164   0.008055  -0.015305   0.000241   0.249587
    26  H   -0.000552  -0.000825   0.003630  -0.003531  -0.001414   0.235136
              25         26
     1  C    0.002948  -0.001277
     2  O   -0.003015   0.028106
     3  O   -0.000124  -0.002851
     4  H    0.003544  -0.003056
     5  C   -0.000091  -0.000283
     6  F    0.000002   0.000127
     7  F   -0.000001   0.000072
     8  F    0.000012   0.000026
     9  O    0.009768   0.004097
    10  H   -0.005063   0.004166
    11  H   -0.002340  -0.000607
    12  O   -0.002377  -0.004744
    13  H    0.000064  -0.002122
    14  H   -0.000406   0.004033
    15  O    0.001122  -0.000037
    16  H   -0.000029  -0.001129
    17  H    0.000147   0.000491
    18  O   -0.001447   0.001582
    19  H   -0.002291  -0.000552
    20  H    0.001164  -0.000825
    21  O    0.008055   0.003630
    22  H   -0.015305  -0.003531
    23  H    0.000241  -0.001414
    24  O    0.249587   0.235136
    25  H    0.327846  -0.021179
    26  H   -0.021179   0.311776
 Mulliken charges:
               1
     1  C    0.121658
     2  O   -0.435699
     3  O   -0.390142
     4  H    0.522046
     5  C    1.000783
     6  F   -0.291913
     7  F   -0.295520
     8  F   -0.298180
     9  O   -0.866197
    10  H    0.457288
    11  H    0.425147
    12  O   -0.875270
    13  H    0.432171
    14  H    0.453999
    15  O   -0.887511
    16  H    0.498949
    17  H    0.398789
    18  O   -0.810226
    19  H    0.407233
    20  H    0.405942
    21  O   -0.922797
    22  H    0.475974
    23  H    0.428183
    24  O   -0.854241
    25  H    0.449168
    26  H    0.450368
 Sum of Mulliken charges =  -0.00000
 Mulliken charges with hydrogens summed into heavy atoms:
               1
     1  C    0.121658
     2  O   -0.435699
     3  O    0.131903
     5  C    1.000783
     6  F   -0.291913
     7  F   -0.295520
     8  F   -0.298180
     9  O    0.016238
    12  O    0.010900
    15  O    0.010228
    18  O    0.002949
    21  O   -0.018641
    24  O    0.045295
 APT charges:
               1
     1  C    0.037413
     2  O   -0.489789
     3  O   -0.324528
     4  H    0.525245
     5  C    0.404719
     6  F   -0.097451
     7  F   -0.004348
     8  F   -0.144192
     9  O   -1.338428
    10  H    0.305996
    11  H    1.019422
    12  O   -0.536061
    13  H    0.243884
    14  H    0.330949
    15  O   -1.195683
    16  H    0.460466
    17  H    0.773758
    18  O   -1.243869
    19  H    1.136884
    20  H    0.069067
    21  O   -1.206752
    22  H    0.281939
    23  H    0.900213
    24  O   -0.594167
    25  H    0.574918
    26  H    0.110395
 Sum of APT charges =  -0.00000
 APT charges with hydrogens summed into heavy atoms:
               1
     1  C    0.037413
     2  O   -0.489789
     3  O    0.200717
     5  C    0.404719
     6  F   -0.097451
     7  F   -0.004348
     8  F   -0.144192
     9  O   -0.013010
    12  O    0.038772
    15  O    0.038541
    18  O   -0.037918
    21  O   -0.024601
    24  O    0.091146
 Electronic spatial extent (au):  <R**2>=           3516.0539
 Charge=             -0.0000 electrons
 Dipole moment (field-independent basis, Debye):
    X=             -4.1499    Y=              1.7432    Z=             -1.6871  Tot=              4.8069
 Quadrupole moment (field-independent basis, Debye-Ang):
   XX=            -71.2665   YY=            -65.9251   ZZ=            -83.5769
   XY=              1.4730   XZ=              0.8077   YZ=              1.3766
 Traceless Quadrupole moment (field-independent basis, Debye-Ang):
   XX=              2.3230   YY=              7.6644   ZZ=             -9.9874
   XY=              1.4730   XZ=              0.8077   YZ=              1.3766
 Octapole moment (field-independent basis, Debye-Ang**2):
  XXX=            -85.4225  YYY=             21.9855  ZZZ=            -13.4737  XYY=             -8.6538
  XXY=             12.8061  XXZ=             -1.2158  XZZ=             12.6482  YZZ=              3.3236
  YYZ=              2.2999  XYZ=            -13.0548
 Hexadecapole moment (field-independent basis, Debye-Ang**3):
 XXXX=          -2226.0358 YYYY=           -514.4318 ZZZZ=           -548.2290 XXXY=            -40.2725
 XXXZ=            -41.3442 YYYX=             22.1298 YYYZ=             39.7911 ZZZX=             14.7552
 ZZZY=             -1.6785 XXYY=           -554.2514 XXZZ=           -570.7464 YYZZ=           -181.4401
 XXYZ=              5.6726 YYXZ=            -13.5727 ZZXY=             16.0374
 N-N= 1.051892320731D+03 E-N=-4.431947991104D+03  KE= 9.773301237659D+02
  Exact polarizability:       0.000       0.000       0.000       0.000       0.000       0.000
 Approx polarizability:      84.190       0.655      83.048      -4.929       5.289      84.369
 Calling FoFJK, ICntrl=    100127 FMM=F ISym2X=0 I1Cent= 0 IOpClX= 0 NMat=1 NMatS=1 NMatT=0.
 ***** Axes restored to original set *****
 -------------------------------------------------------------------
 Center     Atomic                   Forces (Hartrees/Bohr)
 Number     Number              X              Y              Z
 -------------------------------------------------------------------
      1        6           0.006971153    0.001859613    0.012862523
      2        8          -0.014892844   -0.011645078   -0.003930202
      3        8           0.011142805    0.002156035   -0.014960992
      4        1           0.000619538   -0.001135046    0.012929286
      5        6          -0.001757958    0.001450800    0.003675912
      6        9           0.003052436    0.003518119   -0.002480404
      7        9           0.001982819   -0.005071317   -0.002534191
      8        9          -0.003597929   -0.001780686   -0.002306960
      9        8           0.000769124    0.002389688    0.002046083
     10        1           0.001168232   -0.001078341   -0.001169209
     11        1           0.001388792   -0.001370969   -0.002225198
     12        8           0.001060192   -0.003499791   -0.005069285
     13        1          -0.000081295    0.003350702    0.003873649
     14        1          -0.003193487    0.004031331    0.001759532
     15        8          -0.001489251    0.006896796   -0.004567892
     16        1          -0.001390630   -0.000025397    0.004900750
     17        1          -0.000552975    0.002175850    0.000690691
     18        8           0.000607834   -0.002142737    0.001197758
     19        1          -0.001236148    0.000988839   -0.002290747
     20        1          -0.000228701    0.002828855   -0.002277744
     21        8           0.002887800   -0.003389181   -0.001086857
     22        1          -0.001571194   -0.001558629   -0.000831220
     23        1          -0.003370222    0.002777948    0.000355783
     24        8          -0.003143405    0.001010403    0.001165216
     25        1           0.000360994   -0.001184549   -0.001148769
     26        1           0.004494321   -0.001553257    0.001422486
 -------------------------------------------------------------------
 Cartesian Forces:  Max     0.014960992 RMS     0.004456268
 FormGI is forming the generalized inverse of G from B-inverse, IUseBI=4.

 GradGradGradGradGradGradGradGradGradGradGradGradGradGradGradGradGradGrad
 Berny optimization.
 Internal  Forces:  Max     0.023952209 RMS     0.007097142
 Search for a local minimum.
 Step number   1 out of a maximum of  156
 All quantities printed in internal units (Hartrees-Bohrs-Radians)
 Mixed Optimization -- RFO/linear search
 Second derivative matrix not updated -- analytic derivatives used.
 ITU=  0
     Eigenvalues ---   -0.00269  -0.00086  -0.00059  -0.00023   0.00015
     Eigenvalues ---    0.00111   0.00143   0.00283   0.00318   0.00439
     Eigenvalues ---    0.00545   0.00577   0.00635   0.00743   0.00838
     Eigenvalues ---    0.00974   0.01053   0.01157   0.01355   0.01469
     Eigenvalues ---    0.01572   0.01605   0.01770   0.01865   0.02013
     Eigenvalues ---    0.02195   0.02295   0.02457   0.02779   0.02849
     Eigenvalues ---    0.02993   0.03216   0.03614   0.03834   0.04520
     Eigenvalues ---    0.04763   0.05768   0.06425   0.06771   0.08602
     Eigenvalues ---    0.08909   0.09658   0.10668   0.11654   0.13668
     Eigenvalues ---    0.14374   0.18523   0.20329   0.21567   0.22726
     Eigenvalues ---    0.24887   0.27585   0.35906   0.37163   0.37432
     Eigenvalues ---    0.38413   0.40987   0.47344   0.48145   0.50692
     Eigenvalues ---    0.51113   0.52653   0.52940   0.54381   0.55740
     Eigenvalues ---    0.56718   0.57350   0.57458   0.57494   0.57740
     Eigenvalues ---    0.93007   1.44885
 RFO step:  Lambda=-9.37218004D-03 EMin=-2.69005828D-03
 Linear search not attempted -- first point.
 Maximum step size (   0.300) exceeded in Quadratic search.
    -- Step size scaled by   0.781
 Iteration  1 RMS(Cart)=  0.07490931 RMS(Int)=  0.02665089
 Iteration  2 RMS(Cart)=  0.02904620 RMS(Int)=  0.00260595
 Iteration  3 RMS(Cart)=  0.00597574 RMS(Int)=  0.00238782
 Iteration  4 RMS(Cart)=  0.00002948 RMS(Int)=  0.00238781
 Iteration  5 RMS(Cart)=  0.00000039 RMS(Int)=  0.00238781
 Variable       Old X    -DE/DX   Delta X   Delta X   Delta X     New X
                                 (Linear)    (Quad)   (Total)
    R1        2.27108   0.01650   0.00000   0.01271   0.01185   2.28293
    R2        2.44443   0.01095   0.00000   0.01479   0.01564   2.46007
    R3        2.94357  -0.00398   0.00000  -0.01534  -0.01534   2.92822
    R4        3.76504  -0.00124   0.00000  -0.01076  -0.01286   3.75218
    R5        1.93285  -0.01011   0.00000  -0.03229  -0.03009   1.90276
    R6        2.94431   0.00367   0.00000   0.07142   0.07369   3.01800
    R7        2.52224   0.00404   0.00000   0.00371   0.00371   2.52595
    R8        2.53479   0.00336   0.00000   0.00452   0.00452   2.53931
    R9        2.52987   0.00215   0.00000  -0.00343  -0.00343   2.52644
   R10        1.85638   0.00780   0.00000  -0.00100   0.00042   1.85680
   R11        1.81072   0.00272   0.00000   0.00286   0.00286   1.81358
   R12        3.30575   0.00891   0.00000   0.06157   0.06276   3.36851
   R13        1.82341   0.00438   0.00000   0.00818   0.00818   1.83159
   R14        1.83506   0.00465   0.00000   0.00503   0.00505   1.84011
   R15        3.80664  -0.00045   0.00000   0.01508   0.01719   3.82383
   R16        3.48492   0.00078   0.00000   0.02084   0.02061   3.50553
   R17        1.84825  -0.00056   0.00000  -0.00088  -0.00089   1.84736
   R18        1.81149   0.00174   0.00000   0.00198   0.00198   1.81347
   R19        3.38888   0.00052   0.00000   0.08473   0.08474   3.47361
   R20        1.81108   0.00242   0.00000   0.00312   0.00312   1.81421
   R21        1.82450   0.00052   0.00000   0.00386   0.00488   1.82938
   R22        3.65603   0.00311   0.00000   0.01128   0.00958   3.66561
   R23        1.88704   0.00830   0.00000  -0.00023  -0.00150   1.88554
   R24        1.80947   0.00290   0.00000   0.00310   0.00310   1.81257
   R25        3.06802   0.00698   0.00000   0.02569   0.02456   3.09258
   R26        1.83556   0.00417   0.00000   0.00292   0.00116   1.83672
   R27        1.82778   0.00508   0.00000   0.00500   0.00291   1.83069
    A1        2.22818   0.00240   0.00000   0.00444   0.00235   2.23054
    A2        2.10613  -0.00314   0.00000  -0.00977  -0.00867   2.09746
    A3        1.94524   0.00073   0.00000   0.00626   0.00724   1.95248
    A4        2.43054  -0.00033   0.00000  -0.06523  -0.07526   2.35528
    A5        1.92286  -0.00096   0.00000  -0.00606  -0.00465   1.91821
    A6        1.97438  -0.00280   0.00000  -0.00279  -0.00282   1.97156
    A7        1.93204  -0.00723   0.00000  -0.01937  -0.01947   1.91257
    A8        1.94565  -0.00423   0.00000  -0.01134  -0.01141   1.93425
    A9        1.86993   0.00515   0.00000   0.01001   0.00996   1.87989
   A10        1.86881   0.00539   0.00000   0.01327   0.01327   1.88207
   A11        1.86783   0.00483   0.00000   0.01279   0.01265   1.88048
   A12        1.80325   0.02174   0.00000   0.05977   0.06624   1.86949
   A13        2.24042  -0.00797   0.00000   0.00106  -0.00366   2.23676
   A14        1.86666  -0.00885   0.00000   0.00350  -0.00071   1.86596
   A15        1.66044   0.00316   0.00000   0.00119   0.00136   1.66180
   A16        1.90072   0.00360   0.00000   0.01123   0.00967   1.91038
   A17        1.19012   0.00049   0.00000   0.03997   0.03942   1.22954
   A18        1.81052  -0.00084   0.00000  -0.02414  -0.02603   1.78448
   A19        2.81442   0.00473   0.00000   0.02744   0.02577   2.84019
   A20        1.57529  -0.00254   0.00000   0.02807   0.02844   1.60373
   A21        2.77522  -0.00076   0.00000  -0.01973  -0.02177   2.75345
   A22        1.86353  -0.00033   0.00000   0.00846   0.00846   1.87199
   A23        1.87002  -0.00376   0.00000  -0.00610  -0.00457   1.86545
   A24        1.90721   0.00087   0.00000   0.05819   0.05964   1.96685
   A25        1.76291   0.00102   0.00000   0.03110   0.02718   1.79010
   A26        2.53075   0.00197   0.00000  -0.05986  -0.06285   2.46790
   A27        1.27436  -0.00268   0.00000   0.02750   0.02836   1.30272
   A28        1.55323   0.00149   0.00000   0.00056  -0.00216   1.55106
   A29        2.75268   0.00208   0.00000  -0.05648  -0.05487   2.69782
   A30        1.83502   0.01836   0.00000   0.03768   0.03630   1.87132
   A31        2.04388  -0.00617   0.00000   0.00824   0.00779   2.05167
   A32        1.84967  -0.00181   0.00000   0.01571   0.01412   1.86379
   A33        1.91306  -0.00278   0.00000  -0.00586  -0.00701   1.90605
   A34        1.72009   0.01764   0.00000   0.02708   0.02479   1.74489
   A35        1.86563  -0.00555   0.00000  -0.01445  -0.01742   1.84820
   A36        2.72838   0.00509   0.00000   0.09074   0.08945   2.81783
   A37        2.63389   0.02395   0.00000  -0.05809  -0.06220   2.57170
   A38        2.97590   0.00467   0.00000   0.02372   0.02458   3.00048
   A39        3.02693   0.02256   0.00000   0.00105   0.00649   3.03342
   A40        3.18391   0.01631   0.00000  -0.02446  -0.02473   3.15918
   A41        3.07450   0.01726   0.00000   0.01655   0.01563   3.09013
   A42        2.95383   0.00795   0.00000  -0.02300  -0.01546   2.93837
   A43        3.08274   0.00574   0.00000   0.03083   0.03428   3.11702
   A44        3.39743   0.00511   0.00000   0.14119   0.14110   3.53853
   A45        3.28072   0.00675   0.00000   0.05116   0.05286   3.33358
    D1       -0.41847   0.00589   0.00000   0.05615   0.05622  -0.36225
    D2        2.82284   0.00613   0.00000   0.04326   0.04232   2.86516
    D3        0.17568  -0.00000   0.00000   0.01794   0.01486   0.19055
    D4       -3.05804  -0.00043   0.00000   0.02908   0.02706  -3.03098
    D5       -2.69132  -0.00046   0.00000   0.01068   0.01105  -2.68028
    D6        1.49297   0.00001   0.00000   0.01357   0.01395   1.50692
    D7       -0.58405   0.00146   0.00000   0.01766   0.01795  -0.56610
    D8        0.53504  -0.00038   0.00000  -0.00035  -0.00068   0.53436
    D9       -1.56385   0.00008   0.00000   0.00253   0.00222  -1.56163
   D10        2.64231   0.00153   0.00000   0.00662   0.00622   2.64853
   D11       -1.50782   0.00747   0.00000  -0.41258  -0.40822  -1.91604
   D12        1.35426  -0.00256   0.00000  -0.04782  -0.04926   1.30500
   D13       -2.77136   0.00540   0.00000   0.01892   0.02012  -2.75124
   D14        0.29920   0.00117   0.00000   0.03642   0.03715   0.33635
   D15       -1.54166  -0.00257   0.00000   0.05865   0.06073  -1.48093
   D16       -2.99820   0.00523   0.00000   0.01432   0.01711  -2.98110
   D17       -2.08408  -0.00139   0.00000  -0.01918  -0.02115  -2.10524
   D18        2.35825  -0.00514   0.00000   0.00306   0.00243   2.36068
   D19        0.90170   0.00267   0.00000  -0.04128  -0.04119   0.86051
   D20        0.77539   0.00930   0.00000   0.05052   0.05045   0.82585
   D21       -0.97752   0.00502   0.00000   0.05520   0.05637  -0.92115
   D22        1.94426   0.00837   0.00000   0.10195   0.10174   2.04600
   D23        0.61992   0.00545   0.00000   0.08345   0.08018   0.70010
   D24        1.11656   0.00128   0.00000   0.19627   0.19717   1.31373
   D25       -1.30541   0.00053   0.00000   0.08891   0.08570  -1.21971
   D26        0.67372   0.02266   0.00000  -0.03105  -0.03075   0.64297
   D27       -1.17929   0.00356   0.00000  -0.06753  -0.06633  -1.24562
   D28        2.78093   0.00020   0.00000   0.00368   0.00259   2.78352
   D29        2.36657   0.00157   0.00000  -0.03274  -0.03149   2.33508
   D30       -2.46959  -0.00980   0.00000  -0.04357  -0.04498  -2.51457
   D31       -0.38165   0.00562   0.00000   0.02535   0.02551  -0.35614
   D32        2.39377   0.00039   0.00000   0.01135   0.01044   2.40421
   D33        0.39840   0.00032   0.00000  -0.06403  -0.06643   0.33197
   D34       -1.02786  -0.00284   0.00000  -0.12511  -0.12414  -1.15199
   D35        0.93940  -0.00626   0.00000  -0.09682  -0.09189   0.84751
   D36       -0.33070  -0.00355   0.00000  -0.04087  -0.03844  -0.36913
   D37        1.59539  -0.00189   0.00000  -0.05024  -0.05360   1.54179
   D38       -1.57131   0.00455   0.00000  -0.05442  -0.05115  -1.62246
   D39        0.35478   0.00621   0.00000  -0.06379  -0.06631   0.28847
   D40        2.51612  -0.00393   0.00000  -0.11202  -0.11054   2.40558
   D41       -1.84098  -0.00227   0.00000  -0.12139  -0.12570  -1.96668
   D42       -0.53252   0.00290   0.00000   0.12061   0.12316  -0.40936
   D43       -2.38006  -0.01352   0.00000   0.09877   0.10576  -2.27430
   D44       -0.01074   0.00363   0.00000   0.30915   0.30838   0.29764
   D45        1.97199   0.00597   0.00000   0.30925   0.30514   2.27713
         Item               Value     Threshold  Converged?
 Maximum Force            0.023952     0.000015     NO 
 RMS     Force            0.007097     0.000010     NO 
 Maximum Displacement     0.423363     0.000060     NO 
 RMS     Displacement     0.091023     0.000040     NO 
 Predicted change in Energy=-5.952207D-03
 GradGradGradGradGradGradGradGradGradGradGradGradGradGradGradGradGradGrad

                          Input orientation:                          
 ---------------------------------------------------------------------
 Center     Atomic      Atomic             Coordinates (Angstroms)
 Number     Number       Type             X           Y           Z
 ---------------------------------------------------------------------
      1          6           0        1.442061   -2.051677    2.814849
      2          8           0        0.501691   -2.660713    2.362940
      3          8           0        2.521438   -1.673971    2.192752
      4          1           0        2.408465   -1.803614    1.200645
      5          6           0        1.504499   -1.726286    4.328560
      6          9           0        2.229738   -0.636309    4.598150
      7          9           0        2.056724   -2.758266    4.988653
      8          9           0        0.277815   -1.534910    4.824557
      9          8           0        1.904896   -1.812865   -0.314914
     10          1           0        1.329754   -1.025052   -0.433315
     11          1           0        2.430051   -1.897716   -1.113691
     12          8           0        0.287049    0.420591   -0.451677
     13          1           0        0.677122    0.820609    0.340313
     14          1           0       -0.605146    0.180921   -0.143909
     15          8           0        0.288615    0.350796    2.352823
     16          1           0       -0.580884   -0.008376    2.087052
     17          1           0        0.150886    0.871263    3.147220
     18          8           0       -0.029085   -1.517498   -2.510153
     19          1           0       -0.730753   -1.516802   -3.165386
     20          1           0        0.042965   -0.612369   -2.174438
     21          8           0       -1.898265   -0.586108    0.942694
     22          1           0       -1.622631   -1.483207    0.603845
     23          1           0       -2.783465   -0.684441    1.298721
     24          8           0       -0.934451   -2.793422   -0.094689
     25          1           0       -0.493520   -2.522601   -0.917443
     26          1           0       -0.224960   -2.969306    0.541064
 ---------------------------------------------------------------------
                    Distance matrix (angstroms):
                    1          2          3          4          5
     1  C    0.000000
     2  O    1.208074   0.000000
     3  O    1.301814   2.254329   0.000000
     4  H    1.897663   2.391931   1.006899   0.000000
     5  C    1.549548   2.396339   2.366132   3.256837   0.000000
     6  F    2.409121   3.475704   2.635863   3.596885   1.336676
     7  F    2.366961   3.053197   3.034587   3.922255   1.343747
     8  F    2.379379   2.716084   3.461153   4.212435   1.336933
     9  O    3.172800   3.139861   2.586078   1.597055   4.661509
    10  H    3.408392   3.343668   2.955915   2.107036   4.816401
    11  H    4.053795   4.048172   3.315265   2.316350   5.523055
    12  O    4.256331   4.178824   4.046318   3.489651   5.379771
    13  H    3.867620   4.030061   3.613303   3.259488   4.803888
    14  H    4.234359   3.947691   4.321589   3.850721   5.300097
    15  O    2.704770   3.019054   3.018410   3.234618   3.113869
    16  H    2.965986   2.878015   3.522752   3.597888   3.510612
    17  H    3.212659   3.634970   3.606763   4.005094   3.158337
    18  O    5.550249   5.033458   5.352286   4.448992   7.011667
    19  H    6.385172   5.778394   6.269856   5.385089   7.823009
    20  H    5.377924   4.999394   5.132463   4.290203   6.757654
    21  O    4.100077   3.475755   4.720155   4.482943   4.933853
    22  H    3.821522   2.998946   4.442333   4.087611   4.869448
    23  H    4.692872   3.978751   5.469959   5.312090   5.352756
    24  O    3.829283   2.849571   4.292869   3.719234   5.162595
    25  H    4.230632   3.430807   4.414007   3.663981   5.669811
    26  H    2.964979   1.985569   3.456684   2.954456   4.345256
                    6          7          8          9         10
     6  F    0.000000
     7  F    2.164516   0.000000
     8  F    2.160729   2.165189   0.000000
     9  O    5.062410   5.389309   5.398038   0.000000
    10  H    5.126083   5.738489   5.386255   0.982577   0.000000
    11  H    5.852897   6.174020   6.326653   0.959705   1.560484
    12  O    5.512879   6.544774   5.626963   2.761242   1.782541
    13  H    4.760504   6.026500   5.080980   2.978579   2.104968
    14  H    5.584940   6.485951   5.330042   3.210099   2.298252
    15  O    3.127911   4.442980   3.108934   3.796131   3.277116
    16  H    3.820930   4.789379   3.249862   3.899323   3.322110
    17  H    2.949508   4.494060   2.935854   4.718841   4.219712
    18  O    7.510442   7.881763   7.341148   2.940510   2.530257
    19  H    8.355374   8.706298   8.053368   3.893520   3.457126
    20  H    7.116917   7.744028   7.063439   2.892371   2.204006
    21  O    5.514099   6.060527   4.550210   4.189336   3.536407
    22  H    5.613595   5.864295   4.629122   3.660087   3.162622
    23  H    6.001729   6.429912   4.746183   5.085065   4.475995
    24  O    6.057060   5.898197   5.220385   3.011957   2.892823
    25  H    6.433973   6.437488   5.877164   2.572774   2.408602
    26  H    5.284729   5.003165   4.545172   2.570280   2.673326
                   11         12         13         14         15
    11  H    0.000000
    12  O    3.225720   0.000000
    13  H    3.546291   0.969237   0.000000
    14  H    3.804422   0.973742   1.512575   0.000000
    15  O    4.653845   2.805369   2.102821   2.657318   0.000000
    16  H    4.783314   2.717070   2.306706   2.239109   0.977582
    17  H    5.569309   3.629560   2.856259   3.446692   0.959647
    18  O    2.853422   2.844899   3.753748   2.969105   5.219194
    19  H    3.787510   3.486206   4.442469   3.468049   5.914192
    20  H    2.911268   2.023484   2.963031   2.274292   4.635097
    21  O    4.968234   2.780882   2.995718   1.855046   2.765628
    22  H    4.421083   2.895764   3.265866   2.088956   3.174169
    23  H    5.871330   3.703112   3.893505   2.752291   3.408889
    24  O    3.627744   3.456787   3.980906   2.992922   4.168011
    25  H    2.996040   3.080358   3.758910   2.814223   4.422984
    26  H    3.306902   3.569186   3.900962   3.246176   3.816976
                   16         17         18         19         20
    16  H    0.000000
    17  H    1.559874   0.000000
    18  O    4.869931   6.143650   0.000000
    19  H    5.466802   6.806552   0.960037   0.000000
    20  H    4.349057   5.525655   0.968067   1.548747   0.000000
    21  O    1.838158   3.344082   4.035278   4.370995   3.672271
    22  H    2.336721   3.893282   3.498221   3.873459   3.354315
    23  H    2.435137   3.800997   4.773689   4.983443   4.478474
    24  O    3.555487   5.011771   2.877870   3.331731   3.168232
    25  H    3.918668   5.334329   1.939757   2.474098   2.348796
    26  H    3.359147   4.656531   3.384677   4.012900   3.605675
                   21         22         23         24         25
    21  O    0.000000
    22  H    0.997787   0.000000
    23  H    0.959168   1.571119   0.000000
    24  O    2.622467   1.636522   3.131811   0.000000
    25  H    3.030416   2.160914   3.678867   0.971951   0.000000
    26  H    2.939539   2.041057   3.512919   0.968760   1.548843
                   26
    26  H    0.000000
 Stoichiometry    C2H13F3O8
 Framework group  C1[X(C2H13F3O8)]
 Deg. of freedom    72
 Full point group                 C1      NOp   1
 Largest Abelian subgroup         C1      NOp   1
 Largest concise Abelian subgroup C1      NOp   1
                         Standard orientation:                         
 ---------------------------------------------------------------------
 Center     Atomic      Atomic             Coordinates (Angstroms)
 Number     Number       Type             X           Y           Z
 ---------------------------------------------------------------------
      1          6           0        1.240520   -0.629234    0.279460
      2          8           0        0.573054   -0.307268    1.233541
      3          8           0        0.951571   -1.508099   -0.636414
      4          1           0       -0.013031   -1.784810   -0.553833
      5          6           0        2.667980   -0.054360    0.097864
      6          9           0        3.056931   -0.018389   -1.180465
      7          9           0        3.548361   -0.813577    0.771791
      8          9           0        2.745318    1.188447    0.584526
      9          8           0       -1.603854   -1.844972   -0.426359
     10          1           0       -1.957682   -1.022628   -0.831344
     11          1           0       -2.192670   -2.558141   -0.682716
     12          8           0       -2.414497    0.537018   -1.563653
     13          1           0       -1.576637    0.661963   -2.034610
     14          1           0       -2.377332    1.236299   -0.887044
     15          8           0        0.250411    1.360215   -1.262474
     16          1           0       -0.239343    1.805938   -0.543350
     17          1           0        0.918380    1.974206   -1.575131
     18          8           0       -4.303834   -0.800824    0.089838
     19          1           0       -5.140784   -0.431678    0.381242
     20          1           0       -4.037823   -0.306335   -0.698751
     21          8           0       -1.681741    2.237349    0.511257
     22          1           0       -1.844488    1.463683    1.119971
     23          1           0       -1.608293    3.016025    1.066481
     24          8           0       -2.187428    0.039523    1.849603
     25          1           0       -2.854104   -0.435752    1.325823
     26          1           0       -1.352140   -0.429063    1.703942
 ---------------------------------------------------------------------
 Rotational constants (GHZ):           0.9856481           0.3306239           0.3154637
 Standard basis: 6-31++G(d,p) (6D, 7F)
 There are   325 symmetry adapted cartesian basis functions of A   symmetry.
 There are   325 symmetry adapted basis functions of A   symmetry.
   325 basis functions,   520 primitive gaussians,   325 cartesian basis functions
    58 alpha electrons       58 beta electrons
       nuclear repulsion energy      1041.9388979227 Hartrees.
 NAtoms=   26 NActive=   26 NUniq=   26 SFac= 1.00D+00 NAtFMM=   60 NAOKFM=F Big=F
 Integral buffers will be    131072 words long.
 Raffenetti 2 integral format.
 Two-electron integral symmetry is turned on.
 Nuclear repulsion after empirical dispersion term =     1041.9217643796 Hartrees.
 One-electron integrals computed using PRISM.
 NBasis=   325 RedAO= T EigKep=  4.49D-05  NBF=   325
 NBsUse=   325 1.00D-06 EigRej= -1.00D+00 NBFU=   325
 Initial guess from the checkpoint file:  "/local_scratch/slurm.5787810/Gau-1556433.chk"
 B after Tr=     0.000000   -0.000000    0.000000
         Rot=    0.999356   -0.035051   -0.005912   -0.004876 Ang=  -4.11 deg.
 ExpMin= 3.60D-02 ExpMax= 7.00D+03 ExpMxC= 1.05D+03 IAcc=3 IRadAn=         5 AccDes= 0.00D+00
 Harris functional with IExCor= 4639 and IRadAn=       5 diagonalized for initial guess.
 HarFok:  IExCor= 4639 AccDes= 0.00D+00 IRadAn=         5 IDoV= 1 UseB2=F ITyADJ=14
 ICtDFT=  3500011 ScaDFX=  1.000000  1.000000  1.000000  1.000000
 FoFCou: FMM=F IPFlag=           0 FMFlag=      100000 FMFlg1=           0
         NFxFlg=           0 DoJE=T BraDBF=F KetDBF=T FulRan=T
         wScrn=  0.000000 ICntrl=       500 IOpCl=  0 I1Cent=   200000004 NGrid=           0
         NMat0=    1 NMatS0=      1 NMatT0=    0 NMatD0=    1 NMtDS0=    0 NMtDT0=    0
 Petite list used in FoFCou.
 Requested convergence on RMS density matrix=1.00D-10 within 128 cycles.
 Requested convergence on MAX density matrix=1.00D-08.
 Requested convergence on             energy=1.00D-08.
 No special actions if energy rises.
 SCF Done:  E(RwB97XD) =  -985.234442829     A.U. after   16 cycles
            NFock= 16  Conv=0.50D-10     -V/T= 2.0082
 Calling FoFJK, ICntrl=      2127 FMM=F ISym2X=0 I1Cent= 0 IOpClX= 0 NMat=1 NMatS=1 NMatT=0.
 ***** Axes restored to original set *****
 -------------------------------------------------------------------
 Center     Atomic                   Forces (Hartrees/Bohr)
 Number     Number              X              Y              Z
 -------------------------------------------------------------------
      1        6           0.002725763   -0.000728186    0.002709182
      2        8          -0.004249898   -0.002230668   -0.001205283
      3        8           0.002873722    0.001089248   -0.003465774
      4        1          -0.000082145   -0.000831312    0.003723703
      5        6          -0.000372909    0.000765017    0.001323219
      6        9           0.000484685    0.000748725   -0.000915789
      7        9           0.000571363   -0.001331173   -0.000604892
      8        9          -0.000869275   -0.000407102   -0.000693778
      9        8           0.000901629    0.002908355    0.000696350
     10        1           0.000930748   -0.001221776   -0.000238767
     11        1           0.000083462   -0.001261214   -0.000742168
     12        8           0.000401374   -0.002206011   -0.000918652
     13        1          -0.000157989    0.001542249    0.000899354
     14        1          -0.001235786    0.002666770   -0.000315543
     15        8          -0.000633539    0.001800780   -0.001170264
     16        1           0.000185203    0.000260983    0.002040174
     17        1          -0.000063251    0.000572793   -0.000009373
     18        8          -0.000450014    0.000586056    0.000895461
     19        1           0.000136568    0.000358295   -0.000935636
     20        1          -0.000130248    0.000161616   -0.001370286
     21        8           0.001420408   -0.002354198    0.001113598
     22        1          -0.001336242   -0.001091106   -0.000243018
     23        1          -0.001370177    0.001734351   -0.000978011
     24        8          -0.000212488    0.001338411    0.000264317
     25        1          -0.000762532   -0.001204811   -0.001666015
     26        1           0.001211570   -0.001666093    0.001807891
 -------------------------------------------------------------------
 Cartesian Forces:  Max     0.004249898 RMS     0.001439976

 GradGradGradGradGradGradGradGradGradGradGradGradGradGradGradGradGradGrad
 Berny optimization.
 Using GEDIIS/GDIIS optimizer.
 FormGI is forming the generalized inverse of G from B-inverse, IUseBI=4.
 Internal  Forces:  Max     0.005825740 RMS     0.001912340
 Search for a local minimum.
 Step number   2 out of a maximum of  156
 All quantities printed in internal units (Hartrees-Bohrs-Radians)
 Mixed Optimization -- RFO/linear search
 Update second derivatives using D2CorX and points    1    2
 DE= -5.63D-03 DEPred=-5.95D-03 R= 9.45D-01
 TightC=F SS=  1.41D+00  RLast= 7.94D-01 DXNew= 5.0454D-01 2.3833D+00
 Trust test= 9.45D-01 RLast= 7.94D-01 DXMaxT set to 5.05D-01
 ITU=  1  0
 Use linear search instead of GDIIS.
     Eigenvalues ---   -0.00503  -0.00094  -0.00060  -0.00023   0.00015
     Eigenvalues ---    0.00112   0.00143   0.00283   0.00319   0.00436
     Eigenvalues ---    0.00544   0.00578   0.00633   0.00731   0.00837
     Eigenvalues ---    0.00981   0.01050   0.01166   0.01353   0.01456
     Eigenvalues ---    0.01530   0.01596   0.01752   0.01842   0.02013
     Eigenvalues ---    0.02136   0.02219   0.02444   0.02759   0.02844
     Eigenvalues ---    0.02950   0.03207   0.03616   0.03819   0.04471
     Eigenvalues ---    0.04722   0.05761   0.06329   0.06762   0.08596
     Eigenvalues ---    0.08896   0.09641   0.10567   0.11630   0.13663
     Eigenvalues ---    0.14366   0.18343   0.20290   0.21561   0.22745
     Eigenvalues ---    0.24869   0.27551   0.34668   0.36256   0.37411
     Eigenvalues ---    0.38373   0.40899   0.47367   0.48115   0.50547
     Eigenvalues ---    0.51087   0.52641   0.52901   0.54228   0.55670
     Eigenvalues ---    0.56180   0.57339   0.57416   0.57486   0.57725
     Eigenvalues ---    0.90232   1.16871
 RFO step:  Lambda=-5.40781267D-03 EMin=-5.03218121D-03
 I=     1 Eig=   -5.03D-03 Dot1=  8.04D-04
 I=     1 Stepn=  6.00D-01 RXN=   6.00D-01 EDone=F
 I=     2 Eig=   -9.38D-04 Dot1= -2.11D-06
 I=     2 Stepn= -3.00D-01 RXN=   6.71D-01 EDone=F
 I=     3 Eig=   -6.00D-04 Dot1= -4.22D-05
 I=     3 Stepn= -1.50D-01 RXN=   6.87D-01 EDone=F
 Mixed    3 eigenvectors in step.  Raw Step.Grad=  8.48D-04.
 RFO eigenvector is Hessian eigenvector with negative curvature.
 Taking step of  6.00D-01 in eigenvector direction(s).  Step.Grad= -6.34D-05.
 Quartic linear search produced a step of  0.40166.
 Iteration  1 RMS(Cart)=  0.04516588 RMS(Int)=  0.00188112
 Iteration  2 RMS(Cart)=  0.00420778 RMS(Int)=  0.00130277
 Iteration  3 RMS(Cart)=  0.00001994 RMS(Int)=  0.00130276
 Iteration  4 RMS(Cart)=  0.00000004 RMS(Int)=  0.00130276
 Variable       Old X    -DE/DX   Delta X   Delta X   Delta X     New X
                                 (Linear)    (Quad)   (Total)
    R1        2.28293   0.00480   0.00476   0.00591   0.01044   2.29337
    R2        2.46007   0.00265   0.00628   0.00368   0.01048   2.47055
    R3        2.92822  -0.00093  -0.00616  -0.00578  -0.01194   2.91628
    R4        3.75218  -0.00016  -0.00516  -0.00396  -0.00995   3.74223
    R5        1.90276  -0.00292  -0.01208  -0.01322  -0.02434   1.87842
    R6        3.01800   0.00096   0.02960   0.00563   0.03622   3.05421
    R7        2.52595   0.00069   0.00149   0.00091   0.00240   2.52835
    R8        2.53931   0.00096   0.00182   0.00256   0.00438   2.54369
    R9        2.52644   0.00048  -0.00138  -0.00136  -0.00274   2.52370
   R10        1.85680   0.00141   0.00017  -0.00360  -0.00275   1.85406
   R11        1.81358   0.00077   0.00115   0.00139   0.00254   1.81612
   R12        3.36851   0.00285   0.02521   0.02982   0.05562   3.42413
   R13        1.83159   0.00131   0.00329   0.00297   0.00626   1.83785
   R14        1.84011   0.00128   0.00203   0.00243   0.00443   1.84453
   R15        3.82383   0.00023   0.00690  -0.00830  -0.00039   3.82344
   R16        3.50553   0.00093   0.00828   0.02110   0.02919   3.53472
   R17        1.84736  -0.00011  -0.00036  -0.00066  -0.00104   1.84632
   R18        1.81347   0.00031   0.00079   0.00071   0.00151   1.81498
   R19        3.47361   0.00108   0.03404   0.03285   0.06690   3.54051
   R20        1.81421   0.00054   0.00125   0.00124   0.00250   1.81670
   R21        1.82938  -0.00049   0.00196  -0.00159   0.00091   1.83029
   R22        3.66561   0.00134   0.00385   0.05851   0.06158   3.72719
   R23        1.88554   0.00284  -0.00060   0.00144   0.00003   1.88557
   R24        1.81257   0.00072   0.00124   0.00139   0.00263   1.81520
   R25        3.09258   0.00218   0.00986   0.01152   0.02067   3.11325
   R26        1.83672   0.00203   0.00047   0.00271   0.00234   1.83906
   R27        1.83069   0.00276   0.00117   0.00492   0.00520   1.83589
    A1        2.23054   0.00161   0.00094   0.00468   0.00472   2.23526
    A2        2.09746  -0.00110  -0.00348  -0.00552  -0.00855   2.08891
    A3        1.95248  -0.00049   0.00291   0.00135   0.00464   1.95711
    A4        2.35528   0.00065  -0.03023   0.08128   0.04626   2.40154
    A5        1.91821  -0.00062  -0.00187  -0.00736  -0.00863   1.90958
    A6        1.97156  -0.00115  -0.00113  -0.00193  -0.00309   1.96846
    A7        1.91257  -0.00168  -0.00782  -0.00844  -0.01637   1.89621
    A8        1.93425  -0.00117  -0.00458  -0.00414  -0.00879   1.92545
    A9        1.87989   0.00149   0.00400   0.00466   0.00859   1.88848
   A10        1.88207   0.00145   0.00533   0.00590   0.01123   1.89330
   A11        1.88048   0.00128   0.00508   0.00470   0.00964   1.89012
   A12        1.86949   0.00574   0.02660   0.00435   0.03402   1.90351
   A13        2.23676  -0.00197  -0.00147   0.00863   0.00438   2.24114
   A14        1.86596  -0.00180  -0.00028   0.00522   0.00221   1.86816
   A15        1.66180   0.00056   0.00055  -0.00219  -0.00071   1.66108
   A16        1.91038   0.00150   0.00388   0.03467   0.03785   1.94823
   A17        1.22954   0.00066   0.01583  -0.00252   0.01286   1.24240
   A18        1.78448  -0.00025  -0.01046  -0.00553  -0.01694   1.76755
   A19        2.84019   0.00169   0.01035   0.01281   0.02236   2.86255
   A20        1.60373  -0.00103   0.01142  -0.01426  -0.00231   1.60141
   A21        2.75345  -0.00023  -0.00875  -0.02181  -0.03185   2.72160
   A22        1.87199  -0.00003   0.00340   0.00217   0.00557   1.87757
   A23        1.86545  -0.00109  -0.00184  -0.00545  -0.00639   1.85906
   A24        1.96685   0.00062   0.02396   0.00486   0.02975   1.99660
   A25        1.79010   0.00055   0.01092  -0.00947  -0.00033   1.78977
   A26        2.46790   0.00059  -0.02524   0.02902   0.00187   2.46977
   A27        1.30272  -0.00003   0.01139   0.00313   0.01397   1.31668
   A28        1.55106   0.00097  -0.00087   0.03302   0.03139   1.58246
   A29        2.69782  -0.00041  -0.02204  -0.03589  -0.05720   2.64062
   A30        1.87132   0.00507   0.01458   0.01151   0.02490   1.89622
   A31        2.05167  -0.00200   0.00313  -0.00969  -0.00799   2.04369
   A32        1.86379  -0.00047   0.00567   0.00822   0.01366   1.87746
   A33        1.90605  -0.00091  -0.00282   0.02018   0.01666   1.92272
   A34        1.74489   0.00457   0.00996   0.01486   0.02305   1.76794
   A35        1.84820  -0.00089  -0.00700   0.01763   0.00893   1.85713
   A36        2.81783   0.00097   0.03593  -0.06259  -0.02715   2.79068
   A37        2.57170   0.00559  -0.02498   0.05165   0.02303   2.59473
   A38        3.00048   0.00104   0.00987   0.00490   0.01481   3.01529
   A39        3.03342   0.00538   0.00261   0.00070   0.00672   3.04014
   A40        3.15918   0.00427  -0.00993   0.01161   0.00142   3.16060
   A41        3.09013   0.00423   0.00628  -0.02293  -0.01747   3.07266
   A42        2.93837   0.00164  -0.00621  -0.01919  -0.02123   2.91714
   A43        3.11702   0.00123   0.01377  -0.01405   0.00167   3.11869
   A44        3.53853   0.00148   0.05668   0.02860   0.08511   3.62364
   A45        3.33358   0.00220   0.02123   0.00000   0.02221   3.35579
    D1       -0.36225   0.00170   0.02258  -0.04008  -0.01777  -0.38002
    D2        2.86516   0.00130   0.01700  -0.04803  -0.03175   2.83341
    D3        0.19055  -0.00014   0.00597  -0.00354   0.00067   0.19122
    D4       -3.03098   0.00020   0.01087   0.00357   0.01323  -3.01774
    D5       -2.68028   0.00032   0.00444   0.00470   0.00931  -2.67097
    D6        1.50692   0.00035   0.00560   0.00592   0.01171   1.51863
    D7       -0.56610   0.00055   0.00721   0.00797   0.01528  -0.55082
    D8        0.53436  -0.00013  -0.00027  -0.00229  -0.00270   0.53166
    D9       -1.56163  -0.00010   0.00089  -0.00107  -0.00030  -1.56193
   D10        2.64853   0.00010   0.00250   0.00098   0.00327   2.65180
   D11       -1.91604   0.00192  -0.16397   0.30994   0.14770  -1.76834
   D12        1.30500  -0.00114  -0.01979  -0.00845  -0.02891   1.27609
   D13       -2.75124   0.00184   0.00808   0.00738   0.01629  -2.73495
   D14        0.33635   0.00058   0.01492   0.00272   0.01885   0.35519
   D15       -1.48093  -0.00027   0.02439   0.00482   0.03063  -1.45029
   D16       -2.98110   0.00200   0.00687   0.03416   0.04229  -2.93881
   D17       -2.10524  -0.00075  -0.00850  -0.01213  -0.02113  -2.12636
   D18        2.36068  -0.00160   0.00098  -0.01003  -0.00934   2.35134
   D19        0.86051   0.00066  -0.01655   0.01931   0.00231   0.86282
   D20        0.82585   0.00211   0.02027  -0.06851  -0.04776   0.77809
   D21       -0.92115   0.00117   0.02264  -0.07373  -0.05044  -0.97158
   D22        2.04600   0.00230   0.04087  -0.07966  -0.03869   2.00732
   D23        0.70010   0.00198   0.03221  -0.05252  -0.02231   0.67780
   D24        1.31373   0.00070   0.07920  -0.14785  -0.06865   1.24508
   D25       -1.21971   0.00008   0.03442  -0.09491  -0.06210  -1.28181
   D26        0.64297   0.00583  -0.01235   0.05642   0.04389   0.68686
   D27       -1.24562   0.00083  -0.02664   0.05452   0.02823  -1.21739
   D28        2.78352   0.00026   0.00104   0.00240   0.00404   2.78757
   D29        2.33508  -0.00016  -0.01265  -0.02322  -0.03576   2.29932
   D30       -2.51457  -0.00282  -0.01807   0.00441  -0.01466  -2.52923
   D31       -0.35614   0.00220   0.01025   0.03033   0.04147  -0.31467
   D32        2.40421   0.00052   0.00419   0.06686   0.07045   2.47466
   D33        0.33197   0.00003  -0.02668   0.06811   0.03977   0.37175
   D34       -1.15199  -0.00098  -0.04986   0.04255  -0.00678  -1.15877
   D35        0.84751  -0.00167  -0.03691   0.03299  -0.00123   0.84628
   D36       -0.36913  -0.00071  -0.01544   0.04924   0.03435  -0.33478
   D37        1.54179   0.00002  -0.02153   0.07830   0.05466   1.59645
   D38       -1.62246   0.00099  -0.02054   0.03655   0.01737  -1.60509
   D39        0.28847   0.00172  -0.02663   0.06561   0.03768   0.32614
   D40        2.40558  -0.00165  -0.04440   0.03844  -0.00479   2.40079
   D41       -1.96668  -0.00093  -0.05049   0.06749   0.01551  -1.95116
   D42       -0.40936   0.00099   0.04947  -0.07373  -0.02284  -0.43220
   D43       -2.27430  -0.00341   0.04248  -0.10664  -0.06036  -2.33467
   D44        0.29764   0.00119   0.12386  -0.26340  -0.14016   0.15748
   D45        2.27713   0.00169   0.12256  -0.23018  -0.10964   2.16749
         Item               Value     Threshold  Converged?
 Maximum Force            0.005826     0.000015     NO 
 RMS     Force            0.001912     0.000010     NO 
 Maximum Displacement     0.183561     0.000060     NO 
 RMS     Displacement     0.047229     0.000040     NO 
 Predicted change in Energy=-1.647259D-03
 GradGradGradGradGradGradGradGradGradGradGradGradGradGradGradGradGradGrad

                          Input orientation:                          
 ---------------------------------------------------------------------
 Center     Atomic      Atomic             Coordinates (Angstroms)
 Number     Number       Type             X           Y           Z
 ---------------------------------------------------------------------
      1          6           0        1.473568   -2.084699    2.823452
      2          8           0        0.530253   -2.692199    2.360934
      3          8           0        2.562614   -1.699281    2.211385
      4          1           0        2.451106   -1.820396    1.231095
      5          6           0        1.509189   -1.761852    4.332111
      6          9           0        2.226625   -0.667498    4.611002
      7          9           0        2.061060   -2.803373    4.982156
      8          9           0        0.270085   -1.585759    4.798085
      9          8           0        1.950536   -1.778047   -0.305070
     10          1           0        1.357325   -1.006243   -0.427638
     11          1           0        2.474770   -1.860327   -1.106332
     12          8           0        0.258355    0.433888   -0.466767
     13          1           0        0.627825    0.847866    0.331960
     14          1           0       -0.642019    0.207602   -0.165330
     15          8           0        0.280343    0.413619    2.307621
     16          1           0       -0.598898    0.032011    2.118156
     17          1           0        0.193936    0.968399    3.086856
     18          8           0       -0.026592   -1.526989   -2.509575
     19          1           0       -0.701168   -1.536261   -3.194463
     20          1           0        0.016877   -0.617931   -2.178202
     21          8           0       -1.923234   -0.583389    0.944430
     22          1           0       -1.663733   -1.489738    0.617628
     23          1           0       -2.818246   -0.644239    1.287838
     24          8           0       -0.957316   -2.807934   -0.073360
     25          1           0       -0.495288   -2.551241   -0.890511
     26          1           0       -0.267364   -3.017320    0.577763
 ---------------------------------------------------------------------
                    Distance matrix (angstroms):
                    1          2          3          4          5
     1  C    0.000000
     2  O    1.213599   0.000000
     3  O    1.307361   2.266879   0.000000
     4  H    1.887071   2.392959   0.994018   0.000000
     5  C    1.543228   2.389435   2.368775   3.241440   0.000000
     6  F    2.402267   3.469855   2.633558   3.578175   1.337948
     7  F    2.349818   3.037521   3.024525   3.897286   1.346063
     8  F    2.365690   2.689164   3.458265   4.187520   1.335485
     9  O    3.179494   3.156019   2.591021   1.616220   4.658165
    10  H    3.427268   3.361939   2.982862   2.147231   4.821745
    11  H    4.061520   4.061415   3.322784   2.337888   5.524374
    12  O    4.318050   4.224007   4.127046   3.573890   5.423568
    13  H    3.939892   4.081459   3.709932   3.354463   4.856813
    14  H    4.320089   4.020582   4.422063   3.953506   5.360357
    15  O    2.816284   3.116312   3.111649   3.295746   3.215788
    16  H    3.045163   2.958925   3.605720   3.677066   3.544513
    17  H    3.320880   3.747005   3.673363   4.039313   3.276404
    18  O    5.568006   5.038814   5.387126   4.496408   7.015871
    19  H    6.422270   5.806464   6.316805   5.440876   7.847667
    20  H    5.412014   5.016961   5.188310   4.358291   6.776410
    21  O    4.162081   3.531736   4.793039   4.554912   4.964543
    22  H    3.881017   3.049361   4.521722   4.173437   4.892736
    23  H    4.780450   4.069167   5.560549   5.399319   5.407713
    24  O    3.850167   2.855178   4.340400   3.780764   5.156172
    25  H    4.229371   3.412257   4.438283   3.703591   5.649500
    26  H    2.990609   1.980301   3.523453   3.041307   4.339063
                    6          7          8          9         10
     6  F    0.000000
     7  F    2.174196   0.000000
     8  F    2.169390   2.173490   0.000000
     9  O    5.047505   5.386861   5.376159   0.000000
    10  H    5.124288   5.743761   5.368996   0.981124   0.000000
    11  H    5.845710   6.174964   6.308579   0.961047   1.561655
    12  O    5.556157   6.589413   5.638952   2.789673   1.811971
    13  H    4.812763   6.083587   5.098703   3.008453   2.132341
    14  H    5.639882   6.547459   5.355704   3.268589   2.353636
    15  O    3.203496   4.546771   3.193748   3.797249   3.264589
    16  H    3.832385   4.828796   3.248743   3.955749   3.374292
    17  H    3.021756   4.615688   3.075357   4.704654   4.195754
    18  O    7.517867   7.881210   7.313916   2.971853   2.553598
    19  H    8.381647   8.723105   8.051497   3.929197   3.489073
    20  H    7.139939   7.760513   7.047651   2.931473   2.238763
    21  O    5.538245   6.091482   4.545993   4.241999   3.580984
    22  H    5.635424   5.886325   4.607070   3.741315   3.233131
    23  H    6.041084   6.489798   4.769285   5.154043   4.528719
    24  O    6.054931   5.888026   5.170222   3.093536   2.954516
    25  H    6.420588   6.409891   5.820488   2.631089   2.456308
    26  H    5.292321   4.986582   4.488801   2.689661   2.773965
                   11         12         13         14         15
    11  H    0.000000
    12  O    3.253453   0.000000
    13  H    3.579692   0.972549   0.000000
    14  H    3.856966   0.976086   1.506565   0.000000
    15  O    4.652033   2.774550   2.052450   2.647392   0.000000
    16  H    4.840010   2.752856   2.315375   2.290633   0.977030
    17  H    5.548578   3.594174   2.791458   3.443014   0.960445
    18  O    2.887389   2.845926   3.760654   2.980443   5.202456
    19  H    3.814694   3.498927   4.459365   3.495740   5.919318
    20  H    2.955282   2.023275   2.970308   2.273170   4.610436
    21  O    5.017832   2.790280   2.988564   1.870494   2.776341
    22  H    4.498508   2.927571   3.285914   2.130231   3.202854
    23  H    5.935228   3.702225   3.874982   2.751962   3.429326
    24  O    3.707318   3.484542   4.005225   3.033369   4.192764
    25  H    3.056990   3.107818   3.782823   2.856333   4.429453
    26  H    3.419665   3.643935   3.975103   3.330567   3.881203
                   16         17         18         19         20
    16  H    0.000000
    17  H    1.563262   0.000000
    18  O    4.916696   6.131527   0.000000
    19  H    5.540203   6.821253   0.961358   0.000000
    20  H    4.388655   5.501693   0.968548   1.546514   0.000000
    21  O    1.873557   3.388281   4.051886   4.419484   3.676419
    22  H    2.387714   3.948475   3.530016   3.932013   3.376561
    23  H    2.464193   3.861387   4.795093   5.036739   4.477951
    24  O    3.605065   5.056979   2.905548   3.379948   3.189910
    25  H    3.966863   5.355590   1.972343   2.526018   2.378687
    26  H    3.432367   4.732261   3.436672   4.075710   3.665134
                   21         22         23         24         25
    21  O    0.000000
    22  H    0.997802   0.000000
    23  H    0.960561   1.580174   0.000000
    24  O    2.630112   1.647461   3.161882   0.000000
    25  H    3.046060   2.183240   3.711872   0.973189   0.000000
    26  H    2.966542   2.070010   3.555660   0.971513   1.557244
                   26
    26  H    0.000000
 Stoichiometry    C2H13F3O8
 Framework group  C1[X(C2H13F3O8)]
 Deg. of freedom    72
 Full point group                 C1      NOp   1
 Largest Abelian subgroup         C1      NOp   1
 Largest concise Abelian subgroup C1      NOp   1
                         Standard orientation:                         
 ---------------------------------------------------------------------
 Center     Atomic      Atomic             Coordinates (Angstroms)
 Number     Number       Type             X           Y           Z
 ---------------------------------------------------------------------
      1          6           0        1.270203   -0.648818    0.271376
      2          8           0        0.595010   -0.343115    1.232356
      3          8           0        0.996362   -1.523554   -0.660848
      4          1           0        0.046418   -1.805126   -0.580880
      5          6           0        2.676747   -0.037426    0.099959
      6          9           0        3.061862    0.025643   -1.179811
      7          9           0        3.561883   -0.800131    0.768317
      8          9           0        2.712686    1.194640    0.614005
      9          8           0       -1.566039   -1.867506   -0.490014
     10          1           0       -1.940220   -1.040593   -0.862582
     11          1           0       -2.151447   -2.583825   -0.750391
     12          8           0       -2.456776    0.555983   -1.546217
     13          1           0       -1.625245    0.720352   -2.023073
     14          1           0       -2.432426    1.260983   -0.871588
     15          8           0        0.174007    1.405910   -1.312260
     16          1           0       -0.244344    1.860337   -0.555248
     17          1           0        0.831162    2.001462   -1.680930
     18          8           0       -4.291961   -0.849434    0.113961
     19          1           0       -5.149509   -0.528630    0.407060
     20          1           0       -4.050766   -0.321447   -0.661370
     21          8           0       -1.710201    2.243270    0.546950
     22          1           0       -1.852496    1.474590    1.167024
     23          1           0       -1.660082    3.040604    1.080265
     24          8           0       -2.160308    0.023953    1.884684
     25          1           0       -2.812116   -0.476587    1.363433
     26          1           0       -1.309271   -0.430074    1.768777
 ---------------------------------------------------------------------
 Rotational constants (GHZ):           0.9586595           0.3289106           0.3137215
 Standard basis: 6-31++G(d,p) (6D, 7F)
 There are   325 symmetry adapted cartesian basis functions of A   symmetry.
 There are   325 symmetry adapted basis functions of A   symmetry.
   325 basis functions,   520 primitive gaussians,   325 cartesian basis functions
    58 alpha electrons       58 beta electrons
       nuclear repulsion energy      1036.1494352683 Hartrees.
 NAtoms=   26 NActive=   26 NUniq=   26 SFac= 1.00D+00 NAtFMM=   60 NAOKFM=F Big=F
 Integral buffers will be    131072 words long.
 Raffenetti 2 integral format.
 Two-electron integral symmetry is turned on.
 Nuclear repulsion after empirical dispersion term =     1036.1327041510 Hartrees.
 One-electron integrals computed using PRISM.
 NBasis=   325 RedAO= T EigKep=  4.66D-05  NBF=   325
 NBsUse=   325 1.00D-06 EigRej= -1.00D+00 NBFU=   325
 Initial guess from the checkpoint file:  "/local_scratch/slurm.5787810/Gau-1556433.chk"
 B after Tr=    -0.000000    0.000000   -0.000000
         Rot=    0.999968   -0.006101   -0.002074   -0.004800 Ang=  -0.92 deg.
 ExpMin= 3.60D-02 ExpMax= 7.00D+03 ExpMxC= 1.05D+03 IAcc=3 IRadAn=         5 AccDes= 0.00D+00
 Harris functional with IExCor= 4639 and IRadAn=       5 diagonalized for initial guess.
 HarFok:  IExCor= 4639 AccDes= 0.00D+00 IRadAn=         5 IDoV= 1 UseB2=F ITyADJ=14
 ICtDFT=  3500011 ScaDFX=  1.000000  1.000000  1.000000  1.000000
 FoFCou: FMM=F IPFlag=           0 FMFlag=      100000 FMFlg1=           0
         NFxFlg=           0 DoJE=T BraDBF=F KetDBF=T FulRan=T
         wScrn=  0.000000 ICntrl=       500 IOpCl=  0 I1Cent=   200000004 NGrid=           0
         NMat0=    1 NMatS0=      1 NMatT0=    0 NMatD0=    1 NMtDS0=    0 NMtDT0=    0
 Petite list used in FoFCou.
 Requested convergence on RMS density matrix=1.00D-10 within 128 cycles.
 Requested convergence on MAX density matrix=1.00D-08.
 Requested convergence on             energy=1.00D-08.
 No special actions if energy rises.
 SCF Done:  E(RwB97XD) =  -985.235356766     A.U. after   15 cycles
            NFock= 15  Conv=0.86D-10     -V/T= 2.0083
 Calling FoFJK, ICntrl=      2127 FMM=F ISym2X=0 I1Cent= 0 IOpClX= 0 NMat=1 NMatS=1 NMatT=0.
 ***** Axes restored to original set *****
 -------------------------------------------------------------------
 Center     Atomic                   Forces (Hartrees/Bohr)
 Number     Number              X              Y              Z
 -------------------------------------------------------------------
      1        6          -0.002103670   -0.002448355   -0.004494470
      2        8           0.004472924    0.002885867    0.001190495
      3        8          -0.002529536   -0.000520798    0.006862310
      4        1          -0.000516579   -0.000865659   -0.005508706
      5        6           0.001295574   -0.000800669   -0.001255852
      6        9          -0.001365717   -0.001320288    0.000877220
      7        9          -0.000448359    0.001675916    0.001374619
      8        9           0.000992635    0.000422508    0.001618243
      9        8           0.001232506    0.002067069   -0.000711615
     10        1           0.000306876   -0.001038209   -0.000024001
     11        1          -0.001204461   -0.000771924    0.000441113
     12        8          -0.001369213   -0.000415904    0.001963840
     13        1          -0.000183379   -0.000371891   -0.001506421
     14        1           0.000978424    0.001086067   -0.001206059
     15        8          -0.000473444    0.000910700    0.000987782
     16        1           0.001117400    0.000653721    0.000228296
     17        1          -0.000180953   -0.000491204   -0.000431149
     18        8          -0.001794516    0.001226189    0.000017766
     19        1           0.001050449   -0.000239519    0.000183057
     20        1           0.000670774   -0.000483554   -0.000623187
     21        8           0.000138978   -0.002212675    0.002039683
     22        1          -0.000896771    0.000464474    0.000016384
     23        1           0.000269450    0.000789269   -0.002041293
     24        8           0.001876861    0.000183289    0.000853339
     25        1          -0.001130379   -0.000816940    0.000142212
     26        1          -0.000205871    0.000432522   -0.000993608
 -------------------------------------------------------------------
 Cartesian Forces:  Max     0.006862310 RMS     0.001670766

 GradGradGradGradGradGradGradGradGradGradGradGradGradGradGradGradGradGrad
 Berny optimization.
 Using GEDIIS/GDIIS optimizer.
 FormGI is forming the generalized inverse of G from B-inverse, IUseBI=4.
 Internal  Forces:  Max     0.005685571 RMS     0.001175549
 Search for a local minimum.
 Step number   3 out of a maximum of  156
 All quantities printed in internal units (Hartrees-Bohrs-Radians)
 Mixed Optimization -- RFO/linear search
 Update second derivatives using D2CorX and points    2    3
 ITU=  0  1  0
 Use linear search instead of GDIIS.
     Eigenvalues ---   -0.03028  -0.00100  -0.00061  -0.00023   0.00015
     Eigenvalues ---    0.00111   0.00143   0.00281   0.00320   0.00436
     Eigenvalues ---    0.00544   0.00580   0.00633   0.00740   0.00837
     Eigenvalues ---    0.00973   0.01052   0.01146   0.01354   0.01463
     Eigenvalues ---    0.01549   0.01591   0.01766   0.01845   0.01966
     Eigenvalues ---    0.02060   0.02274   0.02471   0.02772   0.02830
     Eigenvalues ---    0.02935   0.03207   0.03624   0.03858   0.04385
     Eigenvalues ---    0.04760   0.05759   0.06216   0.06767   0.08612
     Eigenvalues ---    0.08880   0.09615   0.10540   0.11625   0.13653
     Eigenvalues ---    0.14351   0.18028   0.20261   0.21225   0.22580
     Eigenvalues ---    0.24856   0.26306   0.32380   0.36486   0.37418
     Eigenvalues ---    0.38311   0.41496   0.47227   0.48117   0.48648
     Eigenvalues ---    0.51164   0.51398   0.52736   0.53492   0.54717
     Eigenvalues ---    0.55850   0.57331   0.57399   0.57484   0.57713
     Eigenvalues ---    0.69136   1.00203
 RFO step:  Lambda=-3.02867683D-02 EMin=-3.02837076D-02
 I=     1 Eig=   -3.03D-02 Dot1= -1.81D-04
 I=     1 Stepn= -6.00D-01 RXN=   6.00D-01 EDone=F
 I=     2 Eig=   -9.96D-04 Dot1=  2.05D-04
 I=     2 Stepn=  3.00D-01 RXN=   6.71D-01 EDone=F
 I=     3 Eig=   -6.07D-04 Dot1=  7.95D-07
 I=     3 Stepn=  1.50D-01 RXN=   6.87D-01 EDone=F
 Mixed    3 eigenvectors in step.  Raw Step.Grad=  3.87D-04.
 RFO eigenvector is Hessian eigenvector with negative curvature.
 Taking step of  6.00D-01 in eigenvector direction(s).  Step.Grad= -7.47D-04.
 Quartic linear search produced a step of -0.08032.
 Iteration  1 RMS(Cart)=  0.12080780 RMS(Int)=  0.01112730
 Iteration  2 RMS(Cart)=  0.01669747 RMS(Int)=  0.00116121
 Iteration  3 RMS(Cart)=  0.00073726 RMS(Int)=  0.00115227
 Iteration  4 RMS(Cart)=  0.00000063 RMS(Int)=  0.00115227
 Variable       Old X    -DE/DX   Delta X   Delta X   Delta X     New X
                                 (Linear)    (Quad)   (Total)
    R1        2.29337  -0.00528  -0.00084   0.01833   0.01742   2.31079
    R2        2.47055  -0.00306  -0.00084   0.02419   0.02329   2.49384
    R3        2.91628   0.00256   0.00096  -0.02050  -0.01954   2.89673
    R4        3.74223   0.00033   0.00080  -0.00737  -0.00660   3.73563
    R5        1.87842   0.00569   0.00196  -0.02758  -0.02559   1.85283
    R6        3.05421   0.00011  -0.00291   0.04752   0.04466   3.09887
    R7        2.52835  -0.00163  -0.00019   0.00454   0.00435   2.53270
    R8        2.54369  -0.00082  -0.00035   0.00837   0.00802   2.55171
    R9        2.52370  -0.00030   0.00022  -0.00340  -0.00318   2.52052
   R10        1.85406  -0.00065   0.00022   0.00785   0.00830   1.86235
   R11        1.81612  -0.00096  -0.00020   0.00525   0.00505   1.82117
   R12        3.42413   0.00037  -0.00447   0.04616   0.04192   3.46605
   R13        1.83785  -0.00146  -0.00050   0.01142   0.01092   1.84877
   R14        1.84453  -0.00150  -0.00036   0.00726   0.00691   1.85145
   R15        3.82344  -0.00022   0.00003   0.02688   0.02768   3.85112
   R16        3.53472   0.00036  -0.00234   0.00431   0.00212   3.53684
   R17        1.84632  -0.00034   0.00008   0.00080   0.00086   1.84718
   R18        1.81498  -0.00062  -0.00012   0.00280   0.00268   1.81766
   R19        3.54051   0.00121  -0.00537   0.04731   0.04194   3.58245
   R20        1.81670  -0.00087  -0.00020   0.00552   0.00532   1.82203
   R21        1.83029  -0.00094  -0.00007   0.00812   0.00859   1.83888
   R22        3.72719   0.00042  -0.00495  -0.00648  -0.01177   3.71542
   R23        1.88557  -0.00028  -0.00000   0.00129   0.00065   1.88622
   R24        1.81520  -0.00103  -0.00021   0.00568   0.00547   1.82066
   R25        3.11325   0.00040  -0.00166   0.01192   0.00961   3.12286
   R26        1.83906  -0.00057  -0.00019   0.00140   0.00083   1.83989
   R27        1.83589  -0.00051  -0.00042   0.00204   0.00148   1.83737
    A1        2.23526  -0.00076  -0.00038   0.00036   0.00035   2.23561
    A2        2.08891   0.00129   0.00069  -0.01049  -0.00994   2.07896
    A3        1.95711  -0.00053  -0.00037   0.01025   0.00967   1.96679
    A4        2.40154   0.00119  -0.00372  -0.06609  -0.07050   2.33103
    A5        1.90958   0.00061   0.00069  -0.00380  -0.00292   1.90665
    A6        1.96846   0.00097   0.00025  -0.00366  -0.00348   1.96499
    A7        1.89621   0.00296   0.00131  -0.03113  -0.03001   1.86619
    A8        1.92545   0.00247   0.00071  -0.01298  -0.01239   1.91306
    A9        1.88848  -0.00208  -0.00069   0.01414   0.01332   1.90181
   A10        1.89330  -0.00228  -0.00090   0.01940   0.01849   1.91179
   A11        1.89012  -0.00228  -0.00077   0.01568   0.01465   1.90477
   A12        1.90351   0.00106  -0.00273   0.05902   0.05918   1.96269
   A13        2.24114   0.00018  -0.00035  -0.02710  -0.02944   2.21170
   A14        1.86816  -0.00048  -0.00018  -0.00974  -0.01059   1.85757
   A15        1.66108   0.00045   0.00006   0.01619   0.01662   1.67770
   A16        1.94823  -0.00037  -0.00304  -0.00824  -0.01170   1.93653
   A17        1.24240  -0.00050  -0.00103   0.02749   0.02411   1.26651
   A18        1.76755   0.00011   0.00136  -0.03024  -0.03007   1.73748
   A19        2.86255  -0.00012  -0.00180   0.03481   0.03110   2.89364
   A20        1.60141   0.00000   0.00019   0.01501   0.01601   1.61743
   A21        2.72160  -0.00046   0.00256   0.00338   0.00653   2.72813
   A22        1.87757  -0.00044  -0.00045   0.00838   0.00794   1.88550
   A23        1.85906   0.00020   0.00051  -0.00626  -0.00431   1.85475
   A24        1.99660   0.00054  -0.00239   0.01727   0.01448   2.01108
   A25        1.78977   0.00032   0.00003   0.02794   0.02768   1.81745
   A26        2.46977  -0.00041  -0.00015  -0.06575  -0.06710   2.40266
   A27        1.31668   0.00081  -0.00112   0.01664   0.01684   1.33352
   A28        1.58246   0.00022  -0.00252  -0.02042  -0.02318   1.55928
   A29        2.64062  -0.00085   0.00459  -0.00505  -0.00108   2.63953
   A30        1.89622   0.00167  -0.00200   0.03206   0.02931   1.92553
   A31        2.04369  -0.00088   0.00064  -0.00482  -0.00460   2.03909
   A32        1.87746   0.00007  -0.00110   0.00063  -0.00048   1.87698
   A33        1.92272  -0.00019  -0.00134  -0.01593  -0.01826   1.90446
   A34        1.76794   0.00113  -0.00185   0.04575   0.04288   1.81081
   A35        1.85713   0.00034  -0.00072  -0.01327  -0.01308   1.84405
   A36        2.79068   0.00021   0.00218   0.07168   0.07233   2.86301
   A37        2.59473   0.00158  -0.00185  -0.01879  -0.02414   2.57058
   A38        3.01529  -0.00031  -0.00119   0.01800   0.01687   3.03216
   A39        3.04014   0.00135  -0.00054   0.01293   0.01517   3.05531
   A40        3.16060   0.00109  -0.00011  -0.00545  -0.00574   3.15485
   A41        3.07266   0.00074   0.00140   0.02812   0.02916   3.10182
   A42        2.91714   0.00021   0.00171  -0.00044   0.00490   2.92204
   A43        3.11869   0.00034  -0.00013   0.02878   0.03113   3.14982
   A44        3.62364  -0.00177  -0.00684   0.09121   0.08426   3.70790
   A45        3.35579   0.00073  -0.00178   0.03485   0.03430   3.39009
    D1       -0.38002   0.00035   0.00143   0.03317   0.03453  -0.34549
    D2        2.83341   0.00041   0.00255   0.03067   0.03262   2.86603
    D3        0.19122   0.00008  -0.00005  -0.00576  -0.00760   0.18362
    D4       -3.01774   0.00008  -0.00106  -0.00410  -0.00644  -3.02418
    D5       -2.67097   0.00024  -0.00075  -0.00194  -0.00240  -2.67337
    D6        1.51863   0.00023  -0.00094   0.00377   0.00313   1.52175
    D7       -0.55082  -0.00024  -0.00123   0.01114   0.01005  -0.54078
    D8        0.53166   0.00032   0.00022  -0.00383  -0.00380   0.52786
    D9       -1.56193   0.00030   0.00002   0.00188   0.00172  -1.56020
   D10        2.65180  -0.00017  -0.00026   0.00926   0.00865   2.66045
   D11       -1.76834   0.00007  -0.01186  -0.26763  -0.27697  -2.04531
   D12        1.27609  -0.00005   0.00232  -0.00708  -0.00589   1.27021
   D13       -2.73495   0.00098  -0.00131   0.02701   0.02496  -2.70999
   D14        0.35519   0.00079  -0.00151  -0.00041  -0.00227   0.35292
   D15       -1.45029   0.00035  -0.00246   0.02387   0.02211  -1.42818
   D16       -2.93881   0.00067  -0.00340  -0.00542  -0.00710  -2.94591
   D17       -2.12636  -0.00015   0.00170  -0.02073  -0.02072  -2.14708
   D18        2.35134  -0.00059   0.00075   0.00355   0.00367   2.35501
   D19        0.86282  -0.00027  -0.00019  -0.02574  -0.02554   0.83728
   D20        0.77809   0.00107   0.00384   0.08226   0.08753   0.86562
   D21       -0.97158   0.00063   0.00405   0.07982   0.08512  -0.88646
   D22        2.00732   0.00057   0.00311   0.11903   0.12094   2.12825
   D23        0.67780  -0.00025   0.00179   0.07903   0.07973   0.75753
   D24        1.24508   0.00014   0.00551   0.17468   0.18095   1.42603
   D25       -1.28181   0.00010   0.00499   0.09604   0.09962  -1.18219
   D26        0.68686   0.00182  -0.00353  -0.02965  -0.03343   0.65344
   D27       -1.21739   0.00021  -0.00227  -0.06711  -0.06842  -1.28580
   D28        2.78757   0.00081  -0.00032  -0.01152  -0.01127   2.77630
   D29        2.29932  -0.00006   0.00287   0.02043   0.02352   2.32284
   D30       -2.52923  -0.00058   0.00118  -0.01978  -0.01933  -2.54856
   D31       -0.31467   0.00079  -0.00333   0.02843   0.02561  -0.28905
   D32        2.47466   0.00020  -0.00566  -0.04933  -0.05393   2.42074
   D33        0.37175  -0.00065  -0.00319  -0.07939  -0.08196   0.28979
   D34       -1.15877  -0.00069   0.00054  -0.04499  -0.04284  -1.20161
   D35        0.84628  -0.00001   0.00010  -0.02771  -0.02375   0.82253
   D36       -0.33478  -0.00021  -0.00276  -0.04422  -0.04643  -0.38121
   D37        1.59645   0.00057  -0.00439  -0.04713  -0.05210   1.54435
   D38       -1.60509  -0.00061  -0.00140  -0.04083  -0.04105  -1.64614
   D39        0.32614   0.00016  -0.00303  -0.04374  -0.04673   0.27942
   D40        2.40079  -0.00128   0.00039  -0.07752  -0.07600   2.32479
   D41       -1.95116  -0.00050  -0.00125  -0.08043  -0.08168  -2.03284
   D42       -0.43220   0.00025   0.00183   0.06885   0.07307  -0.35913
   D43       -2.33467  -0.00113   0.00485   0.02963   0.03815  -2.29652
   D44        0.15748   0.00045   0.01126   0.24055   0.25300   0.41047
   D45        2.16749   0.00084   0.00881   0.23740   0.24585   2.41334
         Item               Value     Threshold  Converged?
 Maximum Force            0.005686     0.000015     NO 
 RMS     Force            0.001176     0.000010     NO 
 Maximum Displacement     0.621154     0.000060     NO 
 RMS     Displacement     0.134350     0.000040     NO 
 Predicted change in Energy=-4.526214D-03
 GradGradGradGradGradGradGradGradGradGradGradGradGradGradGradGradGradGrad

                          Input orientation:                          
 ---------------------------------------------------------------------
 Center     Atomic      Atomic             Coordinates (Angstroms)
 Number     Number       Type             X           Y           Z
 ---------------------------------------------------------------------
      1          6           0        1.523444   -2.168373    2.885416
      2          8           0        0.547651   -2.742593    2.423483
      3          8           0        2.613849   -1.778485    2.252513
      4          1           0        2.475178   -1.866063    1.285850
      5          6           0        1.591785   -1.910482    4.394906
      6          9           0        2.340991   -0.842240    4.701194
      7          9           0        2.142121   -3.008131    4.956716
      8          9           0        0.359299   -1.743898    4.876840
      9          8           0        1.952669   -1.761904   -0.265037
     10          1           0        1.358254   -0.989483   -0.410897
     11          1           0        2.489479   -1.846890   -1.060881
     12          8           0        0.208052    0.434202   -0.530375
     13          1           0        0.524349    0.891767    0.274432
     14          1           0       -0.691161    0.184148   -0.232408
     15          8           0        0.147032    0.677684    2.206237
     16          1           0       -0.713512    0.227104    2.097066
     17          1           0        0.068082    1.297099    2.937860
     18          8           0       -0.024297   -1.570056   -2.520544
     19          1           0       -0.688621   -1.610666   -3.218153
     20          1           0        0.037017   -0.635466   -2.256555
     21          8           0       -1.973646   -0.552444    0.914592
     22          1           0       -1.675472   -1.465446    0.642905
     23          1           0       -2.880408   -0.625517    1.231901
     24          8           0       -0.910401   -2.772678   -0.017944
     25          1           0       -0.496110   -2.508401   -0.858463
     26          1           0       -0.175014   -2.944118    0.594569
 ---------------------------------------------------------------------
                    Distance matrix (angstroms):
                    1          2          3          4          5
     1  C    0.000000
     2  O    1.222817   0.000000
     3  O    1.319683   2.286463   0.000000
     4  H    1.885683   2.403721   0.980478   0.000000
     5  C    1.532886   2.380994   2.377370   3.232427   0.000000
     6  F    2.392502   3.466321   2.635725   3.568024   1.340247
     7  F    2.319102   3.005015   3.007868   3.858821   1.350308
     8  F    2.345460   2.655528   3.459955   4.169781   1.333804
     9  O    3.205434   3.188098   2.602977   1.639852   4.676257
    10  H    3.504675   3.429895   3.048409   2.212434   4.898828
    11  H    4.075517   4.088249   3.316433   2.346854   5.529513
    12  O    4.491245   4.351165   4.292821   3.705368   5.627669
    13  H    4.144863   4.222267   3.925438   3.526235   5.096109
    14  H    4.489950   4.141766   4.577101   4.066224   5.568783
    15  O    3.233549   3.450506   3.481393   3.569038   3.684588
    16  H    3.371020   3.242866   3.888173   3.899636   3.894064
    17  H    3.759033   4.100449   4.050907   4.304514   3.838389
    18  O    5.654900   5.113255   5.457594   4.563292   7.109927
    19  H    6.515967   5.885379   6.392391   5.510072   7.952912
    20  H    5.567686   5.157857   5.317730   4.472989   6.948734
    21  O    4.327240   3.664756   4.933388   4.653543   5.164218
    22  H    3.969386   3.121512   4.592070   4.219214   4.995051
    23  H    4.950599   4.201603   5.705949   5.497652   5.626389
    24  O    3.836441   2.843833   4.308565   3.739515   5.145635
    25  H    4.267417   3.451877   4.459013   3.720112   5.684602
    26  H    2.955421   1.976811   3.447497   2.943397   4.316543
                    6          7          8          9         10
     6  F    0.000000
     7  F    2.189960   0.000000
     8  F    2.184249   2.187034   0.000000
     9  O    5.065573   5.371748   5.383127   0.000000
    10  H    5.207776   5.787974   5.433895   0.985515   0.000000
    11  H    5.850888   6.138454   6.309105   0.963720   1.561185
    12  O    5.792068   6.760062   5.831378   2.817264   1.834153
    13  H    5.089518   6.304774   5.306235   3.061552   2.168911
    14  H    5.881143   6.719012   5.561047   3.282989   2.368410
    15  O    3.653552   5.013057   3.611265   3.913964   3.331050
    16  H    4.153911   5.176773   3.572523   4.079731   3.473064
    17  H    3.585001   5.187718   3.618302   4.813286   4.255253
    18  O    7.633991   7.916492   7.409363   3.005414   2.588267
    19  H    8.513818   8.763246   8.163627   3.964869   3.529342
    20  H    7.332211   7.879865   7.226189   2.984079   2.297270
    21  O    5.747907   6.269664   4.749906   4.274373   3.612406
    22  H    5.743699   5.963460   4.705745   3.751753   3.246618
    23  H    6.272637   6.691554   5.003205   5.185638   4.560429
    24  O    6.047182   5.841281   5.160371   3.046292   2.912214
    25  H    6.460265   6.405178   5.848923   2.627914   2.438461
    26  H    5.254763   4.939790   4.479270   2.581392   2.680012
                   11         12         13         14         15
    11  H    0.000000
    12  O    3.269515   0.000000
    13  H    3.625609   0.978327   0.000000
    14  H    3.863671   0.979743   1.495017   0.000000
    15  O    4.747062   2.748100   1.979917   2.625478   0.000000
    16  H    4.953103   2.792063   2.301319   2.329977   0.977485
    17  H    5.633628   3.576708   2.732458   3.444664   0.961863
    18  O    2.919986   2.834045   3.764768   2.959309   5.236808
    19  H    3.848369   3.494232   4.464484   3.483682   5.946333
    20  H    2.985256   2.037925   2.995969   2.301995   4.653276
    21  O    5.049512   2.796642   2.955593   1.871616   2.771071
    22  H    4.516105   2.921115   3.245218   2.110972   3.218468
    23  H    5.965257   3.710419   3.848541   2.755461   3.437013
    24  O    3.674777   3.434764   3.946157   2.972689   4.239121
    25  H    3.064688   3.043419   3.726383   2.771247   4.467344
    26  H    3.323243   3.581241   3.912238   3.276636   3.977265
                   16         17         18         19         20
    16  H    0.000000
    17  H    1.569304   0.000000
    18  O    5.002712   6.166303   0.000000
    19  H    5.624017   6.850124   0.964175   0.000000
    20  H    4.501259   5.542357   0.973092   1.549915   0.000000
    21  O    1.895752   3.418052   4.078683   4.455413   3.755773
    22  H    2.429954   3.992300   3.569977   3.987823   3.468192
    23  H    2.484132   3.911565   4.809405   5.057414   4.547614
    24  O    3.675693   5.124187   2.914531   3.411862   3.236767
    25  H    4.033039   5.404833   1.966116   2.532020   2.397242
    26  H    3.550228   4.851600   3.408034   4.071700   3.674743
                   21         22         23         24         25
    21  O    0.000000
    22  H    0.998145   0.000000
    23  H    0.963454   1.582489   0.000000
    24  O    2.632404   1.652546   3.170701   0.000000
    25  H    3.025327   2.175490   3.687785   0.973629   0.000000
    26  H    3.009584   2.107174   3.619567   0.972295   1.550566
                   26
    26  H    0.000000
 Stoichiometry    C2H13F3O8
 Framework group  C1[X(C2H13F3O8)]
 Deg. of freedom    72
 Full point group                 C1      NOp   1
 Largest Abelian subgroup         C1      NOp   1
 Largest concise Abelian subgroup C1      NOp   1
                         Standard orientation:                         
 ---------------------------------------------------------------------
 Center     Atomic      Atomic             Coordinates (Angstroms)
 Number     Number       Type             X           Y           Z
 ---------------------------------------------------------------------
      1          6           0        1.363178   -0.656562    0.181819
      2          8           0        0.686894   -0.461769    1.181807
      3          8           0        1.081106   -1.422275   -0.855333
      4          1           0        0.144974   -1.708613   -0.800509
      5          6           0        2.759152   -0.029759    0.091739
      6          9           0        3.147132    0.183172   -1.173328
      7          9           0        3.616860   -0.894939    0.674091
      8          9           0        2.776773    1.122325    0.763620
      9          8           0       -1.490141   -1.804607   -0.721157
     10          1           0       -1.929672   -0.961020   -0.978867
     11          1           0       -2.042917   -2.515771   -1.063852
     12          8           0       -2.618536    0.684517   -1.405236
     13          1           0       -1.825256    1.011105   -1.875526
     14          1           0       -2.604737    1.282007   -0.628892
     15          8           0       -0.118370    1.818296   -1.279664
     16          1           0       -0.444153    2.126552   -0.411148
     17          1           0        0.453151    2.501419   -1.642827
     18          8           0       -4.277826   -1.045522    0.106560
     19          1           0       -5.143868   -0.833171    0.473320
     20          1           0       -4.139397   -0.433781   -0.637428
     21          8           0       -1.859091    2.153277    0.850245
     22          1           0       -1.888296    1.293688    1.356751
     23          1           0       -1.854044    2.869816    1.494286
     24          8           0       -2.071518   -0.273635    1.847504
     25          1           0       -2.754612   -0.701093    1.301046
     26          1           0       -1.232184   -0.694508    1.595031
 ---------------------------------------------------------------------
 Rotational constants (GHZ):           0.9137598           0.3178737           0.3007931
 Standard basis: 6-31++G(d,p) (6D, 7F)
 There are   325 symmetry adapted cartesian basis functions of A   symmetry.
 There are   325 symmetry adapted basis functions of A   symmetry.
   325 basis functions,   520 primitive gaussians,   325 cartesian basis functions
    58 alpha electrons       58 beta electrons
       nuclear repulsion energy      1020.4077971446 Hartrees.
 NAtoms=   26 NActive=   26 NUniq=   26 SFac= 1.00D+00 NAtFMM=   60 NAOKFM=F Big=F
 Integral buffers will be    131072 words long.
 Raffenetti 2 integral format.
 Two-electron integral symmetry is turned on.
 Nuclear repulsion after empirical dispersion term =     1020.3920451080 Hartrees.
 One-electron integrals computed using PRISM.
 NBasis=   325 RedAO= T EigKep=  4.70D-05  NBF=   325
 NBsUse=   325 1.00D-06 EigRej= -1.00D+00 NBFU=   325
 Initial guess from the checkpoint file:  "/local_scratch/slurm.5787810/Gau-1556433.chk"
 B after Tr=     0.000000    0.000000    0.000000
         Rot=    0.997812   -0.063974   -0.008040   -0.014634 Ang=  -7.58 deg.
 ExpMin= 3.60D-02 ExpMax= 7.00D+03 ExpMxC= 1.05D+03 IAcc=3 IRadAn=         5 AccDes= 0.00D+00
 Harris functional with IExCor= 4639 and IRadAn=       5 diagonalized for initial guess.
 HarFok:  IExCor= 4639 AccDes= 0.00D+00 IRadAn=         5 IDoV= 1 UseB2=F ITyADJ=14
 ICtDFT=  3500011 ScaDFX=  1.000000  1.000000  1.000000  1.000000
 FoFCou: FMM=F IPFlag=           0 FMFlag=      100000 FMFlg1=           0
         NFxFlg=           0 DoJE=T BraDBF=F KetDBF=T FulRan=T
         wScrn=  0.000000 ICntrl=       500 IOpCl=  0 I1Cent=   200000004 NGrid=           0
         NMat0=    1 NMatS0=      1 NMatT0=    0 NMatD0=    1 NMtDS0=    0 NMtDT0=    0
 Petite list used in FoFCou.
 Requested convergence on RMS density matrix=1.00D-10 within 128 cycles.
 Requested convergence on MAX density matrix=1.00D-08.
 Requested convergence on             energy=1.00D-08.
 No special actions if energy rises.
 SCF Done:  E(RwB97XD) =  -985.232935046     A.U. after   16 cycles
            NFock= 16  Conv=0.60D-10     -V/T= 2.0084
 Calling FoFJK, ICntrl=      2127 FMM=F ISym2X=0 I1Cent= 0 IOpClX= 0 NMat=1 NMatS=1 NMatT=0.
 ***** Axes restored to original set *****
 -------------------------------------------------------------------
 Center     Atomic                   Forces (Hartrees/Bohr)
 Number     Number              X              Y              Z
 -------------------------------------------------------------------
      1        6          -0.007253883   -0.006554370   -0.018734088
      2        8           0.018439065    0.011775432    0.004603074
      3        8          -0.011524738   -0.002454227    0.021970021
      4        1          -0.002203494   -0.000906045   -0.015893366
      5        6           0.003858376   -0.002534637   -0.004407176
      6        9          -0.004762092   -0.005073389    0.002962756
      7        9          -0.001866331    0.006133735    0.004923763
      8        9           0.004524990    0.001404781    0.004804030
      9        8           0.000524094    0.005439806   -0.004175439
     10        1           0.002006351   -0.003494840    0.001494579
     11        1          -0.002679870   -0.001054521    0.002600424
     12        8          -0.003106005    0.000113934    0.008224277
     13        1           0.000150261   -0.001543564   -0.005315589
     14        1           0.003460473    0.001188580   -0.004299638
     15        8          -0.000514825    0.000082780    0.003217477
     16        1           0.002682068    0.001623359   -0.000967377
     17        1          -0.000261776   -0.002196567   -0.001581780
     18        8          -0.003363615    0.005646883   -0.001402200
     19        1           0.003011347   -0.000341691    0.002260065
     20        1           0.000076054   -0.004969454   -0.000484876
     21        8          -0.002826957   -0.003147257    0.003838794
     22        1          -0.000938121    0.000814973    0.000184649
     23        1           0.003139804    0.000708644   -0.003286552
     24        8           0.003450553    0.001050589   -0.000222305
     25        1          -0.001569785   -0.001350890   -0.000363361
     26        1          -0.002451944   -0.000362043    0.000049836
 -------------------------------------------------------------------
 Cartesian Forces:  Max     0.021970021 RMS     0.005602018

 GradGradGradGradGradGradGradGradGradGradGradGradGradGradGradGradGradGrad
 Berny optimization.
 Using GEDIIS/GDIIS optimizer.
 FormGI is forming the generalized inverse of G from B-inverse, IUseBI=4.
 Internal  Forces:  Max     0.020256969 RMS     0.003843725
 Search for a local minimum.
 Step number   4 out of a maximum of  156
 All quantities printed in internal units (Hartrees-Bohrs-Radians)
 Mixed Optimization -- RFO/linear search
 Update second derivatives using D2CorX and points    2    4    3
 ITU=  0  0  1  0
 Use linear search instead of GDIIS.
     Eigenvalues ---   -0.00111  -0.00062  -0.00023   0.00015   0.00110
     Eigenvalues ---    0.00142   0.00278   0.00319   0.00433   0.00542
     Eigenvalues ---    0.00563   0.00578   0.00647   0.00739   0.00838
     Eigenvalues ---    0.01002   0.01049   0.01251   0.01352   0.01460
     Eigenvalues ---    0.01553   0.01618   0.01758   0.01843   0.02007
     Eigenvalues ---    0.02096   0.02254   0.02508   0.02790   0.02828
     Eigenvalues ---    0.02994   0.03262   0.03629   0.03838   0.04485
     Eigenvalues ---    0.04725   0.05753   0.06237   0.06830   0.08597
     Eigenvalues ---    0.08864   0.09597   0.10560   0.11644   0.13644
     Eigenvalues ---    0.14365   0.18757   0.20243   0.21747   0.22696
     Eigenvalues ---    0.24841   0.27532   0.36021   0.37291   0.38176
     Eigenvalues ---    0.39501   0.42324   0.47998   0.48133   0.50685
     Eigenvalues ---    0.51282   0.52691   0.53332   0.54024   0.55515
     Eigenvalues ---    0.56275   0.57360   0.57476   0.57572   0.57837
     Eigenvalues ---    0.68942   1.04852
 RFO step:  Lambda=-1.81982840D-03 EMin=-1.10813702D-03
 Quartic linear search produced a step of -0.98210.
 Maximum step size (   0.505) exceeded in Quadratic search.
    -- Step size scaled by   0.896
 Iteration  1 RMS(Cart)=  0.18630935 RMS(Int)=  0.03179196
 Iteration  2 RMS(Cart)=  0.06990032 RMS(Int)=  0.00483783
 Iteration  3 RMS(Cart)=  0.00404096 RMS(Int)=  0.00420463
 Iteration  4 RMS(Cart)=  0.00001610 RMS(Int)=  0.00420462
 Iteration  5 RMS(Cart)=  0.00000015 RMS(Int)=  0.00420462
 Variable       Old X    -DE/DX   Delta X   Delta X   Delta X     New X
                                 (Linear)    (Quad)   (Total)
    R1        2.31079  -0.02026  -0.01711  -0.00673  -0.02357   2.28721
    R2        2.49384  -0.01394  -0.02287  -0.00210  -0.02442   2.46942
    R3        2.89673   0.00822   0.01919   0.00715   0.02634   2.92308
    R4        3.73563   0.00116   0.00648  -0.05509  -0.04841   3.68723
    R5        1.85283   0.01557   0.02513   0.01410   0.03929   1.89212
    R6        3.09887  -0.00083  -0.04386  -0.02449  -0.06851   3.03036
    R7        2.53270  -0.00603  -0.00427  -0.00072  -0.00499   2.52771
    R8        2.55171  -0.00370  -0.00788   0.00173  -0.00615   2.54556
    R9        2.52052  -0.00227   0.00312  -0.00295   0.00017   2.52070
   R10        1.86235  -0.00627  -0.00815   0.00235  -0.00632   1.85603
   R11        1.82117  -0.00355  -0.00496  -0.00202  -0.00698   1.81418
   R12        3.46605  -0.00212  -0.04117  -0.07349  -0.11518   3.35086
   R13        1.84877  -0.00505  -0.01072  -0.00516  -0.01588   1.83289
   R14        1.85145  -0.00510  -0.00679   0.00914   0.00245   1.85389
   R15        3.85112   0.00010  -0.02719   0.11379   0.08477   3.93589
   R16        3.53684   0.00056  -0.00208  -0.17450  -0.17687   3.35997
   R17        1.84718  -0.00145  -0.00084  -0.00907  -0.00982   1.83736
   R18        1.81766  -0.00260  -0.00263  -0.00138  -0.00401   1.81364
   R19        3.58245   0.00143  -0.04119   0.06440   0.02317   3.60562
   R20        1.82203  -0.00370  -0.00523  -0.00147  -0.00670   1.81533
   R21        1.83888  -0.00470  -0.00843  -0.00481  -0.01443   1.82445
   R22        3.71542  -0.00021   0.01156   0.00565   0.01798   3.73340
   R23        1.88622  -0.00266  -0.00064   0.00329   0.00364   1.88986
   R24        1.82066  -0.00409  -0.00537  -0.00135  -0.00672   1.81395
   R25        3.12286  -0.00150  -0.00944  -0.01609  -0.02438   3.09848
   R26        1.83989  -0.00118  -0.00082  -0.00286  -0.00291   1.83698
   R27        1.83737  -0.00089  -0.00145  -0.00044  -0.00144   1.83594
    A1        2.23561  -0.00204  -0.00035  -0.00017  -0.00261   2.23300
    A2        2.07896   0.00412   0.00977   0.00881   0.01970   2.09866
    A3        1.96679  -0.00207  -0.00950  -0.00902  -0.01755   1.94924
    A4        2.33103   0.00317   0.06924   0.02912   0.09311   2.42414
    A5        1.90665   0.00148   0.00287   0.00889   0.00774   1.91440
    A6        1.96499   0.00373   0.00341  -0.00046   0.00295   1.96794
    A7        1.86619   0.01087   0.02948   0.00268   0.03207   1.89826
    A8        1.91306   0.00807   0.01217   0.01050   0.02255   1.93562
    A9        1.90181  -0.00733  -0.01308  -0.00603  -0.01909   1.88272
   A10        1.91179  -0.00790  -0.01816  -0.00240  -0.02059   1.89120
   A11        1.90477  -0.00752  -0.01438  -0.00447  -0.01906   1.88571
   A12        1.96269  -0.00353  -0.05812  -0.05542  -0.11120   1.85149
   A13        2.21170   0.00238   0.02891   0.04050   0.06932   2.28101
   A14        1.85757   0.00135   0.01040   0.01178   0.02236   1.87994
   A15        1.67770  -0.00010  -0.01632   0.05254   0.04370   1.72141
   A16        1.93653  -0.00127   0.01149  -0.00768  -0.00130   1.93524
   A17        1.26651  -0.00053  -0.02368  -0.00927  -0.02700   1.23951
   A18        1.73748   0.00094   0.02953   0.00052   0.03413   1.77161
   A19        2.89364  -0.00121  -0.03054   0.08944   0.05501   2.94865
   A20        1.61743   0.00023  -0.01573  -0.09961  -0.11279   1.50464
   A21        2.72813  -0.00196  -0.00642   0.08194   0.07070   2.79883
   A22        1.88550  -0.00095  -0.00779   0.00139  -0.00640   1.87910
   A23        1.85475   0.00135   0.00423  -0.00353  -0.00031   1.85444
   A24        2.01108   0.00094  -0.01422   0.04292   0.03070   2.04178
   A25        1.81745  -0.00006  -0.02718   0.05621   0.02607   1.84352
   A26        2.40266  -0.00024   0.06590  -0.03866   0.02289   2.42555
   A27        1.33352   0.00084  -0.01653   0.12986   0.11852   1.45204
   A28        1.55928  -0.00002   0.02277   0.09280   0.11055   1.66983
   A29        2.63953  -0.00189   0.00107  -0.25963  -0.25753   2.38201
   A30        1.92553  -0.00226  -0.02879   0.00608  -0.02974   1.89579
   A31        2.03909   0.00149   0.00452   0.09537   0.11566   2.15474
   A32        1.87698   0.00066   0.00047  -0.03144  -0.04297   1.83401
   A33        1.90446   0.00040   0.01793  -0.06175  -0.04092   1.86354
   A34        1.81081  -0.00288  -0.04211   0.04709   0.00168   1.81249
   A35        1.84405   0.00162   0.01285   0.00568   0.01724   1.86129
   A36        2.86301  -0.00150  -0.07103  -0.01190  -0.08060   2.78241
   A37        2.57058  -0.00243   0.02371   0.04364   0.06613   2.63672
   A38        3.03216  -0.00171  -0.01656   0.00149  -0.02021   3.01195
   A39        3.05531  -0.00254  -0.01490  -0.06223  -0.07658   2.97873
   A40        3.15485  -0.00247   0.00564  -0.06078  -0.05510   3.09976
   A41        3.10182  -0.00332  -0.02864   0.00589  -0.02631   3.07551
   A42        2.92204  -0.00119  -0.00482  -0.00340  -0.00315   2.91889
   A43        3.14982  -0.00087  -0.03057  -0.00559  -0.03176   3.11807
   A44        3.70790  -0.00370  -0.08275   0.14752   0.06519   3.77309
   A45        3.39009  -0.00056  -0.03369   0.07985   0.04381   3.43390
    D1       -0.34549  -0.00053  -0.03391  -0.03994  -0.07462  -0.42011
    D2        2.86603  -0.00049  -0.03204  -0.03217  -0.06570   2.80033
    D3        0.18362   0.00009   0.00746  -0.08709  -0.08283   0.10079
    D4       -3.02418   0.00026   0.00633  -0.09386  -0.08991  -3.11409
    D5       -2.67337   0.00066   0.00236   0.04695   0.04954  -2.62383
    D6        1.52175   0.00041  -0.00307   0.05290   0.05018   1.57194
    D7       -0.54078  -0.00114  -0.00987   0.05106   0.04138  -0.49940
    D8        0.52786   0.00074   0.00373   0.05335   0.05680   0.58466
    D9       -1.56020   0.00049  -0.00169   0.05930   0.05745  -1.50276
   D10        2.66045  -0.00106  -0.00849   0.05747   0.04864   2.70909
   D11       -2.04531  -0.00123   0.27201   0.09647   0.36889  -1.67642
   D12        1.27021   0.00124   0.00578   0.14253   0.14538   1.41559
   D13       -2.70999   0.00152  -0.02451   0.13997   0.11525  -2.59474
   D14        0.35292   0.00161   0.00223  -0.08517  -0.07384   0.27908
   D15       -1.42818   0.00119  -0.02172  -0.09629  -0.11617  -1.54435
   D16       -2.94591   0.00036   0.00697   0.00560   0.00861  -2.93729
   D17       -2.14708   0.00067   0.02035  -0.10074  -0.07370  -2.22078
   D18        2.35501   0.00026  -0.00360  -0.11185  -0.11603   2.23898
   D19        0.83728  -0.00057   0.02508  -0.00996   0.00876   0.84604
   D20        0.86562  -0.00085  -0.08596   0.14852   0.06393   0.92955
   D21       -0.88646  -0.00082  -0.08360   0.09248   0.00127  -0.88520
   D22        2.12825  -0.00124  -0.11877   0.10057  -0.01140   2.11685
   D23        0.75753  -0.00237  -0.07830   0.04804  -0.02958   0.72795
   D24        1.42603  -0.00001  -0.17771  -0.14739  -0.33001   1.09602
   D25       -1.18219  -0.00100  -0.09783   0.02371  -0.07276  -1.25495
   D26        0.65344  -0.00315   0.03283  -0.03875   0.01132   0.66476
   D27       -1.28580  -0.00073   0.06719  -0.00684   0.06321  -1.22260
   D28        2.77630   0.00026   0.01107   0.21586   0.20791   2.98421
   D29        2.32284  -0.00080  -0.02309   0.06495   0.04953   2.37236
   D30       -2.54856   0.00194   0.01899   0.19225   0.20748  -2.34109
   D31       -0.28905  -0.00039  -0.02515   0.29918   0.27012  -0.01894
   D32        2.42074   0.00008   0.05296   0.05688   0.10717   2.52791
   D33        0.28979  -0.00162   0.08049  -0.01889   0.05799   0.34778
   D34       -1.20161  -0.00011   0.04208  -0.06211  -0.02198  -1.22359
   D35        0.82253   0.00197   0.02333  -0.00818   0.01229   0.83482
   D36       -0.38121   0.00065   0.04559  -0.13798  -0.09245  -0.47365
   D37        1.54435   0.00118   0.05117  -0.14427  -0.09331   1.45103
   D38       -1.64614  -0.00146   0.04031  -0.28449  -0.24682  -1.89295
   D39        0.27942  -0.00093   0.04589  -0.29078  -0.24768   0.03174
   D40        2.32479  -0.00074   0.07464  -0.44502  -0.37203   1.95276
   D41       -2.03284  -0.00021   0.08021  -0.45131  -0.37290  -2.40574
   D42       -0.35913   0.00009  -0.07176   0.10667   0.03075  -0.32839
   D43       -2.29652   0.00243  -0.03746   0.07684   0.03867  -2.25785
   D44        0.41047  -0.00122  -0.24847   0.06311  -0.18739   0.22308
   D45        2.41334  -0.00134  -0.24145   0.01653  -0.22543   2.18791
         Item               Value     Threshold  Converged?
 Maximum Force            0.020257     0.000015     NO 
 RMS     Force            0.003844     0.000010     NO 
 Maximum Displacement     0.891074     0.000060     NO 
 RMS     Displacement     0.199017     0.000040     NO 
 Predicted change in Energy=-1.648676D-03
 GradGradGradGradGradGradGradGradGradGradGradGradGradGradGradGradGradGrad

                          Input orientation:                          
 ---------------------------------------------------------------------
 Center     Atomic      Atomic             Coordinates (Angstroms)
 Number     Number       Type             X           Y           Z
 ---------------------------------------------------------------------
      1          6           0        1.520987   -2.069112    2.807529
      2          8           0        0.599829   -2.712058    2.356957
      3          8           0        2.564698   -1.606393    2.171780
      4          1           0        2.466061   -1.779501    1.190535
      5          6           0        1.607352   -1.790746    4.326647
      6          9           0        2.224271   -0.637499    4.607054
      7          9           0        2.304118   -2.784891    4.910382
      8          9           0        0.391700   -1.761022    4.874900
      9          8           0        1.973725   -1.841662   -0.334346
     10          1           0        1.416543   -1.044817   -0.473059
     11          1           0        2.464000   -1.999872   -1.144438
     12          8           0        0.396111    0.404784   -0.432906
     13          1           0        0.742687    0.804248    0.380152
     14          1           0       -0.520482    0.179865   -0.165128
     15          8           0        0.044154    0.460455    2.515351
     16          1           0       -0.813915    0.078383    2.264186
     17          1           0       -0.091405    0.985411    3.307275
     18          8           0       -0.122650   -1.569760   -2.466659
     19          1           0       -0.788310   -1.549221   -3.158965
     20          1           0       -0.001739   -0.655527   -2.180887
     21          8           0       -1.875274   -0.478437    0.779608
     22          1           0       -1.673939   -1.438586    0.585385
     23          1           0       -2.832897   -0.415217    0.760365
     24          8           0       -0.995789   -2.815688    0.009064
     25          1           0       -0.562444   -2.585149   -0.829993
     26          1           0       -0.286781   -3.009316    0.644436
 ---------------------------------------------------------------------
                    Distance matrix (angstroms):
                    1          2          3          4          5
     1  C    0.000000
     2  O    1.210342   0.000000
     3  O    1.306759   2.262189   0.000000
     4  H    1.895180   2.390194   1.001267   0.000000
     5  C    1.546825   2.396581   2.365153   3.251569   0.000000
     6  F    2.404666   3.464903   2.642954   3.610433   1.337608
     7  F    2.355340   3.070812   2.992775   3.856720   1.347054
     8  F    2.375759   2.699597   3.471699   4.228222   1.333895
     9  O    3.182465   3.144565   2.585588   1.603597   4.675647
    10  H    3.438364   3.384628   2.937482   2.099713   4.861069
    11  H    4.063509   4.030150   3.340997   2.345350   5.541691
    12  O    4.229176   4.188024   3.941065   3.419263   5.379666
    13  H    3.841107   4.036406   3.512953   3.209750   4.801714
    14  H    4.249962   3.997403   4.262650   3.820521   5.346684
    15  O    2.943656   3.224702   3.277657   3.555020   3.285161
    16  H    3.218497   3.129511   3.776511   3.919528   3.689162
    17  H    3.489937   3.879715   3.880938   4.320411   3.410563
    18  O    5.546887   5.009400   5.360811   4.485587   7.013612
    19  H    6.418892   5.805558   6.297838   5.437105   7.863327
    20  H    5.403814   5.018290   5.141639   4.326644   6.798963
    21  O    4.263484   3.688255   4.787878   4.550695   5.141237
    22  H    3.942466   3.151224   4.528891   4.197861   4.988780
    23  H    5.087490   4.428114   5.704824   5.488650   5.858861
    24  O    3.837048   2.840657   4.337833   3.801837   5.144742
    25  H    4.223570   3.394648   4.443830   3.728733   5.650666
    26  H    2.971696   1.951196   3.525891   3.064117   4.316402
                    6          7          8          9         10
     6  F    0.000000
     7  F    2.170179   0.000000
     8  F    2.166187   2.169542   0.000000
     9  O    5.092172   5.339102   5.444773   0.000000
    10  H    5.160027   5.726874   5.492169   0.982169   0.000000
    11  H    5.915504   6.107590   6.370550   0.960025   1.568453
    12  O    5.461660   6.508860   5.732673   2.746835   1.773200
    13  H    4.705361   5.986900   5.187153   3.004464   2.145016
    14  H    5.565562   6.521422   5.477317   3.215008   2.312301
    15  O    3.214597   4.623406   3.259328   4.140502   3.616613
    16  H    3.902831   4.992276   3.413611   4.267304   3.705271
    17  H    3.112172   4.745910   3.199020   5.051585   4.548259
    18  O    7.510964   7.860438   7.362040   3.002579   2.572766
    19  H    8.379614   8.729510   8.122823   3.961418   3.511394
    20  H    7.143640   7.754822   7.152695   2.952811   2.253830
    21  O    5.610786   6.312713   4.853412   4.232502   3.567355
    22  H    5.657880   6.028521   4.771872   3.783362   3.290356
    23  H    6.357781   7.016190   5.398019   5.131935   4.469393
    24  O    6.021196   5.908743   5.168540   3.143989   3.031134
    25  H    6.412535   6.419422   5.842549   2.688976   2.533065
    26  H    5.256733   4.996140   4.462667   2.726045   2.830083
                   11         12         13         14         15
    11  H    0.000000
    12  O    3.250356   0.000000
    13  H    3.626346   0.969923   0.000000
    14  H    3.823276   0.981038   1.510887   0.000000
    15  O    5.030200   2.969713   2.272711   2.753636   0.000000
    16  H    5.165519   2.974056   2.549407   2.449076   0.972289
    17  H    5.937993   3.816249   3.049029   3.590348   0.959739
    18  O    2.936669   2.881682   3.806450   2.918305   5.382381
    19  H    3.852133   3.557019   4.517534   3.467640   6.076977
    20  H    2.993554   2.082782   3.040400   2.242824   4.827232
    21  O    4.984578   2.722032   2.942544   1.778019   2.752913
    22  H    4.519942   2.952971   3.303409   2.124410   3.206707
    23  H    5.847780   3.538755   3.796901   2.560844   3.481982
    24  O    3.737147   3.536123   4.032858   3.038026   4.253947
    25  H    3.098515   3.164839   3.828293   2.844136   4.564536
    26  H    3.433052   3.644597   3.958904   3.298619   3.955901
                   16         17         18         19         20
    16  H    0.000000
    17  H    1.559729   0.000000
    18  O    5.057186   6.314127   0.000000
    19  H    5.662183   6.980136   0.960631   0.000000
    20  H    4.577874   5.728930   0.965458   1.540785   0.000000
    21  O    1.908011   3.422593   3.847198   4.223792   3.507994
    22  H    2.420581   3.973520   3.426176   3.849251   3.325913
    23  H    2.565425   3.995534   4.369450   4.563709   4.089519
    24  O    3.673459   5.113166   2.905842   3.418098   3.232695
    25  H    4.090426   5.485232   1.975629   2.558959   2.421311
    26  H    3.526379   4.804865   3.431935   4.104786   3.688364
                   21         22         23         24         25
    21  O    0.000000
    22  H    1.000072   0.000000
    23  H    0.959900   1.555984   0.000000
    24  O    2.613422   1.639648   3.114753   0.000000
    25  H    2.958475   2.133852   3.520341   0.972087   0.000000
    26  H    2.991142   2.096398   3.636688   0.971535   1.558797
                   26
    26  H    0.000000
 Stoichiometry    C2H13F3O8
 Framework group  C1[X(C2H13F3O8)]
 Deg. of freedom    72
 Full point group                 C1      NOp   1
 Largest Abelian subgroup         C1      NOp   1
 Largest concise Abelian subgroup C1      NOp   1
                         Standard orientation:                         
 ---------------------------------------------------------------------
 Center     Atomic      Atomic             Coordinates (Angstroms)
 Number     Number       Type             X           Y           Z
 ---------------------------------------------------------------------
      1          6           0        1.264359   -0.652386    0.212757
      2          8           0        0.593229   -0.459489    1.201343
      3          8           0        0.975817   -1.397132   -0.821513
      4          1           0        0.039565   -1.742107   -0.738083
      5          6           0        2.690537   -0.062043    0.111878
      6          9           0        3.051687    0.205817   -1.147890
      7          9           0        3.565758   -0.955756    0.611699
      8          9           0        2.792731    1.060053    0.825834
      9          8           0       -1.548947   -1.904587   -0.590601
     10          1           0       -1.941588   -1.080803   -0.953739
     11          1           0       -2.128230   -2.632903   -0.826473
     12          8           0       -2.384086    0.519341   -1.576611
     13          1           0       -1.543464    0.746850   -2.003631
     14          1           0       -2.420083    1.179135   -0.851482
     15          8           0        0.254916    1.789400   -1.084864
     16          1           0       -0.232812    2.145854   -0.323020
     17          1           0        0.901768    2.446931   -1.350071
     18          8           0       -4.277527   -0.859991    0.101605
     19          1           0       -5.151985   -0.570111    0.373827
     20          1           0       -4.055523   -0.346642   -0.685348
     21          8           0       -1.928115    2.152973    0.552426
     22          1           0       -1.951649    1.398938    1.208949
     23          1           0       -2.274093    2.910554    1.029687
     24          8           0       -2.133491   -0.076870    1.899867
     25          1           0       -2.795806   -0.554040    1.372040
     26          1           0       -1.281444   -0.515268    1.739539
 ---------------------------------------------------------------------
 Rotational constants (GHZ):           0.9397426           0.3267655           0.3086664
 Standard basis: 6-31++G(d,p) (6D, 7F)
 There are   325 symmetry adapted cartesian basis functions of A   symmetry.
 There are   325 symmetry adapted basis functions of A   symmetry.
   325 basis functions,   520 primitive gaussians,   325 cartesian basis functions
    58 alpha electrons       58 beta electrons
       nuclear repulsion energy      1030.2130252851 Hartrees.
 NAtoms=   26 NActive=   26 NUniq=   26 SFac= 1.00D+00 NAtFMM=   60 NAOKFM=F Big=F
 Integral buffers will be    131072 words long.
 Raffenetti 2 integral format.
 Two-electron integral symmetry is turned on.
 Nuclear repulsion after empirical dispersion term =     1030.1967489118 Hartrees.
 One-electron integrals computed using PRISM.
 NBasis=   325 RedAO= T EigKep=  4.50D-05  NBF=   325
 NBsUse=   325 1.00D-06 EigRej= -1.00D+00 NBFU=   325
 Lowest energy guess from the checkpoint file:  "/local_scratch/slurm.5787810/Gau-1556433.chk"
 B after Tr=     0.000000   -0.000000   -0.000000
         Rot=    0.999140   -0.041120    0.003162   -0.004201 Ang=  -4.75 deg.
 B after Tr=    -0.000000   -0.000000   -0.000000
         Rot=    0.999648    0.021397    0.010943    0.011262 Ang=   3.04 deg.
 Requested convergence on RMS density matrix=1.00D-10 within 128 cycles.
 Requested convergence on MAX density matrix=1.00D-08.
 Requested convergence on             energy=1.00D-08.
 No special actions if energy rises.
 SCF Done:  E(RwB97XD) =  -985.234831782     A.U. after   16 cycles
            NFock= 16  Conv=0.86D-10     -V/T= 2.0083
 Calling FoFJK, ICntrl=      2127 FMM=F ISym2X=0 I1Cent= 0 IOpClX= 0 NMat=1 NMatS=1 NMatT=0.
 ***** Axes restored to original set *****
 -------------------------------------------------------------------
 Center     Atomic                   Forces (Hartrees/Bohr)
 Number     Number              X              Y              Z
 -------------------------------------------------------------------
      1        6           0.000519853   -0.000246113   -0.000841657
      2        8           0.000160173    0.000735631    0.000704204
      3        8          -0.001139107   -0.000893933    0.001601184
      4        1          -0.000501983   -0.000238513   -0.000846054
      5        6           0.000745441    0.000434871    0.000200216
      6        9          -0.000703229   -0.000752094   -0.000070719
      7        9          -0.000332658    0.000585985    0.000146699
      8        9           0.000215645    0.000056493    0.000101251
      9        8           0.001042785    0.001065399    0.000099899
     10        1          -0.000281753   -0.000235394   -0.000542542
     11        1          -0.000499096   -0.000352147    0.000109025
     12        8          -0.001453187   -0.001425770    0.002920289
     13        1          -0.000425229    0.000932125   -0.001304281
     14        1           0.001433076    0.001361775    0.000601392
     15        8           0.002132141   -0.000343974   -0.000208751
     16        1           0.001027100    0.001476193   -0.001811713
     17        1          -0.000037243   -0.000547548   -0.000093100
     18        8          -0.001222449   -0.000082499   -0.000436104
     19        1           0.000392811   -0.000722791   -0.000304842
     20        1           0.001055757    0.001320702    0.000333479
     21        8          -0.005477168   -0.007214632    0.001560403
     22        1           0.003469371    0.002199613   -0.001526687
     23        1          -0.000662888    0.003726236   -0.000257164
     24        8           0.000801009   -0.000786738    0.000376206
     25        1          -0.000138985   -0.000593463    0.000105412
     26        1          -0.000120187    0.000540586   -0.000616045
 -------------------------------------------------------------------
 Cartesian Forces:  Max     0.007214632 RMS     0.001478174

 GradGradGradGradGradGradGradGradGradGradGradGradGradGradGradGradGradGrad
 Berny optimization.
 Using GEDIIS/GDIIS optimizer.
 FormGI is forming the generalized inverse of G from B-inverse, IUseBI=4.
 Internal  Forces:  Max     0.004197928 RMS     0.001230575
 Search for a local minimum.
 Step number   5 out of a maximum of  156
 All quantities printed in internal units (Hartrees-Bohrs-Radians)
 Mixed Optimization -- RFO/linear search
 Update second derivatives using D2CorX and points    2    5    3
 DE=  5.25D-04 DEPred=-1.65D-03 R=-3.18D-01
 Trust test=-3.18D-01 RLast= 1.12D+00 DXMaxT set to 2.52D-01
 ITU= -1  0  0  1  0
 Use linear search instead of GDIIS.
 Energy rises -- skip Quadratic/GDIIS search.
 Quartic linear search produced a step of -0.58815.
 Iteration  1 RMS(Cart)=  0.09738266 RMS(Int)=  0.00922540
 Iteration  2 RMS(Cart)=  0.01325238 RMS(Int)=  0.00107036
 Iteration  3 RMS(Cart)=  0.00019149 RMS(Int)=  0.00105353
 Iteration  4 RMS(Cart)=  0.00000080 RMS(Int)=  0.00105353
 Variable       Old X    -DE/DX   Delta X   Delta X   Delta X     New X
                                 (Linear)    (Quad)   (Total)
    R1        2.28721  -0.00116   0.00362   0.00000   0.00352   2.29074
    R2        2.46942  -0.00153   0.00067   0.00000   0.00063   2.47005
    R3        2.92308   0.00043  -0.00400   0.00000  -0.00400   2.91908
    R4        3.68723   0.00039   0.03235   0.00000   0.03223   3.71946
    R5        1.89212   0.00125  -0.00806   0.00000  -0.00797   1.88415
    R6        3.03036   0.00026   0.01403   0.00000   0.01413   3.04449
    R7        2.52771  -0.00099   0.00038   0.00000   0.00038   2.52809
    R8        2.54556  -0.00054  -0.00110   0.00000  -0.00110   2.54446
    R9        2.52070  -0.00015   0.00177   0.00000   0.00177   2.52246
   R10        1.85603  -0.00027  -0.00116   0.00000  -0.00113   1.85490
   R11        1.81418  -0.00029   0.00114   0.00000   0.00114   1.81532
   R12        3.35086  -0.00032   0.04309   0.00000   0.04310   3.39396
   R13        1.83289  -0.00086   0.00292   0.00000   0.00292   1.83581
   R14        1.85389  -0.00214  -0.00550   0.00000  -0.00596   1.84794
   R15        3.93589   0.00051  -0.06614   0.00000  -0.06589   3.86999
   R16        3.35997  -0.00090   0.10278   0.00000   0.10240   3.46237
   R17        1.83736   0.00130   0.00527   0.00000   0.00529   1.84265
   R18        1.81364  -0.00037   0.00078   0.00000   0.00078   1.81443
   R19        3.60562   0.00022  -0.03829   0.00000  -0.03830   3.56732
   R20        1.81533  -0.00007   0.00081   0.00000   0.00081   1.81614
   R21        1.82445   0.00179   0.00343   0.00000   0.00367   1.82812
   R22        3.73340   0.00028  -0.00365   0.00000  -0.00351   3.72989
   R23        1.88986  -0.00088  -0.00252   0.00000  -0.00253   1.88733
   R24        1.81395   0.00091   0.00073   0.00000   0.00073   1.81468
   R25        3.09848  -0.00013   0.00868   0.00000   0.00875   3.10723
   R26        1.83698  -0.00020   0.00122   0.00000   0.00144   1.83842
   R27        1.83594  -0.00056  -0.00002   0.00000  -0.00013   1.83581
    A1        2.23300  -0.00074   0.00133   0.00000   0.00167   2.23468
    A2        2.09866   0.00042  -0.00574   0.00000  -0.00591   2.09275
    A3        1.94924   0.00033   0.00463   0.00000   0.00446   1.95370
    A4        2.42414  -0.00005  -0.01330   0.00000  -0.01270   2.41144
    A5        1.91440   0.00018  -0.00283   0.00000  -0.00194   1.91246
    A6        1.96794   0.00006   0.00031   0.00000   0.00031   1.96825
    A7        1.89826   0.00077  -0.00121   0.00000  -0.00121   1.89706
    A8        1.93562   0.00011  -0.00598   0.00000  -0.00597   1.92964
    A9        1.88272  -0.00026   0.00339   0.00000   0.00339   1.88611
   A10        1.89120  -0.00034   0.00123   0.00000   0.00124   1.89244
   A11        1.88571  -0.00037   0.00259   0.00000   0.00260   1.88831
   A12        1.85149  -0.00078   0.03060   0.00000   0.03043   1.88192
   A13        2.28101   0.00069  -0.02345   0.00000  -0.02358   2.25744
   A14        1.87994   0.00054  -0.00692   0.00000  -0.00692   1.87302
   A15        1.72141  -0.00014  -0.03548   0.00000  -0.03691   1.68450
   A16        1.93524   0.00023   0.00764   0.00000   0.00769   1.94293
   A17        1.23951   0.00037   0.00170   0.00000   0.00094   1.24046
   A18        1.77161   0.00003  -0.00239   0.00000  -0.00291   1.76869
   A19        2.94865   0.00021  -0.05064   0.00000  -0.05024   2.89841
   A20        1.50464  -0.00007   0.05692   0.00000   0.05556   1.56020
   A21        2.79883  -0.00083  -0.04542   0.00000  -0.04442   2.75441
   A22        1.87910  -0.00011  -0.00090   0.00000  -0.00090   1.87820
   A23        1.85444   0.00098   0.00272   0.00000   0.00334   1.85778
   A24        2.04178   0.00038  -0.02657   0.00000  -0.02678   2.01500
   A25        1.84352  -0.00015  -0.03161   0.00000  -0.03095   1.81257
   A26        2.42555  -0.00041   0.02600   0.00000   0.02634   2.45189
   A27        1.45204  -0.00420  -0.07961   0.00000  -0.08112   1.37091
   A28        1.66983  -0.00042  -0.05139   0.00000  -0.04949   1.62035
   A29        2.38201  -0.00060   0.15210   0.00000   0.15237   2.53438
   A30        1.89579  -0.00316   0.00025   0.00000   0.00206   1.89785
   A31        2.15474   0.00364  -0.06532   0.00000  -0.06960   2.08515
   A32        1.83401   0.00271   0.02555   0.00000   0.03063   1.86464
   A33        1.86354  -0.00111   0.03480   0.00000   0.03478   1.89832
   A34        1.81249  -0.00069  -0.02621   0.00000  -0.02559   1.78691
   A35        1.86129   0.00105  -0.00245   0.00000  -0.00313   1.85816
   A36        2.78241  -0.00059   0.00486   0.00000   0.00524   2.78765
   A37        2.63672  -0.00243  -0.02470   0.00000  -0.02455   2.61217
   A38        3.01195   0.00015   0.00197   0.00000   0.00298   3.01493
   A39        2.97873  -0.00230   0.03612   0.00000   0.03584   3.01457
   A40        3.09976  -0.00348   0.03578   0.00000   0.03599   3.13574
   A41        3.07551  -0.00169  -0.00167   0.00000  -0.00127   3.07424
   A42        2.91889  -0.00085  -0.00103   0.00000  -0.00138   2.91751
   A43        3.11807  -0.00091   0.00037   0.00000  -0.00017   3.11789
   A44        3.77309   0.00070  -0.08790   0.00000  -0.08780   3.68528
   A45        3.43390  -0.00260  -0.04594   0.00000  -0.04542   3.38848
    D1       -0.42011  -0.00029   0.02358   0.00000   0.02345  -0.39666
    D2        2.80033  -0.00058   0.01945   0.00000   0.01945   2.81978
    D3        0.10079   0.00035   0.05318   0.00000   0.05343   0.15422
    D4       -3.11409   0.00062   0.05667   0.00000   0.05678  -3.05731
    D5       -2.62383   0.00037  -0.02773   0.00000  -0.02777  -2.65159
    D6        1.57194   0.00014  -0.03135   0.00000  -0.03140   1.54054
    D7       -0.49940   0.00005  -0.03025   0.00000  -0.03029  -0.52968
    D8        0.58466   0.00017  -0.03117   0.00000  -0.03113   0.55353
    D9       -1.50276  -0.00005  -0.03480   0.00000  -0.03476  -1.53752
   D10        2.70909  -0.00015  -0.03369   0.00000  -0.03365   2.67544
   D11       -1.67642  -0.00106  -0.05406   0.00000  -0.05446  -1.73088
   D12        1.41559  -0.00018  -0.08205   0.00000  -0.08164   1.33395
   D13       -2.59474   0.00011  -0.08246   0.00000  -0.08253  -2.67728
   D14        0.27908   0.00013   0.04477   0.00000   0.04315   0.32222
   D15       -1.54435   0.00045   0.05532   0.00000   0.05472  -1.48964
   D16       -2.93729   0.00007  -0.00089   0.00000   0.00029  -2.93700
   D17       -2.22078  -0.00020   0.05553   0.00000   0.05421  -2.16657
   D18        2.23898   0.00012   0.06608   0.00000   0.06578   2.30475
   D19        0.84604  -0.00026   0.00987   0.00000   0.01135   0.85739
   D20        0.92955  -0.00183  -0.08908   0.00000  -0.08949   0.84005
   D21       -0.88520  -0.00176  -0.05081   0.00000  -0.04944  -0.93464
   D22        2.11685  -0.00150  -0.06442   0.00000  -0.06609   2.05077
   D23        0.72795  -0.00039  -0.02950   0.00000  -0.02950   0.69845
   D24        1.09602   0.00020   0.08767   0.00000   0.08879   1.18481
   D25       -1.25495  -0.00058  -0.01580   0.00000  -0.01590  -1.27085
   D26        0.66476  -0.00299   0.01300   0.00000   0.00915   0.67391
   D27       -1.22260   0.00044   0.00306   0.00000   0.00195  -1.22065
   D28        2.98421  -0.00298  -0.11565   0.00000  -0.11072   2.87348
   D29        2.37236  -0.00074  -0.04296   0.00000  -0.04436   2.32801
   D30       -2.34109  -0.00057  -0.11066   0.00000  -0.10934  -2.45043
   D31       -0.01894   0.00188  -0.17393   0.00000  -0.17385  -0.19278
   D32        2.52791   0.00008  -0.03132   0.00000  -0.03082   2.49709
   D33        0.34778  -0.00082   0.01410   0.00000   0.01488   0.36266
   D34       -1.22359  -0.00061   0.03812   0.00000   0.03883  -1.18476
   D35        0.83482   0.00074   0.00674   0.00000   0.00707   0.84189
   D36       -0.47365  -0.00033   0.08168   0.00000   0.08129  -0.39237
   D37        1.45103   0.00032   0.08553   0.00000   0.08528   1.53631
   D38       -1.89295   0.00317   0.16931   0.00000   0.17042  -1.72253
   D39        0.03174   0.00382   0.17315   0.00000   0.17441   0.20615
   D40        1.95276   0.00043   0.26351   0.00000   0.26381   2.21657
   D41       -2.40574   0.00109   0.26736   0.00000   0.26780  -2.13793
   D42       -0.32839   0.00015  -0.06106   0.00000  -0.06019  -0.38858
   D43       -2.25785   0.00096  -0.04518   0.00000  -0.04480  -2.30265
   D44        0.22308   0.00106  -0.03859   0.00000  -0.03860   0.18448
   D45        2.18791  -0.00007  -0.01201   0.00000  -0.01201   2.17590
         Item               Value     Threshold  Converged?
 Maximum Force            0.004198     0.000015     NO 
 RMS     Force            0.001231     0.000010     NO 
 Maximum Displacement     0.594836     0.000060     NO 
 RMS     Displacement     0.103328     0.000040     NO 
 Predicted change in Energy=-5.026111D-04
 GradGradGradGradGradGradGradGradGradGradGradGradGradGradGradGradGradGrad

                          Input orientation:                          
 ---------------------------------------------------------------------
 Center     Atomic      Atomic             Coordinates (Angstroms)
 Number     Number       Type             X           Y           Z
 ---------------------------------------------------------------------
      1          6           0        1.490616   -2.074685    2.817429
      2          8           0        0.557179   -2.698526    2.360306
      3          8           0        2.561853   -1.657006    2.195748
      4          1           0        2.456343   -1.801009    1.214809
      5          6           0        1.545052   -1.768328    4.330475
      6          9           0        2.220562   -0.647407    4.607875
      7          9           0        2.158125   -2.790960    4.956056
      8          9           0        0.312623   -1.652868    4.830034
      9          8           0        1.961133   -1.803322   -0.318267
     10          1           0        1.382506   -1.021173   -0.448314
     11          1           0        2.472679   -1.917557   -1.123297
     12          8           0        0.315650    0.423615   -0.455324
     13          1           0        0.675252    0.830074    0.350422
     14          1           0       -0.591314    0.197285   -0.168181
     15          8           0        0.199145    0.416930    2.395682
     16          1           0       -0.676162    0.044959    2.180576
     17          1           0        0.099627    0.957395    3.183012
     18          8           0       -0.065315   -1.548583   -2.492915
     19          1           0       -0.736062   -1.546129   -3.181194
     20          1           0        0.010314   -0.635970   -2.181011
     21          8           0       -1.907436   -0.537362    0.873501
     22          1           0       -1.670875   -1.469018    0.602342
     23          1           0       -2.846316   -0.536286    1.075139
     24          8           0       -0.974459   -2.813120   -0.039564
     25          1           0       -0.523352   -2.567659   -0.865812
     26          1           0       -0.276756   -3.014617    0.605697
 ---------------------------------------------------------------------
                    Distance matrix (angstroms):
                    1          2          3          4          5
     1  C    0.000000
     2  O    1.212206   0.000000
     3  O    1.307093   2.265074   0.000000
     4  H    1.891010   2.392598   0.997051   0.000000
     5  C    1.544709   2.392222   2.367137   3.246366   0.000000
     6  F    2.403256   3.467780   2.637067   3.591558   1.337808
     7  F    2.352094   3.051146   3.011337   3.881477   1.346471
     8  F    2.369847   2.693095   3.463887   4.205631   1.334830
     9  O    3.182391   3.153923   2.588927   1.611074   4.667456
    10  H    3.433169   3.373873   2.964153   2.127733   4.839575
    11  H    4.064291   4.051487   3.330451   2.341066   5.534112
    12  O    4.281700   4.211160   4.050011   3.510108   5.405545
    13  H    3.897251   4.062584   3.626300   3.292726   4.832087
    14  H    4.290704   4.012231   4.355343   3.897955   5.354027
    15  O    2.837941   3.136160   3.150170   3.377670   3.214070
    16  H    3.097321   3.013327   3.658094   3.762033   3.583834
    17  H    3.355892   3.775176   3.724558   4.127557   3.291731
    18  O    5.558549   5.026294   5.375624   4.491069   7.014288
    19  H    6.420353   5.805920   6.308727   5.438865   7.853536
    20  H    5.407920   5.017645   5.168064   4.344187   6.785065
    21  O    4.205826   3.599381   4.793379   4.555860   5.038415
    22  H    3.907488   3.092952   4.526617   4.185601   4.932621
    23  H    4.920490   4.232105   5.635607   5.453185   5.603505
    24  O    3.845034   2.849284   4.340360   3.790544   5.151385
    25  H    4.226743   3.404778   4.440825   3.714204   5.649657
    26  H    2.983092   1.968252   3.525489   3.051834   4.329688
                    6          7          8          9         10
     6  F    0.000000
     7  F    2.172544   0.000000
     8  F    2.168073   2.171869   0.000000
     9  O    5.066588   5.369611   5.407885   0.000000
    10  H    5.138782   5.739420   5.422604   0.981570   0.000000
    11  H    5.875643   6.149822   6.338616   0.960626   1.564476
    12  O    5.514685   6.558295   5.678626   2.772300   1.796007
    13  H    4.764119   6.043398   5.134532   3.005896   2.136657
    14  H    5.606323   6.538106   5.405767   3.246528   2.336467
    15  O    3.180053   4.547931   3.197344   3.924237   3.399528
    16  H    3.842156   4.876362   3.298475   4.076234   3.505112
    17  H    3.017281   4.629391   3.093787   4.831741   4.329785
    18  O    7.513892   7.872380   7.333437   2.983368   2.560223
    19  H    8.379673   8.725867   8.080278   3.941746   3.497505
    20  H    7.139628   7.758531   7.090855   2.939085   2.243553
    21  O    5.567588   6.186659   4.671955   4.241320   3.578405
    22  H    5.644698   5.946730   4.673483   3.761750   3.259996
    23  H    6.177850   6.722314   5.032384   5.163190   4.520946
    24  O    6.041288   5.896592   5.168727   3.116901   2.988885
    25  H    6.416984   6.413605   5.829095   2.656442   2.489621
    26  H    5.278041   4.990421   4.477360   2.707230   2.799626
                   11         12         13         14         15
    11  H    0.000000
    12  O    3.252698   0.000000
    13  H    3.598898   0.971467   0.000000
    14  H    3.843547   0.977886   1.507833   0.000000
    15  O    4.796040   2.853393   2.140199   2.691925   0.000000
    16  H    4.968123   2.841662   2.406697   2.355220   0.975087
    17  H    5.695702   3.683623   2.893289   3.505091   0.960154
    18  O    2.907475   2.861202   3.780346   2.954508   5.275563
    19  H    3.830002   3.523685   4.484469   3.484062   5.985796
    20  H    2.970600   2.047913   2.999930   2.260034   4.700039
    21  O    5.007749   2.762493   2.968800   1.832207   2.768644
    22  H    4.510882   2.940578   3.294480   2.129723   3.204659
    23  H    5.918846   3.641670   3.846245   2.677500   3.453591
    24  O    3.722805   3.509087   4.018271   3.037413   4.212005
    25  H    3.076545   3.133711   3.802692   2.852406   4.479633
    26  H    3.428171   3.646663   3.969021   3.318757   3.899492
                   16         17         18         19         20
    16  H    0.000000
    17  H    1.561815   0.000000
    18  O    4.975343   6.206713   0.000000
    19  H    5.593186   6.889784   0.961059   0.000000
    20  H    4.467478   5.596386   0.967402   1.544614   0.000000
    21  O    1.887745   3.405356   3.968468   4.339387   3.607982
    22  H    2.402582   3.960053   3.487803   3.898072   3.356698
    23  H    2.503879   3.918265   4.635701   4.856884   4.332757
    24  O    3.631338   5.074982   2.905948   3.395871   3.208669
    25  H    4.016168   5.404358   1.973773   2.539638   2.397075
    26  H    3.464213   4.749853   3.434437   4.087537   3.675066
                   21         22         23         24         25
    21  O    0.000000
    22  H    0.998735   0.000000
    23  H    0.960289   1.573273   0.000000
    24  O    2.623587   1.644278   3.151251   0.000000
    25  H    3.010482   2.163168   3.645535   0.972849   0.000000
    26  H    2.977856   2.081455   3.600714   0.971469   1.557536
                   26
    26  H    0.000000
 Stoichiometry    C2H13F3O8
 Framework group  C1[X(C2H13F3O8)]
 Deg. of freedom    72
 Full point group                 C1      NOp   1
 Largest Abelian subgroup         C1      NOp   1
 Largest concise Abelian subgroup C1      NOp   1
                         Standard orientation:                         
 ---------------------------------------------------------------------
 Center     Atomic      Atomic             Coordinates (Angstroms)
 Number     Number       Type             X           Y           Z
 ---------------------------------------------------------------------
      1          6           0        1.266201   -0.648980    0.249547
      2          8           0        0.592772   -0.386324    1.222660
      3          8           0        0.986622   -1.474738   -0.724337
      4          1           0        0.041735   -1.781910   -0.640998
      5          6           0        2.680967   -0.045600    0.106383
      6          9           0        3.055975    0.098006   -1.169735
      7          9           0        3.562503   -0.864291    0.711052
      8          9           0        2.744200    1.147500    0.701601
      9          8           0       -1.561969   -1.884680   -0.526411
     10          1           0       -1.943236   -1.060092   -0.898122
     11          1           0       -2.145215   -2.606541   -0.774490
     12          8           0       -2.427138    0.536396   -1.563483
     13          1           0       -1.589832    0.724421   -2.018801
     14          1           0       -2.427607    1.225438   -0.869594
     15          8           0        0.222243    1.540136   -1.224166
     16          1           0       -0.227770    1.966631   -0.471580
     17          1           0        0.881976    2.154652   -1.554344
     18          8           0       -4.286949   -0.850800    0.110813
     19          1           0       -5.151623   -0.541371    0.394055
     20          1           0       -4.053258   -0.332063   -0.671598
     21          8           0       -1.801771    2.213111    0.541014
     22          1           0       -1.894801    1.451203    1.180008
     23          1           0       -1.914145    3.019051    1.050905
     24          8           0       -2.150905   -0.008637    1.891995
     25          1           0       -2.806921   -0.501133    1.368997
     26          1           0       -1.299647   -0.457452    1.759042
 ---------------------------------------------------------------------
 Rotational constants (GHZ):           0.9533748           0.3280932           0.3119656
 Standard basis: 6-31++G(d,p) (6D, 7F)
 There are   325 symmetry adapted cartesian basis functions of A   symmetry.
 There are   325 symmetry adapted basis functions of A   symmetry.
   325 basis functions,   520 primitive gaussians,   325 cartesian basis functions
    58 alpha electrons       58 beta electrons
       nuclear repulsion energy      1034.2599598995 Hartrees.
 NAtoms=   26 NActive=   26 NUniq=   26 SFac= 1.00D+00 NAtFMM=   60 NAOKFM=F Big=F
 Integral buffers will be    131072 words long.
 Raffenetti 2 integral format.
 Two-electron integral symmetry is turned on.
 Nuclear repulsion after empirical dispersion term =     1034.2433803485 Hartrees.
 One-electron integrals computed using PRISM.
 NBasis=   325 RedAO= T EigKep=  4.59D-05  NBF=   325
 NBsUse=   325 1.00D-06 EigRej= -1.00D+00 NBFU=   325
 Lowest energy guess from the checkpoint file:  "/local_scratch/slurm.5787810/Gau-1556433.chk"
 B after Tr=    -0.000000   -0.000000    0.000000
         Rot=    0.999889   -0.014742    0.001628   -0.001459 Ang=  -1.71 deg.
 B after Tr=    -0.000000    0.000000    0.000000
         Rot=    0.999650    0.026277   -0.001544    0.002808 Ang=   3.03 deg.
 Requested convergence on RMS density matrix=1.00D-10 within 128 cycles.
 Requested convergence on MAX density matrix=1.00D-08.
 Requested convergence on             energy=1.00D-08.
 No special actions if energy rises.
 SCF Done:  E(RwB97XD) =  -985.235728061     A.U. after   14 cycles
            NFock= 14  Conv=0.93D-10     -V/T= 2.0083
 Calling FoFJK, ICntrl=      2127 FMM=F ISym2X=0 I1Cent= 0 IOpClX= 0 NMat=1 NMatS=1 NMatT=0.
 ***** Axes restored to original set *****
 -------------------------------------------------------------------
 Center     Atomic                   Forces (Hartrees/Bohr)
 Number     Number              X              Y              Z
 -------------------------------------------------------------------
      1        6          -0.001047090   -0.001415797   -0.003005622
      2        8           0.002694303    0.001872227    0.000866047
      3        8          -0.001898055   -0.000769355    0.004603586
      4        1          -0.000515179   -0.000644113   -0.003394626
      5        6           0.001066429   -0.000454761   -0.000851337
      6        9          -0.001022985   -0.001018862    0.000567140
      7        9          -0.000407434    0.001226712    0.000925225
      8        9           0.000687848    0.000315245    0.001024355
      9        8           0.001094577    0.001693059   -0.000370261
     10        1           0.000094676   -0.000786067   -0.000282726
     11        1          -0.000934262   -0.000577030    0.000306700
     12        8          -0.001292407   -0.000861299    0.002735259
     13        1          -0.000304372    0.000137901   -0.001374925
     14        1           0.000942218    0.001157422   -0.000379770
     15        8           0.000445851    0.000570908    0.000122109
     16        1           0.001140240    0.000886277   -0.000675107
     17        1          -0.000151210   -0.000408080   -0.000342766
     18        8          -0.001448667    0.000812891   -0.000096436
     19        1           0.000771578   -0.000383500    0.000016655
     20        1           0.000730925    0.000086736   -0.000319322
     21        8          -0.001810094   -0.004069995    0.002110456
     22        1           0.000528234    0.001238916   -0.000816194
     23        1           0.000083243    0.001704172   -0.001392694
     24        8           0.001534445   -0.000069493    0.000528963
     25        1          -0.000819928   -0.000691819    0.000176226
     26        1          -0.000162883    0.000447707   -0.000680933
 -------------------------------------------------------------------
 Cartesian Forces:  Max     0.004603586 RMS     0.001310808

 GradGradGradGradGradGradGradGradGradGradGradGradGradGradGradGradGradGrad
 Berny optimization.
 Using GEDIIS/GDIIS optimizer.
 FormGI is forming the generalized inverse of G from B-inverse, IUseBI=4.
 Internal  Forces:  Max     0.003656580 RMS     0.000844652
 Search for a local minimum.
 Step number   6 out of a maximum of  156
 All quantities printed in internal units (Hartrees-Bohrs-Radians)
 Mixed Optimization -- En-DIIS/RFO-DIIS
 Update second derivatives using D2CorX and points    2    3    6
 ITU=  0 -1  0  0  1  0
 Use linear search instead of GDIIS.
     Eigenvalues ---   -0.00067  -0.00023   0.00017   0.00109   0.00137
     Eigenvalues ---    0.00181   0.00255   0.00326   0.00343   0.00478
     Eigenvalues ---    0.00552   0.00619   0.00641   0.00828   0.00867
     Eigenvalues ---    0.01008   0.01055   0.01256   0.01359   0.01480
     Eigenvalues ---    0.01647   0.01700   0.01783   0.01900   0.02130
     Eigenvalues ---    0.02225   0.02499   0.02647   0.02848   0.02947
     Eigenvalues ---    0.03256   0.03453   0.03678   0.03886   0.04555
     Eigenvalues ---    0.05020   0.06157   0.06503   0.06917   0.08737
     Eigenvalues ---    0.09041   0.09740   0.10795   0.11865   0.13660
     Eigenvalues ---    0.14410   0.19598   0.20714   0.21967   0.23092
     Eigenvalues ---    0.24882   0.27652   0.36190   0.37338   0.38252
     Eigenvalues ---    0.39525   0.43947   0.48168   0.48882   0.50423
     Eigenvalues ---    0.51558   0.52659   0.53222   0.54229   0.55144
     Eigenvalues ---    0.56161   0.57370   0.57481   0.57553   0.57764
     Eigenvalues ---    0.75357   1.28792
 RFO step:  Lambda=-8.27568304D-04 EMin=-6.67005312D-04
 Quartic linear search produced a step of  0.00619.
 Maximum step size (   0.252) exceeded in Quadratic search.
    -- Step size scaled by   0.747
 Iteration  1 RMS(Cart)=  0.03957957 RMS(Int)=  0.01634745
 Iteration  2 RMS(Cart)=  0.00969364 RMS(Int)=  0.00222170
 Iteration  3 RMS(Cart)=  0.00021687 RMS(Int)=  0.00221532
 Iteration  4 RMS(Cart)=  0.00000087 RMS(Int)=  0.00221532
 Variable       Old X    -DE/DX   Delta X   Delta X   Delta X     New X
                                 (Linear)    (Quad)   (Total)
    R1        2.29074  -0.00356  -0.00002  -0.00126  -0.00006   2.29068
    R2        2.47005  -0.00255  -0.00000  -0.00223  -0.00164   2.46841
    R3        2.91908   0.00166   0.00002   0.00235   0.00237   2.92144
    R4        3.71946   0.00026  -0.00014   0.01067   0.01128   3.73074
    R5        1.88415   0.00366   0.00004   0.00331   0.00270   1.88685
    R6        3.04449   0.00018  -0.00006  -0.00491  -0.00558   3.03891
    R7        2.52809  -0.00125  -0.00000  -0.00067  -0.00068   2.52741
    R8        2.54446  -0.00069   0.00000  -0.00076  -0.00075   2.54371
    R9        2.52246  -0.00022  -0.00001   0.00104   0.00103   2.52349
   R10        1.85490  -0.00048   0.00001   0.00204   0.00239   1.85729
   R11        1.81532  -0.00069  -0.00000  -0.00083  -0.00084   1.81448
   R12        3.39396   0.00017  -0.00019  -0.01959  -0.01936   3.37461
   R13        1.83581  -0.00120  -0.00001  -0.00069  -0.00071   1.83510
   R14        1.84794  -0.00177   0.00002   0.00120   0.00048   1.84842
   R15        3.86999   0.00006   0.00029   0.08515   0.08618   3.95617
   R16        3.46237  -0.00054  -0.00045  -0.01112  -0.01212   3.45025
   R17        1.84265   0.00022  -0.00002  -0.00098  -0.00105   1.84160
   R18        1.81443  -0.00050  -0.00000  -0.00014  -0.00014   1.81429
   R19        3.56732   0.00067   0.00017   0.01881   0.01899   3.58631
   R20        1.81614  -0.00055  -0.00000  -0.00046  -0.00046   1.81568
   R21        1.82812  -0.00006  -0.00001  -0.00005   0.00057   1.82870
   R22        3.72989   0.00032   0.00002  -0.00336  -0.00350   3.72639
   R23        1.88733  -0.00049   0.00001  -0.00005  -0.00150   1.88583
   R24        1.81468  -0.00037  -0.00000  -0.00095  -0.00096   1.81373
   R25        3.10723   0.00021  -0.00004  -0.01427  -0.01559   3.09165
   R26        1.83842  -0.00050  -0.00000  -0.00041  -0.00067   1.83775
   R27        1.83581  -0.00044  -0.00000  -0.00070  -0.00022   1.83559
    A1        2.23468  -0.00073  -0.00000   0.00166   0.00313   2.23781
    A2        2.09275   0.00095   0.00002   0.00070  -0.00003   2.09272
    A3        1.95370  -0.00021  -0.00002  -0.00191  -0.00267   1.95103
    A4        2.41144   0.00080   0.00006  -0.00985  -0.00845   2.40299
    A5        1.91246   0.00032   0.00002   0.00240   0.00235   1.91481
    A6        1.96825   0.00066  -0.00000  -0.00082  -0.00082   1.96743
    A7        1.89706   0.00212   0.00001   0.00447   0.00448   1.90153
    A8        1.92964   0.00154   0.00003  -0.00089  -0.00087   1.92878
    A9        1.88611  -0.00139  -0.00001  -0.00033  -0.00035   1.88576
   A10        1.89244  -0.00156  -0.00001  -0.00193  -0.00193   1.89051
   A11        1.88831  -0.00153  -0.00001  -0.00050  -0.00051   1.88780
   A12        1.88192   0.00066  -0.00013   0.01745   0.01894   1.90086
   A13        2.25744   0.00018   0.00010  -0.00172  -0.00228   2.25516
   A14        1.87302  -0.00021   0.00003   0.00643   0.00525   1.87827
   A15        1.68450   0.00029   0.00014   0.01951   0.02235   1.70684
   A16        1.94293  -0.00004  -0.00003  -0.00579  -0.00522   1.93771
   A17        1.24046  -0.00017  -0.00001   0.00396  -0.00040   1.24006
   A18        1.76869   0.00012   0.00001   0.00018  -0.00199   1.76670
   A19        2.89841   0.00008   0.00022   0.01076   0.00731   2.90572
   A20        1.56020  -0.00012  -0.00025   0.01012   0.01345   1.57365
   A21        2.75441  -0.00070   0.00020  -0.02061  -0.02064   2.73376
   A22        1.87820  -0.00037   0.00000  -0.00451  -0.00451   1.87369
   A23        1.85778   0.00042  -0.00001  -0.00368  -0.00177   1.85600
   A24        2.01500   0.00049   0.00011   0.00090  -0.00151   2.01348
   A25        1.81257   0.00011   0.00014   0.13599   0.13326   1.94583
   A26        2.45189  -0.00038  -0.00011  -0.12393  -0.12814   2.32375
   A27        1.37091  -0.00168   0.00034  -0.01141  -0.00963   1.36129
   A28        1.62035   0.00005   0.00023   0.02737   0.02673   1.64708
   A29        2.53438  -0.00071  -0.00066  -0.08669  -0.08650   2.44788
   A30        1.89785   0.00001   0.00001  -0.00564  -0.00517   1.89268
   A31        2.08515   0.00128   0.00026   0.06743   0.06718   2.15233
   A32        1.86464   0.00072  -0.00008   0.00656   0.00427   1.86891
   A33        1.89832  -0.00069  -0.00015  -0.03427  -0.03455   1.86378
   A34        1.78691   0.00074   0.00012   0.01324   0.01528   1.80219
   A35        1.85816   0.00058   0.00001   0.00917   0.00769   1.86585
   A36        2.78765   0.00007  -0.00002  -0.01909  -0.01924   2.76842
   A37        2.61217   0.00046   0.00011   0.00426   0.00162   2.61379
   A38        3.01493   0.00000  -0.00000   0.01395   0.01230   3.02723
   A39        3.01457   0.00028  -0.00016  -0.00688  -0.00368   3.01089
   A40        3.13574  -0.00003  -0.00015   0.00976   0.00935   3.14510
   A41        3.07424  -0.00008   0.00001  -0.00988  -0.00332   3.07092
   A42        2.91751  -0.00006   0.00000  -0.00268  -0.00179   2.91572
   A43        3.11789  -0.00004  -0.00000  -0.00510  -0.00216   3.11573
   A44        3.68528  -0.00005   0.00038  -0.02421  -0.02405   3.66123
   A45        3.38848  -0.00033   0.00020   0.00333   0.00409   3.39257
    D1       -0.39666   0.00013  -0.00010   0.00753   0.00783  -0.38882
    D2        2.81978   0.00008  -0.00008  -0.00057  -0.00037   2.81941
    D3        0.15422   0.00020  -0.00023   0.01609   0.01589   0.17011
    D4       -3.05731   0.00029  -0.00024   0.02374   0.02362  -3.03369
    D5       -2.65159   0.00029   0.00012   0.01350   0.01370  -2.63789
    D6        1.54054   0.00018   0.00014   0.01140   0.01162   1.55216
    D7       -0.52968  -0.00015   0.00013   0.00980   0.01002  -0.51967
    D8        0.55353   0.00027   0.00014   0.00649   0.00655   0.56008
    D9       -1.53752   0.00017   0.00015   0.00440   0.00446  -1.53306
   D10        2.67544  -0.00016   0.00015   0.00280   0.00286   2.67830
   D11       -1.73088  -0.00027   0.00023   0.01591   0.01831  -1.71256
   D12        1.33395  -0.00019   0.00036  -0.00440  -0.00406   1.32989
   D13       -2.67728   0.00060   0.00036   0.02799   0.02906  -2.64822
   D14        0.32222   0.00048  -0.00020  -0.01409  -0.01268   0.30955
   D15       -1.48964   0.00020  -0.00024  -0.01995  -0.01795  -1.50759
   D16       -2.93700   0.00045   0.00001  -0.03610  -0.03529  -2.97229
   D17       -2.16657  -0.00020  -0.00025  -0.03266  -0.03280  -2.19937
   D18        2.30475  -0.00048  -0.00029  -0.03853  -0.03807   2.26668
   D19        0.85739  -0.00023  -0.00003  -0.05468  -0.05541   0.80198
   D20        0.84005   0.00022   0.00038   0.02248   0.02396   0.86401
   D21       -0.93464  -0.00014   0.00023   0.00239   0.00153  -0.93311
   D22        2.05077  -0.00001   0.00027   0.03196   0.02988   2.08065
   D23        0.69845  -0.00021   0.00013   0.19887   0.19485   0.89330
   D24        1.18481   0.00019  -0.00037   0.32771   0.32672   1.51152
   D25       -1.27085  -0.00023   0.00007   0.20949   0.20538  -1.06547
   D26        0.67391   0.00035  -0.00008  -0.01530  -0.01693   0.65697
   D27       -1.22065   0.00033  -0.00002  -0.00434  -0.00639  -1.22704
   D28        2.87348  -0.00048   0.00053   0.02685   0.02636   2.89985
   D29        2.32801  -0.00042   0.00018   0.02791   0.02812   2.35613
   D30       -2.45043  -0.00075   0.00049   0.05865   0.05824  -2.39220
   D31       -0.19278   0.00133   0.00075   0.12404   0.12566  -0.06712
   D32        2.49709   0.00010   0.00014  -0.17123  -0.16691   2.33017
   D33        0.36266  -0.00072  -0.00006  -0.23917  -0.24076   0.12190
   D34       -1.18476  -0.00063  -0.00016   0.09632   0.09981  -1.08496
   D35        0.84189   0.00020  -0.00003   0.18081   0.19227   1.03416
   D36       -0.39237  -0.00037  -0.00036   0.00610   0.00703  -0.38533
   D37        1.53631   0.00032  -0.00037   0.00855   0.00876   1.54507
   D38       -1.72253   0.00124  -0.00073   0.00799   0.00818  -1.71435
   D39        0.20615   0.00193  -0.00074   0.01044   0.00991   0.21605
   D40        2.21657  -0.00069  -0.00114  -0.08013  -0.08144   2.13514
   D41       -2.13793  -0.00000  -0.00116  -0.07769  -0.07971  -2.21765
   D42       -0.38858   0.00035   0.00027  -0.08014  -0.07098  -0.45955
   D43       -2.30265  -0.00047   0.00020  -0.08463  -0.07679  -2.37944
   D44        0.18448   0.00079   0.00017  -0.01579  -0.01540   0.16908
   D45        2.17590   0.00055   0.00005  -0.04473  -0.04437   2.13154
         Item               Value     Threshold  Converged?
 Maximum Force            0.003657     0.000015     NO 
 RMS     Force            0.000845     0.000010     NO 
 Maximum Displacement     0.216832     0.000060     NO 
 RMS     Displacement     0.040056     0.000040     NO 
 Predicted change in Energy=-5.548602D-04
 GradGradGradGradGradGradGradGradGradGradGradGradGradGradGradGradGradGrad

                          Input orientation:                          
 ---------------------------------------------------------------------
 Center     Atomic      Atomic             Coordinates (Angstroms)
 Number     Number       Type             X           Y           Z
 ---------------------------------------------------------------------
      1          6           0        1.497617   -2.095613    2.834176
      2          8           0        0.558778   -2.719784    2.388803
      3          8           0        2.564422   -1.681494    2.204367
      4          1           0        2.448082   -1.814215    1.221611
      5          6           0        1.561478   -1.772669    4.344681
      6          9           0        2.229596   -0.643401    4.603805
      7          9           0        2.184967   -2.781514    4.981396
      8          9           0        0.331167   -1.658032    4.851061
      9          8           0        1.954332   -1.787962   -0.308607
     10          1           0        1.376913   -1.004171   -0.443601
     11          1           0        2.462985   -1.916151   -1.112841
     12          8           0        0.320352    0.435467   -0.452273
     13          1           0        0.652142    0.847250    0.362205
     14          1           0       -0.592540    0.202327   -0.189533
     15          8           0        0.205398    0.421692    2.382841
     16          1           0       -0.662957    0.046742    2.148132
     17          1           0        0.087714    0.936775    3.184458
     18          8           0       -0.115930   -1.525978   -2.465302
     19          1           0       -0.811385   -1.516010   -3.128180
     20          1           0        0.072610   -0.600511   -2.254544
     21          8           0       -1.900319   -0.549943    0.838734
     22          1           0       -1.665972   -1.486622    0.586549
     23          1           0       -2.851902   -0.520430    0.960396
     24          8           0       -0.967012   -2.834730   -0.022263
     25          1           0       -0.512612   -2.570484   -0.840454
     26          1           0       -0.277313   -3.041869    0.629608
 ---------------------------------------------------------------------
                    Distance matrix (angstroms):
                    1          2          3          4          5
     1  C    0.000000
     2  O    1.212174   0.000000
     3  O    1.306226   2.265981   0.000000
     4  H    1.892864   2.398304   0.998478   0.000000
     5  C    1.545961   2.393302   2.365407   3.246745   0.000000
     6  F    2.403393   3.465434   2.635725   3.585774   1.337450
     7  F    2.356579   3.061020   3.010967   3.891128   1.346073
     8  F    2.370634   2.691066   3.463086   4.204596   1.335375
     9  O    3.190662   3.176773   2.588162   1.608119   4.669867
    10  H    3.456824   3.411038   2.980046   2.139277   4.853070
    11  H    4.067320   4.066121   3.327044   2.336725   5.533340
    12  O    4.311968   4.252548   4.071254   3.519971   5.424668
    13  H    3.935214   4.103601   3.666732   3.323760   4.852935
    14  H    4.334986   4.063506   4.387020   3.911925   5.394395
    15  O    2.865372   3.161294   3.165475   3.373035   3.240831
    16  H    3.119042   3.033846   3.661412   3.741680   3.617070
    17  H    3.362425   3.771656   3.734969   4.122142   3.295328
    18  O    5.568885   5.044079   5.386490   4.500063   7.017864
    19  H    6.420056   5.810638   6.313439   5.443688   7.844743
    20  H    5.491907   5.127216   5.221066   4.381735   6.865890
    21  O    4.232830   3.627406   4.804088   4.544620   5.076490
    22  H    3.928230   3.117422   4.533381   4.175651   4.962037
    23  H    4.991049   4.302353   5.677332   5.461863   5.700825
    24  O    3.844468   2.855606   4.331150   3.775122   5.156688
    25  H    4.215380   3.405623   4.419205   3.686430   5.641275
    26  H    2.984275   1.974222   3.522207   3.047192   4.335180
                    6          7          8          9         10
     6  F    0.000000
     7  F    2.171657   0.000000
     8  F    2.166713   2.171583   0.000000
     9  O    5.051493   5.387437   5.410520   0.000000
    10  H    5.131620   5.765630   5.436410   0.982835   0.000000
    11  H    5.861263   6.161646   6.338723   0.960184   1.568166
    12  O    5.511178   6.584111   5.701597   2.763000   1.785764
    13  H    4.764616   6.070783   5.150659   3.014968   2.145315
    14  H    5.626348   6.584555   5.451767   3.234499   2.323561
    15  O    3.188178   4.575118   3.230044   3.896823   3.375544
    16  H    3.856616   4.912951   3.346694   4.031366   3.461585
    17  H    3.016481   4.631752   3.093519   4.807282   4.311858
    18  O    7.500180   7.894542   7.331200   3.000991   2.566737
    19  H    8.354196   8.737554   8.061878   3.958931   3.501085
    20  H    7.189671   7.847143   7.188520   2.955941   2.267965
    21  O    5.589336   6.231462   4.722939   4.208018   3.548374
    22  H    5.659047   5.985078   4.712113   3.741485   3.248556
    23  H    6.253892   6.830153   5.153964   5.129999   4.481974
    24  O    6.034959   5.913916   5.178723   3.116403   3.003741
    25  H    6.393223   6.419922   5.825622   2.642161   2.486189
    26  H    5.275555   5.006862   4.483962   2.726311   2.835569
                   11         12         13         14         15
    11  H    0.000000
    12  O    3.249206   0.000000
    13  H    3.618191   0.971094   0.000000
    14  H    3.831016   0.978140   1.506510   0.000000
    15  O    4.773049   2.837476   2.112734   2.702209   0.000000
    16  H    4.925283   2.807154   2.357930   2.343896   0.974534
    17  H    5.678722   3.678484   2.879532   3.519372   0.960079
    18  O    2.938058   2.844274   3.770536   2.897123   5.234611
    19  H    3.865644   3.499939   4.462028   3.411190   5.929577
    20  H    2.957751   2.093516   3.046185   2.313275   4.750565
    21  O    4.971277   2.751202   2.948607   1.825796   2.786105
    22  H    4.485611   2.952806   3.297111   2.146418   3.220303
    23  H    5.873191   3.601745   3.808766   2.636177   3.501146
    24  O    3.714570   3.540679   4.040600   3.064625   4.214659
    25  H    3.058844   3.143288   3.805778   2.849310   4.456263
    26  H    3.436947   3.690466   4.007572   3.360828   3.911916
                   16         17         18         19         20
    16  H    0.000000
    17  H    1.558729   0.000000
    18  O    4.904739   6.166556   0.000000
    19  H    5.504879   6.831832   0.960815   0.000000
    20  H    4.510383   5.652099   0.967706   1.543640   0.000000
    21  O    1.897793   3.415409   3.879864   4.225573   3.669247
    22  H    2.407444   3.961994   3.423152   3.811875   3.446689
    23  H    2.554189   3.963740   4.498008   4.676680   4.346840
    24  O    3.620214   5.061596   2.899243   3.377863   3.325000
    25  H    3.975440   5.372260   1.971923   2.536704   2.494579
    26  H    3.463258   4.742374   3.449990   4.090776   3.794865
                   21         22         23         24         25
    21  O    0.000000
    22  H    0.997940   0.000000
    23  H    0.959783   1.574712   0.000000
    24  O    2.613930   1.636029   3.142358   0.000000
    25  H    2.971193   2.131040   3.594170   0.972493   0.000000
    26  H    2.981204   2.085430   3.618782   0.971353   1.561618
                   26
    26  H    0.000000
 Stoichiometry    C2H13F3O8
 Framework group  C1[X(C2H13F3O8)]
 Deg. of freedom    72
 Full point group                 C1      NOp   1
 Largest Abelian subgroup         C1      NOp   1
 Largest concise Abelian subgroup C1      NOp   1
                         Standard orientation:                         
 ---------------------------------------------------------------------
 Center     Atomic      Atomic             Coordinates (Angstroms)
 Number     Number       Type             X           Y           Z
 ---------------------------------------------------------------------
      1          6           0        1.284209   -0.651514    0.253782
      2          8           0        0.618031   -0.402414    1.235372
      3          8           0        1.002992   -1.465375   -0.728447
      4          1           0        0.054541   -1.768373   -0.653673
      5          6           0        2.692585   -0.032599    0.100756
      6          9           0        3.045522    0.138728   -1.177858
      7          9           0        3.594105   -0.849887    0.676270
      8          9           0        2.752517    1.151614    0.714985
      9          8           0       -1.547772   -1.872131   -0.564936
     10          1           0       -1.940901   -1.046892   -0.926038
     11          1           0       -2.123464   -2.600139   -0.810978
     12          8           0       -2.436898    0.544211   -1.567389
     13          1           0       -1.602896    0.774222   -2.008477
     14          1           0       -2.467530    1.215126   -0.856268
     15          8           0        0.189786    1.555864   -1.209119
     16          1           0       -0.279640    1.952948   -0.453024
     17          1           0        0.853837    2.186581   -1.497190
     18          8           0       -4.279941   -0.828983    0.108148
     19          1           0       -5.132261   -0.500228    0.405866
     20          1           0       -4.110251   -0.409949   -0.747463
     21          8           0       -1.858274    2.165598    0.578633
     22          1           0       -1.926733    1.398138    1.212827
     23          1           0       -2.059770    2.961255    1.076138
     24          8           0       -2.137278   -0.068274    1.907017
     25          1           0       -2.782201   -0.548125    1.359696
     26          1           0       -1.277957   -0.501947    1.776552
 ---------------------------------------------------------------------
 Rotational constants (GHZ):           0.9568527           0.3258201           0.3112044
 Standard basis: 6-31++G(d,p) (6D, 7F)
 There are   325 symmetry adapted cartesian basis functions of A   symmetry.
 There are   325 symmetry adapted basis functions of A   symmetry.
   325 basis functions,   520 primitive gaussians,   325 cartesian basis functions
    58 alpha electrons       58 beta electrons
       nuclear repulsion energy      1033.1685981152 Hartrees.
 NAtoms=   26 NActive=   26 NUniq=   26 SFac= 1.00D+00 NAtFMM=   60 NAOKFM=F Big=F
 Integral buffers will be    131072 words long.
 Raffenetti 2 integral format.
 Two-electron integral symmetry is turned on.
 Nuclear repulsion after empirical dispersion term =     1033.1520920126 Hartrees.
 One-electron integrals computed using PRISM.
 NBasis=   325 RedAO= T EigKep=  4.72D-05  NBF=   325
 NBsUse=   325 1.00D-06 EigRej= -1.00D+00 NBFU=   325
 Initial guess from the checkpoint file:  "/local_scratch/slurm.5787810/Gau-1556433.chk"
 B after Tr=     0.000000    0.000000   -0.000000
         Rot=    0.999962   -0.007938   -0.001130   -0.003527 Ang=  -1.00 deg.
 ExpMin= 3.60D-02 ExpMax= 7.00D+03 ExpMxC= 1.05D+03 IAcc=3 IRadAn=         5 AccDes= 0.00D+00
 Harris functional with IExCor= 4639 and IRadAn=       5 diagonalized for initial guess.
 HarFok:  IExCor= 4639 AccDes= 0.00D+00 IRadAn=         5 IDoV= 1 UseB2=F ITyADJ=14
 ICtDFT=  3500011 ScaDFX=  1.000000  1.000000  1.000000  1.000000
 FoFCou: FMM=F IPFlag=           0 FMFlag=      100000 FMFlg1=           0
         NFxFlg=           0 DoJE=T BraDBF=F KetDBF=T FulRan=T
         wScrn=  0.000000 ICntrl=       500 IOpCl=  0 I1Cent=   200000004 NGrid=           0
         NMat0=    1 NMatS0=      1 NMatT0=    0 NMatD0=    1 NMtDS0=    0 NMtDT0=    0
 Petite list used in FoFCou.
 Requested convergence on RMS density matrix=1.00D-10 within 128 cycles.
 Requested convergence on MAX density matrix=1.00D-08.
 Requested convergence on             energy=1.00D-08.
 No special actions if energy rises.
 SCF Done:  E(RwB97XD) =  -985.235875552     A.U. after   15 cycles
            NFock= 15  Conv=0.79D-10     -V/T= 2.0083
 Calling FoFJK, ICntrl=      2127 FMM=F ISym2X=0 I1Cent= 0 IOpClX= 0 NMat=1 NMatS=1 NMatT=0.
 ***** Axes restored to original set *****
 -------------------------------------------------------------------
 Center     Atomic                   Forces (Hartrees/Bohr)
 Number     Number              X              Y              Z
 -------------------------------------------------------------------
      1        6          -0.001518850   -0.001002155   -0.001834047
      2        8           0.002947510    0.001821825    0.000449191
      3        8          -0.001745965   -0.000823026    0.003106063
      4        1          -0.000357944   -0.000441433   -0.002580987
      5        6           0.000410875   -0.000473697   -0.000635194
      6        9          -0.000632922   -0.000723660    0.000498853
      7        9          -0.000310955    0.000927930    0.000648418
      8        9           0.000713805    0.000165970    0.000804719
      9        8           0.000558603    0.001447889   -0.000468308
     10        1           0.000177916   -0.000633542    0.000259317
     11        1          -0.000633087   -0.000484275    0.000204327
     12        8          -0.000738704   -0.000018759    0.002194949
     13        1           0.000732385    0.000301438   -0.001121425
     14        1           0.000818896   -0.000138625   -0.001077057
     15        8           0.000087978    0.000352937   -0.000195764
     16        1           0.000332546    0.000410060   -0.000029994
     17        1           0.000032412   -0.000211573   -0.000265303
     18        8          -0.000162478    0.001548506   -0.001500652
     19        1           0.000591219   -0.000518253   -0.000228104
     20        1          -0.000949641   -0.001262037    0.001374102
     21        8          -0.001753389   -0.001921929    0.002017095
     22        1           0.000836666    0.000395767   -0.000994478
     23        1          -0.000000414    0.001400930   -0.000644774
     24        8           0.000814605   -0.000668286    0.000436821
     25        1          -0.000290342   -0.000354709    0.000646818
     26        1           0.000039275    0.000902706   -0.001064584
 -------------------------------------------------------------------
 Cartesian Forces:  Max     0.003106063 RMS     0.001049501

 GradGradGradGradGradGradGradGradGradGradGradGradGradGradGradGradGradGrad
 Berny optimization.
 Using GEDIIS/GDIIS optimizer.
 FormGI is forming the generalized inverse of G from B-inverse, IUseBI=4.
 Internal  Forces:  Max     0.003480866 RMS     0.000694884
 Search for a local minimum.
 Step number   7 out of a maximum of  156
 All quantities printed in internal units (Hartrees-Bohrs-Radians)
 Mixed Optimization -- En-DIIS/RFO-DIIS
 Swapping is turned off.
 Update second derivatives using D2CorX and points    6    7
 DE= -1.47D-04 DEPred=-5.55D-04 R= 2.66D-01
 Trust test= 2.66D-01 RLast= 6.62D-01 DXMaxT set to 2.52D-01
 ITU=  0  0 -1  0  0  1  0
     Eigenvalues ---   -0.01514  -0.00029   0.00018   0.00096   0.00120
     Eigenvalues ---    0.00195   0.00259   0.00274   0.00327   0.00472
     Eigenvalues ---    0.00513   0.00599   0.00640   0.00687   0.00837
     Eigenvalues ---    0.00997   0.01046   0.01118   0.01277   0.01417
     Eigenvalues ---    0.01481   0.01722   0.01776   0.01848   0.02001
     Eigenvalues ---    0.02187   0.02266   0.02640   0.02815   0.02884
     Eigenvalues ---    0.03253   0.03436   0.03617   0.03861   0.04511
     Eigenvalues ---    0.04668   0.05633   0.06446   0.06956   0.08708
     Eigenvalues ---    0.08819   0.09765   0.10751   0.11391   0.13661
     Eigenvalues ---    0.14338   0.19577   0.20021   0.21954   0.22898
     Eigenvalues ---    0.24836   0.27655   0.35895   0.37297   0.38241
     Eigenvalues ---    0.38706   0.42947   0.47920   0.48339   0.50356
     Eigenvalues ---    0.51272   0.51938   0.52961   0.53675   0.54983
     Eigenvalues ---    0.55972   0.57324   0.57413   0.57487   0.57769
     Eigenvalues ---    0.74858   1.17827
 Use linear search instead of GDIIS.
 RFO step:  Lambda=-1.57675933D-02 EMin=-1.51433390D-02
 I=     1 Eig=   -1.51D-02 Dot1= -1.87D-03
 I=     1 Stepn= -6.00D-01 RXN=   6.00D-01 EDone=F
 I=     2 Eig=   -2.92D-04 Dot1=  1.42D-04
 I=     2 Stepn=  3.00D-01 RXN=   6.71D-01 EDone=F
 Mixed    2 eigenvectors in step.  Raw Step.Grad=  2.01D-03.
 RFO eigenvector is Hessian eigenvector with negative curvature.
 Taking step of  6.00D-01 in eigenvector direction(s).  Step.Grad= -2.87D-04.
 Quartic linear search produced a step of -0.35269.
 Maximum step size (   0.252) exceeded in Quadratic search.
    -- Step size not scaled.
 Iteration  1 RMS(Cart)=  0.09877021 RMS(Int)=  0.00520054
 Iteration  2 RMS(Cart)=  0.01038001 RMS(Int)=  0.00182033
 Iteration  3 RMS(Cart)=  0.00007154 RMS(Int)=  0.00181987
 Iteration  4 RMS(Cart)=  0.00000030 RMS(Int)=  0.00181987
 Variable       Old X    -DE/DX   Delta X   Delta X   Delta X     New X
                                 (Linear)    (Quad)   (Total)
    R1        2.29068  -0.00348   0.00002  -0.00904  -0.00887   2.28180
    R2        2.46841  -0.00194   0.00058  -0.01284  -0.01199   2.45642
    R3        2.92144   0.00127  -0.00083   0.01635   0.01551   2.93696
    R4        3.73074   0.00023  -0.00398   0.01102   0.00705   3.73779
    R5        1.88685   0.00265  -0.00095   0.03012   0.02935   1.91620
    R6        3.03891  -0.00001   0.00197  -0.00315  -0.00103   3.03788
    R7        2.52741  -0.00083   0.00024  -0.00284  -0.00260   2.52481
    R8        2.54371  -0.00053   0.00027  -0.00725  -0.00698   2.53673
    R9        2.52349  -0.00034  -0.00036   0.00529   0.00493   2.52842
   R10        1.85729  -0.00077  -0.00084  -0.00161  -0.00233   1.85496
   R11        1.81448  -0.00044   0.00029  -0.00323  -0.00294   1.81155
   R12        3.37461  -0.00015   0.00683   0.03262   0.03954   3.41414
   R13        1.83510  -0.00056   0.00025  -0.00458  -0.00433   1.83077
   R14        1.84842  -0.00082  -0.00017  -0.00443  -0.00471   1.84371
   R15        3.95617   0.00005  -0.03039  -0.03623  -0.06604   3.89013
   R16        3.45025   0.00009   0.00427  -0.01702  -0.01269   3.43756
   R17        1.84160  -0.00000   0.00037  -0.00208  -0.00206   1.83954
   R18        1.81429  -0.00034   0.00005  -0.00102  -0.00097   1.81331
   R19        3.58631   0.00015  -0.00670   0.09255   0.08600   3.67231
   R20        1.81568  -0.00028   0.00016  -0.00353  -0.00337   1.81231
   R21        1.82870  -0.00090  -0.00020  -0.00245  -0.00248   1.82622
   R22        3.72639   0.00027   0.00123   0.05939   0.06006   3.78645
   R23        1.88583   0.00055   0.00053  -0.00701  -0.00684   1.87900
   R24        1.81373  -0.00004   0.00034  -0.00413  -0.00379   1.80993
   R25        3.09165   0.00043   0.00550   0.01400   0.01920   3.11085
   R26        1.83775  -0.00053   0.00024  -0.00602  -0.00635   1.83140
   R27        1.83559  -0.00069   0.00008  -0.00720  -0.00716   1.82843
    A1        2.23781  -0.00113  -0.00110  -0.00624  -0.00816   2.22964
    A2        2.09272   0.00086   0.00001   0.00964   0.00996   2.10268
    A3        1.95103   0.00026   0.00094  -0.00202  -0.00079   1.95024
    A4        2.40299   0.00122   0.00298  -0.02337  -0.02253   2.38046
    A5        1.91481   0.00029  -0.00083  -0.00110  -0.00281   1.91200
    A6        1.96743   0.00055   0.00029  -0.00349  -0.00327   1.96416
    A7        1.90153   0.00145  -0.00158   0.03070   0.02904   1.93057
    A8        1.92878   0.00135   0.00031  -0.00147  -0.00125   1.92753
    A9        1.88576  -0.00109   0.00012  -0.00619  -0.00613   1.87963
   A10        1.89051  -0.00118   0.00068  -0.01458  -0.01395   1.87656
   A11        1.88780  -0.00123   0.00018  -0.00543  -0.00536   1.88244
   A12        1.90086   0.00018  -0.00668   0.07709   0.06862   1.96948
   A13        2.25516   0.00029   0.00080   0.02126   0.01896   2.27412
   A14        1.87827  -0.00010  -0.00185  -0.00309  -0.00851   1.86976
   A15        1.70684  -0.00002  -0.00788   0.00081  -0.00627   1.70058
   A16        1.93771  -0.00026   0.00184  -0.00407  -0.00293   1.93478
   A17        1.24006  -0.00016   0.00014   0.01167   0.01190   1.25196
   A18        1.76670   0.00063   0.00070   0.01481   0.01532   1.78202
   A19        2.90572  -0.00035  -0.00258  -0.00558  -0.00801   2.89771
   A20        1.57365  -0.00024  -0.00474   0.00567   0.00137   1.57502
   A21        2.73376  -0.00020   0.00728  -0.02002  -0.01326   2.72050
   A22        1.87369  -0.00002   0.00159  -0.01150  -0.00991   1.86379
   A23        1.85600   0.00090   0.00062   0.00944   0.01321   1.86921
   A24        2.01348   0.00047   0.00053   0.08537   0.08828   2.10177
   A25        1.94583  -0.00107  -0.04700  -0.03786  -0.08508   1.86075
   A26        2.32375   0.00114   0.04519   0.03908   0.08266   2.40642
   A27        1.36129  -0.00090   0.00340  -0.11119  -0.10768   1.25361
   A28        1.64708  -0.00053  -0.00943  -0.01542  -0.02626   1.62082
   A29        2.44788  -0.00019   0.03051  -0.12553  -0.09108   2.35680
   A30        1.89268   0.00009   0.00182   0.00536  -0.00005   1.89264
   A31        2.15233   0.00044  -0.02369   0.16241   0.13082   2.28314
   A32        1.86891   0.00077  -0.00151   0.04898   0.04039   1.90930
   A33        1.86378  -0.00011   0.01218  -0.00940   0.00196   1.86574
   A34        1.80219   0.00021  -0.00539   0.02280   0.01720   1.81939
   A35        1.86585   0.00032  -0.00271   0.01951   0.01553   1.88138
   A36        2.76842  -0.00005   0.00678   0.01842   0.02464   2.79306
   A37        2.61379   0.00027  -0.00057  -0.02181  -0.02322   2.59057
   A38        3.02723  -0.00030  -0.00434   0.01408   0.00864   3.03586
   A39        3.01089   0.00031   0.00130   0.01072   0.01305   3.02393
   A40        3.14510  -0.00006  -0.00330  -0.02925  -0.03434   3.11075
   A41        3.07092  -0.00009   0.00117  -0.02684  -0.02603   3.04489
   A42        2.91572  -0.00002   0.00063  -0.02519  -0.02331   2.89241
   A43        3.11573   0.00011   0.00076   0.02348   0.02489   3.14061
   A44        3.66123   0.00062   0.00848  -0.06578  -0.05944   3.60179
   A45        3.39257  -0.00026  -0.00144  -0.03109  -0.03187   3.36070
    D1       -0.38882  -0.00008  -0.00276   0.01475   0.01175  -0.37708
    D2        2.81941   0.00015   0.00013  -0.01347  -0.01367   2.80573
    D3        0.17011   0.00014  -0.00560   0.06995   0.06376   0.23387
    D4       -3.03369  -0.00004  -0.00833   0.09668   0.08772  -2.94597
    D5       -2.63789  -0.00000  -0.00483   0.03850   0.03377  -2.60412
    D6        1.55216   0.00003  -0.00410   0.02760   0.02361   1.57577
    D7       -0.51967  -0.00017  -0.00353   0.01626   0.01280  -0.50687
    D8        0.56008   0.00024  -0.00231   0.01488   0.01249   0.57256
    D9       -1.53306   0.00027  -0.00157   0.00398   0.00232  -1.53073
   D10        2.67830   0.00008  -0.00101  -0.00737  -0.00849   2.66981
   D11       -1.71256  -0.00039  -0.00646  -0.11596  -0.12213  -1.83469
   D12        1.32989   0.00007   0.00143  -0.08098  -0.08045   1.24944
   D13       -2.64822   0.00062  -0.01025   0.04598   0.03691  -2.61131
   D14        0.30955   0.00077   0.00447   0.06318   0.06902   0.37857
   D15       -1.50759   0.00010   0.00633   0.04501   0.05253  -1.45506
   D16       -2.97229   0.00041   0.01245   0.03372   0.04691  -2.92538
   D17       -2.19937   0.00021   0.01157  -0.05579  -0.04414  -2.24351
   D18        2.26668  -0.00046   0.01343  -0.07396  -0.06063   2.20605
   D19        0.80198  -0.00016   0.01954  -0.08525  -0.06626   0.73572
   D20        0.86401   0.00014  -0.00845  -0.00625  -0.01409   0.84993
   D21       -0.93311  -0.00004  -0.00054  -0.01248  -0.01298  -0.94609
   D22        2.08065  -0.00010  -0.01054   0.00923  -0.00030   2.08035
   D23        0.89330  -0.00074  -0.06872  -0.05626  -0.12612   0.76719
   D24        1.51152   0.00014  -0.11523   0.07537  -0.04022   1.47131
   D25       -1.06547  -0.00057  -0.07244  -0.04822  -0.12093  -1.18640
   D26        0.65697   0.00019   0.00597  -0.03872  -0.03441   0.62256
   D27       -1.22704   0.00001   0.00225  -0.04600  -0.04365  -1.27069
   D28        2.89985  -0.00043  -0.00930   0.00052  -0.00573   2.89412
   D29        2.35613  -0.00003  -0.00992  -0.01534  -0.03017   2.32595
   D30       -2.39220  -0.00090  -0.02054  -0.04690  -0.07044  -2.46263
   D31       -0.06712   0.00098  -0.04432   0.17704   0.14063   0.07351
   D32        2.33017   0.00039   0.05887   0.15062   0.20868   2.53885
   D33        0.12190  -0.00014   0.08491   0.06130   0.14561   0.26751
   D34       -1.08496  -0.00036  -0.03520  -0.16628  -0.19956  -1.28452
   D35        1.03416   0.00034  -0.06781  -0.11970  -0.18810   0.84606
   D36       -0.38533  -0.00038  -0.00248   0.00571   0.00430  -0.38103
   D37        1.54507   0.00001  -0.00309   0.03150   0.02831   1.57338
   D38       -1.71435   0.00064  -0.00289   0.11670   0.11346  -1.60089
   D39        0.21605   0.00102  -0.00349   0.14249   0.13747   0.35352
   D40        2.13514  -0.00048   0.02872  -0.12529  -0.09477   2.04037
   D41       -2.21765  -0.00009   0.02811  -0.09950  -0.07076  -2.28841
   D42       -0.45955   0.00014   0.02503   0.08289   0.10894  -0.35061
   D43       -2.37944  -0.00019   0.02708   0.05277   0.08163  -2.29781
   D44        0.16908   0.00048   0.00543   0.05213   0.05730   0.22637
   D45        2.13154   0.00057   0.01565   0.05881   0.07328   2.20482
         Item               Value     Threshold  Converged?
 Maximum Force            0.003481     0.000015     NO 
 RMS     Force            0.000695     0.000010     NO 
 Maximum Displacement     0.420564     0.000060     NO 
 RMS     Displacement     0.100019     0.000040     NO 
 Predicted change in Energy=-4.024519D-03
 GradGradGradGradGradGradGradGradGradGradGradGradGradGradGradGradGradGrad

                          Input orientation:                          
 ---------------------------------------------------------------------
 Center     Atomic      Atomic             Coordinates (Angstroms)
 Number     Number       Type             X           Y           Z
 ---------------------------------------------------------------------
      1          6           0        1.494899   -2.156687    2.865845
      2          8           0        0.548832   -2.753090    2.410581
      3          8           0        2.575020   -1.785223    2.245323
      4          1           0        2.437698   -1.870760    1.244303
      5          6           0        1.541884   -1.787233    4.374733
      6          9           0        2.216357   -0.657016    4.604481
      7          9           0        2.130149   -2.764485    5.082480
      8          9           0        0.303700   -1.621883    4.854066
      9          8           0        1.924638   -1.719970   -0.271723
     10          1           0        1.333105   -0.946989   -0.398720
     11          1           0        2.386946   -1.860757   -1.099625
     12          8           0        0.204457    0.463552   -0.424144
     13          1           0        0.534617    0.902705    0.373799
     14          1           0       -0.693443    0.194859   -0.153097
     15          8           0        0.363687    0.421489    2.220998
     16          1           0       -0.532497    0.083417    2.047363
     17          1           0        0.310266    0.950998    3.019451
     18          8           0       -0.084609   -1.486675   -2.482247
     19          1           0       -0.677565   -1.498518   -3.235907
     20          1           0       -0.011419   -0.567579   -2.192721
     21          8           0       -1.937963   -0.612394    0.899788
     22          1           0       -1.675615   -1.522711    0.597835
     23          1           0       -2.891316   -0.566089    0.979219
     24          8           0       -0.924929   -2.849149   -0.024241
     25          1           0       -0.498284   -2.570681   -0.848652
     26          1           0       -0.228006   -3.050460    0.616036
 ---------------------------------------------------------------------
                    Distance matrix (angstroms):
                    1          2          3          4          5
     1  C    0.000000
     2  O    1.207478   0.000000
     3  O    1.299883   2.251558   0.000000
     4  H    1.897373   2.388833   1.014010   0.000000
     5  C    1.554170   2.403523   2.366803   3.257154   0.000000
     6  F    2.406735   3.462278   2.639530   3.579520   1.336073
     7  F    2.384624   3.104793   3.034192   3.952839   1.342379
     8  F    2.378653   2.703763   3.462818   4.200747   1.337983
     9  O    3.196831   3.186680   2.600534   1.607576   4.662679
    10  H    3.485246   3.430635   3.039072   2.184721   4.851335
    11  H    4.075325   4.061583   3.351083   2.344498   5.539686
    12  O    4.399423   4.301284   4.219314   3.635944   5.466623
    13  H    4.061074   4.184916   3.858861   3.474421   4.925224
    14  H    4.408245   4.099523   4.511762   4.002943   5.424631
    15  O    2.888332   3.185619   3.124126   3.241891   3.302298
    16  H    3.130226   3.057282   3.631483   3.644965   3.635799
    17  H    3.329363   3.761370   3.635284   3.954673   3.294174
    18  O    5.616569   5.093605   5.432557   4.516273   7.053650
    19  H    6.510312   5.912768   6.380078   5.469525   7.932915
    20  H    5.512110   5.126473   5.279069   4.416966   6.857970
    21  O    4.246736   3.612371   4.853144   4.566025   5.056167
    22  H    3.949424   3.122186   4.566292   4.178325   4.968624
    23  H    5.032717   4.320461   5.741962   5.492797   5.716114
    24  O    3.832450   2.847729   4.304940   3.724743   5.154009
    25  H    4.235759   3.428166   4.431120   3.672920   5.662139
    26  H    2.971342   1.977953   3.480281   2.982011   4.342356
                    6          7          8          9         10
     6  F    0.000000
     7  F    2.162716   0.000000
     8  F    2.156738   2.166478   0.000000
     9  O    4.999234   5.459005   5.376873   0.000000
    10  H    5.088835   5.829419   5.395082   0.981601   0.000000
    11  H    5.832231   6.253086   6.312163   0.958630   1.561032
    12  O    5.530867   6.667190   5.676124   2.783887   1.806686
    13  H    4.812448   6.177838   5.147782   3.037645   2.157715
    14  H    5.641558   6.643919   5.419089   3.245765   2.339026
    15  O    3.205706   4.632375   3.333469   3.638141   3.110534
    16  H    3.826656   4.940866   3.388931   3.829867   3.244308
    17  H    2.954862   4.623081   3.159996   4.535647   4.041342
    18  O    7.496966   7.985176   7.347826   2.996317   2.577257
    19  H    8.399678   8.870259   8.150200   3.950556   3.520881
    20  H    7.153527   7.895648   7.132185   2.960837   2.273793
    21  O    5.566428   6.218999   4.656226   4.185553   3.535245
    22  H    5.652441   6.011479   4.694999   3.709025   3.221331
    23  H    6.264113   6.847248   5.131984   5.107809   4.459768
    24  O    6.008178   5.951409   5.178184   3.075114   2.976099
    25  H    6.384987   6.490343   5.836470   2.631940   2.488534
    26  H    5.254635   5.058834   4.503825   2.681827   2.809162
                   11         12         13         14         15
    11  H    0.000000
    12  O    3.259132   0.000000
    13  H    3.638520   0.968800   0.000000
    14  H    3.822338   0.975647   1.512216   0.000000
    15  O    4.508742   2.650264   1.916489   2.608680   0.000000
    16  H    4.712377   2.606905   2.147274   2.209151   0.973441
    17  H    5.402347   3.479533   2.655587   3.412366   0.959564
    18  O    2.856600   2.850041   3.774861   2.936524   5.095348
    19  H    3.753151   3.540295   4.501692   3.517313   5.877792
    20  H    2.935869   2.058567   3.007809   2.281783   4.538708
    21  O    4.925535   2.738689   2.947175   1.819081   2.848176
    22  H    4.415885   2.919649   3.289067   2.116272   3.251664
    23  H    5.818746   3.551534   3.776361   2.586856   3.621100
    24  O    3.619652   3.522701   4.045383   3.055515   4.171175
    25  H    2.981867   3.143346   3.824354   2.858338   4.372508
    26  H    3.346170   3.690160   4.033335   3.367535   3.870457
                   16         17         18         19         20
    16  H    0.000000
    17  H    1.551742   0.000000
    18  O    4.814890   6.030494   0.000000
    19  H    5.516929   6.790099   0.959031   0.000000
    20  H    4.321300   5.438410   0.966395   1.548752   0.000000
    21  O    1.943301   3.462904   3.954421   4.413365   3.643788
    22  H    2.446936   3.990887   3.466916   3.961599   3.386595
    23  H    2.669609   4.088304   4.550476   4.851536   4.284275
    24  O    3.611854   5.023036   2.933302   3.492877   3.277555
    25  H    3.928398   5.293222   2.003704   2.623101   2.460889
    26  H    3.458699   4.698703   3.473520   4.177091   3.755093
                   21         22         23         24         25
    21  O    0.000000
    22  H    0.994323   0.000000
    23  H    0.957776   1.593269   0.000000
    24  O    2.623574   1.646192   3.175842   0.000000
    25  H    2.994095   2.139317   3.617472   0.969135   0.000000
    26  H    2.991427   2.104738   3.660222   0.967566   1.564784
                   26
    26  H    0.000000
 Stoichiometry    C2H13F3O8
 Framework group  C1[X(C2H13F3O8)]
 Deg. of freedom    72
 Full point group                 C1      NOp   1
 Largest Abelian subgroup         C1      NOp   1
 Largest concise Abelian subgroup C1      NOp   1
                         Standard orientation:                         
 ---------------------------------------------------------------------
 Center     Atomic      Atomic             Coordinates (Angstroms)
 Number     Number       Type             X           Y           Z
 ---------------------------------------------------------------------
      1          6           0        1.315308   -0.674409    0.282541
      2          8           0        0.642644   -0.420679    1.252668
      3          8           0        1.045588   -1.509237   -0.676629
      4          1           0        0.069859   -1.780531   -0.625959
      5          6           0        2.708065   -0.011070    0.093711
      6          9           0        3.023098    0.160998   -1.193238
      7          9           0        3.669449   -0.763388    0.652049
      8          9           0        2.736102    1.191538    0.679498
      9          8           0       -1.537519   -1.803488   -0.615394
     10          1           0       -1.932731   -0.968241   -0.946622
     11          1           0       -2.148921   -2.509852   -0.830353
     12          8           0       -2.476237    0.661969   -1.504413
     13          1           0       -1.666091    0.910333   -1.974044
     14          1           0       -2.486190    1.296995   -0.763785
     15          8           0        0.064269    1.389666   -1.303951
     16          1           0       -0.355287    1.838737   -0.549037
     17          1           0        0.739944    1.983059   -1.638781
     18          8           0       -4.294574   -0.857714    0.078919
     19          1           0       -5.194713   -0.656030    0.341245
     20          1           0       -4.097182   -0.317588   -0.697753
     21          8           0       -1.817484    2.163752    0.689011
     22          1           0       -1.917899    1.365721    1.273597
     23          1           0       -2.059215    2.949933    1.179746
     24          8           0       -2.114894   -0.141151    1.906430
     25          1           0       -2.779551   -0.590371    1.362688
     26          1           0       -1.264455   -0.576571    1.753636
 ---------------------------------------------------------------------
 Rotational constants (GHZ):           0.9660065           0.3229395           0.3107049
 Standard basis: 6-31++G(d,p) (6D, 7F)
 There are   325 symmetry adapted cartesian basis functions of A   symmetry.
 There are   325 symmetry adapted basis functions of A   symmetry.
   325 basis functions,   520 primitive gaussians,   325 cartesian basis functions
    58 alpha electrons       58 beta electrons
       nuclear repulsion energy      1033.4218980875 Hartrees.
 NAtoms=   26 NActive=   26 NUniq=   26 SFac= 1.00D+00 NAtFMM=   60 NAOKFM=F Big=F
 Integral buffers will be    131072 words long.
 Raffenetti 2 integral format.
 Two-electron integral symmetry is turned on.
 Nuclear repulsion after empirical dispersion term =     1033.4053690568 Hartrees.
 One-electron integrals computed using PRISM.
 NBasis=   325 RedAO= T EigKep=  5.18D-05  NBF=   325
 NBsUse=   325 1.00D-06 EigRej= -1.00D+00 NBFU=   325
 Initial guess from the checkpoint file:  "/local_scratch/slurm.5787810/Gau-1556433.chk"
 B after Tr=     0.000000    0.000000    0.000000
         Rot=    0.999978   -0.003996   -0.003999   -0.003381 Ang=  -0.75 deg.
 ExpMin= 3.60D-02 ExpMax= 7.00D+03 ExpMxC= 1.05D+03 IAcc=3 IRadAn=         5 AccDes= 0.00D+00
 Harris functional with IExCor= 4639 and IRadAn=       5 diagonalized for initial guess.
 HarFok:  IExCor= 4639 AccDes= 0.00D+00 IRadAn=         5 IDoV= 1 UseB2=F ITyADJ=14
 ICtDFT=  3500011 ScaDFX=  1.000000  1.000000  1.000000  1.000000
 FoFCou: FMM=F IPFlag=           0 FMFlag=      100000 FMFlg1=           0
         NFxFlg=           0 DoJE=T BraDBF=F KetDBF=T FulRan=T
         wScrn=  0.000000 ICntrl=       500 IOpCl=  0 I1Cent=   200000004 NGrid=           0
         NMat0=    1 NMatS0=      1 NMatT0=    0 NMatD0=    1 NMtDS0=    0 NMtDT0=    0
 Petite list used in FoFCou.
 Requested convergence on RMS density matrix=1.00D-10 within 128 cycles.
 Requested convergence on MAX density matrix=1.00D-08.
 Requested convergence on             energy=1.00D-08.
 No special actions if energy rises.
 SCF Done:  E(RwB97XD) =  -985.234765428     A.U. after   16 cycles
            NFock= 16  Conv=0.52D-10     -V/T= 2.0082
 Calling FoFJK, ICntrl=      2127 FMM=F ISym2X=0 I1Cent= 0 IOpClX= 0 NMat=1 NMatS=1 NMatT=0.
 ***** Axes restored to original set *****
 -------------------------------------------------------------------
 Center     Atomic                   Forces (Hartrees/Bohr)
 Number     Number              X              Y              Z
 -------------------------------------------------------------------
      1        6           0.001218528    0.001041075    0.003793072
      2        8          -0.004526141   -0.002313039    0.000007054
      3        8           0.002707246    0.000932576   -0.010165961
      4        1           0.001048814    0.001209020    0.007821248
      5        6          -0.002792776    0.000569898    0.001116815
      6        9           0.001818918    0.001742388   -0.001042271
      7        9           0.000557741   -0.001852917   -0.001506347
      8        9          -0.000302906   -0.001083739   -0.001165706
      9        8           0.000235643    0.001245385    0.000910981
     10        1          -0.000300871    0.000202431    0.001881771
     11        1           0.000480073   -0.001212010   -0.001188723
     12        8          -0.000302060   -0.000934708   -0.008638923
     13        1           0.002518125    0.000083772    0.001018131
     14        1          -0.000439283   -0.000022845   -0.000112920
     15        8          -0.001711590    0.001481592    0.002771880
     16        1          -0.001179573   -0.002143984    0.002314362
     17        1           0.000413740    0.000245265    0.001130212
     18        8           0.000830605   -0.001002763    0.000942354
     19        1          -0.000483959    0.000081566   -0.000909614
     20        1          -0.000094074    0.001191207    0.000716696
     21        8           0.003148173    0.003957995    0.001009558
     22        1          -0.001425870   -0.002793011    0.000677785
     23        1          -0.000991029   -0.001253256   -0.000219384
     24        8          -0.004874055    0.000216110   -0.000702131
     25        1           0.001883372   -0.000516191   -0.001207190
     26        1           0.002563209    0.000928180    0.000747250
 -------------------------------------------------------------------
 Cartesian Forces:  Max     0.010165961 RMS     0.002386452

 GradGradGradGradGradGradGradGradGradGradGradGradGradGradGradGradGradGrad
 Berny optimization.
 Using GEDIIS/GDIIS optimizer.
 FormGI is forming the generalized inverse of G from B-inverse, IUseBI=4.
 Internal  Forces:  Max     0.009374941 RMS     0.002393682
 Search for a local minimum.
 Step number   8 out of a maximum of  156
 All quantities printed in internal units (Hartrees-Bohrs-Radians)
 Mixed Optimization -- RFO/linear search
 Update second derivatives using D2CorX and points    8    7
 ITU=  0  0  0 -1  0  0  1  0
 Use linear search instead of GDIIS.
     Eigenvalues ---   -0.00028   0.00018   0.00093   0.00111   0.00195
     Eigenvalues ---    0.00234   0.00267   0.00327   0.00386   0.00513
     Eigenvalues ---    0.00561   0.00617   0.00648   0.00811   0.00906
     Eigenvalues ---    0.01024   0.01066   0.01254   0.01401   0.01468
     Eigenvalues ---    0.01552   0.01718   0.01771   0.01919   0.02120
     Eigenvalues ---    0.02182   0.02384   0.02651   0.02854   0.02888
     Eigenvalues ---    0.03252   0.03431   0.03687   0.03851   0.04611
     Eigenvalues ---    0.05391   0.05829   0.06863   0.06962   0.08762
     Eigenvalues ---    0.09343   0.09788   0.10802   0.12433   0.13672
     Eigenvalues ---    0.14472   0.19656   0.21278   0.22129   0.24231
     Eigenvalues ---    0.24860   0.27863   0.36273   0.37372   0.38264
     Eigenvalues ---    0.39900   0.44242   0.48096   0.48503   0.50642
     Eigenvalues ---    0.51544   0.52677   0.53408   0.54158   0.55409
     Eigenvalues ---    0.56017   0.57348   0.57488   0.57505   0.57806
     Eigenvalues ---    0.74935   1.19411
 RFO step:  Lambda=-1.25041299D-03 EMin=-2.77700947D-04
 Quartic linear search produced a step of -0.68573.
 Maximum step size (   0.252) exceeded in Quadratic search.
    -- Step size scaled by   0.492
 Iteration  1 RMS(Cart)=  0.06752449 RMS(Int)=  0.01250748
 Iteration  2 RMS(Cart)=  0.00943966 RMS(Int)=  0.00211300
 Iteration  3 RMS(Cart)=  0.00038145 RMS(Int)=  0.00210084
 Iteration  4 RMS(Cart)=  0.00000233 RMS(Int)=  0.00210084
 Iteration  5 RMS(Cart)=  0.00000004 RMS(Int)=  0.00210084
 Variable       Old X    -DE/DX   Delta X   Delta X   Delta X     New X
                                 (Linear)    (Quad)   (Total)
    R1        2.28180   0.00487   0.00608  -0.00068   0.00541   2.28721
    R2        2.45642   0.00509   0.00822  -0.00075   0.00706   2.46348
    R3        2.93696  -0.00269  -0.01064   0.00075  -0.00989   2.92707
    R4        3.73779  -0.00056  -0.00483  -0.01131  -0.01586   3.72193
    R5        1.91620  -0.00854  -0.02013   0.00033  -0.02028   1.89592
    R6        3.03788  -0.00064   0.00070   0.00210   0.00232   3.04020
    R7        2.52481   0.00221   0.00178   0.00029   0.00208   2.52689
    R8        2.53673   0.00080   0.00479  -0.00066   0.00413   2.54086
    R9        2.52842  -0.00027  -0.00338  -0.00020  -0.00358   2.52484
   R10        1.85496   0.00014   0.00160  -0.00288  -0.00156   1.85340
   R11        1.81155   0.00144   0.00201  -0.00013   0.00188   1.81343
   R12        3.41414  -0.00008  -0.02711   0.03292   0.00560   3.41974
   R13        1.83077   0.00173   0.00297  -0.00359  -0.00062   1.83015
   R14        1.84371   0.00424   0.00323   0.00351   0.00784   1.85155
   R15        3.89013  -0.00122   0.04529  -0.11084  -0.06664   3.82349
   R16        3.43756   0.00512   0.00870  -0.04414  -0.03483   3.40274
   R17        1.83954   0.00024   0.00142  -0.00197  -0.00025   1.83929
   R18        1.81331   0.00105   0.00067  -0.00000   0.00067   1.81398
   R19        3.67231   0.00170  -0.05897   0.02788  -0.03121   3.64110
   R20        1.81231   0.00101   0.00231  -0.00065   0.00166   1.81397
   R21        1.82622   0.00007   0.00170  -0.00039   0.00112   1.82734
   R22        3.78645  -0.00052  -0.04118   0.04885   0.00854   3.79499
   R23        1.87900   0.00209   0.00469  -0.00189   0.00273   1.88173
   R24        1.80993   0.00091   0.00260  -0.00047   0.00213   1.81206
   R25        3.11085   0.00032  -0.01317   0.02029   0.00683   3.11768
   R26        1.83140   0.00129   0.00435  -0.00498  -0.00013   1.83127
   R27        1.82843   0.00174   0.00491  -0.00068   0.00454   1.83298
    A1        2.22964   0.00204   0.00560  -0.00158   0.00419   2.23383
    A2        2.10268  -0.00183  -0.00683   0.00099  -0.00589   2.09679
    A3        1.95024  -0.00023   0.00054   0.00058   0.00105   1.95129
    A4        2.38046  -0.00235   0.01545   0.01030   0.02712   2.40758
    A5        1.91200   0.00068   0.00193  -0.00132  -0.00012   1.91188
    A6        1.96416  -0.00132   0.00224  -0.00052   0.00174   1.96591
    A7        1.93057  -0.00365  -0.01991   0.00211  -0.01778   1.91279
    A8        1.92753  -0.00123   0.00086  -0.00011   0.00078   1.92830
    A9        1.87963   0.00228   0.00421  -0.00058   0.00365   1.88327
   A10        1.87656   0.00240   0.00956  -0.00095   0.00863   1.88519
   A11        1.88244   0.00190   0.00367  -0.00003   0.00368   1.88612
   A12        1.96948   0.00063  -0.04705   0.00995  -0.03570   1.93378
   A13        2.27412  -0.00020  -0.01300   0.03180   0.02049   2.29461
   A14        1.86976  -0.00013   0.00583  -0.00845  -0.00033   1.86944
   A15        1.70058  -0.00109   0.00430  -0.00003   0.01102   1.71160
   A16        1.93478  -0.00105   0.00201  -0.01318  -0.00933   1.92545
   A17        1.25196  -0.00012  -0.00816   0.00474   0.00221   1.25417
   A18        1.78202  -0.00009  -0.01050   0.00796  -0.00286   1.77916
   A19        2.89771  -0.00160   0.00549  -0.05858  -0.05590   2.84181
   A20        1.57502   0.00135  -0.00094   0.07808   0.07800   1.65302
   A21        2.72050   0.00244   0.00910   0.06515   0.07504   2.79553
   A22        1.86379   0.00082   0.00679  -0.00289   0.00390   1.86768
   A23        1.86921  -0.00049  -0.00906   0.00899  -0.00253   1.86669
   A24        2.10177  -0.00059  -0.06054   0.04239  -0.01818   2.08359
   A25        1.86075   0.00019   0.05834  -0.07108  -0.01184   1.84891
   A26        2.40642   0.00092  -0.05668   0.03583  -0.02065   2.38577
   A27        1.25361   0.00937   0.07384   0.00934   0.08125   1.33486
   A28        1.62082  -0.00162   0.01801  -0.06637  -0.04741   1.57341
   A29        2.35680  -0.00125   0.06246  -0.03268   0.02280   2.37960
   A30        1.89264   0.00443   0.00003   0.00849   0.01545   1.90808
   A31        2.28314  -0.00627  -0.08970   0.08959   0.00249   2.28563
   A32        1.90930  -0.00116  -0.02769  -0.03625  -0.05924   1.85006
   A33        1.86574   0.00320  -0.00135   0.04648   0.04511   1.91085
   A34        1.81939  -0.00141  -0.01179  -0.00896  -0.02175   1.79764
   A35        1.88138  -0.00186  -0.01065   0.00027  -0.00812   1.87326
   A36        2.79306  -0.00078  -0.01690   0.02036   0.00296   2.79603
   A37        2.59057   0.00255   0.01592   0.00506   0.02095   2.61153
   A38        3.03586  -0.00036  -0.00592  -0.00607  -0.01248   3.02338
   A39        3.02393   0.00242  -0.00895   0.01382   0.00506   3.02899
   A40        3.11075   0.00293   0.02355  -0.02396   0.00110   3.11186
   A41        3.04489   0.00181   0.01785  -0.00194   0.01738   3.06227
   A42        2.89241   0.00118   0.01599   0.00025   0.01645   2.90885
   A43        3.14061   0.00048  -0.01707   0.01717  -0.00005   3.14057
   A44        3.60179  -0.00610   0.04076   0.01026   0.05268   3.65447
   A45        3.36070   0.00076   0.02185  -0.00659   0.01536   3.37606
    D1       -0.37708   0.00072  -0.00805  -0.00832  -0.01656  -0.39364
    D2        2.80573   0.00119   0.00938  -0.00809   0.00107   2.80680
    D3        0.23387  -0.00000  -0.04372   0.00343  -0.04056   0.19331
    D4       -2.94597  -0.00048  -0.06015   0.00324  -0.05712  -3.00309
    D5       -2.60412  -0.00072  -0.02316   0.01046  -0.01271  -2.61682
    D6        1.57577  -0.00018  -0.01619   0.01007  -0.00613   1.56964
    D7       -0.50687   0.00058  -0.00877   0.00883   0.00005  -0.50682
    D8        0.57256  -0.00038  -0.00856   0.01070   0.00215   0.57471
    D9       -1.53073   0.00017  -0.00159   0.01031   0.00872  -1.52201
   D10        2.66981   0.00092   0.00582   0.00907   0.01491   2.68472
   D11       -1.83469   0.00122   0.08375   0.03054   0.11404  -1.72065
   D12        1.24944   0.00008   0.05517  -0.03168   0.02377   1.27320
   D13       -2.61131   0.00132  -0.02531   0.02342  -0.00288  -2.61419
   D14        0.37857   0.00069  -0.04733   0.08929   0.04395   0.42253
   D15       -1.45506   0.00108  -0.03602   0.08038   0.04369  -1.41137
   D16       -2.92538  -0.00035  -0.03217  -0.01166  -0.04632  -2.97170
   D17       -2.24351   0.00019   0.03027   0.02437   0.05703  -2.18648
   D18        2.20605   0.00059   0.04158   0.01546   0.05677   2.26281
   D19        0.73572  -0.00084   0.04543  -0.07658  -0.03324   0.70248
   D20        0.84993   0.00021   0.00966   0.02737   0.03717   0.88710
   D21       -0.94609   0.00179   0.00890   0.02795   0.02902  -0.91707
   D22        2.08035   0.00076   0.00021   0.06563   0.07009   2.15044
   D23        0.76719   0.00003   0.08648  -0.06651   0.02220   0.78939
   D24        1.47131   0.00031   0.02758   0.27159   0.29455   1.76586
   D25       -1.18640   0.00160   0.08293  -0.02426   0.05842  -1.12798
   D26        0.62256   0.00313   0.02359  -0.05698  -0.03518   0.58738
   D27       -1.27069  -0.00154   0.02993  -0.08727  -0.05935  -1.33004
   D28        2.89412   0.00305   0.00393   0.07121   0.07451   2.96863
   D29        2.32595   0.00332   0.02069   0.04671   0.07113   2.39708
   D30       -2.46263   0.00074   0.04830  -0.02633   0.02433  -2.43830
   D31        0.07351  -0.00328  -0.09643   0.06455  -0.03797   0.03553
   D32        2.53885   0.00079  -0.14310   0.11217  -0.03226   2.50659
   D33        0.26751   0.00172  -0.09985   0.10061  -0.00101   0.26650
   D34       -1.28452  -0.00005   0.13685  -0.11710   0.01729  -1.26723
   D35        0.84606  -0.00097   0.12898  -0.13686  -0.00876   0.83730
   D36       -0.38103   0.00211  -0.00295   0.02687   0.01890  -0.36213
   D37        1.57338   0.00079  -0.01942   0.04097   0.01836   1.59175
   D38       -1.60089  -0.00591  -0.07780   0.03592  -0.04191  -1.64280
   D39        0.35352  -0.00723  -0.09427   0.05002  -0.04245   0.31107
   D40        2.04037  -0.00158   0.06499  -0.07326  -0.00879   2.03158
   D41       -2.28841  -0.00291   0.04852  -0.05916  -0.00933  -2.29773
   D42       -0.35061  -0.00176  -0.07471   0.04704  -0.03046  -0.38108
   D43       -2.29781  -0.00079  -0.05598   0.03555  -0.02266  -2.32047
   D44        0.22637  -0.00191  -0.03929  -0.05652  -0.09527   0.13110
   D45        2.20482   0.00029  -0.05025  -0.00804  -0.05775   2.14707
         Item               Value     Threshold  Converged?
 Maximum Force            0.009375     0.000015     NO 
 RMS     Force            0.002394     0.000010     NO 
 Maximum Displacement     0.263153     0.000060     NO 
 RMS     Displacement     0.067893     0.000040     NO 
 Predicted change in Energy=-9.632820D-04
 GradGradGradGradGradGradGradGradGradGradGradGradGradGradGradGradGradGrad

                          Input orientation:                          
 ---------------------------------------------------------------------
 Center     Atomic      Atomic             Coordinates (Angstroms)
 Number     Number       Type             X           Y           Z
 ---------------------------------------------------------------------
      1          6           0        1.501253   -2.118274    2.838677
      2          8           0        0.555754   -2.721558    2.383697
      3          8           0        2.578678   -1.728235    2.217031
      4          1           0        2.454568   -1.840376    1.227795
      5          6           0        1.557274   -1.786052    4.350529
      6          9           0        2.228052   -0.657636    4.605025
      7          9           0        2.166773   -2.786877    5.009857
      8          9           0        0.323596   -1.654111    4.846268
      9          8           0        1.945745   -1.766468   -0.296635
     10          1           0        1.349169   -0.999130   -0.427816
     11          1           0        2.403366   -1.913551   -1.127196
     12          8           0        0.211497    0.407556   -0.469777
     13          1           0        0.570393    0.895213    0.286085
     14          1           0       -0.671281    0.141206   -0.138472
     15          8           0        0.274614    0.447537    2.351777
     16          1           0       -0.613075    0.092378    2.169566
     17          1           0        0.210463    0.963473    3.158706
     18          8           0       -0.035303   -1.515926   -2.498484
     19          1           0       -0.628910   -1.532632   -3.252659
     20          1           0        0.040951   -0.593035   -2.220061
     21          8           0       -1.938006   -0.560020    0.932056
     22          1           0       -1.687055   -1.476158    0.633280
     23          1           0       -2.895967   -0.548477    0.972955
     24          8           0       -0.962566   -2.803913   -0.025544
     25          1           0       -0.512287   -2.552707   -0.846055
     26          1           0       -0.277088   -3.023557    0.624623
 ---------------------------------------------------------------------
                    Distance matrix (angstroms):
                    1          2          3          4          5
     1  C    0.000000
     2  O    1.210342   0.000000
     3  O    1.303618   2.259799   0.000000
     4  H    1.892347   2.391252   1.003278   0.000000
     5  C    1.548937   2.397215   2.366099   3.249547   0.000000
     6  F    2.404513   3.462752   2.640385   3.585507   1.337173
     7  F    2.367270   3.081618   3.015007   3.909307   1.344565
     8  F    2.373341   2.693993   3.464647   4.203461   1.336086
     9  O    3.186145   3.166772   2.592408   1.608804   4.663413
    10  H    3.456239   3.391293   3.006410   2.161169   4.847178
    11  H    4.072330   4.048817   3.353943   2.356684   5.544150
    12  O    4.357655   4.248785   4.169423   3.600877   5.464282
    13  H    4.057503   4.181054   3.826779   3.452590   4.968180
    14  H    4.323028   4.007788   4.427803   3.945160   5.369535
    15  O    2.885326   3.181701   3.171885   3.354114   3.260237
    16  H    3.131306   3.054545   3.674802   3.746052   3.604929
    17  H    3.356445   3.781444   3.706816   4.077498   3.285457
    18  O    5.586512   5.063456   5.395744   4.493315   7.036920
    19  H    6.479579   5.880942   6.343847   5.447661   7.915307
    20  H    5.481758   5.098060   5.236079   4.389660   6.848005
    21  O    4.229878   3.605322   4.839042   4.584919   5.040446
    22  H    3.929554   3.105668   4.557224   4.199898   4.943646
    23  H    5.027995   4.315884   5.736837   5.510188   5.724592
    24  O    3.839827   2.848951   4.327429   3.765112   5.151276
    25  H    4.221413   3.405954   4.429031   3.689241   5.645824
    26  H    2.980616   1.969561   3.516962   3.037381   4.333437
                    6          7          8          9         10
     6  F    0.000000
     7  F    2.168251   0.000000
     8  F    2.162894   2.169614   0.000000
     9  O    5.033435   5.408229   5.393833   0.000000
    10  H    5.120404   5.782111   5.412648   0.980775   0.000000
    11  H    5.870810   6.203394   6.330484   0.959627   1.560971
    12  O    5.563698   6.637311   5.702926   2.786391   1.809648
    13  H    4.879796   6.198406   5.230222   3.052163   2.169028
    14  H    5.616497   6.567611   5.390786   3.242385   2.338013
    15  O    3.180323   4.594246   3.262179   3.835177   3.312650
    16  H    3.816541   4.907639   3.330512   4.010612   3.433392
    17  H    2.964878   4.617255   3.116474   4.733198   4.244008
    18  O    7.504617   7.927146   7.354813   2.972450   2.543915
    19  H    8.406607   8.812386   8.155651   3.927035   3.489578
    20  H    7.167244   7.848808   7.151138   2.950382   2.255768
    21  O    5.554842   6.199724   4.651122   4.248378   3.584354
    22  H    5.636736   5.976989   4.671579   3.761150   3.251482
    23  H    6.281673   6.851157   5.156604   5.151460   4.492931
    24  O    6.019029   5.928602   5.168250   3.099686   2.960267
    25  H    6.388664   6.443905   5.823119   2.638551   2.460395
    26  H    5.264685   5.025809   4.478671   2.714769   2.801900
                   11         12         13         14         15
    11  H    0.000000
    12  O    3.259453   0.000000
    13  H    3.639548   0.968474   0.000000
    14  H    3.827931   0.979796   1.513449   0.000000
    15  O    4.712704   2.822542   2.134240   2.681398   0.000000
    16  H    4.898093   2.783053   2.364876   2.309288   0.973309
    17  H    5.608480   3.670821   2.895886   3.510695   0.959917
    18  O    2.825888   2.806483   3.732865   2.953000   5.241781
    19  H    3.722552   3.495004   4.455948   3.535773   6.012248
    20  H    2.918754   2.023305   2.962425   2.319353   4.694581
    21  O    4.992002   2.742572   2.971035   1.800651   2.815399
    22  H    4.474610   2.893028   3.292418   2.059919   3.240676
    23  H    5.861485   3.556938   3.817288   2.580729   3.598024
    24  O    3.651833   3.448086   4.016292   2.961642   4.213573
    25  H    2.998099   3.070604   3.787095   2.789825   4.454976
    26  H    3.389073   3.634414   4.023629   3.279242   3.916112
                   16         17         18         19         20
    16  H    0.000000
    17  H    1.554162   0.000000
    18  O    4.971031   6.181555   0.000000
    19  H    5.660515   6.931139   0.959911   0.000000
    20  H    4.490698   5.602016   0.966986   1.548488   0.000000
    21  O    1.926784   3.448902   4.037653   4.491275   3.721990
    22  H    2.444159   3.991259   3.540877   4.027826   3.450720
    23  H    2.655969   4.088204   4.601114   4.895297   4.338529
    24  O    3.650911   5.070369   2.938393   3.484502   3.272756
    25  H    4.012556   5.378104   2.008220   2.616466   2.456477
    26  H    3.494108   4.749284   3.476378   4.168927   3.755105
                   21         22         23         24         25
    21  O    0.000000
    22  H    0.995767   0.000000
    23  H    0.958903   1.561231   0.000000
    24  O    2.627458   1.649808   3.134012   0.000000
    25  H    3.027401   2.174275   3.606615   0.969069   0.000000
    26  H    2.987002   2.093448   3.620205   0.969970   1.562022
                   26
    26  H    0.000000
 Stoichiometry    C2H13F3O8
 Framework group  C1[X(C2H13F3O8)]
 Deg. of freedom    72
 Full point group                 C1      NOp   1
 Largest Abelian subgroup         C1      NOp   1
 Largest concise Abelian subgroup C1      NOp   1
                         Standard orientation:                         
 ---------------------------------------------------------------------
 Center     Atomic      Atomic             Coordinates (Angstroms)
 Number     Number       Type             X           Y           Z
 ---------------------------------------------------------------------
      1          6           0        1.288641   -0.665304    0.268503
      2          8           0        0.614526   -0.391808    1.235817
      3          8           0        1.014687   -1.507182   -0.688372
      4          1           0        0.055431   -1.792937   -0.619537
      5          6           0        2.695033   -0.038928    0.098450
      6          9           0        3.038404    0.114489   -1.184747
      7          9           0        3.614000   -0.829147    0.680609
      8          9           0        2.747172    1.159773    0.686263
      9          8           0       -1.550844   -1.854169   -0.553351
     10          1           0       -1.945400   -1.024473   -0.896643
     11          1           0       -2.168399   -2.562306   -0.748417
     12          8           0       -2.496318    0.596013   -1.484301
     13          1           0       -1.718140    0.819647   -2.015685
     14          1           0       -2.444646    1.255621   -0.761634
     15          8           0        0.173476    1.491238   -1.290610
     16          1           0       -0.250386    1.939719   -0.537924
     17          1           0        0.859406    2.078040   -1.617112
     18          8           0       -4.290187   -0.890177    0.080826
     19          1           0       -5.190531   -0.680682    0.339518
     20          1           0       -4.096700   -0.371540   -0.712044
     21          8           0       -1.778670    2.228480    0.599382
     22          1           0       -1.885693    1.450333    1.211415
     23          1           0       -2.052545    2.998667    1.100680
     24          8           0       -2.135954   -0.034077    1.886518
     25          1           0       -2.786623   -0.522887    1.360413
     26          1           0       -1.279731   -0.474397    1.768867
 ---------------------------------------------------------------------
 Rotational constants (GHZ):           0.9543105           0.3255814           0.3095686
 Standard basis: 6-31++G(d,p) (6D, 7F)
 There are   325 symmetry adapted cartesian basis functions of A   symmetry.
 There are   325 symmetry adapted basis functions of A   symmetry.
   325 basis functions,   520 primitive gaussians,   325 cartesian basis functions
    58 alpha electrons       58 beta electrons
       nuclear repulsion energy      1032.4573273740 Hartrees.
 NAtoms=   26 NActive=   26 NUniq=   26 SFac= 1.00D+00 NAtFMM=   60 NAOKFM=F Big=F
 Integral buffers will be    131072 words long.
 Raffenetti 2 integral format.
 Two-electron integral symmetry is turned on.
 Nuclear repulsion after empirical dispersion term =     1032.4408424102 Hartrees.
 One-electron integrals computed using PRISM.
 NBasis=   325 RedAO= T EigKep=  4.92D-05  NBF=   325
 NBsUse=   325 1.00D-06 EigRej= -1.00D+00 NBFU=   325
 Lowest energy guess from the checkpoint file:  "/local_scratch/slurm.5787810/Gau-1556433.chk"
 B after Tr=     0.000000    0.000000   -0.000000
         Rot=    0.999983    0.005441   -0.001983    0.001076 Ang=   0.67 deg.
 B after Tr=     0.000000    0.000000   -0.000000
         Rot=    0.999945    0.009296    0.002051    0.004361 Ang=   1.20 deg.
 Requested convergence on RMS density matrix=1.00D-10 within 128 cycles.
 Requested convergence on MAX density matrix=1.00D-08.
 Requested convergence on             energy=1.00D-08.
 No special actions if energy rises.
 SCF Done:  E(RwB97XD) =  -985.236315913     A.U. after   15 cycles
            NFock= 15  Conv=0.93D-10     -V/T= 2.0083
 Calling FoFJK, ICntrl=      2127 FMM=F ISym2X=0 I1Cent= 0 IOpClX= 0 NMat=1 NMatS=1 NMatT=0.
 ***** Axes restored to original set *****
 -------------------------------------------------------------------
 Center     Atomic                   Forces (Hartrees/Bohr)
 Number     Number              X              Y              Z
 -------------------------------------------------------------------
      1        6          -0.000540007   -0.000352403    0.000366004
      2        8          -0.000141059    0.000128946    0.000463977
      3        8           0.000002990    0.000025320   -0.001716200
      4        1           0.000311311    0.000199982    0.001032521
      5        6          -0.000757942    0.000186453    0.000018594
      6        9           0.000279030    0.000111006   -0.000095339
      7        9           0.000022720   -0.000160435   -0.000214196
      8        9           0.000289478   -0.000338750    0.000111460
      9        8           0.000600266    0.001626465   -0.000077066
     10        1          -0.000357732   -0.000238783    0.001065169
     11        1          -0.000170775   -0.001035768   -0.000312971
     12        8          -0.001172579   -0.000975247   -0.000100762
     13        1           0.001041146    0.000238166    0.000212813
     14        1           0.001525522    0.001623354   -0.001352290
     15        8          -0.000762318    0.000455246   -0.000498453
     16        1          -0.000107731   -0.000298211    0.000629535
     17        1           0.000132573   -0.000035398    0.000116891
     18        8           0.000003877   -0.000804820   -0.000339608
     19        1           0.000146676   -0.000114721   -0.000314926
     20        1          -0.000577317    0.000837680    0.001022212
     21        8          -0.000624234   -0.003044604   -0.000087975
     22        1           0.001824055   -0.000830430    0.000267450
     23        1          -0.001081542    0.002796781    0.000503049
     24        8          -0.002468360   -0.000922308    0.001599023
     25        1           0.001229109   -0.000071345   -0.001695077
     26        1           0.001352845    0.000993824   -0.000603833
 -------------------------------------------------------------------
 Cartesian Forces:  Max     0.003044604 RMS     0.000922664

 GradGradGradGradGradGradGradGradGradGradGradGradGradGradGradGradGradGrad
 Berny optimization.
 Using GEDIIS/GDIIS optimizer.
 FormGI is forming the generalized inverse of G from B-inverse, IUseBI=4.
 Internal  Forces:  Max     0.001712221 RMS     0.000511742
 Search for a local minimum.
 Step number   9 out of a maximum of  156
 All quantities printed in internal units (Hartrees-Bohrs-Radians)
 Mixed Optimization -- En-DIIS/RFO-DIIS
 Update second derivatives using D2CorX and points    8    7    9
 DE= -4.40D-04 DEPred=-9.63D-04 R= 4.57D-01
 Trust test= 4.57D-01 RLast= 6.56D-01 DXMaxT set to 2.52D-01
 ITU=  0  0  0  0 -1  0  0  1  0
 Use linear search instead of GDIIS.
     Eigenvalues ---   -0.00661   0.00017   0.00072   0.00099   0.00200
     Eigenvalues ---    0.00247   0.00278   0.00324   0.00423   0.00492
     Eigenvalues ---    0.00525   0.00631   0.00648   0.00798   0.00894
     Eigenvalues ---    0.01030   0.01062   0.01157   0.01242   0.01474
     Eigenvalues ---    0.01519   0.01692   0.01774   0.01916   0.02139
     Eigenvalues ---    0.02189   0.02356   0.02699   0.02848   0.02880
     Eigenvalues ---    0.03249   0.03296   0.03676   0.03863   0.04450
     Eigenvalues ---    0.05148   0.05763   0.06784   0.06965   0.08615
     Eigenvalues ---    0.09328   0.09826   0.10813   0.12418   0.13659
     Eigenvalues ---    0.14466   0.19629   0.21312   0.22162   0.24377
     Eigenvalues ---    0.24940   0.27979   0.36193   0.37368   0.38263
     Eigenvalues ---    0.39867   0.44237   0.48390   0.48565   0.50620
     Eigenvalues ---    0.51745   0.52614   0.53523   0.54165   0.55401
     Eigenvalues ---    0.56002   0.57312   0.57501   0.57521   0.57779
     Eigenvalues ---    0.74844   1.17134
 RFO step:  Lambda=-7.13515447D-03 EMin=-6.60695897D-03
 I=     1 Eig=   -6.61D-03 Dot1= -1.14D-03
 I=     1 Stepn= -6.00D-01 RXN=   6.00D-01 EDone=F
 Mixed    1 eigenvectors in step.  Raw Step.Grad=  1.14D-03.
 RFO eigenvector is Hessian eigenvector with negative curvature.
 Taking step of  6.00D-01 in eigenvector direction(s).  Step.Grad= -4.66D-05.
 Quartic linear search produced a step of -0.17758.
 Maximum step size (   0.252) exceeded in Quadratic search.
    -- Step size not scaled.
 Iteration  1 RMS(Cart)=  0.04768772 RMS(Int)=  0.00914584
 Iteration  2 RMS(Cart)=  0.00788494 RMS(Int)=  0.00140863
 Iteration  3 RMS(Cart)=  0.00008333 RMS(Int)=  0.00140066
 Iteration  4 RMS(Cart)=  0.00000051 RMS(Int)=  0.00140066
 Variable       Old X    -DE/DX   Delta X   Delta X   Delta X     New X
                                 (Linear)    (Quad)   (Total)
    R1        2.28721  -0.00027   0.00061  -0.00835  -0.00717   2.28004
    R2        2.46348   0.00077   0.00088  -0.00294  -0.00214   2.46134
    R3        2.92707  -0.00022  -0.00100   0.00450   0.00350   2.93057
    R4        3.72193   0.00004   0.00156  -0.02135  -0.01903   3.70291
    R5        1.89592  -0.00138  -0.00161   0.00060  -0.00179   1.89413
    R6        3.04020  -0.00034  -0.00023   0.00652   0.00547   3.04567
    R7        2.52689   0.00022   0.00009  -0.00077  -0.00068   2.52622
    R8        2.54086   0.00002   0.00051  -0.00145  -0.00095   2.53991
    R9        2.52484  -0.00026  -0.00024  -0.00318  -0.00342   2.52142
   R10        1.85340  -0.00035   0.00069  -0.00422  -0.00374   1.84966
   R11        1.81343   0.00035   0.00019  -0.00090  -0.00072   1.81272
   R12        3.41974  -0.00029  -0.00801  -0.04289  -0.05104   3.36869
   R13        1.83015   0.00067   0.00088  -0.00404  -0.00316   1.82699
   R14        1.85155  -0.00083  -0.00056  -0.00658  -0.00723   1.84431
   R15        3.82349  -0.00016   0.02356   0.03145   0.05592   3.87941
   R16        3.40274   0.00153   0.00844   0.08610   0.09462   3.49735
   R17        1.83929  -0.00055   0.00041   0.00122   0.00181   1.84109
   R18        1.81398   0.00007   0.00005  -0.00088  -0.00083   1.81315
   R19        3.64110  -0.00027  -0.00973   0.03352   0.02372   3.66481
   R20        1.81397   0.00016   0.00030  -0.00145  -0.00115   1.81282
   R21        1.82734   0.00100   0.00024  -0.00464  -0.00329   1.82405
   R22        3.79499  -0.00024  -0.01218   0.00142  -0.01061   3.78438
   R23        1.88173   0.00130   0.00073   0.00150   0.00095   1.88268
   R24        1.81206   0.00114   0.00030   0.00034   0.00063   1.81269
   R25        3.11768   0.00012  -0.00462   0.03599   0.03010   3.14778
   R26        1.83127   0.00171   0.00115   0.00222   0.00323   1.83450
   R27        1.83298   0.00029   0.00046  -0.00267  -0.00153   1.83145
    A1        2.23383   0.00010   0.00071  -0.00641  -0.00439   2.22945
    A2        2.09679  -0.00007  -0.00072   0.00793   0.00653   2.10331
    A3        1.95129  -0.00004  -0.00005  -0.00210  -0.00286   1.94843
    A4        2.40758  -0.00006  -0.00081  -0.02075  -0.01861   2.38898
    A5        1.91188   0.00040   0.00052   0.01196   0.01253   1.92441
    A6        1.96591  -0.00017   0.00027  -0.00103  -0.00076   1.96514
    A7        1.91279  -0.00061  -0.00200   0.00374   0.00173   1.91453
    A8        1.92830   0.00045   0.00008   0.00875   0.00883   1.93713
    A9        1.88327   0.00020   0.00044  -0.00423  -0.00379   1.87948
   A10        1.88519   0.00022   0.00094  -0.00294  -0.00200   1.88319
   A11        1.88612  -0.00008   0.00030  -0.00486  -0.00457   1.88155
   A12        1.93378  -0.00005  -0.00585  -0.00186  -0.00743   1.92634
   A13        2.29461   0.00009  -0.00701   0.03986   0.03237   2.32699
   A14        1.86944   0.00033   0.00157   0.00957   0.01026   1.87970
   A15        1.71160  -0.00043  -0.00084  -0.01776  -0.01480   1.69680
   A16        1.92545   0.00004   0.00218  -0.01403  -0.01087   1.91458
   A17        1.25417   0.00026  -0.00251  -0.00773  -0.01072   1.24345
   A18        1.77916   0.00054  -0.00221   0.02492   0.02096   1.80013
   A19        2.84181  -0.00036   0.01135   0.02734   0.03436   2.87617
   A20        1.65302  -0.00017  -0.01409  -0.06427  -0.07619   1.57683
   A21        2.79553   0.00003  -0.01097   0.02132   0.01112   2.80665
   A22        1.86768   0.00024   0.00107   0.00422   0.00529   1.87298
   A23        1.86669   0.00020  -0.00190   0.02949   0.02884   1.89553
   A24        2.08359   0.00024  -0.01245   0.05252   0.03895   2.12253
   A25        1.84891  -0.00028   0.01721  -0.13380  -0.11346   1.73545
   A26        2.38577   0.00057  -0.01101   0.17769   0.16742   2.55319
   A27        1.33486   0.00042   0.00469  -0.00941  -0.00601   1.32885
   A28        1.57341  -0.00000   0.01308  -0.00110   0.01251   1.58592
   A29        2.37960  -0.00034   0.01213  -0.05323  -0.04395   2.33564
   A30        1.90808   0.00028  -0.00274   0.03329   0.03097   1.93906
   A31        2.28563  -0.00143  -0.02367  -0.02367  -0.05007   2.23556
   A32        1.85006   0.00129   0.00335   0.05336   0.05968   1.90974
   A33        1.91085   0.00026  -0.00836   0.00895  -0.00152   1.90933
   A34        1.79764  -0.00025   0.00081  -0.02678  -0.02532   1.77232
   A35        1.87326  -0.00039  -0.00132  -0.02041  -0.02080   1.85246
   A36        2.79603  -0.00054  -0.00490  -0.01711  -0.02389   2.77213
   A37        2.61153   0.00027   0.00040   0.02920   0.02725   2.63878
   A38        3.02338  -0.00025   0.00068  -0.00576  -0.00526   3.01812
   A39        3.02899   0.00077  -0.00321   0.00336   0.00239   3.03138
   A40        3.11186   0.00074   0.00590  -0.00922  -0.00266   3.10920
   A41        3.06227   0.00090   0.00154  -0.03435  -0.03203   3.03024
   A42        2.90885   0.00017   0.00122  -0.00269  -0.00075   2.90810
   A43        3.14057  -0.00032  -0.00441   0.04022   0.03723   3.17780
   A44        3.65447   0.00039   0.00120   0.00734   0.00949   3.66396
   A45        3.37606   0.00012   0.00293  -0.02283  -0.01872   3.35734
    D1       -0.39364   0.00018   0.00086   0.01826   0.01855  -0.37510
    D2        2.80680   0.00049   0.00224   0.03168   0.03341   2.84021
    D3        0.19331  -0.00003  -0.00412  -0.00835  -0.01297   0.18034
    D4       -3.00309  -0.00032  -0.00543  -0.02055  -0.02648  -3.02957
    D5       -2.61682  -0.00032  -0.00374   0.01668   0.01293  -2.60389
    D6        1.56964  -0.00004  -0.00310   0.02014   0.01703   1.58667
    D7       -0.50682   0.00016  -0.00228   0.01842   0.01613  -0.49069
    D8        0.57471  -0.00006  -0.00260   0.02828   0.02568   0.60040
    D9       -1.52201   0.00021  -0.00196   0.03173   0.02978  -1.49223
   D10        2.68472   0.00042  -0.00114   0.03002   0.02888   2.71360
   D11       -1.72065   0.00016   0.00144  -0.14787  -0.14639  -1.86704
   D12        1.27320  -0.00012   0.01007   0.04301   0.05232   1.32552
   D13       -2.61419   0.00082  -0.00604   0.13307   0.12756  -2.48663
   D14        0.42253   0.00042  -0.02006   0.03405   0.01494   0.43746
   D15       -1.41137  -0.00010  -0.01709   0.01495  -0.00148  -1.41285
   D16       -2.97170   0.00014  -0.00010   0.08426   0.08310  -2.88861
   D17       -2.18648   0.00007  -0.00229  -0.05938  -0.06080  -2.24728
   D18        2.26281  -0.00045   0.00069  -0.07849  -0.07722   2.18559
   D19        0.70248  -0.00021   0.01767  -0.00918   0.00735   0.70984
   D20        0.88710  -0.00017  -0.00410  -0.06113  -0.06389   0.82321
   D21       -0.91707   0.00006  -0.00285  -0.04789  -0.05299  -0.97006
   D22        2.15044   0.00004  -0.01239  -0.09223  -0.10267   2.04777
   D23        0.78939  -0.00022   0.01845  -0.08946  -0.07053   0.71885
   D24        1.76586  -0.00005  -0.04516  -0.26756  -0.31404   1.45183
   D25       -1.12798  -0.00031   0.01110  -0.09540  -0.08572  -1.21370
   D26        0.58738   0.00084   0.01236   0.05365   0.06454   0.65192
   D27       -1.33004   0.00058   0.01829   0.01822   0.03528  -1.29477
   D28        2.96863  -0.00122  -0.01221  -0.03701  -0.04644   2.92219
   D29        2.39708  -0.00027  -0.00727  -0.00213  -0.00752   2.38957
   D30       -2.43830  -0.00051   0.00819  -0.01962  -0.00998  -2.44828
   D31        0.03553   0.00096  -0.01823   0.11513   0.09356   0.12909
   D32        2.50659   0.00021  -0.03133   0.09049   0.06086   2.56745
   D33        0.26650  -0.00003  -0.02568   0.09142   0.06575   0.33225
   D34       -1.26723  -0.00019   0.03237   0.07967   0.11364  -1.15359
   D35        0.83730   0.00001   0.03496   0.04359   0.08290   0.92020
   D36       -0.36213  -0.00004  -0.00412  -0.01703  -0.02109  -0.38322
   D37        1.59175  -0.00040  -0.00829  -0.04923  -0.05646   1.53528
   D38       -1.64280  -0.00028  -0.01271  -0.00705  -0.01849  -1.66129
   D39        0.31107  -0.00064  -0.01687  -0.03926  -0.05386   0.25722
   D40        2.03158  -0.00019   0.01839  -0.05784  -0.04075   1.99083
   D41       -2.29773  -0.00055   0.01422  -0.09004  -0.07612  -2.37385
   D42       -0.38108  -0.00027  -0.01394  -0.04233  -0.05313  -0.43421
   D43       -2.32047   0.00009  -0.01047  -0.00526  -0.01321  -2.33368
   D44        0.13110   0.00030   0.00674   0.15018   0.15779   0.28889
   D45        2.14707   0.00032  -0.00276   0.13976   0.13726   2.28432
         Item               Value     Threshold  Converged?
 Maximum Force            0.001712     0.000015     NO 
 RMS     Force            0.000512     0.000010     NO 
 Maximum Displacement     0.176878     0.000060     NO 
 RMS     Displacement     0.050966     0.000040     NO 
 Predicted change in Energy=-2.346574D-03
 GradGradGradGradGradGradGradGradGradGradGradGradGradGradGradGradGradGrad

                          Input orientation:                          
 ---------------------------------------------------------------------
 Center     Atomic      Atomic             Coordinates (Angstroms)
 Number     Number       Type             X           Y           Z
 ---------------------------------------------------------------------
      1          6           0        1.486622   -2.111543    2.850029
      2          8           0        0.548909   -2.714211    2.388249
      3          8           0        2.555679   -1.702659    2.228421
      4          1           0        2.442625   -1.807133    1.237983
      5          6           0        1.561688   -1.817335    4.370803
      6          9           0        2.206465   -0.678212    4.642348
      7          9           0        2.213906   -2.814115    4.993338
      8          9           0        0.340688   -1.734163    4.902347
      9          8           0        1.939903   -1.727489   -0.291233
     10          1           0        1.374669   -0.939410   -0.423470
     11          1           0        2.353609   -1.933988   -1.131687
     12          8           0        0.259173    0.449775   -0.483692
     13          1           0        0.632681    0.937961    0.262548
     14          1           0       -0.619532    0.180550   -0.155195
     15          8           0        0.252473    0.470798    2.370802
     16          1           0       -0.629915    0.103702    2.181532
     17          1           0        0.180105    0.987361    3.176112
     18          8           0       -0.076734   -1.577221   -2.538237
     19          1           0       -0.687460   -1.559127   -3.277799
     20          1           0       -0.010070   -0.686634   -2.172027
     21          8           0       -1.931757   -0.570584    0.912058
     22          1           0       -1.686383   -1.483458    0.597404
     23          1           0       -2.887088   -0.490788    0.945396
     24          8           0       -0.939863   -2.831131   -0.035963
     25          1           0       -0.488522   -2.591675   -0.861410
     26          1           0       -0.241261   -2.990599    0.616567
 ---------------------------------------------------------------------
                    Distance matrix (angstroms):
                    1          2          3          4          5
     1  C    0.000000
     2  O    1.206547   0.000000
     3  O    1.302485   2.252978   0.000000
     4  H    1.898763   2.394173   1.002329   0.000000
     5  C    1.550789   2.400130   2.364523   3.254337   0.000000
     6  F    2.405206   3.460310   2.645465   3.594431   1.336816
     7  F    2.369878   3.093329   2.999484   3.894742   1.344064
     8  F    2.380670   2.706388   3.472328   4.225047   1.334278
     9  O    3.196950   3.176178   2.593927   1.611700   4.678215
    10  H    3.478825   3.426012   3.001643   2.157290   4.877579
    11  H    4.078879   4.031828   3.374118   2.374732   5.560408
    12  O    4.379575   4.282849   4.154813   3.581237   5.513842
    13  H    4.089468   4.226580   3.812539   3.429710   5.033137
    14  H    4.326771   4.026661   4.394323   3.907510   5.406840
    15  O    2.901943   3.198822   3.170008   3.356935   3.309018
    16  H    3.135909   3.061534   3.662397   3.739261   3.645053
    17  H    3.378835   3.802418   3.711830   4.084671   3.346996
    18  O    5.635867   5.094550   5.446684   4.545313   7.104711
    19  H    6.525494   5.913284   6.391949   5.500112   7.976619
    20  H    5.430607   5.021916   5.194162   4.347343   6.823307
    21  O    4.220854   3.595550   4.811600   4.557466   5.071633
    22  H    3.941671   3.117436   4.550095   4.190920   4.989988
    23  H    5.038235   4.339528   5.721757   5.497655   5.769293
    24  O    3.838565   2.847264   4.315055   3.756692   5.167700
    25  H    4.231607   3.413438   4.427704   3.689794   5.672654
    26  H    2.957477   1.959493   3.475591   2.998332   4.326829
                    6          7          8          9         10
     6  F    0.000000
     7  F    2.164562   0.000000
     8  F    2.159573   2.164144   0.000000
     9  O    5.050966   5.402085   5.434226   0.000000
    10  H    5.140293   5.793154   5.483162   0.978797   0.000000
    11  H    5.910846   6.189512   6.364066   0.959248   1.564954
    12  O    5.598266   6.668719   5.812542   2.757240   1.782636
    13  H    4.926606   6.241691   5.362205   3.019955   2.132062
    14  H    5.633839   6.595739   5.492438   3.195282   2.302851
    15  O    3.209085   4.638487   3.358326   3.842697   3.325052
    16  H    3.835629   4.950477   3.423835   4.008964   3.448547
    17  H    3.005015   4.678662   3.226821   4.742339   4.253988
    18  O    7.588281   7.968787   7.453936   3.022984   2.643032
    19  H    8.478180   8.854638   8.246364   3.981326   3.575419
    20  H    7.165807   7.798377   7.160105   2.902267   2.244738
    21  O    5.572390   6.235126   4.737122   4.216170   3.584985
    22  H    5.671354   6.025540   4.764914   3.741547   3.272340
    23  H    6.296575   6.914030   5.255661   5.134055   4.498625
    24  O    6.034983   5.936363   5.218242   3.094550   3.014271
    25  H    6.419940   6.452183   5.885898   2.639918   2.528488
    26  H    5.248371   5.021465   4.503909   2.678996   2.810744
                   11         12         13         14         15
    11  H    0.000000
    12  O    3.238655   0.000000
    13  H    3.626786   0.966803   0.000000
    14  H    3.776821   0.975969   1.521913   0.000000
    15  O    4.739747   2.854580   2.192609   2.687991   0.000000
    16  H    4.902144   2.830842   2.443898   2.338013   0.974264
    17  H    5.640525   3.699921   2.948918   3.519654   0.959478
    18  O    2.830589   2.905633   3.830641   3.010529   5.329300
    19  H    3.740912   3.569151   4.529049   3.575158   6.075424
    20  H    2.867957   2.052898   2.996597   2.278391   4.695303
    21  O    4.939648   2.790954   3.045310   1.850720   2.825469
    22  H    4.417495   2.948109   3.369489   2.115064   3.274633
    23  H    5.819106   3.581328   3.859583   2.608410   3.579563
    24  O    3.585029   3.521717   4.094882   3.031015   4.256398
    25  H    2.929729   3.154700   3.870233   2.863762   4.513868
    26  H    3.302449   3.646529   4.040134   3.285558   3.911826
                   16         17         18         19         20
    16  H    0.000000
    17  H    1.557618   0.000000
    18  O    5.040609   6.268719   0.000000
    19  H    5.707242   6.992156   0.959304   0.000000
    20  H    4.467921   5.607228   0.965246   1.562957   0.000000
    21  O    1.939335   3.465992   4.044622   4.481115   3.635647
    22  H    2.478843   4.029697   3.525905   4.002596   3.333871
    23  H    2.641265   4.070466   4.605880   4.880071   4.246635
    24  O    3.691422   5.113965   2.928935   3.491590   3.166410
    25  H    4.067498   5.436740   2.002608   2.635274   2.361316
    26  H    3.489250   4.748998   3.460852   4.173044   3.624632
                   21         22         23         24         25
    21  O    0.000000
    22  H    0.996270   0.000000
    23  H    0.959237   1.596303   0.000000
    24  O    2.644366   1.665734   3.198743   0.000000
    25  H    3.051708   2.188870   3.664886   0.970778   0.000000
    26  H    2.966743   2.088114   3.654803   0.969160   1.550708
                   26
    26  H    0.000000
 Stoichiometry    C2H13F3O8
 Framework group  C1[X(C2H13F3O8)]
 Deg. of freedom    72
 Full point group                 C1      NOp   1
 Largest Abelian subgroup         C1      NOp   1
 Largest concise Abelian subgroup C1      NOp   1
                         Standard orientation:                         
 ---------------------------------------------------------------------
 Center     Atomic      Atomic             Coordinates (Angstroms)
 Number     Number       Type             X           Y           Z
 ---------------------------------------------------------------------
      1          6           0        1.289330   -0.653639    0.236108
      2          8           0        0.613501   -0.427524    1.209701
      3          8           0        1.008378   -1.438656   -0.764532
      4          1           0        0.050837   -1.731244   -0.717937
      5          6           0        2.714007   -0.054168    0.110107
      6          9           0        3.061129    0.182812   -1.158918
      7          9           0        3.612776   -0.909891    0.626303
      8          9           0        2.810632    1.093994    0.782926
      9          8           0       -1.558427   -1.797699   -0.659379
     10          1           0       -1.946442   -0.967115   -1.002333
     11          1           0       -2.194064   -2.500268   -0.809445
     12          8           0       -2.506317    0.643554   -1.522025
     13          1           0       -1.733617    0.874593   -2.055189
     14          1           0       -2.453857    1.267435   -0.773336
     15          8           0        0.174554    1.582598   -1.239625
     16          1           0       -0.251197    1.987016   -0.462210
     17          1           0        0.855716    2.188171   -1.539455
     18          8           0       -4.339739   -0.903600    0.117360
     19          1           0       -5.234797   -0.667318    0.368967
     20          1           0       -4.065032   -0.335529   -0.613073
     21          8           0       -1.797227    2.189217    0.691014
     22          1           0       -1.920238    1.387681    1.269772
     23          1           0       -2.082997    2.972251    1.165702
     24          8           0       -2.136397   -0.142768    1.890796
     25          1           0       -2.791486   -0.618508    1.355129
     26          1           0       -1.280289   -0.553532    1.696828
 ---------------------------------------------------------------------
 Rotational constants (GHZ):           0.9500855           0.3204212           0.3063327
 Standard basis: 6-31++G(d,p) (6D, 7F)
 There are   325 symmetry adapted cartesian basis functions of A   symmetry.
 There are   325 symmetry adapted basis functions of A   symmetry.
   325 basis functions,   520 primitive gaussians,   325 cartesian basis functions
    58 alpha electrons       58 beta electrons
       nuclear repulsion energy      1028.7450487156 Hartrees.
 NAtoms=   26 NActive=   26 NUniq=   26 SFac= 1.00D+00 NAtFMM=   60 NAOKFM=F Big=F
 Integral buffers will be    131072 words long.
 Raffenetti 2 integral format.
 Two-electron integral symmetry is turned on.
 Nuclear repulsion after empirical dispersion term =     1028.7286869209 Hartrees.
 One-electron integrals computed using PRISM.
 NBasis=   325 RedAO= T EigKep=  4.83D-05  NBF=   325
 NBsUse=   325 1.00D-06 EigRej= -1.00D+00 NBFU=   325
 Initial guess from the checkpoint file:  "/local_scratch/slurm.5787810/Gau-1556433.chk"
 B after Tr=    -0.000000    0.000000   -0.000000
         Rot=    0.999717   -0.023760   -0.000201    0.000901 Ang=  -2.72 deg.
 ExpMin= 3.60D-02 ExpMax= 7.00D+03 ExpMxC= 1.05D+03 IAcc=3 IRadAn=         5 AccDes= 0.00D+00
 Harris functional with IExCor= 4639 and IRadAn=       5 diagonalized for initial guess.
 HarFok:  IExCor= 4639 AccDes= 0.00D+00 IRadAn=         5 IDoV= 1 UseB2=F ITyADJ=14
 ICtDFT=  3500011 ScaDFX=  1.000000  1.000000  1.000000  1.000000
 FoFCou: FMM=F IPFlag=           0 FMFlag=      100000 FMFlg1=           0
         NFxFlg=           0 DoJE=T BraDBF=F KetDBF=T FulRan=T
         wScrn=  0.000000 ICntrl=       500 IOpCl=  0 I1Cent=   200000004 NGrid=           0
         NMat0=    1 NMatS0=      1 NMatT0=    0 NMatD0=    1 NMtDS0=    0 NMtDT0=    0
 Petite list used in FoFCou.
 Requested convergence on RMS density matrix=1.00D-10 within 128 cycles.
 Requested convergence on MAX density matrix=1.00D-08.
 Requested convergence on             energy=1.00D-08.
 No special actions if energy rises.
 SCF Done:  E(RwB97XD) =  -985.236104461     A.U. after   16 cycles
            NFock= 16  Conv=0.37D-10     -V/T= 2.0083
 Calling FoFJK, ICntrl=      2127 FMM=F ISym2X=0 I1Cent= 0 IOpClX= 0 NMat=1 NMatS=1 NMatT=0.
 ***** Axes restored to original set *****
 -------------------------------------------------------------------
 Center     Atomic                   Forces (Hartrees/Bohr)
 Number     Number              X              Y              Z
 -------------------------------------------------------------------
      1        6           0.003485326    0.000559323    0.002390929
      2        8          -0.005851388   -0.002291299   -0.000929170
      3        8           0.002941859    0.001737052   -0.001618009
      4        1          -0.000594309   -0.000400320    0.001668887
      5        6           0.000143631    0.000580725    0.001099968
      6        9           0.000672119    0.001223798   -0.000736986
      7        9           0.000655866   -0.001351364   -0.000898625
      8        9          -0.001558163   -0.000200965   -0.001086769
      9        8           0.001719240   -0.000404620    0.000706658
     10        1          -0.001396711    0.000962313   -0.000183285
     11        1           0.000129603   -0.000707702   -0.000604192
     12        8           0.000100962   -0.002503397   -0.003805194
     13        1          -0.000580443    0.000523614    0.001899287
     14        1          -0.001113046    0.001479404    0.002590955
     15        8          -0.001306279   -0.000497516   -0.001595936
     16        1           0.000965769    0.000264048    0.000285331
     17        1          -0.000196381   -0.000064265    0.000492392
     18        8           0.002527640   -0.003936096    0.003266392
     19        1          -0.000283421    0.002159513    0.000399986
     20        1          -0.001203129    0.003518217   -0.002675329
     21        8           0.003828153    0.001221589   -0.000770386
     22        1          -0.002734659   -0.000493224    0.001200061
     23        1           0.000409237   -0.001686998   -0.000836165
     24        8          -0.000380969    0.001826423   -0.000643262
     25        1          -0.001465234   -0.001034768   -0.001324536
     26        1           0.001084728   -0.000483485    0.001706999
 -------------------------------------------------------------------
 Cartesian Forces:  Max     0.005851388 RMS     0.001741397

 GradGradGradGradGradGradGradGradGradGradGradGradGradGradGradGradGradGrad
 Berny optimization.
 Using GEDIIS/GDIIS optimizer.
 FormGI is forming the generalized inverse of G from B-inverse, IUseBI=4.
 Internal  Forces:  Max     0.005749675 RMS     0.001067501
 Search for a local minimum.
 Step number  10 out of a maximum of  156
 All quantities printed in internal units (Hartrees-Bohrs-Radians)
 Mixed Optimization -- RFO/linear search
 Update second derivatives using D2CorX and points    8   10    9
 ITU=  0  0  0  0  0 -1  0  0  1  0
 Use linear search instead of GDIIS.
     Eigenvalues ---    0.00017   0.00065   0.00096   0.00198   0.00240
     Eigenvalues ---    0.00265   0.00324   0.00386   0.00431   0.00523
     Eigenvalues ---    0.00531   0.00631   0.00649   0.00806   0.00906
     Eigenvalues ---    0.01033   0.01093   0.01261   0.01370   0.01470
     Eigenvalues ---    0.01552   0.01703   0.01826   0.01923   0.02160
     Eigenvalues ---    0.02212   0.02471   0.02710   0.02850   0.02890
     Eigenvalues ---    0.03256   0.03328   0.03691   0.03870   0.04722
     Eigenvalues ---    0.05368   0.06111   0.06744   0.07353   0.08951
     Eigenvalues ---    0.09772   0.09877   0.10777   0.12446   0.13666
     Eigenvalues ---    0.14468   0.19669   0.21383   0.22248   0.24492
     Eigenvalues ---    0.25141   0.28087   0.36678   0.37366   0.38267
     Eigenvalues ---    0.40331   0.44001   0.48557   0.48815   0.50644
     Eigenvalues ---    0.51902   0.52612   0.53479   0.54243   0.55384
     Eigenvalues ---    0.56290   0.57366   0.57510   0.57616   0.57954
     Eigenvalues ---    0.74915   1.19531
 RFO step:  Lambda=-4.69615925D-04 EMin= 1.67350108D-04
 Quartic linear search produced a step of -0.58913.
 Iteration  1 RMS(Cart)=  0.05224723 RMS(Int)=  0.02210287
 Iteration  2 RMS(Cart)=  0.01169518 RMS(Int)=  0.00348177
 Iteration  3 RMS(Cart)=  0.00201315 RMS(Int)=  0.00246490
 Iteration  4 RMS(Cart)=  0.00006808 RMS(Int)=  0.00246455
 Iteration  5 RMS(Cart)=  0.00000082 RMS(Int)=  0.00246455
 Variable       Old X    -DE/DX   Delta X   Delta X   Delta X     New X
                                 (Linear)    (Quad)   (Total)
    R1        2.28004   0.00575   0.00423   0.00260   0.00732   2.28736
    R2        2.46134   0.00234   0.00126   0.00213   0.00381   2.46515
    R3        2.93057  -0.00155  -0.00206  -0.00174  -0.00380   2.92677
    R4        3.70291  -0.00039   0.01121   0.01950   0.03094   3.73385
    R5        1.89413  -0.00134   0.00106  -0.00288  -0.00192   1.89221
    R6        3.04567   0.00023  -0.00322  -0.00959  -0.01298   3.03269
    R7        2.52622   0.00122   0.00040   0.00037   0.00076   2.52698
    R8        2.53991   0.00090   0.00056   0.00063   0.00119   2.54110
    R9        2.52142   0.00098   0.00201   0.00005   0.00206   2.52348
   R10        1.84966   0.00218   0.00220  -0.00014   0.00197   1.85162
   R11        1.81272   0.00074   0.00042   0.00036   0.00078   1.81350
   R12        3.36869   0.00059   0.03007   0.01341   0.04337   3.41206
   R13        1.82699   0.00151   0.00186  -0.00186   0.00000   1.82699
   R14        1.84431   0.00035   0.00426  -0.00206   0.00287   1.84718
   R15        3.87941  -0.00082  -0.03294  -0.10078  -0.13440   3.74502
   R16        3.49735  -0.00112  -0.05574  -0.06505  -0.12052   3.37683
   R17        1.84109  -0.00179  -0.00106  -0.00155  -0.00267   1.83843
   R18        1.81315   0.00039   0.00049   0.00002   0.00051   1.81366
   R19        3.66481  -0.00099  -0.01397  -0.00094  -0.01489   3.64992
   R20        1.81282  -0.00009   0.00068   0.00003   0.00071   1.81353
   R21        1.82405   0.00099   0.00194   0.00639   0.00815   1.83221
   R22        3.78438  -0.00016   0.00625   0.02531   0.03180   3.81618
   R23        1.88268  -0.00147  -0.00056  -0.00286  -0.00380   1.87888
   R24        1.81269  -0.00058  -0.00037   0.00009  -0.00028   1.81241
   R25        3.14778  -0.00078  -0.01773  -0.00717  -0.02543   3.12235
   R26        1.83450   0.00014  -0.00190   0.00156  -0.00043   1.83408
   R27        1.83145   0.00163   0.00090   0.00190   0.00308   1.83453
    A1        2.22945   0.00173   0.00258   0.00221   0.00480   2.23425
    A2        2.10331  -0.00118  -0.00384  -0.00054  -0.00435   2.09896
    A3        1.94843  -0.00052   0.00168  -0.00190  -0.00022   1.94822
    A4        2.38898  -0.00140   0.01096   0.01499   0.02523   2.41421
    A5        1.92441  -0.00099  -0.00738  -0.00339  -0.01119   1.91322
    A6        1.96514  -0.00079   0.00045   0.00034   0.00079   1.96593
    A7        1.91453  -0.00193  -0.00102  -0.00334  -0.00436   1.91017
    A8        1.93713  -0.00223  -0.00520   0.00005  -0.00515   1.93198
    A9        1.87948   0.00161   0.00223   0.00086   0.00309   1.88258
   A10        1.88319   0.00167   0.00118   0.00135   0.00253   1.88572
   A11        1.88155   0.00195   0.00269   0.00086   0.00355   1.88509
   A12        1.92634   0.00043   0.00438  -0.01593  -0.01076   1.91558
   A13        2.32699  -0.00045  -0.01907   0.05944   0.04052   2.36750
   A14        1.87970   0.00040  -0.00605  -0.01120  -0.01725   1.86244
   A15        1.69680  -0.00007   0.00872   0.01158   0.03211   1.72892
   A16        1.91458   0.00042   0.00640   0.00499   0.01045   1.92503
   A17        1.24345   0.00036   0.00631   0.00106   0.01690   1.26035
   A18        1.80013  -0.00085  -0.01235   0.01116  -0.00369   1.79644
   A19        2.87617   0.00053  -0.02024  -0.04227  -0.06789   2.80829
   A20        1.57683   0.00033   0.04489   0.05791   0.10009   1.67692
   A21        2.80665   0.00024  -0.00655   0.02948   0.02323   2.82989
   A22        1.87298  -0.00033  -0.00312  -0.00009  -0.00321   1.86977
   A23        1.89553  -0.00296  -0.01699  -0.00423  -0.02183   1.87370
   A24        2.12253   0.00005  -0.02294   0.02916   0.00918   2.13171
   A25        1.73545   0.00164   0.06684  -0.01602   0.04752   1.78297
   A26        2.55319  -0.00211  -0.09863   0.00416  -0.09891   2.45428
   A27        1.32885  -0.00042   0.00354  -0.00467  -0.00015   1.32870
   A28        1.58592   0.00155  -0.00737   0.04123   0.03240   1.61832
   A29        2.33564  -0.00002   0.02589  -0.02492   0.00371   2.33936
   A30        1.93906   0.00047  -0.01825   0.01849   0.00088   1.93993
   A31        2.23556   0.00080   0.02950  -0.05819  -0.02755   2.20801
   A32        1.90974  -0.00171  -0.03516   0.04149   0.00487   1.91461
   A33        1.90933  -0.00007   0.00090   0.00792   0.00733   1.91667
   A34        1.77232   0.00023   0.01492  -0.00165   0.01239   1.78471
   A35        1.85246  -0.00042   0.01225  -0.00208   0.01053   1.86299
   A36        2.77213   0.00061   0.01408   0.03442   0.04705   2.81919
   A37        2.63878   0.00045  -0.01606   0.01271  -0.00369   2.63509
   A38        3.01812   0.00091   0.00310  -0.01853  -0.01685   3.00127
   A39        3.03138   0.00011  -0.00141   0.02106   0.02019   3.05157
   A40        3.10920   0.00037   0.00157   0.01466   0.01595   3.12515
   A41        3.03024  -0.00019   0.01887  -0.02545  -0.00557   3.02467
   A42        2.90810   0.00025   0.00044  -0.00862  -0.00701   2.90109
   A43        3.17780  -0.00053  -0.02194  -0.01448  -0.03552   3.14228
   A44        3.66396   0.00113  -0.00559   0.00778   0.00191   3.66587
   A45        3.35734   0.00110   0.01103   0.04881   0.06197   3.41931
    D1       -0.37510   0.00043  -0.01093  -0.01449  -0.02602  -0.40112
    D2        2.84021  -0.00011  -0.01968  -0.01018  -0.03041   2.80981
    D3        0.18034  -0.00043   0.00764  -0.02705  -0.01986   0.16048
    D4       -3.02957   0.00004   0.01560  -0.03103  -0.01596  -3.04552
    D5       -2.60389   0.00038  -0.00762   0.01218   0.00454  -2.59935
    D6        1.58667   0.00018  -0.01003   0.01316   0.00311   1.58978
    D7       -0.49069   0.00038  -0.00950   0.01419   0.00466  -0.48603
    D8        0.60040  -0.00018  -0.01513   0.01570   0.00059   0.60099
    D9       -1.49223  -0.00038  -0.01755   0.01668  -0.00085  -1.49307
   D10        2.71360  -0.00018  -0.01702   0.01770   0.00071   2.71431
   D11       -1.86704   0.00008   0.08624   0.02538   0.11103  -1.75601
   D12        1.32552  -0.00083  -0.03082  -0.00071  -0.03100   1.29452
   D13       -2.48663  -0.00015  -0.07515   0.05456  -0.02045  -2.50708
   D14        0.43746  -0.00068  -0.00880   0.03529   0.02920   0.46666
   D15       -1.41285   0.00019   0.00087   0.01539   0.01657  -1.39629
   D16       -2.88861  -0.00014  -0.04895  -0.04416  -0.09326  -2.98186
   D17       -2.24728  -0.00087   0.03582  -0.02478   0.01287  -2.23440
   D18        2.18559   0.00001   0.04549  -0.04467   0.00024   2.18583
   D19        0.70984  -0.00033  -0.00433  -0.10423  -0.10958   0.60026
   D20        0.82321  -0.00024   0.03764  -0.12028  -0.08285   0.74036
   D21       -0.97006   0.00006   0.03122  -0.13940  -0.12044  -1.09050
   D22        2.04777   0.00022   0.06049  -0.09784  -0.02891   2.01886
   D23        0.71885   0.00084   0.04155  -0.05001  -0.00666   0.71219
   D24        1.45183   0.00012   0.18501   0.21950   0.39642   1.84824
   D25       -1.21370   0.00055   0.05050  -0.03429   0.01649  -1.19721
   D26        0.65192   0.00003  -0.03802   0.09888   0.06048   0.71240
   D27       -1.29477  -0.00009  -0.02078   0.09009   0.06775  -1.22701
   D28        2.92219   0.00075   0.02736  -0.00354   0.02173   2.94392
   D29        2.38957  -0.00041   0.00443   0.04599   0.05079   2.44036
   D30       -2.44828   0.00081   0.00588   0.07628   0.08103  -2.36726
   D31        0.12909   0.00002  -0.05512   0.11026   0.05590   0.18499
   D32        2.56745   0.00034  -0.03586   0.09315   0.05382   2.62127
   D33        0.33225   0.00077  -0.03873   0.07035   0.02706   0.35931
   D34       -1.15359   0.00096  -0.06695  -0.12542  -0.19424  -1.34783
   D35        0.92020  -0.00152  -0.04884  -0.12818  -0.17862   0.74158
   D36       -0.38322   0.00043   0.01243  -0.01216  -0.00009  -0.38330
   D37        1.53528  -0.00006   0.03326  -0.01956   0.01269   1.54798
   D38       -1.66129   0.00069   0.01089  -0.00915   0.00174  -1.65955
   D39        0.25722   0.00020   0.03173  -0.01656   0.01452   0.27173
   D40        1.99083   0.00046   0.02401  -0.01191   0.01152   2.00235
   D41       -2.37385  -0.00003   0.04484  -0.01932   0.02430  -2.34955
   D42       -0.43421   0.00040   0.03130   0.10146   0.13080  -0.30341
   D43       -2.33368   0.00037   0.00778   0.10095   0.10826  -2.22542
   D44        0.28889  -0.00021  -0.09296  -0.02310  -0.11586   0.17304
   D45        2.28432  -0.00035  -0.08086  -0.01580  -0.09863   2.18570
         Item               Value     Threshold  Converged?
 Maximum Force            0.005750     0.000015     NO 
 RMS     Force            0.001068     0.000010     NO 
 Maximum Displacement     0.271672     0.000060     NO 
 RMS     Displacement     0.051950     0.000040     NO 
 Predicted change in Energy=-4.909642D-04
 GradGradGradGradGradGradGradGradGradGradGradGradGradGradGradGradGradGrad

                          Input orientation:                          
 ---------------------------------------------------------------------
 Center     Atomic      Atomic             Coordinates (Angstroms)
 Number     Number       Type             X           Y           Z
 ---------------------------------------------------------------------
      1          6           0        1.506327   -2.096725    2.837105
      2          8           0        0.568576   -2.708085    2.376693
      3          8           0        2.578208   -1.684368    2.218430
      4          1           0        2.468099   -1.814848    1.231778
      5          6           0        1.569688   -1.791045    4.354096
      6          9           0        2.204284   -0.644930    4.622173
      7          9           0        2.224951   -2.782346    4.983499
      8          9           0        0.341124   -1.714465    4.871765
      9          8           0        1.942195   -1.776932   -0.283965
     10          1           0        1.342605   -1.011864   -0.407434
     11          1           0        2.315735   -1.976550   -1.145109
     12          8           0        0.206907    0.390166   -0.475598
     13          1           0        0.586191    0.927891    0.232714
     14          1           0       -0.665766    0.137457   -0.114962
     15          8           0        0.254225    0.455706    2.360847
     16          1           0       -0.625584    0.082259    2.179415
     17          1           0        0.189721    0.943831    3.184672
     18          8           0       -0.003965   -1.524886   -2.506851
     19          1           0       -0.543697   -1.519535   -3.300354
     20          1           0        0.030885   -0.614683   -2.174638
     21          8           0       -1.937419   -0.571129    0.921363
     22          1           0       -1.724817   -1.497705    0.630138
     23          1           0       -2.888349   -0.460697    0.979533
     24          8           0       -0.977510   -2.814432   -0.031508
     25          1           0       -0.531949   -2.560399   -0.855469
     26          1           0       -0.280055   -3.003017    0.616893
 ---------------------------------------------------------------------
                    Distance matrix (angstroms):
                    1          2          3          4          5
     1  C    0.000000
     2  O    1.210421   0.000000
     3  O    1.304502   2.260899   0.000000
     4  H    1.892494   2.391002   1.001315   0.000000
     5  C    1.548779   2.398607   2.364226   3.249090   0.000000
     6  F    2.404437   3.460395   2.645417   3.596260   1.337220
     7  F    2.365059   3.089423   2.995989   3.882085   1.344691
     8  F    2.375639   2.695256   3.470682   4.217061   1.335370
     9  O    3.167543   3.135758   2.583614   1.604833   4.653018
    10  H    3.425020   3.350769   2.978950   2.144420   4.830203
    11  H    4.065417   3.998850   3.386393   2.387248   5.552681
    12  O    4.341327   4.226763   4.145425   3.590293   5.471819
    13  H    4.096072   4.221052   3.838632   3.473085   5.034448
    14  H    4.292348   3.978574   4.391711   3.930179   5.356197
    15  O    2.882618   3.179409   3.162450   3.366222   3.278929
    16  H    3.118585   3.041539   3.658794   3.750721   3.613547
    17  H    3.331551   3.759369   3.680478   4.076164   3.278934
    18  O    5.582638   5.057347   5.387145   4.491383   7.044134
    19  H    6.496472   5.905816   6.342747   5.449618   7.945484
    20  H    5.430556   5.038457   5.189616   4.357071   6.810000
    21  O    4.225742   3.600636   4.828309   4.588222   5.056842
    22  H    3.958513   3.126520   4.590593   4.247717   4.980731
    23  H    5.043842   4.353520   5.737201   5.530722   5.747312
    24  O    3.861799   2.863760   4.356879   3.803588   5.173883
    25  H    4.243191   3.417577   4.459749   3.729978   5.669952
    26  H    2.990296   1.975868   3.531773   3.056497   4.342478
                    6          7          8          9         10
     6  F    0.000000
     7  F    2.167840   0.000000
     8  F    2.162768   2.168330   0.000000
     9  O    5.041856   5.370008   5.398971   0.000000
    10  H    5.116061   5.742413   5.419092   0.979838   0.000000
    11  H    5.920066   6.182021   6.338024   0.959660   1.556202
    12  O    5.572092   6.628655   5.748198   2.782851   1.805586
    13  H    4.935519   6.246707   5.344427   3.069490   2.178210
    14  H    5.593725   6.547960   5.413953   3.239584   2.332387
    15  O    3.182409   4.609452   3.319925   3.850837   3.316883
    16  H    3.808415   4.918780   3.378090   4.014763   3.429674
    17  H    2.940924   4.611109   3.152101   4.743960   4.249366
    18  O    7.514897   7.915467   7.389114   2.965179   2.546368
    19  H    8.431060   8.825096   8.222191   3.917207   3.490680
    20  H    7.135910   7.794331   7.138456   2.928919   2.236374
    21  O    5.554741   6.222198   4.701559   4.237709   3.566301
    22  H    5.665811   6.016870   4.722976   3.789529   3.274397
    23  H    6.263999   6.896929   5.210653   5.163628   4.486472
    24  O    6.040472   5.950385   5.195268   3.108830   2.962011
    25  H    6.415650   6.460906   5.854833   2.657410   2.472377
    26  H    5.270179   5.038948   4.488894   2.693181   2.765313
                   11         12         13         14         15
    11  H    0.000000
    12  O    3.239867   0.000000
    13  H    3.650410   0.966804   0.000000
    14  H    3.797311   0.977486   1.520874   0.000000
    15  O    4.738925   2.837597   2.205019   2.660318   0.000000
    16  H    4.893109   2.799454   2.444000   2.295392   0.972854
    17  H    5.638756   3.701948   2.978506   3.502810   0.959748
    18  O    2.727517   2.799621   3.724193   2.987055   5.261548
    19  H    3.609750   3.491362   4.443996   3.592665   6.048756
    20  H    2.852217   1.981777   2.912600   2.300718   4.665429
    21  O    4.933034   2.733811   3.014946   1.786943   2.815991
    22  H    4.439240   2.918607   3.373754   2.085790   3.275329
    23  H    5.821889   3.524483   3.815539   2.548643   3.552970
    24  O    3.575978   3.445215   4.064475   2.969478   4.234895
    25  H    2.921314   3.065297   3.821328   2.800837   4.478800
    26  H    3.300971   3.597827   4.043514   3.247608   3.910191
                   16         17         18         19         20
    16  H    0.000000
    17  H    1.554854   0.000000
    18  O    4.993037   6.206893   0.000000
    19  H    5.709668   6.975789   0.959680   0.000000
    20  H    4.458077   5.583583   0.969561   1.554393   0.000000
    21  O    1.931456   3.455778   4.049759   4.545858   3.668969
    22  H    2.470802   4.018980   3.578096   4.104179   3.424761
    23  H    2.618133   4.038546   4.648337   4.993591   4.300515
    24  O    3.660991   5.082400   2.956018   3.542641   3.232455
    25  H    4.025287   5.396590   2.019435   2.657254   2.417188
    26  H    3.475600   4.731996   3.466825   4.197028   3.686931
                   21         22         23         24         25
    21  O    0.000000
    22  H    0.994261   0.000000
    23  H    0.959086   1.597269   0.000000
    24  O    2.619503   1.652275   3.195869   0.000000
    25  H    3.014908   2.181578   3.650836   0.970551   0.000000
    26  H    2.958655   2.086499   3.660341   0.970789   1.557951
                   26
    26  H    0.000000
 Stoichiometry    C2H13F3O8
 Framework group  C1[X(C2H13F3O8)]
 Deg. of freedom    72
 Full point group                 C1      NOp   1
 Largest Abelian subgroup         C1      NOp   1
 Largest concise Abelian subgroup C1      NOp   1
                         Standard orientation:                         
 ---------------------------------------------------------------------
 Center     Atomic      Atomic             Coordinates (Angstroms)
 Number     Number       Type             X           Y           Z
 ---------------------------------------------------------------------
      1          6           0        1.284256   -0.654014    0.250939
      2          8           0        0.606419   -0.392468    1.219056
      3          8           0        1.011020   -1.478997   -0.721927
      4          1           0        0.060453   -1.784587   -0.646638
      5          6           0        2.700816   -0.045689    0.102561
      6          9           0        3.045959    0.149632   -1.174499
      7          9           0        3.604487   -0.876389    0.651660
      8          9           0        2.779508    1.127084    0.736301
      9          8           0       -1.539777   -1.848641   -0.543436
     10          1           0       -1.927189   -1.015341   -0.883444
     11          1           0       -2.207855   -2.528686   -0.653704
     12          8           0       -2.500533    0.592418   -1.472110
     13          1           0       -1.764335    0.810861   -2.059481
     14          1           0       -2.420815    1.261057   -0.763558
     15          8           0        0.175145    1.518547   -1.285074
     16          1           0       -0.245122    1.951587   -0.521991
     17          1           0        0.880231    2.096443   -1.585085
     18          8           0       -4.288979   -0.918078    0.063384
     19          1           0       -5.211450   -0.752028    0.269440
     20          1           0       -4.055595   -0.356228   -0.691537
     21          8           0       -1.790632    2.222996    0.604179
     22          1           0       -1.903206    1.471986    1.245946
     23          1           0       -2.056823    3.045608    1.019268
     24          8           0       -2.151059   -0.025287    1.899213
     25          1           0       -2.805719   -0.510169    1.371691
     26          1           0       -1.295423   -0.459165    1.750659
 ---------------------------------------------------------------------
 Rotational constants (GHZ):           0.9540183           0.3246821           0.3086300
 Standard basis: 6-31++G(d,p) (6D, 7F)
 There are   325 symmetry adapted cartesian basis functions of A   symmetry.
 There are   325 symmetry adapted basis functions of A   symmetry.
   325 basis functions,   520 primitive gaussians,   325 cartesian basis functions
    58 alpha electrons       58 beta electrons
       nuclear repulsion energy      1031.9575222963 Hartrees.
 NAtoms=   26 NActive=   26 NUniq=   26 SFac= 1.00D+00 NAtFMM=   60 NAOKFM=F Big=F
 Integral buffers will be    131072 words long.
 Raffenetti 2 integral format.
 Two-electron integral symmetry is turned on.
 Nuclear repulsion after empirical dispersion term =     1031.9410303408 Hartrees.
 One-electron integrals computed using PRISM.
 NBasis=   325 RedAO= T EigKep=  4.77D-05  NBF=   325
 NBsUse=   325 1.00D-06 EigRej= -1.00D+00 NBFU=   325
 Lowest energy guess from the checkpoint file:  "/local_scratch/slurm.5787810/Gau-1556433.chk"
 B after Tr=    -0.000000    0.000000   -0.000000
         Rot=    0.999992   -0.004032    0.000445    0.000251 Ang=  -0.47 deg.
 B after Tr=     0.000000   -0.000000    0.000000
         Rot=    0.999805    0.019708    0.000648   -0.000639 Ang=   2.26 deg.
 Requested convergence on RMS density matrix=1.00D-10 within 128 cycles.
 Requested convergence on MAX density matrix=1.00D-08.
 Requested convergence on             energy=1.00D-08.
 No special actions if energy rises.
 SCF Done:  E(RwB97XD) =  -985.236703279     A.U. after   15 cycles
            NFock= 15  Conv=0.87D-10     -V/T= 2.0083
 Calling FoFJK, ICntrl=      2127 FMM=F ISym2X=0 I1Cent= 0 IOpClX= 0 NMat=1 NMatS=1 NMatT=0.
 ***** Axes restored to original set *****
 -------------------------------------------------------------------
 Center     Atomic                   Forces (Hartrees/Bohr)
 Number     Number              X              Y              Z
 -------------------------------------------------------------------
      1        6           0.000061740   -0.000836461   -0.000373176
      2        8          -0.000168829    0.000551829    0.000775061
      3        8           0.000011605   -0.000488752   -0.000077474
      4        1          -0.000108098    0.000030323    0.000418711
      5        6          -0.000365557   -0.000104816    0.000142339
      6        9           0.000229878    0.000453079   -0.000152730
      7        9           0.000105751   -0.000223563   -0.000215906
      8        9          -0.000164331   -0.000044928   -0.000180605
      9        8           0.000240787    0.001885124   -0.000995804
     10        1          -0.000582900    0.000138885    0.001086318
     11        1           0.000284096   -0.001369053   -0.000235125
     12        8           0.001183497   -0.000068114   -0.002651187
     13        1           0.000337748   -0.000153347    0.000830498
     14        1          -0.000817971    0.000614320    0.000900317
     15        8          -0.000447438    0.000443961   -0.000159075
     16        1           0.000034500   -0.000236476    0.000011868
     17        1           0.000023482    0.000040270    0.000250713
     18        8           0.000493911    0.000454594    0.001526995
     19        1          -0.000050549    0.000179886   -0.000067504
     20        1          -0.000386554   -0.000340052   -0.000775922
     21        8           0.001006489    0.002509350    0.002059746
     22        1          -0.001321095   -0.001252255   -0.000697581
     23        1           0.000126974   -0.001564753   -0.000965825
     24        8          -0.000395085   -0.000394521    0.000923421
     25        1          -0.000172039   -0.000683661   -0.000848114
     26        1           0.000839991    0.000459132   -0.000529957
 -------------------------------------------------------------------
 Cartesian Forces:  Max     0.002651187 RMS     0.000789823

 GradGradGradGradGradGradGradGradGradGradGradGradGradGradGradGradGradGrad
 Berny optimization.
 Using GEDIIS/GDIIS optimizer.
 FormGI is forming the generalized inverse of G from B-inverse, IUseBI=4.
 Internal  Forces:  Max     0.001527521 RMS     0.000469610
 Search for a local minimum.
 Step number  11 out of a maximum of  156
 All quantities printed in internal units (Hartrees-Bohrs-Radians)
 Mixed Optimization -- En-DIIS/RFO-DIIS
 Update second derivatives using D2CorX and points    9   11
 DE= -3.87D-04 DEPred=-4.91D-04 R= 7.89D-01
 TightC=F SS=  1.41D+00  RLast= 5.44D-01 DXNew= 4.2426D-01 1.6322D+00
 Trust test= 7.89D-01 RLast= 5.44D-01 DXMaxT set to 4.24D-01
 ITU=  1  0  0  0  0  0 -1  0  0  1  0
 Use linear search instead of GDIIS.
     Eigenvalues ---    0.00021   0.00076   0.00096   0.00183   0.00239
     Eigenvalues ---    0.00251   0.00309   0.00325   0.00440   0.00523
     Eigenvalues ---    0.00563   0.00648   0.00701   0.00790   0.00893
     Eigenvalues ---    0.01028   0.01104   0.01232   0.01369   0.01494
     Eigenvalues ---    0.01523   0.01695   0.01857   0.01938   0.02155
     Eigenvalues ---    0.02203   0.02466   0.02729   0.02824   0.02884
     Eigenvalues ---    0.03227   0.03266   0.03609   0.03891   0.04758
     Eigenvalues ---    0.05084   0.06222   0.06778   0.07757   0.08975
     Eigenvalues ---    0.09697   0.09991   0.10890   0.12429   0.13656
     Eigenvalues ---    0.14463   0.19668   0.21372   0.22243   0.24468
     Eigenvalues ---    0.25155   0.28116   0.36776   0.37362   0.38272
     Eigenvalues ---    0.40319   0.43364   0.48515   0.48849   0.50641
     Eigenvalues ---    0.51860   0.52626   0.53303   0.54277   0.55333
     Eigenvalues ---    0.56426   0.57361   0.57492   0.57603   0.58302
     Eigenvalues ---    0.75000   1.19675
 RFO step:  Lambda=-5.37156435D-04 EMin= 2.09091125D-04
 Quartic linear search produced a step of -0.16387.
 Iteration  1 RMS(Cart)=  0.03537075 RMS(Int)=  0.00324568
 Iteration  2 RMS(Cart)=  0.00316384 RMS(Int)=  0.00173802
 Iteration  3 RMS(Cart)=  0.00002448 RMS(Int)=  0.00173773
 Iteration  4 RMS(Cart)=  0.00000055 RMS(Int)=  0.00173773
 Variable       Old X    -DE/DX   Delta X   Delta X   Delta X     New X
                                 (Linear)    (Quad)   (Total)
    R1        2.28736  -0.00068  -0.00002  -0.00515  -0.00467   2.28269
    R2        2.46515  -0.00000  -0.00027  -0.00192  -0.00202   2.46313
    R3        2.92677  -0.00039   0.00005   0.00059   0.00063   2.92740
    R4        3.73385  -0.00014  -0.00195  -0.01945  -0.02096   3.71289
    R5        1.89221  -0.00023   0.00061   0.00214   0.00239   1.89460
    R6        3.03269   0.00024   0.00123  -0.00517  -0.00434   3.02836
    R7        2.52698   0.00047  -0.00001   0.00102   0.00100   2.52798
    R8        2.54110   0.00011  -0.00004  -0.00019  -0.00023   2.54087
    R9        2.52348   0.00008   0.00022  -0.00196  -0.00174   2.52175
   R10        1.85162   0.00025   0.00029   0.00106   0.00124   1.85287
   R11        1.81350   0.00061  -0.00001  -0.00011  -0.00012   1.81338
   R12        3.41206  -0.00010   0.00126  -0.05270  -0.05154   3.36052
   R13        1.82699   0.00065   0.00052   0.00323   0.00375   1.83074
   R14        1.84718   0.00153   0.00072  -0.00191  -0.00075   1.84643
   R15        3.74502  -0.00019   0.01286   0.03619   0.04863   3.79365
   R16        3.37683   0.00069   0.00425   0.10470   0.10907   3.48590
   R17        1.83843  -0.00018   0.00014   0.00177   0.00176   1.84019
   R18        1.81366   0.00023   0.00005  -0.00019  -0.00014   1.81352
   R19        3.64992  -0.00009  -0.00145  -0.01913  -0.02052   3.62940
   R20        1.81353   0.00009   0.00007  -0.00009  -0.00002   1.81351
   R21        1.83221  -0.00058  -0.00080  -0.00273  -0.00342   1.82879
   R22        3.81618  -0.00002  -0.00347  -0.03808  -0.04108   3.77510
   R23        1.87888   0.00135   0.00047   0.00627   0.00608   1.88496
   R24        1.81241  -0.00036  -0.00006   0.00105   0.00099   1.81340
   R25        3.12235   0.00030  -0.00076   0.01489   0.01341   3.13576
   R26        1.83408   0.00037  -0.00046   0.00321   0.00286   1.83694
   R27        1.83453  -0.00006  -0.00025  -0.00171  -0.00153   1.83299
    A1        2.23425   0.00033  -0.00007  -0.00184  -0.00170   2.23255
    A2        2.09896  -0.00028  -0.00036   0.00257   0.00213   2.10109
    A3        1.94822  -0.00005   0.00050  -0.00079  -0.00041   1.94781
    A4        2.41421  -0.00026  -0.00109  -0.01525  -0.01611   2.39810
    A5        1.91322   0.00017  -0.00022   0.00947   0.00862   1.92184
    A6        1.96593  -0.00028  -0.00000  -0.00162  -0.00162   1.96431
    A7        1.91017  -0.00041   0.00043  -0.00071  -0.00028   1.90988
    A8        1.93198  -0.00026  -0.00060   0.00360   0.00299   1.93497
    A9        1.88258   0.00036   0.00011  -0.00065  -0.00053   1.88204
   A10        1.88572   0.00030  -0.00009  -0.00002  -0.00010   1.88561
   A11        1.88509   0.00034   0.00017  -0.00068  -0.00051   1.88458
   A12        1.91558   0.00028   0.00298   0.00036   0.00349   1.91907
   A13        2.36750  -0.00055  -0.01195   0.02371   0.01104   2.37854
   A14        1.86244   0.00069   0.00115   0.01583   0.01611   1.87855
   A15        1.72892   0.00024  -0.00284  -0.03036  -0.02519   1.70373
   A16        1.92503  -0.00045   0.00007  -0.01242  -0.01177   1.91326
   A17        1.26035  -0.00021  -0.00101  -0.00525  -0.00139   1.25896
   A18        1.79644  -0.00005  -0.00283  -0.00506  -0.00925   1.78719
   A19        2.80829   0.00023   0.00549   0.06288   0.06274   2.87102
   A20        1.67692  -0.00021  -0.00392  -0.06472  -0.06838   1.60854
   A21        2.82989   0.00013  -0.00563  -0.02880  -0.03346   2.79643
   A22        1.86977   0.00006  -0.00034   0.00560   0.00526   1.87502
   A23        1.87370  -0.00059  -0.00115   0.00080  -0.00022   1.87348
   A24        2.13171  -0.00017  -0.00789   0.01024   0.00375   2.13546
   A25        1.78297   0.00099   0.01081   0.01164   0.02199   1.80496
   A26        2.45428  -0.00025  -0.01123   0.04282   0.02872   2.48300
   A27        1.32870   0.00064   0.00101   0.00771   0.00954   1.33824
   A28        1.61832   0.00011  -0.00736   0.00377  -0.00503   1.61329
   A29        2.33936   0.00015   0.00659  -0.05619  -0.04814   2.29121
   A30        1.93993   0.00135  -0.00522   0.02671   0.02168   1.96161
   A31        2.20801  -0.00020   0.01272   0.03035   0.04372   2.25173
   A32        1.91461  -0.00131  -0.01058  -0.01465  -0.02814   1.88647
   A33        1.91667  -0.00007  -0.00095  -0.01286  -0.01473   1.90194
   A34        1.78471   0.00042   0.00212  -0.02791  -0.02659   1.75813
   A35        1.86299  -0.00042   0.00168  -0.01130  -0.00935   1.85364
   A36        2.81919  -0.00017  -0.00380  -0.03358  -0.03778   2.78140
   A37        2.63509   0.00045  -0.00386   0.00579   0.00092   2.63600
   A38        3.00127   0.00011   0.00362   0.01044   0.01282   3.01410
   A39        3.05157   0.00123  -0.00370   0.00911   0.00679   3.05836
   A40        3.12515   0.00103  -0.00218   0.00271  -0.00001   3.12514
   A41        3.02467   0.00025   0.00616  -0.00579   0.00251   3.02718
   A42        2.90109  -0.00024   0.00127  -0.00704  -0.00467   2.89642
   A43        3.14228   0.00047  -0.00028   0.00578   0.00634   3.14862
   A44        3.66587  -0.00023  -0.00187   0.04548   0.04290   3.70877
   A45        3.41931   0.00030  -0.00709  -0.03420  -0.03974   3.37957
    D1       -0.40112   0.00027   0.00122   0.04468   0.04533  -0.35579
    D2        2.80981   0.00018  -0.00049   0.04593   0.04490   2.85471
    D3        0.16048   0.00049   0.00538   0.00328   0.00815   0.16863
    D4       -3.04552   0.00056   0.00695   0.00223   0.00864  -3.03688
    D5       -2.59935   0.00006  -0.00286   0.01575   0.01288  -2.58647
    D6        1.58978   0.00007  -0.00330   0.01810   0.01479   1.60457
    D7       -0.48603   0.00007  -0.00341   0.01718   0.01376  -0.47227
    D8        0.60099  -0.00003  -0.00431   0.01688   0.01258   0.61357
    D9       -1.49307  -0.00002  -0.00474   0.01923   0.01450  -1.47857
   D10        2.71431  -0.00002  -0.00485   0.01831   0.01347   2.72777
   D11       -1.75601  -0.00042   0.00579  -0.11700  -0.11153  -1.86753
   D12        1.29452  -0.00040  -0.00349   0.00224  -0.00116   1.29336
   D13       -2.50708   0.00083  -0.01755   0.09137   0.07409  -2.43299
   D14        0.46666   0.00031  -0.00723  -0.03293  -0.03698   0.42968
   D15       -1.39629   0.00018  -0.00247  -0.01302  -0.01504  -1.41133
   D16       -2.98186   0.00054   0.00167   0.05792   0.05842  -2.92344
   D17       -2.23440  -0.00020   0.00785  -0.10139  -0.09118  -2.32558
   D18        2.18583  -0.00032   0.01262  -0.08148  -0.06924   2.11659
   D19        0.60026   0.00004   0.01675  -0.01054   0.00422   0.60448
   D20        0.74036   0.00059   0.02405  -0.00321   0.02101   0.76137
   D21       -1.09050   0.00049   0.02842   0.03715   0.05675  -1.03375
   D22        2.01886   0.00028   0.02156  -0.03172  -0.00452   2.01435
   D23        0.71219  -0.00002   0.01265  -0.00140   0.01150   0.72370
   D24        1.84824  -0.00029  -0.01350  -0.23158  -0.24978   1.59847
   D25       -1.19721   0.00039   0.01134  -0.00793   0.00222  -1.19498
   D26        0.71240   0.00102  -0.02049   0.02752   0.00638   0.71878
   D27       -1.22701  -0.00031  -0.01688   0.00125  -0.01670  -1.24372
   D28        2.94392   0.00146   0.00405   0.05509   0.05710   3.00101
   D29        2.44036   0.00045  -0.00709  -0.01689  -0.02423   2.41613
   D30       -2.36726  -0.00011  -0.01164  -0.02577  -0.03918  -2.40643
   D31        0.18499  -0.00019  -0.02449   0.06124   0.03875   0.22375
   D32        2.62127   0.00010  -0.01879   0.00272  -0.01753   2.60374
   D33        0.35931   0.00004  -0.01521  -0.01656  -0.03505   0.32426
   D34       -1.34783  -0.00018   0.01321   0.07317   0.08585  -1.26198
   D35        0.74158  -0.00024   0.01569   0.09029   0.10691   0.84850
   D36       -0.38330   0.00032   0.00347   0.00752   0.01026  -0.37305
   D37        1.54798  -0.00002   0.00717  -0.01711  -0.01041   1.53756
   D38       -1.65955  -0.00001   0.00274  -0.00319  -0.00145  -1.66100
   D39        0.27173  -0.00034   0.00645  -0.02782  -0.02212   0.24961
   D40        2.00235  -0.00004   0.00479  -0.05614  -0.05117   1.95118
   D41       -2.34955  -0.00037   0.00849  -0.08077  -0.07184  -2.42139
   D42       -0.30341   0.00011  -0.01273  -0.05853  -0.07115  -0.37457
   D43       -2.22542  -0.00014  -0.01558  -0.01489  -0.02989  -2.25531
   D44        0.17304  -0.00003  -0.00687   0.08899   0.08195   0.25498
   D45        2.18570  -0.00008  -0.00633   0.05821   0.05127   2.23697
         Item               Value     Threshold  Converged?
 Maximum Force            0.001528     0.000015     NO 
 RMS     Force            0.000470     0.000010     NO 
 Maximum Displacement     0.152511     0.000060     NO 
 RMS     Displacement     0.037723     0.000040     NO 
 Predicted change in Energy=-3.378022D-04
 GradGradGradGradGradGradGradGradGradGradGradGradGradGradGradGradGradGrad

                          Input orientation:                          
 ---------------------------------------------------------------------
 Center     Atomic      Atomic             Coordinates (Angstroms)
 Number     Number       Type             X           Y           Z
 ---------------------------------------------------------------------
      1          6           0        1.489676   -2.103202    2.842806
      2          8           0        0.542686   -2.698050    2.386183
      3          8           0        2.563196   -1.706757    2.218843
      4          1           0        2.450034   -1.823819    1.229570
      5          6           0        1.567120   -1.800046    4.359993
      6          9           0        2.207967   -0.655460    4.622317
      7          9           0        2.226974   -2.793176    4.981405
      8          9           0        0.345794   -1.721068    4.891862
      9          8           0        1.940481   -1.745942   -0.287802
     10          1           0        1.356713   -0.966963   -0.405184
     11          1           0        2.291399   -1.978770   -1.150052
     12          8           0        0.260501    0.431541   -0.475160
     13          1           0        0.630999    0.922675    0.273217
     14          1           0       -0.621124    0.174403   -0.141520
     15          8           0        0.230649    0.480921    2.346454
     16          1           0       -0.647396    0.088776    2.193093
     17          1           0        0.181394    0.986691    3.160547
     18          8           0       -0.054373   -1.535175   -2.493192
     19          1           0       -0.624403   -1.515143   -3.264960
     20          1           0        0.015126   -0.628412   -2.162286
     21          8           0       -1.919021   -0.589573    0.923641
     22          1           0       -1.692132   -1.510000    0.613320
     23          1           0       -2.874508   -0.500807    0.919378
     24          8           0       -0.955572   -2.847494   -0.036379
     25          1           0       -0.504676   -2.591829   -0.858717
     26          1           0       -0.256896   -3.004650    0.617846
 ---------------------------------------------------------------------
                    Distance matrix (angstroms):
                    1          2          3          4          5
     1  C    0.000000
     2  O    1.207949   0.000000
     3  O    1.303435   2.256795   0.000000
     4  H    1.898123   2.395831   1.002581   0.000000
     5  C    1.549115   2.398291   2.363344   3.252637   0.000000
     6  F    2.403863   3.456245   2.647281   3.596441   1.337750
     7  F    2.365012   3.095328   2.987491   3.881453   1.344570
     8  F    2.377630   2.696607   3.473055   4.225017   1.334451
     9  O    3.183012   3.163943   2.583134   1.602538   4.663081
    10  H    3.443568   3.383938   2.981344   2.145222   4.842026
    11  H    4.074451   4.010027   3.390769   2.389932   5.560316
    12  O    4.352550   4.249853   4.139127   3.575864   5.483241
    13  H    4.061533   4.193099   3.799047   3.430267   4.999127
    14  H    4.306874   3.999340   4.387479   3.912134   5.380565
    15  O    2.917055   3.194496   3.200468   3.388942   3.323147
    16  H    3.129532   3.036441   3.678654   3.765696   3.628661
    17  H    3.370460   3.782524   3.716779   4.095652   3.335388
    18  O    5.583870   5.051441   5.392993   4.496034   7.047378
    19  H    6.489988   5.890397   6.345833   5.454195   7.938756
    20  H    5.422200   5.024967   5.181677   4.343094   6.805993
    21  O    4.194458   3.555939   4.797490   4.550340   5.042513
    22  H    3.930191   3.090132   4.552388   4.199498   4.974375
    23  H    5.031238   4.319330   5.719401   5.495210   5.766621
    24  O    3.850054   2.852353   4.332324   3.774743   5.175829
    25  H    4.232903   3.411396   4.434700   3.698796   5.670466
    26  H    2.968766   1.964777   3.492941   3.015964   4.333794
                    6          7          8          9         10
     6  F    0.000000
     7  F    2.167749   0.000000
     8  F    2.162375   2.167089   0.000000
     9  O    5.036861   5.379900   5.419647   0.000000
    10  H    5.108565   5.753934   5.445120   0.980496   0.000000
    11  H    5.922698   6.185642   6.352678   0.959597   1.565956
    12  O    5.564033   6.636258   5.783246   2.756604   1.778311
    13  H    4.887945   6.206587   5.329410   3.025063   2.134858
    14  H    5.602372   6.569821   5.464676   3.204831   2.298711
    15  O    3.221910   4.652741   3.367658   3.849903   3.306948
    16  H    3.822056   4.933795   3.397840   4.027174   3.447039
    17  H    2.990055   4.667689   3.218142   4.738437   4.232325
    18  O    7.518147   7.915599   7.398224   2.981208   2.583370
    19  H    8.424400   8.818518   8.216900   3.936415   3.521880
    20  H    7.130226   7.785294   7.145925   2.910250   2.236488
    21  O    5.542253   6.205690   4.707063   4.207201   3.555086
    22  H    5.658009   6.007171   4.743798   3.750142   3.260015
    23  H    6.290249   6.912319   5.257377   5.117789   4.458139
    24  O    6.042883   5.942197   5.220148   3.108657   3.003178
    25  H    6.414802   6.450541   5.877983   2.649577   2.512101
    26  H    5.256427   5.025433   4.503114   2.689425   2.793294
                   11         12         13         14         15
    11  H    0.000000
    12  O    3.223294   0.000000
    13  H    3.633319   0.968787   0.000000
    14  H    3.759798   0.977087   1.516486   0.000000
    15  O    4.745769   2.822204   2.157253   2.647543   0.000000
    16  H    4.907940   2.839249   2.452674   2.336330   0.973786
    17  H    5.641573   3.678697   2.922827   3.493922   0.959675
    18  O    2.739242   2.835414   3.763480   2.962132   5.250529
    19  H    3.631761   3.515056   4.476348   3.551120   6.016922
    20  H    2.833638   2.007512   2.952430   2.265573   4.648205
    21  O    4.894661   2.783817   3.035219   1.844659   2.791314
    22  H    4.381523   2.960937   3.380905   2.134024   3.265671
    23  H    5.757908   3.555600   3.838282   2.580534   3.555606
    24  O    3.540871   3.524690   4.102102   3.042166   4.261849
    25  H    2.877282   3.142193   3.863000   2.860065   4.500624
    26  H    3.266757   3.642770   4.041165   3.288720   3.921096
                   16         17         18         19         20
    16  H    0.000000
    17  H    1.558561   0.000000
    18  O    4.995013   6.195172   0.000000
    19  H    5.688886   6.942307   0.959668   0.000000
    20  H    4.463476   5.564958   0.967754   1.552797   0.000000
    21  O    1.920597   3.449652   4.005724   4.480747   3.642167
    22  H    2.478556   4.028887   3.511880   4.022577   3.375784
    23  H    2.632487   4.071121   4.546285   4.858038   4.226455
    24  O    3.699621   5.119961   2.927502   3.508357   3.222741
    25  H    4.064425   5.425032   1.997698   2.638862   2.413398
    26  H    3.493304   4.752707   3.446582   4.174910   3.667375
                   21         22         23         24         25
    21  O    0.000000
    22  H    0.997478   0.000000
    23  H    0.959611   1.584347   0.000000
    24  O    2.635921   1.659373   3.178479   0.000000
    25  H    3.030874   2.178830   3.626306   0.972066   0.000000
    26  H    2.947671   2.072173   3.634838   0.969978   1.553079
                   26
    26  H    0.000000
 Stoichiometry    C2H13F3O8
 Framework group  C1[X(C2H13F3O8)]
 Deg. of freedom    72
 Full point group                 C1      NOp   1
 Largest Abelian subgroup         C1      NOp   1
 Largest concise Abelian subgroup C1      NOp   1
                         Standard orientation:                         
 ---------------------------------------------------------------------
 Center     Atomic      Atomic             Coordinates (Angstroms)
 Number     Number       Type             X           Y           Z
 ---------------------------------------------------------------------
      1          6           0        1.284319   -0.650560    0.241353
      2          8           0        0.607190   -0.401776    1.210240
      3          8           0        1.006784   -1.457363   -0.744034
      4          1           0        0.051752   -1.756864   -0.685870
      5          6           0        2.705204   -0.049123    0.103094
      6          9           0        3.044379    0.177908   -1.170874
      7          9           0        3.604698   -0.902732    0.622836
      8          9           0        2.799913    1.104157    0.767725
      9          8           0       -1.548481   -1.816126   -0.623672
     10          1           0       -1.927661   -0.975545   -0.956868
     11          1           0       -2.221386   -2.494329   -0.713480
     12          8           0       -2.491737    0.616247   -1.514010
     13          1           0       -1.717357    0.847054   -2.048438
     14          1           0       -2.438834    1.258592   -0.779644
     15          8           0        0.146318    1.583518   -1.249640
     16          1           0       -0.243799    1.990138   -0.455456
     17          1           0        0.844441    2.165719   -1.557281
     18          8           0       -4.292233   -0.886293    0.079777
     19          1           0       -5.205296   -0.688847    0.299536
     20          1           0       -4.050368   -0.330349   -0.674527
     21          8           0       -1.782272    2.177529    0.678864
     22          1           0       -1.906978    1.393395    1.282639
     23          1           0       -2.106120    2.958086    1.133514
     24          8           0       -2.142695   -0.122701    1.914629
     25          1           0       -2.795032   -0.594336    1.369717
     26          1           0       -1.284401   -0.532887    1.725065
 ---------------------------------------------------------------------
 Rotational constants (GHZ):           0.9512165           0.3234056           0.3090893
 Standard basis: 6-31++G(d,p) (6D, 7F)
 There are   325 symmetry adapted cartesian basis functions of A   symmetry.
 There are   325 symmetry adapted basis functions of A   symmetry.
   325 basis functions,   520 primitive gaussians,   325 cartesian basis functions
    58 alpha electrons       58 beta electrons
       nuclear repulsion energy      1031.0086374951 Hartrees.
 NAtoms=   26 NActive=   26 NUniq=   26 SFac= 1.00D+00 NAtFMM=   60 NAOKFM=F Big=F
 Integral buffers will be    131072 words long.
 Raffenetti 2 integral format.
 Two-electron integral symmetry is turned on.
 Nuclear repulsion after empirical dispersion term =     1030.9921950902 Hartrees.
 One-electron integrals computed using PRISM.
 NBasis=   325 RedAO= T EigKep=  4.78D-05  NBF=   325
 NBsUse=   325 1.00D-06 EigRej= -1.00D+00 NBFU=   325
 Initial guess from the checkpoint file:  "/local_scratch/slurm.5787810/Gau-1556433.chk"
 B after Tr=    -0.000000   -0.000000   -0.000000
         Rot=    0.999887   -0.015022   -0.000676    0.000054 Ang=  -1.72 deg.
 ExpMin= 3.60D-02 ExpMax= 7.00D+03 ExpMxC= 1.05D+03 IAcc=3 IRadAn=         5 AccDes= 0.00D+00
 Harris functional with IExCor= 4639 and IRadAn=       5 diagonalized for initial guess.
 HarFok:  IExCor= 4639 AccDes= 0.00D+00 IRadAn=         5 IDoV= 1 UseB2=F ITyADJ=14
 ICtDFT=  3500011 ScaDFX=  1.000000  1.000000  1.000000  1.000000
 FoFCou: FMM=F IPFlag=           0 FMFlag=      100000 FMFlg1=           0
         NFxFlg=           0 DoJE=T BraDBF=F KetDBF=T FulRan=T
         wScrn=  0.000000 ICntrl=       500 IOpCl=  0 I1Cent=   200000004 NGrid=           0
         NMat0=    1 NMatS0=      1 NMatT0=    0 NMatD0=    1 NMtDS0=    0 NMtDT0=    0
 Petite list used in FoFCou.
 Requested convergence on RMS density matrix=1.00D-10 within 128 cycles.
 Requested convergence on MAX density matrix=1.00D-08.
 Requested convergence on             energy=1.00D-08.
 No special actions if energy rises.
 SCF Done:  E(RwB97XD) =  -985.236786108     A.U. after   16 cycles
            NFock= 16  Conv=0.31D-10     -V/T= 2.0083
 Calling FoFJK, ICntrl=      2127 FMM=F ISym2X=0 I1Cent= 0 IOpClX= 0 NMat=1 NMatS=1 NMatT=0.
 ***** Axes restored to original set *****
 -------------------------------------------------------------------
 Center     Atomic                   Forces (Hartrees/Bohr)
 Number     Number              X              Y              Z
 -------------------------------------------------------------------
      1        6           0.002213059    0.000418659    0.000923477
      2        8          -0.003568550   -0.001399812   -0.000522225
      3        8           0.001520497    0.000713525   -0.001028167
      4        1          -0.000283240   -0.000279855    0.001409225
      5        6           0.000423607    0.000208042    0.000448133
      6        9           0.000077101    0.000337828   -0.000285995
      7        9           0.000244962   -0.000433377   -0.000244806
      8        9          -0.000679047    0.000006022   -0.000496519
      9        8           0.000733306    0.000605842    0.000264590
     10        1          -0.000343797   -0.000026818   -0.000432853
     11        1          -0.000085604   -0.000560098   -0.000176062
     12        8          -0.000239285   -0.000483444   -0.001159595
     13        1          -0.000521938   -0.000152884    0.000276709
     14        1          -0.000696745    0.000231823    0.001723233
     15        8          -0.000286401   -0.000053037    0.000110353
     16        1           0.000761340    0.000473998   -0.000503002
     17        1          -0.000145568   -0.000183978    0.000270495
     18        8           0.001029238   -0.000416669    0.001294146
     19        1          -0.000070735    0.000195746   -0.000083179
     20        1          -0.000165387    0.000840905   -0.000967001
     21        8           0.000818076   -0.000946158   -0.001351958
     22        1          -0.000654450    0.001079663    0.000691940
     23        1           0.000314997   -0.000247315   -0.000085519
     24        8           0.000607295    0.001046721   -0.000961079
     25        1          -0.001856685   -0.000639035    0.000042505
     26        1           0.000853953   -0.000336294    0.000843153
 -------------------------------------------------------------------
 Cartesian Forces:  Max     0.003568550 RMS     0.000840081

 GradGradGradGradGradGradGradGradGradGradGradGradGradGradGradGradGradGrad
 Berny optimization.
 Using GEDIIS/GDIIS optimizer.
 FormGI is forming the generalized inverse of G from B-inverse, IUseBI=4.
 Internal  Forces:  Max     0.003381602 RMS     0.000539130
 Search for a local minimum.
 Step number  12 out of a maximum of  156
 All quantities printed in internal units (Hartrees-Bohrs-Radians)
 Mixed Optimization -- En-DIIS/RFO-DIIS
 Swapping is turned off.
 Update second derivatives using D2CorX and points    8   10   11   12
 DE= -8.28D-05 DEPred=-3.38D-04 R= 2.45D-01
 Trust test= 2.45D-01 RLast= 4.51D-01 DXMaxT set to 4.24D-01
 ITU=  0  1  0  0  0  0  0 -1  0  0  1  0
     Eigenvalues ---    0.00022   0.00090   0.00096   0.00206   0.00232
     Eigenvalues ---    0.00264   0.00313   0.00327   0.00444   0.00513
     Eigenvalues ---    0.00576   0.00650   0.00720   0.00745   0.00931
     Eigenvalues ---    0.01001   0.01110   0.01263   0.01324   0.01486
     Eigenvalues ---    0.01515   0.01636   0.01762   0.02013   0.02125
     Eigenvalues ---    0.02273   0.02523   0.02757   0.02830   0.03011
     Eigenvalues ---    0.03265   0.03340   0.03693   0.03924   0.04798
     Eigenvalues ---    0.05461   0.06295   0.06751   0.07192   0.08965
     Eigenvalues ---    0.09512   0.09798   0.10739   0.12188   0.13673
     Eigenvalues ---    0.14435   0.19664   0.21208   0.22180   0.23898
     Eigenvalues ---    0.24898   0.27916   0.36019   0.37370   0.38307
     Eigenvalues ---    0.39304   0.43028   0.48294   0.48702   0.50564
     Eigenvalues ---    0.51510   0.51879   0.53049   0.53802   0.55056
     Eigenvalues ---    0.56038   0.57365   0.57400   0.57529   0.57935
     Eigenvalues ---    0.74782   1.19438
 En-DIIS/RFO-DIIS/Sim-DIIS IScMMF=       -3 using points:    12   11
 RFO step:  Lambda=-4.97370524D-04.
 DidBck=T Rises=F RFO-DIIS coefs:    0.52288    0.47712
 Iteration  1 RMS(Cart)=  0.03366771 RMS(Int)=  0.00730877
 Iteration  2 RMS(Cart)=  0.00440362 RMS(Int)=  0.00070797
 Iteration  3 RMS(Cart)=  0.00011400 RMS(Int)=  0.00070378
 Iteration  4 RMS(Cart)=  0.00000035 RMS(Int)=  0.00070378
 Variable       Old X    -DE/DX   Delta X   Delta X   Delta X     New X
                                 (Linear)    (Quad)   (Total)
    R1        2.28269   0.00338   0.00223   0.00190   0.00440   2.28709
    R2        2.46313   0.00105   0.00096   0.00136   0.00246   2.46559
    R3        2.92740  -0.00054  -0.00030  -0.00221  -0.00251   2.92489
    R4        3.71289  -0.00023   0.01000   0.00302   0.01323   3.72612
    R5        1.89460  -0.00101  -0.00114  -0.00315  -0.00445   1.89015
    R6        3.02836   0.00039   0.00207  -0.00357  -0.00167   3.02668
    R7        2.52798   0.00027  -0.00048   0.00071   0.00023   2.52821
    R8        2.54087   0.00033   0.00011   0.00047   0.00058   2.54145
    R9        2.52175   0.00042   0.00083   0.00046   0.00129   2.52304
   R10        1.85287   0.00077  -0.00059   0.00091   0.00031   1.85318
   R11        1.81338   0.00026   0.00006   0.00060   0.00065   1.81403
   R12        3.36052   0.00054   0.02459  -0.00620   0.01840   3.37892
   R13        1.83074  -0.00006  -0.00179   0.00141  -0.00038   1.83036
   R14        1.84643   0.00011   0.00036   0.00283   0.00308   1.84951
   R15        3.79365  -0.00021  -0.02320  -0.05792  -0.08125   3.71240
   R16        3.48590  -0.00112  -0.05204  -0.01670  -0.06892   3.41698
   R17        1.84019  -0.00042  -0.00084  -0.00097  -0.00175   1.83844
   R18        1.81352   0.00014   0.00007   0.00036   0.00043   1.81395
   R19        3.62940   0.00021   0.00979  -0.02402  -0.01426   3.61514
   R20        1.81351   0.00011   0.00001   0.00065   0.00066   1.81417
   R21        1.82879   0.00005   0.00163   0.00218   0.00389   1.83268
   R22        3.77510   0.00001   0.01960  -0.01545   0.00437   3.77947
   R23        1.88496  -0.00153  -0.00290   0.00173  -0.00143   1.88353
   R24        1.81340  -0.00034  -0.00047   0.00071   0.00024   1.81364
   R25        3.13576  -0.00017  -0.00640   0.00014  -0.00651   3.12925
   R26        1.83694  -0.00096  -0.00137   0.00131   0.00009   1.83703
   R27        1.83299   0.00099   0.00073   0.00108   0.00200   1.83499
    A1        2.23255   0.00090   0.00081   0.00318   0.00395   2.23650
    A2        2.10109  -0.00058  -0.00102  -0.00236  -0.00336   2.09773
    A3        1.94781  -0.00030   0.00019  -0.00057  -0.00036   1.94744
    A4        2.39810  -0.00092   0.00769  -0.00978  -0.00194   2.39616
    A5        1.92184  -0.00064  -0.00411   0.00156  -0.00292   1.91892
    A6        1.96431  -0.00026   0.00077  -0.00105  -0.00028   1.96403
    A7        1.90988  -0.00045   0.00013  -0.00264  -0.00251   1.90737
    A8        1.93497  -0.00110  -0.00143  -0.00241  -0.00384   1.93113
    A9        1.88204   0.00054   0.00025   0.00243   0.00269   1.88473
   A10        1.88561   0.00059   0.00005   0.00181   0.00185   1.88747
   A11        1.88458   0.00077   0.00024   0.00218   0.00242   1.88700
   A12        1.91907   0.00064  -0.00167   0.01746   0.01482   1.93389
   A13        2.37854  -0.00048  -0.00527   0.03383   0.02818   2.40673
   A14        1.87855   0.00010  -0.00769   0.00239  -0.00680   1.87175
   A15        1.70373  -0.00005   0.01202   0.00164   0.01713   1.72086
   A16        1.91326   0.00029   0.00561  -0.01456  -0.00952   1.90375
   A17        1.25896   0.00002   0.00066   0.01277   0.01600   1.27496
   A18        1.78719  -0.00045   0.00441  -0.00234   0.00159   1.78878
   A19        2.87102   0.00007  -0.02993  -0.02060  -0.05214   2.81888
   A20        1.60854   0.00036   0.03263   0.03256   0.06488   1.67341
   A21        2.79643   0.00031   0.01596   0.00617   0.02170   2.81813
   A22        1.87502  -0.00030  -0.00251  -0.00098  -0.00349   1.87153
   A23        1.87348  -0.00057   0.00011  -0.00656  -0.00633   1.86714
   A24        2.13546  -0.00020  -0.00179   0.00409   0.00274   2.13820
   A25        1.80496   0.00032  -0.01049   0.03778   0.02647   1.83143
   A26        2.48300  -0.00080  -0.01371  -0.03293  -0.04809   2.43491
   A27        1.33824  -0.00002  -0.00455   0.00156  -0.00305   1.33519
   A28        1.61329   0.00026   0.00240   0.00649   0.00854   1.62183
   A29        2.29121  -0.00009   0.02297  -0.04141  -0.01797   2.27325
   A30        1.96161   0.00010  -0.01034   0.01872   0.00860   1.97021
   A31        2.25173   0.00007  -0.02086   0.02876   0.00762   2.25935
   A32        1.88647  -0.00021   0.01343  -0.01923  -0.00479   1.88168
   A33        1.90194  -0.00010   0.00703  -0.00611   0.00048   1.90242
   A34        1.75813   0.00029   0.01268  -0.01845  -0.00572   1.75241
   A35        1.85364  -0.00006   0.00446  -0.00181   0.00288   1.85652
   A36        2.78140   0.00066   0.01803   0.01264   0.02982   2.81122
   A37        2.63600   0.00025  -0.00044  -0.01067  -0.01120   2.62480
   A38        3.01410   0.00056  -0.00612   0.00422  -0.00201   3.01209
   A39        3.05836  -0.00009  -0.00324   0.02554   0.02282   3.08118
   A40        3.12514  -0.00004   0.00001   0.02396   0.02411   3.14926
   A41        3.02718   0.00011  -0.00120   0.00262   0.00132   3.02850
   A42        2.89642   0.00014   0.00223  -0.00290  -0.00103   2.89539
   A43        3.14862  -0.00018  -0.00302   0.00061  -0.00185   3.14677
   A44        3.70877  -0.00107  -0.02047  -0.00898  -0.02914   3.67962
   A45        3.37957   0.00012   0.01896  -0.00097   0.01869   3.39826
    D1       -0.35579   0.00029  -0.02163   0.04529   0.02332  -0.33247
    D2        2.85471  -0.00008  -0.02142   0.04040   0.01878   2.87348
    D3        0.16863  -0.00014  -0.00389   0.00595   0.00214   0.17077
    D4       -3.03688   0.00018  -0.00412   0.01041   0.00624  -3.03064
    D5       -2.58647   0.00033  -0.00615   0.01309   0.00687  -2.57960
    D6        1.60457   0.00012  -0.00706   0.01250   0.00538   1.60995
    D7       -0.47227   0.00012  -0.00657   0.01296   0.00632  -0.46595
    D8        0.61357  -0.00002  -0.00600   0.00879   0.00285   0.61642
    D9       -1.47857  -0.00023  -0.00692   0.00820   0.00135  -1.47722
   D10        2.72777  -0.00023  -0.00643   0.00866   0.00229   2.73007
   D11       -1.86753  -0.00005   0.05321  -0.08068  -0.02812  -1.89566
   D12        1.29336  -0.00059   0.00055  -0.03432  -0.03437   1.25899
   D13       -2.43299   0.00004  -0.03535   0.10190   0.06805  -2.36494
   D14        0.42968  -0.00025   0.01765   0.04277   0.06051   0.49019
   D15       -1.41133   0.00022   0.00718   0.04430   0.05119  -1.36013
   D16       -2.92344  -0.00011  -0.02787   0.00305  -0.02498  -2.94842
   D17       -2.32558  -0.00051   0.04350  -0.05830  -0.01394  -2.33952
   D18        2.11659  -0.00004   0.03304  -0.05677  -0.02325   2.09334
   D19        0.60448  -0.00037  -0.00201  -0.09802  -0.09942   0.50505
   D20        0.76137  -0.00013  -0.01002  -0.05707  -0.06660   0.69477
   D21       -1.03375   0.00003  -0.02708  -0.05345  -0.08322  -1.11697
   D22        2.01435  -0.00000   0.00215  -0.03053  -0.02685   1.98750
   D23        0.72370   0.00050  -0.00549  -0.01651  -0.02090   0.70279
   D24        1.59847   0.00008   0.11917   0.12600   0.24322   1.84168
   D25       -1.19498   0.00032  -0.00106   0.01052   0.00958  -1.18540
   D26        0.71878   0.00006  -0.00305   0.03489   0.03152   0.75030
   D27       -1.24372   0.00001   0.00797   0.01725   0.02456  -1.21916
   D28        3.00101   0.00009  -0.02724   0.05833   0.03155   3.03256
   D29        2.41613   0.00007   0.01156   0.05686   0.06915   2.48528
   D30       -2.40643   0.00041   0.01869   0.05394   0.07290  -2.33353
   D31        0.22375  -0.00011  -0.01849   0.11137   0.09188   0.31562
   D32        2.60374   0.00014   0.00837   0.04608   0.05402   2.65776
   D33        0.32426   0.00052   0.01672   0.02173   0.03786   0.36212
   D34       -1.26198  -0.00012  -0.04096  -0.10320  -0.14427  -1.40625
   D35        0.84850  -0.00075  -0.05101  -0.07610  -0.12727   0.72122
   D36       -0.37305   0.00008  -0.00489   0.01881   0.01392  -0.35913
   D37        1.53756   0.00011   0.00497   0.00909   0.01394   1.55151
   D38       -1.66100   0.00009   0.00069   0.01799   0.01926  -1.64174
   D39        0.24961   0.00013   0.01056   0.00827   0.01929   0.26890
   D40        1.95118  -0.00001   0.02441  -0.03159  -0.00789   1.94330
   D41       -2.42139   0.00002   0.03427  -0.04131  -0.00786  -2.42925
   D42       -0.37457   0.00000   0.03395   0.03880   0.07255  -0.30202
   D43       -2.25531  -0.00025   0.01426   0.06312   0.07754  -2.17777
   D44        0.25498  -0.00005  -0.03910   0.03173  -0.00740   0.24758
   D45        2.23697  -0.00006  -0.02446   0.01707  -0.00821   2.22875
         Item               Value     Threshold  Converged?
 Maximum Force            0.003382     0.000015     NO 
 RMS     Force            0.000539     0.000010     NO 
 Maximum Displacement     0.186596     0.000060     NO 
 RMS     Displacement     0.033813     0.000040     NO 
 Predicted change in Energy=-2.962989D-04
 GradGradGradGradGradGradGradGradGradGradGradGradGradGradGradGradGradGrad

                          Input orientation:                          
 ---------------------------------------------------------------------
 Center     Atomic      Atomic             Coordinates (Angstroms)
 Number     Number       Type             X           Y           Z
 ---------------------------------------------------------------------
      1          6           0        1.493195   -2.106857    2.846218
      2          8           0        0.534110   -2.688635    2.391836
      3          8           0        2.571839   -1.720972    2.221754
      4          1           0        2.452563   -1.831055    1.234787
      5          6           0        1.574770   -1.806237    4.362337
      6          9           0        2.225254   -0.666987    4.624797
      7          9           0        2.226194   -2.808046    4.979364
      8          9           0        0.352038   -1.718194    4.891258
      9          8           0        1.933381   -1.737925   -0.277518
     10          1           0        1.332398   -0.971630   -0.392884
     11          1           0        2.234802   -1.997227   -1.151245
     12          8           0        0.208844    0.415263   -0.499006
     13          1           0        0.584040    0.960047    0.208522
     14          1           0       -0.658103    0.153743   -0.127658
     15          8           0        0.243610    0.508517    2.337407
     16          1           0       -0.623099    0.096893    2.176664
     17          1           0        0.186473    0.973747    3.175087
     18          8           0       -0.007593   -1.519527   -2.475748
     19          1           0       -0.525660   -1.528742   -3.283929
     20          1           0        0.025815   -0.599370   -2.171232
     21          8           0       -1.910013   -0.594229    0.941364
     22          1           0       -1.694816   -1.517442    0.633430
     23          1           0       -2.865001   -0.498916    0.938505
     24          8           0       -0.963748   -2.844121   -0.035572
     25          1           0       -0.519492   -2.579288   -0.858679
     26          1           0       -0.261193   -3.004140    0.615365
 ---------------------------------------------------------------------
                    Distance matrix (angstroms):
                    1          2          3          4          5
     1  C    0.000000
     2  O    1.210278   0.000000
     3  O    1.304736   2.262221   0.000000
     4  H    1.895564   2.398889   1.000225   0.000000
     5  C    1.547787   2.396763   2.362946   3.248493   0.000000
     6  F    2.402598   3.454438   2.646812   3.591502   1.337873
     7  F    2.362047   3.093979   2.984227   3.876546   1.344878
     8  F    2.373918   2.687381   3.471855   4.218379   1.335134
     9  O    3.176099   3.160264   2.579589   1.601652   4.654195
    10  H    3.436040   3.367497   2.988990   2.154691   4.833988
    11  H    4.067150   3.990467   3.401035   2.401704   5.556232
    12  O    4.381913   4.254051   4.189246   3.617493   5.516654
    13  H    4.146071   4.252322   3.897732   3.512101   5.088031
    14  H    4.310722   3.980996   4.412122   3.933436   5.383985
    15  O    2.942878   3.210784   3.225623   3.401300   3.351181
    16  H    3.127862   3.024004   3.676180   3.750176   3.637266
    17  H    3.362409   3.761300   3.722945   4.094734   3.326446
    18  O    5.560633   5.035239   5.362889   4.462901   7.024634
    19  H    6.479868   5.889208   6.320127   5.420332   7.934368
    20  H    5.440636   5.044302   5.199861   4.359715   6.822266
    21  O    4.183101   3.530460   4.795409   4.543997   5.031475
    22  H    3.925208   3.071123   4.557252   4.202468   4.967730
    23  H    5.021824   4.296626   5.718338   5.489888   5.757020
    24  O    3.858087   2.856582   4.342506   3.783027   5.182941
    25  H    4.242683   3.418755   4.447708   3.711545   5.678253
    26  H    2.976525   1.971776   3.500440   3.020643   4.341145
                    6          7          8          9         10
     6  F    0.000000
     7  F    2.170219   0.000000
     8  F    2.164480   2.169793   0.000000
     9  O    5.026409   5.372682   5.405302   0.000000
    10  H    5.105596   5.747377   5.425921   0.980662   0.000000
    11  H    5.927250   6.184001   6.335180   0.959943   1.562465
    12  O    5.611642   6.668730   5.798887   2.767545   1.788046
    13  H    4.984407   6.297312   5.399520   3.055489   2.157106
    14  H    5.619000   6.570619   5.451059   3.211955   2.301934
    15  O    3.246671   4.680829   3.390008   3.839227   3.291015
    16  H    3.832752   4.940878   3.407999   3.990634   3.401218
    17  H    2.991704   4.660239   3.196748   4.724970   4.222328
    18  O    7.492006   7.888522   7.378454   2.940627   2.536551
    19  H    8.417724   8.802916   8.224349   3.889620   3.481507
    20  H    7.143396   7.800701   7.157999   2.919121   2.237914
    21  O    5.538358   6.189882   4.688479   4.191109   3.526454
    22  H    5.658730   5.993924   4.728532   3.747299   3.242723
    23  H    6.287105   6.897890   5.240251   5.102777   4.428794
    24  O    6.052163   5.943619   5.222323   3.110557   2.984322
    25  H    6.423319   6.455530   5.879015   2.657485   2.496202
    26  H    5.265002   5.026931   4.506992   2.686391   2.772579
                   11         12         13         14         15
    11  H    0.000000
    12  O    3.217147   0.000000
    13  H    3.649583   0.968585   0.000000
    14  H    3.747440   0.978719   1.518573   0.000000
    15  O    4.734374   2.838158   2.202709   2.648678   0.000000
    16  H    4.860856   2.820053   2.464915   2.305288   0.972861
    17  H    5.633782   3.716365   2.993119   3.506257   0.959902
    18  O    2.647799   2.774485   3.701840   2.955761   5.229008
    19  H    3.519655   3.474830   4.429753   3.579154   6.028401
    20  H    2.806065   1.964515   2.899418   2.282787   4.647867
    21  O    4.850455   2.753778   3.028718   1.808189   2.793399
    22  H    4.342483   2.939674   3.392887   2.108764   3.281089
    23  H    5.711391   3.514355   3.815408   2.536349   3.554619
    24  O    3.491802   3.494757   4.114234   3.014811   4.281229
    25  H    2.830288   3.102769   3.857926   2.832501   4.509083
    26  H    3.219437   3.626992   4.073662   3.268309   3.944492
                   16         17         18         19         20
    16  H    0.000000
    17  H    1.555998   0.000000
    18  O    4.963527   6.179483   0.000000
    19  H    5.698268   6.963366   0.960018   0.000000
    20  H    4.450850   5.575270   0.969812   1.551113   0.000000
    21  O    1.913051   3.441413   4.018959   4.543439   3.665475
    22  H    2.477141   4.025580   3.537472   4.088123   3.416073
    23  H    2.629477   4.059868   4.567664   4.935788   4.247043
    24  O    3.695888   5.119321   2.936535   3.531850   3.252566
    25  H    4.047961   5.421597   2.000012   2.643014   2.437259
    26  H    3.490708   4.751438   3.438512   4.177467   3.691939
                   21         22         23         24         25
    21  O    0.000000
    22  H    0.996723   0.000000
    23  H    0.959737   1.581075   0.000000
    24  O    2.629037   1.655929   3.172314   0.000000
    25  H    3.018967   2.176072   3.613756   0.972114   0.000000
    26  H    2.938121   2.065399   3.627724   0.971034   1.555642
                   26
    26  H    0.000000
 Stoichiometry    C2H13F3O8
 Framework group  C1[X(C2H13F3O8)]
 Deg. of freedom    72
 Full point group                 C1      NOp   1
 Largest Abelian subgroup         C1      NOp   1
 Largest concise Abelian subgroup C1      NOp   1
                         Standard orientation:                         
 ---------------------------------------------------------------------
 Center     Atomic      Atomic             Coordinates (Angstroms)
 Number     Number       Type             X           Y           Z
 ---------------------------------------------------------------------
      1          6           0        1.288922   -0.651401    0.236330
      2          8           0        0.610715   -0.392362    1.204683
      3          8           0        1.012747   -1.463162   -0.747086
      4          1           0        0.057978   -1.755772   -0.690117
      5          6           0        2.708717   -0.050989    0.097286
      6          9           0        3.047722    0.173737   -1.177264
      7          9           0        3.605535   -0.905401    0.621112
      8          9           0        2.798559    1.103867    0.761228
      9          8           0       -1.541917   -1.801387   -0.630553
     10          1           0       -1.926218   -0.953039   -0.937663
     11          1           0       -2.237709   -2.461286   -0.674110
     12          8           0       -2.536937    0.643240   -1.463043
     13          1           0       -1.807011    0.891781   -2.049210
     14          1           0       -2.442747    1.280181   -0.725938
     15          8           0        0.130062    1.594769   -1.271083
     16          1           0       -0.259965    1.974089   -0.464576
     17          1           0        0.849916    2.171343   -1.537136
     18          8           0       -4.262281   -0.916110    0.050029
     19          1           0       -5.189406   -0.789771    0.264770
     20          1           0       -4.061647   -0.328962   -0.695316
     21          8           0       -1.767268    2.167348    0.697512
     22          1           0       -1.889879    1.387670    1.306220
     23          1           0       -2.090770    2.948325    1.151953
     24          8           0       -2.141619   -0.128585    1.922417
     25          1           0       -2.798264   -0.588616    1.372696
     26          1           0       -1.284484   -0.541433    1.728036
 ---------------------------------------------------------------------
 Rotational constants (GHZ):           0.9515662           0.3236941           0.3090834
 Standard basis: 6-31++G(d,p) (6D, 7F)
 There are   325 symmetry adapted cartesian basis functions of A   symmetry.
 There are   325 symmetry adapted basis functions of A   symmetry.
   325 basis functions,   520 primitive gaussians,   325 cartesian basis functions
    58 alpha electrons       58 beta electrons
       nuclear repulsion energy      1031.1938506976 Hartrees.
 NAtoms=   26 NActive=   26 NUniq=   26 SFac= 1.00D+00 NAtFMM=   60 NAOKFM=F Big=F
 Integral buffers will be    131072 words long.
 Raffenetti 2 integral format.
 Two-electron integral symmetry is turned on.
 Nuclear repulsion after empirical dispersion term =     1031.1773853584 Hartrees.
 One-electron integrals computed using PRISM.
 NBasis=   325 RedAO= T EigKep=  4.76D-05  NBF=   325
 NBsUse=   325 1.00D-06 EigRej= -1.00D+00 NBFU=   325
 Initial guess from the checkpoint file:  "/local_scratch/slurm.5787810/Gau-1556433.chk"
 B after Tr=    -0.000000    0.000000    0.000000
         Rot=    0.999996   -0.002527   -0.001213   -0.000712 Ang=  -0.33 deg.
 ExpMin= 3.60D-02 ExpMax= 7.00D+03 ExpMxC= 1.05D+03 IAcc=3 IRadAn=         5 AccDes= 0.00D+00
 Harris functional with IExCor= 4639 and IRadAn=       5 diagonalized for initial guess.
 HarFok:  IExCor= 4639 AccDes= 0.00D+00 IRadAn=         5 IDoV= 1 UseB2=F ITyADJ=14
 ICtDFT=  3500011 ScaDFX=  1.000000  1.000000  1.000000  1.000000
 FoFCou: FMM=F IPFlag=           0 FMFlag=      100000 FMFlg1=           0
         NFxFlg=           0 DoJE=T BraDBF=F KetDBF=T FulRan=T
         wScrn=  0.000000 ICntrl=       500 IOpCl=  0 I1Cent=   200000004 NGrid=           0
         NMat0=    1 NMatS0=      1 NMatT0=    0 NMatD0=    1 NMtDS0=    0 NMtDT0=    0
 Petite list used in FoFCou.
 Requested convergence on RMS density matrix=1.00D-10 within 128 cycles.
 Requested convergence on MAX density matrix=1.00D-08.
 Requested convergence on             energy=1.00D-08.
 No special actions if energy rises.
 SCF Done:  E(RwB97XD) =  -985.237096704     A.U. after   15 cycles
            NFock= 15  Conv=0.70D-10     -V/T= 2.0083
 Calling FoFJK, ICntrl=      2127 FMM=F ISym2X=0 I1Cent= 0 IOpClX= 0 NMat=1 NMatS=1 NMatT=0.
 ***** Axes restored to original set *****
 -------------------------------------------------------------------
 Center     Atomic                   Forces (Hartrees/Bohr)
 Number     Number              X              Y              Z
 -------------------------------------------------------------------
      1        6           0.000385972   -0.000346891   -0.000778627
      2        8           0.000002212    0.000402097    0.000082388
      3        8          -0.000354725   -0.000106969    0.000967780
      4        1          -0.000224350   -0.000389132   -0.000351123
      5        6           0.000177700   -0.000198378   -0.000104908
      6        9          -0.000252940   -0.000242907    0.000126695
      7        9          -0.000061509    0.000298043    0.000226961
      8        9           0.000215216    0.000170852    0.000049271
      9        8           0.000417879    0.001385576   -0.000284090
     10        1           0.000178845   -0.000452913   -0.000004716
     11        1          -0.000288116   -0.000650619    0.000019430
     12        8          -0.000085119    0.000915615    0.000396772
     13        1          -0.000041474   -0.000511733   -0.000431009
     14        1          -0.000185196    0.000193399    0.000708285
     15        8           0.000087661    0.000094311    0.000214805
     16        1          -0.000040964    0.000133969   -0.000048532
     17        1           0.000043600   -0.000111220   -0.000048954
     18        8           0.000026300    0.000995526   -0.000176121
     19        1           0.000160963   -0.000523035   -0.000018281
     20        1           0.000133174   -0.000797735    0.000010921
     21        8          -0.000644433   -0.000948159   -0.000836868
     22        1           0.000124299    0.000616995    0.000226311
     23        1           0.000310426    0.000241543    0.000131196
     24        8           0.000943744    0.000383886   -0.000311028
     25        1          -0.001392851   -0.000529042    0.000297271
     26        1           0.000363686   -0.000023080   -0.000063829
 -------------------------------------------------------------------
 Cartesian Forces:  Max     0.001392851 RMS     0.000454645

 GradGradGradGradGradGradGradGradGradGradGradGradGradGradGradGradGradGrad
 Berny optimization.
 Using GEDIIS/GDIIS optimizer.
 FormGI is forming the generalized inverse of G from B-inverse, IUseBI=4.
 Internal  Forces:  Max     0.000937657 RMS     0.000231707
 Search for a local minimum.
 Step number  13 out of a maximum of  156
 All quantities printed in internal units (Hartrees-Bohrs-Radians)
 Mixed Optimization -- En-DIIS/RFO-DIIS
 Swapping is turned off.
 Update second derivatives using D2CorX and points   11   12   13
 DE= -3.11D-04 DEPred=-2.96D-04 R= 1.05D+00
 TightC=F SS=  1.41D+00  RLast= 4.48D-01 DXNew= 7.1352D-01 1.3434D+00
 Trust test= 1.05D+00 RLast= 4.48D-01 DXMaxT set to 7.14D-01
 ITU=  1  0  1  0  0  0  0  0 -1  0  0  1  0
     Eigenvalues ---    0.00023   0.00070   0.00104   0.00200   0.00226
     Eigenvalues ---    0.00262   0.00302   0.00327   0.00435   0.00506
     Eigenvalues ---    0.00572   0.00649   0.00687   0.00728   0.00891
     Eigenvalues ---    0.00955   0.01102   0.01252   0.01425   0.01469
     Eigenvalues ---    0.01556   0.01637   0.01807   0.01987   0.02127
     Eigenvalues ---    0.02256   0.02574   0.02783   0.02833   0.02938
     Eigenvalues ---    0.03265   0.03364   0.03654   0.03921   0.04718
     Eigenvalues ---    0.05208   0.06260   0.06842   0.07166   0.08964
     Eigenvalues ---    0.09423   0.10020   0.11321   0.12216   0.13680
     Eigenvalues ---    0.14435   0.19642   0.21206   0.22180   0.23817
     Eigenvalues ---    0.24871   0.27879   0.36104   0.37368   0.38301
     Eigenvalues ---    0.39405   0.43460   0.48384   0.48732   0.50594
     Eigenvalues ---    0.51781   0.52245   0.52982   0.53925   0.55020
     Eigenvalues ---    0.56003   0.57335   0.57486   0.57522   0.57910
     Eigenvalues ---    0.74514   1.20523
 En-DIIS/RFO-DIIS/Sim-DIIS IScMMF=       -3 using points:    13   12   11
 RFO step:  Lambda=-2.39257921D-04.
 DidBck=F Rises=F RFO-DIIS coefs:    2.13164   -0.50149   -0.63015
 Iteration  1 RMS(Cart)=  0.03160531 RMS(Int)=  0.00301655
 Iteration  2 RMS(Cart)=  0.00384978 RMS(Int)=  0.00209928
 Iteration  3 RMS(Cart)=  0.00001433 RMS(Int)=  0.00209924
 Iteration  4 RMS(Cart)=  0.00000013 RMS(Int)=  0.00209924
 Variable       Old X    -DE/DX   Delta X   Delta X   Delta X     New X
                                 (Linear)    (Quad)   (Total)
    R1        2.28709  -0.00026   0.00204  -0.00102   0.00159   2.28869
    R2        2.46559  -0.00064   0.00151  -0.00134   0.00077   2.46636
    R3        2.92489   0.00030  -0.00244   0.00312   0.00068   2.92557
    R4        3.72612  -0.00001   0.00176  -0.01213  -0.01024   3.71588
    R5        1.89015   0.00058  -0.00353   0.00369   0.00018   1.89033
    R6        3.02668   0.00021  -0.00463   0.00088  -0.00360   3.02309
    R7        2.52821  -0.00030   0.00089  -0.00013   0.00077   2.52898
    R8        2.54145  -0.00015   0.00051  -0.00119  -0.00067   2.54078
    R9        2.52304  -0.00017   0.00037  -0.00045  -0.00009   2.52295
   R10        1.85318  -0.00020   0.00114  -0.00205  -0.00036   1.85282
   R11        1.81403   0.00007   0.00067  -0.00057   0.00009   1.81412
   R12        3.37892   0.00026  -0.01166   0.01703   0.00592   3.38484
   R13        1.83036  -0.00062   0.00193  -0.00255  -0.00062   1.82974
   R14        1.84951   0.00025   0.00301  -0.00250   0.00005   1.84956
   R15        3.71240   0.00042  -0.06130   0.04614  -0.01497   3.69742
   R16        3.41698  -0.00021  -0.00926  -0.00854  -0.01848   3.39850
   R17        1.83844   0.00013  -0.00087  -0.00034  -0.00134   1.83710
   R18        1.81395  -0.00010   0.00040  -0.00043  -0.00003   1.81392
   R19        3.61514   0.00017  -0.02907   0.02661  -0.00240   3.61274
   R20        1.81417  -0.00007   0.00073  -0.00080  -0.00007   1.81410
   R21        1.83268  -0.00027   0.00225  -0.00042   0.00221   1.83489
   R22        3.77947   0.00007  -0.02094   0.00843  -0.01236   3.76711
   R23        1.88353  -0.00053   0.00222  -0.00428  -0.00328   1.88025
   R24        1.81364  -0.00028   0.00089  -0.00106  -0.00016   1.81348
   R25        3.12925   0.00010   0.00109   0.00228   0.00240   3.13165
   R26        1.83703  -0.00094   0.00191  -0.00273  -0.00082   1.83621
   R27        1.83499   0.00019   0.00129  -0.00024   0.00101   1.83600
    A1        2.23650   0.00006   0.00340  -0.00150   0.00046   2.23696
    A2        2.09773   0.00001  -0.00246   0.00224   0.00048   2.09821
    A3        1.94744  -0.00007  -0.00067  -0.00066  -0.00065   1.94680
    A4        2.39616   0.00011  -0.01234   0.01434  -0.00057   2.39559
    A5        1.91892  -0.00019   0.00213  -0.00322  -0.00236   1.91656
    A6        1.96403   0.00015  -0.00134  -0.00060  -0.00194   1.96209
    A7        1.90737   0.00059  -0.00302   0.00549   0.00247   1.90985
    A8        1.93113   0.00011  -0.00246   0.00132  -0.00115   1.92999
    A9        1.88473  -0.00033   0.00271  -0.00225   0.00045   1.88518
   A10        1.88747  -0.00033   0.00203  -0.00278  -0.00076   1.88671
   A11        1.88700  -0.00022   0.00242  -0.00138   0.00103   1.88804
   A12        1.93389   0.00030   0.01897  -0.00113   0.01182   1.94571
   A13        2.40673  -0.00021   0.03885   0.02162   0.05397   2.46070
   A14        1.87175   0.00013   0.00245  -0.01051  -0.01818   1.85357
   A15        1.72086   0.00005   0.00352  -0.00976  -0.00085   1.72001
   A16        1.90375  -0.00000  -0.01818   0.00308  -0.01475   1.88899
   A17        1.27496  -0.00019   0.01723  -0.01803   0.00212   1.27708
   A18        1.78878   0.00009  -0.00403   0.00785   0.00218   1.79096
   A19        2.81888  -0.00011  -0.01947  -0.01600  -0.03689   2.78199
   A20        1.67341   0.00000   0.03032   0.00553   0.03569   1.70910
   A21        2.81813   0.00016   0.00347   0.02111   0.02428   2.84240
   A22        1.87153   0.00005  -0.00063   0.00086   0.00022   1.87176
   A23        1.86714   0.00049  -0.00731   0.00919   0.00224   1.86938
   A24        2.13820  -0.00017   0.00546   0.01034   0.01699   2.15519
   A25        1.83143  -0.00021   0.04381  -0.03136   0.01002   1.84145
   A26        2.43491   0.00007  -0.03632   0.02136  -0.01866   2.41626
   A27        1.33519  -0.00003   0.00256  -0.00453  -0.00147   1.33372
   A28        1.62183  -0.00017   0.00650   0.00115   0.00540   1.62724
   A29        2.27325   0.00008  -0.05067   0.00381  -0.04623   2.22702
   A30        1.97021  -0.00013   0.02339  -0.00906   0.01305   1.98326
   A31        2.25935  -0.00013   0.03617  -0.01492   0.02055   2.27990
   A32        1.88168   0.00028  -0.02315   0.02117  -0.00366   1.87803
   A33        1.90242   0.00003  -0.00874   0.00638  -0.00282   1.89959
   A34        1.75241   0.00021  -0.02322   0.01539  -0.00898   1.74344
   A35        1.85652   0.00002  -0.00263   0.00352  -0.00044   1.85608
   A36        2.81122   0.00034   0.00993   0.02226   0.03034   2.84155
   A37        2.62480   0.00007  -0.01210   0.00948  -0.00350   2.62130
   A38        3.01209   0.00009   0.00581  -0.00610   0.00154   3.01363
   A39        3.08118   0.00008   0.03010  -0.00428   0.02891   3.11008
   A40        3.14926  -0.00021   0.02728  -0.02231   0.00453   3.15378
   A41        3.02850   0.00005   0.00307  -0.00714  -0.00468   3.02382
   A42        2.89539  -0.00019  -0.00411  -0.00876  -0.01352   2.88187
   A43        3.14677   0.00012   0.00190  -0.00097   0.00348   3.15025
   A44        3.67962  -0.00022  -0.00595   0.01829   0.01172   3.69134
   A45        3.39826  -0.00005  -0.00389   0.00744   0.00500   3.40326
    D1       -0.33247   0.00008   0.05495  -0.03311   0.02034  -0.31213
    D2        2.87348  -0.00006   0.04954  -0.03484   0.01375   2.88724
    D3        0.17077   0.00008   0.00756  -0.00534   0.00241   0.17319
    D4       -3.03064   0.00021   0.01251  -0.00364   0.00857  -3.02207
    D5       -2.57960   0.00017   0.01589   0.00849   0.02410  -2.55549
    D6        1.60995   0.00009   0.01541   0.00797   0.02310   1.63305
    D7       -0.46595  -0.00008   0.01583   0.00544   0.02099  -0.44496
    D8        0.61642   0.00004   0.01115   0.00708   0.01850   0.63492
    D9       -1.47722  -0.00003   0.01067   0.00656   0.01750  -1.45972
   D10        2.73007  -0.00020   0.01108   0.00403   0.01539   2.74546
   D11       -1.89566  -0.00030  -0.10211   0.03747  -0.06725  -1.96290
   D12        1.25899  -0.00034  -0.03962   0.00605  -0.03656   1.22243
   D13       -2.36494   0.00034   0.12370   0.03540   0.16690  -2.19804
   D14        0.49019   0.00028   0.04517   0.00251   0.04652   0.53671
   D15       -1.36013   0.00015   0.04845  -0.00243   0.04401  -1.31612
   D16       -2.94842   0.00021   0.00855  -0.00232   0.00458  -2.94384
   D17       -2.33952  -0.00016  -0.07323  -0.02451  -0.09344  -2.43297
   D18        2.09334  -0.00029  -0.06994  -0.02945  -0.09595   1.99738
   D19        0.50505  -0.00023  -0.10985  -0.02935  -0.13539   0.36967
   D20        0.69477   0.00001  -0.06213  -0.00327  -0.06375   0.63102
   D21       -1.11697  -0.00008  -0.05842   0.00332  -0.05910  -1.17607
   D22        1.98750  -0.00019  -0.03323  -0.02049  -0.05068   1.93682
   D23        0.70279   0.00011  -0.01641  -0.00566  -0.02112   0.68167
   D24        1.84168  -0.00018   0.11784  -0.07517   0.03909   1.88077
   D25       -1.18540   0.00012   0.01224  -0.00715   0.00424  -1.18116
   D26        0.75030   0.00004   0.03969   0.00214   0.04175   0.79205
   D27       -1.21916   0.00013   0.01727   0.01153   0.02954  -1.18962
   D28        3.03256  -0.00014   0.07168  -0.02091   0.05034   3.08291
   D29        2.48528   0.00012   0.06298  -0.01440   0.04876   2.53404
   D30       -2.33353   0.00002   0.05781  -0.01019   0.04594  -2.28760
   D31        0.31562  -0.00001   0.12839  -0.00939   0.12051   0.43613
   D32        2.65776   0.00003   0.05008   0.02489   0.07384   2.73160
   D33        0.36212   0.00007   0.02076   0.02673   0.04484   0.40696
   D34       -1.40625  -0.00040  -0.10916  -0.05758  -0.16703  -1.57328
   D35        0.72122  -0.00004  -0.07666  -0.06628  -0.14187   0.57935
   D36       -0.35913  -0.00021   0.02221  -0.02872  -0.00639  -0.36552
   D37        1.55151  -0.00009   0.00922  -0.01932  -0.01148   1.54003
   D38       -1.64174  -0.00015   0.02088  -0.02453  -0.00341  -1.64515
   D39        0.26890  -0.00003   0.00789  -0.01513  -0.00851   0.26039
   D40        1.94330  -0.00013  -0.04117  -0.01947  -0.05949   1.88381
   D41       -2.42925  -0.00001  -0.05416  -0.01007  -0.06458  -2.49383
   D42       -0.30202   0.00006   0.03726   0.06322   0.10077  -0.20125
   D43       -2.17777  -0.00020   0.06891   0.04148   0.11232  -2.06545
   D44        0.24758  -0.00012   0.04327  -0.00890   0.03214   0.27972
   D45        2.22875   0.00001   0.02301   0.00538   0.02535   2.25410
         Item               Value     Threshold  Converged?
 Maximum Force            0.000938     0.000015     NO 
 RMS     Force            0.000232     0.000010     NO 
 Maximum Displacement     0.201363     0.000060     NO 
 RMS     Displacement     0.032677     0.000040     NO 
 Predicted change in Energy=-1.413664D-04
 GradGradGradGradGradGradGradGradGradGradGradGradGradGradGradGradGradGrad

                          Input orientation:                          
 ---------------------------------------------------------------------
 Center     Atomic      Atomic             Coordinates (Angstroms)
 Number     Number       Type             X           Y           Z
 ---------------------------------------------------------------------
      1          6           0        1.498291   -2.112829    2.843262
      2          8           0        0.527990   -2.676255    2.387319
      3          8           0        2.583313   -1.742812    2.219394
      4          1           0        2.458377   -1.845103    1.232191
      5          6           0        1.583677   -1.811954    4.359488
      6          9           0        2.231430   -0.669656    4.617478
      7          9           0        2.239064   -2.810230    4.977266
      8          9           0        0.361707   -1.724845    4.890206
      9          8           0        1.931649   -1.713491   -0.272612
     10          1           0        1.319649   -0.954169   -0.373672
     11          1           0        2.128246   -2.019167   -1.161150
     12          8           0        0.179543    0.420977   -0.505763
     13          1           0        0.561035    0.990443    0.178116
     14          1           0       -0.673078    0.151128   -0.108069
     15          8           0        0.237700    0.525140    2.332966
     16          1           0       -0.625388    0.102065    2.187473
     17          1           0        0.199715    0.963005    3.186318
     18          8           0        0.031607   -1.524537   -2.457001
     19          1           0       -0.423629   -1.557765   -3.301526
     20          1           0        0.034795   -0.596778   -2.170538
     21          8           0       -1.910107   -0.601197    0.958721
     22          1           0       -1.700714   -1.522422    0.646478
     23          1           0       -2.862568   -0.490826    0.919163
     24          8           0       -0.968523   -2.844741   -0.032987
     25          1           0       -0.535860   -2.573589   -0.859693
     26          1           0       -0.257311   -2.991724    0.612398
 ---------------------------------------------------------------------
                    Distance matrix (angstroms):
                    1          2          3          4          5
     1  C    0.000000
     2  O    1.211122   0.000000
     3  O    1.305143   2.263596   0.000000
     4  H    1.894463   2.398235   1.000321   0.000000
     5  C    1.548147   2.398113   2.363061   3.247489   0.000000
     6  F    2.401684   3.449893   2.650715   3.590731   1.338278
     7  F    2.364125   3.107016   2.977205   3.873649   1.344521
     8  F    2.373254   2.682774   3.474060   4.218004   1.335088
     9  O    3.171110   3.157911   2.575970   1.599749   4.646196
    10  H    3.423897   3.348936   2.990450   2.160847   4.817501
    11  H    4.054741   3.947684   3.422212   2.422265   5.551300
    12  O    4.401731   4.252550   4.229252   3.653586   5.534279
    13  H    4.196635   4.280928   3.965741   3.570896   5.136448
    14  H    4.307052   3.957729   4.428111   3.948068   5.376402
    15  O    2.967890   3.214989   3.264721   3.429455   3.373493
    16  H    3.137806   3.014843   3.701398   3.770097   3.641578
    17  H    3.356299   3.740372   3.733353   4.099468   3.315430
    18  O    5.530826   5.004027   5.331747   4.427428   6.996861
    19  H    6.462220   5.875334   6.289396   5.379881   7.923701
    20  H    5.438604   5.034036   5.203829   4.360118   6.820332
    21  O    4.177763   3.505863   4.804519   4.550356   5.023711
    22  H    3.925311   3.054337   4.568974   4.212508   4.965631
    23  H    5.034892   4.292722   5.737220   5.499501   5.774973
    24  O    3.859232   2.850582   4.347759   3.787294   5.184035
    25  H    4.249934   3.418392   4.460964   3.724530   5.684397
    26  H    2.971758   1.966357   3.494476   3.012283   4.338408
                    6          7          8          9         10
     6  F    0.000000
     7  F    2.170614   0.000000
     8  F    2.164179   2.170279   0.000000
     9  O    5.009236   5.372016   5.396252   0.000000
    10  H    5.081719   5.737841   5.405553   0.980472   0.000000
    11  H    5.935012   6.190170   6.310799   0.959994   1.551828
    12  O    5.625595   6.689240   5.809837   2.771315   1.791178
    13  H    5.025344   6.347656   5.442087   3.064799   2.159047
    14  H    5.607196   6.565885   5.438088   3.207566   2.294164
    15  O    3.259063   4.703453   3.408414   3.830139   3.268770
    16  H    3.829085   4.946665   3.408331   3.985812   3.385005
    17  H    2.973494   4.647983   3.186536   4.703979   4.195634
    18  O    7.457768   7.860929   7.357346   2.901279   2.514883
    19  H    8.399328   8.786182   8.230986   3.840040   3.460589
    20  H    7.134961   7.800594   7.157758   2.906411   2.237701
    21  O    5.526619   6.184185   4.677638   4.184790   3.511579
    22  H    5.653124   5.994666   4.722687   3.751705   3.238242
    23  H    6.297486   6.919139   5.261932   5.089180   4.401937
    24  O    6.049589   5.949155   5.221255   3.122202   2.987651
    25  H    6.425127   6.467325   5.881099   2.678251   2.510309
    26  H    5.256092   5.031590   4.504199   2.684896   2.758762
                   11         12         13         14         15
    11  H    0.000000
    12  O    3.190811   0.000000
    13  H    3.647949   0.968255   0.000000
    14  H    3.696833   0.978744   1.519666   0.000000
    15  O    4.717680   2.841235   2.228101   2.632119   0.000000
    16  H    4.826530   2.828981   2.496864   2.296561   0.972153
    17  H    5.613649   3.731711   3.029948   3.503412   0.959885
    18  O    2.513919   2.759391   3.680932   2.970171   5.214157
    19  H    3.362465   3.477862   4.423894   3.630525   6.043455
    20  H    2.724810   1.956592   2.883118   2.305260   4.645580
    21  O    4.776273   2.748852   3.041251   1.798409   2.787519
    22  H    4.263239   2.939358   3.413117   2.103842   3.285453
    23  H    5.618874   3.480838   3.803205   2.502235   3.555656
    24  O    3.397690   3.493778   4.134338   3.011338   4.290549
    25  H    2.737831   3.099111   3.870729   2.829814   4.515926
    26  H    3.127654   3.617686   4.088514   3.251070   3.946356
                   16         17         18         19         20
    16  H    0.000000
    17  H    1.555540   0.000000
    18  O    4.964737   6.169537   0.000000
    19  H    5.738018   6.988202   0.959982   0.000000
    20  H    4.462788   5.581758   0.970983   1.553314   0.000000
    21  O    1.911782   3.443874   4.036083   4.612412   3.684416
    22  H    2.483938   4.029859   3.554226   4.149570   3.435752
    23  H    2.639149   4.078137   4.565445   4.990090   4.237002
    24  O    3.705651   5.121293   2.935821   3.554794   3.260231
    25  H    4.056150   5.423908   1.993470   2.647082   2.439619
    26  H    3.491113   4.740656   3.414282   4.171655   3.683182
                   21         22         23         24         25
    21  O    0.000000
    22  H    0.994986   0.000000
    23  H    0.959650   1.577483   0.000000
    24  O    2.627462   1.657198   3.167793   0.000000
    25  H    3.014218   2.174946   3.593856   0.971681   0.000000
    26  H    2.926823   2.059957   3.624357   0.971570   1.555467
                   26
    26  H    0.000000
 Stoichiometry    C2H13F3O8
 Framework group  C1[X(C2H13F3O8)]
 Deg. of freedom    72
 Full point group                 C1      NOp   1
 Largest Abelian subgroup         C1      NOp   1
 Largest concise Abelian subgroup C1      NOp   1
                         Standard orientation:                         
 ---------------------------------------------------------------------
 Center     Atomic      Atomic             Coordinates (Angstroms)
 Number     Number       Type             X           Y           Z
 ---------------------------------------------------------------------
      1          6           0        1.288590   -0.656142    0.235769
      2          8           0        0.603909   -0.383798    1.196944
      3          8           0        1.017210   -1.478275   -0.740882
      4          1           0        0.060185   -1.764386   -0.687166
      5          6           0        2.708355   -0.055128    0.095024
      6          9           0        3.040026    0.177401   -1.180481
      7          9           0        3.609080   -0.910529    0.609533
      8          9           0        2.798728    1.096872    0.763746
      9          8           0       -1.539073   -1.783609   -0.652531
     10          1           0       -1.914814   -0.925709   -0.942621
     11          1           0       -2.276779   -2.395865   -0.602342
     12          8           0       -2.557820    0.668819   -1.444958
     13          1           0       -1.851856    0.922308   -2.057230
     14          1           0       -2.433721    1.296233   -0.704086
     15          8           0        0.116166    1.613966   -1.274330
     16          1           0       -0.256946    1.985293   -0.457025
     17          1           0        0.858466    2.168197   -1.525720
     18          8           0       -4.230884   -0.949370    0.037121
     19          1           0       -5.169071   -0.898829    0.234140
     20          1           0       -4.059898   -0.337697   -0.697337
     21          8           0       -1.755117    2.164858    0.716922
     22          1           0       -1.881640    1.386760    1.324007
     23          1           0       -2.114881    2.937958    1.157166
     24          8           0       -2.139608   -0.134148    1.929479
     25          1           0       -2.803820   -0.582216    1.379734
     26          1           0       -1.285669   -0.545661    1.716422
 ---------------------------------------------------------------------
 Rotational constants (GHZ):           0.9482803           0.3244968           0.3094629
 Standard basis: 6-31++G(d,p) (6D, 7F)
 There are   325 symmetry adapted cartesian basis functions of A   symmetry.
 There are   325 symmetry adapted basis functions of A   symmetry.
   325 basis functions,   520 primitive gaussians,   325 cartesian basis functions
    58 alpha electrons       58 beta electrons
       nuclear repulsion energy      1031.3499709475 Hartrees.
 NAtoms=   26 NActive=   26 NUniq=   26 SFac= 1.00D+00 NAtFMM=   60 NAOKFM=F Big=F
 Integral buffers will be    131072 words long.
 Raffenetti 2 integral format.
 Two-electron integral symmetry is turned on.
 Nuclear repulsion after empirical dispersion term =     1031.3334738964 Hartrees.
 One-electron integrals computed using PRISM.
 NBasis=   325 RedAO= T EigKep=  4.80D-05  NBF=   325
 NBsUse=   325 1.00D-06 EigRej= -1.00D+00 NBFU=   325
 Initial guess from the checkpoint file:  "/local_scratch/slurm.5787810/Gau-1556433.chk"
 B after Tr=    -0.000000   -0.000000   -0.000000
         Rot=    0.999996   -0.002826   -0.000677   -0.000490 Ang=  -0.34 deg.
 ExpMin= 3.60D-02 ExpMax= 7.00D+03 ExpMxC= 1.05D+03 IAcc=3 IRadAn=         5 AccDes= 0.00D+00
 Harris functional with IExCor= 4639 and IRadAn=       5 diagonalized for initial guess.
 HarFok:  IExCor= 4639 AccDes= 0.00D+00 IRadAn=         5 IDoV= 1 UseB2=F ITyADJ=14
 ICtDFT=  3500011 ScaDFX=  1.000000  1.000000  1.000000  1.000000
 FoFCou: FMM=F IPFlag=           0 FMFlag=      100000 FMFlg1=           0
         NFxFlg=           0 DoJE=T BraDBF=F KetDBF=T FulRan=T
         wScrn=  0.000000 ICntrl=       500 IOpCl=  0 I1Cent=   200000004 NGrid=           0
         NMat0=    1 NMatS0=      1 NMatT0=    0 NMatD0=    1 NMtDS0=    0 NMtDT0=    0
 Petite list used in FoFCou.
 Requested convergence on RMS density matrix=1.00D-10 within 128 cycles.
 Requested convergence on MAX density matrix=1.00D-08.
 Requested convergence on             energy=1.00D-08.
 No special actions if energy rises.
 SCF Done:  E(RwB97XD) =  -985.237279694     A.U. after   16 cycles
            NFock= 16  Conv=0.27D-10     -V/T= 2.0083
 Calling FoFJK, ICntrl=      2127 FMM=F ISym2X=0 I1Cent= 0 IOpClX= 0 NMat=1 NMatS=1 NMatT=0.
 ***** Axes restored to original set *****
 -------------------------------------------------------------------
 Center     Atomic                   Forces (Hartrees/Bohr)
 Number     Number              X              Y              Z
 -------------------------------------------------------------------
      1        6          -0.000449241   -0.000516174   -0.001354505
      2        8           0.001425223    0.000835756    0.000719682
      3        8          -0.001076536   -0.000393574    0.000881276
      4        1          -0.000082885   -0.000441440   -0.000107934
      5        6           0.000069817   -0.000067302   -0.000284311
      6        9          -0.000222256   -0.000388393    0.000108880
      7        9          -0.000129193    0.000336087    0.000166972
      8        9           0.000281538    0.000067333    0.000162956
      9        8          -0.000068084    0.002401349   -0.001147224
     10        1           0.000281704   -0.000304562    0.000964991
     11        1           0.000361305   -0.001607567   -0.000137389
     12        8           0.000448071    0.001369973    0.000408230
     13        1          -0.000106483   -0.000639806   -0.000607631
     14        1          -0.000619010    0.000059394    0.000681672
     15        8           0.000594648    0.000215080    0.000517113
     16        1          -0.000292467    0.000040599   -0.000119842
     17        1           0.000014883   -0.000069322   -0.000074752
     18        8          -0.000039155    0.001479105   -0.000498316
     19        1           0.000117524   -0.000538036    0.000007393
     20        1           0.000167032   -0.001501317    0.000247904
     21        8          -0.001357773   -0.000038117   -0.000903740
     22        1           0.000609455   -0.000319492    0.000020626
     23        1           0.000087063    0.000428534    0.000483039
     24        8           0.001134817    0.000117091   -0.000119383
     25        1          -0.001145488   -0.000467289    0.000123175
     26        1          -0.000004510   -0.000057909   -0.000138883
 -------------------------------------------------------------------
 Cartesian Forces:  Max     0.002401349 RMS     0.000675036

 GradGradGradGradGradGradGradGradGradGradGradGradGradGradGradGradGradGrad
 Berny optimization.
 Using GEDIIS/GDIIS optimizer.
 FormGI is forming the generalized inverse of G from B-inverse, IUseBI=4.
 Internal  Forces:  Max     0.001705289 RMS     0.000366207
 Search for a local minimum.
 Step number  14 out of a maximum of  156
 All quantities printed in internal units (Hartrees-Bohrs-Radians)
 Mixed Optimization -- En-DIIS/RFO-DIIS
 Swapping is turned off.
 Update second derivatives using D2CorX and points   13   14
 DE= -1.83D-04 DEPred=-1.41D-04 R= 1.29D+00
 TightC=F SS=  1.41D+00  RLast= 4.64D-01 DXNew= 1.2000D+00 1.3909D+00
 Trust test= 1.29D+00 RLast= 4.64D-01 DXMaxT set to 1.20D+00
 ITU=  1  1  0  1  0  0  0  0  0 -1  0  0  1  0
     Eigenvalues ---    0.00022   0.00045   0.00103   0.00176   0.00230
     Eigenvalues ---    0.00267   0.00302   0.00328   0.00435   0.00501
     Eigenvalues ---    0.00567   0.00645   0.00667   0.00728   0.00867
     Eigenvalues ---    0.00947   0.01125   0.01281   0.01419   0.01476
     Eigenvalues ---    0.01531   0.01653   0.01771   0.01986   0.02120
     Eigenvalues ---    0.02239   0.02551   0.02791   0.02829   0.02895
     Eigenvalues ---    0.03265   0.03357   0.03635   0.03951   0.04654
     Eigenvalues ---    0.05116   0.06685   0.06814   0.07153   0.08777
     Eigenvalues ---    0.09832   0.10158   0.10775   0.12271   0.13680
     Eigenvalues ---    0.14427   0.19639   0.21200   0.22144   0.23676
     Eigenvalues ---    0.24829   0.27794   0.36232   0.37363   0.38295
     Eigenvalues ---    0.39778   0.43736   0.48333   0.48591   0.50626
     Eigenvalues ---    0.51966   0.52160   0.53168   0.53878   0.55054
     Eigenvalues ---    0.56001   0.57389   0.57503   0.57708   0.57992
     Eigenvalues ---    0.75054   1.21070
 En-DIIS/RFO-DIIS/Sim-DIIS IScMMF=       -3 using points:    14   13   12   11
 RFO step:  Lambda=-4.04967111D-04.
 DidBck=F Rises=F RFO-DIIS coefs:    2.13053   -0.41361   -0.13379   -0.58312
 Iteration  1 RMS(Cart)=  0.04754808 RMS(Int)=  0.01333320
 Iteration  2 RMS(Cart)=  0.02168425 RMS(Int)=  0.00540773
 Iteration  3 RMS(Cart)=  0.00041447 RMS(Int)=  0.00540129
 Iteration  4 RMS(Cart)=  0.00000597 RMS(Int)=  0.00540128
 Iteration  5 RMS(Cart)=  0.00000023 RMS(Int)=  0.00540128
 Variable       Old X    -DE/DX   Delta X   Delta X   Delta X     New X
                                 (Linear)    (Quad)   (Total)
    R1        2.28869  -0.00171   0.00223  -0.00186   0.00075   2.28944
    R2        2.46636  -0.00107   0.00146  -0.00367  -0.00113   2.46524
    R3        2.92557   0.00014  -0.00066   0.00148   0.00082   2.92640
    R4        3.71588   0.00009  -0.01432  -0.02567  -0.04050   3.67538
    R5        1.89033   0.00031  -0.00159   0.00359   0.00272   1.89305
    R6        3.02309   0.00020  -0.00779  -0.00430  -0.01078   3.01231
    R7        2.52898  -0.00042   0.00162  -0.00082   0.00079   2.52977
    R8        2.54078  -0.00024  -0.00048  -0.00078  -0.00126   2.53952
    R9        2.52295  -0.00019  -0.00019   0.00046   0.00027   2.52322
   R10        1.85282  -0.00021   0.00054  -0.00296  -0.00093   1.85189
   R11        1.81412   0.00071   0.00051   0.00028   0.00079   1.81491
   R12        3.38484   0.00031  -0.01018   0.01462   0.00596   3.39080
   R13        1.82974  -0.00085   0.00121  -0.00306  -0.00185   1.82789
   R14        1.84956   0.00078   0.00183   0.00050   0.00043   1.84999
   R15        3.69742   0.00054  -0.04682   0.06903   0.02299   3.72042
   R16        3.39850  -0.00008  -0.00670  -0.03112  -0.03989   3.35861
   R17        1.83710   0.00068  -0.00174  -0.00037  -0.00234   1.83476
   R18        1.81392  -0.00010   0.00019  -0.00017   0.00002   1.81394
   R19        3.61274   0.00048  -0.02490   0.02644   0.00165   3.61440
   R20        1.81410  -0.00004   0.00038  -0.00032   0.00006   1.81417
   R21        1.83489  -0.00063   0.00330  -0.00159   0.00219   1.83708
   R22        3.76711   0.00017  -0.03479  -0.00422  -0.03892   3.72819
   R23        1.88025   0.00070  -0.00119  -0.00003  -0.00313   1.87712
   R24        1.81348  -0.00006   0.00056  -0.00085  -0.00028   1.81319
   R25        3.13165   0.00032   0.00587   0.00103   0.00574   3.13739
   R26        1.83621  -0.00058   0.00081  -0.00222  -0.00132   1.83489
   R27        1.83600  -0.00001   0.00168   0.00029   0.00115   1.83715
    A1        2.23696   0.00005   0.00236   0.00183   0.00031   2.23727
    A2        2.09821   0.00000  -0.00062  -0.00128  -0.00001   2.09820
    A3        1.94680  -0.00005  -0.00123  -0.00040   0.00020   1.94700
    A4        2.39559   0.00006  -0.01143   0.00447  -0.01464   2.38095
    A5        1.91656   0.00014   0.00027  -0.00033  -0.00147   1.91509
    A6        1.96209   0.00015  -0.00334  -0.00014  -0.00349   1.95859
    A7        1.90985   0.00045   0.00083   0.00375   0.00458   1.91443
    A8        1.92999   0.00035  -0.00230   0.00004  -0.00227   1.92771
    A9        1.88518  -0.00034   0.00213  -0.00108   0.00105   1.88624
   A10        1.88671  -0.00031   0.00042  -0.00177  -0.00138   1.88533
   A11        1.88804  -0.00034   0.00261  -0.00092   0.00169   1.88972
   A12        1.94571  -0.00023   0.02602   0.01887   0.02516   1.97087
   A13        2.46070  -0.00083   0.08766  -0.04627   0.01037   2.47107
   A14        1.85357   0.00119  -0.01603   0.02930  -0.01439   1.83918
   A15        1.72001   0.00015  -0.00337  -0.01371  -0.01377   1.70624
   A16        1.88899   0.00016  -0.03036   0.00731  -0.02303   1.86596
   A17        1.27708  -0.00030   0.01306  -0.02389  -0.00881   1.26827
   A18        1.79096   0.00000  -0.00179   0.00717   0.00463   1.79559
   A19        2.78199  -0.00002  -0.04251  -0.00188  -0.04295   2.73904
   A20        1.70910   0.00001   0.04699  -0.00823   0.03642   1.74552
   A21        2.84240  -0.00001   0.02349   0.02308   0.04620   2.88860
   A22        1.87176   0.00001   0.00082  -0.00201  -0.00119   1.87057
   A23        1.86938   0.00059  -0.00214   0.00616   0.00506   1.87444
   A24        2.15519  -0.00013   0.02336  -0.00932   0.01627   2.17146
   A25        1.84145  -0.00027   0.04313  -0.02021   0.01578   1.85723
   A26        2.41626   0.00038  -0.03882   0.02552  -0.02080   2.39545
   A27        1.33372   0.00005   0.00171  -0.00821  -0.00491   1.32881
   A28        1.62724  -0.00038   0.00930   0.02275   0.02691   1.65415
   A29        2.22702   0.00013  -0.09321   0.01376  -0.07878   2.14824
   A30        1.98326  -0.00033   0.03355  -0.01850   0.01065   1.99390
   A31        2.27990  -0.00027   0.05419  -0.03671   0.01422   2.29412
   A32        1.87803   0.00060  -0.02397   0.03621   0.01119   1.88921
   A33        1.89959   0.00006  -0.01144   0.00041  -0.01129   1.88830
   A34        1.74344   0.00016  -0.02975   0.01763  -0.01468   1.72876
   A35        1.85608   0.00003  -0.00389   0.00900   0.00063   1.85671
   A36        2.84155   0.00019   0.03364   0.01097   0.03878   2.88033
   A37        2.62130   0.00010  -0.01145   0.01743   0.00525   2.62656
   A38        3.01363   0.00005   0.00778   0.01854   0.03199   3.04562
   A39        3.11008   0.00033   0.05300  -0.02675   0.03086   3.14094
   A40        3.15378  -0.00030   0.02240  -0.00630   0.01545   3.16923
   A41        3.02382   0.00005  -0.00288  -0.00891  -0.01709   3.00673
   A42        2.88187  -0.00022  -0.01875   0.00751  -0.00881   2.87306
   A43        3.15025   0.00022   0.00631   0.00912   0.02132   3.17158
   A44        3.69134  -0.00056   0.01737  -0.01629  -0.00002   3.69133
   A45        3.40326  -0.00003  -0.00412   0.01369   0.01263   3.41589
    D1       -0.31213  -0.00005   0.06615  -0.01972   0.04347  -0.26866
    D2        2.88724  -0.00001   0.05519  -0.02325   0.03001   2.91725
    D3        0.17319   0.00015   0.00902   0.00651   0.01581   0.18900
    D4       -3.02207   0.00010   0.01920   0.00977   0.02831  -2.99377
    D5       -2.55549  -0.00002   0.03969   0.00023   0.03937  -2.51612
    D6        1.63305   0.00001   0.03860  -0.00087   0.03719   1.67024
    D7       -0.44496  -0.00007   0.03628  -0.00211   0.03364  -0.41132
    D8        0.63492   0.00002   0.03030  -0.00283   0.02800   0.66292
    D9       -1.45972   0.00005   0.02921  -0.00393   0.02582  -1.43390
   D10        2.74546  -0.00003   0.02689  -0.00517   0.02227   2.76772
   D11       -1.96290  -0.00024  -0.16122   0.02416  -0.14182  -2.10472
   D12        1.22243  -0.00029  -0.06665   0.01332  -0.05723   1.16520
   D13       -2.19804   0.00076   0.28068   0.03164   0.32657  -1.87147
   D14        0.53671   0.00044   0.07441   0.03187   0.10113   0.63784
   D15       -1.31612   0.00029   0.07769   0.03059   0.10178  -1.21434
   D16       -2.94384   0.00046   0.02134   0.04476   0.06251  -2.88133
   D17       -2.43297  -0.00001  -0.16880   0.02343  -0.13614  -2.56911
   D18        1.99738  -0.00016  -0.16552   0.02215  -0.13548   1.86190
   D19        0.36967   0.00001  -0.22188   0.03632  -0.17475   0.19491
   D20        0.63102   0.00010  -0.10757  -0.02081  -0.12479   0.50623
   D21       -1.17607  -0.00012  -0.09338  -0.01085  -0.10447  -1.28054
   D22        1.93682  -0.00021  -0.07917  -0.04810  -0.12545   1.81137
   D23        0.68167   0.00009  -0.03216   0.00780  -0.02353   0.65814
   D24        1.88077  -0.00028   0.07291  -0.10387  -0.03289   1.84788
   D25       -1.18116  -0.00005   0.01296  -0.00080   0.01133  -1.16983
   D26        0.79205  -0.00003   0.07351   0.00373   0.07749   0.86953
   D27       -1.18962   0.00023   0.04126   0.02785   0.07272  -1.11689
   D28        3.08291  -0.00029   0.11283  -0.04618   0.06878  -3.13150
   D29        2.53404   0.00019   0.09057   0.00341   0.09442   2.62846
   D30       -2.28760   0.00002   0.08135   0.03714   0.11560  -2.17200
   D31        0.43613  -0.00017   0.22470  -0.01083   0.21632   0.65245
   D32        2.73160  -0.00007   0.11198   0.00184   0.11193   2.84353
   D33        0.40696  -0.00012   0.05740   0.02309   0.07665   0.48361
   D34       -1.57328  -0.00033  -0.24220  -0.03844  -0.28088  -1.85416
   D35        0.57935   0.00014  -0.18929  -0.05652  -0.24444   0.33491
   D36       -0.36552  -0.00019   0.00874  -0.02788  -0.01617  -0.38169
   D37        1.54003  -0.00008  -0.00905  -0.01423  -0.02532   1.51470
   D38       -1.64515  -0.00017   0.00910  -0.02918  -0.01767  -1.66282
   D39        0.26039  -0.00007  -0.00869  -0.01553  -0.02682   0.23357
   D40        1.88381  -0.00008  -0.10274   0.00674  -0.09260   1.79121
   D41       -2.49383   0.00002  -0.12054   0.02039  -0.10175  -2.59558
   D42       -0.20125   0.00016   0.12444   0.05727   0.18189  -0.01936
   D43       -2.06545  -0.00007   0.16514   0.03312   0.20274  -1.86271
   D44        0.27972  -0.00018   0.07881   0.01607   0.09017   0.36989
   D45        2.25410  -0.00004   0.05267   0.02629   0.07242   2.32652
         Item               Value     Threshold  Converged?
 Maximum Force            0.001705     0.000015     NO 
 RMS     Force            0.000366     0.000010     NO 
 Maximum Displacement     0.276588     0.000060     NO 
 RMS     Displacement     0.054799     0.000040     NO 
 Predicted change in Energy=-2.779688D-04
 GradGradGradGradGradGradGradGradGradGradGradGradGradGradGradGradGradGrad

                          Input orientation:                          
 ---------------------------------------------------------------------
 Center     Atomic      Atomic             Coordinates (Angstroms)
 Number     Number       Type             X           Y           Z
 ---------------------------------------------------------------------
      1          6           0        1.498567   -2.129679    2.843168
      2          8           0        0.507029   -2.659484    2.391576
      3          8           0        2.585594   -1.781449    2.211543
      4          1           0        2.439819   -1.852710    1.223013
      5          6           0        1.603246   -1.836349    4.360109
      6          9           0        2.249058   -0.690845    4.610828
      7          9           0        2.269160   -2.832260    4.968937
      8          9           0        0.386731   -1.752316    4.904053
      9          8           0        1.934992   -1.635921   -0.273360
     10          1           0        1.309850   -0.886272   -0.360450
     11          1           0        1.990767   -2.024178   -1.150020
     12          8           0        0.128881    0.454058   -0.529143
     13          1           0        0.519590    1.054922    0.120421
     14          1           0       -0.696129    0.163737   -0.089305
     15          8           0        0.233403    0.543362    2.328425
     16          1           0       -0.622506    0.107523    2.186503
     17          1           0        0.219330    0.914192    3.213684
     18          8           0        0.083209   -1.561072   -2.418338
     19          1           0       -0.277265   -1.647888   -3.303862
     20          1           0        0.035325   -0.620867   -2.175896
     21          8           0       -1.908906   -0.600866    0.961099
     22          1           0       -1.713631   -1.525049    0.653766
     23          1           0       -2.851691   -0.447152    0.870705
     24          8           0       -0.970173   -2.849382   -0.016898
     25          1           0       -0.554956   -2.574223   -0.850377
     26          1           0       -0.248683   -2.961160    0.625047
 ---------------------------------------------------------------------
                    Distance matrix (angstroms):
                    1          2          3          4          5
     1  C    0.000000
     2  O    1.211518   0.000000
     3  O    1.304547   2.263579   0.000000
     4  H    1.894088   2.398354   1.001758   0.000000
     5  C    1.548583   2.398825   2.363124   3.246766   0.000000
     6  F    2.399605   3.440245   2.656923   3.586587   1.338698
     7  F    2.367768   3.126938   2.967752   3.875640   1.343856
     8  F    2.371883   2.673942   3.476414   4.216076   1.335232
     9  O    3.185437   3.191966   2.572782   1.594046   4.649652
    10  H    3.441634   3.370824   3.007327   2.172139   4.824148
    11  H    4.024791   3.892043   3.422403   2.421226   5.526932
    12  O    4.463655   4.285761   4.306309   3.705627   5.596830
    13  H    4.302724   4.353748   4.084871   3.654766   5.244875
    14  H    4.321555   3.946256   4.455037   3.952519   5.393028
    15  O    3.001791   3.215134   3.309262   3.439676   3.415733
    16  H    3.152020   2.995702   3.723002   3.761470   3.668402
    17  H    3.322480   3.678287   3.724241   4.068056   3.285573
    18  O    5.478138   4.951909   5.267475   4.347195   6.952239
    19  H    6.416516   5.837505   6.215585   5.283663   7.893560
    20  H    5.441378   5.023970   5.205809   4.341845   6.830456
    21  O    4.182144   3.481511   4.812268   4.532894   5.041319
    22  H    3.934116   3.039451   4.579929   4.205063   4.983529
    23  H    5.064213   4.299822   5.756932   5.486328   5.826858
    24  O    3.846118   2.831773   4.330116   3.762816   5.177539
    25  H    4.249335   3.412528   4.457230   3.713248   5.687834
    26  H    2.943519   1.944926   3.455693   2.968884   4.318047
                    6          7          8          9         10
     6  F    0.000000
     7  F    2.171244   0.000000
     8  F    2.163553   2.171181   0.000000
     9  O    4.984687   5.387446   5.405207   0.000000
    10  H    5.062994   5.754086   5.414533   0.979980   0.000000
    11  H    5.918772   6.178360   6.268863   0.960410   1.543340
    12  O    5.676730   6.753485   5.869769   2.774073   1.794333
    13  H    5.118840   6.455950   5.548096   3.065790   2.150345
    14  H    5.612102   6.584432   5.456873   3.193030   2.280348
    15  O    3.285650   4.744621   3.453622   3.796573   3.229960
    16  H    3.841955   4.974534   3.444217   3.953647   3.347925
    17  H    2.940739   4.617208   3.161587   4.648231   4.147932
    18  O    7.406576   7.808081   7.331174   2.834719   2.488956
    19  H    8.363047   8.736487   8.235391   3.752088   3.429674
    20  H    7.138987   7.805697   7.178394   2.873798   2.233987
    21  O    5.533289   6.204685   4.705600   4.167827   3.491180
    22  H    5.661902   6.015988   4.746378   3.766206   3.252400
    23  H    6.329735   6.979065   5.334672   5.063042   4.361994
    24  O    6.036438   5.945765   5.221159   3.158836   3.028255
    25  H    6.421399   6.473533   5.888614   2.722719   2.562558
    26  H    5.222977   5.022502   4.491653   2.707735   2.775858
                   11         12         13         14         15
    11  H    0.000000
    12  O    3.161291   0.000000
    13  H    3.641324   0.967277   0.000000
    14  H    3.623740   0.978971   1.521896   0.000000
    15  O    4.666923   2.860874   2.284487   2.617931   0.000000
    16  H    4.744020   2.838909   2.543746   2.277693   0.970915
    17  H    5.551028   3.772090   3.110987   3.508701   0.959894
    18  O    2.337065   2.762588   3.671396   3.001121   5.194512
    19  H    3.150333   3.504596   4.434622   3.713597   6.065065
    20  H    2.616382   1.968759   2.883723   2.346165   4.656563
    21  O    4.657263   2.736104   3.057118   1.777301   2.787172
[truncated: 3,363,682 more chars]
