# Supplementary material for: The Hydration of Trifluoroacetic Acid from 0 to 298 K
Source: J Phys Chem A. 2026 Jan 20;130(4):927–35. doi: 10.1021/acs.jpca.5c08151 (PMC12862820; doi:10.1021/acs.jpca.5c08151)
Supplement: Supplementary file 1 [file jp5c08151_si_001.zip › TFA_SI/within1kcal-hightemps/6-H2O/PM7-1-64-19489-wb97xd.log]

 Entering Gaussian System, Link 0=g16
 Initial command:
 /software/commercial/MERCURY/GAUSSIAN/AVX2/g16/l1.exe "/local_scratch/slurm.5787767/Gau-4058347.inp" -scrdir="/local_scratch/slurm.5787767/"
 Entering Link 1 = /software/commercial/MERCURY/GAUSSIAN/AVX2/g16/l1.exe PID=   4058348.
  
 Copyright (c) 1988-2019, Gaussian, Inc.  All Rights Reserved.
  
 This is part of the Gaussian(R) 16 program.  It is based on
 the Gaussian(R) 09 system (copyright 2009, Gaussian, Inc.),
 the Gaussian(R) 03 system (copyright 2003, Gaussian, Inc.),
 the Gaussian(R) 98 system (copyright 1998, Gaussian, Inc.),
 the Gaussian(R) 94 system (copyright 1995, Gaussian, Inc.),
 the Gaussian 92(TM) system (copyright 1992, Gaussian, Inc.),
 the Gaussian 90(TM) system (copyright 1990, Gaussian, Inc.),
 the Gaussian 88(TM) system (copyright 1988, Gaussian, Inc.),
 the Gaussian 86(TM) system (copyright 1986, Carnegie Mellon
 University), and the Gaussian 82(TM) system (copyright 1983,
 Carnegie Mellon University). Gaussian is a federally registered
 trademark of Gaussian, Inc.
  
 This software contains proprietary and confidential information,
 including trade secrets, belonging to Gaussian, Inc.
  
 This software is provided under written license and may be
 used, copied, transmitted, or stored only in accord with that
 written license.
  
 The following legend is applicable only to US Government
 contracts under FAR:
  
                    RESTRICTED RIGHTS LEGEND
  
 Use, reproduction and disclosure by the US Government is
 subject to restrictions as set forth in subparagraphs (a)
 and (c) of the Commercial Computer Software - Restricted
 Rights clause in FAR 52.227-19.
  
 Gaussian, Inc.
 340 Quinnipiac St., Bldg. 40, Wallingford CT 06492
  
  
 ---------------------------------------------------------------
 Warning -- This program may not be used in any manner that
 competes with the business of Gaussian, Inc. or will provide
 assistance to any competitor of Gaussian, Inc.  The licensee
 of this program is prohibited from giving any competitor of
 Gaussian, Inc. access to this program.  By using this program,
 the user acknowledges that Gaussian, Inc. is engaged in the
 business of creating and licensing software in the field of
 computational chemistry and represents and warrants to the
 licensee that it is not a competitor of Gaussian, Inc. and that
 it will not use this program in any manner prohibited above.
 ---------------------------------------------------------------
  

 Cite this work as:
 Gaussian 16, Revision C.01,
 M. J. Frisch, G. W. Trucks, H. B. Schlegel, G. E. Scuseria, 
 M. A. Robb, J. R. Cheeseman, G. Scalmani, V. Barone, 
 G. A. Petersson, H. Nakatsuji, X. Li, M. Caricato, A. V. Marenich, 
 J. Bloino, B. G. Janesko, R. Gomperts, B. Mennucci, H. P. Hratchian, 
 J. V. Ortiz, A. F. Izmaylov, J. L. Sonnenberg, D. Williams-Young, 
 F. Ding, F. Lipparini, F. Egidi, J. Goings, B. Peng, A. Petrone, 
 T. Henderson, D. Ranasinghe, V. G. Zakrzewski, J. Gao, N. Rega, 
 G. Zheng, W. Liang, M. Hada, M. Ehara, K. Toyota, R. Fukuda, 
 J. Hasegawa, M. Ishida, T. Nakajima, Y. Honda, O. Kitao, H. Nakai, 
 T. Vreven, K. Throssell, J. A. Montgomery, Jr., J. E. Peralta, 
 F. Ogliaro, M. J. Bearpark, J. J. Heyd, E. N. Brothers, K. N. Kudin, 
 V. N. Staroverov, T. A. Keith, R. Kobayashi, J. Normand, 
 K. Raghavachari, A. P. Rendell, J. C. Burant, S. S. Iyengar, 
 J. Tomasi, M. Cossi, J. M. Millam, M. Klene, C. Adamo, R. Cammi, 
 J. W. Ochterski, R. L. Martin, K. Morokuma, O. Farkas, 
 J. B. Foresman, and D. J. Fox, Gaussian, Inc., Wallingford CT, 2019.
 
 ******************************************
 Gaussian 16:  ES64L-G16RevC.01  3-Jul-2019
                30-Sep-2025 
 ******************************************
 %nproc=20
 Will use up to   20 processors via shared memory.
 %mem=18gb
 ----------------------------------------------------------------------
 # wb97xd/6-31++g** scf(conver=10) opt(tight,maxcycles=300,calcfc) freq
 ----------------------------------------------------------------------
 1/6=300,7=10,10=4,18=20,19=15,26=3,38=1/1,3;
 2/9=110,12=2,17=6,18=5,40=1/2;
 3/5=1,6=6,7=1111,11=2,25=1,30=1,71=2,74=-58,140=1/1,2,3;
 4//1;
 5/5=2,6=10,38=5/2;
 8/6=4,10=90,11=11/1;
 11/6=1,8=1,9=11,15=111,16=1/1,2,10;
 10/6=1,13=1/2;
 6/7=2,8=2,9=2,10=2,28=1/1;
 7/10=1,25=1/1,2,3,16;
 1/6=300,7=10,10=4,18=20,19=15,26=3/3(2);
 2/9=110/2;
 99//99;
 2/9=110/2;
 3/5=1,6=6,7=1111,11=2,25=1,30=1,71=1,74=-58/1,2,3;
 4/5=5,16=3,69=1/1;
 5/5=2,6=10,38=5/2;
 7//1,2,3,16;
 1/6=300,7=10,18=20,19=15,26=3/3(-5);
 2/9=110/2;
 6/7=2,8=2,9=2,10=2,19=2,28=1/1;
 99/9=1/99;
 --------------
 PM7-1-64-19489
 --------------
 Symbolic Z-matrix:
 Charge =  0 Multiplicity = 1
 C                    -0.62711   0.89736  -0.20664 
 O                    -0.17105   0.20131   0.68289 
 O                    -0.32743   0.88798  -1.4516 
 H                     0.41533   0.08334  -1.80488 
 C                    -1.69868   1.97215   0.11197 
 F                    -1.41151   3.15681  -0.4091 
 F                    -1.84325   2.16491   1.41746 
 F                    -2.8977    1.63859  -0.34834 
 O                    -0.92773  -1.2564    2.81309 
 H                    -0.7797   -0.63784   2.08925 
 H                    -0.69658  -0.78858   3.61315 
 O                     1.73409  -1.65676   0.35074 
 H                     1.13753  -0.9239    0.5848 
 H                     1.41459  -2.40097   0.91479 
 O                     3.67362   0.17074  -2.19572 
 H                     4.31375  -0.10304  -2.84566 
 H                     3.99836  -0.16247  -1.33226 
 O                     4.31033  -0.95291   0.15015 
 H                     3.3941   -1.19939   0.37801 
 H                     4.82159  -1.75232   0.22893 
 O                     1.24571  -0.90903  -2.16855 
 H                     2.13623  -0.46118  -2.30276 
 H                     1.38363  -1.38737  -1.30816 
 O                     0.57886  -3.34289   2.07018 
 H                     0.012    -2.63643   2.4438 
 H                    -0.02448  -4.01612   1.76619 
 
 Add virtual bond connecting atoms H4         and O3         Dist= 2.17D+00.
 Add virtual bond connecting atoms O21        and H4         Dist= 2.54D+00.
 Add virtual bond connecting atoms H22        and O15        Dist= 3.15D+00.
 Add virtual bond connecting atoms O18        and H17        Dist= 3.23D+00.
 Add virtual bond connecting atoms O24        and H14        Dist= 3.23D+00.
 Add virtual bond connecting atoms H25        and O9         Dist= 3.23D+00.
 Add virtual bond connecting atoms O2         and H10        Dist= 3.30D+00.
 Add virtual bond connecting atoms O2         and H13        Dist= 3.27D+00.
 Add virtual bond connecting atoms H19        and O12        Dist= 3.25D+00.
 Add virtual bond connecting atoms H23        and O12        Dist= 3.24D+00.

 GradGradGradGradGradGradGradGradGradGradGradGradGradGradGradGradGradGrad
 Berny optimization.
 Initialization pass.
                           ----------------------------
                           !    Initial Parameters    !
                           ! (Angstroms and Degrees)  !
 --------------------------                            --------------------------
 ! Name  Definition              Value          Derivative Info.                !
 --------------------------------------------------------------------------------
 ! R1    R(1,2)                  1.2181         calculate D2E/DX2 analytically  !
 ! R2    R(1,3)                  1.2806         calculate D2E/DX2 analytically  !
 ! R3    R(1,5)                  1.5508         calculate D2E/DX2 analytically  !
 ! R4    R(2,10)                 1.7471         calculate D2E/DX2 analytically  !
 ! R5    R(2,13)                 1.7286         calculate D2E/DX2 analytically  !
 ! R6    R(3,4)                  1.1506         calculate D2E/DX2 analytically  !
 ! R7    R(4,21)                 1.3441         calculate D2E/DX2 analytically  !
 ! R8    R(5,6)                  1.3257         calculate D2E/DX2 analytically  !
 ! R9    R(5,7)                  1.3275         calculate D2E/DX2 analytically  !
 ! R10   R(5,8)                  1.3269         calculate D2E/DX2 analytically  !
 ! R11   R(9,10)                 0.9636         calculate D2E/DX2 analytically  !
 ! R12   R(9,11)                 0.9552         calculate D2E/DX2 analytically  !
 ! R13   R(9,25)                 1.71           calculate D2E/DX2 analytically  !
 ! R14   R(12,13)                0.9735         calculate D2E/DX2 analytically  !
 ! R15   R(12,14)                0.987          calculate D2E/DX2 analytically  !
 ! R16   R(12,19)                1.7221         calculate D2E/DX2 analytically  !
 ! R17   R(12,23)                1.7168         calculate D2E/DX2 analytically  !
 ! R18   R(14,24)                1.709          calculate D2E/DX2 analytically  !
 ! R19   R(15,16)                0.9524         calculate D2E/DX2 analytically  !
 ! R20   R(15,17)                0.9808         calculate D2E/DX2 analytically  !
 ! R21   R(15,22)                1.6656         calculate D2E/DX2 analytically  !
 ! R22   R(17,18)                1.7087         calculate D2E/DX2 analytically  !
 ! R23   R(18,19)                0.9758         calculate D2E/DX2 analytically  !
 ! R24   R(18,20)                0.9522         calculate D2E/DX2 analytically  !
 ! R25   R(21,22)                1.0058         calculate D2E/DX2 analytically  !
 ! R26   R(21,23)                0.994          calculate D2E/DX2 analytically  !
 ! R27   R(24,25)                0.9798         calculate D2E/DX2 analytically  !
 ! R28   R(24,26)                0.9538         calculate D2E/DX2 analytically  !
 ! A1    A(2,1,3)              128.1818         calculate D2E/DX2 analytically  !
 ! A2    A(2,1,5)              120.3122         calculate D2E/DX2 analytically  !
 ! A3    A(3,1,5)              111.5014         calculate D2E/DX2 analytically  !
 ! A4    A(1,2,10)             137.0418         calculate D2E/DX2 analytically  !
 ! A5    A(1,2,13)             127.8759         calculate D2E/DX2 analytically  !
 ! A6    A(10,2,13)             89.8143         calculate D2E/DX2 analytically  !
 ! A7    A(1,3,4)              117.0446         calculate D2E/DX2 analytically  !
 ! A8    A(1,5,6)              112.8865         calculate D2E/DX2 analytically  !
 ! A9    A(1,5,7)              112.2051         calculate D2E/DX2 analytically  !
 ! A10   A(1,5,8)              112.2646         calculate D2E/DX2 analytically  !
 ! A11   A(6,5,7)              106.2823         calculate D2E/DX2 analytically  !
 ! A12   A(6,5,8)              106.4998         calculate D2E/DX2 analytically  !
 ! A13   A(7,5,8)              106.214          calculate D2E/DX2 analytically  !
 ! A14   A(10,9,11)            106.118          calculate D2E/DX2 analytically  !
 ! A15   A(10,9,25)            105.7486         calculate D2E/DX2 analytically  !
 ! A16   A(11,9,25)            116.3067         calculate D2E/DX2 analytically  !
 ! A17   A(13,12,14)           103.4071         calculate D2E/DX2 analytically  !
 ! A18   A(13,12,19)           112.7644         calculate D2E/DX2 analytically  !
 ! A19   A(13,12,23)            89.3756         calculate D2E/DX2 analytically  !
 ! A20   A(14,12,19)           120.2167         calculate D2E/DX2 analytically  !
 ! A21   A(14,12,23)           127.1915         calculate D2E/DX2 analytically  !
 ! A22   A(19,12,23)            99.8111         calculate D2E/DX2 analytically  !
 ! A23   A(12,14,24)           163.7992         calculate D2E/DX2 analytically  !
 ! A24   A(16,15,17)           106.2939         calculate D2E/DX2 analytically  !
 ! A25   A(16,15,22)           117.8681         calculate D2E/DX2 analytically  !
 ! A26   A(17,15,22)           103.4906         calculate D2E/DX2 analytically  !
 ! A27   A(17,18,19)            98.5115         calculate D2E/DX2 analytically  !
 ! A28   A(17,18,20)           123.9301         calculate D2E/DX2 analytically  !
 ! A29   A(19,18,20)           105.8296         calculate D2E/DX2 analytically  !
 ! A30   A(4,21,22)            104.7345         calculate D2E/DX2 analytically  !
 ! A31   A(4,21,23)            101.9355         calculate D2E/DX2 analytically  !
 ! A32   A(22,21,23)           101.942          calculate D2E/DX2 analytically  !
 ! A33   A(12,23,21)           160.0862         calculate D2E/DX2 analytically  !
 ! A34   A(14,24,25)            98.24           calculate D2E/DX2 analytically  !
 ! A35   A(14,24,26)           118.8758         calculate D2E/DX2 analytically  !
 ! A36   A(25,24,26)           105.337          calculate D2E/DX2 analytically  !
 ! A37   L(3,4,21,9,-1)        176.9479         calculate D2E/DX2 analytically  !
 ! A38   L(2,10,9,14,-1)       165.2091         calculate D2E/DX2 analytically  !
 ! A39   L(2,13,12,15,-1)      179.478          calculate D2E/DX2 analytically  !
 ! A40   L(15,17,18,1,-1)      173.5711         calculate D2E/DX2 analytically  !
 ! A41   L(12,19,18,22,-1)     166.6355         calculate D2E/DX2 analytically  !
 ! A42   L(15,22,21,6,-1)      179.9718         calculate D2E/DX2 analytically  !
 ! A43   L(9,25,24,4,-1)       169.1768         calculate D2E/DX2 analytically  !
 ! A44   L(3,4,21,9,-2)        178.3464         calculate D2E/DX2 analytically  !
 ! A45   L(2,10,9,14,-2)       178.4871         calculate D2E/DX2 analytically  !
 ! A46   L(2,13,12,15,-2)      195.6388         calculate D2E/DX2 analytically  !
 ! A47   L(15,17,18,1,-2)      170.8871         calculate D2E/DX2 analytically  !
 ! A48   L(12,19,18,22,-2)     185.5741         calculate D2E/DX2 analytically  !
 ! A49   L(15,22,21,6,-2)      192.8767         calculate D2E/DX2 analytically  !
 ! A50   L(9,25,24,4,-2)       179.8976         calculate D2E/DX2 analytically  !
 ! D1    D(3,1,2,10)          -139.6421         calculate D2E/DX2 analytically  !
 ! D2    D(3,1,2,13)             6.3835         calculate D2E/DX2 analytically  !
 ! D3    D(5,1,2,10)            41.2077         calculate D2E/DX2 analytically  !
 ! D4    D(5,1,2,13)          -172.7667         calculate D2E/DX2 analytically  !
 ! D5    D(2,1,3,4)              4.2767         calculate D2E/DX2 analytically  !
 ! D6    D(5,1,3,4)           -176.5118         calculate D2E/DX2 analytically  !
 ! D7    D(2,1,5,6)            130.8586         calculate D2E/DX2 analytically  !
 ! D8    D(2,1,5,7)             10.791          calculate D2E/DX2 analytically  !
 ! D9    D(2,1,5,8)           -108.7475         calculate D2E/DX2 analytically  !
 ! D10   D(3,1,5,6)            -48.4235         calculate D2E/DX2 analytically  !
 ! D11   D(3,1,5,7)           -168.4911         calculate D2E/DX2 analytically  !
 ! D12   D(3,1,5,8)             71.9705         calculate D2E/DX2 analytically  !
 ! D13   D(1,2,9,11)          -106.2324         calculate D2E/DX2 analytically  !
 ! D14   D(1,2,9,25)           132.9914         calculate D2E/DX2 analytically  !
 ! D15   D(13,2,9,11)          103.1895         calculate D2E/DX2 analytically  !
 ! D16   D(13,2,9,25)          -17.5867         calculate D2E/DX2 analytically  !
 ! D17   D(1,2,12,14)         -138.6103         calculate D2E/DX2 analytically  !
 ! D18   D(1,2,12,19)           84.8114         calculate D2E/DX2 analytically  !
 ! D19   D(1,2,12,23)          -12.1121         calculate D2E/DX2 analytically  !
 ! D20   D(10,2,12,14)          15.8013         calculate D2E/DX2 analytically  !
 ! D21   D(10,2,12,19)        -120.777          calculate D2E/DX2 analytically  !
 ! D22   D(10,2,12,23)         142.2995         calculate D2E/DX2 analytically  !
 ! D23   D(1,3,21,22)         -104.3163         calculate D2E/DX2 analytically  !
 ! D24   D(1,3,21,23)            1.5438         calculate D2E/DX2 analytically  !
 ! D25   D(10,9,24,14)          15.2686         calculate D2E/DX2 analytically  !
 ! D26   D(10,9,24,26)        -105.6269         calculate D2E/DX2 analytically  !
 ! D27   D(11,9,24,14)        -100.6393         calculate D2E/DX2 analytically  !
 ! D28   D(11,9,24,26)         138.4652         calculate D2E/DX2 analytically  !
 ! D29   D(13,12,14,24)         -5.9149         calculate D2E/DX2 analytically  !
 ! D30   D(19,12,14,24)        120.8944         calculate D2E/DX2 analytically  !
 ! D31   D(23,12,14,24)       -105.5173         calculate D2E/DX2 analytically  !
 ! D32   D(13,12,18,17)        -73.7009         calculate D2E/DX2 analytically  !
 ! D33   D(13,12,18,20)        160.3883         calculate D2E/DX2 analytically  !
 ! D34   D(14,12,18,17)        159.2542         calculate D2E/DX2 analytically  !
 ! D35   D(14,12,18,20)         33.3435         calculate D2E/DX2 analytically  !
 ! D36   D(23,12,18,17)         17.7487         calculate D2E/DX2 analytically  !
 ! D37   D(23,12,18,20)       -108.162          calculate D2E/DX2 analytically  !
 ! D38   D(13,12,23,21)         47.766          calculate D2E/DX2 analytically  !
 ! D39   D(14,12,23,21)        154.1942         calculate D2E/DX2 analytically  !
 ! D40   D(19,12,23,21)        -65.2398         calculate D2E/DX2 analytically  !
 ! D41   D(12,14,24,25)         -0.7443         calculate D2E/DX2 analytically  !
 ! D42   D(12,14,24,26)        111.9033         calculate D2E/DX2 analytically  !
 ! D43   D(16,15,18,19)       -136.93           calculate D2E/DX2 analytically  !
 ! D44   D(16,15,18,20)        -24.1888         calculate D2E/DX2 analytically  !
 ! D45   D(22,15,18,19)        -14.5464         calculate D2E/DX2 analytically  !
 ! D46   D(22,15,18,20)         98.1948         calculate D2E/DX2 analytically  !
 ! D47   D(16,15,21,4)        -144.4839         calculate D2E/DX2 analytically  !
 ! D48   D(16,15,21,23)        111.8153         calculate D2E/DX2 analytically  !
 ! D49   D(17,15,21,4)         100.632          calculate D2E/DX2 analytically  !
 ! D50   D(17,15,21,23)         -3.0688         calculate D2E/DX2 analytically  !
 ! D51   D(4,21,23,12)         -50.0629         calculate D2E/DX2 analytically  !
 ! D52   D(22,21,23,12)         58.0215         calculate D2E/DX2 analytically  !
 --------------------------------------------------------------------------------
 Trust Radius=3.00D-01 FncErr=1.00D-07 GrdErr=1.00D-06 EigMax=2.50D+02 EigMin=1.00D-04
 Number of steps in this run=    156 maximum allowed number of steps=    156.
 GradGradGradGradGradGradGradGradGradGradGradGradGradGradGradGradGradGrad

                          Input orientation:                          
 ---------------------------------------------------------------------
 Center     Atomic      Atomic             Coordinates (Angstroms)
 Number     Number       Type             X           Y           Z
 ---------------------------------------------------------------------
      1          6           0       -0.627112    0.897361   -0.206637
      2          8           0       -0.171045    0.201307    0.682894
      3          8           0       -0.327428    0.887982   -1.451602
      4          1           0        0.415328    0.083342   -1.804876
      5          6           0       -1.698677    1.972146    0.111973
      6          9           0       -1.411515    3.156808   -0.409101
      7          9           0       -1.843252    2.164905    1.417463
      8          9           0       -2.897697    1.638593   -0.348337
      9          8           0       -0.927734   -1.256405    2.813092
     10          1           0       -0.779697   -0.637841    2.089247
     11          1           0       -0.696581   -0.788579    3.613148
     12          8           0        1.734089   -1.656764    0.350739
     13          1           0        1.137533   -0.923896    0.584800
     14          1           0        1.414592   -2.400971    0.914794
     15          8           0        3.673619    0.170740   -2.195717
     16          1           0        4.313745   -0.103036   -2.845663
     17          1           0        3.998364   -0.162467   -1.332256
     18          8           0        4.310325   -0.952906    0.150151
     19          1           0        3.394097   -1.199387    0.378006
     20          1           0        4.821588   -1.752319    0.228925
     21          8           0        1.245713   -0.909031   -2.168551
     22          1           0        2.136226   -0.461175   -2.302756
     23          1           0        1.383634   -1.387371   -1.308160
     24          8           0        0.578861   -3.342893    2.070185
     25          1           0        0.011995   -2.636432    2.443795
     26          1           0       -0.024483   -4.016123    1.766190
 ---------------------------------------------------------------------
                    Distance matrix (angstroms):
                    1          2          3          4          5
     1  C    0.000000
     2  O    1.218094   0.000000
     3  O    1.280561   2.247677   0.000000
     4  H    2.074531   2.558662   1.150624   0.000000
     5  C    1.550783   2.407380   2.345315   3.422121   0.000000
     6  F    2.400287   3.386178   2.722062   3.838195   1.325671
     7  F    2.392355   2.681713   3.487089   4.451692   1.327539
     8  F    2.392710   3.250209   2.896013   3.939093   1.326948
     9  O    3.721269   2.689841   4.811068   4.992431   4.279478
    10  H    2.766081   1.747127   3.882048   4.136711   3.400907
    11  H    4.175880   3.137268   5.347787   5.599248   4.569904
    12  O    3.522710   2.681844   3.738184   3.068187   5.000987
    13  H    2.656562   1.728607   3.094503   2.691962   4.081019
    14  H    4.037964   3.056121   4.410405   3.816666   5.427809
    15  O    4.793820   4.802997   4.132375   3.282812   6.118175
    16  H    5.690108   5.714603   4.946313   4.039261   7.014500
    17  H    4.877016   4.645120   4.453107   3.622421   6.252891
    18  O    5.284796   4.658187   5.240538   4.479614   6.683225
    19  H    4.572558   3.842544   4.642664   3.909403   6.005476
    20  H    6.074442   5.380439   6.025589   5.188557   7.509938
    21  O    3.258778   3.372061   2.493601   1.344099   4.708652
    22  H    3.724966   3.830991   2.935010   1.872397   5.143778
    23  H    3.236735   2.984162   2.850534   1.829573   4.775330
    24  O    4.961656   3.879212   5.578946   5.175125   6.105031
    25  H    4.463288   3.344703   5.264108   5.060737   5.440844
    26  H    5.328933   4.356802   5.873347   5.454498   6.434184
                    6          7          8          9         10
     6  F    0.000000
     7  F    2.122876   0.000000
     8  F    2.125419   2.122948   0.000000
     9  O    5.485710   3.806746   4.717669   0.000000
    10  H    4.586970   3.072105   3.950935   0.963581   0.000000
    11  H    5.679409   3.854732   5.140957   0.955187   1.533592
    12  O    5.800228   5.342323   5.727261   3.648118   3.221758
    13  H    4.913006   4.372540   4.870336   3.056334   2.453764
    14  H    6.374047   5.631470   6.042302   3.224912   3.050060
    15  O    6.161752   6.889676   6.982091   6.949630   6.232715
    16  H    7.024387   7.824731   7.827823   7.799030   7.112138
    17  H    6.413781   6.863097   7.194968   6.530470   5.895975
    18  O    7.066963   7.013797   7.675933   5.883929   5.455976
    19  H    6.533749   6.311003   6.940345   4.960959   4.545793
    20  H    7.959784   7.821596   8.450969   6.322859   6.006433
    21  O    5.166002   5.643606   5.193401   5.446220   4.722782
    22  H    5.409454   6.047526   5.793890   6.015990   5.274799
    23  H    5.410243   5.519101   5.329870   4.726974   4.096848
    24  O    7.235645   6.052150   6.538417   2.678651   3.027102
    25  H    6.612641   5.248633   5.876917   1.709955   2.178726
    26  H    7.622774   6.452491   6.685985   3.086731   3.476709
                   11         12         13         14         15
    11  H    0.000000
    12  O    4.159953   0.000000
    13  H    3.543047   0.973528   0.000000
    14  H    3.786552   0.986955   1.538638   0.000000
    15  O    7.332248   3.685918   3.919341   4.625168   0.000000
    16  H    8.203023   4.391547   4.746600   5.275095   0.952441
    17  H    6.847740   3.192544   3.526929   4.090966   0.980843
    18  O    6.090030   2.678180   3.202557   3.326686   2.677886
    19  H    5.231497   1.722082   2.282705   2.377054   2.929067
    20  H    6.544612   3.091379   3.792781   3.535362   3.300739
    21  O    6.100415   2.672909   2.755515   3.429493   2.657324
    22  H    6.567337   2.938058   3.090223   3.825727   1.665638
    23  H    5.376348   1.716781   1.964349   2.443330   2.908522
    24  O    3.245305   2.670969   2.893100   1.708974   6.334119
    25  H    2.298701   2.882055   2.766854   2.088197   6.543148
    26  H    3.778890   3.265371   3.508251   2.324764   6.848539
                   16         17         18         19         20
    16  H    0.000000
    17  H    1.547061   0.000000
    18  O    3.114031   1.708696   0.000000
    19  H    3.527007   2.089339   0.975779   0.000000
    20  H    3.525781   2.375418   0.952185   1.538079   0.000000
    21  O    3.243598   2.972176   3.843195   3.344371   4.387016
    22  H    2.272576   2.121003   3.314402   3.051833   3.909940
    23  H    3.549506   2.887522   3.298629   2.630676   3.783563
    24  O    6.972201   5.777950   4.829326   3.922198   4.890899
    25  H    7.273343   6.022475   5.154678   4.215590   5.368379
    26  H    7.443229   6.374505   5.548462   4.641955   5.565284
                   21         22         23         24         25
    21  O    0.000000
    22  H    1.005783   0.000000
    23  H    0.994035   1.553531   0.000000
    24  O    4.933078   5.463725   3.985591   0.000000
    25  H    5.077373   5.636830   4.185536   0.979800   0.000000
    26  H    5.172002   5.819161   4.283077   0.953769   1.537539
                   26
    26  H    0.000000
 Stoichiometry    C2H13F3O8
 Framework group  C1[X(C2H13F3O8)]
 Deg. of freedom    72
 Full point group                 C1      NOp   1
 Largest Abelian subgroup         C1      NOp   1
 Largest concise Abelian subgroup C1      NOp   1
                         Standard orientation:                         
 ---------------------------------------------------------------------
 Center     Atomic      Atomic             Coordinates (Angstroms)
 Number     Number       Type             X           Y           Z
 ---------------------------------------------------------------------
      1          6           0       -1.176376   -0.439440    0.135776
      2          8           0       -0.514255    0.516515   -0.226854
      3          8           0       -0.783906   -1.477661    0.774448
      4          1           0        0.314860   -1.497859    1.115390
      5          6           0       -2.692188   -0.508319   -0.184374
      6          9           0       -3.055118   -1.668226   -0.713808
      7          9           0       -3.065606    0.428143   -1.048063
      8          9           0       -3.442629   -0.336071    0.896349
      9          8           0       -0.567839    3.204524   -0.310370
     10          1           0       -0.707962    2.251218   -0.302578
     11          1           0       -0.727593    3.488700   -1.208204
     12          8           0        2.124952    0.789360    0.163568
     13          1           0        1.199942    0.717743   -0.131362
     14          1           0        2.211668    1.739467    0.416266
     15          8           0        2.994367   -2.762710   -0.297850
     16          1           0        3.747081   -3.286510   -0.040558
     17          1           0        3.349642   -1.997618   -0.798317
     18          8           0        3.878641   -0.490299   -1.404773
     19          1           0        3.235163    0.083243   -0.947466
     20          1           0        4.735089   -0.115577   -1.223839
     21          8           0        1.591293   -1.443239    1.532928
     22          1           0        2.091136   -2.052601    0.908081
     23          1           0        1.873659   -0.545096    1.214004
     24          8           0        1.916311    3.403213    0.671815
     25          1           0        1.014693    3.445938    0.290675
     26          1           0        1.827663    3.723253    1.565902
 ---------------------------------------------------------------------
 Rotational constants (GHZ):           0.6036437           0.3412946           0.2498252
 Standard basis: 6-31++G(d,p) (6D, 7F)
 There are   325 symmetry adapted cartesian basis functions of A   symmetry.
 There are   325 symmetry adapted basis functions of A   symmetry.
   325 basis functions,   520 primitive gaussians,   325 cartesian basis functions
    58 alpha electrons       58 beta electrons
       nuclear repulsion energy       987.7321569121 Hartrees.
 NAtoms=   26 NActive=   26 NUniq=   26 SFac= 1.00D+00 NAtFMM=   60 NAOKFM=F Big=F
 Integral buffers will be    131072 words long.
 Raffenetti 2 integral format.
 Two-electron integral symmetry is turned on.
 Nuclear repulsion after empirical dispersion term =      987.7187671626 Hartrees.
 One-electron integrals computed using PRISM.
 NBasis=   325 RedAO= T EigKep=  3.91D-05  NBF=   325
 NBsUse=   325 1.00D-06 EigRej= -1.00D+00 NBFU=   325
 ExpMin= 3.60D-02 ExpMax= 7.00D+03 ExpMxC= 1.05D+03 IAcc=3 IRadAn=         5 AccDes= 0.00D+00
 Harris functional with IExCor= 4639 and IRadAn=       5 diagonalized for initial guess.
 HarFok:  IExCor= 4639 AccDes= 0.00D+00 IRadAn=         5 IDoV= 1 UseB2=F ITyADJ=14
 ICtDFT=  3500011 ScaDFX=  1.000000  1.000000  1.000000  1.000000
 FoFCou: FMM=F IPFlag=           0 FMFlag=      100000 FMFlg1=           0
         NFxFlg=           0 DoJE=T BraDBF=F KetDBF=T FulRan=T
         wScrn=  0.000000 ICntrl=       500 IOpCl=  0 I1Cent=   200000004 NGrid=           0
         NMat0=    1 NMatS0=      1 NMatT0=    0 NMatD0=    1 NMtDS0=    0 NMtDT0=    0
 Petite list used in FoFCou.
 Requested convergence on RMS density matrix=1.00D-10 within 128 cycles.
 Requested convergence on MAX density matrix=1.00D-08.
 Requested convergence on             energy=1.00D-08.
 No special actions if energy rises.
 SCF Done:  E(RwB97XD) =  -985.236483728     A.U. after   17 cycles
            NFock= 17  Conv=0.94D-10     -V/T= 2.0080
 DoSCS=F DFT=T ScalE2(SS,OS)=  1.000000  1.000000
 Range of M.O.s used for correlation:     1   325
 NBasis=   325 NAE=    58 NBE=    58 NFC=     0 NFV=     0
 NROrb=    325 NOA=    58 NOB=    58 NVA=   267 NVB=   267

 **** Warning!!: The largest alpha MO coefficient is  0.31840789D+02

 Symmetrizing basis deriv contribution to polar:
 IMax=3 JMax=2 DiffMx= 0.00D+00
 G2DrvN: will do    27 centers at a time, making    1 passes.
 Calling FoFCou, ICntrl=  3107 FMM=F I1Cent=   0 AccDes= 0.00D+00.
 End of G2Drv F.D. properties file   721 does not exist.
 End of G2Drv F.D. properties file   722 does not exist.
 End of G2Drv F.D. properties file   788 does not exist.
          IDoAtm=11111111111111111111111111
          Differentiating once with respect to nuclear coordinates.
 CalDSu exits because no D1Ps are significant.
          There are    81 degrees of freedom in the 1st order CPHF.  IDoFFX=6 NUNeed=     0.
     75 vectors produced by pass  0 Test12= 1.91D-14 1.23D-09 XBig12= 1.56D-01 7.00D-02.
 AX will form    75 AO Fock derivatives at one time.
     75 vectors produced by pass  1 Test12= 1.91D-14 1.23D-09 XBig12= 5.26D-02 1.05D-01.
     75 vectors produced by pass  2 Test12= 1.91D-14 1.23D-09 XBig12= 1.12D-03 3.63D-03.
     75 vectors produced by pass  3 Test12= 1.91D-14 1.23D-09 XBig12= 1.00D-05 5.53D-04.
     75 vectors produced by pass  4 Test12= 1.91D-14 1.23D-09 XBig12= 7.51D-08 2.48D-05.
     75 vectors produced by pass  5 Test12= 1.91D-14 1.23D-09 XBig12= 4.36D-10 1.64D-06.
     67 vectors produced by pass  6 Test12= 1.91D-14 1.23D-09 XBig12= 2.38D-12 1.13D-07.
     18 vectors produced by pass  7 Test12= 1.91D-14 1.23D-09 XBig12= 1.15D-14 8.50D-09.
 InvSVY:  IOpt=1 It=  1 EMax= 4.44D-16
 Solved reduced A of dimension   535 with    81 vectors.
 End of Minotr F.D. properties file   721 does not exist.
 End of Minotr F.D. properties file   722 does not exist.
 End of Minotr F.D. properties file   788 does not exist.

 **********************************************************************

            Population analysis using the SCF Density.

 **********************************************************************

 Orbital symmetries:
       Occupied  (A) (A) (A) (A) (A) (A) (A) (A) (A) (A) (A) (A)
                 (A) (A) (A) (A) (A) (A) (A) (A) (A) (A) (A) (A)
                 (A) (A) (A) (A) (A) (A) (A) (A) (A) (A) (A) (A)
                 (A) (A) (A) (A) (A) (A) (A) (A) (A) (A) (A) (A)
                 (A) (A) (A) (A) (A) (A) (A) (A) (A) (A)
       Virtual   (A) (A) (A) (A) (A) (A) (A) (A) (A) (A) (A) (A)
                 (A) (A) (A) (A) (A) (A) (A) (A) (A) (A) (A) (A)
                 (A) (A) (A) (A) (A) (A) (A) (A) (A) (A) (A) (A)
                 (A) (A) (A) (A) (A) (A) (A) (A) (A) (A) (A) (A)
                 (A) (A) (A) (A) (A) (A) (A) (A) (A) (A) (A) (A)
                 (A) (A) (A) (A) (A) (A) (A) (A) (A) (A) (A) (A)
                 (A) (A) (A) (A) (A) (A) (A) (A) (A) (A) (A) (A)
                 (A) (A) (A) (A) (A) (A) (A) (A) (A) (A) (A) (A)
                 (A) (A) (A) (A) (A) (A) (A) (A) (A) (A) (A) (A)
                 (A) (A) (A) (A) (A) (A) (A) (A) (A) (A) (A) (A)
                 (A) (A) (A) (A) (A) (A) (A) (A) (A) (A) (A) (A)
                 (A) (A) (A) (A) (A) (A) (A) (A) (A) (A) (A) (A)
                 (A) (A) (A) (A) (A) (A) (A) (A) (A) (A) (A) (A)
                 (A) (A) (A) (A) (A) (A) (A) (A) (A) (A) (A) (A)
                 (A) (A) (A) (A) (A) (A) (A) (A) (A) (A) (A) (A)
                 (A) (A) (A) (A) (A) (A) (A) (A) (A) (A) (A) (A)
                 (A) (A) (A) (A) (A) (A) (A) (A) (A) (A) (A) (A)
                 (A) (A) (A) (A) (A) (A) (A) (A) (A) (A) (A) (A)
                 (A) (A) (A) (A) (A) (A) (A) (A) (A) (A) (A) (A)
                 (A) (A) (A) (A) (A) (A) (A) (A) (A) (A) (A) (A)
                 (A) (A) (A) (A) (A) (A) (A) (A) (A) (A) (A) (A)
                 (A) (A) (A) (A) (A) (A) (A) (A) (A) (A) (A) (A)
                 (A) (A) (A)
 The electronic state is 1-A.
 Alpha  occ. eigenvalues --  -24.88963 -24.88878 -24.88762 -19.33236 -19.32273
 Alpha  occ. eigenvalues --  -19.30933 -19.30394 -19.30014 -19.29584 -19.29436
 Alpha  occ. eigenvalues --  -19.29329 -10.57613 -10.48877  -1.45603  -1.35663
 Alpha  occ. eigenvalues --   -1.35571  -1.24695  -1.16468  -1.15470  -1.14517
 Alpha  occ. eigenvalues --   -1.13686  -1.13460  -1.12529  -1.11635  -0.86594
 Alpha  occ. eigenvalues --   -0.76777  -0.71334  -0.71139  -0.68801  -0.67446
 Alpha  occ. eigenvalues --   -0.65754  -0.65351  -0.64145  -0.63744  -0.63239
 Alpha  occ. eigenvalues --   -0.60945  -0.59060  -0.58336  -0.57243  -0.57027
 Alpha  occ. eigenvalues --   -0.55264  -0.53914  -0.53300  -0.52436  -0.52272
 Alpha  occ. eigenvalues --   -0.51610  -0.50767  -0.49449  -0.48052  -0.47014
 Alpha  occ. eigenvalues --   -0.44053  -0.43354  -0.42869  -0.42752  -0.42158
 Alpha  occ. eigenvalues --   -0.41822  -0.41410  -0.41160
 Alpha virt. eigenvalues --    0.02533   0.03031   0.04143   0.05681   0.06137
 Alpha virt. eigenvalues --    0.07865   0.09229   0.09327   0.10046   0.10676
 Alpha virt. eigenvalues --    0.11097   0.12011   0.12533   0.13339   0.14009
 Alpha virt. eigenvalues --    0.14864   0.15670   0.15812   0.17045   0.18516
 Alpha virt. eigenvalues --    0.19188   0.19515   0.21273   0.21714   0.22637
 Alpha virt. eigenvalues --    0.23178   0.23829   0.24353   0.25347   0.26225
 Alpha virt. eigenvalues --    0.26731   0.26976   0.27662   0.27695   0.28152
 Alpha virt. eigenvalues --    0.28484   0.29523   0.29665   0.30172   0.31152
 Alpha virt. eigenvalues --    0.31189   0.31794   0.32151   0.32548   0.32644
 Alpha virt. eigenvalues --    0.32822   0.33136   0.33995   0.34107   0.34746
 Alpha virt. eigenvalues --    0.35617   0.35800   0.36628   0.36800   0.37432
 Alpha virt. eigenvalues --    0.37772   0.38179   0.38502   0.38910   0.39080
 Alpha virt. eigenvalues --    0.40156   0.40790   0.41304   0.42286   0.42949
 Alpha virt. eigenvalues --    0.43783   0.44282   0.45303   0.45637   0.45962
 Alpha virt. eigenvalues --    0.46817   0.47017   0.47372   0.48282   0.48862
 Alpha virt. eigenvalues --    0.50363   0.51806   0.52400   0.54305   0.54724
 Alpha virt. eigenvalues --    0.56499   0.57085   0.58719   0.61191   0.61608
 Alpha virt. eigenvalues --    0.80781   0.85021   0.86613   0.88976   0.91745
 Alpha virt. eigenvalues --    0.94698   1.05452   1.06806   1.07242   1.09370
 Alpha virt. eigenvalues --    1.15384   1.16199   1.18687   1.19666   1.21460
 Alpha virt. eigenvalues --    1.21735   1.22510   1.23099   1.23690   1.24081
 Alpha virt. eigenvalues --    1.24538   1.25429   1.26119   1.26371   1.27682
 Alpha virt. eigenvalues --    1.27998   1.28321   1.29203   1.30319   1.31027
 Alpha virt. eigenvalues --    1.32081   1.32701   1.33119   1.33820   1.34471
 Alpha virt. eigenvalues --    1.34822   1.35763   1.35987   1.36805   1.39340
 Alpha virt. eigenvalues --    1.39998   1.41097   1.42996   1.43449   1.46054
 Alpha virt. eigenvalues --    1.47473   1.48971   1.52059   1.54370   1.55638
 Alpha virt. eigenvalues --    1.56617   1.57919   1.58442   1.59097   1.60939
 Alpha virt. eigenvalues --    1.61155   1.62018   1.62889   1.63534   1.63876
 Alpha virt. eigenvalues --    1.65646   1.66083   1.66216   1.67270   1.67457
 Alpha virt. eigenvalues --    1.68420   1.70374   1.70808   1.71950   1.72216
 Alpha virt. eigenvalues --    1.72901   1.73541   1.74412   1.74472   1.76467
 Alpha virt. eigenvalues --    1.77074   1.79333   1.80336   1.82114   1.82491
 Alpha virt. eigenvalues --    1.84206   1.84954   1.86435   1.87037   1.89930
 Alpha virt. eigenvalues --    1.90346   1.91061   1.91524   1.92044   1.93305
 Alpha virt. eigenvalues --    1.95210   1.97808   1.98260   2.01112   2.12276
 Alpha virt. eigenvalues --    2.13824   2.17401   2.18510   2.19148   2.20608
 Alpha virt. eigenvalues --    2.24115   2.28705   2.29711   2.31926   2.33174
 Alpha virt. eigenvalues --    2.33585   2.35231   2.36899   2.37412   2.39587
 Alpha virt. eigenvalues --    2.43335   2.44250   2.46651   2.47734   2.48987
 Alpha virt. eigenvalues --    2.49264   2.49778   2.53294   2.56255   2.57551
 Alpha virt. eigenvalues --    2.63398   2.64696   2.65691   2.67836   2.68804
 Alpha virt. eigenvalues --    2.69565   2.70261   2.71492   2.72611   2.72852
 Alpha virt. eigenvalues --    2.74480   2.75068   2.77948   2.79367   2.80397
 Alpha virt. eigenvalues --    2.82626   2.84697   2.87152   2.88666   2.91075
 Alpha virt. eigenvalues --    2.92353   2.95448   2.98895   3.02137   3.10381
 Alpha virt. eigenvalues --    3.11866   3.13083   3.14582   3.15971   3.18038
 Alpha virt. eigenvalues --    3.21014   3.24164   3.26546   3.27367   3.36392
 Alpha virt. eigenvalues --    3.38727   3.46705   3.48423   3.53786   3.55474
 Alpha virt. eigenvalues --    3.59298   3.64670   3.76019   3.76548   3.79067
 Alpha virt. eigenvalues --    3.80640   3.83883   3.86382   3.90064   4.36645
 Alpha virt. eigenvalues --    4.38824   4.42099   4.44446   4.47752   4.55510
 Alpha virt. eigenvalues --    4.55852   4.74311   4.79537   4.85870   5.69463
 Alpha virt. eigenvalues --    5.94572   6.66948
          Condensed to atoms (all electrons):
               1          2          3          4          5          6
     1  C    5.736679   0.264542   0.497293  -0.029929  -0.663664  -0.059169
     2  O    0.264542   8.520029  -0.151400   0.000048  -0.044580   0.008472
     3  O    0.497293  -0.151400   8.302299   0.116765  -0.254167   0.010868
     4  H   -0.029929   0.000048   0.116765   0.263643   0.008749  -0.000947
     5  C   -0.663664  -0.044580  -0.254167   0.008749   5.509684   0.180226
     6  F   -0.059169   0.008472   0.010868  -0.000947   0.180226   9.231181
     7  F   -0.055995   0.006993   0.011907   0.000522   0.161715  -0.043506
     8  F   -0.042292   0.003630   0.011374  -0.000207   0.171406  -0.049158
     9  O   -0.013725  -0.009268  -0.001111  -0.000517   0.013885   0.000018
    10  H   -0.018644   0.023585   0.003782   0.000774   0.000629   0.000473
    11  H   -0.003512   0.001311  -0.000088  -0.000195   0.003997  -0.000059
    12  O   -0.008133  -0.013816  -0.000050  -0.003150  -0.013259   0.000071
    13  H   -0.005817   0.038498   0.003620  -0.001840  -0.019897   0.000923
    14  H    0.001312   0.000676  -0.001219   0.001852   0.000345  -0.000049
    15  O    0.002699  -0.000003   0.001081  -0.002461  -0.001132   0.000020
    16  H    0.000030  -0.000028  -0.000335   0.000436  -0.000348  -0.000002
    17  H   -0.001178  -0.000589  -0.000156   0.001436   0.000236   0.000007
    18  O   -0.000545  -0.000053   0.000208   0.001163  -0.001282  -0.000001
    19  H    0.004497  -0.000484  -0.000391   0.001482   0.003874  -0.000058
    20  H   -0.000032   0.000228   0.000027  -0.000276  -0.000022   0.000003
    21  O   -0.006091   0.006631  -0.053440   0.133019  -0.018117  -0.000485
    22  H    0.001509  -0.000020   0.004399  -0.019995   0.004918   0.000074
    23  H   -0.001194   0.001815   0.008308  -0.016032  -0.009069   0.000099
    24  O    0.003873  -0.000637   0.000321   0.000172  -0.002537  -0.000001
    25  H    0.000523   0.001729  -0.000139   0.000177   0.000320   0.000007
    26  H    0.000346   0.000117   0.000088  -0.000098  -0.000186  -0.000001
               7          8          9         10         11         12
     1  C   -0.055995  -0.042292  -0.013725  -0.018644  -0.003512  -0.008133
     2  O    0.006993   0.003630  -0.009268   0.023585   0.001311  -0.013816
     3  O    0.011907   0.011374  -0.001111   0.003782  -0.000088  -0.000050
     4  H    0.000522  -0.000207  -0.000517   0.000774  -0.000195  -0.003150
     5  C    0.161715   0.171406   0.013885   0.000629   0.003997  -0.013259
     6  F   -0.043506  -0.049158   0.000018   0.000473  -0.000059   0.000071
     7  F    9.266663  -0.038549  -0.000228   0.004977  -0.000746   0.000280
     8  F   -0.038549   9.221026  -0.000063  -0.000140   0.000006   0.000093
     9  O   -0.000228  -0.000063   8.354725   0.235326   0.271369  -0.000296
    10  H    0.004977  -0.000140   0.235326   0.321666  -0.016309  -0.000695
    11  H   -0.000746   0.000006   0.271369  -0.016309   0.354725   0.000390
    12  O    0.000280   0.000093  -0.000296  -0.000695   0.000390   8.601613
    13  H   -0.000263   0.000543  -0.007255  -0.008135  -0.000951   0.230998
    14  H    0.000073  -0.000098  -0.002959   0.001179   0.000189   0.251516
    15  O    0.000004  -0.000001  -0.000011   0.000016  -0.000009   0.004859
    16  H    0.000001   0.000001   0.000010   0.000014  -0.000002  -0.001566
    17  H    0.000010   0.000002  -0.000091  -0.000134   0.000005   0.008209
    18  O    0.000005   0.000000   0.000118   0.000100  -0.000015  -0.035081
    19  H    0.000006  -0.000002   0.001321   0.000484   0.000257  -0.004179
    20  H    0.000001   0.000000  -0.000015   0.000037  -0.000023   0.002456
    21  O    0.000157  -0.000003  -0.000086   0.001956  -0.000125  -0.044692
    22  H   -0.000102  -0.000074  -0.000301  -0.000582   0.000098   0.007470
    23  H   -0.000138   0.000180   0.002187   0.000667  -0.000302   0.049722
    24  O    0.000006  -0.000000  -0.055583  -0.000324   0.004956  -0.057802
    25  H   -0.000072  -0.000060   0.033873  -0.003499  -0.006309   0.006113
    26  H   -0.000007   0.000009   0.002813  -0.001312   0.000457   0.001375
              13         14         15         16         17         18
     1  C   -0.005817   0.001312   0.002699   0.000030  -0.001178  -0.000545
     2  O    0.038498   0.000676  -0.000003  -0.000028  -0.000589  -0.000053
     3  O    0.003620  -0.001219   0.001081  -0.000335  -0.000156   0.000208
     4  H   -0.001840   0.001852  -0.002461   0.000436   0.001436   0.001163
     5  C   -0.019897   0.000345  -0.001132  -0.000348   0.000236  -0.001282
     6  F    0.000923  -0.000049   0.000020  -0.000002   0.000007  -0.000001
     7  F   -0.000263   0.000073   0.000004   0.000001   0.000010   0.000005
     8  F    0.000543  -0.000098  -0.000001   0.000001   0.000002   0.000000
     9  O   -0.007255  -0.002959  -0.000011   0.000010  -0.000091   0.000118
    10  H   -0.008135   0.001179   0.000016   0.000014  -0.000134   0.000100
    11  H   -0.000951   0.000189  -0.000009  -0.000002   0.000005  -0.000015
    12  O    0.230998   0.251516   0.004859  -0.001566   0.008209  -0.035081
    13  H    0.315139  -0.024087  -0.000856   0.000524   0.000327  -0.004834
    14  H   -0.024087   0.265984   0.002128  -0.000114   0.000070   0.001105
    15  O   -0.000856   0.002128   8.370561   0.272459   0.248201  -0.054329
    16  H    0.000524  -0.000114   0.272459   0.362499  -0.021918   0.001844
    17  H    0.000327   0.000070   0.248201  -0.021918   0.300560   0.039090
    18  O   -0.004834   0.001105  -0.054329   0.001844   0.039090   8.341213
    19  H   -0.016640   0.001545  -0.002378   0.001291  -0.004829   0.246094
    20  H    0.001301  -0.001412   0.003391  -0.001268  -0.006970   0.274460
    21  O   -0.011655   0.002494  -0.092624   0.006402   0.003955  -0.002179
    22  H   -0.000006  -0.000420   0.068263  -0.010414  -0.009114  -0.002995
    23  H   -0.002607  -0.003471  -0.000443   0.000432   0.000636   0.000138
    24  O   -0.009818   0.058550  -0.000008  -0.000006   0.000293  -0.000154
    25  H   -0.003287  -0.009812  -0.000039  -0.000000  -0.000017  -0.000010
    26  H    0.003496  -0.005472   0.000001   0.000000  -0.000037   0.000066
              19         20         21         22         23         24
     1  C    0.004497  -0.000032  -0.006091   0.001509  -0.001194   0.003873
     2  O   -0.000484   0.000228   0.006631  -0.000020   0.001815  -0.000637
     3  O   -0.000391   0.000027  -0.053440   0.004399   0.008308   0.000321
     4  H    0.001482  -0.000276   0.133019  -0.019995  -0.016032   0.000172
     5  C    0.003874  -0.000022  -0.018117   0.004918  -0.009069  -0.002537
     6  F   -0.000058   0.000003  -0.000485   0.000074   0.000099  -0.000001
     7  F    0.000006   0.000001   0.000157  -0.000102  -0.000138   0.000006
     8  F   -0.000002   0.000000  -0.000003  -0.000074   0.000180  -0.000000
     9  O    0.001321  -0.000015  -0.000086  -0.000301   0.002187  -0.055583
    10  H    0.000484   0.000037   0.001956  -0.000582   0.000667  -0.000324
    11  H    0.000257  -0.000023  -0.000125   0.000098  -0.000302   0.004956
    12  O   -0.004179   0.002456  -0.044692   0.007470   0.049722  -0.057802
    13  H   -0.016640   0.001301  -0.011655  -0.000006  -0.002607  -0.009818
    14  H    0.001545  -0.001412   0.002494  -0.000420  -0.003471   0.058550
    15  O   -0.002378   0.003391  -0.092624   0.068263  -0.000443  -0.000008
    16  H    0.001291  -0.001268   0.006402  -0.010414   0.000432  -0.000006
    17  H   -0.004829  -0.006970   0.003955  -0.009114   0.000636   0.000293
    18  O    0.246094   0.274460  -0.002179  -0.002995   0.000138  -0.000154
    19  H    0.321892  -0.022359   0.005605  -0.001196  -0.002304  -0.000093
    20  H   -0.022359   0.375056  -0.000043   0.001381  -0.000238  -0.000407
    21  O    0.005605  -0.000043   8.522947   0.213453   0.226214  -0.001149
    22  H   -0.001196   0.001381   0.213453   0.291349  -0.026797  -0.000193
    23  H   -0.002304  -0.000238   0.226214  -0.026797   0.311558  -0.000676
    24  O   -0.000093  -0.000407  -0.001149  -0.000193  -0.000676   8.373248
    25  H    0.000437   0.000027   0.000004  -0.000100   0.001146   0.243032
    26  H   -0.000337   0.000071   0.000231   0.000116  -0.000887   0.273934
              25         26
     1  C    0.000523   0.000346
     2  O    0.001729   0.000117
     3  O   -0.000139   0.000088
     4  H    0.000177  -0.000098
     5  C    0.000320  -0.000186
     6  F    0.000007  -0.000001
     7  F   -0.000072  -0.000007
     8  F   -0.000060   0.000009
     9  O    0.033873   0.002813
    10  H   -0.003499  -0.001312
    11  H   -0.006309   0.000457
    12  O    0.006113   0.001375
    13  H   -0.003287   0.003496
    14  H   -0.009812  -0.005472
    15  O   -0.000039   0.000001
    16  H   -0.000000   0.000000
    17  H   -0.000017  -0.000037
    18  O   -0.000010   0.000066
    19  H    0.000437  -0.000337
    20  H    0.000027   0.000071
    21  O    0.000004   0.000231
    22  H   -0.000100   0.000116
    23  H    0.001146  -0.000887
    24  O    0.243032   0.273934
    25  H    0.308711  -0.024916
    26  H   -0.024916   0.364656
 Mulliken charges:
               1
     1  C    0.396617
     2  O   -0.657426
     3  O   -0.509845
     4  H    0.545407
     5  C    0.968275
     6  F   -0.279006
     7  F   -0.313714
     8  F   -0.277623
     9  O   -0.824135
    10  H    0.454109
    11  H    0.390887
    12  O   -0.982447
    13  H    0.522581
    14  H    0.460094
    15  O   -0.819390
    16  H    0.390059
    17  H    0.441995
    18  O   -0.804126
    19  H    0.466464
    20  H    0.374627
    21  O   -0.892380
    22  H    0.479278
    23  H    0.461058
    24  O   -0.828999
    25  H    0.452161
    26  H    0.385478
 Sum of Mulliken charges =  -0.00000
 Mulliken charges with hydrogens summed into heavy atoms:
               1
     1  C    0.396617
     2  O   -0.657426
     3  O    0.035562
     5  C    0.968275
     6  F   -0.279006
     7  F   -0.313714
     8  F   -0.277623
     9  O    0.020862
    12  O    0.000229
    15  O    0.012664
    18  O    0.036965
    21  O    0.047956
    24  O    0.008640
 APT charges:
               1
     1  C    0.211495
     2  O   -0.680856
     3  O   -0.421598
     4  H    0.500039
     5  C    0.328024
     6  F   -0.020306
     7  F   -0.112573
     8  F   -0.027146
     9  O   -0.752560
    10  H    0.007221
    11  H    0.790293
    12  O   -0.919872
    13  H    0.263854
    14  H    0.682399
    15  O   -1.582324
    16  H    1.217133
    17  H    0.336739
    18  O   -1.052512
    19  H   -0.061684
    20  H    1.099814
    21  O   -0.641678
    22  H    0.585407
    23  H    0.263489
    24  O   -0.933208
    25  H    0.131990
    26  H    0.788420
 Sum of APT charges =  -0.00000
 APT charges with hydrogens summed into heavy atoms:
               1
     1  C    0.211495
     2  O   -0.680856
     3  O    0.078441
     5  C    0.328024
     6  F   -0.020306
     7  F   -0.112573
     8  F   -0.027146
     9  O    0.044954
    12  O    0.026382
    15  O   -0.028452
    18  O   -0.014382
    21  O    0.207217
    24  O   -0.012798
 Electronic spatial extent (au):  <R**2>=           4266.4916
 Charge=             -0.0000 electrons
 Dipole moment (field-independent basis, Debye):
    X=              3.3804    Y=              1.6924    Z=              0.2230  Tot=              3.7869
 Quadrupole moment (field-independent basis, Debye-Ang):
   XX=            -68.8022   YY=            -76.5606   ZZ=            -79.7435
   XY=             -6.8239   XZ=              4.7261   YZ=             -0.3345
 Traceless Quadrupole moment (field-independent basis, Debye-Ang):
   XX=              6.2333   YY=             -1.5252   ZZ=             -4.7081
   XY=             -6.8239   XZ=              4.7261   YZ=             -0.3345
 Octapole moment (field-independent basis, Debye-Ang**2):
  XXX=            106.1902  YYY=              1.0272  ZZZ=              0.2628  XYY=             14.5934
  XXY=            -32.6778  XXZ=              3.7581  XZZ=            -15.1103  YZZ=             30.6049
  YYZ=              4.4968  XYZ=              6.1811
 Hexadecapole moment (field-independent basis, Debye-Ang**3):
 XXXX=          -2218.7289 YYYY=          -1509.8114 ZZZZ=           -387.8647 XXXY=           -160.8443
 XXXZ=            -13.9718 YYYX=           -119.6841 YYYZ=            -12.7673 ZZZX=             38.1832
 ZZZY=             23.9644 XXYY=           -652.9796 XXZZ=           -559.4239 YYZZ=           -256.0851
 XXYZ=            -10.4537 YYXZ=             71.3569 ZZXY=             38.3340
 N-N= 9.877187671626D+02 E-N=-4.302781501348D+03  KE= 9.773968573837D+02
  Exact polarizability:       0.000       0.000       0.000       0.000       0.000       0.000
 Approx polarizability:      83.631       1.757      90.176       0.632      -6.018      76.590
 Calling FoFJK, ICntrl=    100127 FMM=F ISym2X=0 I1Cent= 0 IOpClX= 0 NMat=1 NMatS=1 NMatT=0.
 ***** Axes restored to original set *****
 -------------------------------------------------------------------
 Center     Atomic                   Forces (Hartrees/Bohr)
 Number     Number              X              Y              Z
 -------------------------------------------------------------------
      1        6          -0.001667313    0.012824889   -0.026717620
      2        8           0.003242730   -0.005835241    0.012431389
      3        8           0.006584914   -0.009352760   -0.000235553
      4        1          -0.006727892    0.000819876    0.004107339
      5        6          -0.007961706    0.009523130    0.006545118
      6        9           0.012555436    0.007951817   -0.009900413
      7        9           0.005972818   -0.005659301    0.016529031
      8        9          -0.010108001   -0.014045178   -0.010127415
      9        8          -0.002165185   -0.008982560    0.004384206
     10        1          -0.000595666    0.007833979   -0.005110844
     11        1           0.000185332    0.002658769    0.005480433
     12        8           0.000254282   -0.002866674    0.002043850
     13        1          -0.000654999    0.002730939    0.000620247
     14        1           0.001391052   -0.002264589   -0.001594720
     15        8          -0.008048390    0.003385504    0.002624952
     16        1           0.005284852   -0.001475738   -0.006497433
     17        1           0.004656605   -0.001059572    0.001390388
     18        8           0.000122860    0.008806455   -0.000037866
     19        1          -0.004333663   -0.003339354    0.002167985
     20        1           0.005905589   -0.006398219    0.000391448
     21        8           0.003550188    0.016233761    0.012719250
     22        1          -0.006324485   -0.005768086   -0.003474259
     23        1          -0.000859882   -0.002585168   -0.008616703
     24        8           0.005216126    0.002469942    0.000076428
     25        1          -0.002238702    0.001042802    0.003304058
     26        1          -0.003236900   -0.006649423   -0.002503293
 -------------------------------------------------------------------
 Cartesian Forces:  Max     0.026717620 RMS     0.007050286
 FormGI is forming the generalized inverse of G from B-inverse, IUseBI=4.

 GradGradGradGradGradGradGradGradGradGradGradGradGradGradGradGradGradGrad
 Berny optimization.
 Internal  Forces:  Max     0.017787455 RMS     0.005059717
 Search for a local minimum.
 Step number   1 out of a maximum of  156
 All quantities printed in internal units (Hartrees-Bohrs-Radians)
 Mixed Optimization -- RFO/linear search
 Second derivative matrix not updated -- analytic derivatives used.
 ITU=  0
     Eigenvalues ---   -0.00856  -0.00051   0.00039   0.00047   0.00059
     Eigenvalues ---    0.00106   0.00129   0.00163   0.00303   0.00414
     Eigenvalues ---    0.00435   0.00508   0.00595   0.00697   0.00840
     Eigenvalues ---    0.00884   0.00965   0.01142   0.01197   0.01342
     Eigenvalues ---    0.01436   0.01573   0.01630   0.01690   0.01819
     Eigenvalues ---    0.01940   0.02162   0.02272   0.02482   0.02551
     Eigenvalues ---    0.02655   0.02803   0.02842   0.02908   0.02950
     Eigenvalues ---    0.03180   0.03349   0.03406   0.04442   0.05152
     Eigenvalues ---    0.05821   0.06315   0.06711   0.06871   0.07341
     Eigenvalues ---    0.08397   0.12041   0.13909   0.17811   0.19599
     Eigenvalues ---    0.20049   0.22635   0.24172   0.25728   0.35757
     Eigenvalues ---    0.39560   0.39676   0.40992   0.41205   0.43339
     Eigenvalues ---    0.45560   0.47706   0.49122   0.49729   0.53863
     Eigenvalues ---    0.57656   0.58728   0.59283   0.59768   0.59858
     Eigenvalues ---    0.61167   0.83813
 RFO step:  Lambda=-1.20122461D-02 EMin=-8.55716751D-03
 Linear search not attempted -- first point.
 Maximum step size (   0.300) exceeded in Quadratic search.
    -- Step size scaled by   0.356
 Iteration  1 RMS(Cart)=  0.03602295 RMS(Int)=  0.00079337
 Iteration  2 RMS(Cart)=  0.00127163 RMS(Int)=  0.00039133
 Iteration  3 RMS(Cart)=  0.00000173 RMS(Int)=  0.00039133
 Iteration  4 RMS(Cart)=  0.00000000 RMS(Int)=  0.00039133
 Variable       Old X    -DE/DX   Delta X   Delta X   Delta X     New X
                                 (Linear)    (Quad)   (Total)
    R1        2.30186   0.01779   0.00000   0.00006   0.00022   2.30209
    R2        2.41991  -0.00774   0.00000   0.00800   0.00780   2.42771
    R3        2.93055  -0.00123   0.00000  -0.00059  -0.00059   2.92996
    R4        3.30159   0.00436   0.00000   0.05982   0.05999   3.36158
    R5        3.26659   0.00133   0.00000   0.07868   0.07923   3.34582
    R6        2.17436  -0.01285   0.00000  -0.15306  -0.15347   2.02089
    R7        2.53998  -0.00674   0.00000   0.18087   0.18046   2.72043
    R8        2.50516   0.01374   0.00000   0.00489   0.00489   2.51005
    R9        2.50869   0.01478   0.00000   0.00313   0.00313   2.51182
   R10        2.50757   0.01618   0.00000   0.00691   0.00691   2.51448
   R11        1.82090   0.01285   0.00000   0.00497   0.00519   1.82610
   R12        1.80504   0.00594   0.00000   0.00361   0.00361   1.80865
   R13        3.23135   0.00369   0.00000   0.03119   0.03090   3.26225
   R14        1.83970   0.00382   0.00000  -0.00232  -0.00165   1.83805
   R15        1.86507   0.00174   0.00000  -0.00219  -0.00221   1.86287
   R16        3.25426   0.00224   0.00000   0.01772   0.01772   3.27198
   R17        3.24425   0.00331   0.00000   0.07322   0.07320   3.31745
   R18        3.22949   0.00191   0.00000   0.02338   0.02327   3.25277
   R19        1.79985   0.00841   0.00000   0.00458   0.00458   1.80443
   R20        1.85352   0.00537   0.00000   0.00078   0.00081   1.85434
   R21        3.14760   0.00117   0.00000   0.06679   0.06681   3.21441
   R22        3.22897   0.00238   0.00000   0.03168   0.03171   3.26068
   R23        1.84395   0.00753   0.00000   0.00399   0.00401   1.84796
   R24        1.79937   0.00857   0.00000   0.00490   0.00490   1.80427
   R25        1.90065  -0.00659   0.00000  -0.01890  -0.01890   1.88176
   R26        1.87845  -0.00290   0.00000  -0.01472  -0.01482   1.86364
   R27        1.85155   0.00695   0.00000   0.00070   0.00036   1.85191
   R28        1.80236   0.00754   0.00000   0.00420   0.00420   1.80657
    A1        2.23719  -0.00070   0.00000   0.00159   0.00203   2.23922
    A2        2.09984  -0.00413   0.00000   0.00007  -0.00015   2.09969
    A3        1.94607   0.00484   0.00000  -0.00159  -0.00182   1.94425
    A4        2.39183   0.00191   0.00000  -0.03912  -0.03871   2.35312
    A5        2.23185  -0.00230   0.00000   0.02760   0.02560   2.25745
    A6        1.56756   0.00043   0.00000  -0.01313  -0.01337   1.55419
    A7        2.04281  -0.00171   0.00000  -0.02529  -0.02543   2.01738
    A8        1.97024  -0.01281   0.00000  -0.01117  -0.01124   1.95900
    A9        1.95835  -0.01212   0.00000  -0.01197  -0.01204   1.94631
   A10        1.95939  -0.01390   0.00000  -0.01473  -0.01482   1.94457
   A11        1.85498   0.01421   0.00000   0.01451   0.01447   1.86944
   A12        1.85877   0.01446   0.00000   0.01352   0.01344   1.87222
   A13        1.85378   0.01416   0.00000   0.01376   0.01367   1.86746
   A14        1.85211   0.00028   0.00000   0.00008   0.00007   1.85218
   A15        1.84566  -0.00026   0.00000   0.01685   0.01725   1.86292
   A16        2.02993   0.00160   0.00000   0.00487   0.00394   2.03387
   A17        1.80479   0.00103   0.00000   0.00923   0.00917   1.81396
   A18        1.96811  -0.00035   0.00000  -0.00683  -0.00708   1.96103
   A19        1.55990  -0.00153   0.00000  -0.00707  -0.00661   1.55329
   A20        2.09818  -0.00079   0.00000   0.01742   0.01776   2.11594
   A21        2.21991   0.00083   0.00000  -0.01742  -0.01788   2.20203
   A22        1.74203   0.00050   0.00000  -0.00246  -0.00263   1.73941
   A23        2.85884  -0.00149   0.00000   0.00317   0.00384   2.86268
   A24        1.85518  -0.00093   0.00000   0.00055   0.00042   1.85560
   A25        2.05719   0.00054   0.00000   0.00729   0.00725   2.06444
   A26        1.80625   0.00156   0.00000   0.00308   0.00295   1.80920
   A27        1.71935  -0.00003   0.00000   0.01519   0.01514   1.73449
   A28        2.16299  -0.00023   0.00000  -0.00748  -0.00785   2.15513
   A29        1.84708   0.00059   0.00000   0.00158   0.00162   1.84869
   A30        1.82796   0.00331   0.00000   0.02006   0.01973   1.84769
   A31        1.77911   0.00356   0.00000   0.01751   0.01731   1.79642
   A32        1.77922   0.00267   0.00000   0.01290   0.01268   1.79191
   A33        2.79403  -0.00231   0.00000  -0.02242  -0.02203   2.77200
   A34        1.71461   0.00224   0.00000   0.01140   0.01109   1.72571
   A35        2.07477  -0.00070   0.00000  -0.00406  -0.00398   2.07079
   A36        1.83848   0.00108   0.00000   0.00641   0.00649   1.84497
   A37        3.08832   0.00708   0.00000   0.01944   0.01941   3.10773
   A38        2.88344  -0.00314   0.00000  -0.00283  -0.00272   2.88073
   A39        3.13248  -0.00230   0.00000  -0.00269  -0.00257   3.12992
   A40        3.02939  -0.00228   0.00000  -0.02135  -0.02109   3.00830
   A41        2.90834  -0.00172   0.00000  -0.00100  -0.00112   2.90722
   A42        3.14110  -0.00168   0.00000  -0.01489  -0.01491   3.12619
   A43        2.95269  -0.00142   0.00000  -0.01139  -0.01118   2.94151
   A44        3.11273  -0.00023   0.00000  -0.00839  -0.00815   3.10458
   A45        3.11519   0.00003   0.00000   0.01661   0.01668   3.13187
   A46        3.41454   0.00204   0.00000   0.01658   0.01608   3.43062
   A47        2.98254  -0.00053   0.00000   0.00895   0.00855   2.99109
   A48        3.23888  -0.00158   0.00000  -0.02714  -0.02724   3.21164
   A49        3.36633  -0.00045   0.00000   0.00779   0.00798   3.37431
   A50        3.13980   0.00103   0.00000  -0.01879  -0.01973   3.12007
    D1       -2.43721   0.00072   0.00000   0.04462   0.04455  -2.39267
    D2        0.11141   0.00078   0.00000  -0.03098  -0.03153   0.07989
    D3        0.71921  -0.00060   0.00000   0.03823   0.03831   0.75752
    D4       -3.01535  -0.00054   0.00000  -0.03736  -0.03777  -3.05312
    D5        0.07464  -0.00055   0.00000  -0.00392  -0.00398   0.07066
    D6       -3.08071   0.00061   0.00000   0.00201   0.00182  -3.07889
    D7        2.28391   0.00075   0.00000  -0.01169  -0.01176   2.27215
    D8        0.18834   0.00021   0.00000  -0.01389  -0.01394   0.17440
    D9       -1.89800   0.00022   0.00000  -0.01288  -0.01294  -1.91095
   D10       -0.84515  -0.00034   0.00000  -0.01711  -0.01705  -0.86220
   D11       -2.94072  -0.00087   0.00000  -0.01931  -0.01923  -2.95995
   D12        1.25612  -0.00087   0.00000  -0.01829  -0.01823   1.23789
   D13       -1.85411  -0.00124   0.00000  -0.03283  -0.03130  -1.88541
   D14        2.32114  -0.00257   0.00000  -0.04893  -0.04705   2.27408
   D15        1.80100   0.00110   0.00000   0.01656   0.01593   1.81693
   D16       -0.30695  -0.00023   0.00000   0.00047   0.00018  -0.30677
   D17       -2.41921   0.00001   0.00000   0.05891   0.05979  -2.35942
   D18        1.48024  -0.00102   0.00000   0.02439   0.02503   1.50527
   D19       -0.21140   0.00025   0.00000   0.03767   0.03813  -0.17326
   D20        0.27578   0.00088   0.00000  -0.00742  -0.00737   0.26841
   D21       -2.10796  -0.00014   0.00000  -0.04194  -0.04213  -2.15008
   D22        2.48360   0.00113   0.00000  -0.02866  -0.02903   2.45457
   D23       -1.82066  -0.00333   0.00000   0.01405   0.01417  -1.80649
   D24        0.02694   0.00248   0.00000   0.04298   0.04343   0.07037
   D25        0.26649   0.00005   0.00000  -0.01946  -0.01938   0.24711
   D26       -1.84354   0.00002   0.00000  -0.01907  -0.01910  -1.86263
   D27       -1.75649  -0.00085   0.00000  -0.03032  -0.03013  -1.78662
   D28        2.41667  -0.00088   0.00000  -0.02993  -0.02985   2.38682
   D29       -0.10323   0.00028   0.00000   0.02846   0.02855  -0.07469
   D30        2.11001   0.00016   0.00000   0.04023   0.04067   2.15067
   D31       -1.84162   0.00114   0.00000   0.03668   0.03646  -1.80517
   D32       -1.28632   0.00071   0.00000   0.01464   0.01431  -1.27201
   D33        2.79930   0.00093   0.00000   0.01425   0.01394   2.81325
   D34        2.77951   0.00005   0.00000  -0.00254  -0.00286   2.77665
   D35        0.58195   0.00027   0.00000  -0.00294  -0.00323   0.57872
   D36        0.30977  -0.00116   0.00000   0.00453   0.00474   0.31452
   D37       -1.88778  -0.00095   0.00000   0.00414   0.00437  -1.88341
   D38        0.83367  -0.00034   0.00000  -0.02015  -0.02026   0.81342
   D39        2.69120  -0.00005   0.00000  -0.01766  -0.01746   2.67374
   D40       -1.13865   0.00027   0.00000  -0.01175  -0.01172  -1.15037
   D41       -0.01299  -0.00036   0.00000   0.00073   0.00074  -0.01225
   D42        1.95308   0.00215   0.00000   0.01439   0.01433   1.96741
   D43       -2.38988   0.00029   0.00000  -0.00930  -0.00928  -2.39916
   D44       -0.42217   0.00045   0.00000   0.00065   0.00065  -0.42153
   D45       -0.25388   0.00122   0.00000   0.00293   0.00285  -0.25104
   D46        1.71382   0.00137   0.00000   0.01288   0.01278   1.72660
   D47       -2.52172   0.00391   0.00000   0.03706   0.03709  -2.48463
   D48        1.95154  -0.00100   0.00000   0.01428   0.01436   1.96590
   D49        1.75636   0.00301   0.00000   0.02741   0.02749   1.78385
   D50       -0.05356  -0.00190   0.00000   0.00464   0.00475  -0.04881
   D51       -0.87376  -0.00232   0.00000  -0.01914  -0.01916  -0.89292
   D52        1.01267   0.00302   0.00000   0.01104   0.01114   1.02381
         Item               Value     Threshold  Converged?
 Maximum Force            0.017787     0.000015     NO 
 RMS     Force            0.005060     0.000010     NO 
 Maximum Displacement     0.132574     0.000060     NO 
 RMS     Displacement     0.035533     0.000040     NO 
 Predicted change in Energy=-4.174376D-03
 GradGradGradGradGradGradGradGradGradGradGradGradGradGradGradGradGradGrad

                          Input orientation:                          
 ---------------------------------------------------------------------
 Center     Atomic      Atomic             Coordinates (Angstroms)
 Number     Number       Type             X           Y           Z
 ---------------------------------------------------------------------
      1          6           0       -0.627577    0.921056   -0.210963
      2          8           0       -0.140450    0.249722    0.681257
      3          8           0       -0.355628    0.894828   -1.466265
      4          1           0        0.345173    0.146931   -1.771495
      5          6           0       -1.716043    1.977530    0.110056
      6          9           0       -1.443904    3.159983   -0.430333
      7          9           0       -1.841499    2.165691    1.419872
      8          9           0       -2.908297    1.600366   -0.344688
      9          8           0       -0.957907   -1.247211    2.805078
     10          1           0       -0.785878   -0.612518    2.097010
     11          1           0       -0.755877   -0.793731    3.623356
     12          8           0        1.761285   -1.670859    0.377784
     13          1           0        1.184599   -0.922341    0.608462
     14          1           0        1.426325   -2.409881    0.937629
     15          8           0        3.694022    0.177761   -2.206561
     16          1           0        4.331388   -0.069937   -2.873025
     17          1           0        4.035436   -0.171191   -1.355348
     18          8           0        4.349815   -0.976358    0.138018
     19          1           0        3.436951   -1.234869    0.374948
     20          1           0        4.873648   -1.771572    0.207559
     21          8           0        1.243138   -0.909465   -2.158938
     22          1           0        2.126470   -0.474758   -2.308395
     23          1           0        1.383594   -1.400204   -1.315123
     24          8           0        0.557937   -3.354279    2.085172
     25          1           0       -0.020900   -2.653176    2.450934
     26          1           0       -0.031332   -4.035933    1.765744
 ---------------------------------------------------------------------
                    Distance matrix (angstroms):
                    1          2          3          4          5
     1  C    0.000000
     2  O    1.218212   0.000000
     3  O    1.284689   2.252624   0.000000
     4  H    1.995187   2.502477   1.069410   0.000000
     5  C    1.550468   2.407091   2.346862   3.337655   0.000000
     6  F    2.393180   3.377018   2.718166   3.752066   1.328260
     7  F    2.383768   2.666469   3.486071   4.363686   1.329196
     8  F    2.383491   3.246195   2.876080   3.838401   1.330607
     9  O    3.729210   2.723905   4.816165   4.958495   4.270465
    10  H    2.775544   1.778873   3.892831   4.101387   3.394339
    11  H    4.202256   3.181743   5.377329   5.585837   4.576580
    12  O    3.573696   2.719802   3.803234   3.151053   5.047200
    13  H    2.711743   1.770533   3.158939   2.740835   4.131754
    14  H    4.078347   3.097417   4.458157   3.878857   5.459737
    15  O    4.817792   4.800818   4.178742   3.377132   6.154242
    16  H    5.714891   5.721227   4.987771   4.141293   7.047150
    17  H    4.924054   4.665078   4.519971   3.727254   6.312205
    18  O    5.338201   4.686241   5.311897   4.576590   6.746916
    19  H    4.638070   3.885309   4.723275   4.009449   6.078077
    20  H    6.139127   5.426896   6.103827   5.301358   7.582170
    21  O    3.262666   3.365225   2.508250   1.439592   4.715912
    22  H    3.732598   3.821232   2.957323   1.961575   5.160187
    23  H    3.263774   3.005078   2.883558   1.918390   4.800830
    24  O    4.995614   3.930335   5.612683   5.213216   6.123745
    25  H    4.497654   3.401891   5.295737   5.079717   5.458632
    26  H    5.369787   4.422087   5.904528   5.490917   6.460750
                    6          7          8          9         10
     6  F    0.000000
     7  F    2.137746   0.000000
     8  F    2.141071   2.138066   0.000000
     9  O    5.488847   3.787800   4.672659   0.000000
    10  H    4.588270   3.048163   3.919618   0.966328   0.000000
    11  H    5.704177   3.846049   5.109793   0.957099   1.537358
    12  O    5.853488   5.365176   5.746988   3.669501   3.250210
    13  H    4.965229   4.399045   4.901464   3.085612   2.488885
    14  H    6.413495   5.643323   6.042794   3.244031   3.077096
    15  O    6.200558   6.909767   7.005783   6.984807   6.262170
    16  H    7.053590   7.844204   7.848276   7.848789   7.154164
    17  H    6.478854   6.906608   7.237077   6.587901   5.946311
    18  O    7.141395   7.060311   7.717040   5.946300   5.508663
    19  H    6.617095   6.365352   6.987031   5.021998   4.602728
    20  H    8.039814   7.878131   8.499036   6.405396   6.078130
    21  O    5.173846   5.637327   5.179302   5.440601   4.724212
    22  H    5.430104   6.051175   5.788883   6.021434   5.282834
    23  H    5.438097   5.531458   5.325926   4.741529   4.119431
    24  O    7.264347   6.055574   6.516709   2.693656   3.053397
    25  H    6.642248   5.253490   5.851939   1.726308   2.207882
    26  H    7.655019   6.469657   6.670736   3.117006   3.521199
                   11         12         13         14         15
    11  H    0.000000
    12  O    4.199904   0.000000
    13  H    3.587698   0.972655   0.000000
    14  H    3.819303   0.985787   1.542581   0.000000
    15  O    7.398198   3.719101   3.928330   4.660930   0.000000
    16  H    8.282941   4.442538   4.769657   5.332524   0.954863
    17  H    6.937704   3.228702   3.542322   4.132424   0.981272
    18  O    6.184579   2.690782   3.200441   3.352783   2.694273
    19  H    5.322270   1.731459   2.285889   2.395804   2.953947
    20  H    6.656981   3.118641   3.806704   3.581128   3.319547
    21  O    6.119182   2.698733   2.768049   3.445799   2.681634
    22  H    6.602676   2.963035   3.097661   3.843380   1.700991
    23  H    5.416061   1.755517   1.992016   2.469041   2.936446
    24  O    3.263207   2.682745   2.913365   1.721290   6.381951
    25  H    2.317822   2.905009   2.800665   2.108020   6.595992
    26  H    3.806252   3.276199   3.537265   2.335505   6.885687
                   16         17         18         19         20
    16  H    0.000000
    17  H    1.549576   0.000000
    18  O    3.144570   1.725477   0.000000
    19  H    3.564606   2.117432   0.977898   0.000000
    20  H    3.560844   2.388827   0.954779   1.542779   0.000000
    21  O    3.279027   2.997955   3.864185   3.367386   4.418613
    22  H    2.311785   2.155134   3.343621   3.081470   3.944456
    23  H    3.589730   2.923073   3.330125   2.664574   3.825827
    24  O    7.043405   5.836285   4.881009   3.963014   4.965456
    25  H    7.345753   6.091132   5.221537   4.275283   5.455874
    26  H    7.502042   6.419972   5.586138   4.670038   5.622642
                   21         22         23         24         25
    21  O    0.000000
    22  H    0.995782   0.000000
    23  H    0.986193   1.547547   0.000000
    24  O    4.945613   5.482277   4.007758   0.000000
    25  H    5.088148   5.657554   4.210194   0.979989   0.000000
    26  H    5.177085   5.825520   4.294278   0.955994   1.543246
                   26
    26  H    0.000000
 Stoichiometry    C2H13F3O8
 Framework group  C1[X(C2H13F3O8)]
 Deg. of freedom    72
 Full point group                 C1      NOp   1
 Largest Abelian subgroup         C1      NOp   1
 Largest concise Abelian subgroup C1      NOp   1
                         Standard orientation:                         
 ---------------------------------------------------------------------
 Center     Atomic      Atomic             Coordinates (Angstroms)
 Number     Number       Type             X           Y           Z
 ---------------------------------------------------------------------
      1          6           0       -1.187126   -0.459593    0.119231
      2          8           0       -0.515116    0.477094   -0.274546
      3          8           0       -0.806149   -1.485553    0.792052
      4          1           0        0.219867   -1.485145    1.093595
      5          6           0       -2.705491   -0.517427   -0.189271
      6          9           0       -3.071142   -1.689159   -0.696833
      7          9           0       -3.060743    0.416471   -1.065851
      8          9           0       -3.432040   -0.317986    0.907481
      9          8           0       -0.605731    3.199301   -0.306774
     10          1           0       -0.733358    2.241693   -0.328873
     11          1           0       -0.780963    3.511330   -1.194450
     12          8           0        2.149862    0.819083    0.147661
     13          1           0        1.234534    0.726414   -0.168004
     14          1           0        2.217007    1.768125    0.405704
     15          8           0        3.020729   -2.770285   -0.287929
     16          1           0        3.759413   -3.317800   -0.030369
     17          1           0        3.399232   -2.010040   -0.779514
     18          8           0        3.934323   -0.485959   -1.386247
     19          1           0        3.295311    0.099266   -0.932969
     20          1           0        4.797803   -0.120838   -1.205439
     21          8           0        1.588184   -1.425368    1.536948
     22          1           0        2.095806   -2.036483    0.936581
     23          1           0        1.879513   -0.533250    1.233916
     24          8           0        1.889975    3.435858    0.678759
     25          1           0        0.983753    3.474949    0.307800
     26          1           0        1.814489    3.746592    1.579687
 ---------------------------------------------------------------------
 Rotational constants (GHZ):           0.5993101           0.3380772           0.2475409
 Standard basis: 6-31++G(d,p) (6D, 7F)
 There are   325 symmetry adapted cartesian basis functions of A   symmetry.
 There are   325 symmetry adapted basis functions of A   symmetry.
   325 basis functions,   520 primitive gaussians,   325 cartesian basis functions
    58 alpha electrons       58 beta electrons
       nuclear repulsion energy       984.0275641582 Hartrees.
 NAtoms=   26 NActive=   26 NUniq=   26 SFac= 1.00D+00 NAtFMM=   60 NAOKFM=F Big=F
 Integral buffers will be    131072 words long.
 Raffenetti 2 integral format.
 Two-electron integral symmetry is turned on.
 Nuclear repulsion after empirical dispersion term =      984.0143182059 Hartrees.
 One-electron integrals computed using PRISM.
 NBasis=   325 RedAO= T EigKep=  3.90D-05  NBF=   325
 NBsUse=   325 1.00D-06 EigRej= -1.00D+00 NBFU=   325
 Initial guess from the checkpoint file:  "/local_scratch/slurm.5787767/Gau-4058348.chk"
 B after Tr=    -0.000000   -0.000000    0.000000
         Rot=    0.999995    0.001985    0.001234   -0.001968 Ang=   0.35 deg.
 ExpMin= 3.60D-02 ExpMax= 7.00D+03 ExpMxC= 1.05D+03 IAcc=3 IRadAn=         5 AccDes= 0.00D+00
 Harris functional with IExCor= 4639 and IRadAn=       5 diagonalized for initial guess.
 HarFok:  IExCor= 4639 AccDes= 0.00D+00 IRadAn=         5 IDoV= 1 UseB2=F ITyADJ=14
 ICtDFT=  3500011 ScaDFX=  1.000000  1.000000  1.000000  1.000000
 FoFCou: FMM=F IPFlag=           0 FMFlag=      100000 FMFlg1=           0
         NFxFlg=           0 DoJE=T BraDBF=F KetDBF=T FulRan=T
         wScrn=  0.000000 ICntrl=       500 IOpCl=  0 I1Cent=   200000004 NGrid=           0
         NMat0=    1 NMatS0=      1 NMatT0=    0 NMatD0=    1 NMtDS0=    0 NMtDT0=    0
 Petite list used in FoFCou.
 Requested convergence on RMS density matrix=1.00D-10 within 128 cycles.
 Requested convergence on MAX density matrix=1.00D-08.
 Requested convergence on             energy=1.00D-08.
 No special actions if energy rises.
 SCF Done:  E(RwB97XD) =  -985.240247402     A.U. after   16 cycles
            NFock= 16  Conv=0.72D-10     -V/T= 2.0081
 Calling FoFJK, ICntrl=      2127 FMM=F ISym2X=0 I1Cent= 0 IOpClX= 0 NMat=1 NMatS=1 NMatT=0.
 ***** Axes restored to original set *****
 -------------------------------------------------------------------
 Center     Atomic                   Forces (Hartrees/Bohr)
 Number     Number              X              Y              Z
 -------------------------------------------------------------------
      1        6          -0.001685902    0.009034746   -0.017260365
      2        8           0.002028740   -0.003276964    0.007030762
      3        8          -0.000077965   -0.001493080    0.002050268
      4        1          -0.001134848   -0.002931056    0.000819351
      5        6          -0.005396302    0.006174659    0.004464811
      6        9           0.008071469    0.005313545   -0.006589143
      7        9           0.004035634   -0.003566213    0.010825242
      8        9          -0.006494464   -0.009408126   -0.006562882
      9        8          -0.001198769   -0.005563956    0.002575888
     10        1          -0.000480029    0.005183115   -0.002399889
     11        1          -0.000249656    0.001657840    0.003686277
     12        8          -0.000377410   -0.001906651    0.002483995
     13        1           0.000330928    0.001174186    0.000315500
     14        1           0.001197543   -0.001397816   -0.001085134
     15        8          -0.004731725    0.002142371    0.002048374
     16        1           0.003362377   -0.000624866   -0.004461069
     17        1           0.003332849   -0.000677005    0.000445861
     18        8          -0.000405178    0.005731897    0.000365052
     19        1          -0.002490261   -0.002529546    0.001242200
     20        1           0.004122053   -0.004009186    0.000162564
     21        8           0.002687320    0.010087110    0.008404153
     22        1          -0.004196527   -0.004123714   -0.002582136
     23        1           0.000118962   -0.002468958   -0.006594668
     24        8           0.003196422    0.001658501   -0.000023238
     25        1          -0.001641748    0.000322011    0.002213887
     26        1          -0.001923515   -0.004502842   -0.001575660
 -------------------------------------------------------------------
 Cartesian Forces:  Max     0.017260365 RMS     0.004507140

 GradGradGradGradGradGradGradGradGradGradGradGradGradGradGradGradGradGrad
 Berny optimization.
 Using GEDIIS/GDIIS optimizer.
 FormGI is forming the generalized inverse of G from B-inverse, IUseBI=4.
 Internal  Forces:  Max     0.011858150 RMS     0.003247940
 Search for a local minimum.
 Step number   2 out of a maximum of  156
 All quantities printed in internal units (Hartrees-Bohrs-Radians)
 Mixed Optimization -- RFO/linear search
 Update second derivatives using D2CorX and points    1    2
 DE= -3.76D-03 DEPred=-4.17D-03 R= 9.02D-01
 TightC=F SS=  1.41D+00  RLast= 3.49D-01 DXNew= 5.0454D-01 1.0471D+00
 Trust test= 9.02D-01 RLast= 3.49D-01 DXMaxT set to 5.05D-01
 ITU=  1  0
 Use linear search instead of GDIIS.
     Eigenvalues ---   -0.09519  -0.00053   0.00039   0.00047   0.00059
     Eigenvalues ---    0.00106   0.00129   0.00163   0.00304   0.00413
     Eigenvalues ---    0.00433   0.00508   0.00595   0.00696   0.00841
     Eigenvalues ---    0.00882   0.00964   0.01127   0.01191   0.01300
     Eigenvalues ---    0.01435   0.01573   0.01620   0.01663   0.01765
     Eigenvalues ---    0.01822   0.01987   0.02281   0.02313   0.02488
     Eigenvalues ---    0.02582   0.02723   0.02838   0.02898   0.02944
     Eigenvalues ---    0.03176   0.03359   0.03411   0.04367   0.05153
     Eigenvalues ---    0.05790   0.06118   0.06617   0.06859   0.07318
     Eigenvalues ---    0.08374   0.11918   0.13627   0.14851   0.18529
     Eigenvalues ---    0.21007   0.22642   0.23881   0.24290   0.28160
     Eigenvalues ---    0.39179   0.39666   0.40984   0.41087   0.43420
     Eigenvalues ---    0.43487   0.45601   0.47918   0.49732   0.50730
     Eigenvalues ---    0.54984   0.58156   0.58836   0.59382   0.59792
     Eigenvalues ---    0.60060   0.82388
 RFO step:  Lambda=-9.89376630D-02 EMin=-9.51886421D-02
 I=     1 Eig=   -9.52D-02 Dot1=  1.15D-02
 I=     1 Stepn=  6.00D-01 RXN=   6.00D-01 EDone=F
 I=     2 Eig=   -5.33D-04 Dot1= -6.93D-04
 I=     2 Stepn= -3.00D-01 RXN=   6.71D-01 EDone=F
 Mixed    2 eigenvectors in step.  Raw Step.Grad=  1.22D-02.
 RFO eigenvector is Hessian eigenvector with negative curvature.
 Taking step of  6.00D-01 in eigenvector direction(s).  Step.Grad= -2.35D-03.
 Quartic linear search produced a step of  0.51659.
 Maximum step size (   0.505) exceeded in Quadratic search.
    -- Step size not scaled.
 Iteration  1 RMS(Cart)=  0.05854464 RMS(Int)=  0.00636262
 Iteration  2 RMS(Cart)=  0.01189133 RMS(Int)=  0.00124046
 Iteration  3 RMS(Cart)=  0.00003888 RMS(Int)=  0.00124003
 Iteration  4 RMS(Cart)=  0.00000009 RMS(Int)=  0.00124003
 Variable       Old X    -DE/DX   Delta X   Delta X   Delta X     New X
                                 (Linear)    (Quad)   (Total)
    R1        2.30209   0.01186   0.00011   0.08103   0.08128   2.38337
    R2        2.42771  -0.00513   0.00403  -0.06279  -0.05877   2.36894
    R3        2.92996  -0.00072  -0.00031  -0.00121  -0.00152   2.92844
    R4        3.36158   0.00354   0.03099   0.05009   0.08150   3.44308
    R5        3.34582   0.00237   0.04093  -0.00140   0.03974   3.38556
    R6        2.02089  -0.00160  -0.07928   0.12935   0.04983   2.07072
    R7        2.72043  -0.00274   0.09322  -0.35884  -0.26585   2.45458
    R8        2.51005   0.00908   0.00253   0.04925   0.05177   2.56182
    R9        2.51182   0.00978   0.00162   0.05040   0.05202   2.56384
   R10        2.51448   0.01073   0.00357   0.06759   0.07116   2.58565
   R11        1.82610   0.00835   0.00268   0.06259   0.06583   1.89192
   R12        1.80865   0.00388   0.00187   0.02663   0.02850   1.83715
   R13        3.26225   0.00264   0.01596   0.04783   0.06348   3.32573
   R14        1.83805   0.00306  -0.00085   0.03383   0.03349   1.87154
   R15        1.86287   0.00118  -0.00114   0.00780   0.00650   1.86937
   R16        3.27198   0.00175   0.00915   0.04116   0.05024   3.32223
   R17        3.31745   0.00289   0.03781  -0.01087   0.02697   3.34441
   R18        3.25277   0.00148   0.01202   0.01912   0.03086   3.28362
   R19        1.80443   0.00552   0.00236   0.03803   0.04039   1.84482
   R20        1.85434   0.00354   0.00042   0.03013   0.03060   1.88494
   R21        3.21441   0.00131   0.03451  -0.04635  -0.01175   3.20265
   R22        3.26068   0.00189   0.01638   0.02831   0.04473   3.30541
   R23        1.84796   0.00500   0.00207   0.04038   0.04236   1.89032
   R24        1.80427   0.00561   0.00253   0.03824   0.04077   1.84504
   R25        1.88176  -0.00387  -0.00976  -0.02907  -0.03876   1.84299
   R26        1.86364  -0.00158  -0.00766  -0.01217  -0.02009   1.84355
   R27        1.85191   0.00459   0.00018   0.03487   0.03461   1.88652
   R28        1.80657   0.00492   0.00217   0.03297   0.03514   1.84171
    A1        2.23922  -0.00062   0.00105  -0.00505  -0.00310   2.23612
    A2        2.09969  -0.00271  -0.00008  -0.06405  -0.06473   2.03496
    A3        1.94425   0.00334  -0.00094   0.06923   0.06778   2.01202
    A4        2.35312   0.00088  -0.02000   0.07729   0.05831   2.41143
    A5        2.25745  -0.00096   0.01322  -0.04489  -0.03532   2.22213
    A6        1.55419   0.00017  -0.00691   0.01870   0.01064   1.56482
    A7        2.01738  -0.00139  -0.01314  -0.00370  -0.01591   2.00147
    A8        1.95900  -0.00851  -0.00581  -0.07448  -0.08365   1.87535
    A9        1.94631  -0.00794  -0.00622  -0.05463  -0.06369   1.88262
   A10        1.94457  -0.00925  -0.00766  -0.09325  -0.10483   1.83973
   A11        1.86944   0.00923   0.00747   0.08054   0.08541   1.95485
   A12        1.87222   0.00937   0.00695   0.08164   0.08361   1.95583
   A13        1.86746   0.00915   0.00706   0.07788   0.08118   1.94864
   A14        1.85218   0.00021   0.00004  -0.00267  -0.00303   1.84914
   A15        1.86292   0.00009   0.00891   0.00777   0.01776   1.88067
   A16        2.03387   0.00096   0.00203   0.02008   0.02060   2.05448
   A17        1.81396   0.00067   0.00473   0.00490   0.00972   1.82368
   A18        1.96103  -0.00021  -0.00366   0.00791   0.00345   1.96448
   A19        1.55329  -0.00074  -0.00341  -0.01360  -0.01630   1.53699
   A20        2.11594  -0.00035   0.00918  -0.03017  -0.02000   2.09594
   A21        2.20203   0.00043  -0.00924   0.03284   0.02251   2.22454
   A22        1.73941   0.00005  -0.00136   0.00350   0.00206   1.74146
   A23        2.86268  -0.00066   0.00198  -0.03858  -0.03612   2.82655
   A24        1.85560  -0.00053   0.00022  -0.00642  -0.00713   1.84847
   A25        2.06444   0.00044   0.00374   0.00817   0.01163   2.07607
   A26        1.80920   0.00096   0.00152   0.02539   0.02614   1.83534
   A27        1.73449   0.00033   0.00782   0.02245   0.02965   1.76414
   A28        2.15513  -0.00038  -0.00406  -0.01129  -0.01582   2.13931
   A29        1.84869   0.00039   0.00084   0.00036   0.00127   1.84997
   A30        1.84769   0.00232   0.01019   0.06106   0.06897   1.91666
   A31        1.79642   0.00220   0.00894   0.03921   0.04534   1.84175
   A32        1.79191   0.00196   0.00655   0.04876   0.05091   1.84282
   A33        2.77200  -0.00183  -0.01138  -0.06103  -0.07213   2.69987
   A34        1.72571   0.00158   0.00573   0.03497   0.03982   1.76552
   A35        2.07079  -0.00046  -0.00206  -0.00426  -0.00672   2.06407
   A36        1.84497   0.00086   0.00335   0.01425   0.01757   1.86253
   A37        3.10773   0.00397   0.01002   0.07220   0.08283   3.19056
   A38        2.88073  -0.00198  -0.00140  -0.05420  -0.05504   2.82569
   A39        3.12992  -0.00102  -0.00133  -0.01469  -0.01621   3.11371
   A40        3.00830  -0.00177  -0.01089  -0.05312  -0.06405   2.94425
   A41        2.90722  -0.00097  -0.00058  -0.01792  -0.01916   2.88806
   A42        3.12619  -0.00146  -0.00770  -0.04411  -0.05098   3.07520
   A43        2.94151  -0.00095  -0.00578  -0.01719  -0.02273   2.91878
   A44        3.10458   0.00012  -0.00421   0.02530   0.02242   3.12700
   A45        3.13187   0.00020   0.00862  -0.01424  -0.00598   3.12588
   A46        3.43062   0.00079   0.00831  -0.00752   0.00029   3.43092
   A47        2.99109  -0.00035   0.00442  -0.00848  -0.00444   2.98665
   A48        3.21164  -0.00131  -0.01407  -0.01375  -0.02858   3.18306
   A49        3.37431  -0.00012   0.00412   0.00423   0.00899   3.38331
   A50        3.12007   0.00018  -0.01019   0.01796   0.00618   3.12625
    D1       -2.39267   0.00019   0.02301  -0.07853  -0.05639  -2.44905
    D2        0.07989   0.00042  -0.01629   0.05724   0.03965   0.11954
    D3        0.75752  -0.00068   0.01979  -0.09926  -0.07966   0.67786
    D4       -3.05312  -0.00046  -0.01951   0.03651   0.01638  -3.03674
    D5        0.07066  -0.00037  -0.00206  -0.00445  -0.00820   0.06247
    D6       -3.07889   0.00042   0.00094   0.01425   0.01429  -3.06460
    D7        2.27215   0.00048  -0.00608   0.03658   0.02944   2.30159
    D8        0.17440   0.00011  -0.00720   0.02324   0.01658   0.19098
    D9       -1.91095   0.00009  -0.00669   0.02416   0.01801  -1.89293
   D10       -0.86220  -0.00025  -0.00881   0.01934   0.00943  -0.85277
   D11       -2.95995  -0.00061  -0.00993   0.00600  -0.00343  -2.96338
   D12        1.23789  -0.00063  -0.00942   0.00691  -0.00200   1.23589
   D13       -1.88541  -0.00045  -0.01617   0.05548   0.04132  -1.84409
   D14        2.27408  -0.00139  -0.02431   0.04326   0.02179   2.29587
   D15        1.81693   0.00072   0.00823  -0.00213   0.00538   1.82231
   D16       -0.30677  -0.00023   0.00009  -0.01435  -0.01414  -0.32091
   D17       -2.35942  -0.00003   0.03089  -0.09130  -0.05828  -2.41770
   D18        1.50527  -0.00061   0.01293  -0.06463  -0.05029   1.45498
   D19       -0.17326   0.00013   0.01970  -0.06058  -0.03995  -0.21321
   D20        0.26841   0.00055  -0.00381   0.03366   0.02981   0.29823
   D21       -2.15008  -0.00003  -0.02176   0.06032   0.03781  -2.11228
   D22        2.45457   0.00071  -0.01499   0.06437   0.04815   2.50272
   D23       -1.80649  -0.00197   0.00732  -0.06490  -0.06019  -1.86668
   D24        0.07037   0.00216   0.02243   0.02686   0.05083   0.12121
   D25        0.24711   0.00010  -0.01001   0.03768   0.02790   0.27501
   D26       -1.86263  -0.00005  -0.00987   0.02908   0.01900  -1.84364
   D27       -1.78662  -0.00060  -0.01556   0.02580   0.01051  -1.77610
   D28        2.38682  -0.00074  -0.01542   0.01720   0.00161   2.38843
   D29       -0.07469   0.00025   0.01475  -0.03608  -0.02076  -0.09545
   D30        2.15067   0.00031   0.02101  -0.04377  -0.02226   2.12842
   D31       -1.80517   0.00052   0.01883  -0.03445  -0.01570  -1.82086
   D32       -1.27201   0.00033   0.00739  -0.01082  -0.00356  -1.27557
   D33        2.81325   0.00051   0.00720  -0.00647   0.00035   2.81359
   D34        2.77665  -0.00013  -0.00148   0.00159  -0.00008   2.77658
   D35        0.57872   0.00004  -0.00167   0.00594   0.00383   0.58256
   D36        0.31452  -0.00068   0.00245  -0.02663  -0.02358   0.29094
   D37       -1.88341  -0.00051   0.00226  -0.02228  -0.01967  -1.90308
   D38        0.81342  -0.00036  -0.01046   0.01583   0.00506   0.81848
   D39        2.67374   0.00001  -0.00902   0.01823   0.00920   2.68293
   D40       -1.15037  -0.00001  -0.00605   0.01002   0.00432  -1.14606
   D41       -0.01225  -0.00040   0.00038  -0.00713  -0.00658  -0.01882
   D42        1.96741   0.00150   0.00740   0.03156   0.03889   2.00631
   D43       -2.39916   0.00013  -0.00480   0.01177   0.00699  -2.39217
   D44       -0.42153   0.00039   0.00033   0.01603   0.01645  -0.40507
   D45       -0.25104   0.00086   0.00147   0.02883   0.02999  -0.22104
   D46        1.72660   0.00112   0.00660   0.03310   0.03945   1.76605
   D47       -2.48463   0.00271   0.01916   0.03341   0.05352  -2.43111
   D48        1.96590  -0.00051   0.00742  -0.03077  -0.02358   1.94232
   D49        1.78385   0.00196   0.01420   0.00955   0.02416   1.80801
   D50       -0.04881  -0.00127   0.00246  -0.05463  -0.05293  -0.10174
   D51       -0.89292  -0.00156  -0.00990  -0.02540  -0.03697  -0.92989
   D52        1.02381   0.00228   0.00576   0.06871   0.07578   1.09959
         Item               Value     Threshold  Converged?
 Maximum Force            0.011858     0.000015     NO 
 RMS     Force            0.003248     0.000010     NO 
 Maximum Displacement     0.228677     0.000060     NO 
 RMS     Displacement     0.063968     0.000040     NO 
 Predicted change in Energy=-2.429176D-02
 GradGradGradGradGradGradGradGradGradGradGradGradGradGradGradGradGradGrad

                          Input orientation:                          
 ---------------------------------------------------------------------
 Center     Atomic      Atomic             Coordinates (Angstroms)
 Number     Number       Type             X           Y           Z
 ---------------------------------------------------------------------
      1          6           0       -0.626320    0.948650   -0.279396
      2          8           0       -0.192662    0.237550    0.667685
      3          8           0       -0.307492    0.902108   -1.490869
      4          1           0        0.396261    0.102619   -1.748318
      5          6           0       -1.701414    2.004633    0.081887
      6          9           0       -1.322894    3.178826   -0.480067
      7          9           0       -1.766721    2.086170    1.434584
      8          9           0       -2.869109    1.532083   -0.452279
      9          8           0       -0.979426   -1.245870    2.896979
     10          1           0       -0.845503   -0.586014    2.156046
     11          1           0       -0.766837   -0.771705    3.718627
     12          8           0        1.735333   -1.710855    0.365760
     13          1           0        1.143475   -0.954414    0.607304
     14          1           0        1.416834   -2.462504    0.924465
     15          8           0        3.655881    0.230285   -2.218542
     16          1           0        4.294947    0.026397   -2.927814
     17          1           0        4.052808   -0.135056   -1.379547
     18          8           0        4.357779   -0.961733    0.131449
     19          1           0        3.436052   -1.265639    0.373714
     20          1           0        4.926615   -1.752929    0.192268
     21          8           0        1.225106   -0.827038   -2.116989
     22          1           0        2.099940   -0.436588   -2.299648
     23          1           0        1.349239   -1.392565   -1.331817
     24          8           0        0.542186   -3.386534    2.107884
     25          1           0       -0.037104   -2.681925    2.513537
     26          1           0       -0.052486   -4.092365    1.794845
 ---------------------------------------------------------------------
                    Distance matrix (angstroms):
                    1          2          3          4          5
     1  C    0.000000
     2  O    1.261223   0.000000
     3  O    1.253589   2.261455   0.000000
     4  H    1.979690   2.490403   1.095779   0.000000
     5  C    1.549663   2.396263   2.373214   3.371580   0.000000
     6  F    2.345031   3.353485   2.690020   3.745264   1.355654
     7  F    2.352062   2.546211   3.477014   4.329415   1.356725
     8  F    2.323874   3.177028   2.835035   3.792852   1.368265
     9  O    3.876849   2.790929   4.931380   5.028889   4.360250
    10  H    2.886973   1.821999   3.975419   4.154546   3.427269
    11  H    4.354716   3.264433   5.491038   5.657273   4.669836
    12  O    3.614774   2.757644   3.801023   3.090490   5.069188
    13  H    2.745917   1.791560   3.155045   2.687862   4.138287
    14  H    4.154482   3.153839   4.486396   3.842550   5.512596
    15  O    4.755374   4.810576   4.085239   3.295836   6.094333
    16  H    5.664233   5.754201   4.900421   4.073914   6.994860
    17  H    4.927371   4.728002   4.483337   3.682773   6.310715
    18  O    5.353466   4.736279   5.279258   4.512205   6.746525
    19  H    4.672525   3.938726   4.710618   3.951643   6.097000
    20  H    6.193229   5.513168   6.105575   5.266217   7.619858
    21  O    3.155565   3.301185   2.393915   1.298909   4.627952
    22  H    3.665077   3.809927   2.870880   1.870088   5.107011
    23  H    3.239090   3.005452   2.834709   1.821322   4.779749
    24  O    5.085109   3.968395   5.662634   5.202478   6.180865
    25  H    4.618302   3.457557   5.380861   5.109295   5.535944
    26  H    5.481203   4.476416   5.983787   5.509380   6.544201
                    6          7          8          9         10
     6  F    0.000000
     7  F    2.248726   0.000000
     8  F    2.259052   2.254446   0.000000
     9  O    5.576768   3.723026   4.743992   0.000000
    10  H    4.620716   2.917142   3.922331   1.001163   0.000000
    11  H    5.791798   3.792634   5.208018   0.972180   1.575541
    12  O    5.828992   5.274861   5.690934   3.740748   3.336331
    13  H    4.934473   4.289381   4.837998   3.135964   2.547618
    14  H    6.426773   5.575453   6.018427   3.333627   3.186875
    15  O    6.041886   6.796635   6.884030   7.059296   6.329757
    16  H    6.891256   7.747064   7.727811   7.960269   7.255681
    17  H    6.378796   6.835210   7.179980   6.696713   6.057824
    18  O    7.056077   6.964005   7.667319   6.017861   5.595919
    19  H    6.567327   6.279245   6.947271   5.085637   4.687250
    20  H    7.989406   7.815547   8.484107   6.515665   6.207694
    21  O    5.021828   5.481923   5.009921   5.493200   4.754402
    22  H    5.300743   5.938001   5.655076   6.094453   5.343329
    23  H    5.363150   5.428055   5.207842   4.829795   4.199120
    24  O    7.299313   5.977865   6.510313   2.742338   3.125846
    25  H    6.705469   5.185599   5.879981   1.759901   2.274676
    26  H    7.723948   6.422047   6.679622   3.190054   3.613010
                   11         12         13         14         15
    11  H    0.000000
    12  O    4.287724   0.000000
    13  H    3.655545   0.990374   0.000000
    14  H    3.928685   0.989227   1.565136   0.000000
    15  O    7.470904   3.759673   3.962461   4.705628   0.000000
    16  H    8.392485   4.518550   4.836406   5.414630   0.976239
    17  H    7.044550   3.301504   3.617062   4.204027   0.997465
    18  O    6.258247   2.737391   3.249345   3.395637   2.726907
    19  H    5.394136   1.758046   2.325368   2.411028   3.000984
    20  H    6.768561   3.196272   3.888705   3.654884   3.370446
    21  O    6.166467   2.684307   2.728490   3.458605   2.652718
    22  H    6.674605   2.976759   3.103762   3.868575   1.694772
    23  H    5.510920   1.769787   1.998626   2.498029   2.956437
    24  O    3.338468   2.695644   2.920359   1.737619   6.441618
    25  H    2.373540   2.949145   2.830510   2.165001   6.671707
    26  H    3.903590   3.303055   3.561925   2.360701   6.967393
                   16         17         18         19         20
    16  H    0.000000
    17  H    1.575382   0.000000
    18  O    3.215499   1.749146   0.000000
    19  H    3.647896   2.175438   1.000316   0.000000
    20  H    3.646905   2.419020   0.976353   1.578655   0.000000
    21  O    3.287813   3.003091   3.858400   3.359205   4.459945
    22  H    2.329594   2.179725   3.359144   3.101514   3.991553
    23  H    3.638386   2.982095   3.373141   2.698099   3.905166
    24  O    7.147697   5.921043   4.934035   3.984972   5.055835
    25  H    7.463911   6.194354   5.286625   4.318278   5.557863
    26  H    7.626787   6.526140   5.658461   4.709553   5.729980
                   21         22         23         24         25
    21  O    0.000000
    22  H    0.975269   0.000000
    23  H    0.975563   1.553750   0.000000
    24  O    4.986677   5.527668   4.056944   0.000000
    25  H    5.145439   5.724967   4.286158   0.998302   0.000000
    26  H    5.253289   5.895975   4.362313   0.974591   1.583065
                   26
    26  H    0.000000
 Stoichiometry    C2H13F3O8
 Framework group  C1[X(C2H13F3O8)]
 Deg. of freedom    72
 Full point group                 C1      NOp   1
 Largest Abelian subgroup         C1      NOp   1
 Largest concise Abelian subgroup C1      NOp   1
                         Standard orientation:                         
 ---------------------------------------------------------------------
 Center     Atomic      Atomic             Coordinates (Angstroms)
 Number     Number       Type             X           Y           Z
 ---------------------------------------------------------------------
      1          6           0       -1.209405   -0.508620    0.138211
      2          8           0       -0.554543    0.501184   -0.238795
      3          8           0       -0.795867   -1.504865    0.776935
      4          1           0        0.254702   -1.448052    1.083214
      5          6           0       -2.719511   -0.525517   -0.209277
      6          9           0       -2.998888   -1.737250   -0.749139
      7          9           0       -2.957359    0.486453   -1.081084
      8          9           0       -3.368323   -0.330616    0.979507
      9          8           0       -0.612460    3.288582   -0.366629
     10          1           0       -0.790980    2.303470   -0.363468
     11          1           0       -0.783456    3.588129   -1.275566
     12          8           0        2.148349    0.828681    0.199067
     13          1           0        1.215722    0.752097   -0.125251
     14          1           0        2.243806    1.779200    0.455915
     15          8           0        2.926456   -2.818901   -0.275107
     16          1           0        3.640258   -3.431188   -0.013126
     17          1           0        3.370680   -2.079221   -0.775584
     18          8           0        3.925307   -0.532921   -1.376296
     19          1           0        3.306823    0.091777   -0.898949
     20          1           0        4.827131   -0.197439   -1.210672
     21          8           0        1.492116   -1.438283    1.478025
     22          1           0        2.017829   -2.053149    0.933310
     23          1           0        1.827182   -0.547207    1.264867
     24          8           0        1.910920    3.468214    0.692003
     25          1           0        1.000534    3.543790    0.289396
     26          1           0        1.842163    3.801788    1.605145
 ---------------------------------------------------------------------
 Rotational constants (GHZ):           0.5785132           0.3469914           0.2490810
 Standard basis: 6-31++G(d,p) (6D, 7F)
 There are   325 symmetry adapted cartesian basis functions of A   symmetry.
 There are   325 symmetry adapted basis functions of A   symmetry.
   325 basis functions,   520 primitive gaussians,   325 cartesian basis functions
    58 alpha electrons       58 beta electrons
       nuclear repulsion energy       980.2329594918 Hartrees.
 NAtoms=   26 NActive=   26 NUniq=   26 SFac= 1.00D+00 NAtFMM=   60 NAOKFM=F Big=F
 Integral buffers will be    131072 words long.
 Raffenetti 2 integral format.
 Two-electron integral symmetry is turned on.
 Nuclear repulsion after empirical dispersion term =      980.2199044184 Hartrees.
 One-electron integrals computed using PRISM.
 NBasis=   325 RedAO= T EigKep=  3.57D-05  NBF=   325
 NBsUse=   325 1.00D-06 EigRej= -1.00D+00 NBFU=   325
 Initial guess from the checkpoint file:  "/local_scratch/slurm.5787767/Gau-4058348.chk"
 B after Tr=     0.000000   -0.000000   -0.000000
         Rot=    0.999993   -0.000193    0.001996    0.003007 Ang=  -0.41 deg.
 ExpMin= 3.60D-02 ExpMax= 7.00D+03 ExpMxC= 1.05D+03 IAcc=3 IRadAn=         5 AccDes= 0.00D+00
 Harris functional with IExCor= 4639 and IRadAn=       5 diagonalized for initial guess.
 HarFok:  IExCor= 4639 AccDes= 0.00D+00 IRadAn=         5 IDoV= 1 UseB2=F ITyADJ=14
 ICtDFT=  3500011 ScaDFX=  1.000000  1.000000  1.000000  1.000000
 FoFCou: FMM=F IPFlag=           0 FMFlag=      100000 FMFlg1=           0
         NFxFlg=           0 DoJE=T BraDBF=F KetDBF=T FulRan=T
         wScrn=  0.000000 ICntrl=       500 IOpCl=  0 I1Cent=   200000004 NGrid=           0
         NMat0=    1 NMatS0=      1 NMatT0=    0 NMatD0=    1 NMtDS0=    0 NMtDT0=    0
 Petite list used in FoFCou.
 Requested convergence on RMS density matrix=1.00D-10 within 128 cycles.
 Requested convergence on MAX density matrix=1.00D-08.
 Requested convergence on             energy=1.00D-08.
 No special actions if energy rises.
 SCF Done:  E(RwB97XD) =  -985.232311222     A.U. after   17 cycles
            NFock= 17  Conv=0.31D-10     -V/T= 2.0087
 Calling FoFJK, ICntrl=      2127 FMM=F ISym2X=0 I1Cent= 0 IOpClX= 0 NMat=1 NMatS=1 NMatT=0.
 ***** Axes restored to original set *****
 -------------------------------------------------------------------
 Center     Atomic                   Forces (Hartrees/Bohr)
 Number     Number              X              Y              Z
 -------------------------------------------------------------------
      1        6           0.007560964   -0.018828562    0.050397469
      2        8          -0.008167499    0.015499182   -0.028708566
      3        8          -0.003897426    0.006566547   -0.012939812
      4        1           0.003591000   -0.002084420   -0.005327272
      5        6           0.019563770   -0.021467750   -0.008579390
      6        9          -0.021842091   -0.010166462    0.015990205
      7        9          -0.013031464    0.012247558   -0.026902505
      8        9           0.011142188    0.023735782    0.016140657
      9        8           0.006636195    0.019685556   -0.007828066
     10        1          -0.003075379   -0.013991140    0.017669130
     11        1          -0.002953151   -0.005247162   -0.009989141
     12        8          -0.006573110    0.005565960    0.005397015
     13        1           0.006251564   -0.008825393   -0.002137782
     14        1           0.000438703    0.003427828   -0.001884277
     15        8           0.016089506   -0.008469182   -0.002392885
     16        1          -0.010674819    0.004236952    0.011196786
     17        1          -0.003782126    0.003700571   -0.009207249
     18        8          -0.005426422   -0.016545520    0.004302748
     19        1           0.013642217    0.003159754   -0.003883884
     20        1          -0.009366807    0.013366706   -0.000834398
     21        8          -0.012201927   -0.004485151   -0.001741111
     22        1           0.012811842    0.004888293   -0.002303764
     23        1           0.004085432   -0.005874366    0.003353439
     24        8          -0.014960318   -0.000818797    0.000483578
     25        1           0.006057968   -0.010228274   -0.005833198
     26        1           0.008081187    0.010951492    0.005562273
 -------------------------------------------------------------------
 Cartesian Forces:  Max     0.050397469 RMS     0.012422107

 GradGradGradGradGradGradGradGradGradGradGradGradGradGradGradGradGradGrad
 Berny optimization.
 Using GEDIIS/GDIIS optimizer.
 FormGI is forming the generalized inverse of G from B-inverse, IUseBI=4.
 Internal  Forces:  Max     0.030350487 RMS     0.008664861
 Search for a local minimum.
 Step number   3 out of a maximum of  156
 All quantities printed in internal units (Hartrees-Bohrs-Radians)
 Mixed Optimization -- RFO/linear search
 Update second derivatives using D2CorX and points    1    3    2
 ITU=  0  1  0
 Use linear search instead of GDIIS.
     Eigenvalues ---   -0.00054   0.00039   0.00047   0.00059   0.00106
     Eigenvalues ---    0.00129   0.00163   0.00304   0.00413   0.00433
     Eigenvalues ---    0.00508   0.00595   0.00696   0.00841   0.00881
     Eigenvalues ---    0.00964   0.01130   0.01191   0.01306   0.01434
     Eigenvalues ---    0.01573   0.01626   0.01674   0.01807   0.01822
     Eigenvalues ---    0.01999   0.02276   0.02320   0.02487   0.02581
     Eigenvalues ---    0.02725   0.02832   0.02895   0.02942   0.03175
     Eigenvalues ---    0.03341   0.03408   0.04380   0.05146   0.05536
     Eigenvalues ---    0.05821   0.06427   0.06798   0.06906   0.07337
     Eigenvalues ---    0.08399   0.11969   0.13778   0.18187   0.20064
     Eigenvalues ---    0.22619   0.23633   0.24256   0.25859   0.37265
     Eigenvalues ---    0.39604   0.40011   0.41000   0.41245   0.43430
     Eigenvalues ---    0.45581   0.47804   0.49289   0.49740   0.53902
     Eigenvalues ---    0.58144   0.58835   0.59378   0.59791   0.59948
     Eigenvalues ---    0.61123   0.83230
 RFO step:  Lambda=-2.88495100D-03 EMin=-5.38399581D-04
 Quartic linear search produced a step of -0.68350.
 Iteration  1 RMS(Cart)=  0.14058313 RMS(Int)=  0.03346860
 Iteration  2 RMS(Cart)=  0.04909310 RMS(Int)=  0.01360599
 Iteration  3 RMS(Cart)=  0.00289852 RMS(Int)=  0.01352469
 Iteration  4 RMS(Cart)=  0.00007312 RMS(Int)=  0.01352464
 Iteration  5 RMS(Cart)=  0.00000383 RMS(Int)=  0.01352464
 Iteration  6 RMS(Cart)=  0.00000012 RMS(Int)=  0.01352464
 Variable       Old X    -DE/DX   Delta X   Delta X   Delta X     New X
                                 (Linear)    (Quad)   (Total)
    R1        2.38337  -0.03035  -0.05555  -0.00705  -0.04841   2.33495
    R2        2.36894   0.01900   0.04017   0.00900   0.04990   2.41884
    R3        2.92844   0.00507   0.00104   0.00250   0.00355   2.93199
    R4        3.44308   0.00041  -0.05570   0.09141   0.04255   3.48563
    R5        3.38556   0.00412  -0.02716   0.15088   0.14814   3.53370
    R6        2.07072   0.00926  -0.03406  -0.02133  -0.07173   1.99899
    R7        2.45458   0.00415   0.18171   0.04282   0.20793   2.66251
    R8        2.56182  -0.02151  -0.03538   0.00377  -0.03152   2.53029
    R9        2.56384  -0.02546  -0.03556  -0.00067  -0.03623   2.52761
   R10        2.58565  -0.02401  -0.04864   0.00223  -0.04641   2.53924
   R11        1.89192  -0.02238  -0.04499  -0.00586  -0.04468   1.84724
   R12        1.83715  -0.01165  -0.01948  -0.00156  -0.02103   1.81612
   R13        3.32573  -0.00105  -0.04339   0.04700  -0.00664   3.31910
   R14        1.87154  -0.00680  -0.02289  -0.01106  -0.00577   1.86576
   R15        1.86937  -0.00387  -0.00444  -0.00482  -0.01168   1.85769
   R16        3.32223   0.00033  -0.03434   0.03565   0.00219   3.32441
   R17        3.34441  -0.00156  -0.01843   0.08621   0.05624   3.40066
   R18        3.28362  -0.00030  -0.02109   0.03308   0.00698   3.29060
   R19        1.84482  -0.01601  -0.02761  -0.00218  -0.02979   1.81503
   R20        1.88494  -0.01046  -0.02092  -0.00439  -0.02450   1.86043
   R21        3.20265  -0.00015   0.00803   0.04643   0.05486   3.25751
   R22        3.30541   0.00047  -0.03057   0.03936   0.00988   3.31529
   R23        1.89032  -0.01382  -0.02896  -0.00531  -0.03350   1.85683
   R24        1.84504  -0.01634  -0.02787  -0.00183  -0.02969   1.81535
   R25        1.84299   0.01363   0.02650  -0.00471   0.02177   1.86476
   R26        1.84355   0.00421   0.01373  -0.00563  -0.00666   1.83689
   R27        1.88652  -0.01437  -0.02365  -0.00645  -0.04192   1.84460
   R28        1.84171  -0.01465  -0.02402  -0.00174  -0.02576   1.81595
    A1        2.23612   0.00072   0.00212  -0.00107   0.03260   2.26872
    A2        2.03496   0.00709   0.04424   0.00874   0.03748   2.07244
    A3        2.01202  -0.00781  -0.04633  -0.00779  -0.07000   1.94203
    A4        2.41143  -0.00250  -0.03986  -0.22147  -0.25883   2.15260
    A5        2.22213   0.00335   0.02414   0.06520   0.01546   2.23759
    A6        1.56482  -0.00088  -0.00727   0.00421  -0.03117   1.53365
    A7        2.00147   0.00118   0.01088  -0.02209  -0.00392   1.99755
    A8        1.87535   0.02689   0.05717   0.00049   0.05823   1.93358
    A9        1.88262   0.02837   0.04353   0.00926   0.05307   1.93569
   A10        1.83973   0.02775   0.07165   0.00448   0.07675   1.91649
   A11        1.95485  -0.02553  -0.05838  -0.00400  -0.06209   1.89276
   A12        1.95583  -0.02439  -0.05715  -0.00479  -0.06101   1.89483
   A13        1.94864  -0.02477  -0.05549  -0.00401  -0.05923   1.88940
   A14        1.84914  -0.00092   0.00207   0.00133   0.00919   1.85834
   A15        1.88067   0.00289  -0.01214   0.02784   0.02958   1.91025
   A16        2.05448  -0.00134  -0.01408   0.04329   0.00213   2.05660
   A17        1.82368  -0.00092  -0.00664   0.01559   0.01255   1.83623
   A18        1.96448   0.00066  -0.00236  -0.02242  -0.03047   1.93401
   A19        1.53699   0.00149   0.01114   0.01381   0.03542   1.57241
   A20        2.09594   0.00137   0.01367   0.08124   0.09971   2.19565
   A21        2.22454  -0.00158  -0.01539  -0.08999  -0.11671   2.10782
   A22        1.74146  -0.00077  -0.00141  -0.01784  -0.02115   1.72031
   A23        2.82655   0.00085   0.02469   0.03759   0.07971   2.90626
   A24        1.84847   0.00176   0.00488   0.01151   0.01897   1.86744
   A25        2.07607   0.00034  -0.00795   0.03530   0.02579   2.10185
   A26        1.83534  -0.00092  -0.01787   0.01533  -0.00455   1.83079
   A27        1.76414   0.00368  -0.02026   0.05045   0.03053   1.79467
   A28        2.13931  -0.00126   0.01081  -0.00692  -0.00202   2.13729
   A29        1.84997  -0.00131  -0.00087   0.01075   0.01231   1.86228
   A30        1.91666   0.00047  -0.04714   0.06340   0.01115   1.92781
   A31        1.84175  -0.00175  -0.03099   0.03962  -0.00011   1.84164
   A32        1.84282  -0.00052  -0.03480   0.01041  -0.01468   1.82814
   A33        2.69987  -0.00232   0.04930  -0.02610   0.02466   2.72453
   A34        1.76552  -0.00072  -0.02721   0.03218  -0.00829   1.75724
   A35        2.06407   0.00086   0.00459  -0.00325   0.01003   2.07411
   A36        1.86253  -0.00092  -0.01201   0.00932   0.00085   1.86339
   A37        3.19056  -0.00703  -0.05661  -0.00411  -0.06056   3.13000
   A38        2.82569   0.00217   0.03762   0.00859   0.05976   2.88545
   A39        3.11371   0.00342   0.01108   0.00980   0.01988   3.13359
   A40        2.94425  -0.00138   0.04378  -0.06259  -0.01803   2.92622
   A41        2.88806   0.00215   0.01310  -0.02614  -0.01251   2.87555
   A42        3.07520  -0.00090   0.03485   0.00723   0.03708   3.11228
   A43        2.91878   0.00043   0.01553  -0.02661  -0.00358   2.91521
   A44        3.12700   0.00108  -0.01532  -0.04012  -0.03852   3.08848
   A45        3.12588   0.00067   0.00409   0.08225   0.08305   3.20893
   A46        3.43092  -0.00253  -0.00020   0.07963   0.06565   3.49656
   A47        2.98665   0.00150   0.00304   0.02276   0.02094   3.00759
   A48        3.18306  -0.00039   0.01954  -0.08286  -0.06895   3.11410
   A49        3.38331   0.00243  -0.00615   0.02295   0.01956   3.40287
   A50        3.12625  -0.00274  -0.00422  -0.05331  -0.08894   3.03731
    D1       -2.44905  -0.00132   0.03854   0.28091   0.29555  -2.15350
    D2        0.11954  -0.00136  -0.02710  -0.18795  -0.22300  -0.10346
    D3        0.67786  -0.00090   0.05445   0.27047   0.30703   0.98489
    D4       -3.03674  -0.00093  -0.01120  -0.19839  -0.21152   3.03493
    D5        0.06247   0.00029   0.00560   0.00645   0.00441   0.06688
    D6       -3.06460  -0.00024  -0.00977   0.01666  -0.00710  -3.07170
    D7        2.30159   0.00023  -0.02013  -0.08754  -0.11008   2.19152
    D8        0.19098  -0.00041  -0.01134  -0.08824  -0.10232   0.08866
    D9       -1.89293  -0.00031  -0.01231  -0.09053  -0.10587  -1.99880
   D10       -0.85277   0.00066  -0.00645  -0.09659  -0.09993  -0.95271
   D11       -2.96338   0.00002   0.00234  -0.09729  -0.09218  -3.05557
   D12        1.23589   0.00012   0.00137  -0.09958  -0.09573   1.14016
   D13       -1.84409   0.00250  -0.02824  -0.22988  -0.21044  -2.05453
   D14        2.29587   0.00267  -0.01489  -0.31705  -0.27155   2.02433
   D15        1.82231  -0.00053  -0.00368   0.11511   0.09283   1.91514
   D16       -0.32091  -0.00036   0.00967   0.02794   0.03172  -0.28919
   D17       -2.41770   0.00053   0.03984   0.32556   0.37672  -2.04098
   D18        1.45498   0.00074   0.03438   0.19278   0.23852   1.69350
   D19       -0.21321  -0.00033   0.02731   0.22869   0.25944   0.04623
   D20        0.29823  -0.00052  -0.02038  -0.06542  -0.08426   0.21397
   D21       -2.11228  -0.00031  -0.02584  -0.19820  -0.22246  -2.33474
   D22        2.50272  -0.00138  -0.03291  -0.16229  -0.20154   2.30117
   D23       -1.86668   0.00355   0.04114   0.09962   0.15419  -1.71249
   D24        0.12121   0.00117  -0.03474   0.17044   0.14200   0.26320
   D25        0.27501   0.00028  -0.01907  -0.12600  -0.13765   0.13736
   D26       -1.84364  -0.00025  -0.01298  -0.13548  -0.14674  -1.99038
   D27       -1.77610   0.00026  -0.00718  -0.16924  -0.16541  -1.94151
   D28        2.38843  -0.00026  -0.00110  -0.17872  -0.17450   2.21393
   D29       -0.09545  -0.00005   0.01419   0.14985   0.16636   0.07091
   D30        2.12842   0.00107   0.01521   0.19562   0.22090   2.34932
   D31       -1.82086  -0.00066   0.01073   0.15325   0.15644  -1.66443
   D32       -1.27557  -0.00085   0.00244   0.02845   0.02465  -1.25092
   D33        2.81359  -0.00109  -0.00024   0.00354  -0.00006   2.81353
   D34        2.77658  -0.00054   0.00005  -0.03621  -0.04987   2.72670
   D35        0.58256  -0.00078  -0.00262  -0.06112  -0.07459   0.50797
   D36        0.29094   0.00101   0.01612   0.03017   0.05118   0.34212
   D37       -1.90308   0.00077   0.01344   0.00526   0.02647  -1.87661
   D38        0.81848  -0.00017  -0.00346  -0.12212  -0.12966   0.68882
   D39        2.68293  -0.00047  -0.00629  -0.10900  -0.11205   2.57088
   D40       -1.14606  -0.00107  -0.00295  -0.10111  -0.10368  -1.24974
   D41       -0.01882   0.00049   0.00450  -0.00682  -0.00243  -0.02125
   D42        2.00631  -0.00073  -0.02658   0.02546  -0.00235   2.00396
   D43       -2.39217  -0.00091  -0.00478  -0.05248  -0.05901  -2.45118
   D44       -0.40507   0.00011  -0.01124  -0.00306  -0.01515  -0.42023
   D45       -0.22104  -0.00005  -0.02050   0.00855  -0.01569  -0.23674
   D46        1.76605   0.00097  -0.02696   0.05797   0.02816   1.79421
   D47       -2.43111  -0.00118  -0.03658   0.16178   0.11675  -2.31436
   D48        1.94232   0.00117   0.01611   0.09828   0.12007   2.06240
   D49        1.80801  -0.00231  -0.01651   0.11067   0.08564   1.89365
   D50       -0.10174   0.00005   0.03618   0.04718   0.08896  -0.01279
   D51       -0.92989   0.00062   0.02527  -0.05062  -0.01770  -0.94759
   D52        1.09959   0.00014  -0.05179   0.04347  -0.01171   1.08788
         Item               Value     Threshold  Converged?
 Maximum Force            0.030350     0.000015     NO 
 RMS     Force            0.008665     0.000010     NO 
 Maximum Displacement     0.511826     0.000060     NO 
 RMS     Displacement     0.146609     0.000040     NO 
 Predicted change in Energy=-4.082530D-03
 GradGradGradGradGradGradGradGradGradGradGradGradGradGradGradGradGradGrad

                          Input orientation:                          
 ---------------------------------------------------------------------
 Center     Atomic      Atomic             Coordinates (Angstroms)
 Number     Number       Type             X           Y           Z
 ---------------------------------------------------------------------
      1          6           0       -0.587148    0.973860   -0.172065
      2          8           0        0.033498    0.478671    0.774669
      3          8           0       -0.431243    0.812455   -1.432237
      4          1           0        0.308879    0.103686   -1.694626
      5          6           0       -1.754088    1.950691    0.130144
      6          9           0       -1.577341    3.114169   -0.508550
      7          9           0       -1.842733    2.197121    1.441810
      8          9           0       -2.915907    1.411700   -0.276327
      9          8           0       -1.077338   -1.199224    2.721210
     10          1           0       -0.774323   -0.490175    2.120401
     11          1           0       -1.037684   -0.838027    3.610917
     12          8           0        1.852841   -1.654593    0.475541
     13          1           0        1.365235   -0.833090    0.724890
     14          1           0        1.436617   -2.371816    1.003486
     15          8           0        3.705049    0.175938   -2.252836
     16          1           0        4.303985    0.027054   -2.988784
     17          1           0        4.127606   -0.215152   -1.454254
     18          8           0        4.470484   -1.055406    0.047160
     19          1           0        3.579089   -1.341643    0.345435
     20          1           0        5.036814   -1.830355    0.086547
     21          8           0        1.240214   -0.889016   -2.058311
     22          1           0        2.111442   -0.480792   -2.277548
     23          1           0        1.403804   -1.401296   -1.248579
     24          8           0        0.446964   -3.343091    2.056757
     25          1           0       -0.175159   -2.669841    2.392177
     26          1           0       -0.085069   -4.046247    1.674717
 ---------------------------------------------------------------------
                    Distance matrix (angstroms):
                    1          2          3          4          5
     1  C    0.000000
     2  O    1.235605   0.000000
     3  O    1.279997   2.279875   0.000000
     4  H    1.969330   2.512741   1.057819   0.000000
     5  C    1.551541   2.403689   2.342336   3.316180   0.000000
     6  F    2.382148   3.344743   2.732147   3.745345   1.338973
     7  F    2.382741   2.630284   3.488517   4.341559   1.337555
     8  F    2.371854   3.267128   2.805134   3.757887   1.343708
     9  O    3.651523   2.799698   4.659980   4.808199   4.134438
    10  H    2.726506   1.844514   3.799445   4.010041   3.298316
    11  H    4.218634   3.305364   5.340905   5.554174   4.517296
    12  O    3.644407   2.819627   3.865615   3.191393   5.111488
    13  H    2.807382   1.869951   3.253974   2.801339   4.222954
    14  H    4.083025   3.185338   4.422808   3.831412   5.443106
    15  O    4.836242   4.768408   4.264674   3.442497   6.215346
    16  H    5.723070   5.710043   5.045996   4.200189   7.080137
    17  H    5.028585   4.712877   4.673282   3.839546   6.464946
    18  O    5.453954   4.750736   5.450178   4.657925   6.912944
    19  H    4.794464   4.008615   4.887025   4.116443   6.271251
    20  H    6.289631   5.553223   6.260255   5.409849   7.772681
    21  O    3.219857   3.369348   2.465915   1.408938   4.671093
    22  H    3.719067   3.815029   2.975279   1.982586   5.162501
    23  H    3.280875   3.083107   2.881288   1.913842   4.807180
    24  O    4.967203   4.052231   5.496626   5.096295   6.048190
    25  H    4.474554   3.545843   5.178620   4.962732   5.381369
    26  H    5.372537   4.615087   5.777541   5.360001   6.413626
                    6          7          8          9         10
     6  F    0.000000
     7  F    2.171477   0.000000
     8  F    2.178092   2.172690   0.000000
     9  O    5.411720   3.709158   4.379781   0.000000
    10  H    4.532937   2.970445   3.734677   0.977517   0.000000
    11  H    5.734204   3.816446   4.868229   0.961049   1.553061
    12  O    5.956146   5.424633   5.719127   3.719723   3.311106
    13  H    5.075528   4.470706   4.936567   3.175769   2.577354
    14  H    6.439428   5.641051   5.907401   3.262747   3.110680
    15  O    6.291215   6.965161   7.019313   7.035868   6.295529
    16  H    7.090264   7.881719   7.835912   7.941438   7.222224
    17  H    6.672718   7.060538   7.324291   6.744950   6.073114
    18  O    7.366841   7.237450   7.794230   6.160321   5.667964
    19  H    6.868211   6.566661   7.081840   5.229426   4.777834
    20  H    8.279463   8.086128   8.595835   6.687499   6.300950
    21  O    5.134770   5.592821   5.073667   5.320817   4.656078
    22  H    5.446120   6.053126   5.732421   5.972608   5.260198
    23  H    5.461163   5.543176   5.245772   4.685736   4.113928
    24  O    7.237045   6.026179   6.273773   2.713146   3.103986
    25  H    6.620809   5.231761   5.593889   1.756390   2.276797
    26  H    7.633157   6.490244   6.450535   3.191439   3.649569
                   11         12         13         14         15
    11  H    0.000000
    12  O    4.341946   0.000000
    13  H    3.755422   0.987320   0.000000
    14  H    3.908116   0.983045   1.565372   0.000000
    15  O    7.609550   3.771679   3.919148   4.715980   0.000000
    16  H    8.534509   4.564821   4.813260   5.469424   0.960474
    17  H    7.261140   3.312198   3.572284   4.234750   0.984500
    18  O    6.564109   2.719299   3.186112   3.442650   2.718838
    19  H    5.677287   1.759203   2.302989   2.466672   3.011633
    20  H    7.092632   3.212459   3.857786   3.754381   3.357309
    21  O    6.109956   2.716951   2.786569   3.407620   2.692096
    22  H    6.687199   3.004028   3.113772   3.846628   1.723801
    23  H    5.467434   1.799550   2.054003   2.452505   2.965119
    24  O    3.300748   2.706984   2.986168   1.741313   6.447580
    25  H    2.363222   2.969345   2.919986   2.148280   6.688096
    26  H    3.866396   3.303563   3.651018   2.360042   6.900545
                   16         17         18         19         20
    16  H    0.000000
    17  H    1.563507   0.000000
    18  O    3.227445   1.754376   0.000000
    19  H    3.676388   2.192883   0.982591   0.000000
    20  H    3.666697   2.410313   0.960640   1.559111   0.000000
    21  O    3.330415   3.025890   3.859448   3.384258   4.461021
    22  H    2.360299   2.193922   3.361477   3.126514   3.996006
    23  H    3.671451   2.977975   3.347103   2.697462   3.894279
    24  O    7.189714   5.971460   5.045859   4.092020   5.218891
    25  H    7.502714   6.271708   5.448624   4.477459   5.760671
    26  H    7.589718   6.497259   5.687454   4.744252   5.802254
                   21         22         23         24         25
    21  O    0.000000
    22  H    0.986788   0.000000
    23  H    0.972039   1.551405   0.000000
    24  O    4.856492   5.454305   3.951121   0.000000
    25  H    4.998146   5.641526   4.166225   0.976120   0.000000
    26  H    5.065568   5.758257   4.214044   0.960958   1.554785
                   26
    26  H    0.000000
 Stoichiometry    C2H13F3O8
 Framework group  C1[X(C2H13F3O8)]
 Deg. of freedom    72
 Full point group                 C1      NOp   1
 Largest Abelian subgroup         C1      NOp   1
 Largest concise Abelian subgroup C1      NOp   1
                         Standard orientation:                         
 ---------------------------------------------------------------------
 Center     Atomic      Atomic             Coordinates (Angstroms)
 Number     Number       Type             X           Y           Z
 ---------------------------------------------------------------------
      1          6           0       -1.164076   -0.528159    0.039638
      2          8           0       -0.514073    0.331167   -0.565155
      3          8           0       -0.774584   -1.421407    0.869575
      4          1           0        0.254367   -1.376045    1.110790
      5          6           0       -2.697700   -0.598728   -0.184636
      6          9           0       -3.066916   -1.829914   -0.559748
      7          9           0       -3.081964    0.265074   -1.130808
      8          9           0       -3.339200   -0.288131    0.954468
      9          8           0       -0.844170    3.095900   -0.272578
     10          1           0       -0.875462    2.136806   -0.458857
     11          1           0       -1.121895    3.539318   -1.078719
     12          8           0        2.171233    0.940655    0.041438
     13          1           0        1.298014    0.753876   -0.379757
     14          1           0        2.121502    1.878043    0.333340
     15          8           0        3.154196   -2.692938   -0.195951
     16          1           0        3.837886   -3.308867    0.079201
     17          1           0        3.603579   -1.958881   -0.673920
     18          8           0        4.122832   -0.402009   -1.293891
     19          1           0        3.480028    0.220092   -0.887346
     20          1           0        4.998212   -0.045056   -1.123234
     21          8           0        1.606317   -1.283232    1.496438
     22          1           0        2.157649   -1.914431    0.975505
     23          1           0        1.899203   -0.402449    1.207823
     24          8           0        1.648633    3.509830    0.715227
     25          1           0        0.727487    3.511552    0.392279
     26          1           0        1.619733    3.780372    1.636863
 ---------------------------------------------------------------------
 Rotational constants (GHZ):           0.6059291           0.3324335           0.2456446
 Standard basis: 6-31++G(d,p) (6D, 7F)
 There are   325 symmetry adapted cartesian basis functions of A   symmetry.
 There are   325 symmetry adapted basis functions of A   symmetry.
   325 basis functions,   520 primitive gaussians,   325 cartesian basis functions
    58 alpha electrons       58 beta electrons
       nuclear repulsion energy       979.8504268304 Hartrees.
 NAtoms=   26 NActive=   26 NUniq=   26 SFac= 1.00D+00 NAtFMM=   60 NAOKFM=F Big=F
 Integral buffers will be    131072 words long.
 Raffenetti 2 integral format.
 Two-electron integral symmetry is turned on.
 Nuclear repulsion after empirical dispersion term =      979.8373763877 Hartrees.
 One-electron integrals computed using PRISM.
 NBasis=   325 RedAO= T EigKep=  3.83D-05  NBF=   325
 NBsUse=   325 1.00D-06 EigRej= -1.00D+00 NBFU=   325
 Lowest energy guess from the checkpoint file:  "/local_scratch/slurm.5787767/Gau-4058348.chk"
 B after Tr=     0.000000   -0.000000   -0.000000
         Rot=    0.999738    0.011432    0.002681   -0.019625 Ang=   2.62 deg.
 B after Tr=    -0.000000    0.000000   -0.000000
         Rot=    0.999671    0.011794    0.000671   -0.022757 Ang=   2.94 deg.
 Requested convergence on RMS density matrix=1.00D-10 within 128 cycles.
 Requested convergence on MAX density matrix=1.00D-08.
 Requested convergence on             energy=1.00D-08.
 No special actions if energy rises.
 SCF Done:  E(RwB97XD) =  -985.243041059     A.U. after   17 cycles
            NFock= 17  Conv=0.64D-10     -V/T= 2.0083
 Calling FoFJK, ICntrl=      2127 FMM=F ISym2X=0 I1Cent= 0 IOpClX= 0 NMat=1 NMatS=1 NMatT=0.
 ***** Axes restored to original set *****
 -------------------------------------------------------------------
 Center     Atomic                   Forces (Hartrees/Bohr)
 Number     Number              X              Y              Z
 -------------------------------------------------------------------
      1        6           0.001333654    0.001455650    0.010025509
      2        8          -0.004992597    0.001868902   -0.014746801
      3        8          -0.000698110    0.000878416    0.004811780
      4        1           0.003505063   -0.004274261   -0.002624031
      5        6          -0.001339510    0.000362500    0.000934364
      6        9          -0.000897423   -0.001861972    0.001431558
      7        9          -0.000431537   -0.000234214   -0.002801458
      8        9           0.002137175    0.001812924    0.001060345
      9        8           0.001739006    0.003561492   -0.002236200
     10        1          -0.001753323   -0.002761184    0.004675476
     11        1          -0.000510493    0.000351554   -0.000706101
     12        8          -0.006367799    0.011448639    0.003042519
     13        1           0.005906408   -0.010882188   -0.002682623
     14        1           0.000155244   -0.000873385    0.000971321
     15        8           0.000957304   -0.001251523    0.000365022
     16        1          -0.000574107    0.000565293    0.000562212
     17        1          -0.000036537    0.000629119   -0.001588960
     18        8          -0.001014250   -0.000915851    0.000368120
     19        1           0.001785479   -0.000323867   -0.000477951
     20        1          -0.000438904    0.000902575    0.000310825
     21        8          -0.002711314    0.006400624   -0.004489585
     22        1           0.000827167   -0.000728333   -0.000324333
     23        1           0.003428479   -0.005343602    0.004408917
     24        8           0.002232892   -0.003767582   -0.002523066
     25        1          -0.002800336    0.002467471    0.001548292
     26        1           0.000558368    0.000512805    0.000684851
 -------------------------------------------------------------------
 Cartesian Forces:  Max     0.014746801 RMS     0.003618310

 GradGradGradGradGradGradGradGradGradGradGradGradGradGradGradGradGradGrad
 Berny optimization.
 Using GEDIIS/GDIIS optimizer.
 FormGI is forming the generalized inverse of G from B-inverse, IUseBI=4.
 Internal  Forces:  Max     0.010628132 RMS     0.001834697
 Search for a local minimum.
 Step number   4 out of a maximum of  156
 All quantities printed in internal units (Hartrees-Bohrs-Radians)
 Mixed Optimization -- RFO/linear search
 Update second derivatives using D2CorX and points    2    4
 DE= -2.79D-03 DEPred=-4.08D-03 R= 6.84D-01
 TightC=F SS=  1.41D+00  RLast= 1.05D+00 DXNew= 8.4853D-01 3.1469D+00
 Trust test= 6.84D-01 RLast= 1.05D+00 DXMaxT set to 8.49D-01
 ITU=  1  0  1  0
 Use linear search instead of GDIIS.
     Eigenvalues ---   -0.00122   0.00040   0.00047   0.00058   0.00105
     Eigenvalues ---    0.00129   0.00162   0.00294   0.00410   0.00432
     Eigenvalues ---    0.00506   0.00586   0.00703   0.00812   0.00874
     Eigenvalues ---    0.00955   0.01077   0.01166   0.01254   0.01422
     Eigenvalues ---    0.01574   0.01610   0.01629   0.01728   0.01815
     Eigenvalues ---    0.01983   0.02239   0.02312   0.02474   0.02563
     Eigenvalues ---    0.02707   0.02825   0.02894   0.02929   0.03168
     Eigenvalues ---    0.03306   0.03406   0.04366   0.04780   0.05148
     Eigenvalues ---    0.05817   0.06253   0.06595   0.06837   0.07313
     Eigenvalues ---    0.08396   0.12028   0.13885   0.18631   0.19872
     Eigenvalues ---    0.22645   0.23948   0.24284   0.25615   0.37533
     Eigenvalues ---    0.39651   0.39932   0.41014   0.41290   0.43844
     Eigenvalues ---    0.45561   0.47760   0.49088   0.49682   0.54646
     Eigenvalues ---    0.58125   0.58824   0.59383   0.59790   0.60050
     Eigenvalues ---    0.61279   0.85589
 RFO step:  Lambda=-5.19157855D-03 EMin=-1.21939389D-03
 Quartic linear search produced a step of -0.21897.
 Iteration  1 RMS(Cart)=  0.13426819 RMS(Int)=  0.02980426
 Iteration  2 RMS(Cart)=  0.05120484 RMS(Int)=  0.01106018
 Iteration  3 RMS(Cart)=  0.00240300 RMS(Int)=  0.01090096
 Iteration  4 RMS(Cart)=  0.00010717 RMS(Int)=  0.01090089
 Iteration  5 RMS(Cart)=  0.00000241 RMS(Int)=  0.01090089
 Iteration  6 RMS(Cart)=  0.00000013 RMS(Int)=  0.01090089
 Variable       Old X    -DE/DX   Delta X   Delta X   Delta X     New X
                                 (Linear)    (Quad)   (Total)
    R1        2.33495  -0.01063  -0.00720  -0.01835  -0.01580   2.31916
    R2        2.41884  -0.00082   0.00194  -0.00764  -0.00675   2.41210
    R3        2.93199   0.00057  -0.00044   0.00060   0.00015   2.93213
    R4        3.48563   0.00138  -0.02716   0.15498   0.13419   3.61982
    R5        3.53370   0.00380  -0.04114   0.11359   0.09306   3.62675
    R6        1.99899   0.00449   0.00480   0.00528  -0.00235   1.99664
    R7        2.66251  -0.00150   0.01268   0.02713   0.02746   2.68996
    R8        2.53029  -0.00240  -0.00443   0.01567   0.01128   2.54157
    R9        2.52761  -0.00276  -0.00346   0.01314   0.00968   2.53729
   R10        2.53924  -0.00290  -0.00542   0.02091   0.01549   2.55473
   R11        1.84724  -0.00443  -0.00463  -0.00763  -0.00794   1.83931
   R12        1.81612  -0.00054  -0.00163   0.00699   0.00535   1.82147
   R13        3.31910   0.00002  -0.01245   0.11448   0.09076   3.40985
   R14        1.86576  -0.00903  -0.00607  -0.06476  -0.04757   1.81819
   R15        1.85769   0.00110   0.00113  -0.00201  -0.00146   1.85623
   R16        3.32441   0.00077  -0.01148   0.07215   0.06093   3.38535
   R17        3.40066  -0.00151  -0.01822   0.16640   0.14017   3.54083
   R18        3.29060  -0.00016  -0.00829   0.08008   0.06731   3.35791
   R19        1.81503  -0.00088  -0.00232   0.00992   0.00760   1.82263
   R20        1.86043  -0.00101  -0.00134  -0.00276  -0.00188   1.85855
   R21        3.25751  -0.00014  -0.00944   0.03329   0.02451   3.28202
   R22        3.31529   0.00068  -0.01196   0.05627   0.04705   3.36234
   R23        1.85683  -0.00087  -0.00194   0.00647   0.00515   1.86198
   R24        1.81535  -0.00097  -0.00243   0.01083   0.00840   1.82375
   R25        1.86476   0.00035   0.00372  -0.01915  -0.01566   1.84910
   R26        1.83689   0.00523   0.00586   0.01454   0.00871   1.84560
   R27        1.84460   0.00390   0.00160   0.03734   0.02680   1.87140
   R28        1.81595  -0.00096  -0.00205   0.00817   0.00612   1.82207
    A1        2.26872  -0.00225  -0.00646  -0.07482  -0.05614   2.21258
    A2        2.07244   0.00035   0.00597   0.02052   0.01352   2.08596
    A3        1.94203   0.00191   0.00049   0.05422   0.04222   1.98425
    A4        2.15260  -0.00048   0.04391   0.22955   0.22527   2.37787
    A5        2.23759   0.00268   0.00435   0.11511   0.06682   2.30441
    A6        1.53365  -0.00034   0.00450   0.02178  -0.00325   1.53040
    A7        1.99755   0.00304   0.00434  -0.04331  -0.03232   1.96523
    A8        1.93358   0.00083   0.00557  -0.02163  -0.01621   1.91737
    A9        1.93569   0.00077   0.00232  -0.01816  -0.01597   1.91972
   A10        1.91649   0.00097   0.00615  -0.02945  -0.02342   1.89306
   A11        1.89276  -0.00079  -0.00511   0.02463   0.01942   1.91218
   A12        1.89483  -0.00094  -0.00495   0.02374   0.01872   1.91355
   A13        1.88940  -0.00094  -0.00481   0.02340   0.01842   1.90782
   A14        1.85834   0.00023  -0.00135   0.00317   0.00279   1.86113
   A15        1.91025   0.00060  -0.01036   0.02626   0.02655   1.93680
   A16        2.05660  -0.00075  -0.00498   0.06262   0.04188   2.09848
   A17        1.83623   0.00026  -0.00488  -0.00600  -0.00642   1.82980
   A18        1.93401   0.00028   0.00592   0.04990   0.04839   1.98240
   A19        1.57241   0.00043  -0.00419  -0.05174  -0.04448   1.52793
   A20        2.19565  -0.00002  -0.01745  -0.07791  -0.08647   2.10918
   A21        2.10782  -0.00017   0.02063   0.14710   0.15789   2.26571
   A22        1.72031  -0.00059   0.00418  -0.04731  -0.04681   1.67350
   A23        2.90626   0.00065  -0.00954  -0.11660  -0.10808   2.79818
   A24        1.86744   0.00057  -0.00259   0.01286   0.01058   1.87802
   A25        2.10185  -0.00007  -0.00819   0.05286   0.04258   2.14444
   A26        1.83079   0.00013  -0.00473   0.02123   0.01378   1.84457
   A27        1.79467   0.00090  -0.01318   0.05971   0.04593   1.84060
   A28        2.13729  -0.00025   0.00391  -0.01219  -0.01190   2.12539
   A29        1.86228  -0.00033  -0.00297  -0.00074  -0.00226   1.86002
   A30        1.92781   0.00038  -0.01754   0.07781   0.05438   1.98220
   A31        1.84164  -0.00190  -0.00990   0.09585   0.08077   1.92241
   A32        1.82814   0.00091  -0.00793   0.02674   0.01501   1.84315
   A33        2.72453  -0.00249   0.01039  -0.14442  -0.12748   2.59705
   A34        1.75724  -0.00127  -0.00690   0.06488   0.04240   1.79963
   A35        2.07411   0.00088  -0.00073   0.04171   0.04497   2.11908
   A36        1.86339   0.00051  -0.00403   0.01130   0.01049   1.87388
   A37        3.13000  -0.00108  -0.00488   0.07345   0.07118   3.20118
   A38        2.88545   0.00063  -0.00103  -0.12190  -0.10048   2.78497
   A39        3.13359   0.00012  -0.00080  -0.02726  -0.03110   3.10248
   A40        2.92622  -0.00135   0.01797  -0.12064  -0.10032   2.82589
   A41        2.87555   0.00029   0.00693   0.03190   0.03507   2.91062
   A42        3.11228  -0.00091   0.00304  -0.04599  -0.04460   3.06768
   A43        2.91521  -0.00036   0.00576   0.00096   0.00369   2.91890
   A44        3.08848   0.00171   0.00352   0.01672   0.03070   3.11918
   A45        3.20893   0.00032  -0.01688   0.01690   0.00102   3.20995
   A46        3.49656  -0.00252  -0.01444  -0.05705  -0.08340   3.41316
   A47        3.00759   0.00114  -0.00361   0.02693   0.01800   3.02559
   A48        3.11410  -0.00033   0.02136  -0.02656  -0.01190   3.10220
   A49        3.40287   0.00017  -0.00625  -0.03509  -0.03265   3.37022
   A50        3.03731  -0.00227   0.01812  -0.00075  -0.00834   3.02898
    D1       -2.15350  -0.00230  -0.05237  -0.30862  -0.38342  -2.53693
    D2       -0.10346  -0.00038   0.04015   0.14321   0.17807   0.07461
    D3        0.98489  -0.00185  -0.04979  -0.34705  -0.41262   0.57226
    D4        3.03493   0.00007   0.04273   0.10479   0.14887  -3.09939
    D5        0.06688  -0.00024   0.00083  -0.06195  -0.06548   0.00140
    D6       -3.07170  -0.00067  -0.00157  -0.02577  -0.03770  -3.10940
    D7        2.19152  -0.00024   0.01766   0.01244   0.02805   2.21957
    D8        0.08866  -0.00031   0.01877   0.00790   0.02473   0.11339
    D9       -1.99880  -0.00026   0.01924   0.00925   0.02648  -1.97232
   D10       -0.95271   0.00012   0.01982  -0.01937   0.00234  -0.95036
   D11       -3.05557   0.00006   0.02094  -0.02391  -0.00098  -3.05654
   D12        1.14016   0.00011   0.02140  -0.02256   0.00077   1.14093
   D13       -2.05453   0.00277   0.03703   0.24047   0.29510  -1.75943
   D14        2.02433   0.00309   0.05469   0.17339   0.25541   2.27973
   D15        1.91514  -0.00057  -0.02151  -0.02784  -0.05137   1.86377
   D16       -0.28919  -0.00025  -0.00385  -0.09492  -0.09107  -0.38026
   D17       -2.04098  -0.00039  -0.06973  -0.27927  -0.33881  -2.37979
   D18        1.69350  -0.00040  -0.04122  -0.21744  -0.24699   1.44650
   D19        0.04623  -0.00042  -0.04806  -0.13796  -0.18186  -0.13564
   D20        0.21397   0.00060   0.01192   0.13433   0.13984   0.35381
   D21       -2.33474   0.00059   0.04043   0.19615   0.23166  -2.10308
   D22        2.30117   0.00056   0.03359   0.27564   0.29679   2.59796
   D23       -1.71249   0.00145  -0.02058  -0.07486  -0.08500  -1.79749
   D24        0.26320   0.00116  -0.04222   0.04963   0.01798   0.28118
   D25        0.13736   0.00045   0.02403   0.11839   0.14577   0.28313
   D26       -1.99038  -0.00012   0.02797   0.03283   0.06114  -1.92924
   D27       -1.94151   0.00080   0.03392   0.05877   0.09778  -1.84373
   D28        2.21393   0.00023   0.03786  -0.02679   0.01316   2.22709
   D29        0.07091  -0.00006  -0.03188  -0.06115  -0.08912  -0.01820
   D30        2.34932   0.00067  -0.04350  -0.06576  -0.10181   2.24750
   D31       -1.66443  -0.00069  -0.03082  -0.04908  -0.08847  -1.75290
   D32       -1.25092   0.00008  -0.00462   0.00949   0.00084  -1.25008
   D33        2.81353  -0.00016  -0.00006  -0.02585  -0.02636   2.78717
   D34        2.72670  -0.00047   0.01094   0.06686   0.06362   2.79032
   D35        0.50797  -0.00071   0.01549   0.03151   0.03641   0.54438
   D36        0.34212   0.00041  -0.00604  -0.05469  -0.05736   0.28476
   D37       -1.87661   0.00017  -0.00149  -0.09004  -0.08457  -1.96118
   D38        0.68882  -0.00014   0.02728  -0.01675   0.00665   0.69547
   D39        2.57088   0.00040   0.02252  -0.02779  -0.00202   2.56886
   D40       -1.24974  -0.00046   0.02176  -0.05609  -0.03508  -1.28482
   D41       -0.02125  -0.00025   0.00197  -0.05762  -0.05831  -0.07956
   D42        2.00396  -0.00010  -0.00800   0.02208   0.01243   2.01639
   D43       -2.45118  -0.00050   0.01139  -0.00756   0.00172  -2.44946
   D44       -0.42023  -0.00014  -0.00028   0.03097   0.03063  -0.38960
   D45       -0.23674   0.00015  -0.00313   0.08293   0.07531  -0.16143
   D46        1.79421   0.00051  -0.01480   0.12147   0.10422   1.89844
   D47       -2.31436  -0.00089  -0.03728   0.11765   0.07694  -2.23741
   D48        2.06240   0.00088  -0.02113  -0.02632  -0.04512   2.01728
   D49        1.89365  -0.00179  -0.02404   0.03081   0.00309   1.89673
   D50       -0.01279  -0.00003  -0.00789  -0.11316  -0.11897  -0.13176
   D51       -0.94759   0.00089   0.01197   0.03981   0.05313  -0.89446
   D52        1.08788   0.00090  -0.01403   0.18072   0.16451   1.25239
         Item               Value     Threshold  Converged?
 Maximum Force            0.010628     0.000015     NO 
 RMS     Force            0.001835     0.000010     NO 
 Maximum Displacement     0.507708     0.000060     NO 
 RMS     Displacement     0.163201     0.000040     NO 
 Predicted change in Energy=-5.899997D-03
 GradGradGradGradGradGradGradGradGradGradGradGradGradGradGradGradGradGrad

                          Input orientation:                          
 ---------------------------------------------------------------------
 Center     Atomic      Atomic             Coordinates (Angstroms)
 Number     Number       Type             X           Y           Z
 ---------------------------------------------------------------------
      1          6           0       -0.682496    0.966488   -0.278468
      2          8           0       -0.198909    0.272058    0.610375
      3          8           0       -0.406847    0.914948   -1.523709
      4          1           0        0.317110    0.179150   -1.749192
      5          6           0       -1.776688    2.008203    0.075216
      6          9           0       -1.427175    3.217014   -0.399635
      7          9           0       -1.932320    2.076266    1.407105
      8          9           0       -2.939950    1.616467   -0.491366
      9          8           0       -0.947842   -1.167611    2.948959
     10          1           0       -0.815028   -0.503465    2.249947
     11          1           0       -0.769017   -0.725919    3.786811
     12          8           0        1.754288   -1.802860    0.379869
     13          1           0        1.186385   -1.056089    0.593286
     14          1           0        1.432999   -2.534566    0.951043
     15          8           0        3.768478    0.245384   -2.232965
     16          1           0        4.393044    0.196961   -2.966332
     17          1           0        4.192744   -0.176883   -1.452600
     18          8           0        4.389129   -1.034871    0.093722
     19          1           0        3.494944   -1.384197    0.315648
     20          1           0        5.004579   -1.771799    0.191442
     21          8           0        1.279010   -0.794431   -2.140536
     22          1           0        2.166341   -0.420186   -2.313875
     23          1           0        1.404799   -1.448917   -1.426626
     24          8           0        0.475566   -3.415647    2.161208
     25          1           0       -0.110368   -2.712544    2.539399
     26          1           0       -0.088285   -4.157368    1.913020
 ---------------------------------------------------------------------
                    Distance matrix (angstroms):
                    1          2          3          4          5
     1  C    0.000000
     2  O    1.227245   0.000000
     3  O    1.276427   2.238496   0.000000
     4  H    1.944773   2.417119   1.056577   0.000000
     5  C    1.551618   2.406238   2.372390   3.325340   0.000000
     6  F    2.373625   3.346868   2.757557   3.753991   1.344941
     7  F    2.373779   2.625768   3.502200   4.315228   1.342678
     8  F    2.358791   3.245700   2.823911   3.775771   1.351906
     9  O    3.878282   2.846493   4.963315   5.048415   4.362475
    10  H    2.927662   1.915524   4.052035   4.211984   3.458717
    11  H    4.404341   3.377977   5.570031   5.713681   4.718768
    12  O    3.747080   2.858916   3.959873   3.244495   5.204307
    13  H    2.888510   1.919195   3.302279   2.787231   4.293959
    14  H    4.271346   3.264402   4.626941   3.987572   5.630801
    15  O    4.914389   4.881133   4.287737   3.485736   6.259720
    16  H    5.794643   5.821040   5.063162   4.253819   7.113171
    17  H    5.143331   4.872786   4.727937   3.903238   6.537809
    18  O    5.464919   4.798446   5.423952   4.631578   6.875895
    19  H    4.830082   4.058891   4.888075   4.099542   6.273459
    20  H    6.329443   5.606171   6.280436   5.435497   7.764503
    21  O    3.227326   3.299872   2.478823   1.423468   4.701234
    22  H    3.765849   3.824245   3.004703   2.024284   5.210787
    23  H    3.392529   3.111754   2.979823   1.984369   4.932451
    24  O    5.147449   4.056990   5.754244   5.314029   6.232348
    25  H    4.669367   3.554831   5.454856   5.190053   5.579810
    26  H    5.604427   4.618326   6.135225   5.690478   6.651504
                    6          7          8          9         10
     6  F    0.000000
     7  F    2.195630   0.000000
     8  F    2.204236   2.197937   0.000000
     9  O    5.537850   3.724144   4.853393   0.000000
    10  H    4.608359   2.934917   4.064997   0.973318   0.000000
    11  H    5.788457   3.855972   5.338776   0.963881   1.553562
    12  O    5.994036   5.449212   5.872539   3.782231   3.433220
    13  H    5.106466   4.494471   5.034448   3.180654   2.656233
    14  H    6.563962   5.726529   6.199540   3.395385   3.296384
    15  O    6.259911   7.007235   7.065128   7.147907   6.454905
    16  H    7.041562   7.916373   7.868497   8.085653   7.404334
    17  H    6.649117   7.125378   7.417237   6.839656   6.236449
    18  O    7.221586   7.166928   7.815837   6.054193   5.658175
    19  H    6.775694   6.528498   7.145846   5.169099   4.805524
    20  H    8.161194   8.025335   8.663839   6.587887   6.301899
    21  O    5.142554   5.580260   5.131452   5.567862   4.872986
    22  H    5.459569   6.072643   5.791692   6.160699   5.451969
    23  H    5.553891   5.620793   5.398901   4.975922   4.397579
    24  O    7.360063   6.043814   6.635063   2.774942   3.186583
    25  H    6.747708   5.247314   5.994365   1.804417   2.336741
    26  H    7.843629   6.520323   6.873880   3.278819   3.740680
                   11         12         13         14         15
    11  H    0.000000
    12  O    4.374256   0.000000
    13  H    3.759150   0.962147   0.000000
    14  H    4.020156   0.982272   1.541007   0.000000
    15  O    7.600658   3.883191   4.043357   4.829130   0.000000
    16  H    8.550059   4.707375   4.952138   5.618623   0.964496
    17  H    7.236847   3.456562   3.741237   4.353432   0.983505
    18  O    6.351442   2.759361   3.241540   3.423856   2.727221
    19  H    5.537478   1.791448   2.348230   2.445136   3.037398
    20  H    6.881493   3.255897   3.905422   3.730280   3.387437
    21  O    6.271567   2.755950   2.747877   3.551006   2.699483
    22  H    6.777033   3.055788   3.133093   3.958293   1.736771
    23  H    5.694570   1.873725   2.069315   2.613951   3.017916
    24  O    3.380267   2.722017   2.920814   1.776930   6.599635
    25  H    2.436500   2.994668   2.865793   2.221832   6.824240
    26  H    3.968542   3.359960   3.603389   2.423467   7.172729
                   16         17         18         19         20
    16  H    0.000000
    17  H    1.572024   0.000000
    18  O    3.298690   1.779276   0.000000
    19  H    3.752070   2.251940   0.985315   0.000000
    20  H    3.771144   2.430167   0.965086   1.563541   0.000000
    21  O    3.370757   3.056873   3.836999   3.360212   4.502581
    22  H    2.400995   2.215243   3.333939   3.099822   4.019835
    23  H    3.742888   3.064537   3.374776   2.721839   3.959900
    24  O    7.395217   6.112825   5.025790   4.080383   5.205206
    25  H    7.684986   6.393936   5.389007   4.439353   5.706189
    26  H    7.927835   6.745286   5.753874   4.804332   5.881500
                   21         22         23         24         25
    21  O    0.000000
    22  H    0.978500   0.000000
    23  H    0.976649   1.557384   0.000000
    24  O    5.101107   5.644278   4.195718   0.000000
    25  H    5.245124   5.830316   4.429655   0.990303   0.000000
    26  H    5.441522   6.075896   4.551730   0.964197   1.574914
                   26
    26  H    0.000000
 Stoichiometry    C2H13F3O8
 Framework group  C1[X(C2H13F3O8)]
 Deg. of freedom    72
 Full point group                 C1      NOp   1
 Largest Abelian subgroup         C1      NOp   1
 Largest concise Abelian subgroup C1      NOp   1
                         Standard orientation:                         
 ---------------------------------------------------------------------
 Center     Atomic      Atomic             Coordinates (Angstroms)
 Number     Number       Type             X           Y           Z
 ---------------------------------------------------------------------
      1          6           0       -1.237739   -0.514546    0.138225
      2          8           0       -0.551605    0.434178   -0.229573
      3          8           0       -0.847621   -1.520982    0.819517
      4          1           0        0.179787   -1.473860    1.061521
      5          6           0       -2.753517   -0.535462   -0.192681
      6          9           0       -3.072493   -1.691982   -0.800613
      7          9           0       -3.062183    0.494880   -0.996363
      8          9           0       -3.445695   -0.423784    0.963204
      9          8           0       -0.637408    3.270061   -0.459629
     10          1           0       -0.815093    2.313572   -0.489729
     11          1           0       -0.819452    3.612436   -1.342072
     12          8           0        2.228977    0.903904    0.240665
     13          1           0        1.326532    0.797801   -0.075663
     14          1           0        2.300594    1.853067    0.483192
     15          8           0        3.063061   -2.844214   -0.338202
     16          1           0        3.686753   -3.555093   -0.148699
     17          1           0        3.562868   -2.118713   -0.775376
     18          8           0        4.029487   -0.489763   -1.318159
     19          1           0        3.453557    0.130251   -0.813447
     20          1           0        4.932850   -0.162821   -1.226315
     21          8           0        1.552456   -1.484264    1.438261
     22          1           0        2.103898   -2.079236    0.891102
     23          1           0        1.938154   -0.593744    1.328468
     24          8           0        1.856982    3.557099    0.721866
     25          1           0        0.945811    3.608009    0.337321
     26          1           0        1.819989    3.948198    1.602405
 ---------------------------------------------------------------------
 Rotational constants (GHZ):           0.5700017           0.3313072           0.2387820
 Standard basis: 6-31++G(d,p) (6D, 7F)
 There are   325 symmetry adapted cartesian basis functions of A   symmetry.
 There are   325 symmetry adapted basis functions of A   symmetry.
   325 basis functions,   520 primitive gaussians,   325 cartesian basis functions
    58 alpha electrons       58 beta electrons
       nuclear repulsion energy       969.7086219611 Hartrees.
 NAtoms=   26 NActive=   26 NUniq=   26 SFac= 1.00D+00 NAtFMM=   60 NAOKFM=F Big=F
 Integral buffers will be    131072 words long.
 Raffenetti 2 integral format.
 Two-electron integral symmetry is turned on.
 Nuclear repulsion after empirical dispersion term =      969.6960959387 Hartrees.
 One-electron integrals computed using PRISM.
 NBasis=   325 RedAO= T EigKep=  3.86D-05  NBF=   325
 NBsUse=   325 1.00D-06 EigRej= -1.00D+00 NBFU=   325
 Initial guess from the checkpoint file:  "/local_scratch/slurm.5787767/Gau-4058348.chk"
 B after Tr=    -0.000000    0.000000    0.000000
         Rot=    0.999731   -0.014404    0.000133    0.018187 Ang=  -2.66 deg.
 ExpMin= 3.60D-02 ExpMax= 7.00D+03 ExpMxC= 1.05D+03 IAcc=3 IRadAn=         5 AccDes= 0.00D+00
 Harris functional with IExCor= 4639 and IRadAn=       5 diagonalized for initial guess.
 HarFok:  IExCor= 4639 AccDes= 0.00D+00 IRadAn=         5 IDoV= 1 UseB2=F ITyADJ=14
 ICtDFT=  3500011 ScaDFX=  1.000000  1.000000  1.000000  1.000000
 FoFCou: FMM=F IPFlag=           0 FMFlag=      100000 FMFlg1=           0
         NFxFlg=           0 DoJE=T BraDBF=F KetDBF=T FulRan=T
         wScrn=  0.000000 ICntrl=       500 IOpCl=  0 I1Cent=   200000004 NGrid=           0
         NMat0=    1 NMatS0=      1 NMatT0=    0 NMatD0=    1 NMtDS0=    0 NMtDT0=    0
 Petite list used in FoFCou.
 Requested convergence on RMS density matrix=1.00D-10 within 128 cycles.
 Requested convergence on MAX density matrix=1.00D-08.
 Requested convergence on             energy=1.00D-08.
 No special actions if energy rises.
 SCF Done:  E(RwB97XD) =  -985.243061375     A.U. after   17 cycles
            NFock= 17  Conv=0.60D-10     -V/T= 2.0084
 Calling FoFJK, ICntrl=      2127 FMM=F ISym2X=0 I1Cent= 0 IOpClX= 0 NMat=1 NMatS=1 NMatT=0.
 ***** Axes restored to original set *****
 -------------------------------------------------------------------
 Center     Atomic                   Forces (Hartrees/Bohr)
 Number     Number              X              Y              Z
 -------------------------------------------------------------------
      1        6           0.001946097   -0.006618218    0.009837844
      2        8          -0.001418312    0.001646513    0.001445028
      3        8          -0.001639859    0.003739022   -0.005286658
      4        1           0.001557130    0.000103267   -0.003172444
      5        6           0.004617064   -0.005973075   -0.004771208
      6        9          -0.007934145   -0.006051181    0.005766479
      7        9          -0.003014535    0.003650148   -0.010772765
      8        9           0.006555737    0.008669112    0.007262675
      9        8           0.001408203    0.002099719    0.001252441
     10        1           0.000003523   -0.000973889    0.001065345
     11        1          -0.000789198   -0.001645742   -0.003545354
     12        8           0.006336349   -0.009235200   -0.001986898
     13        1          -0.005552353    0.008235648    0.002523716
     14        1          -0.001098235    0.001475660   -0.000584250
     15        8           0.004533049   -0.002047237   -0.003033492
     16        1          -0.003418808    0.000338150    0.004133736
     17        1          -0.001873267    0.001308270   -0.000827201
     18        8          -0.000380685   -0.006437211    0.000554906
     19        1           0.003491770    0.002237255   -0.000988746
     20        1          -0.003521151    0.004232697    0.000069239
     21        8          -0.006374258   -0.004395138    0.001606672
     22        1           0.005612486    0.003464302   -0.000526085
     23        1           0.000973715    0.001272105   -0.000458450
     24        8          -0.007411936    0.003626963    0.002675610
     25        1           0.005519334   -0.006897329   -0.003896985
     26        1           0.001872287    0.004175389    0.001656843
 -------------------------------------------------------------------
 Cartesian Forces:  Max     0.010772765 RMS     0.004318511

 GradGradGradGradGradGradGradGradGradGradGradGradGradGradGradGradGradGrad
 Berny optimization.
 Using GEDIIS/GDIIS optimizer.
 FormGI is forming the generalized inverse of G from B-inverse, IUseBI=4.
 Internal  Forces:  Max     0.011196711 RMS     0.003024910
 Search for a local minimum.
 Step number   5 out of a maximum of  156
 All quantities printed in internal units (Hartrees-Bohrs-Radians)
 Mixed Optimization -- RFO/linear search
 Update second derivatives using D2CorX and points    4    5
 DE= -2.03D-05 DEPred=-5.90D-03 R= 3.44D-03
 Trust test= 3.44D-03 RLast= 1.15D+00 DXMaxT set to 4.24D-01
 ITU= -1  1  0  1  0
 Use linear search instead of GDIIS.
     Eigenvalues ---    0.00040   0.00047   0.00059   0.00105   0.00129
     Eigenvalues ---    0.00163   0.00298   0.00397   0.00412   0.00433
     Eigenvalues ---    0.00514   0.00595   0.00721   0.00848   0.00876
     Eigenvalues ---    0.00958   0.01110   0.01171   0.01272   0.01431
     Eigenvalues ---    0.01578   0.01625   0.01656   0.01760   0.01818
     Eigenvalues ---    0.01988   0.02260   0.02320   0.02501   0.02577
     Eigenvalues ---    0.02722   0.02815   0.02896   0.02926   0.03176
     Eigenvalues ---    0.03325   0.03438   0.04369   0.05019   0.05170
     Eigenvalues ---    0.05786   0.06346   0.06817   0.07007   0.07300
     Eigenvalues ---    0.08395   0.12032   0.13881   0.19564   0.21035
     Eigenvalues ---    0.22676   0.24271   0.25839   0.28057   0.37906
     Eigenvalues ---    0.39850   0.40221   0.41014   0.41356   0.45057
     Eigenvalues ---    0.47750   0.49213   0.49597   0.52477   0.58107
     Eigenvalues ---    0.58772   0.59382   0.59789   0.60053   0.64165
     Eigenvalues ---    0.71891   1.48180
 RFO step:  Lambda=-8.42107010D-04 EMin= 3.95131868D-04
 Quartic linear search produced a step of -0.55487.
 Iteration  1 RMS(Cart)=  0.06144620 RMS(Int)=  0.00601555
 Iteration  2 RMS(Cart)=  0.00548456 RMS(Int)=  0.00467756
 Iteration  3 RMS(Cart)=  0.00010924 RMS(Int)=  0.00467737
 Iteration  4 RMS(Cart)=  0.00000075 RMS(Int)=  0.00467737
 Variable       Old X    -DE/DX   Delta X   Delta X   Delta X     New X
                                 (Linear)    (Quad)   (Total)
    R1        2.31916  -0.00319   0.00877  -0.00824  -0.00380   2.31536
    R2        2.41210   0.00683   0.00374   0.00418   0.00843   2.42053
    R3        2.93213  -0.00054  -0.00008  -0.00145  -0.00153   2.93060
    R4        3.61982  -0.00127  -0.07446  -0.00370  -0.08093   3.53889
    R5        3.62675  -0.00255  -0.05163  -0.00708  -0.06812   3.55863
    R6        1.99664   0.00236   0.00130   0.00206   0.00904   2.00568
    R7        2.68996   0.00059  -0.01523   0.01175   0.00224   2.69221
    R8        2.54157  -0.00955  -0.00626  -0.00552  -0.01181   2.52976
    R9        2.53729  -0.01015  -0.00537  -0.00603  -0.01140   2.52589
   R10        2.55473  -0.01120  -0.00860  -0.01133  -0.01993   2.53480
   R11        1.83931  -0.00247   0.00440  -0.00400  -0.00169   1.83761
   R12        1.82147  -0.00398  -0.00297  -0.00319  -0.00616   1.81531
   R13        3.40985  -0.00031  -0.05036  -0.00243  -0.04800   3.36185
   R14        1.81819   0.00770   0.02640   0.00084   0.01660   1.83479
   R15        1.85623  -0.00117   0.00081  -0.00068   0.00071   1.85694
   R16        3.38535  -0.00048  -0.03381  -0.00555  -0.03953   3.34582
   R17        3.54083   0.00118  -0.07778   0.01797  -0.05629   3.48454
   R18        3.35791   0.00010  -0.03735   0.00502  -0.03022   3.32769
   R19        1.82263  -0.00537  -0.00422  -0.00417  -0.00839   1.81425
   R20        1.85855  -0.00214   0.00104  -0.00207  -0.00190   1.85666
   R21        3.28202  -0.00085  -0.01360  -0.01044  -0.02427   3.25775
   R22        3.36234  -0.00019  -0.02611  -0.00158  -0.02872   3.33362
   R23        1.86198  -0.00458  -0.00286  -0.00407  -0.00722   1.85476
   R24        1.82375  -0.00547  -0.00466  -0.00441  -0.00907   1.81468
   R25        1.84910   0.00568   0.00869   0.00638   0.01515   1.86425
   R26        1.84560   0.00032  -0.00483   0.00293   0.00306   1.84866
   R27        1.87140  -0.00988  -0.01487  -0.00646  -0.01600   1.85540
   R28        1.82207  -0.00473  -0.00340  -0.00360  -0.00700   1.81507
    A1        2.21258   0.00287   0.03115   0.00232   0.02223   2.23480
    A2        2.08596   0.00132  -0.00750   0.00566   0.00374   2.08970
    A3        1.98425  -0.00419  -0.02343  -0.00771  -0.02559   1.95866
    A4        2.37787   0.00151  -0.12499   0.02466  -0.08544   2.29244
    A5        2.30441  -0.00146  -0.03708  -0.00458  -0.01785   2.28656
    A6        1.53040  -0.00006   0.00181   0.00624   0.01986   1.55026
    A7        1.96523  -0.00042   0.01793   0.00997   0.02470   1.98992
    A8        1.91737   0.00825   0.00899   0.00399   0.01295   1.93033
    A9        1.91972   0.00707   0.00886   0.00329   0.01211   1.93183
   A10        1.89306   0.00910   0.01300   0.01517   0.02805   1.92111
   A11        1.91218  -0.00808  -0.01078  -0.00839  -0.01915   1.89302
   A12        1.91355  -0.00830  -0.01039  -0.00729  -0.01780   1.89574
   A13        1.90782  -0.00801  -0.01022  -0.00666  -0.01698   1.89084
   A14        1.86113  -0.00081  -0.00155   0.00075  -0.00145   1.85968
   A15        1.93680   0.00050  -0.01473   0.00216  -0.01736   1.91944
   A16        2.09848   0.00040  -0.02324   0.01435  -0.00119   2.09729
   A17        1.82980  -0.00110   0.00356  -0.00598  -0.00389   1.82591
   A18        1.98240   0.00038  -0.02685  -0.00031  -0.02419   1.95821
   A19        1.52793   0.00017   0.02468  -0.00104   0.01856   1.54649
   A20        2.10918   0.00031   0.04798  -0.00811   0.03652   2.14570
   A21        2.26571   0.00038  -0.08761   0.03568  -0.04827   2.21745
   A22        1.67350  -0.00009   0.02597  -0.01768   0.01040   1.68390
   A23        2.79818  -0.00073   0.05997  -0.00564   0.04612   2.84431
   A24        1.87802   0.00038  -0.00587   0.00249  -0.00354   1.87447
   A25        2.14444   0.00029  -0.02363   0.00678  -0.01597   2.12847
   A26        1.84457  -0.00032  -0.00765   0.00010  -0.00645   1.83812
   A27        1.84060   0.00057  -0.02548   0.00162  -0.02371   1.81688
   A28        2.12539   0.00023   0.00660   0.03084   0.03949   2.16488
   A29        1.86002  -0.00032   0.00125  -0.00005   0.00074   1.86077
   A30        1.98220  -0.00002  -0.03018  -0.00183  -0.02952   1.95267
   A31        1.92241   0.00094  -0.04482   0.00645  -0.03666   1.88575
   A32        1.84315  -0.00113  -0.00833  -0.00678  -0.01399   1.82916
   A33        2.59705   0.00116   0.07074   0.00096   0.06937   2.66642
   A34        1.79963   0.00132  -0.02352  -0.00288  -0.01998   1.77965
   A35        2.11908  -0.00000  -0.02495   0.01749  -0.00966   2.10942
   A36        1.87388  -0.00150  -0.00582  -0.00488  -0.01218   1.86170
   A37        3.20118  -0.00334  -0.03949  -0.01090  -0.05194   3.14923
   A38        2.78497  -0.00037   0.05575  -0.01331   0.03369   2.81866
   A39        3.10248   0.00119   0.01726   0.00784   0.02616   3.12865
   A40        2.82589   0.00105   0.05567   0.00022   0.05495   2.88085
   A41        2.91062   0.00085  -0.01946   0.01126  -0.00713   2.90349
   A42        3.06768   0.00105   0.02475   0.01129   0.03680   3.10448
   A43        2.91890   0.00104  -0.00205   0.00438   0.00239   2.92129
   A44        3.11918  -0.00047  -0.01703   0.00579  -0.01639   3.10279
   A45        3.20995  -0.00006  -0.00056   0.01551   0.01432   3.22426
   A46        3.41316   0.00165   0.04628  -0.00844   0.04385   3.45701
   A47        3.02559  -0.00023  -0.00999   0.00034  -0.00749   3.01809
   A48        3.10220   0.00083   0.00660   0.00244   0.01181   3.11401
   A49        3.37022   0.00087   0.01812   0.00119   0.01609   3.38630
   A50        3.02898   0.00175   0.00463   0.01564   0.03154   3.06052
    D1       -2.53693   0.00024   0.21275  -0.08585   0.13631  -2.40062
    D2        0.07461   0.00015  -0.09881   0.00957  -0.08761  -0.01300
    D3        0.57226   0.00043   0.22895  -0.07504   0.16116   0.73342
    D4       -3.09939   0.00033  -0.08260   0.02038  -0.06276   3.12103
    D5        0.00140   0.00037   0.03633  -0.00140   0.03740   0.03880
    D6       -3.10940   0.00011   0.02092  -0.01187   0.01370  -3.09571
    D7        2.21957  -0.00033  -0.01557  -0.06471  -0.07934   2.14023
    D8        0.11339  -0.00007  -0.01372  -0.05895  -0.07165   0.04174
    D9       -1.97232  -0.00001  -0.01469  -0.06200  -0.07571  -2.04804
   D10       -0.95036  -0.00005  -0.00130  -0.05512  -0.05743  -1.00779
   D11       -3.05654   0.00021   0.00054  -0.04936  -0.04974  -3.10628
   D12        1.14093   0.00026  -0.00043  -0.05241  -0.05380   1.08713
   D13       -1.75943  -0.00076  -0.16374   0.06940  -0.10508  -1.86451
   D14        2.27973  -0.00113  -0.14172   0.04819  -0.10839   2.17134
   D15        1.86377   0.00027   0.02850   0.01243   0.04392   1.90769
   D16       -0.38026  -0.00009   0.05053  -0.00878   0.04061  -0.33965
   D17       -2.37979  -0.00033   0.18800  -0.04326   0.14119  -2.23860
   D18        1.44650  -0.00004   0.13705  -0.02012   0.11228   1.55878
   D19       -0.13564   0.00017   0.10091  -0.00441   0.09467  -0.04096
   D20        0.35381  -0.00031  -0.07760   0.02654  -0.04927   0.30454
   D21       -2.10308  -0.00002  -0.12854   0.04968  -0.07818  -2.18126
   D22        2.59796   0.00018  -0.16468   0.06539  -0.09579   2.50218
   D23       -1.79749  -0.00009   0.04716  -0.00693   0.03589  -1.76160
   D24        0.28118  -0.00133  -0.00998  -0.01536  -0.02858   0.25260
   D25        0.28313   0.00018  -0.08088   0.00894  -0.07394   0.20919
   D26       -1.92924  -0.00000  -0.03393  -0.00864  -0.04301  -1.97225
   D27       -1.84373  -0.00022  -0.05426  -0.00924  -0.06613  -1.90986
   D28        2.22709  -0.00040  -0.00730  -0.02681  -0.03520   2.19189
   D29       -0.01820  -0.00033   0.04945  -0.02402   0.02400   0.00579
   D30        2.24750  -0.00063   0.05649  -0.03726   0.01605   2.26355
   D31       -1.75290   0.00027   0.04909  -0.03179   0.02172  -1.73118
   D32       -1.25008  -0.00024  -0.00047  -0.00240  -0.00101  -1.25109
   D33        2.78717  -0.00068   0.01463  -0.04474  -0.02946   2.75771
   D34        2.79032   0.00078  -0.03530   0.01880  -0.01091   2.77941
   D35        0.54438   0.00033  -0.02020  -0.02354  -0.03936   0.50502
   D36        0.28476   0.00005   0.03183  -0.00906   0.02108   0.30584
   D37       -1.96118  -0.00040   0.04692  -0.05140  -0.00737  -1.96855
   D38        0.69547   0.00021  -0.00369  -0.03397  -0.03647   0.65900
   D39        2.56886  -0.00102   0.00112  -0.03507  -0.03653   2.53233
   D40       -1.28482  -0.00018   0.01946  -0.03360  -0.01415  -1.29897
   D41       -0.07956   0.00040   0.03235  -0.00582   0.02791  -0.05165
   D42        2.01639  -0.00049  -0.00690  -0.00381  -0.00999   2.00640
   D43       -2.44946  -0.00015  -0.00095   0.00643   0.00635  -2.44311
   D44       -0.38960   0.00006  -0.01699   0.02675   0.00982  -0.37978
   D45       -0.16143  -0.00006  -0.04179   0.01587  -0.02411  -0.18554
   D46        1.89844   0.00015  -0.05783   0.03619  -0.02064   1.87780
   D47       -2.23741   0.00015  -0.04269  -0.01048  -0.05158  -2.28899
   D48        2.01728  -0.00041   0.02503  -0.01483   0.00908   2.02636
   D49        1.89673   0.00025  -0.00171  -0.01384  -0.01384   1.88289
   D50       -0.13176  -0.00031   0.06601  -0.01819   0.04682  -0.08494
   D51       -0.89446  -0.00055  -0.02948   0.04088   0.00984  -0.88463
   D52        1.25239  -0.00074  -0.09128   0.03815  -0.05241   1.19998
         Item               Value     Threshold  Converged?
 Maximum Force            0.011197     0.000015     NO 
 RMS     Force            0.003025     0.000010     NO 
 Maximum Displacement     0.242829     0.000060     NO 
 RMS     Displacement     0.062695     0.000040     NO 
 Predicted change in Energy=-1.235637D-03
 GradGradGradGradGradGradGradGradGradGradGradGradGradGradGradGradGradGrad

                          Input orientation:                          
 ---------------------------------------------------------------------
 Center     Atomic      Atomic             Coordinates (Angstroms)
 Number     Number       Type             X           Y           Z
 ---------------------------------------------------------------------
      1          6           0       -0.649152    0.953389   -0.227628
      2          8           0       -0.098442    0.337476    0.677123
      3          8           0       -0.421321    0.879074   -1.485898
      4          1           0        0.317636    0.164305   -1.749581
      5          6           0       -1.779572    1.961538    0.105229
      6          9           0       -1.476801    3.179423   -0.360801
      7          9           0       -1.961823    2.047206    1.426618
      8          9           0       -2.931471    1.562935   -0.454675
      9          8           0       -0.996320   -1.172063    2.870225
     10          1           0       -0.788179   -0.490290    2.208811
     11          1           0       -0.897516   -0.757399    3.731090
     12          8           0        1.795399   -1.740544    0.405707
     13          1           0        1.265078   -0.960764    0.636814
     14          1           0        1.432576   -2.461998    0.965586
     15          8           0        3.759220    0.206140   -2.253288
     16          1           0        4.376331    0.100416   -2.981098
     17          1           0        4.168106   -0.203761   -1.459500
     18          8           0        4.420143   -1.056065    0.064318
     19          1           0        3.524323   -1.370269    0.313548
     20          1           0        5.012809   -1.804199    0.170112
     21          8           0        1.271856   -0.821533   -2.133287
     22          1           0        2.156307   -0.425138   -2.317238
     23          1           0        1.417984   -1.415248   -1.369637
     24          8           0        0.468125   -3.369490    2.126271
     25          1           0       -0.116884   -2.672112    2.494275
     26          1           0       -0.103920   -4.085443    1.838650
 ---------------------------------------------------------------------
                    Distance matrix (angstroms):
                    1          2          3          4          5
     1  C    0.000000
     2  O    1.225237   0.000000
     3  O    1.280888   2.253051   0.000000
     4  H    1.968165   2.468198   1.061358   0.000000
     5  C    1.550809   2.406416   2.355475   3.326958   0.000000
     6  F    2.378648   3.324729   2.769745   3.773546   1.338693
     7  F    2.378250   2.637634   3.495773   4.339296   1.336646
     8  F    2.373200   3.287670   2.798561   3.766915   1.341361
     9  O    3.772899   2.809731   4.849082   4.985475   4.251840
    10  H    2.835449   1.872699   3.957350   4.161753   3.379257
    11  H    4.319715   3.341255   5.488331   5.688927   4.617089
    12  O    3.692454   2.824618   3.918471   3.233805   5.155203
    13  H    2.841746   1.883146   3.276409   2.803267   4.253508
    14  H    4.173993   3.203792   4.539766   3.938615   5.534057
    15  O    4.908709   4.846247   4.303330   3.478501   6.270745
    16  H    5.793500   5.784667   5.085213   4.241901   7.133326
    17  H    5.105142   4.802241   4.715513   3.878883   6.520105
    18  O    5.460850   4.768133   5.439458   4.648665   6.895221
    19  H    4.807302   4.021567   4.885248   4.110262   6.267028
    20  H    6.310332   5.564954   6.282682   5.441036   7.766687
    21  O    3.236071   3.334580   2.485563   1.424655   4.697623
    22  H    3.759974   3.825136   3.006037   2.012557   5.201511
    23  H    3.344798   3.092057   2.942868   1.962170   4.878758
    24  O    5.047419   4.020277   5.647051   5.247150   6.128345
    25  H    4.564682   3.515680   5.342788   5.122927   5.472000
    26  H    5.473263   4.572898   5.983293   5.577945   6.509880
                    6          7          8          9         10
     6  F    0.000000
     7  F    2.170720   0.000000
     8  F    2.176674   2.171174   0.000000
     9  O    5.441123   3.657854   4.720168   0.000000
    10  H    4.532537   2.903128   3.987931   0.972423   0.000000
    11  H    5.707689   3.782745   5.200150   0.960623   1.549399
    12  O    5.958263   5.431945   5.830655   3.767056   3.389571
    13  H    5.065006   4.481581   5.017114   3.185387   2.628380
    14  H    6.484551   5.662811   6.104272   3.345313   3.219471
    15  O    6.311722   7.047096   7.059833   7.124955   6.408914
    16  H    7.113747   7.961794   7.869292   8.045034   7.345492
    17  H    6.672184   7.139507   7.384774   6.808481   6.172792
    18  O    7.272828   7.226039   7.821428   6.101200   5.660880
    19  H    6.794533   6.558648   7.132400   5.197316   4.792083
    20  H    8.199597   8.065831   8.650985   6.618144   6.287616
    21  O    5.167637   5.599935   5.115798   5.504782   4.817394
    22  H    5.479048   6.089987   5.771227   6.116104   5.399941
    23  H    5.523453   5.588446   5.350186   4.885123   4.304415
    24  O    7.270249   5.977856   6.522834   2.743493   3.142437
    25  H    6.651413   5.178384   5.878251   1.779015   2.300538
    26  H    7.713667   6.421135   6.720012   3.216879   3.678364
                   11         12         13         14         15
    11  H    0.000000
    12  O    4.390505   0.000000
    13  H    3.780570   0.970931   0.000000
    14  H    3.997874   0.982650   1.545914   0.000000
    15  O    7.643715   3.836200   3.991880   4.784704   0.000000
    16  H    8.579207   4.639051   4.888281   5.550494   0.960058
    17  H    7.273875   3.386804   3.659940   4.296953   0.982500
    18  O    6.466213   2.733924   3.208001   3.422644   2.720529
    19  H    5.622087   1.770530   2.318703   2.447945   3.021405
    20  H    6.979133   3.226653   3.869713   3.726064   3.389073
    21  O    6.253096   2.750485   2.773607   3.509982   2.693973
    22  H    6.783694   3.045485   3.131710   3.930588   1.723929
    23  H    5.640188   1.843937   2.062955   2.559133   2.981799
    24  O    3.356104   2.715780   2.942036   1.760937   6.541940
    25  H    2.409403   2.981067   2.879008   2.186747   6.771106
    26  H    3.909859   3.340552   3.616930   2.399715   7.077111
                   16         17         18         19         20
    16  H    0.000000
    17  H    1.565613   0.000000
    18  O    3.257902   1.764076   0.000000
    19  H    3.707226   2.217858   0.981495   0.000000
    20  H    3.736682   2.435274   0.960287   1.557068   0.000000
    21  O    3.347617   3.037087   3.846581   3.370715   4.501779
    22  H    2.376010   2.198195   3.345868   3.112198   4.030921
    23  H    3.694031   3.006485   3.346371   2.696627   3.929997
    24  O    7.307500   6.047269   5.022155   4.077156   5.189495
    25  H    7.606287   6.331369   5.394526   4.439454   5.698136
    26  H    7.798977   6.647967   5.726477   4.781449   5.845427
                   21         22         23         24         25
    21  O    0.000000
    22  H    0.986519   0.000000
    23  H    0.978270   1.556724   0.000000
    24  O    5.028112   5.591417   4.116147   0.000000
    25  H    5.173739   5.776413   4.343425   0.981834   0.000000
    26  H    5.321856   5.981460   4.442886   0.960495   1.558049
                   26
    26  H    0.000000
 Stoichiometry    C2H13F3O8
 Framework group  C1[X(C2H13F3O8)]
 Deg. of freedom    72
 Full point group                 C1      NOp   1
 Largest Abelian subgroup         C1      NOp   1
 Largest concise Abelian subgroup C1      NOp   1
                         Standard orientation:                         
 ---------------------------------------------------------------------
 Center     Atomic      Atomic             Coordinates (Angstroms)
 Number     Number       Type             X           Y           Z
 ---------------------------------------------------------------------
      1          6           0       -1.197712   -0.525030    0.097336
      2          8           0       -0.527758    0.393844   -0.358776
      3          8           0       -0.804068   -1.504446    0.822913
      4          1           0        0.227591   -1.471599    1.070060
      5          6           0       -2.721771   -0.579145   -0.184309
      6          9           0       -3.049560   -1.730923   -0.782691
      7          9           0       -3.091319    0.430554   -0.978390
      8          9           0       -3.406052   -0.484002    0.965454
      9          8           0       -0.769721    3.193060   -0.379523
     10          1           0       -0.868832    2.231113   -0.481703
     11          1           0       -1.017121    3.584590   -1.221125
     12          8           0        2.193656    0.933514    0.171440
     13          1           0        1.307101    0.784819   -0.195461
     14          1           0        2.196992    1.879851    0.436081
     15          8           0        3.160410   -2.749336   -0.295929
     16          1           0        3.828681   -3.401056   -0.071458
     17          1           0        3.617006   -2.001358   -0.740176
     18          8           0        4.080615   -0.392761   -1.296457
     19          1           0        3.461903    0.209268   -0.829456
     20          1           0        4.959138   -0.019806   -1.190388
     21          8           0        1.598535   -1.425307    1.454782
     22          1           0        2.155881   -2.022809    0.901992
     23          1           0        1.935386   -0.525972    1.268391
     24          8           0        1.715428    3.548486    0.727029
     25          1           0        0.808672    3.567210    0.350943
     26          1           0        1.650091    3.893704    1.620956
 ---------------------------------------------------------------------
 Rotational constants (GHZ):           0.5862150           0.3311767           0.2409416
 Standard basis: 6-31++G(d,p) (6D, 7F)
 There are   325 symmetry adapted cartesian basis functions of A   symmetry.
 There are   325 symmetry adapted basis functions of A   symmetry.
   325 basis functions,   520 primitive gaussians,   325 cartesian basis functions
    58 alpha electrons       58 beta electrons
       nuclear repulsion energy       974.5021432323 Hartrees.
 NAtoms=   26 NActive=   26 NUniq=   26 SFac= 1.00D+00 NAtFMM=   60 NAOKFM=F Big=F
 Integral buffers will be    131072 words long.
 Raffenetti 2 integral format.
 Two-electron integral symmetry is turned on.
 Nuclear repulsion after empirical dispersion term =      974.4893867970 Hartrees.
 One-electron integrals computed using PRISM.
 NBasis=   325 RedAO= T EigKep=  3.85D-05  NBF=   325
 NBsUse=   325 1.00D-06 EigRej= -1.00D+00 NBFU=   325
 Initial guess from the checkpoint file:  "/local_scratch/slurm.5787767/Gau-4058348.chk"
 B after Tr=     0.000000   -0.000000    0.000000
         Rot=    0.999911    0.000087    0.000137   -0.013331 Ang=   1.53 deg.
 ExpMin= 3.60D-02 ExpMax= 7.00D+03 ExpMxC= 1.05D+03 IAcc=3 IRadAn=         5 AccDes= 0.00D+00
 Harris functional with IExCor= 4639 and IRadAn=       5 diagonalized for initial guess.
 HarFok:  IExCor= 4639 AccDes= 0.00D+00 IRadAn=         5 IDoV= 1 UseB2=F ITyADJ=14
 ICtDFT=  3500011 ScaDFX=  1.000000  1.000000  1.000000  1.000000
 FoFCou: FMM=F IPFlag=           0 FMFlag=      100000 FMFlg1=           0
         NFxFlg=           0 DoJE=T BraDBF=F KetDBF=T FulRan=T
         wScrn=  0.000000 ICntrl=       500 IOpCl=  0 I1Cent=   200000004 NGrid=           0
         NMat0=    1 NMatS0=      1 NMatT0=    0 NMatD0=    1 NMtDS0=    0 NMtDT0=    0
 Petite list used in FoFCou.
 Requested convergence on RMS density matrix=1.00D-10 within 128 cycles.
 Requested convergence on MAX density matrix=1.00D-08.
 Requested convergence on             energy=1.00D-08.
 No special actions if energy rises.
 SCF Done:  E(RwB97XD) =  -985.244718275     A.U. after   15 cycles
            NFock= 15  Conv=0.83D-10     -V/T= 2.0083
 Calling FoFJK, ICntrl=      2127 FMM=F ISym2X=0 I1Cent= 0 IOpClX= 0 NMat=1 NMatS=1 NMatT=0.
 ***** Axes restored to original set *****
 -------------------------------------------------------------------
 Center     Atomic                   Forces (Hartrees/Bohr)
 Number     Number              X              Y              Z
 -------------------------------------------------------------------
      1        6           0.000731486   -0.000571207    0.000375435
      2        8          -0.000561445   -0.000044155    0.000308386
      3        8          -0.000465291    0.000655957   -0.000766348
      4        1           0.000850356   -0.001078780   -0.000646299
      5        6           0.000022391   -0.000549099   -0.000473653
      6        9          -0.001027874   -0.001203538    0.000828353
      7        9          -0.000343988    0.000338760   -0.001577446
      8        9           0.001337072    0.001304206    0.001137692
      9        8           0.000678641    0.000382700   -0.000055638
     10        1          -0.000321250   -0.000039463    0.000718137
     11        1          -0.000327938   -0.000132835   -0.000386296
     12        8           0.000720052   -0.001491586   -0.000118798
     13        1          -0.000694405    0.001453623    0.000411364
     14        1          -0.000326746   -0.000113046   -0.000371426
     15        8           0.000516181   -0.000671108   -0.000200958
     16        1          -0.000450175    0.000205201    0.000469155
     17        1          -0.000046966    0.000341854   -0.000441470
     18        8          -0.000484640   -0.001033064   -0.000009444
     19        1           0.000595899    0.000210258   -0.000004824
     20        1          -0.000129762    0.000752787    0.000104646
     21        8          -0.001298310    0.001316139    0.001900728
     22        1           0.000354667    0.000006906   -0.000363637
     23        1           0.000668817   -0.000120287   -0.001047634
     24        8          -0.001386090    0.000971142    0.000448258
     25        1           0.000998886   -0.001278638   -0.000461244
     26        1           0.000390429    0.000387272    0.000222960
 -------------------------------------------------------------------
 Cartesian Forces:  Max     0.001900728 RMS     0.000737307

 GradGradGradGradGradGradGradGradGradGradGradGradGradGradGradGradGradGrad
 Berny optimization.
 Using GEDIIS/GDIIS optimizer.
 FormGI is forming the generalized inverse of G from B-inverse, IUseBI=4.
 Internal  Forces:  Max     0.002010773 RMS     0.000451359
 Search for a local minimum.
 Step number   6 out of a maximum of  156
 All quantities printed in internal units (Hartrees-Bohrs-Radians)
 Mixed Optimization -- En-DIIS/RFO-DIIS
 Update second derivatives using D2CorX and points    5    6
 DE= -1.66D-03 DEPred=-1.24D-03 R= 1.34D+00
 TightC=F SS=  1.41D+00  RLast= 5.16D-01 DXNew= 7.1352D-01 1.5471D+00
 Trust test= 1.34D+00 RLast= 5.16D-01 DXMaxT set to 7.14D-01
 ITU=  1 -1  1  0  1  0
 Use linear search instead of GDIIS.
     Eigenvalues ---    0.00040   0.00047   0.00059   0.00105   0.00129
     Eigenvalues ---    0.00163   0.00287   0.00334   0.00412   0.00433
     Eigenvalues ---    0.00510   0.00595   0.00720   0.00844   0.00877
     Eigenvalues ---    0.00959   0.01114   0.01178   0.01284   0.01431
     Eigenvalues ---    0.01580   0.01630   0.01659   0.01760   0.01816
     Eigenvalues ---    0.01991   0.02263   0.02318   0.02507   0.02578
     Eigenvalues ---    0.02722   0.02826   0.02895   0.02930   0.03179
     Eigenvalues ---    0.03345   0.03438   0.04375   0.05124   0.05287
     Eigenvalues ---    0.05816   0.06378   0.06826   0.07132   0.07318
     Eigenvalues ---    0.08412   0.12035   0.13899   0.19599   0.21048
     Eigenvalues ---    0.22680   0.24285   0.25902   0.27931   0.37951
     Eigenvalues ---    0.39944   0.40319   0.41009   0.41418   0.45052
     Eigenvalues ---    0.47753   0.49068   0.49611   0.52330   0.58066
     Eigenvalues ---    0.58734   0.59371   0.59787   0.59952   0.62665
     Eigenvalues ---    0.71520   1.48133
 RFO step:  Lambda=-2.33176861D-04 EMin= 3.95115671D-04
 Quartic linear search produced a step of  0.02586.
 Iteration  1 RMS(Cart)=  0.03605123 RMS(Int)=  0.00108815
 Iteration  2 RMS(Cart)=  0.00110884 RMS(Int)=  0.00017728
 Iteration  3 RMS(Cart)=  0.00000090 RMS(Int)=  0.00017728
 Variable       Old X    -DE/DX   Delta X   Delta X   Delta X     New X
                                 (Linear)    (Quad)   (Total)
    R1        2.31536  -0.00013  -0.00010  -0.00195  -0.00204   2.31332
    R2        2.42053   0.00065   0.00022  -0.00069  -0.00051   2.42002
    R3        2.93060  -0.00008  -0.00004  -0.00024  -0.00028   2.93033
    R4        3.53889   0.00014  -0.00209   0.00892   0.00685   3.54574
    R5        3.55863  -0.00026  -0.00176   0.00379   0.00210   3.56073
    R6        2.00568   0.00042   0.00023   0.00282   0.00302   2.00870
    R7        2.69221  -0.00107   0.00006  -0.00884  -0.00882   2.68339
    R8        2.52976  -0.00161  -0.00031   0.00011  -0.00020   2.52957
    R9        2.52589  -0.00149  -0.00029  -0.00054  -0.00083   2.52506
   R10        2.53480  -0.00201  -0.00052  -0.00374  -0.00425   2.53055
   R11        1.83761  -0.00051  -0.00004  -0.00114  -0.00115   1.83646
   R12        1.81531  -0.00044  -0.00016  -0.00053  -0.00069   1.81463
   R13        3.36185   0.00014  -0.00124   0.00300   0.00171   3.36357
   R14        1.83479   0.00138   0.00043   0.00013   0.00063   1.83542
   R15        1.85694  -0.00002   0.00002   0.00006   0.00006   1.85700
   R16        3.34582   0.00011  -0.00102   0.00119   0.00021   3.34603
   R17        3.48454   0.00031  -0.00146   0.01532   0.01380   3.49834
   R18        3.32769   0.00006  -0.00078   0.00540   0.00459   3.33227
   R19        1.81425  -0.00067  -0.00022  -0.00047  -0.00069   1.81356
   R20        1.85666  -0.00044  -0.00005  -0.00081  -0.00075   1.85590
   R21        3.25775  -0.00019  -0.00063  -0.00163  -0.00231   3.25544
   R22        3.33362   0.00011  -0.00074   0.00360   0.00295   3.33657
   R23        1.85476  -0.00050  -0.00019  -0.00035  -0.00047   1.85429
   R24        1.81468  -0.00065  -0.00023  -0.00079  -0.00103   1.81365
   R25        1.86425   0.00020   0.00039  -0.00061  -0.00030   1.86396
   R26        1.84866  -0.00029   0.00008  -0.00033  -0.00036   1.84830
   R27        1.85540  -0.00154  -0.00041  -0.00166  -0.00211   1.85328
   R28        1.81507  -0.00059  -0.00018  -0.00043  -0.00061   1.81446
    A1        2.23480   0.00054   0.00057  -0.00034   0.00029   2.23509
    A2        2.08970  -0.00029   0.00010   0.00046   0.00051   2.09021
    A3        1.95866  -0.00024  -0.00066  -0.00008  -0.00078   1.95789
    A4        2.29244   0.00033  -0.00221   0.00235  -0.00007   2.29237
    A5        2.28656  -0.00041  -0.00046  -0.00358  -0.00438   2.28218
    A6        1.55026   0.00014   0.00051   0.01233   0.01278   1.56303
    A7        1.98992  -0.00032   0.00064  -0.00036   0.00030   1.99022
    A8        1.93033   0.00092   0.00034  -0.00333  -0.00300   1.92733
    A9        1.93183   0.00080   0.00031  -0.00019   0.00011   1.93194
   A10        1.92111   0.00113   0.00073   0.00545   0.00616   1.92728
   A11        1.89302  -0.00091  -0.00050  -0.00117  -0.00167   1.89136
   A12        1.89574  -0.00104  -0.00046  -0.00050  -0.00096   1.89478
   A13        1.89084  -0.00099  -0.00044  -0.00030  -0.00076   1.89008
   A14        1.85968  -0.00016  -0.00004   0.00089   0.00053   1.86021
   A15        1.91944   0.00019  -0.00045   0.00559   0.00499   1.92443
   A16        2.09729   0.00021  -0.00003   0.02166   0.02132   2.11862
   A17        1.82591  -0.00016  -0.00010  -0.00240  -0.00258   1.82333
   A18        1.95821   0.00006  -0.00063  -0.01096  -0.01163   1.94658
   A19        1.54649  -0.00005   0.00048   0.00130   0.00181   1.54829
   A20        2.14570   0.00003   0.00094   0.00579   0.00686   2.15256
   A21        2.21745   0.00014  -0.00125   0.02017   0.01903   2.23647
   A22        1.68390  -0.00003   0.00027  -0.01711  -0.01715   1.66675
   A23        2.84431  -0.00031   0.00119  -0.00584  -0.00456   2.83975
   A24        1.87447   0.00001  -0.00009   0.00197   0.00188   1.87635
   A25        2.12847   0.00012  -0.00041   0.00289   0.00270   2.13117
   A26        1.83812   0.00008  -0.00017   0.00212   0.00169   1.83981
   A27        1.81688   0.00019  -0.00061   0.01659   0.01539   1.83228
   A28        2.16488  -0.00002   0.00102   0.02532   0.02577   2.19065
   A29        1.86077   0.00005   0.00002   0.00282   0.00215   1.86291
   A30        1.95267   0.00038  -0.00076   0.01535   0.01456   1.96723
   A31        1.88575   0.00040  -0.00095   0.01689   0.01609   1.90183
   A32        1.82916  -0.00002  -0.00036  -0.00353  -0.00469   1.82447
   A33        2.66642  -0.00014   0.00179  -0.01191  -0.01066   2.65576
   A34        1.77965   0.00040  -0.00052   0.00747   0.00690   1.78656
   A35        2.10942  -0.00010  -0.00025   0.00332   0.00306   2.11248
   A36        1.86170  -0.00009  -0.00031   0.00003  -0.00028   1.86142
   A37        3.14923  -0.00006  -0.00134   0.00444   0.00320   3.15243
   A38        2.81866  -0.00031   0.00087  -0.01632  -0.01536   2.80331
   A39        3.12865   0.00015   0.00068   0.00505   0.00578   3.13442
   A40        2.88085  -0.00009   0.00142  -0.00807  -0.00668   2.87417
   A41        2.90349  -0.00005  -0.00018   0.00150   0.00107   2.90456
   A42        3.10448   0.00000   0.00095   0.00828   0.00923   3.11371
   A43        2.92129   0.00004   0.00006  -0.00150  -0.00143   2.91986
   A44        3.10279  -0.00010  -0.00042  -0.00391  -0.00422   3.09857
   A45        3.22426  -0.00001   0.00037   0.01463   0.01489   3.23916
   A46        3.45701   0.00042   0.00113  -0.00414  -0.00307   3.45394
   A47        3.01809  -0.00005  -0.00019  -0.00128  -0.00184   3.01625
   A48        3.11401   0.00008   0.00031  -0.01452  -0.01397   3.10004
   A49        3.38630   0.00013   0.00042   0.00581   0.00686   3.39316
   A50        3.06052   0.00041   0.00082   0.01232   0.01298   3.07350
    D1       -2.40062  -0.00011   0.00353  -0.03732  -0.03380  -2.43442
    D2       -0.01300   0.00006  -0.00227  -0.00827  -0.01049  -0.02350
    D3        0.73342  -0.00010   0.00417  -0.03106  -0.02692   0.70650
    D4        3.12103   0.00007  -0.00162  -0.00201  -0.00361   3.11742
    D5        0.03880   0.00006   0.00097   0.00228   0.00315   0.04194
    D6       -3.09571   0.00006   0.00035  -0.00359  -0.00331  -3.09902
    D7        2.14023  -0.00005  -0.00205  -0.06485  -0.06689   2.07334
    D8        0.04174  -0.00003  -0.00185  -0.06109  -0.06292  -0.02118
    D9       -2.04804  -0.00003  -0.00196  -0.06409  -0.06604  -2.11407
   D10       -1.00779  -0.00004  -0.00149  -0.05953  -0.06104  -1.06883
   D11       -3.10628  -0.00002  -0.00129  -0.05577  -0.05707   3.11984
   D12        1.08713  -0.00002  -0.00139  -0.05877  -0.06019   1.02694
   D13       -1.86451  -0.00006  -0.00272   0.05414   0.05158  -1.81293
   D14        2.17134  -0.00031  -0.00280   0.01962   0.01694   2.18828
   D15        1.90769   0.00018   0.00114   0.04390   0.04500   1.95269
   D16       -0.33965  -0.00008   0.00105   0.00938   0.01035  -0.32929
   D17       -2.23860  -0.00013   0.00365  -0.01063  -0.00684  -2.24544
   D18        1.55878  -0.00013   0.00290  -0.00188   0.00101   1.55979
   D19       -0.04096   0.00001   0.00245   0.01174   0.01442  -0.02655
   D20        0.30454   0.00005  -0.00127   0.00807   0.00685   0.31139
   D21       -2.18126   0.00005  -0.00202   0.01681   0.01470  -2.16656
   D22        2.50218   0.00019  -0.00248   0.03043   0.02811   2.53028
   D23       -1.76160  -0.00028   0.00093  -0.01891  -0.01797  -1.77956
   D24        0.25260   0.00016  -0.00074  -0.00272  -0.00366   0.24894
   D25        0.20919   0.00008  -0.00191  -0.01731  -0.01919   0.19000
   D26       -1.97225   0.00005  -0.00111  -0.02435  -0.02540  -1.99765
   D27       -1.90986  -0.00016  -0.00171  -0.04330  -0.04510  -1.95496
   D28        2.19189  -0.00019  -0.00091  -0.05034  -0.05132   2.14057
   D29        0.00579  -0.00006   0.00062  -0.03332  -0.03266  -0.02687
   D30        2.26355  -0.00011   0.00042  -0.04698  -0.04659   2.21696
   D31       -1.73118   0.00008   0.00056  -0.04097  -0.04044  -1.77162
   D32       -1.25109  -0.00002  -0.00003  -0.02694  -0.02694  -1.27803
   D33        2.75771  -0.00011  -0.00076  -0.07607  -0.07696   2.68075
   D34        2.77941   0.00012  -0.00028  -0.01077  -0.01103   2.76838
   D35        0.50502   0.00002  -0.00102  -0.05990  -0.06105   0.44397
   D36        0.30584  -0.00008   0.00055  -0.03184  -0.03112   0.27471
   D37       -1.96855  -0.00018  -0.00019  -0.08097  -0.08115  -2.04970
   D38        0.65900  -0.00004  -0.00094  -0.06270  -0.06354   0.59546
   D39        2.53233  -0.00026  -0.00094  -0.06049  -0.06128   2.47105
   D40       -1.29897  -0.00009  -0.00037  -0.05147  -0.05174  -1.35071
   D41       -0.05165  -0.00001   0.00072   0.02738   0.02803  -0.02362
   D42        2.00640   0.00014  -0.00026   0.03516   0.03489   2.04129
   D43       -2.44311  -0.00009   0.00016   0.05168   0.05184  -2.39128
   D44       -0.37978   0.00014   0.00025   0.08784   0.08830  -0.29148
   D45       -0.18554   0.00008  -0.00062   0.05508   0.05440  -0.13114
   D46        1.87780   0.00031  -0.00053   0.09124   0.09086   1.96865
   D47       -2.28899   0.00038  -0.00133  -0.03165  -0.03305  -2.32204
   D48        2.02636  -0.00017   0.00023  -0.05416  -0.05379   1.97257
   D49        1.88289   0.00023  -0.00036  -0.03289  -0.03321   1.84968
   D50       -0.08494  -0.00033   0.00121  -0.05540  -0.05395  -0.13889
   D51       -0.88463  -0.00030   0.00025   0.05871   0.05899  -0.82563
   D52        1.19998   0.00031  -0.00136   0.08288   0.08142   1.28140
         Item               Value     Threshold  Converged?
 Maximum Force            0.002011     0.000015     NO 
 RMS     Force            0.000451     0.000010     NO 
 Maximum Displacement     0.171569     0.000060     NO 
 RMS     Displacement     0.035953     0.000040     NO 
 Predicted change in Energy=-1.316967D-04
 GradGradGradGradGradGradGradGradGradGradGradGradGradGradGradGradGradGrad

                          Input orientation:                          
 ---------------------------------------------------------------------
 Center     Atomic      Atomic             Coordinates (Angstroms)
 Number     Number       Type             X           Y           Z
 ---------------------------------------------------------------------
      1          6           0       -0.652052    0.947253   -0.221351
      2          8           0       -0.101709    0.327082    0.679242
      3          8           0       -0.418689    0.886353   -1.479054
      4          1           0        0.324904    0.175778   -1.747438
      5          6           0       -1.784126    1.951824    0.115984
      6          9           0       -1.442797    3.187268   -0.270011
      7          9           0       -2.021195    1.971939    1.430838
      8          9           0       -2.916597    1.607207   -0.510085
      9          8           0       -0.996982   -1.167573    2.882242
     10          1           0       -0.788320   -0.480401    2.227509
     11          1           0       -0.934599   -0.751596    3.745474
     12          8           0        1.789415   -1.754073    0.390994
     13          1           0        1.261184   -0.972850    0.623404
     14          1           0        1.425898   -2.472663    0.954154
     15          8           0        3.778713    0.181750   -2.293756
     16          1           0        4.392477    0.044405   -3.018633
     17          1           0        4.179912   -0.211785   -1.488343
     18          8           0        4.405223   -1.033118    0.058307
     19          1           0        3.515048   -1.368023    0.299715
     20          1           0        5.023947   -1.747555    0.225247
     21          8           0        1.277058   -0.801058   -2.141846
     22          1           0        2.162426   -0.412746   -2.337420
     23          1           0        1.436135   -1.410306   -1.393415
     24          8           0        0.467977   -3.364167    2.136128
     25          1           0       -0.110043   -2.664807    2.508405
     26          1           0       -0.108721   -4.082555    1.865452
 ---------------------------------------------------------------------
                    Distance matrix (angstroms):
                    1          2          3          4          5
     1  C    0.000000
     2  O    1.224155   0.000000
     3  O    1.280619   2.252000   0.000000
     4  H    1.969405   2.468535   1.062957   0.000000
     5  C    1.550661   2.405737   2.354527   3.327866   0.000000
     6  F    2.375987   3.298524   2.793706   3.791653   1.338589
     7  F    2.377869   2.637210   3.494853   4.339563   1.336206
     8  F    2.376357   3.313128   2.774541   3.753313   1.339109
     9  O    3.771439   2.808686   4.855300   4.998590   4.242925
    10  H    2.837901   1.876325   3.967778   4.179718   3.371333
    11  H    4.324537   3.355449   5.499522   5.711257   4.604712
    12  O    3.692274   2.826773   3.917225   3.231409   5.155531
    13  H    2.839168   1.884255   3.270923   2.795864   4.252659
    14  H    4.170792   3.201208   4.539382   3.940180   5.530177
    15  O    4.951013   4.890553   4.333403   3.496755   6.315472
    16  H    5.838423   5.826824   5.121180   4.263606   7.184323
    17  H    5.128012   4.829190   4.727908   3.883094   6.544067
    18  O    5.438392   4.748488   5.414607   4.622893   6.871772
    19  H    4.795491   4.012275   4.870371   4.092820   6.255908
    20  H    6.299080   5.548205   6.282069   5.447173   7.749013
    21  O    3.235175   3.336500   2.482379   1.419987   4.695424
    22  H    3.774735   3.843683   3.014399   2.017653   5.213986
    23  H    3.360407   3.111171   2.953361   1.968712   4.894107
    24  O    5.039892   4.009037   5.650012   5.256782   6.116592
    25  H    4.559859   3.506752   5.348442   5.135202   5.462555
    26  H    5.472561   4.566404   5.997654   5.601286   6.502411
                    6          7          8          9         10
     6  F    0.000000
     7  F    2.168976   0.000000
     8  F    2.174009   2.168399   0.000000
     9  O    5.394450   3.607232   4.784581   0.000000
    10  H    4.485281   2.858083   4.047480   0.971813   0.000000
    11  H    5.647746   3.735756   5.253766   0.960260   1.548923
    12  O    5.941462   5.430027   5.852922   3.783425   3.411707
    13  H    5.041457   4.483051   5.039380   3.199934   2.648797
    14  H    6.462415   5.644835   6.135682   3.360227   3.239336
    15  O    6.355537   7.121538   7.073937   7.170697   6.460501
    16  H    7.175161   8.040420   7.884017   8.083036   7.391757
    17  H    6.682271   7.193330   7.390951   6.842205   6.209914
    18  O    7.219334   7.225860   7.804065   6.097254   5.655424
    19  H    6.756885   6.563899   7.132589   5.202696   4.798254
    20  H    8.149634   8.057426   8.651438   6.606632   6.276717
    21  O    5.177656   5.597504   5.103834   5.526938   4.843539
    22  H    5.498355   6.114668   5.763318   6.147885   5.435996
    23  H    5.539672   5.600813   5.369537   4.925466   4.350173
    24  O    7.236149   5.930214   6.570566   2.743686   3.146861
    25  H    6.613819   5.129626   5.936171   1.779922   2.304472
    26  H    7.693522   6.364224   6.775008   3.212474   3.683538
                   11         12         13         14         15
    11  H    0.000000
    12  O    4.435961   0.000000
    13  H    3.823315   0.971263   0.000000
    14  H    4.040481   0.982682   1.544657   0.000000
    15  O    7.717431   3.861684   4.022546   4.809425   0.000000
    16  H    8.646646   4.651452   4.909606   5.560508   0.959696
    17  H    7.337742   3.409551   3.682074   4.319948   0.982101
    18  O    6.495241   2.733662   3.194988   3.428004   2.720409
    19  H    5.661501   1.770644   2.311026   2.452156   3.032723
    20  H    6.992010   3.238783   3.862264   3.742065   3.408549
    21  O    6.289230   2.754274   2.770627   3.521595   2.692074
    22  H    6.834324   3.063093   3.145224   3.952238   1.722706
    23  H    5.697583   1.851242   2.071119   2.576778   2.972024
    24  O    3.373832   2.717368   2.938691   1.763364   6.569503
    25  H    2.422934   2.986771   2.880314   2.193565   6.803386
    26  H    3.913035   3.346457   3.617954   2.403595   7.113048
                   16         17         18         19         20
    16  H    0.000000
    17  H    1.566079   0.000000
    18  O    3.260181   1.765638   0.000000
    19  H    3.711639   2.230713   0.981249   0.000000
    20  H    3.759339   2.450994   0.959744   1.557680   0.000000
    21  O    3.345055   3.033293   3.831441   3.360248   4.531905
    22  H    2.376166   2.198083   3.339836   3.113940   4.066605
    23  H    3.673891   2.995626   3.326448   2.681484   3.950469
    24  O    7.320629   6.070647   5.025239   4.079417   5.198246
    25  H    7.626313   6.355707   5.390084   4.438608   5.693155
    26  H    7.819646   6.680058   5.739384   4.790816   5.872545
                   21         22         23         24         25
    21  O    0.000000
    22  H    0.986363   0.000000
    23  H    0.978078   1.553631   0.000000
    24  O    5.052246   5.620913   4.148804   0.000000
    25  H    5.198311   5.806712   4.380483   0.980715   0.000000
    26  H    5.361627   6.024097   4.488620   0.960171   1.556727
                   26
    26  H    0.000000
 Stoichiometry    C2H13F3O8
 Framework group  C1[X(C2H13F3O8)]
 Deg. of freedom    72
 Full point group                 C1      NOp   1
 Largest Abelian subgroup         C1      NOp   1
 Largest concise Abelian subgroup C1      NOp   1
                         Standard orientation:                         
 ---------------------------------------------------------------------
 Center     Atomic      Atomic             Coordinates (Angstroms)
 Number     Number       Type             X           Y           Z
 ---------------------------------------------------------------------
      1          6           0       -1.190549   -0.533966    0.097764
      2          8           0       -0.531021    0.394864   -0.350402
      3          8           0       -0.785236   -1.519824    0.807546
      4          1           0        0.248697   -1.481582    1.051259
      5          6           0       -2.714397   -0.601070   -0.181406
      6          9           0       -3.015954   -1.712835   -0.863215
      7          9           0       -3.109640    0.453803   -0.900066
      8          9           0       -3.400368   -0.607021    0.968646
      9          8           0       -0.816786    3.188856   -0.376207
     10          1           0       -0.906715    2.227902   -0.489779
     11          1           0       -1.102420    3.590151   -1.200511
     12          8           0        2.185659    0.957800    0.191258
     13          1           0        1.301345    0.798540   -0.177494
     14          1           0        2.174449    1.904032    0.456180
     15          8           0        3.230742   -2.729548   -0.281889
     16          1           0        3.921143   -3.351461   -0.041917
     17          1           0        3.660074   -1.972826   -0.737485
     18          8           0        4.059690   -0.350550   -1.308454
     19          1           0        3.450531    0.246368   -0.823208
     20          1           0        4.929192    0.054263   -1.273789
     21          8           0        1.614639   -1.431838    1.436083
     22          1           0        2.185487   -2.024111    0.891788
     23          1           0        1.960446   -0.532978    1.265482
     24          8           0        1.665633    3.570322    0.728279
     25          1           0        0.762328    3.579028    0.346487
     26          1           0        1.592228    3.926694    1.616839
 ---------------------------------------------------------------------
 Rotational constants (GHZ):           0.5842922           0.3312769           0.2404439
 Standard basis: 6-31++G(d,p) (6D, 7F)
 There are   325 symmetry adapted cartesian basis functions of A   symmetry.
 There are   325 symmetry adapted basis functions of A   symmetry.
   325 basis functions,   520 primitive gaussians,   325 cartesian basis functions
    58 alpha electrons       58 beta electrons
       nuclear repulsion energy       974.2866498159 Hartrees.
 NAtoms=   26 NActive=   26 NUniq=   26 SFac= 1.00D+00 NAtFMM=   60 NAOKFM=F Big=F
 Integral buffers will be    131072 words long.
 Raffenetti 2 integral format.
 Two-electron integral symmetry is turned on.
 Nuclear repulsion after empirical dispersion term =      974.2739247305 Hartrees.
 One-electron integrals computed using PRISM.
 NBasis=   325 RedAO= T EigKep=  3.88D-05  NBF=   325
 NBsUse=   325 1.00D-06 EigRej= -1.00D+00 NBFU=   325
 Initial guess from the checkpoint file:  "/local_scratch/slurm.5787767/Gau-4058348.chk"
 B after Tr=    -0.000000    0.000000   -0.000000
         Rot=    0.999974   -0.004203   -0.000325   -0.005915 Ang=  -0.83 deg.
 ExpMin= 3.60D-02 ExpMax= 7.00D+03 ExpMxC= 1.05D+03 IAcc=3 IRadAn=         5 AccDes= 0.00D+00
 Harris functional with IExCor= 4639 and IRadAn=       5 diagonalized for initial guess.
 HarFok:  IExCor= 4639 AccDes= 0.00D+00 IRadAn=         5 IDoV= 1 UseB2=F ITyADJ=14
 ICtDFT=  3500011 ScaDFX=  1.000000  1.000000  1.000000  1.000000
 FoFCou: FMM=F IPFlag=           0 FMFlag=      100000 FMFlg1=           0
         NFxFlg=           0 DoJE=T BraDBF=F KetDBF=T FulRan=T
         wScrn=  0.000000 ICntrl=       500 IOpCl=  0 I1Cent=   200000004 NGrid=           0
         NMat0=    1 NMatS0=      1 NMatT0=    0 NMatD0=    1 NMtDS0=    0 NMtDT0=    0
 Petite list used in FoFCou.
 Requested convergence on RMS density matrix=1.00D-10 within 128 cycles.
 Requested convergence on MAX density matrix=1.00D-08.
 Requested convergence on             energy=1.00D-08.
 No special actions if energy rises.
 SCF Done:  E(RwB97XD) =  -985.244890917     A.U. after   15 cycles
            NFock= 15  Conv=0.92D-10     -V/T= 2.0083
 Calling FoFJK, ICntrl=      2127 FMM=F ISym2X=0 I1Cent= 0 IOpClX= 0 NMat=1 NMatS=1 NMatT=0.
 ***** Axes restored to original set *****
 -------------------------------------------------------------------
 Center     Atomic                   Forces (Hartrees/Bohr)
 Number     Number              X              Y              Z
 -------------------------------------------------------------------
      1        6           0.000044252    0.000136206   -0.000510760
      2        8           0.000163957   -0.000772088    0.001569396
      3        8          -0.000085827    0.000252284   -0.001301260
      4        1           0.000489122   -0.000626895   -0.000377737
      5        6           0.000304727   -0.000456959   -0.000218842
      6        9          -0.000537657   -0.000383793    0.000289903
      7        9          -0.000243574    0.000292045   -0.000539575
      8        9           0.000414240    0.000596535    0.000537332
      9        8           0.000443465    0.000146745    0.000202731
     10        1          -0.000194290    0.000092401    0.000027653
     11        1          -0.000215094   -0.000149529   -0.000078426
     12        8           0.000598557   -0.001243976   -0.000043213
     13        1          -0.000668959    0.001225428    0.000256569
     14        1          -0.000119777   -0.000019119   -0.000478105
     15        8           0.000184926   -0.000332552    0.000052120
     16        1          -0.000201588    0.000070898    0.000283882
     17        1           0.000005839    0.000174934   -0.000434057
     18        8          -0.000537429   -0.000733722   -0.000053092
     19        1           0.000339771    0.000269839    0.000138555
     20        1           0.000153402    0.000428087    0.000047830
     21        8          -0.000284864    0.000528448    0.001796082
     22        1           0.000382578    0.000391990   -0.000700916
     23        1          -0.000481469    0.000046390   -0.000624773
     24        8          -0.000656107    0.000534926    0.000273576
     25        1           0.000495556   -0.000653092   -0.000194438
     26        1           0.000206243    0.000184570    0.000079564
 -------------------------------------------------------------------
 Cartesian Forces:  Max     0.001796082 RMS     0.000517652

 GradGradGradGradGradGradGradGradGradGradGradGradGradGradGradGradGradGrad
 Berny optimization.
 Using GEDIIS/GDIIS optimizer.
 FormGI is forming the generalized inverse of G from B-inverse, IUseBI=4.
 Internal  Forces:  Max     0.001282649 RMS     0.000301539
 Search for a local minimum.
 Step number   7 out of a maximum of  156
 All quantities printed in internal units (Hartrees-Bohrs-Radians)
 Mixed Optimization -- En-DIIS/RFO-DIIS
 Swapping is turned off.
 Update second derivatives using D2CorX and points    6    7
 DE= -1.73D-04 DEPred=-1.32D-04 R= 1.31D+00
 TightC=F SS=  1.41D+00  RLast= 3.43D-01 DXNew= 1.2000D+00 1.0291D+00
 Trust test= 1.31D+00 RLast= 3.43D-01 DXMaxT set to 1.03D+00
 ITU=  1  1 -1  1  0  1  0
     Eigenvalues ---    0.00036   0.00043   0.00060   0.00125   0.00129
     Eigenvalues ---    0.00164   0.00256   0.00293   0.00416   0.00432
     Eigenvalues ---    0.00504   0.00592   0.00722   0.00845   0.00874
     Eigenvalues ---    0.00958   0.01106   0.01176   0.01298   0.01429
     Eigenvalues ---    0.01605   0.01621   0.01656   0.01756   0.01790
     Eigenvalues ---    0.01991   0.02226   0.02300   0.02509   0.02578
     Eigenvalues ---    0.02712   0.02800   0.02872   0.02929   0.03180
     Eigenvalues ---    0.03330   0.03421   0.04364   0.04558   0.05164
     Eigenvalues ---    0.05899   0.06387   0.06852   0.07112   0.07313
     Eigenvalues ---    0.08402   0.12020   0.13900   0.19480   0.21006
     Eigenvalues ---    0.22678   0.24288   0.25915   0.27442   0.37919
     Eigenvalues ---    0.39996   0.40368   0.40971   0.41414   0.45129
     Eigenvalues ---    0.47738   0.48684   0.49604   0.51807   0.57662
     Eigenvalues ---    0.58366   0.58968   0.59424   0.59808   0.60424
     Eigenvalues ---    0.70811   1.49987
 En-DIIS/RFO-DIIS/Sim-DIIS IScMMF=       -3 using points:     7    6
 RFO step:  Lambda=-2.00705953D-04.
 DidBck=F Rises=F RFO-DIIS coefs:    2.29126   -1.29126
 Iteration  1 RMS(Cart)=  0.05703423 RMS(Int)=  0.00258618
 Iteration  2 RMS(Cart)=  0.00277913 RMS(Int)=  0.00057579
 Iteration  3 RMS(Cart)=  0.00000434 RMS(Int)=  0.00057578
 Iteration  4 RMS(Cart)=  0.00000000 RMS(Int)=  0.00057578
 Variable       Old X    -DE/DX   Delta X   Delta X   Delta X     New X
                                 (Linear)    (Quad)   (Total)
    R1        2.31332   0.00128  -0.00264   0.00373   0.00108   2.31439
    R2        2.42002   0.00102  -0.00065   0.00114   0.00044   2.42046
    R3        2.93033   0.00009  -0.00036   0.00073   0.00037   2.93070
    R4        3.54574   0.00006   0.00885   0.00558   0.01454   3.56029
    R5        3.56073  -0.00042   0.00271  -0.00278  -0.00011   3.56061
    R6        2.00870   0.00004   0.00390   0.00676   0.01064   2.01933
    R7        2.68339  -0.00083  -0.01139  -0.01722  -0.02864   2.65475
    R8        2.52957  -0.00057  -0.00025   0.00105   0.00081   2.53038
    R9        2.52506  -0.00048  -0.00107   0.00121   0.00014   2.52520
   R10        2.53055  -0.00076  -0.00549   0.00108  -0.00442   2.52613
   R11        1.83646   0.00004  -0.00149   0.00042  -0.00093   1.83553
   R12        1.81463  -0.00015  -0.00089   0.00021  -0.00067   1.81396
   R13        3.36357   0.00011   0.00221   0.00024   0.00249   3.36606
   R14        1.83542   0.00100   0.00081   0.00014   0.00093   1.83635
   R15        1.85700  -0.00023   0.00008  -0.00075  -0.00080   1.85620
   R16        3.34603   0.00009   0.00028   0.00295   0.00338   3.34941
   R17        3.49834   0.00023   0.01782  -0.00754   0.01014   3.50848
   R18        3.33227   0.00004   0.00592   0.00041   0.00623   3.33850
   R19        1.81356  -0.00035  -0.00088   0.00028  -0.00061   1.81295
   R20        1.85590  -0.00034  -0.00097  -0.00177  -0.00249   1.85342
   R21        3.25544  -0.00019  -0.00299  -0.00943  -0.01258   3.24287
   R22        3.33657   0.00012   0.00381  -0.00155   0.00250   3.33907
   R23        1.85429  -0.00028  -0.00060  -0.00064  -0.00103   1.85327
   R24        1.81365  -0.00021  -0.00132   0.00027  -0.00106   1.81260
   R25        1.86396   0.00042  -0.00038   0.00208   0.00147   1.86543
   R26        1.84830  -0.00031  -0.00047   0.00024  -0.00052   1.84778
   R27        1.85328  -0.00071  -0.00273   0.00156  -0.00115   1.85214
   R28        1.81446  -0.00028  -0.00079   0.00019  -0.00060   1.81386
    A1        2.23509   0.00031   0.00037   0.00175   0.00218   2.23727
    A2        2.09021  -0.00024   0.00066  -0.00296  -0.00236   2.08785
    A3        1.95789  -0.00007  -0.00101   0.00121   0.00013   1.95801
    A4        2.29237   0.00033  -0.00009   0.01582   0.01567   2.30804
    A5        2.28218  -0.00048  -0.00566   0.00204  -0.00420   2.27798
    A6        1.56303   0.00016   0.01650  -0.00919   0.00715   1.57019
    A7        1.99022  -0.00036   0.00039   0.00236   0.00286   1.99308
    A8        1.92733   0.00050  -0.00387  -0.00043  -0.00432   1.92301
    A9        1.93194   0.00055   0.00015   0.00046   0.00059   1.93253
   A10        1.92728   0.00063   0.00796   0.00067   0.00862   1.93590
   A11        1.89136  -0.00055  -0.00215  -0.00021  -0.00237   1.88899
   A12        1.89478  -0.00060  -0.00124  -0.00024  -0.00147   1.89331
   A13        1.89008  -0.00059  -0.00098  -0.00027  -0.00127   1.88881
   A14        1.86021   0.00003   0.00068   0.00170   0.00083   1.86104
   A15        1.92443  -0.00000   0.00644   0.00675   0.01268   1.93711
   A16        2.11862   0.00017   0.02754   0.00490   0.03140   2.15001
   A17        1.82333  -0.00009  -0.00334   0.00249  -0.00121   1.82212
   A18        1.94658   0.00001  -0.01502  -0.00032  -0.01546   1.93112
   A19        1.54829  -0.00000   0.00233  -0.00670  -0.00419   1.54410
   A20        2.15256  -0.00002   0.00886  -0.00582   0.00344   2.15599
   A21        2.23647   0.00017   0.02457   0.00061   0.02521   2.26168
   A22        1.66675  -0.00007  -0.02214   0.00888  -0.01403   1.65272
   A23        2.83975  -0.00020  -0.00589  -0.00675  -0.01267   2.82708
   A24        1.87635  -0.00007   0.00243  -0.00148   0.00095   1.87731
   A25        2.13117   0.00011   0.00348  -0.00178   0.00248   2.13365
   A26        1.83981   0.00004   0.00218  -0.00251  -0.00120   1.83861
   A27        1.83228   0.00021   0.01987   0.00776   0.02500   1.85728
   A28        2.19065  -0.00009   0.03327   0.00930   0.04056   2.23121
   A29        1.86291   0.00009   0.00277   0.00347   0.00329   1.86621
   A30        1.96723   0.00017   0.01880   0.00616   0.02487   1.99210
   A31        1.90183   0.00036   0.02077  -0.01300   0.00788   1.90972
   A32        1.82447   0.00018  -0.00606   0.01720   0.00914   1.83360
   A33        2.65576   0.00008  -0.01376   0.01124  -0.00343   2.65233
   A34        1.78656   0.00032   0.00891  -0.00270   0.00619   1.79275
   A35        2.11248  -0.00010   0.00396   0.00298   0.00683   2.11932
   A36        1.86142  -0.00005  -0.00036   0.00016  -0.00023   1.86120
   A37        3.15243   0.00009   0.00413  -0.00752  -0.00312   3.14931
   A38        2.80331  -0.00026  -0.01983  -0.00279  -0.02219   2.78112
   A39        3.13442   0.00008   0.00746  -0.01309  -0.00527   3.12915
   A40        2.87417   0.00004  -0.00863  -0.00200  -0.01102   2.86315
   A41        2.90456  -0.00007   0.00138  -0.00423  -0.00356   2.90100
   A42        3.11371   0.00005   0.01192   0.00188   0.01355   3.12727
   A43        2.91986   0.00000  -0.00185  -0.00209  -0.00379   2.91608
   A44        3.09857  -0.00006  -0.00545   0.00390  -0.00156   3.09701
   A45        3.23916  -0.00010   0.01923  -0.01196   0.00644   3.24559
   A46        3.45394   0.00028  -0.00396  -0.00011  -0.00423   3.44971
   A47        3.01625  -0.00010  -0.00238   0.00197  -0.00156   3.01470
   A48        3.10004   0.00011  -0.01804   0.00118  -0.01598   3.08406
   A49        3.39316   0.00036   0.00886  -0.00480   0.00597   3.39913
   A50        3.07350   0.00030   0.01676   0.00225   0.01866   3.09216
    D1       -2.43442   0.00004  -0.04365   0.00004  -0.04368  -2.47810
    D2       -0.02350   0.00012  -0.01355   0.01644   0.00288  -0.02062
    D3        0.70650   0.00002  -0.03477   0.00368  -0.03112   0.67538
    D4        3.11742   0.00010  -0.00467   0.02008   0.01544   3.13286
    D5        0.04194  -0.00003   0.00406  -0.00806  -0.00402   0.03792
    D6       -3.09902  -0.00002  -0.00427  -0.01147  -0.01581  -3.11483
    D7        2.07334   0.00001  -0.08638   0.00052  -0.08586   1.98747
    D8       -0.02118   0.00001  -0.08125   0.00076  -0.08048  -0.10167
    D9       -2.11407  -0.00001  -0.08527   0.00037  -0.08493  -2.19900
   D10       -1.06883  -0.00001  -0.07882   0.00361  -0.07520  -1.14403
   D11        3.11984  -0.00000  -0.07369   0.00386  -0.06982   3.05002
   D12        1.02694  -0.00003  -0.07771   0.00346  -0.07427   0.95268
   D13       -1.81293  -0.00018   0.06661   0.02352   0.09042  -1.72250
   D14        2.18828  -0.00034   0.02187   0.01395   0.03607   2.22434
   D15        1.95269   0.00014   0.05811   0.01220   0.07014   2.02283
   D16       -0.32929  -0.00002   0.01337   0.00263   0.01578  -0.31351
   D17       -2.24544  -0.00016  -0.00884  -0.01959  -0.02818  -2.27362
   D18        1.55979  -0.00010   0.00131  -0.01723  -0.01607   1.54373
   D19       -0.02655   0.00002   0.01862  -0.02142  -0.00249  -0.02904
   D20        0.31139   0.00001   0.00884   0.00087   0.00999   0.32138
   D21       -2.16656   0.00007   0.01898   0.00322   0.02210  -2.14446
   D22        2.53028   0.00019   0.03629  -0.00096   0.03568   2.56596
   D23       -1.77956  -0.00045  -0.02320  -0.00925  -0.03205  -1.81161
   D24        0.24894   0.00013  -0.00473   0.00520   0.00017   0.24910
   D25        0.19000   0.00010  -0.02477   0.00345  -0.02132   0.16868
   D26       -1.99765   0.00010  -0.03280   0.00169  -0.03087  -2.02852
   D27       -1.95496  -0.00017  -0.05824  -0.00966  -0.06847  -2.02343
   D28        2.14057  -0.00017  -0.06627  -0.01142  -0.07802   2.06256
   D29       -0.02687  -0.00003  -0.04218  -0.02692  -0.06896  -0.09583
   D30        2.21696  -0.00013  -0.06016  -0.02975  -0.08996   2.12700
   D31       -1.77162  -0.00003  -0.05222  -0.02033  -0.07246  -1.84408
   D32       -1.27803  -0.00003  -0.03479  -0.02252  -0.05716  -1.33519
   D33        2.68075  -0.00008  -0.09938  -0.04210  -0.14177   2.53897
   D34        2.76838   0.00007  -0.01424  -0.02204  -0.03622   2.73216
   D35        0.44397   0.00002  -0.07883  -0.04162  -0.12083   0.32315
   D36        0.27471  -0.00007  -0.04019  -0.02712  -0.06667   0.20805
   D37       -2.04970  -0.00011  -0.10478  -0.04670  -0.15127  -2.20097
   D38        0.59546   0.00006  -0.08205   0.07415  -0.00763   0.58783
   D39        2.47105  -0.00001  -0.07913   0.07203  -0.00698   2.46407
   D40       -1.35071   0.00005  -0.06681   0.07498   0.00836  -1.34235
   D41       -0.02362  -0.00005   0.03620   0.02728   0.06336   0.03974
   D42        2.04129   0.00009   0.04506   0.02703   0.07208   2.11337
   D43       -2.39128  -0.00010   0.06693   0.02742   0.09422  -2.29705
   D44       -0.29148   0.00018   0.11401   0.04890   0.16378  -0.12770
   D45       -0.13114  -0.00001   0.07024   0.02205   0.09196  -0.03918
   D46        1.96865   0.00027   0.11732   0.04353   0.16151   2.13017
   D47       -2.32204   0.00029  -0.04268  -0.01398  -0.05661  -2.37865
   D48        1.97257  -0.00021  -0.06946  -0.01176  -0.08099   1.89158
   D49        1.84968   0.00035  -0.04288  -0.00749  -0.05013   1.79956
   D50       -0.13889  -0.00016  -0.06966  -0.00527  -0.07451  -0.21340
   D51       -0.82563  -0.00034   0.07617  -0.06608   0.01008  -0.81556
   D52        1.28140   0.00015   0.10513  -0.05591   0.04889   1.33029
         Item               Value     Threshold  Converged?
 Maximum Force            0.001283     0.000015     NO 
 RMS     Force            0.000302     0.000010     NO 
 Maximum Displacement     0.233426     0.000060     NO 
 RMS     Displacement     0.057092     0.000040     NO 
 Predicted change in Energy=-1.215316D-04
 GradGradGradGradGradGradGradGradGradGradGradGradGradGradGradGradGradGrad

                          Input orientation:                          
 ---------------------------------------------------------------------
 Center     Atomic      Atomic             Coordinates (Angstroms)
 Number     Number       Type             X           Y           Z
 ---------------------------------------------------------------------
      1          6           0       -0.659421    0.941047   -0.220186
      2          8           0       -0.122125    0.303466    0.676896
      3          8           0       -0.412740    0.902393   -1.476466
      4          1           0        0.337748    0.194078   -1.753832
      5          6           0       -1.780339    1.955520    0.125573
      6          9           0       -1.374931    3.202355   -0.146487
      7          9           0       -2.092528    1.891228    1.423281
      8          9           0       -2.885790    1.705286   -0.583173
      9          8           0       -0.990609   -1.182450    2.898793
     10          1           0       -0.797103   -0.488165    2.247648
     11          1           0       -0.980912   -0.760784    3.761069
     12          8           0        1.772762   -1.773520    0.369870
     13          1           0        1.239935   -0.996642    0.608338
     14          1           0        1.418042   -2.495417    0.933675
     15          8           0        3.802802    0.135859   -2.357287
     16          1           0        4.409336   -0.064332   -3.073135
     17          1           0        4.190180   -0.224828   -1.531585
     18          8           0        4.370404   -0.981547    0.054934
     19          1           0        3.492036   -1.350682    0.287296
     20          1           0        5.025567   -1.626649    0.328141
     21          8           0        1.281756   -0.767513   -2.150998
     22          1           0        2.171314   -0.396155   -2.363662
     23          1           0        1.436923   -1.393634   -1.416156
     24          8           0        0.487461   -3.371531    2.153318
     25          1           0       -0.085203   -2.671805    2.531540
     26          1           0       -0.090076   -4.099993    1.914341
 ---------------------------------------------------------------------
                    Distance matrix (angstroms):
                    1          2          3          4          5
     1  C    0.000000
     2  O    1.224725   0.000000
     3  O    1.280854   2.253916   0.000000
     4  H    1.975951   2.476265   1.068586   0.000000
     5  C    1.550858   2.404768   2.354980   3.334836   0.000000
     6  F    2.372952   3.263593   2.825682   3.816616   1.339019
     7  F    2.378575   2.638288   3.493997   4.345182   1.336279
     8  F    2.381709   3.345252   2.749288   3.747718   1.336772
     9  O    3.787737   2.810523   4.880922   5.030535   4.261605
    10  H    2.855137   1.884022   3.993797   4.214877   3.382536
    11  H    4.341656   3.373762   5.524559   5.750197   4.608061
    12  O    3.692229   2.828203   3.917382   3.231225   5.156543
    13  H    2.837013   1.884195   3.268651   2.794925   4.250926
    14  H    4.178101   3.204964   4.550347   3.952608   5.540172
    15  O    5.012680   4.963810   4.374267   3.517690   6.375517
    16  H    5.902745   5.893398   5.170718   4.287792   7.254213
    17  H    5.157292   4.873649   4.739255   3.881508   6.568652
    18  O    5.391772   4.713907   5.364036   4.573406   6.816377
    19  H    4.769083   3.993764   4.840917   4.062267   6.225356
    20  H    6.262013   5.508694   6.263213   5.442913   7.693719
    21  O    3.227287   3.333896   2.472832   1.404831   4.687655
    22  H    3.794161   3.872250   3.025009   2.020453   5.228979
    23  H    3.357936   3.113141   2.949005   1.960367   4.893315
    24  O    5.054423   4.007122   5.679095   5.291673   6.134503
    25  H    4.577600   3.506182   5.380175   5.172677   5.484004
    26  H    5.503857   4.574139   6.051904   5.663706   6.536506
                    6          7          8          9         10
     6  F    0.000000
     7  F    2.167527   0.000000
     8  F    2.171314   2.165571   0.000000
     9  O    5.352378   3.583135   4.904571   0.000000
    10  H    4.436858   2.831822   4.145768   0.971322   0.000000
    11  H    5.579491   3.705956   5.346261   0.959905   1.548726
    12  O    5.910493   5.429596   5.891730   3.792234   3.432549
    13  H    5.003885   4.484332   5.073629   3.202504   2.663721
    14  H    6.436773   5.639722   6.202394   3.374488   3.265341
    15  O    6.410924   7.220036   7.095621   7.234715   6.538651
    16  H    7.259081   8.143476   7.908875   8.128562   7.456364
    17  H    6.680908   7.258191   7.395550   6.883739   6.262981
    18  O    7.110167   7.203797   7.763929   6.071932   5.635117
    19  H    6.678748   6.556507   7.125539   5.190600   4.794124
    20  H    8.031869   8.015114   8.632603   6.557434   6.235714
    21  O    5.180338   5.588396   5.093255   5.553036   4.873169
    22  H    5.517335   6.144380   5.758514   6.189463   5.484901
    23  H    5.535494   5.595511   5.383587   4.955431   4.385682
    24  O    7.209271   5.906431   6.681412   2.744540   3.157974
    25  H    6.583387   5.106747   6.058354   1.781240   2.314235
    26  H    7.695593   6.336062   6.910488   3.208140   3.695440
                   11         12         13         14         15
    11  H    0.000000
    12  O    4.484260   0.000000
    13  H    3.863613   0.971756   0.000000
    14  H    4.093664   0.982261   1.543985   0.000000
    15  O    7.818067   3.899253   4.079924   4.841603   0.000000
    16  H    8.731905   4.661237   4.946469   5.559905   0.959374
    17  H    7.418870   3.443528   3.725442   4.349463   0.980785
    18  O    6.513122   2.733890   3.179044   3.432263   2.718378
    19  H    5.694062   1.772432   2.302254   2.455539   3.049622
    20  H    6.972267   3.256387   3.847912   3.759743   3.437020
    21  O    6.330265   2.758244   2.769149   3.538281   2.685947
    22  H    6.897957   3.086774   3.171882   3.980798   1.716051
    23  H    5.748920   1.856607   2.072434   2.595378   2.970263
    24  O    3.399557   2.717779   2.931429   1.766659   6.605969
    25  H    2.442548   2.988606   2.874172   2.200915   6.848371
    26  H    3.918457   3.356789   3.620132   2.410558   7.165454
                   16         17         18         19         20
    16  H    0.000000
    17  H    1.565301   0.000000
    18  O    3.260003   1.766960   0.000000
    19  H    3.713305   2.250173   0.980706   0.000000
    20  H    3.793317   2.474177   0.959185   1.558699   0.000000
    21  O    3.335649   3.022765   3.801539   3.342259   4.571691
    22  H    2.371118   2.190325   3.320887   3.111752   4.111772
    23  H    3.653473   2.993302   3.307451   2.669659   3.996903
    24  O    7.323556   6.098391   5.019212   4.073492   5.193293
    25  H    7.642786   6.385576   5.370566   4.424775   5.662798
    26  H    7.836209   6.723979   5.751346   4.799740   5.899429
                   21         22         23         24         25
    21  O    0.000000
    22  H    0.987141   0.000000
    23  H    0.977802   1.559507   0.000000
    24  O    5.093029   5.664921   4.189833   0.000000
    25  H    5.236513   5.850936   4.419829   0.980108   0.000000
    26  H    5.432709   6.093735   4.555031   0.959851   1.555852
                   26
    26  H    0.000000
 Stoichiometry    C2H13F3O8
 Framework group  C1[X(C2H13F3O8)]
 Deg. of freedom    72
 Full point group                 C1      NOp   1
 Largest Abelian subgroup         C1      NOp   1
 Largest concise Abelian subgroup C1      NOp   1
                         Standard orientation:                         
 ---------------------------------------------------------------------
 Center     Atomic      Atomic             Coordinates (Angstroms)
 Number     Number       Type             X           Y           Z
 ---------------------------------------------------------------------
      1          6           0       -1.188744   -0.536815    0.109362
      2          8           0       -0.540837    0.410050   -0.319142
      3          8           0       -0.772053   -1.537118    0.792259
      4          1           0        0.268682   -1.500778    1.031895
      5          6           0       -2.710324   -0.617912   -0.179388
      6          9           0       -2.974796   -1.663410   -0.973088
      7          9           0       -3.134994    0.490663   -0.792867
      8          9           0       -3.404331   -0.760288    0.954209
      9          8           0       -0.835504    3.204743   -0.362784
     10          1           0       -0.934730    2.245500   -0.478862
     11          1           0       -1.175762    3.614733   -1.161251
     12          8           0        2.177372    0.976412    0.218727
     13          1           0        1.290131    0.819296   -0.145179
     14          1           0        2.168371    1.921926    0.484733
     15          8           0        3.306090   -2.726183   -0.251334
     16          1           0        4.028118   -3.297005    0.019289
     17          1           0        3.694954   -1.964829   -0.732026
     18          8           0        4.000378   -0.334450   -1.340902
     19          1           0        3.417562    0.266051   -0.829524
     20          1           0        4.845258    0.109766   -1.435167
     21          8           0        1.621673   -1.450125    1.406593
     22          1           0        2.209790   -2.039364    0.876157
     23          1           0        1.966421   -0.547174    1.258521
     24          8           0        1.655989    3.596250    0.719662
     25          1           0        0.754203    3.601798    0.335783
     26          1           0        1.583642    3.979117    1.596869
 ---------------------------------------------------------------------
 Rotational constants (GHZ):           0.5789899           0.3317791           0.2395630
 Standard basis: 6-31++G(d,p) (6D, 7F)
 There are   325 symmetry adapted cartesian basis functions of A   symmetry.
 There are   325 symmetry adapted basis functions of A   symmetry.
   325 basis functions,   520 primitive gaussians,   325 cartesian basis functions
    58 alpha electrons       58 beta electrons
       nuclear repulsion energy       973.5607256418 Hartrees.
 NAtoms=   26 NActive=   26 NUniq=   26 SFac= 1.00D+00 NAtFMM=   60 NAOKFM=F Big=F
 Integral buffers will be    131072 words long.
 Raffenetti 2 integral format.
 Two-electron integral symmetry is turned on.
 Nuclear repulsion after empirical dispersion term =      973.5480647466 Hartrees.
 One-electron integrals computed using PRISM.
 NBasis=   325 RedAO= T EigKep=  3.96D-05  NBF=   325
 NBsUse=   325 1.00D-06 EigRej= -1.00D+00 NBFU=   325
 Initial guess from the checkpoint file:  "/local_scratch/slurm.5787767/Gau-4058348.chk"
 B after Tr=     0.000000   -0.000000    0.000000
         Rot=    0.999979   -0.005266   -0.000888   -0.003793 Ang=  -0.75 deg.
 ExpMin= 3.60D-02 ExpMax= 7.00D+03 ExpMxC= 1.05D+03 IAcc=3 IRadAn=         5 AccDes= 0.00D+00
 Harris functional with IExCor= 4639 and IRadAn=       5 diagonalized for initial guess.
 HarFok:  IExCor= 4639 AccDes= 0.00D+00 IRadAn=         5 IDoV= 1 UseB2=F ITyADJ=14
 ICtDFT=  3500011 ScaDFX=  1.000000  1.000000  1.000000  1.000000
 FoFCou: FMM=F IPFlag=           0 FMFlag=      100000 FMFlg1=           0
         NFxFlg=           0 DoJE=T BraDBF=F KetDBF=T FulRan=T
         wScrn=  0.000000 ICntrl=       500 IOpCl=  0 I1Cent=   200000004 NGrid=           0
         NMat0=    1 NMatS0=      1 NMatT0=    0 NMatD0=    1 NMtDS0=    0 NMtDT0=    0
 Petite list used in FoFCou.
 Requested convergence on RMS density matrix=1.00D-10 within 128 cycles.
 Requested convergence on MAX density matrix=1.00D-08.
 Requested convergence on             energy=1.00D-08.
 No special actions if energy rises.
 SCF Done:  E(RwB97XD) =  -985.245033063     A.U. after   16 cycles
            NFock= 16  Conv=0.41D-10     -V/T= 2.0083
 Calling FoFJK, ICntrl=      2127 FMM=F ISym2X=0 I1Cent= 0 IOpClX= 0 NMat=1 NMatS=1 NMatT=0.
 ***** Axes restored to original set *****
 -------------------------------------------------------------------
 Center     Atomic                   Forces (Hartrees/Bohr)
 Number     Number              X              Y              Z
 -------------------------------------------------------------------
      1        6           0.000391031    0.000288909   -0.000825156
      2        8           0.000028004   -0.000637108    0.000924820
      3        8           0.000156093   -0.000203479   -0.000503842
      4        1          -0.000103007    0.000075858    0.000190894
      5        6           0.000406539   -0.000256705    0.000133398
      6        9           0.000018293    0.000201577   -0.000034666
      7        9          -0.000077013    0.000049049    0.000219087
      8        9          -0.000357147   -0.000044729   -0.000203293
      9        8           0.000161821    0.000128275    0.000344360
     10        1          -0.000049852    0.000069979   -0.000639199
     11        1          -0.000067884   -0.000197461    0.000193450
     12        8           0.000507478   -0.000641101   -0.000378723
     13        1          -0.000655411    0.000919961    0.000233416
     14        1          -0.000050707    0.000043386   -0.000268627
     15        8          -0.000251073    0.000391144   -0.000333921
     16        1          -0.000051935   -0.000080470    0.000046044
     17        1           0.000261657   -0.000250410    0.000285862
     18        8          -0.000366570   -0.000507688   -0.000069399
     19        1          -0.000128904    0.000289147    0.000161782
     20        1           0.000424160    0.000182653    0.000021254
     21        8          -0.000234391    0.000022600    0.000998255
     22        1           0.000153458   -0.000049942   -0.000173078
     23        1          -0.000151839    0.000191802   -0.000408436
     24        8          -0.000258114    0.000403897    0.000302302
     25        1           0.000296027   -0.000396307   -0.000168400
     26        1          -0.000000713    0.000007163   -0.000048183
 -------------------------------------------------------------------
 Cartesian Forces:  Max     0.000998255 RMS     0.000342823

 GradGradGradGradGradGradGradGradGradGradGradGradGradGradGradGradGradGrad
 Berny optimization.
 Using GEDIIS/GDIIS optimizer.
 FormGI is forming the generalized inverse of G from B-inverse, IUseBI=4.
 Internal  Forces:  Max     0.000645985 RMS     0.000173283
 Search for a local minimum.
 Step number   8 out of a maximum of  156
 All quantities printed in internal units (Hartrees-Bohrs-Radians)
 Mixed Optimization -- En-DIIS/RFO-DIIS
 Swapping is turned off.
 Update second derivatives using D2CorX and points    7    8
 DE= -1.42D-04 DEPred=-1.22D-04 R= 1.17D+00
 TightC=F SS=  1.41D+00  RLast= 5.15D-01 DXNew= 1.7307D+00 1.5443D+00
 Trust test= 1.17D+00 RLast= 5.15D-01 DXMaxT set to 1.54D+00
 ITU=  1  1  1 -1  1  0  1  0
     Eigenvalues ---    0.00029   0.00044   0.00061   0.00125   0.00129
     Eigenvalues ---    0.00167   0.00249   0.00290   0.00421   0.00431
     Eigenvalues ---    0.00504   0.00592   0.00732   0.00844   0.00882
     Eigenvalues ---    0.00956   0.01115   0.01173   0.01317   0.01428
     Eigenvalues ---    0.01590   0.01603   0.01651   0.01718   0.01825
     Eigenvalues ---    0.01989   0.02201   0.02298   0.02507   0.02612
     Eigenvalues ---    0.02715   0.02767   0.02875   0.02922   0.03172
     Eigenvalues ---    0.03304   0.03418   0.04252   0.04412   0.05155
     Eigenvalues ---    0.05847   0.06403   0.06888   0.07113   0.07322
     Eigenvalues ---    0.08398   0.12024   0.13904   0.19411   0.21053
     Eigenvalues ---    0.22676   0.24291   0.25941   0.27232   0.37897
     Eigenvalues ---    0.39930   0.40357   0.41040   0.41410   0.45126
     Eigenvalues ---    0.47879   0.48597   0.49580   0.51799   0.57646
     Eigenvalues ---    0.58365   0.59017   0.59417   0.59824   0.60413
     Eigenvalues ---    0.71631   1.48807
 En-DIIS/RFO-DIIS/Sim-DIIS IScMMF=       -3 using points:     8    7    6
 RFO step:  Lambda=-6.11933132D-05.
 DidBck=F Rises=F RFO-DIIS coefs:    1.39489   -0.21681   -0.17808
 Iteration  1 RMS(Cart)=  0.03790950 RMS(Int)=  0.00088288
 Iteration  2 RMS(Cart)=  0.00101948 RMS(Int)=  0.00036957
 Iteration  3 RMS(Cart)=  0.00000031 RMS(Int)=  0.00036957
 Variable       Old X    -DE/DX   Delta X   Delta X   Delta X     New X
                                 (Linear)    (Quad)   (Total)
    R1        2.31439   0.00061   0.00006   0.00036   0.00048   2.31488
    R2        2.42046   0.00002   0.00008  -0.00141  -0.00131   2.41915
    R3        2.93070  -0.00000   0.00010  -0.00003   0.00006   2.93076
    R4        3.56029  -0.00011   0.00696  -0.00516   0.00188   3.56217
    R5        3.56061  -0.00050   0.00033  -0.01261  -0.01227   3.54834
    R6        2.01933  -0.00051   0.00474   0.00065   0.00533   2.02467
    R7        2.65475  -0.00034  -0.01288  -0.00385  -0.01679   2.63796
    R8        2.53038   0.00020   0.00029   0.00006   0.00036   2.53074
    R9        2.52520   0.00023  -0.00009   0.00044   0.00034   2.52554
   R10        2.52613   0.00041  -0.00250   0.00226  -0.00024   2.52589
   R11        1.83553   0.00040  -0.00057   0.00014  -0.00033   1.83521
   R12        1.81396   0.00009  -0.00039   0.00026  -0.00013   1.81383
   R13        3.36606   0.00007   0.00129  -0.00043   0.00088   3.36694
   R14        1.83635   0.00065   0.00048   0.00086   0.00138   1.83774
   R15        1.85620  -0.00017  -0.00030   0.00020  -0.00018   1.85602
   R16        3.34941  -0.00001   0.00137  -0.00045   0.00100   3.35041
   R17        3.50848  -0.00009   0.00646  -0.01727  -0.01101   3.49747
   R18        3.33850   0.00003   0.00328  -0.00020   0.00301   3.34151
   R19        1.81295  -0.00005  -0.00036   0.00030  -0.00006   1.81290
   R20        1.85342   0.00040  -0.00112   0.00150   0.00060   1.85402
   R21        3.24287  -0.00009  -0.00538  -0.00097  -0.00644   3.23643
   R22        3.33907  -0.00003   0.00151  -0.00214  -0.00044   3.33863
   R23        1.85327   0.00001  -0.00049   0.00008  -0.00027   1.85300
   R24        1.81260   0.00017  -0.00060   0.00025  -0.00035   1.81225
   R25        1.86543   0.00007   0.00053   0.00019   0.00058   1.86601
   R26        1.84778  -0.00052  -0.00027   0.00103   0.00045   1.84822
   R27        1.85214  -0.00044  -0.00083   0.00007  -0.00075   1.85139
   R28        1.81386   0.00001  -0.00035   0.00022  -0.00013   1.81373
    A1        2.23727   0.00014   0.00091  -0.00015   0.00083   2.23811
    A2        2.08785  -0.00021  -0.00084  -0.00189  -0.00278   2.08507
    A3        1.95801   0.00007  -0.00009   0.00208   0.00192   1.95993
    A4        2.30804   0.00022   0.00618   0.00809   0.01439   2.32243
    A5        2.27798  -0.00020  -0.00244  -0.00210  -0.00496   2.27302
    A6        1.57019  -0.00001   0.00510  -0.00656  -0.00167   1.56852
    A7        1.99308  -0.00033   0.00118  -0.00048   0.00071   1.99380
    A8        1.92301   0.00005  -0.00224   0.00168  -0.00057   1.92244
    A9        1.93253   0.00009   0.00025  -0.00001   0.00024   1.93277
   A10        1.93590   0.00004   0.00450  -0.00237   0.00213   1.93803
   A11        1.88899  -0.00007  -0.00123   0.00055  -0.00069   1.88830
   A12        1.89331  -0.00006  -0.00075   0.00012  -0.00062   1.89270
   A13        1.88881  -0.00005  -0.00064   0.00006  -0.00058   1.88823
   A14        1.86104   0.00021   0.00042   0.00297   0.00257   1.86361
   A15        1.93711  -0.00010   0.00590  -0.00087   0.00483   1.94193
   A16        2.15001   0.00001   0.01620  -0.00849   0.00717   2.15719
   A17        1.82212  -0.00001  -0.00094   0.00104  -0.00012   1.82200
   A18        1.93112   0.00002  -0.00817   0.00660  -0.00172   1.92941
   A19        1.54410  -0.00006  -0.00133   0.00494   0.00382   1.54792
   A20        2.15599  -0.00011   0.00258  -0.00280   0.00011   2.15611
   A21        2.26168   0.00002   0.01334  -0.01134   0.00190   2.26358
   A22        1.65272   0.00016  -0.00859   0.00582  -0.00318   1.64954
   A23        2.82708  -0.00013  -0.00581   0.00175  -0.00411   2.82297
   A24        1.87731  -0.00009   0.00071  -0.00083  -0.00016   1.87715
   A25        2.13365   0.00001   0.00146  -0.00999  -0.00806   2.12559
   A26        1.83861  -0.00002  -0.00017  -0.00220  -0.00293   1.83568
   A27        1.85728  -0.00007   0.01261   0.00146   0.01224   1.86952
   A28        2.23121  -0.00006   0.02061   0.00265   0.02211   2.25332
   A29        1.86621   0.00028   0.00168   0.00324   0.00286   1.86907
   A30        1.99210   0.00002   0.01241  -0.00310   0.00931   2.00141
   A31        1.90972   0.00025   0.00598   0.00041   0.00643   1.91615
   A32        1.83360  -0.00002   0.00277  -0.00236  -0.00074   1.83286
   A33        2.65233   0.00003  -0.00325  -0.00032  -0.00398   2.64835
   A34        1.79275   0.00015   0.00367  -0.00435  -0.00073   1.79202
   A35        2.11932  -0.00007   0.00324  -0.00179   0.00140   2.12071
   A36        1.86120  -0.00005  -0.00014   0.00053   0.00039   1.86159
   A37        3.14931   0.00027  -0.00066   0.00244   0.00180   3.15112
   A38        2.78112  -0.00005  -0.01150   0.00864  -0.00261   2.77851
   A39        3.12915  -0.00007  -0.00105  -0.01082  -0.01165   3.11750
   A40        2.86315  -0.00004  -0.00554  -0.00039  -0.00628   2.85687
   A41        2.90100  -0.00005  -0.00121  -0.00533  -0.00702   2.89397
   A42        3.12727  -0.00009   0.00700  -0.00574   0.00105   3.12832
   A43        2.91608   0.00002  -0.00175  -0.00070  -0.00238   2.91369
   A44        3.09701  -0.00013  -0.00137   0.00003  -0.00131   3.09570
   A45        3.24559  -0.00017   0.00519  -0.01785  -0.01312   3.23247
   A46        3.44971   0.00015  -0.00222  -0.00638  -0.00871   3.44100
   A47        3.01470  -0.00006  -0.00094   0.00139  -0.00020   3.01450
   A48        3.08406   0.00012  -0.00880   0.00397  -0.00432   3.07974
   A49        3.39913  -0.00004   0.00358  -0.00275   0.00206   3.40119
   A50        3.09216   0.00013   0.00968  -0.00606   0.00339   3.09554
    D1       -2.47810   0.00015  -0.02327   0.02583   0.00241  -2.47569
    D2       -0.02062   0.00016  -0.00073   0.02213   0.02123   0.00061
    D3        0.67538   0.00004  -0.01708   0.02161   0.00448   0.67985
    D4        3.13286   0.00005   0.00545   0.01791   0.02329  -3.12703
    D5        0.03792  -0.00004  -0.00103  -0.00079  -0.00180   0.03613
    D6       -3.11483   0.00006  -0.00683   0.00315  -0.00376  -3.11859
    D7        1.98747   0.00006  -0.04582   0.03227  -0.01358   1.97389
    D8       -0.10167   0.00007  -0.04299   0.03051  -0.01251  -0.11418
    D9       -2.19900   0.00004  -0.04530   0.03200  -0.01335  -2.21235
   D10       -1.14403  -0.00003  -0.04056   0.02870  -0.01183  -1.15586
   D11        3.05002  -0.00002  -0.03773   0.02694  -0.01076   3.03926
   D12        0.95268  -0.00005  -0.04004   0.02842  -0.01159   0.94109
   D13       -1.72250  -0.00014   0.04489  -0.00728   0.03784  -1.68466
   D14        2.22434  -0.00016   0.01726   0.00707   0.02462   2.24896
   D15        2.02283  -0.00001   0.03571  -0.00819   0.02735   2.05018
   D16       -0.31351  -0.00003   0.00808   0.00615   0.01413  -0.29938
   D17       -2.27362  -0.00011  -0.01235  -0.01890  -0.03113  -2.30475
   D18        1.54373  -0.00001  -0.00616  -0.02161  -0.02794   1.51579
   D19       -0.02904  -0.00011   0.00158  -0.03017  -0.02846  -0.05750
   D20        0.32138  -0.00002   0.00516  -0.01495  -0.00968   0.31169
   D21       -2.14446   0.00008   0.01135  -0.01767  -0.00649  -2.15096
   D22        2.56596  -0.00002   0.01909  -0.02622  -0.00702   2.55894
   D23       -1.81161  -0.00026  -0.01585  -0.01729  -0.03273  -1.84434
   D24        0.24910  -0.00001  -0.00059  -0.02144  -0.02207   0.22703
   D25        0.16868   0.00013  -0.01184   0.00557  -0.00627   0.16241
   D26       -2.02852   0.00016  -0.01671   0.00934  -0.00725  -2.03577
   D27       -2.02343  -0.00014  -0.03507   0.01216  -0.02321  -2.04664
   D28        2.06256  -0.00012  -0.03995   0.01592  -0.02420   2.03836
   D29       -0.09583  -0.00004  -0.03305   0.00581  -0.02710  -0.12294
   D30        2.12700  -0.00011  -0.04382   0.01418  -0.02963   2.09737
   D31       -1.84408   0.00005  -0.03582   0.00281  -0.03298  -1.87706
   D32       -1.33519  -0.00001  -0.02737  -0.01578  -0.04306  -1.37826
   D33        2.53897  -0.00002  -0.06969  -0.02129  -0.09103   2.44794
   D34        2.73216   0.00005  -0.01627  -0.02610  -0.04239   2.68977
   D35        0.32315   0.00004  -0.05859  -0.03160  -0.09036   0.23279
   D36        0.20805  -0.00003  -0.03187  -0.00946  -0.04091   0.16713
   D37       -2.20097  -0.00004  -0.07419  -0.01496  -0.08888  -2.28986
   D38        0.58783   0.00005  -0.01433   0.01435   0.00011   0.58795
   D39        2.46407  -0.00001  -0.01367   0.01732   0.00369   2.46776
   D40       -1.34235   0.00004  -0.00591   0.00733   0.00155  -1.34080
   D41        0.03974   0.00000   0.03001  -0.00031   0.02968   0.06942
   D42        2.11337   0.00003   0.03468  -0.00425   0.03042   2.14378
   D43       -2.29705  -0.00006   0.04644   0.01974   0.06601  -2.23104
   D44       -0.12770   0.00022   0.08040   0.03044   0.11147  -0.01624
   D45       -0.03918  -0.00013   0.04600   0.00521   0.05096   0.01177
   D46        2.13017   0.00015   0.07996   0.01592   0.09641   2.22658
   D47       -2.37865   0.00015  -0.02824  -0.01830  -0.04656  -2.42521
   D48        1.89158  -0.00014  -0.04156  -0.01623  -0.05757   1.83400
   D49        1.79956   0.00026  -0.02571  -0.00977  -0.03549   1.76407
   D50       -0.21340  -0.00004  -0.03903  -0.00771  -0.04650  -0.25990
   D51       -0.81556  -0.00007   0.01448   0.01066   0.02512  -0.79044
   D52        1.33029   0.00008   0.03381   0.00579   0.03940   1.36969
         Item               Value     Threshold  Converged?
 Maximum Force            0.000646     0.000015     NO 
 RMS     Force            0.000173     0.000010     NO 
 Maximum Displacement     0.196890     0.000060     NO 
 RMS     Displacement     0.037991     0.000040     NO 
 Predicted change in Energy=-3.289371D-05
 GradGradGradGradGradGradGradGradGradGradGradGradGradGradGradGradGradGrad

                          Input orientation:                          
 ---------------------------------------------------------------------
 Center     Atomic      Atomic             Coordinates (Angstroms)
 Number     Number       Type             X           Y           Z
 ---------------------------------------------------------------------
      1          6           0       -0.657237    0.946442   -0.216223
      2          8           0       -0.139469    0.291856    0.680443
      3          8           0       -0.398098    0.917218   -1.469540
      4          1           0        0.347763    0.200172   -1.747837
      5          6           0       -1.764316    1.975258    0.131881
      6          9           0       -1.329800    3.219188   -0.107527
      7          9           0       -2.099161    1.891518    1.423002
      8          9           0       -2.863340    1.763276   -0.598752
      9          8           0       -1.001929   -1.214379    2.892253
     10          1           0       -0.819864   -0.517231    2.241125
     11          1           0       -1.015685   -0.791883    3.753992
     12          8           0        1.765619   -1.769359    0.367695
     13          1           0        1.220546   -1.000791    0.608388
     14          1           0        1.421204   -2.498231    0.928740
     15          8           0        3.804403    0.096323   -2.400555
     16          1           0        4.400142   -0.156163   -3.108853
     17          1           0        4.187309   -0.234230   -1.559913
     18          8           0        4.347898   -0.930202    0.055995
     19          1           0        3.478431   -1.317945    0.290913
     20          1           0        5.021525   -1.522459    0.395314
     21          8           0        1.275913   -0.763471   -2.146083
     22          1           0        2.167502   -0.406775   -2.376066
     23          1           0        1.435571   -1.391916   -1.413878
     24          8           0        0.509303   -3.384198    2.157644
     25          1           0       -0.073499   -2.692129    2.533435
     26          1           0       -0.056243   -4.124304    1.926154
 ---------------------------------------------------------------------
                    Distance matrix (angstroms):
                    1          2          3          4          5
     1  C    0.000000
     2  O    1.224980   0.000000
     3  O    1.280160   2.253973   0.000000
     4  H    1.978076   2.478375   1.071407   0.000000
     5  C    1.550891   2.403100   2.355960   3.338435   0.000000
     6  F    2.372663   3.256848   2.832351   3.823519   1.339210
     7  F    2.378944   2.636419   3.494235   4.347679   1.336460
     8  F    2.383367   3.349760   2.748000   3.751649   1.336644
     9  O    3.801393   2.811527   4.892193   5.035182   4.286568
    10  H    2.864847   1.885017   4.000571   4.217800   3.399029
    11  H    4.348893   3.374752   5.530617   5.754415   4.619221
    12  O    3.686023   2.824141   3.908299   3.219447   5.151524
    13  H    2.828033   1.877703   3.258306   2.784935   4.241854
    14  H    4.182897   3.206546   4.552681   3.949395   5.549290
    15  O    5.039865   5.008484   4.381971   3.519259   6.399551
    16  H    5.929597   5.930224   5.182914   4.289652   7.283258
    17  H    5.164214   4.900711   4.728632   3.868609   6.570072
    18  O    5.352314   4.692528   5.316455   4.531295   6.768058
    19  H    4.742192   3.978994   4.808599   4.032650   6.193292
    20  H    6.222361   5.478037   6.229126   5.422601   7.638786
    21  O    3.222612   3.332607   2.466727   1.395948   4.683241
    22  H    3.804637   3.892614   3.026062   2.018541   5.236704
    23  H    3.358890   3.114806   2.949160   1.956936   4.895560
    24  O    5.074495   4.014523   5.699300   5.303450   6.164156
    25  H    4.597888   3.513132   5.399682   5.183836   5.514601
    26  H    5.537458   4.589247   6.088066   5.688806   6.583432
                    6          7          8          9         10
     6  F    0.000000
     7  F    2.167289   0.000000
     8  F    2.170882   2.165158   0.000000
     9  O    5.363087   3.606829   4.951606   0.000000
    10  H    4.442638   2.847455   4.176291   0.971149   0.000000
    11  H    5.576620   3.715922   5.374853   0.959837   1.550015
    12  O    5.890081   5.426989   5.902608   3.786913   3.429619
    13  H    4.982472   4.477667   5.076946   3.193909   2.657618
    14  H    6.428900   5.648643   6.233056   3.372719   3.266359
    15  O    6.431975   7.259090   7.105211   7.268603   6.580691
    16  H    7.296108   8.183621   7.921049   8.143431   7.483388
    17  H    6.668884   7.275733   7.390907   6.907290   6.292834
    18  O    7.034233   7.169057   7.725637   6.061828   5.625931
    19  H    6.622946   6.533897   7.106580   5.181826   4.787464
    20  H    7.942002   7.963388   8.599727   6.527757   6.208005
    21  O    5.177550   5.583768   5.090393   5.547676   4.868317
    22  H    5.524943   6.157880   5.759977   6.201024   5.500455
    23  H    5.533183   5.596710   5.394470   4.951332   4.383048
    24  O    7.219280   5.931017   6.743065   2.744373   3.161195
    25  H    6.595199   5.132854   6.119187   1.781706   2.317906
    26  H    7.725586   6.373130   6.994179   3.208633   3.700445
                   11         12         13         14         15
    11  H    0.000000
    12  O    4.489780   0.000000
    13  H    3.865126   0.972488   0.000000
    14  H    4.102695   0.982164   1.544414   0.000000
    15  O    7.867694   3.911601   4.115060   4.847221   0.000000
    16  H    8.765499   4.650753   4.963981   5.537284   0.959344
    17  H    7.457862   3.454978   3.753775   4.355505   0.981103
    18  O    6.516313   2.733040   3.176546   3.433064   2.717311
    19  H    5.697959   1.772963   2.302047   2.456029   3.057845
    20  H    6.947112   3.265371   3.842522   3.768153   3.452351
    21  O    6.329544   2.751491   2.765231   3.533417   2.682772
    22  H    6.917991   3.089720   3.186934   3.981568   1.712645
    23  H    5.751137   1.850782   2.070935   2.590752   2.966438
    24  O    3.404998   2.718447   2.930305   1.768250   6.614295
    25  H    2.447123   2.987355   2.870711   2.201541   6.867158
    26  H    3.920020   3.360616   3.622572   2.412840   7.172077
                   16         17         18         19         20
    16  H    0.000000
    17  H    1.565442   0.000000
    18  O    3.258547   1.766726   0.000000
    19  H    3.709138   2.258872   0.980563   0.000000
    20  H    3.812095   2.485631   0.958999   1.560084   0.000000
    21  O    3.325140   3.016607   3.783389   3.331288   4.589593
    22  H    2.363147   2.185291   3.308023   3.108302   4.131675
    23  H    3.631626   2.988917   3.294746   2.661778   4.018616
    24  O    7.300331   6.104937   5.017354   4.070603   5.189608
    25  H    7.634134   6.399316   5.365710   4.419671   5.647916
    26  H    7.807484   6.730012   5.752933   4.800373   5.907351
                   21         22         23         24         25
    21  O    0.000000
    22  H    0.987449   0.000000
    23  H    0.978039   1.559497   0.000000
    24  O    5.096859   5.671790   4.193200   0.000000
    25  H    5.238180   5.860728   4.421439   0.979712   0.000000
    26  H    5.445452   6.105256   4.565880   0.959784   1.555703
                   26
    26  H    0.000000
 Stoichiometry    C2H13F3O8
 Framework group  C1[X(C2H13F3O8)]
 Deg. of freedom    72
 Full point group                 C1      NOp   1
 Largest Abelian subgroup         C1      NOp   1
 Largest concise Abelian subgroup C1      NOp   1
                         Standard orientation:                         
 ---------------------------------------------------------------------
 Center     Atomic      Atomic             Coordinates (Angstroms)
 Number     Number       Type             X           Y           Z
 ---------------------------------------------------------------------
      1          6           0       -1.190545   -0.532202    0.115511
      2          8           0       -0.551475    0.427295   -0.298653
      3          8           0       -0.765965   -1.537716    0.784452
      4          1           0        0.277029   -1.496511    1.026073
      5          6           0       -2.710143   -0.622101   -0.181140
      6          9           0       -2.959569   -1.648968   -1.003826
      7          9           0       -3.144927    0.497406   -0.767479
      8          9           0       -3.408912   -0.802268    0.943972
      9          8           0       -0.825897    3.225209   -0.331120
     10          1           0       -0.938020    2.266786   -0.440590
     11          1           0       -1.190374    3.638357   -1.117094
     12          8           0        2.171689    0.975459    0.210924
     13          1           0        1.275881    0.828092   -0.137706
     14          1           0        2.178069    1.921225    0.475753
     15          8           0        3.329768   -2.737029   -0.209680
     16          1           0        4.069839   -3.268597    0.090437
     17          1           0        3.694900   -1.982669   -0.719762
     18          8           0        3.945924   -0.363128   -1.379605
     19          1           0        3.383625    0.250202   -0.860809
     20          1           0        4.768477    0.094860   -1.562177
     21          8           0        1.620196   -1.442559    1.402453
     22          1           0        2.216522   -2.038698    0.888578
     23          1           0        1.970511   -0.542027    1.251191
     24          8           0        1.688431    3.605337    0.700984
     25          1           0        0.780290    3.616152    0.333562
     26          1           0        1.636678    4.000157    1.574268
 ---------------------------------------------------------------------
 Rotational constants (GHZ):           0.5754516           0.3325134           0.2393843
 Standard basis: 6-31++G(d,p) (6D, 7F)
 There are   325 symmetry adapted cartesian basis functions of A   symmetry.
 There are   325 symmetry adapted basis functions of A   symmetry.
   325 basis functions,   520 primitive gaussians,   325 cartesian basis functions
    58 alpha electrons       58 beta electrons
       nuclear repulsion energy       973.3861599129 Hartrees.
 NAtoms=   26 NActive=   26 NUniq=   26 SFac= 1.00D+00 NAtFMM=   60 NAOKFM=F Big=F
 Integral buffers will be    131072 words long.
 Raffenetti 2 integral format.
 Two-electron integral symmetry is turned on.
 Nuclear repulsion after empirical dispersion term =      973.3735167685 Hartrees.
 One-electron integrals computed using PRISM.
 NBasis=   325 RedAO= T EigKep=  4.00D-05  NBF=   325
 NBsUse=   325 1.00D-06 EigRej= -1.00D+00 NBFU=   325
 Initial guess from the checkpoint file:  "/local_scratch/slurm.5787767/Gau-4058348.chk"
 B after Tr=     0.000000    0.000000   -0.000000
         Rot=    0.999999   -0.000212   -0.001160    0.000460 Ang=  -0.15 deg.
 ExpMin= 3.60D-02 ExpMax= 7.00D+03 ExpMxC= 1.05D+03 IAcc=3 IRadAn=         5 AccDes= 0.00D+00
 Harris functional with IExCor= 4639 and IRadAn=       5 diagonalized for initial guess.
 HarFok:  IExCor= 4639 AccDes= 0.00D+00 IRadAn=         5 IDoV= 1 UseB2=F ITyADJ=14
 ICtDFT=  3500011 ScaDFX=  1.000000  1.000000  1.000000  1.000000
 FoFCou: FMM=F IPFlag=           0 FMFlag=      100000 FMFlg1=           0
         NFxFlg=           0 DoJE=T BraDBF=F KetDBF=T FulRan=T
         wScrn=  0.000000 ICntrl=       500 IOpCl=  0 I1Cent=   200000004 NGrid=           0
         NMat0=    1 NMatS0=      1 NMatT0=    0 NMatD0=    1 NMtDS0=    0 NMtDT0=    0
 Petite list used in FoFCou.
 Requested convergence on RMS density matrix=1.00D-10 within 128 cycles.
 Requested convergence on MAX density matrix=1.00D-08.
 Requested convergence on             energy=1.00D-08.
 No special actions if energy rises.
 SCF Done:  E(RwB97XD) =  -985.245071971     A.U. after   15 cycles
            NFock= 15  Conv=0.88D-10     -V/T= 2.0083
 Calling FoFJK, ICntrl=      2127 FMM=F ISym2X=0 I1Cent= 0 IOpClX= 0 NMat=1 NMatS=1 NMatT=0.
 ***** Axes restored to original set *****
 -------------------------------------------------------------------
 Center     Atomic                   Forces (Hartrees/Bohr)
 Number     Number              X              Y              Z
 -------------------------------------------------------------------
      1        6           0.000147015    0.000445409   -0.000495438
      2        8           0.000201118   -0.000860067    0.000867121
      3        8           0.000101530   -0.000086906   -0.000470445
      4        1          -0.000219150    0.000199104    0.000168647
      5        6           0.000192312   -0.000042434    0.000130071
      6        9           0.000130794    0.000224037   -0.000085019
      7        9          -0.000019486   -0.000042053    0.000243596
      8        9          -0.000318409   -0.000174675   -0.000309608
      9        8          -0.000039823   -0.000182581    0.000309057
     10        1           0.000084104    0.000291737   -0.000525561
     11        1           0.000014968   -0.000039890    0.000079527
     12        8           0.000231808   -0.000460000   -0.000166827
     13        1          -0.000363243    0.000601100    0.000088786
     14        1           0.000052017    0.000084688   -0.000183436
     15        8          -0.000086463    0.000294218    0.000049679
     16        1           0.000032743   -0.000110932    0.000013724
     17        1           0.000071822   -0.000084643   -0.000028217
     18        8          -0.000324600   -0.000475040   -0.000066038
     19        1          -0.000205926    0.000303200    0.000073349
     20        1           0.000447004    0.000135812    0.000025948
     21        8           0.000241622   -0.000546282    0.000631838
     22        1           0.000033357    0.000161343   -0.000179219
     23        1          -0.000436168    0.000365568   -0.000205259
     24        8          -0.000038525    0.000197532    0.000164875
     25        1           0.000130030   -0.000180253   -0.000074340
     26        1          -0.000060450   -0.000017993   -0.000056810
 -------------------------------------------------------------------
 Cartesian Forces:  Max     0.000867121 RMS     0.000282966

 GradGradGradGradGradGradGradGradGradGradGradGradGradGradGradGradGradGrad
 Berny optimization.
 Using GEDIIS/GDIIS optimizer.
 FormGI is forming the generalized inverse of G from B-inverse, IUseBI=4.
 Internal  Forces:  Max     0.000769568 RMS     0.000144943
 Search for a local minimum.
 Step number   9 out of a maximum of  156
 All quantities printed in internal units (Hartrees-Bohrs-Radians)
 Mixed Optimization -- En-DIIS/RFO-DIIS
 Swapping is turned off.
 Update second derivatives using D2CorX and points    8    9
 DE= -3.89D-05 DEPred=-3.29D-05 R= 1.18D+00
 TightC=F SS=  1.41D+00  RLast= 2.95D-01 DXNew= 2.5973D+00 8.8403D-01
 Trust test= 1.18D+00 RLast= 2.95D-01 DXMaxT set to 1.54D+00
 ITU=  1  1  1  1 -1  1  0  1  0
     Eigenvalues ---    0.00028   0.00045   0.00060   0.00125   0.00137
     Eigenvalues ---    0.00162   0.00240   0.00290   0.00411   0.00438
     Eigenvalues ---    0.00505   0.00597   0.00725   0.00843   0.00873
     Eigenvalues ---    0.00956   0.01098   0.01176   0.01208   0.01448
     Eigenvalues ---    0.01509   0.01623   0.01658   0.01684   0.01811
     Eigenvalues ---    0.01988   0.02189   0.02299   0.02484   0.02554
     Eigenvalues ---    0.02719   0.02780   0.02886   0.02920   0.03149
     Eigenvalues ---    0.03301   0.03419   0.04219   0.04403   0.05155
     Eigenvalues ---    0.05832   0.06400   0.06841   0.07074   0.07302
     Eigenvalues ---    0.08400   0.12049   0.13909   0.19546   0.21133
     Eigenvalues ---    0.22697   0.24290   0.25891   0.27133   0.38035
     Eigenvalues ---    0.39581   0.40351   0.40980   0.41412   0.45162
     Eigenvalues ---    0.48101   0.48659   0.49544   0.51931   0.57840
     Eigenvalues ---    0.58375   0.59018   0.59412   0.59789   0.60463
     Eigenvalues ---    0.71431   1.45448
 En-DIIS/RFO-DIIS/Sim-DIIS IScMMF=       -3 using points:     9    8    7    6
 RFO step:  Lambda=-3.90539646D-05.
 DidBck=F Rises=F RFO-DIIS coefs:    1.76953   -0.64279   -0.59933    0.47258
 Iteration  1 RMS(Cart)=  0.02015432 RMS(Int)=  0.00036189
 Iteration  2 RMS(Cart)=  0.00035058 RMS(Int)=  0.00019888
 Iteration  3 RMS(Cart)=  0.00000005 RMS(Int)=  0.00019888
 Variable       Old X    -DE/DX   Delta X   Delta X   Delta X     New X
                                 (Linear)    (Quad)   (Total)
    R1        2.31488   0.00077   0.00147  -0.00000   0.00155   2.31643
    R2        2.41915   0.00013  -0.00071  -0.00024  -0.00091   2.41824
    R3        2.93076  -0.00002   0.00023  -0.00034  -0.00012   2.93064
    R4        3.56217  -0.00018   0.00005  -0.00929  -0.00924   3.55292
    R5        3.54834  -0.00041  -0.01045  -0.00677  -0.01714   3.53120
    R6        2.02467  -0.00037   0.00402   0.00207   0.00605   2.03072
    R7        2.63796  -0.00004  -0.01238  -0.00380  -0.01622   2.62174
    R8        2.53074   0.00027   0.00047  -0.00080  -0.00034   2.53040
    R9        2.52554   0.00024   0.00067  -0.00048   0.00020   2.52574
   R10        2.52589   0.00046   0.00126   0.00001   0.00128   2.52717
   R11        1.83521   0.00041   0.00018   0.00044   0.00061   1.83582
   R12        1.81383   0.00005   0.00014  -0.00021  -0.00007   1.81376
   R13        3.36694   0.00004   0.00018   0.00155   0.00170   3.36864
   R14        1.83774   0.00029   0.00089   0.00002   0.00099   1.83872
   R15        1.85602  -0.00018  -0.00027   0.00003  -0.00020   1.85582
   R16        3.35041  -0.00003   0.00110  -0.00199  -0.00097   3.34944
   R17        3.49747  -0.00007  -0.01371  -0.00838  -0.02217   3.47530
   R18        3.34151   0.00002   0.00093   0.00020   0.00115   3.34266
   R19        1.81290   0.00004   0.00020  -0.00007   0.00013   1.81303
   R20        1.85402   0.00002   0.00050  -0.00043   0.00005   1.85407
   R21        3.23643  -0.00001  -0.00545   0.00122  -0.00416   3.23227
   R22        3.33863  -0.00002  -0.00142  -0.00153  -0.00297   3.33566
   R23        1.85300   0.00004  -0.00012  -0.00011  -0.00032   1.85267
   R24        1.81225   0.00024   0.00008  -0.00023  -0.00015   1.81209
   R25        1.86601   0.00011   0.00077  -0.00012   0.00074   1.86675
   R26        1.84822  -0.00049   0.00045  -0.00013   0.00032   1.84855
   R27        1.85139  -0.00018   0.00028  -0.00050  -0.00026   1.85113
   R28        1.81373   0.00006   0.00012  -0.00011   0.00000   1.81373
    A1        2.23811   0.00007   0.00078  -0.00024   0.00057   2.23868
    A2        2.08507   0.00006  -0.00268   0.00059  -0.00209   2.08298
    A3        1.95993  -0.00014   0.00186  -0.00030   0.00156   1.96150
    A4        2.32243   0.00012   0.01309  -0.00201   0.01131   2.33375
    A5        2.27302  -0.00014  -0.00228   0.00317   0.00073   2.27375
    A6        1.56852   0.00003  -0.00642   0.00413  -0.00243   1.56609
    A7        1.99380  -0.00026   0.00077  -0.00227  -0.00160   1.99220
    A8        1.92244  -0.00005   0.00043   0.00129   0.00173   1.92417
    A9        1.93277  -0.00002   0.00021   0.00029   0.00051   1.93328
   A10        1.93803  -0.00021  -0.00018  -0.00158  -0.00176   1.93627
   A11        1.88830   0.00007  -0.00004   0.00014   0.00011   1.88841
   A12        1.89270   0.00011  -0.00021  -0.00008  -0.00030   1.89240
   A13        1.88823   0.00012  -0.00025  -0.00005  -0.00029   1.88794
   A14        1.86361   0.00007   0.00184  -0.00001   0.00241   1.86603
   A15        1.94193  -0.00008   0.00296  -0.00132   0.00194   1.94388
   A16        2.15719   0.00004  -0.00058   0.00263   0.00244   2.15962
   A17        1.82200   0.00003   0.00098   0.00024   0.00132   1.82332
   A18        1.92941  -0.00005   0.00222  -0.00014   0.00212   1.93152
   A19        1.54792  -0.00003   0.00155  -0.00159  -0.00003   1.54789
   A20        2.15611  -0.00005  -0.00272   0.00384   0.00104   2.15714
   A21        2.26358   0.00003  -0.00434  -0.00243  -0.00685   2.25673
   A22        1.64954   0.00005   0.00388  -0.00136   0.00281   1.65235
   A23        2.82297  -0.00006  -0.00262  -0.00072  -0.00332   2.81965
   A24        1.87715  -0.00011  -0.00089  -0.00104  -0.00211   1.87504
   A25        2.12559   0.00002  -0.00716  -0.00531  -0.01299   2.11260
   A26        1.83568  -0.00001  -0.00320  -0.00388  -0.00672   1.82896
   A27        1.86952  -0.00005   0.00531   0.00562   0.01150   1.88102
   A28        2.25332  -0.00009   0.00998   0.00389   0.01411   2.26743
   A29        1.86907   0.00027   0.00160   0.00396   0.00597   1.87504
   A30        2.00141  -0.00010   0.00344  -0.00408  -0.00071   2.00070
   A31        1.91615   0.00014  -0.00166  -0.00015  -0.00199   1.91416
   A32        1.83286   0.00006   0.00281   0.00231   0.00610   1.83897
   A33        2.64835   0.00017   0.00154   0.00501   0.00700   2.65535
   A34        1.79202   0.00007  -0.00304   0.00101  -0.00212   1.78989
   A35        2.12071  -0.00003   0.00049  -0.00165  -0.00111   2.11960
   A36        1.86159  -0.00004   0.00040  -0.00064  -0.00024   1.86134
   A37        3.15112   0.00015  -0.00052  -0.00164  -0.00238   3.14874
   A38        2.77851  -0.00006   0.00243  -0.00212   0.00017   2.77868
   A39        3.11750  -0.00003  -0.01236   0.00346  -0.00907   3.10843
   A40        2.85687   0.00006  -0.00307  -0.00025  -0.00311   2.85376
   A41        2.89397   0.00000  -0.00636  -0.00368  -0.00977   2.88421
   A42        3.12832  -0.00001  -0.00184  -0.00163  -0.00348   3.12484
   A43        2.91369  -0.00000  -0.00164  -0.00160  -0.00333   2.91036
   A44        3.09570  -0.00004   0.00079   0.00216   0.00294   3.09863
   A45        3.23247  -0.00007  -0.01632   0.00435  -0.01176   3.22072
   A46        3.44100   0.00010  -0.00579   0.00552  -0.00023   3.44077
   A47        3.01450  -0.00010   0.00052  -0.00115  -0.00012   3.01438
   A48        3.07974   0.00009   0.00125  -0.00408  -0.00317   3.07656
   A49        3.40119   0.00006  -0.00090  -0.00194  -0.00352   3.39767
   A50        3.09554   0.00008  -0.00116   0.00097  -0.00013   3.09542
    D1       -2.47569   0.00011   0.01230  -0.01393  -0.00176  -2.47745
    D2        0.00061   0.00014   0.02166   0.00113   0.02271   0.02332
    D3        0.67985  -0.00002   0.01223  -0.01861  -0.00644   0.67341
    D4       -3.12703   0.00001   0.02159  -0.00355   0.01803  -3.10900
    D5        0.03613  -0.00005  -0.00338   0.00315  -0.00013   0.03600
    D6       -3.11859   0.00007  -0.00334   0.00756   0.00426  -3.11433
    D7        1.97389   0.00009   0.01028   0.01171   0.02196   1.99585
    D8       -0.11418   0.00005   0.00991   0.01051   0.02039  -0.09379
    D9       -2.21235   0.00006   0.01017   0.01143   0.02158  -2.19077
   D10       -1.15586  -0.00001   0.01021   0.00774   0.01798  -1.13787
   D11        3.03926  -0.00006   0.00984   0.00654   0.01641   3.05567
   D12        0.94109  -0.00005   0.01011   0.00746   0.01761   0.95869
   D13       -1.68466  -0.00010   0.01620   0.00345   0.01970  -1.66496
   D14        2.24896  -0.00011   0.01552   0.00062   0.01636   2.26532
   D15        2.05018  -0.00001   0.00867  -0.00720   0.00140   2.05158
   D16       -0.29938  -0.00001   0.00798  -0.01003  -0.00194  -0.30132
   D17       -2.30475  -0.00005  -0.02429   0.00410  -0.02017  -2.32492
   D18        1.51579  -0.00001  -0.02401  -0.00228  -0.02617   1.48962
   D19       -0.05750  -0.00004  -0.02903   0.00118  -0.02791  -0.08541
   D20        0.31169   0.00001  -0.00942   0.01025   0.00069   0.31238
   D21       -2.15096   0.00005  -0.00914   0.00386  -0.00531  -2.15626
   D22        2.55894   0.00002  -0.01416   0.00733  -0.00705   2.55189
   D23       -1.84434  -0.00020  -0.02075  -0.00295  -0.02353  -1.86787
   D24        0.22703  -0.00005  -0.01523  -0.00365  -0.01864   0.20839
   D25        0.16241   0.00004   0.00154   0.00764   0.00916   0.17157
   D26       -2.03577   0.00007   0.00251   0.01003   0.01244  -2.02333
   D27       -2.04664  -0.00004  -0.00523   0.00669   0.00167  -2.04497
   D28        2.03836  -0.00001  -0.00426   0.00908   0.00496   2.04332
   D29       -0.12294  -0.00001  -0.01416   0.00432  -0.00983  -0.13277
   D30        2.09737  -0.00008  -0.01219   0.00754  -0.00452   2.09284
   D31       -1.87706  -0.00001  -0.01545   0.00728  -0.00813  -1.88519
   D32       -1.37826   0.00002  -0.02765   0.00924  -0.01838  -1.39664
   D33        2.44794   0.00001  -0.05165  -0.00553  -0.05705   2.39089
   D34        2.68977   0.00005  -0.03200   0.00576  -0.02637   2.66340
   D35        0.23279   0.00003  -0.05600  -0.00902  -0.06504   0.16775
   D36        0.16713   0.00001  -0.02523   0.00681  -0.01866   0.14848
   D37       -2.28986  -0.00001  -0.04922  -0.00797  -0.05732  -2.34718
   D38        0.58795   0.00003   0.02915  -0.00219   0.02681   0.61475
   D39        2.46776   0.00005   0.03092  -0.00383   0.02689   2.49465
   D40       -1.34080   0.00007   0.02671  -0.00192   0.02467  -1.31612
   D41        0.06942  -0.00001   0.01762  -0.01081   0.00697   0.07640
   D42        2.14378  -0.00002   0.01605  -0.01181   0.00426   2.14804
   D43       -2.23104  -0.00008   0.03825   0.00314   0.04113  -2.18990
   D44       -0.01624   0.00020   0.06481   0.02176   0.08640   0.07016
   D45        0.01177  -0.00015   0.02516  -0.00709   0.01794   0.02971
   D46        2.22658   0.00013   0.05173   0.01153   0.06321   2.28978
   D47       -2.42521   0.00006  -0.02739   0.00424  -0.02307  -2.44828
   D48        1.83400  -0.00009  -0.02915   0.00425  -0.02499   1.80901
   D49        1.76407   0.00022  -0.01797   0.01152  -0.00669   1.75738
   D50       -0.25990   0.00007  -0.01973   0.01154  -0.00862  -0.26852
   D51       -0.79044  -0.00005  -0.00727  -0.00221  -0.00948  -0.79991
   D52        1.36969  -0.00005  -0.00196  -0.00579  -0.00771   1.36198
         Item               Value     Threshold  Converged?
 Maximum Force            0.000770     0.000015     NO 
 RMS     Force            0.000145     0.000010     NO 
 Maximum Displacement     0.123802     0.000060     NO 
 RMS     Displacement     0.020233     0.000040     NO 
 Predicted change in Energy=-1.958906D-05
 GradGradGradGradGradGradGradGradGradGradGradGradGradGradGradGradGradGrad

                          Input orientation:                          
 ---------------------------------------------------------------------
 Center     Atomic      Atomic             Coordinates (Angstroms)
 Number     Number       Type             X           Y           Z
 ---------------------------------------------------------------------
      1          6           0       -0.650788    0.949660   -0.216048
      2          8           0       -0.148696    0.280345    0.679781
      3          8           0       -0.383056    0.927387   -1.467207
      4          1           0        0.357308    0.199890   -1.745406
      5          6           0       -1.750344    1.985667    0.134293
      6          9           0       -1.312849    3.226988   -0.112132
      7          9           0       -2.079805    1.908208    1.427298
      8          9           0       -2.854137    1.774790   -0.590687
      9          8           0       -1.004505   -1.230612    2.886015
     10          1           0       -0.830542   -0.534841    2.230727
     11          1           0       -1.021816   -0.805786    3.746504
     12          8           0        1.761846   -1.764732    0.371256
     13          1           0        1.209554   -1.001298    0.613932
     14          1           0        1.421945   -2.499887    0.926637
     15          8           0        3.799294    0.083027   -2.418472
     16          1           0        4.385338   -0.201575   -3.122763
     17          1           0        4.180964   -0.234441   -1.572209
     18          8           0        4.333709   -0.903612    0.054027
     19          1           0        3.471084   -1.301659    0.296112
     20          1           0        5.020928   -1.456946    0.429627
     21          8           0        1.272037   -0.767395   -2.135800
     22          1           0        2.164305   -0.417527   -2.375133
     23          1           0        1.427355   -1.390629   -1.397999
     24          8           0        0.514668   -3.395673    2.152720
     25          1           0       -0.071350   -2.707001    2.529390
     26          1           0       -0.047958   -4.136761    1.917284
 ---------------------------------------------------------------------
                    Distance matrix (angstroms):
                    1          2          3          4          5
     1  C    0.000000
     2  O    1.225802   0.000000
     3  O    1.279678   2.254584   0.000000
     4  H    1.979229   2.478718   1.074609   0.000000
     5  C    1.550830   2.402282   2.356743   3.341326   0.000000
     6  F    2.373889   3.265745   2.826466   3.823654   1.339032
     7  F    2.379388   2.633989   3.495587   4.350163   1.336565
     8  F    2.382423   3.341686   2.755471   3.758598   1.337319
     9  O    3.808083   2.807644   4.898336   5.034970   4.297988
    10  H    2.867536   1.880126   4.001634   4.214315   3.405001
    11  H    4.349836   3.368502   5.531247   5.751038   4.622882
    12  O    3.678811   2.815617   3.902314   3.211343   5.143649
    13  H    2.820634   1.868633   3.253824   2.781304   4.232376
    14  H    4.183458   3.202739   4.553540   3.944878   5.550803
    15  O    5.040332   5.022423   4.371486   3.509122   6.398056
    16  H    5.927639   5.937091   5.172330   4.275899   7.282790
    17  H    5.156267   4.907384   4.710747   3.852140   6.559073
    18  O    5.324731   4.678170   5.283425   4.501937   6.735731
    19  H    4.724466   3.968973   4.788772   4.014729   6.172197
    20  H    6.194918   5.459466   6.203714   5.406036   7.601903
    21  O    3.214185   3.323212   2.461429   1.387364   4.676266
    22  H    3.802052   3.894805   3.020293   2.010721   5.234218
    23  H    3.345540   3.097299   2.942036   1.948190   4.883141
    24  O    5.084414   4.015309   5.709521   5.305489   6.177633
    25  H    4.609160   3.514438   5.410983   5.187258   5.529616
    26  H    5.548530   4.588288   6.100219   5.690877   6.600099
                    6          7          8          9         10
     6  F    0.000000
     7  F    2.167313   0.000000
     8  F    2.171051   2.165561   0.000000
     9  O    5.380907   3.624405   4.953891   0.000000
    10  H    4.457911   2.859134   4.170097   0.971474   0.000000
    11  H    5.589011   3.723415   5.369171   0.959801   1.551637
    12  O    5.882575   5.418855   5.895833   3.776505   3.419173
    13  H    4.976755   4.466170   5.066691   3.180723   2.644542
    14  H    6.430804   5.651921   6.233779   3.367176   3.261250
    15  O    6.429440   7.258445   7.104294   7.275968   6.590310
    16  H    7.299882   8.182439   7.920065   8.137243   7.481733
    17  H    6.655471   7.265343   7.381940   6.910658   6.298234
    18  O    6.998077   7.136200   7.697702   6.051744   5.616360
    19  H    6.600101   6.511159   7.089385   5.171416   4.778571
    20  H    7.896169   7.920860   8.573319   6.510830   6.191441
    21  O    5.170297   5.575784   5.086786   5.533158   4.851957
    22  H    5.522162   6.154673   5.759797   6.195332   5.495164
    23  H    5.521283   5.582544   5.385425   4.928724   4.358684
    24  O    7.233880   5.948839   6.753430   2.744649   3.162283
    25  H    6.612957   5.152539   6.129049   1.782606   2.320313
    26  H    7.742305   6.396104   7.007924   3.209225   3.699258
                   11         12         13         14         15
    11  H    0.000000
    12  O    4.478912   0.000000
    13  H    3.851005   0.973010   0.000000
    14  H    4.097998   0.982056   1.545530   0.000000
    15  O    7.876548   3.917651   4.132552   4.849019   0.000000
    16  H    8.762945   4.640510   4.968707   5.519201   0.959413
    17  H    7.462175   3.459910   3.767832   4.357598   0.981131
    18  O    6.505813   2.730684   3.175433   3.433353   2.715199
    19  H    5.686585   1.772450   2.303420   2.456071   3.064970
    20  H    6.923903   3.274103   3.842936   3.779871   3.460574
    21  O    6.313853   2.742248   2.760370   3.521721   2.681445
    22  H    6.912059   3.085383   3.191684   3.973538   1.710445
    23  H    5.727686   1.839049   2.060797   2.575736   2.973066
    24  O    3.407117   2.718278   2.929807   1.768859   6.617093
    25  H    2.449361   2.984296   2.866901   2.200374   6.873680
    26  H    3.922989   3.360374   3.620938   2.412748   7.169849
                   16         17         18         19         20
    16  H    0.000000
    17  H    1.564310   0.000000
    18  O    3.253846   1.765153   0.000000
    19  H    3.706042   2.265724   0.980391   0.000000
    20  H    3.820917   2.491467   0.958918   1.563315   0.000000
    21  O    3.314648   3.010569   3.766660   3.321964   4.594679
    22  H    2.353417   2.178330   3.292933   3.102404   4.136105
    23  H    3.624683   2.991568   3.285188   2.656080   4.032168
    24  O    7.281145   6.108208   5.019956   4.070908   5.199432
    25  H    7.621422   6.404596   5.365089   4.417167   5.648269
    26  H    7.780866   6.729669   5.755344   4.801006   5.923524
                   21         22         23         24         25
    21  O    0.000000
    22  H    0.987841   0.000000
    23  H    0.978210   1.563590   0.000000
    24  O    5.086537   5.664990   4.178613   0.000000
    25  H    5.227883   5.856125   4.404922   0.979575   0.000000
    26  H    5.433462   6.095215   4.550702   0.959786   1.555453
                   26
    26  H    0.000000
 Stoichiometry    C2H13F3O8
 Framework group  C1[X(C2H13F3O8)]
 Deg. of freedom    72
 Full point group                 C1      NOp   1
 Largest Abelian subgroup         C1      NOp   1
 Largest concise Abelian subgroup C1      NOp   1
                         Standard orientation:                         
 ---------------------------------------------------------------------
 Center     Atomic      Atomic             Coordinates (Angstroms)
 Number     Number       Type             X           Y           Z
 ---------------------------------------------------------------------
      1          6           0       -1.189066   -0.530114    0.118567
      2          8           0       -0.554369    0.438364   -0.283676
      3          8           0       -0.761404   -1.538968    0.779548
      4          1           0        0.283379   -1.491827    1.026509
      5          6           0       -2.707699   -0.621740   -0.182152
      6          9           0       -2.957368   -1.655210   -0.996161
      7          9           0       -3.140914    0.493301   -0.778318
      8          9           0       -3.408534   -0.791796    0.944052
      9          8           0       -0.813416    3.233778   -0.321311
     10          1           0       -0.933573    2.274812   -0.419835
     11          1           0       -1.183572    3.643711   -1.106268
     12          8           0        2.167196    0.974061    0.199858
     13          1           0        1.266235    0.833962   -0.139832
     14          1           0        2.184642    1.919015    0.466674
     15          8           0        3.326731   -2.747945   -0.187622
     16          1           0        4.074739   -3.255740    0.133472
     17          1           0        3.683132   -1.999333   -0.712196
     18          8           0        3.913488   -0.388793   -1.396931
     19          1           0        3.364430    0.237588   -0.879874
     20          1           0        4.721808    0.068014   -1.636659
     21          8           0        1.617417   -1.428471    1.402151
     22          1           0        2.216203   -2.030934    0.897848
     23          1           0        1.962107   -0.527069    1.242283
     24          8           0        1.709196    3.607619    0.693463
     25          1           0        0.798814    3.622844    0.332161
     26          1           0        1.664879    4.002275    1.567231
 ---------------------------------------------------------------------
 Rotational constants (GHZ):           0.5740133           0.3336959           0.2398022
 Standard basis: 6-31++G(d,p) (6D, 7F)
 There are   325 symmetry adapted cartesian basis functions of A   symmetry.
 There are   325 symmetry adapted basis functions of A   symmetry.
   325 basis functions,   520 primitive gaussians,   325 cartesian basis functions
    58 alpha electrons       58 beta electrons
       nuclear repulsion energy       973.8690613303 Hartrees.
 NAtoms=   26 NActive=   26 NUniq=   26 SFac= 1.00D+00 NAtFMM=   60 NAOKFM=F Big=F
 Integral buffers will be    131072 words long.
 Raffenetti 2 integral format.
 Two-electron integral symmetry is turned on.
 Nuclear repulsion after empirical dispersion term =      973.8564035434 Hartrees.
 One-electron integrals computed using PRISM.
 NBasis=   325 RedAO= T EigKep=  3.98D-05  NBF=   325
 NBsUse=   325 1.00D-06 EigRej= -1.00D+00 NBFU=   325
 Initial guess from the checkpoint file:  "/local_scratch/slurm.5787767/Gau-4058348.chk"
 B after Tr=    -0.000000    0.000000   -0.000000
         Rot=    0.999998    0.001422   -0.000682    0.001071 Ang=   0.22 deg.
 ExpMin= 3.60D-02 ExpMax= 7.00D+03 ExpMxC= 1.05D+03 IAcc=3 IRadAn=         5 AccDes= 0.00D+00
 Harris functional with IExCor= 4639 and IRadAn=       5 diagonalized for initial guess.
 HarFok:  IExCor= 4639 AccDes= 0.00D+00 IRadAn=         5 IDoV= 1 UseB2=F ITyADJ=14
 ICtDFT=  3500011 ScaDFX=  1.000000  1.000000  1.000000  1.000000
 FoFCou: FMM=F IPFlag=           0 FMFlag=      100000 FMFlg1=           0
         NFxFlg=           0 DoJE=T BraDBF=F KetDBF=T FulRan=T
         wScrn=  0.000000 ICntrl=       500 IOpCl=  0 I1Cent=   200000004 NGrid=           0
         NMat0=    1 NMatS0=      1 NMatT0=    0 NMatD0=    1 NMtDS0=    0 NMtDT0=    0
 Petite list used in FoFCou.
 Requested convergence on RMS density matrix=1.00D-10 within 128 cycles.
 Requested convergence on MAX density matrix=1.00D-08.
 Requested convergence on             energy=1.00D-08.
 No special actions if energy rises.
 SCF Done:  E(RwB97XD) =  -985.245098556     A.U. after   15 cycles
            NFock= 15  Conv=0.52D-10     -V/T= 2.0083
 Calling FoFJK, ICntrl=      2127 FMM=F ISym2X=0 I1Cent= 0 IOpClX= 0 NMat=1 NMatS=1 NMatT=0.
 ***** Axes restored to original set *****
 -------------------------------------------------------------------
 Center     Atomic                   Forces (Hartrees/Bohr)
 Number     Number              X              Y              Z
 -------------------------------------------------------------------
      1        6           0.000038061    0.000076136   -0.000025905
      2        8           0.000101662   -0.000420380    0.000234373
      3        8           0.000016935    0.000007641   -0.000007030
      4        1          -0.000167931    0.000278833    0.000065206
      5        6          -0.000071585    0.000052804   -0.000064432
      6        9           0.000148672    0.000166753   -0.000053275
      7        9           0.000014624   -0.000034181    0.000097226
      8        9          -0.000120819   -0.000137894   -0.000152280
      9        8          -0.000118031   -0.000311006    0.000079622
     10        1           0.000095083    0.000245253   -0.000081232
     11        1           0.000055322    0.000112405   -0.000047523
     12        8           0.000164517   -0.000419356   -0.000078050
     13        1          -0.000179646    0.000320099    0.000087072
     14        1          -0.000005527    0.000129155   -0.000040650
     15        8           0.000004933    0.000093707    0.000025781
     16        1           0.000041990   -0.000046499   -0.000060915
     17        1          -0.000046012    0.000017257    0.000024300
     18        8          -0.000076557   -0.000198786   -0.000153781
     19        1          -0.000130059    0.000134878    0.000048974
     20        1           0.000170724    0.000029760    0.000099582
     21        8          -0.000170324   -0.000400713   -0.000018840
     22        1           0.000033227    0.000000565    0.000172229
     23        1           0.000178727    0.000289189   -0.000158456
     24        8          -0.000014280    0.000110561    0.000097636
     25        1           0.000091899   -0.000050940   -0.000048272
     26        1          -0.000055605   -0.000045242   -0.000041360
 -------------------------------------------------------------------
 Cartesian Forces:  Max     0.000420380 RMS     0.000145159

 GradGradGradGradGradGradGradGradGradGradGradGradGradGradGradGradGradGrad
 Berny optimization.
 Using GEDIIS/GDIIS optimizer.
 FormGI is forming the generalized inverse of G from B-inverse, IUseBI=4.
 Internal  Forces:  Max     0.000339465 RMS     0.000083270
 Search for a local minimum.
 Step number  10 out of a maximum of  156
 All quantities printed in internal units (Hartrees-Bohrs-Radians)
 Mixed Optimization -- En-DIIS/RFO-DIIS
 Swapping is turned off.
 Update second derivatives using D2CorX and points    8    9   10
 DE= -2.66D-05 DEPred=-1.96D-05 R= 1.36D+00
 TightC=F SS=  1.41D+00  RLast= 1.97D-01 DXNew= 2.5973D+00 5.9104D-01
 Trust test= 1.36D+00 RLast= 1.97D-01 DXMaxT set to 1.54D+00
 ITU=  1  1  1  1  1 -1  1  0  1  0
     Eigenvalues ---    0.00025   0.00045   0.00058   0.00130   0.00138
     Eigenvalues ---    0.00151   0.00230   0.00290   0.00400   0.00438
     Eigenvalues ---    0.00507   0.00584   0.00711   0.00830   0.00871
     Eigenvalues ---    0.00956   0.01038   0.01166   0.01200   0.01446
     Eigenvalues ---    0.01513   0.01622   0.01658   0.01676   0.01803
     Eigenvalues ---    0.01988   0.02186   0.02300   0.02473   0.02547
     Eigenvalues ---    0.02715   0.02794   0.02881   0.02919   0.03125
     Eigenvalues ---    0.03362   0.03419   0.04381   0.04482   0.05161
     Eigenvalues ---    0.05807   0.06443   0.06990   0.07063   0.07402
     Eigenvalues ---    0.08401   0.12029   0.13905   0.19950   0.21422
     Eigenvalues ---    0.22698   0.24288   0.25879   0.27181   0.38046
     Eigenvalues ---    0.39464   0.40349   0.40946   0.41474   0.45145
     Eigenvalues ---    0.48110   0.48677   0.49534   0.51942   0.57874
     Eigenvalues ---    0.58388   0.59014   0.59408   0.59754   0.60494
     Eigenvalues ---    0.71146   1.42271
 En-DIIS/RFO-DIIS/Sim-DIIS IScMMF=       -3 using points:    10    9    8    7    6
 RFO step:  Lambda=-1.05919349D-05.
 DidBck=F Rises=F RFO-DIIS coefs:    1.65495   -0.63529   -0.22841    0.56424   -0.35550
 Iteration  1 RMS(Cart)=  0.01097830 RMS(Int)=  0.00025938
 Iteration  2 RMS(Cart)=  0.00015441 RMS(Int)=  0.00021776
 Iteration  3 RMS(Cart)=  0.00000002 RMS(Int)=  0.00021776
 Variable       Old X    -DE/DX   Delta X   Delta X   Delta X     New X
                                 (Linear)    (Quad)   (Total)
    R1        2.31643   0.00029   0.00007   0.00018   0.00025   2.31668
    R2        2.41824  -0.00006  -0.00089   0.00050  -0.00040   2.41784
    R3        2.93064   0.00001  -0.00025   0.00044   0.00018   2.93083
    R4        3.55292  -0.00010  -0.00662   0.00116  -0.00544   3.54748
    R5        3.53120  -0.00012  -0.01070   0.00300  -0.00770   3.52350
    R6        2.03072  -0.00017   0.00292  -0.00114   0.00178   2.03250
    R7        2.62174   0.00015  -0.00811   0.00361  -0.00451   2.61723
    R8        2.53040   0.00021  -0.00045   0.00051   0.00006   2.53047
    R9        2.52574   0.00009  -0.00019   0.00016  -0.00003   2.52571
   R10        2.52717   0.00020   0.00024   0.00021   0.00045   2.52762
   R11        1.83582   0.00014   0.00018   0.00005   0.00025   1.83607
   R12        1.81376   0.00001  -0.00015   0.00018   0.00003   1.81379
   R13        3.36864   0.00000   0.00122  -0.00017   0.00106   3.36970
   R14        1.83872   0.00025   0.00070  -0.00037   0.00033   1.83905
   R15        1.85582  -0.00010   0.00005  -0.00022  -0.00019   1.85563
   R16        3.34944  -0.00004  -0.00124   0.00044  -0.00073   3.34871
   R17        3.47530   0.00005  -0.01195   0.00364  -0.00839   3.46690
   R18        3.34266   0.00002   0.00114  -0.00007   0.00106   3.34372
   R19        1.81303   0.00008  -0.00003   0.00021   0.00018   1.81320
   R20        1.85407  -0.00001   0.00030  -0.00033   0.00010   1.85417
   R21        3.23227   0.00002  -0.00105  -0.00018  -0.00131   3.23096
   R22        3.33566  -0.00002  -0.00143   0.00105  -0.00026   3.33540
   R23        1.85267   0.00003  -0.00017   0.00008   0.00002   1.85269
   R24        1.81209   0.00014  -0.00025   0.00020  -0.00005   1.81204
   R25        1.86675   0.00002   0.00008   0.00019   0.00018   1.86693
   R26        1.84855  -0.00020   0.00020  -0.00026  -0.00024   1.84831
   R27        1.85113  -0.00010  -0.00070   0.00065  -0.00004   1.85109
   R28        1.81373   0.00008  -0.00009   0.00019   0.00009   1.81383
    A1        2.23868   0.00002   0.00004  -0.00016  -0.00015   2.23853
    A2        2.08298   0.00032  -0.00075   0.00199   0.00124   2.08422
    A3        1.96150  -0.00034   0.00076  -0.00184  -0.00108   1.96041
    A4        2.33375   0.00006   0.00440   0.00109   0.00541   2.33915
    A5        2.27375  -0.00006  -0.00030  -0.00195  -0.00239   2.27136
    A6        1.56609   0.00002   0.00143   0.00045   0.00185   1.56795
    A7        1.99220  -0.00001  -0.00153   0.00296   0.00141   1.99360
    A8        1.92417  -0.00010   0.00096  -0.00071   0.00024   1.92441
    A9        1.93328  -0.00003   0.00025   0.00029   0.00054   1.93382
   A10        1.93627  -0.00018  -0.00072  -0.00058  -0.00129   1.93498
   A11        1.88841   0.00008  -0.00004   0.00020   0.00015   1.88856
   A12        1.89240   0.00014  -0.00024   0.00050   0.00026   1.89266
   A13        1.88794   0.00010  -0.00021   0.00033   0.00012   1.88806
   A14        1.86603  -0.00010   0.00165  -0.00216  -0.00084   1.86518
   A15        1.94388   0.00000   0.00049  -0.00077  -0.00043   1.94344
   A16        2.15962   0.00005   0.00276  -0.00048   0.00203   2.16165
   A17        1.82332  -0.00002   0.00020  -0.00051  -0.00039   1.82293
   A18        1.93152  -0.00000   0.00044   0.00039   0.00077   1.93229
   A19        1.54789  -0.00002   0.00158  -0.00000   0.00160   1.54949
   A20        2.15714  -0.00002   0.00240  -0.00042   0.00206   2.15921
   A21        2.25673   0.00003  -0.00295   0.00217  -0.00076   2.25596
   A22        1.65235   0.00003  -0.00139  -0.00142  -0.00299   1.64936
   A23        2.81965  -0.00000  -0.00123   0.00002  -0.00122   2.81843
   A24        1.87504  -0.00001  -0.00091  -0.00006  -0.00115   1.87389
   A25        2.11260   0.00000  -0.00823   0.00044  -0.00757   2.10503
   A26        1.82896  -0.00003  -0.00361   0.00028  -0.00357   1.82539
   A27        1.88102  -0.00003   0.00803  -0.00051   0.00656   1.88758
   A28        2.26743   0.00002   0.01037   0.00811   0.01770   2.28513
   A29        1.87504   0.00008   0.00404  -0.00361  -0.00099   1.87405
   A30        2.00070  -0.00003  -0.00030   0.00085   0.00062   2.00132
   A31        1.91416   0.00005   0.00290  -0.00277   0.00025   1.91441
   A32        1.83897  -0.00010   0.00041  -0.00095  -0.00127   1.83770
   A33        2.65535   0.00010   0.00143   0.00175   0.00276   2.65811
   A34        1.78989   0.00002  -0.00024   0.00008  -0.00015   1.78975
   A35        2.11960  -0.00001  -0.00104  -0.00073  -0.00177   2.11783
   A36        1.86134  -0.00002  -0.00020   0.00012  -0.00010   1.86124
   A37        3.14874  -0.00002   0.00027  -0.00098  -0.00071   3.14803
   A38        2.77868  -0.00005  -0.00077  -0.00045  -0.00116   2.77751
   A39        3.10843   0.00000  -0.00301   0.00097  -0.00198   3.10645
   A40        2.85376   0.00005  -0.00224  -0.00074  -0.00294   2.85082
   A41        2.88421   0.00001  -0.00541   0.00165  -0.00373   2.88048
   A42        3.12484   0.00006  -0.00181   0.00420   0.00237   3.12720
   A43        2.91036   0.00002  -0.00195   0.00102  -0.00089   2.90947
   A44        3.09863  -0.00006   0.00072  -0.00141  -0.00063   3.09801
   A45        3.22072   0.00002  -0.00401   0.00138  -0.00273   3.21798
   A46        3.44077   0.00008  -0.00053  -0.00064  -0.00117   3.43960
   A47        3.01438  -0.00005  -0.00041   0.00078  -0.00000   3.01437
   A48        3.07656   0.00009  -0.00380   0.00506   0.00162   3.07818
   A49        3.39767  -0.00011  -0.00107  -0.00078  -0.00128   3.39639
   A50        3.09542   0.00008   0.00070   0.00075   0.00141   3.09683
    D1       -2.47745  -0.00000  -0.00400  -0.00340  -0.00736  -2.48481
    D2        0.02332   0.00003   0.01096  -0.00444   0.00649   0.02981
    D3        0.67341  -0.00003  -0.00721  -0.00186  -0.00903   0.66438
    D4       -3.10900   0.00001   0.00776  -0.00290   0.00481  -3.10419
    D5        0.03600   0.00000   0.00184   0.00085   0.00263   0.03863
    D6       -3.11433   0.00003   0.00484  -0.00058   0.00422  -3.11011
    D7        1.99585   0.00002   0.00826  -0.00057   0.00769   2.00354
    D8       -0.09379   0.00001   0.00754  -0.00055   0.00699  -0.08680
    D9       -2.19077   0.00002   0.00812  -0.00078   0.00734  -2.18343
   D10       -1.13787  -0.00000   0.00554   0.00073   0.00627  -1.13160
   D11        3.05567  -0.00001   0.00482   0.00075   0.00557   3.06124
   D12        0.95869  -0.00001   0.00541   0.00052   0.00592   0.96461
   D13       -1.66496  -0.00003   0.01311  -0.00657   0.00662  -1.65834
   D14        2.26532  -0.00003   0.00969  -0.00354   0.00615   2.27147
   D15        2.05158   0.00001   0.00281  -0.00423  -0.00145   2.05013
   D16       -0.30132   0.00001  -0.00061  -0.00119  -0.00192  -0.30324
   D17       -2.32492  -0.00003  -0.01037   0.00149  -0.00884  -2.33375
   D18        1.48962  -0.00001  -0.01397   0.00271  -0.01137   1.47825
   D19       -0.08541  -0.00001  -0.01320   0.00392  -0.00920  -0.09461
   D20        0.31238   0.00000   0.00061   0.00170   0.00240   0.31478
   D21       -2.15626   0.00003  -0.00299   0.00292  -0.00013  -2.15640
   D22        2.55189   0.00002  -0.00221   0.00413   0.00203   2.55392
   D23       -1.86787   0.00001  -0.01575   0.00265  -0.01306  -1.88093
   D24        0.20839  -0.00010  -0.01398   0.00013  -0.01398   0.19441
   D25        0.17157  -0.00003   0.00350   0.00162   0.00514   0.17671
   D26       -2.02333  -0.00002   0.00542   0.00223   0.00771  -2.01561
   D27       -2.04497   0.00005  -0.00110   0.00632   0.00510  -2.03987
   D28        2.04332   0.00006   0.00081   0.00692   0.00767   2.05099
   D29       -0.13277  -0.00000  -0.00419   0.00198  -0.00217  -0.13494
   D30        2.09284  -0.00004  -0.00133   0.00166   0.00028   2.09312
   D31       -1.88519   0.00003  -0.00522   0.00154  -0.00368  -1.88887
   D32       -1.39664   0.00001  -0.01053   0.00003  -0.01046  -1.40710
   D33        2.39089  -0.00002  -0.03692  -0.00673  -0.04368   2.34721
   D34        2.66340   0.00003  -0.01447  -0.00021  -0.01462   2.64879
   D35        0.16775  -0.00001  -0.04086  -0.00697  -0.04783   0.11991
   D36        0.14848  -0.00000  -0.01017  -0.00039  -0.01031   0.13816
   D37       -2.34718  -0.00004  -0.03656  -0.00715  -0.04353  -2.39071
   D38        0.61475  -0.00001  -0.00343  -0.00042  -0.00376   0.61099
   D39        2.49465  -0.00004  -0.00265  -0.00058  -0.00309   2.49156
   D40       -1.31612  -0.00001  -0.00395  -0.00080  -0.00464  -1.32076
   D41        0.07640   0.00001   0.00189  -0.00444  -0.00259   0.07381
   D42        2.14804  -0.00001   0.00075  -0.00464  -0.00388   2.14416
   D43       -2.18990  -0.00003   0.02700  -0.00288   0.02402  -2.16589
   D44        0.07016   0.00007   0.05598  -0.00134   0.05502   0.12518
   D45        0.02971  -0.00007   0.01289  -0.00221   0.01061   0.04033
   D46        2.28978   0.00003   0.04188  -0.00067   0.04161   2.33140
   D47       -2.44828   0.00001  -0.01596  -0.00140  -0.01740  -2.46568
   D48        1.80901  -0.00001  -0.01972   0.00142  -0.01803   1.79098
   D49        1.75738   0.00004  -0.00642  -0.00126  -0.00772   1.74965
   D50       -0.26852   0.00002  -0.01018   0.00156  -0.00836  -0.27687
   D51       -0.79991   0.00004   0.01315   0.00041   0.01359  -0.78632
   D52        1.36198  -0.00003   0.01446  -0.00073   0.01371   1.37568
         Item               Value     Threshold  Converged?
 Maximum Force            0.000339     0.000015     NO 
 RMS     Force            0.000083     0.000010     NO 
 Maximum Displacement     0.064339     0.000060     NO 
 RMS     Displacement     0.011018     0.000040     NO 
 Predicted change in Energy=-5.156555D-06
 GradGradGradGradGradGradGradGradGradGradGradGradGradGradGradGradGradGrad

                          Input orientation:                          
 ---------------------------------------------------------------------
 Center     Atomic      Atomic             Coordinates (Angstroms)
 Number     Number       Type             X           Y           Z
 ---------------------------------------------------------------------
      1          6           0       -0.648371    0.950678   -0.211441
      2          8           0       -0.153238    0.274820    0.683530
      3          8           0       -0.373943    0.934104   -1.461020
      4          1           0        0.364175    0.203664   -1.741107
      5          6           0       -1.748139    1.987427    0.136464
      6          9           0       -1.309770    3.228602   -0.109321
      7          9           0       -2.081298    1.910433    1.428532
      8          9           0       -2.849874    1.775832   -0.591868
      9          8           0       -1.004853   -1.236281    2.887641
     10          1           0       -0.833876   -0.540384    2.231506
     11          1           0       -1.020632   -0.810372    3.747643
     12          8           0        1.760272   -1.761923    0.371388
     13          1           0        1.204827   -1.000942    0.615262
     14          1           0        1.421463   -2.499579    0.923939
     15          8           0        3.801799    0.072606   -2.432181
     16          1           0        4.380242   -0.232950   -3.134102
     17          1           0        4.182368   -0.238248   -1.582909
     18          8           0        4.327961   -0.892956    0.049709
     19          1           0        3.467547   -1.293148    0.296131
     20          1           0        5.016773   -1.422899    0.454892
     21          8           0        1.272752   -0.765591   -2.132517
     22          1           0        2.165347   -0.419510   -2.376485
     23          1           0        1.430112   -1.387183   -1.393931
     24          8           0        0.513936   -3.399807    2.147387
     25          1           0       -0.071274   -2.712107    2.527023
     26          1           0       -0.049817   -4.138699    1.907583
 ---------------------------------------------------------------------
                    Distance matrix (angstroms):
                    1          2          3          4          5
     1  C    0.000000
     2  O    1.225934   0.000000
     3  O    1.279466   2.254431   0.000000
     4  H    1.980696   2.480251   1.075550   0.000000
     5  C    1.550927   2.403333   2.355814   3.341998   0.000000
     6  F    2.374198   3.269711   2.822691   3.822966   1.339065
     7  F    2.379900   2.635845   3.495396   4.352012   1.336549
     8  F    2.381642   3.339390   2.755752   3.758002   1.337558
     9  O    3.809748   2.804778   4.900967   5.037161   4.302759
    10  H    2.868043   1.877247   4.002549   4.215517   3.408065
    11  H    4.349048   3.364343   5.530965   5.750855   4.625749
    12  O    3.674160   2.811987   3.896299   3.205503   5.140209
    13  H    2.815422   1.864556   3.247747   2.776733   4.228428
    14  H    4.180619   3.199182   4.549911   3.940539   5.549748
    15  O    5.050417   5.038935   4.372889   3.508849   6.408299
    16  H    5.935475   5.948494   5.173344   4.273156   7.292717
    17  H    5.160476   4.919092   4.706298   3.846936   6.563596
    18  O    5.313292   4.674032   5.265772   4.485666   6.724814
    19  H    4.715206   3.964679   4.775487   4.002712   6.163687
    20  H    6.178328   5.446425   6.187569   5.395812   7.582596
    21  O    3.213538   3.323556   2.459974   1.384980   4.674736
    22  H    3.805501   3.901489   3.019659   2.009048   5.236757
    23  H    3.344244   3.095980   2.940661   1.946163   4.881739
    24  O    5.083478   4.011344   5.708915   5.303566   6.179246
    25  H    4.609580   3.510971   5.412111   5.187318   5.532835
    26  H    5.545294   4.581282   6.098022   5.686866   6.599286
                    6          7          8          9         10
     6  F    0.000000
     7  F    2.167445   0.000000
     8  F    2.171477   2.165835   0.000000
     9  O    5.386087   3.631741   4.958216   0.000000
    10  H    4.462198   2.864845   4.171396   0.971606   0.000000
    11  H    5.592234   3.729084   5.372702   0.959817   1.551271
    12  O    5.878909   5.418617   5.890417   3.775414   3.417864
    13  H    4.973657   4.464990   5.060458   3.178330   2.642095
    14  H    6.429566   5.654393   6.230660   3.367352   3.261093
    15  O    6.440818   7.272796   7.108621   7.288183   6.604182
    16  H    7.314908   8.195317   7.922925   8.140474   7.488076
    17  H    6.659887   7.274554   7.381810   6.920199   6.309022
    18  O    6.985452   7.130130   7.684749   6.050673   5.615078
    19  H    6.590400   6.506531   7.079335   5.169286   4.776459
    20  H    7.872735   7.902006   8.556386   6.497160   6.177806
    21  O    5.168783   5.576005   5.082173   5.532723   4.851113
    22  H    5.524961   6.159609   5.758197   6.199057   5.499411
    23  H    5.519298   5.583061   5.382031   4.927848   4.357350
    24  O    7.235637   5.954045   6.753220   2.745095   3.162273
    25  H    6.616359   5.158950   6.131044   1.783166   2.320619
    26  H    7.741609   6.399094   7.004945   3.208838   3.696964
                   11         12         13         14         15
    11  H    0.000000
    12  O    4.476380   0.000000
    13  H    3.847180   0.973183   0.000000
    14  H    4.097628   0.981958   1.545356   0.000000
    15  O    7.888328   3.923433   4.145320   4.852388   0.000000
    16  H    8.767056   4.635780   4.973007   5.509961   0.959506
    17  H    7.470832   3.465171   3.778811   4.361250   0.981186
    18  O    6.502998   2.729763   3.175764   3.434129   2.714578
    19  H    5.682407   1.772061   2.303721   2.456842   3.069316
    20  H    6.904178   3.275166   3.838581   3.782261   3.471007
    21  O    6.311727   2.738593   2.758676   3.517208   2.681129
    22  H    6.914345   3.084957   3.195498   3.971504   1.709753
    23  H    5.724914   1.834607   2.058346   2.570995   2.972179
    24  O    3.408943   2.718490   2.929042   1.769418   6.621188
    25  H    2.451080   2.983986   2.865545   2.200752   6.881063
    26  H    3.925055   3.359373   3.617975   2.412247   7.169630
                   16         17         18         19         20
    16  H    0.000000
    17  H    1.563771   0.000000
    18  O    3.251921   1.765016   0.000000
    19  H    3.704528   2.270370   0.980403   0.000000
    20  H    3.834322   2.500453   0.958893   1.562736   0.000000
    21  O    3.308077   3.007661   3.756679   3.315686   4.598308
    22  H    2.348307   2.175084   3.284428   3.098684   4.141752
    23  H    3.614376   2.988424   3.275040   2.648828   4.035289
    24  O    7.271274   6.112933   5.023080   4.072956   5.200793
    25  H    7.616465   6.411317   5.366532   4.417417   5.643050
    26  H    7.765235   6.731155   5.757733   4.802685   5.929268
                   21         22         23         24         25
    21  O    0.000000
    22  H    0.987936   0.000000
    23  H    0.978085   1.562810   0.000000
    24  O    5.082565   5.663456   4.175040   0.000000
    25  H    5.225576   5.856864   4.402665   0.979554   0.000000
    26  H    5.426735   6.090366   4.545440   0.959836   1.555419
                   26
    26  H    0.000000
 Stoichiometry    C2H13F3O8
 Framework group  C1[X(C2H13F3O8)]
 Deg. of freedom    72
 Full point group                 C1      NOp   1
 Largest Abelian subgroup         C1      NOp   1
 Largest concise Abelian subgroup C1      NOp   1
                         Standard orientation:                         
 ---------------------------------------------------------------------
 Center     Atomic      Atomic             Coordinates (Angstroms)
 Number     Number       Type             X           Y           Z
 ---------------------------------------------------------------------
      1          6           0       -1.187393   -0.529840    0.116339
      2          8           0       -0.557495    0.444525   -0.279587
      3          8           0       -0.754383   -1.541067    0.769756
      4          1           0        0.290606   -1.490738    1.019307
      5          6           0       -2.706434   -0.627090   -0.181033
      6          9           0       -2.954385   -1.661330   -0.994646
      7          9           0       -3.145963    0.486463   -0.775319
      8          9           0       -3.402741   -0.800340    0.947772
      9          8           0       -0.818450    3.236849   -0.319687
     10          1           0       -0.939192    2.277534   -0.415372
     11          1           0       -1.189747    3.644030   -1.105557
     12          8           0        2.162286    0.977752    0.195524
     13          1           0        1.259614    0.838657   -0.140513
     14          1           0        2.180820    1.922022    0.464322
     15          8           0        3.341492   -2.745781   -0.176092
     16          1           0        4.095284   -3.235639    0.159304
     17          1           0        3.690755   -1.998242   -0.707059
     18          8           0        3.902258   -0.389862   -1.402517
     19          1           0        3.354922    0.239875   -0.887691
     20          1           0        4.693719    0.076699   -1.677084
     21          8           0        1.621078   -1.422498    1.397931
     22          1           0        2.223397   -2.025472    0.898280
     23          1           0        1.964407   -0.521371    1.234398
     24          8           0        1.704742    3.610517    0.694917
     25          1           0        0.794556    3.626249    0.333198
     26          1           0        1.659399    4.001360    1.570400
 ---------------------------------------------------------------------
 Rotational constants (GHZ):           0.5735093           0.3339376           0.2397930
 Standard basis: 6-31++G(d,p) (6D, 7F)
 There are   325 symmetry adapted cartesian basis functions of A   symmetry.
 There are   325 symmetry adapted basis functions of A   symmetry.
   325 basis functions,   520 primitive gaussians,   325 cartesian basis functions
    58 alpha electrons       58 beta electrons
       nuclear repulsion energy       973.9666255948 Hartrees.
 NAtoms=   26 NActive=   26 NUniq=   26 SFac= 1.00D+00 NAtFMM=   60 NAOKFM=F Big=F
 Integral buffers will be    131072 words long.
 Raffenetti 2 integral format.
 Two-electron integral symmetry is turned on.
 Nuclear repulsion after empirical dispersion term =      973.9539634470 Hartrees.
 One-electron integrals computed using PRISM.
 NBasis=   325 RedAO= T EigKep=  3.99D-05  NBF=   325
 NBsUse=   325 1.00D-06 EigRej= -1.00D+00 NBFU=   325
 Initial guess from the checkpoint file:  "/local_scratch/slurm.5787767/Gau-4058348.chk"
 B after Tr=    -0.000000   -0.000000    0.000000
         Rot=    0.999999    0.000201   -0.000381   -0.000933 Ang=   0.12 deg.
 ExpMin= 3.60D-02 ExpMax= 7.00D+03 ExpMxC= 1.05D+03 IAcc=3 IRadAn=         5 AccDes= 0.00D+00
 Harris functional with IExCor= 4639 and IRadAn=       5 diagonalized for initial guess.
 HarFok:  IExCor= 4639 AccDes= 0.00D+00 IRadAn=         5 IDoV= 1 UseB2=F ITyADJ=14
 ICtDFT=  3500011 ScaDFX=  1.000000  1.000000  1.000000  1.000000
 FoFCou: FMM=F IPFlag=           0 FMFlag=      100000 FMFlg1=           0
         NFxFlg=           0 DoJE=T BraDBF=F KetDBF=T FulRan=T
         wScrn=  0.000000 ICntrl=       500 IOpCl=  0 I1Cent=   200000004 NGrid=           0
         NMat0=    1 NMatS0=      1 NMatT0=    0 NMatD0=    1 NMtDS0=    0 NMtDT0=    0
 Petite list used in FoFCou.
 Requested convergence on RMS density matrix=1.00D-10 within 128 cycles.
 Requested convergence on MAX density matrix=1.00D-08.
 Requested convergence on             energy=1.00D-08.
 No special actions if energy rises.
 SCF Done:  E(RwB97XD) =  -985.245105167     A.U. after   15 cycles
            NFock= 15  Conv=0.19D-10     -V/T= 2.0083
 Calling FoFJK, ICntrl=      2127 FMM=F ISym2X=0 I1Cent= 0 IOpClX= 0 NMat=1 NMatS=1 NMatT=0.
 ***** Axes restored to original set *****
 -------------------------------------------------------------------
 Center     Atomic                   Forces (Hartrees/Bohr)
 Number     Number              X              Y              Z
 -------------------------------------------------------------------
      1        6          -0.000008463    0.000048006   -0.000181893
      2        8           0.000016631   -0.000214929    0.000256540
      3        8           0.000026864    0.000015913   -0.000088532
      4        1          -0.000176850    0.000277354    0.000137277
      5        6          -0.000015664   -0.000019877   -0.000077685
      6        9           0.000057281    0.000074084   -0.000022001
      7        9           0.000031340   -0.000034276    0.000070155
      8        9          -0.000041311   -0.000036090   -0.000029467
      9        8          -0.000111448   -0.000165013    0.000073643
     10        1           0.000081494    0.000133667   -0.000066400
     11        1           0.000042026    0.000032354   -0.000014009
     12        8           0.000174584   -0.000366018    0.000020308
     13        1          -0.000135266    0.000267018    0.000060860
     14        1          -0.000012399    0.000046165    0.000000615
     15        8           0.000119392   -0.000044395    0.000141812
     16        1           0.000021012   -0.000009479   -0.000040322
     17        1          -0.000087907    0.000109279   -0.000102130
     18        8          -0.000170334   -0.000405042    0.000095436
     19        1          -0.000171102    0.000240103   -0.000102653
     20        1           0.000310315    0.000126338   -0.000015308
     21        8          -0.000011713   -0.000275237   -0.000233485
     22        1           0.000001759    0.000106359    0.000037279
     23        1           0.000040007    0.000065596    0.000072332
     24        8          -0.000023384    0.000087648    0.000069468
     25        1           0.000075935   -0.000048463   -0.000050557
     26        1          -0.000032798   -0.000011066   -0.000011284
 -------------------------------------------------------------------
 Cartesian Forces:  Max     0.000405042 RMS     0.000129494

 GradGradGradGradGradGradGradGradGradGradGradGradGradGradGradGradGradGrad
 Berny optimization.
 Using GEDIIS/GDIIS optimizer.
 FormGI is forming the generalized inverse of G from B-inverse, IUseBI=4.
 Internal  Forces:  Max     0.000269683 RMS     0.000063096
 Search for a local minimum.
 Step number  11 out of a maximum of  156
 All quantities printed in internal units (Hartrees-Bohrs-Radians)
 Mixed Optimization -- En-DIIS/RFO-DIIS
 Swapping is turned off.
 Update second derivatives using D2CorX and points    8    9   10   11
 DE= -6.61D-06 DEPred=-5.16D-06 R= 1.28D+00
 TightC=F SS=  1.41D+00  RLast= 1.24D-01 DXNew= 2.5973D+00 3.7171D-01
 Trust test= 1.28D+00 RLast= 1.24D-01 DXMaxT set to 1.54D+00
 ITU=  1  1  1  1  1  1 -1  1  0  1  0
     Eigenvalues ---    0.00022   0.00045   0.00057   0.00127   0.00140
     Eigenvalues ---    0.00150   0.00213   0.00294   0.00394   0.00443
     Eigenvalues ---    0.00506   0.00572   0.00730   0.00846   0.00877
     Eigenvalues ---    0.00956   0.01044   0.01165   0.01210   0.01471
     Eigenvalues ---    0.01519   0.01618   0.01658   0.01731   0.01816
     Eigenvalues ---    0.01988   0.02178   0.02294   0.02488   0.02552
     Eigenvalues ---    0.02713   0.02785   0.02875   0.02939   0.03094
     Eigenvalues ---    0.03365   0.03422   0.04320   0.04423   0.05167
     Eigenvalues ---    0.06136   0.06508   0.06902   0.07051   0.07192
     Eigenvalues ---    0.08404   0.12090   0.13953   0.20050   0.21007
     Eigenvalues ---    0.22684   0.24294   0.25926   0.27171   0.37987
     Eigenvalues ---    0.40141   0.40806   0.41037   0.41440   0.45131
     Eigenvalues ---    0.48052   0.48681   0.49527   0.51920   0.57805
     Eigenvalues ---    0.58390   0.59059   0.59428   0.59738   0.60391
     Eigenvalues ---    0.70966   1.38389
 En-DIIS/RFO-DIIS/Sim-DIIS IScMMF=       -3 using points:    11   10    9    8    7    6
 RFO step:  Lambda=-7.91404805D-06.
 DidBck=F Rises=F RFO-DIIS coefs:    0.95843    0.67302   -0.79258   -0.02582    0.49168
                  RFO-DIIS coefs:   -0.30472
 Iteration  1 RMS(Cart)=  0.00528778 RMS(Int)=  0.00015602
 Iteration  2 RMS(Cart)=  0.00003292 RMS(Int)=  0.00015291
 Iteration  3 RMS(Cart)=  0.00000000 RMS(Int)=  0.00015291
 Variable       Old X    -DE/DX   Delta X   Delta X   Delta X     New X
                                 (Linear)    (Quad)   (Total)
    R1        2.31668   0.00027   0.00007  -0.00003   0.00002   2.31670
    R2        2.41784   0.00001  -0.00058   0.00044  -0.00016   2.41768
    R3        2.93083  -0.00005  -0.00025   0.00031   0.00006   2.93089
    R4        3.54748  -0.00003  -0.00654   0.00338  -0.00316   3.54432
    R5        3.52350  -0.00007  -0.00787   0.00465  -0.00323   3.52027
    R6        2.03250  -0.00013   0.00182  -0.00160   0.00022   2.03272
    R7        2.61723   0.00022  -0.00468   0.00424  -0.00043   2.61680
    R8        2.53047   0.00009  -0.00048   0.00029  -0.00019   2.53028
    R9        2.52571   0.00006  -0.00021   0.00015  -0.00006   2.52565
   R10        2.52762   0.00006   0.00036  -0.00000   0.00035   2.52797
   R11        1.83607   0.00012   0.00025  -0.00015   0.00010   1.83617
   R12        1.81379   0.00000  -0.00011   0.00013   0.00002   1.81381
   R13        3.36970   0.00000   0.00095  -0.00013   0.00082   3.37052
   R14        1.83905   0.00023   0.00040  -0.00029   0.00010   1.83915
   R15        1.85563  -0.00003   0.00008  -0.00014  -0.00008   1.85555
   R16        3.34871  -0.00002  -0.00131   0.00043  -0.00082   3.34789
   R17        3.46690   0.00007  -0.00957   0.00616  -0.00344   3.46347
   R18        3.34372   0.00001   0.00043   0.00017   0.00059   3.34431
   R19        1.81320   0.00005  -0.00001   0.00009   0.00008   1.81328
   R20        1.85417  -0.00012   0.00017  -0.00052  -0.00028   1.85389
   R21        3.23096   0.00005   0.00011   0.00017   0.00022   3.23119
   R22        3.33540   0.00003  -0.00136   0.00179   0.00050   3.33590
   R23        1.85269   0.00002  -0.00011  -0.00003  -0.00005   1.85264
   R24        1.81204   0.00015  -0.00015   0.00013  -0.00002   1.81202
   R25        1.86693   0.00007   0.00000   0.00017   0.00009   1.86702
   R26        1.84831   0.00010   0.00013   0.00017   0.00021   1.84852
   R27        1.85109  -0.00009  -0.00047   0.00043  -0.00004   1.85105
   R28        1.81383   0.00003  -0.00006   0.00009   0.00004   1.81387
    A1        2.23853   0.00010  -0.00009  -0.00002  -0.00015   2.23838
    A2        2.08422  -0.00002  -0.00033   0.00081   0.00049   2.08470
    A3        1.96041  -0.00008   0.00046  -0.00080  -0.00033   1.96008
    A4        2.33915   0.00005   0.00165   0.00130   0.00282   2.34197
    A5        2.27136  -0.00003   0.00081  -0.00095  -0.00021   2.27115
    A6        1.56795  -0.00002   0.00121  -0.00044   0.00079   1.56873
    A7        1.99360  -0.00008  -0.00163   0.00177   0.00012   1.99373
    A8        1.92441  -0.00003   0.00107  -0.00033   0.00073   1.92514
    A9        1.93382  -0.00009   0.00018  -0.00017   0.00001   1.93383
   A10        1.93498  -0.00001  -0.00113   0.00008  -0.00105   1.93393
   A11        1.88856   0.00004   0.00011   0.00004   0.00014   1.88870
   A12        1.89266   0.00004  -0.00012   0.00026   0.00015   1.89281
   A13        1.88806   0.00005  -0.00009   0.00013   0.00004   1.88810
   A14        1.86518  -0.00004   0.00115  -0.00124  -0.00032   1.86486
   A15        1.94344  -0.00002  -0.00038  -0.00047  -0.00100   1.94245
   A16        2.16165   0.00002   0.00093  -0.00143  -0.00070   2.16095
   A17        1.82293  -0.00000   0.00031  -0.00034  -0.00007   1.82286
   A18        1.93229  -0.00002   0.00093  -0.00032   0.00058   1.93287
   A19        1.54949  -0.00002   0.00064  -0.00079  -0.00018   1.54931
   A20        2.15921   0.00002   0.00200  -0.00069   0.00132   2.16052
   A21        2.25596   0.00003  -0.00352   0.00386   0.00038   2.25635
   A22        1.64936  -0.00002  -0.00019  -0.00190  -0.00220   1.64716
   A23        2.81843  -0.00004  -0.00040  -0.00060  -0.00099   2.81744
   A24        1.87389  -0.00001  -0.00086   0.00056  -0.00046   1.87343
   A25        2.10503   0.00002  -0.00623   0.00215  -0.00398   2.10104
   A26        1.82539   0.00004  -0.00289   0.00046  -0.00259   1.82280
   A27        1.88758  -0.00006   0.00503  -0.00022   0.00421   1.89179
   A28        2.28513  -0.00007   0.00488   0.00139   0.00560   2.29073
   A29        1.87405   0.00021   0.00339  -0.00016   0.00226   1.87631
   A30        2.00132  -0.00004  -0.00219   0.00102  -0.00113   2.00019
   A31        1.91441   0.00002   0.00113  -0.00160  -0.00036   1.91405
   A32        1.83770  -0.00006   0.00089  -0.00044  -0.00007   1.83763
   A33        2.65811   0.00008   0.00234   0.00052   0.00253   2.66064
   A34        1.78975   0.00002  -0.00027   0.00019  -0.00006   1.78969
   A35        2.11783  -0.00001  -0.00120   0.00031  -0.00090   2.11693
   A36        1.86124  -0.00003  -0.00025   0.00014  -0.00013   1.86112
   A37        3.14803  -0.00001  -0.00020  -0.00013  -0.00031   3.14773
   A38        2.77751  -0.00002   0.00004  -0.00019  -0.00011   2.77740
   A39        3.10645  -0.00001  -0.00102   0.00068  -0.00030   3.10615
   A40        2.85082   0.00008  -0.00081   0.00049  -0.00020   2.85062
   A41        2.88048   0.00008  -0.00389   0.00196  -0.00182   2.87866
   A42        3.12720   0.00004  -0.00219   0.00369   0.00151   3.12872
   A43        2.90947   0.00003  -0.00141   0.00148   0.00010   2.90957
   A44        3.09801  -0.00005   0.00110  -0.00097   0.00017   3.09818
   A45        3.21798   0.00002  -0.00186   0.00135  -0.00057   3.21741
   A46        3.43960   0.00007   0.00117  -0.00136  -0.00020   3.43940
   A47        3.01437  -0.00004  -0.00032  -0.00161  -0.00219   3.01218
   A48        3.07818   0.00008  -0.00265   0.00161  -0.00077   3.07741
   A49        3.39639   0.00002  -0.00153  -0.00022  -0.00140   3.39500
   A50        3.09683   0.00006  -0.00022   0.00038   0.00015   3.09697
    D1       -2.48481  -0.00001  -0.00333  -0.00314  -0.00640  -2.49121
    D2        0.02981   0.00001   0.00692  -0.00358   0.00334   0.03315
    D3        0.66438  -0.00001  -0.00680  -0.00126  -0.00802   0.65635
    D4       -3.10419   0.00002   0.00344  -0.00170   0.00172  -3.10247
    D5        0.03863  -0.00000   0.00181  -0.00070   0.00106   0.03970
    D6       -3.11011  -0.00001   0.00507  -0.00246   0.00259  -3.10752
    D7        2.00354  -0.00001   0.01140   0.00275   0.01417   2.01771
    D8       -0.08680   0.00001   0.01047   0.00303   0.01351  -0.07329
    D9       -2.18343   0.00002   0.01123   0.00292   0.01415  -2.16928
   D10       -1.13160  -0.00000   0.00846   0.00435   0.01280  -1.11881
   D11        3.06124   0.00002   0.00753   0.00462   0.01214   3.07338
   D12        0.96461   0.00002   0.00828   0.00451   0.01278   0.97739
   D13       -1.65834  -0.00003   0.00488  -0.00402   0.00090  -1.65744
   D14        2.27147  -0.00002   0.00452  -0.00081   0.00365   2.27512
   D15        2.05013  -0.00001  -0.00287  -0.00273  -0.00559   2.04454
   D16       -0.30324   0.00000  -0.00322   0.00048  -0.00284  -0.30608
   D17       -2.33375  -0.00001  -0.00417   0.00003  -0.00413  -2.33788
   D18        1.47825  -0.00004  -0.00824   0.00210  -0.00620   1.47205
   D19       -0.09461   0.00001  -0.00780   0.00405  -0.00370  -0.09832
   D20        0.31478   0.00001   0.00212   0.00088   0.00306   0.31784
   D21       -2.15640  -0.00001  -0.00195   0.00295   0.00099  -2.15541
   D22        2.55392   0.00003  -0.00151   0.00490   0.00349   2.55741
   D23       -1.88093   0.00001  -0.00853   0.00333  -0.00524  -1.88616
   D24        0.19441  -0.00006  -0.00878   0.00247  -0.00643   0.18798
   D25        0.17671  -0.00002   0.00472  -0.00088   0.00385   0.18056
   D26       -2.01561  -0.00002   0.00674  -0.00178   0.00500  -2.01061
   D27       -2.03987   0.00001   0.00364   0.00289   0.00646  -2.03341
   D28        2.05099   0.00002   0.00566   0.00199   0.00761   2.05860
   D29       -0.13494  -0.00000   0.00119  -0.00194  -0.00075  -0.13568
   D30        2.09312  -0.00002   0.00453  -0.00334   0.00113   2.09425
   D31       -1.88887   0.00001   0.00156  -0.00216  -0.00059  -1.88947
   D32       -1.40710   0.00004  -0.00175   0.00080  -0.00092  -1.40802
   D33        2.34721   0.00003  -0.01649  -0.00073  -0.01729   2.32992
   D34        2.64879   0.00005  -0.00580   0.00261  -0.00312   2.64567
   D35        0.11991   0.00004  -0.02053   0.00108  -0.01948   0.10043
   D36        0.13816   0.00002  -0.00178  -0.00048  -0.00207   0.13609
   D37       -2.39071   0.00001  -0.01651  -0.00201  -0.01844  -2.40915
   D38        0.61099  -0.00001  -0.00087  -0.00118  -0.00197   0.60903
   D39        2.49156  -0.00002  -0.00086  -0.00138  -0.00213   2.48943
   D40       -1.32076   0.00001  -0.00181  -0.00079  -0.00252  -1.32328
   D41        0.07381   0.00001  -0.00357   0.00124  -0.00238   0.07143
   D42        2.14416  -0.00001  -0.00489   0.00176  -0.00312   2.14104
   D43       -2.16589  -0.00009   0.01252  -0.00125   0.01122  -2.15466
   D44        0.12518   0.00011   0.03059  -0.00095   0.02985   0.15503
   D45        0.04033  -0.00006   0.00206   0.00131   0.00335   0.04368
   D46        2.33140   0.00014   0.02013   0.00160   0.02197   2.35337
   D47       -2.46568   0.00000  -0.00583  -0.00175  -0.00760  -2.47328
   D48        1.79098   0.00003  -0.00700  -0.00046  -0.00727   1.78370
   D49        1.74965  -0.00001   0.00106  -0.00349  -0.00244   1.74721
   D50       -0.27687   0.00002  -0.00011  -0.00221  -0.00212  -0.27899
   D51       -0.78632   0.00002   0.00549   0.00010   0.00562  -0.78070
   D52        1.37568  -0.00005   0.00388   0.00015   0.00402   1.37970
         Item               Value     Threshold  Converged?
 Maximum Force            0.000270     0.000015     NO 
 RMS     Force            0.000063     0.000010     NO 
 Maximum Displacement     0.025996     0.000060     NO 
 RMS     Displacement     0.005296     0.000040     NO 
 Predicted change in Energy=-3.306113D-06
 GradGradGradGradGradGradGradGradGradGradGradGradGradGradGradGradGradGrad

                          Input orientation:                          
 ---------------------------------------------------------------------
 Center     Atomic      Atomic             Coordinates (Angstroms)
 Number     Number       Type             X           Y           Z
 ---------------------------------------------------------------------
      1          6           0       -0.646815    0.950788   -0.210183
      2          8           0       -0.155235    0.271129    0.683882
      3          8           0       -0.369137    0.937544   -1.458997
      4          1           0        0.367631    0.205809   -1.739714
      5          6           0       -1.747099    1.987209    0.137214
      6          9           0       -1.314016    3.228052   -0.118860
      7          9           0       -2.073292    1.917349    1.431429
      8          9           0       -2.851971    1.767125   -0.584159
      9          8           0       -1.004449   -1.236785    2.889061
     10          1           0       -0.834247   -0.541679    2.231806
     11          1           0       -1.015042   -0.810157    3.748798
     12          8           0        1.758975   -1.762685    0.371432
     13          1           0        1.202601   -1.002367    0.615458
     14          1           0        1.419802   -2.501218    0.922516
     15          8           0        3.803627    0.071967   -2.435951
     16          1           0        4.379183   -0.242066   -3.136558
     17          1           0        4.182931   -0.236776   -1.585514
     18          8           0        4.324665   -0.890961    0.047942
     19          1           0        3.465505   -1.292894    0.295799
     20          1           0        5.016123   -1.409143    0.463663
     21          8           0        1.274278   -0.764811   -2.131399
     22          1           0        2.166889   -0.419117   -2.376054
     23          1           0        1.431869   -1.385638   -1.392071
     24          8           0        0.510335   -3.402170    2.144444
     25          1           0       -0.073381   -2.713992    2.525459
     26          1           0       -0.055241   -4.138930    1.902303
 ---------------------------------------------------------------------
                    Distance matrix (angstroms):
                    1          2          3          4          5
     1  C    0.000000
     2  O    1.225945   0.000000
     3  O    1.279382   2.254284   0.000000
     4  H    1.980798   2.480217   1.075669   0.000000
     5  C    1.550960   2.403707   2.355519   3.341905   0.000000
     6  F    2.374748   3.275754   2.816948   3.819562   1.338964
     7  F    2.379909   2.635869   3.495530   4.352427   1.336516
     8  F    2.380961   3.334414   2.760075   3.760167   1.337744
     9  O    3.810340   2.803174   4.902748   5.038774   4.303293
    10  H    2.868083   1.875575   4.003306   4.216186   3.408209
    11  H    4.348569   3.361868   5.531074   5.750456   4.626521
    12  O    3.672743   2.810378   3.894941   3.204333   5.138981
    13  H    2.813688   1.862846   3.246071   2.775554   4.226939
    14  H    4.179743   3.197435   4.549394   3.939864   5.549048
    15  O    5.052999   5.044364   4.372141   3.508379   6.410919
    16  H    5.936937   5.951477   5.172255   4.271336   7.295106
    17  H    5.160261   4.922176   4.702803   3.843979   6.563471
    18  O    5.307945   4.671657   5.257953   4.478475   6.719981
    19  H    4.711826   3.963147   4.770602   3.998281   6.160801
    20  H    6.171889   5.441944   6.180986   5.391792   7.575153
    21  O    3.213247   3.323025   2.459868   1.384749   4.674286
    22  H    3.805860   3.902809   3.018766   2.008181   5.237006
    23  H    3.343153   3.094084   2.940284   1.945806   4.880640
    24  O    5.082471   4.008660   5.708886   5.303260   6.178219
    25  H    4.609032   3.508426   5.412677   5.187623   5.532300
    26  H    5.542363   4.576370   6.096511   5.685056   6.596021
                    6          7          8          9         10
     6  F    0.000000
     7  F    2.167450   0.000000
     8  F    2.171663   2.165988   0.000000
     9  O    5.392420   3.635337   4.949754   0.000000
    10  H    4.468409   2.867517   4.163105   0.971661   0.000000
    11  H    5.599580   3.732208   5.365743   0.959829   1.551139
    12  O    5.881422   5.417796   5.885027   3.775121   3.417111
    13  H    4.976849   4.463410   5.054574   3.177309   2.640751
    14  H    6.432943   5.655478   6.223894   3.367949   3.261099
    15  O    6.443605   7.273255   7.113345   7.292885   6.608660
    16  H    7.318519   8.195365   7.927242   8.141317   7.489255
    17  H    6.661271   7.272037   7.382965   6.923204   6.311654
    18  O    6.984899   7.122815   7.679133   6.049050   5.612988
    19  H    6.592019   6.501814   7.074500   5.168041   4.774968
    20  H    7.868518   7.890622   8.549475   6.493038   6.172978
    21  O    5.166482   5.576196   5.082380   5.533568   4.851106
    22  H    5.523900   6.159151   5.760165   6.200597   5.500383
    23  H    5.517887   5.582833   5.379955   4.928072   4.356608
    24  O    7.239520   5.956577   6.743292   2.745527   3.161952
    25  H    6.621139   5.161963   6.121331   1.783601   2.320365
    26  H    7.742224   6.400997   6.991829   3.208914   3.695353
                   11         12         13         14         15
    11  H    0.000000
    12  O    4.473151   0.000000
    13  H    3.843528   0.973234   0.000000
    14  H    4.095854   0.981917   1.545320   0.000000
    15  O    7.889793   3.927843   4.150979   4.856253   0.000000
    16  H    8.765188   4.635058   4.974570   5.507974   0.959547
    17  H    7.470112   3.468948   3.783223   4.364950   0.981038
    18  O    6.497333   2.728977   3.175180   3.434536   2.714485
    19  H    5.677283   1.771629   2.303763   2.457178   3.072398
    20  H    6.893899   3.277577   3.838158   3.786384   3.474420
    21  O    6.310290   2.737672   2.758042   3.516060   2.681520
    22  H    6.913134   3.085491   3.196745   3.971630   1.709871
    23  H    5.722507   1.832787   2.056607   2.569431   2.973135
    24  O    3.408704   2.718562   2.928495   1.769733   6.625361
    25  H    2.451096   2.983679   2.864593   2.200976   6.885372
    26  H    3.925747   3.358792   3.616098   2.412019   7.172374
                   16         17         18         19         20
    16  H    0.000000
    17  H    1.563419   0.000000
    18  O    3.250396   1.765283   0.000000
    19  H    3.704068   2.273637   0.980377   0.000000
    20  H    3.837884   2.503554   0.958880   1.564004   0.000000
    21  O    3.305153   3.006172   3.751040   3.312346   4.599012
    22  H    2.346051   2.173160   3.279389   3.096561   4.142738
    23  H    3.610768   2.987582   3.269038   2.644463   4.036233
    24  O    7.269334   6.117211   5.024998   4.074256   5.205699
    25  H    7.615391   6.415052   5.366968   4.417535   5.644172
    26  H    7.761429   6.734521   5.759474   4.803793   5.936342
                   21         22         23         24         25
    21  O    0.000000
    22  H    0.987985   0.000000
    23  H    0.978195   1.562895   0.000000
    24  O    5.081545   5.663716   4.174035   0.000000
    25  H    5.225114   5.857482   4.401971   0.979534   0.000000
    26  H    5.424302   6.089270   4.543678   0.959856   1.555346
                   26
    26  H    0.000000
 Stoichiometry    C2H13F3O8
 Framework group  C1[X(C2H13F3O8)]
 Deg. of freedom    72
 Full point group                 C1      NOp   1
 Largest Abelian subgroup         C1      NOp   1
 Largest concise Abelian subgroup C1      NOp   1
                         Standard orientation:                         
 ---------------------------------------------------------------------
 Center     Atomic      Atomic             Coordinates (Angstroms)
 Number     Number       Type             X           Y           Z
 ---------------------------------------------------------------------
      1          6           0       -1.185966   -0.530638    0.115457
      2          8           0       -0.558154    0.446575   -0.276778
      3          8           0       -0.750700   -1.543115    0.765267
      4          1           0        0.293990   -1.490849    1.016171
      5          6           0       -2.705208   -0.629847   -0.180414
      6          9           0       -2.954994   -1.671348   -0.983974
      7          9           0       -3.144493    0.478555   -0.784359
      8          9           0       -3.400083   -0.791958    0.951146
      9          8           0       -0.822060    3.236924   -0.322423
     10          1           0       -0.941837    2.277211   -0.415849
     11          1           0       -1.190153    3.641319   -1.111247
     12          8           0        2.160336    0.980985    0.194864
     13          1           0        1.257220    0.841392   -0.139919
     14          1           0        2.178324    1.924942    0.464644
     15          8           0        3.346659   -2.745209   -0.174006
     16          1           0        4.102975   -3.227239    0.167116
     17          1           0        3.692509   -1.997721   -0.707001
     18          8           0        3.898291   -0.388348   -1.402557
     19          1           0        3.352219    0.242977   -0.888385
     20          1           0        4.683489    0.079296   -1.692771
     21          8           0        1.623699   -1.419818    1.396121
     22          1           0        2.226793   -2.022758    0.897267
     23          1           0        1.965629   -0.518366    1.230792
     24          8           0        1.699470    3.612787    0.696659
     25          1           0        0.789892    3.627685    0.333436
     26          1           0        1.651798    4.001527    1.572977
 ---------------------------------------------------------------------
 Rotational constants (GHZ):           0.5732424           0.3341474           0.2398275
 Standard basis: 6-31++G(d,p) (6D, 7F)
 There are   325 symmetry adapted cartesian basis functions of A   symmetry.
 There are   325 symmetry adapted basis functions of A   symmetry.
   325 basis functions,   520 primitive gaussians,   325 cartesian basis functions
    58 alpha electrons       58 beta electrons
       nuclear repulsion energy       974.0375234315 Hartrees.
 NAtoms=   26 NActive=   26 NUniq=   26 SFac= 1.00D+00 NAtFMM=   60 NAOKFM=F Big=F
 Integral buffers will be    131072 words long.
 Raffenetti 2 integral format.
 Two-electron integral symmetry is turned on.
 Nuclear repulsion after empirical dispersion term =      974.0248575988 Hartrees.
 One-electron integrals computed using PRISM.
 NBasis=   325 RedAO= T EigKep=  3.98D-05  NBF=   325
 NBsUse=   325 1.00D-06 EigRej= -1.00D+00 NBFU=   325
 Initial guess from the checkpoint file:  "/local_scratch/slurm.5787767/Gau-4058348.chk"
 B after Tr=     0.000000   -0.000000    0.000000
         Rot=    1.000000    0.000491   -0.000126   -0.000498 Ang=   0.08 deg.
 ExpMin= 3.60D-02 ExpMax= 7.00D+03 ExpMxC= 1.05D+03 IAcc=3 IRadAn=         5 AccDes= 0.00D+00
 Harris functional with IExCor= 4639 and IRadAn=       5 diagonalized for initial guess.
 HarFok:  IExCor= 4639 AccDes= 0.00D+00 IRadAn=         5 IDoV= 1 UseB2=F ITyADJ=14
 ICtDFT=  3500011 ScaDFX=  1.000000  1.000000  1.000000  1.000000
 FoFCou: FMM=F IPFlag=           0 FMFlag=      100000 FMFlg1=           0
         NFxFlg=           0 DoJE=T BraDBF=F KetDBF=T FulRan=T
         wScrn=  0.000000 ICntrl=       500 IOpCl=  0 I1Cent=   200000004 NGrid=           0
         NMat0=    1 NMatS0=      1 NMatT0=    0 NMatD0=    1 NMtDS0=    0 NMtDT0=    0
 Petite list used in FoFCou.
 Requested convergence on RMS density matrix=1.00D-10 within 128 cycles.
 Requested convergence on MAX density matrix=1.00D-08.
 Requested convergence on             energy=1.00D-08.
 No special actions if energy rises.
 SCF Done:  E(RwB97XD) =  -985.245108894     A.U. after   14 cycles
            NFock= 14  Conv=0.70D-10     -V/T= 2.0083
 Calling FoFJK, ICntrl=      2127 FMM=F ISym2X=0 I1Cent= 0 IOpClX= 0 NMat=1 NMatS=1 NMatT=0.
 ***** Axes restored to original set *****
 -------------------------------------------------------------------
 Center     Atomic                   Forces (Hartrees/Bohr)
 Number     Number              X              Y              Z
 -------------------------------------------------------------------
      1        6          -0.000041522    0.000067473   -0.000219760
      2        8           0.000009526   -0.000146385    0.000282401
      3        8           0.000022747    0.000022492   -0.000149949
      4        1          -0.000166678    0.000242729    0.000135854
      5        6           0.000034793   -0.000046877   -0.000059139
      6        9           0.000017710    0.000029504   -0.000007490
      7        9           0.000012741   -0.000018807    0.000058866
      8        9          -0.000016278   -0.000002080   -0.000003844
      9        8          -0.000093558   -0.000128357    0.000078793
     10        1           0.000065683    0.000096153   -0.000056283
     11        1           0.000029988    0.000004290   -0.000005470
     12        8           0.000195560   -0.000333898    0.000030492
     13        1          -0.000124308    0.000235911    0.000067389
     14        1          -0.000023618    0.000020884    0.000013717
     15        8           0.000084483   -0.000039568    0.000077840
     16        1           0.000015741    0.000004448   -0.000025278
     17        1          -0.000050256    0.000071010   -0.000038695
     18        8          -0.000106673   -0.000289009    0.000040989
     19        1          -0.000086450    0.000168382   -0.000061375
     20        1           0.000177633    0.000093285    0.000000834
     21        8           0.000045874   -0.000228731   -0.000177168
     22        1          -0.000016119    0.000097720   -0.000010760
     23        1          -0.000002503    0.000043520    0.000017695
     24        8          -0.000028407    0.000073410    0.000049265
     25        1           0.000063267   -0.000032828   -0.000039854
     26        1          -0.000019375   -0.000004669    0.000000930
 -------------------------------------------------------------------
 Cartesian Forces:  Max     0.000333898 RMS     0.000106718

 GradGradGradGradGradGradGradGradGradGradGradGradGradGradGradGradGradGrad
 Berny optimization.
 Using GEDIIS/GDIIS optimizer.
 FormGI is forming the generalized inverse of G from B-inverse, IUseBI=4.
 Internal  Forces:  Max     0.000288761 RMS     0.000055387
 Search for a local minimum.
 Step number  12 out of a maximum of  156
 All quantities printed in internal units (Hartrees-Bohrs-Radians)
 Mixed Optimization -- En-DIIS/RFO-DIIS
 Swapping is turned off.
 Update second derivatives using D2CorX and points    9   10   11   12
 DE= -3.73D-06 DEPred=-3.31D-06 R= 1.13D+00
 TightC=F SS=  1.41D+00  RLast= 6.66D-02 DXNew= 2.5973D+00 1.9987D-01
 Trust test= 1.13D+00 RLast= 6.66D-02 DXMaxT set to 1.54D+00
 ITU=  1  1  1  1  1  1  1 -1  1  0  1  0
     Eigenvalues ---    0.00020   0.00045   0.00056   0.00119   0.00136
     Eigenvalues ---    0.00145   0.00199   0.00298   0.00395   0.00434
     Eigenvalues ---    0.00509   0.00574   0.00727   0.00837   0.00887
     Eigenvalues ---    0.00958   0.01090   0.01171   0.01249   0.01480
     Eigenvalues ---    0.01513   0.01597   0.01696   0.01746   0.01849
     Eigenvalues ---    0.01993   0.02214   0.02284   0.02520   0.02570
     Eigenvalues ---    0.02700   0.02757   0.02850   0.02908   0.03047
     Eigenvalues ---    0.03256   0.03428   0.04097   0.04404   0.05166
     Eigenvalues ---    0.05953   0.06218   0.06907   0.07103   0.07121
     Eigenvalues ---    0.08403   0.12074   0.13953   0.20539   0.21012
     Eigenvalues ---    0.22678   0.24369   0.25951   0.27231   0.37926
     Eigenvalues ---    0.40031   0.40771   0.41016   0.41345   0.45147
     Eigenvalues ---    0.48100   0.48661   0.49559   0.51906   0.58002
     Eigenvalues ---    0.58427   0.59114   0.59429   0.59759   0.60452
     Eigenvalues ---    0.71114   1.35944
 En-DIIS/RFO-DIIS/Sim-DIIS IScMMF=       -3 using points:    12   11   10    9    8    7    6
 RFO step:  Lambda=-6.07485583D-06.
 DidBck=F Rises=F RFO-DIIS coefs:    1.85574   -0.76936    0.08457   -0.32057    0.15355
                  RFO-DIIS coefs:    0.07201   -0.07593
 Iteration  1 RMS(Cart)=  0.00513410 RMS(Int)=  0.00010689
 Iteration  2 RMS(Cart)=  0.00004931 RMS(Int)=  0.00009540
 Iteration  3 RMS(Cart)=  0.00000001 RMS(Int)=  0.00009540
 Variable       Old X    -DE/DX   Delta X   Delta X   Delta X     New X
                                 (Linear)    (Quad)   (Total)
    R1        2.31670   0.00029   0.00008  -0.00024  -0.00015   2.31655
    R2        2.41768   0.00006  -0.00017   0.00029   0.00011   2.41780
    R3        2.93089  -0.00006   0.00002  -0.00008  -0.00006   2.93083
    R4        3.54432   0.00000  -0.00446   0.00305  -0.00139   3.54294
    R5        3.52027  -0.00004  -0.00437   0.00371  -0.00064   3.51963
    R6        2.03272  -0.00009   0.00085  -0.00191  -0.00108   2.03164
    R7        2.61680   0.00022  -0.00180   0.00450   0.00268   2.61948
    R8        2.53028   0.00003  -0.00028   0.00006  -0.00022   2.53006
    R9        2.52565   0.00005  -0.00014   0.00001  -0.00012   2.52553
   R10        2.52797   0.00002   0.00025  -0.00003   0.00023   2.52820
   R11        1.83617   0.00012   0.00017  -0.00017   0.00002   1.83619
   R12        1.81381  -0.00000  -0.00003   0.00004   0.00001   1.81383
   R13        3.37052  -0.00000   0.00109  -0.00020   0.00088   3.37140
   R14        1.83915   0.00023   0.00012  -0.00016  -0.00002   1.83913
   R15        1.85555  -0.00000  -0.00009  -0.00000  -0.00010   1.85545
   R16        3.34789  -0.00001  -0.00105   0.00040  -0.00061   3.34729
   R17        3.46347   0.00012  -0.00472   0.00585   0.00109   3.46456
   R18        3.34431   0.00001   0.00072   0.00046   0.00117   3.34548
   R19        1.81328   0.00003   0.00006  -0.00001   0.00004   1.81333
   R20        1.85389  -0.00005  -0.00038  -0.00001  -0.00034   1.85355
   R21        3.23119   0.00005   0.00011   0.00111   0.00118   3.23237
   R22        3.33590   0.00002   0.00020   0.00026   0.00050   3.33640
   R23        1.85264  -0.00001  -0.00009  -0.00009  -0.00013   1.85251
   R24        1.81202   0.00008  -0.00008  -0.00002  -0.00010   1.81192
   R25        1.86702   0.00006   0.00012  -0.00009  -0.00001   1.86701
   R26        1.84852   0.00011   0.00012  -0.00005   0.00000   1.84852
   R27        1.85105  -0.00007  -0.00013   0.00010  -0.00005   1.85100
   R28        1.81387   0.00001   0.00001  -0.00000   0.00001   1.81387
    A1        2.23838   0.00010  -0.00014   0.00004  -0.00005   2.23833
    A2        2.08470  -0.00009   0.00061  -0.00012   0.00047   2.08518
    A3        1.96008  -0.00001  -0.00046   0.00007  -0.00041   1.95967
    A4        2.34197   0.00006   0.00271   0.00118   0.00379   2.34576
    A5        2.27115  -0.00003   0.00013   0.00045   0.00048   2.27164
    A6        1.56873  -0.00002   0.00167  -0.00090   0.00073   1.56947
    A7        1.99373  -0.00010  -0.00012  -0.00031  -0.00041   1.99332
    A8        1.92514  -0.00001   0.00078  -0.00004   0.00074   1.92588
    A9        1.93383  -0.00006   0.00012  -0.00017  -0.00005   1.93378
   A10        1.93393   0.00002  -0.00113   0.00021  -0.00092   1.93301
   A11        1.88870   0.00002   0.00012  -0.00002   0.00010   1.88880
   A12        1.89281   0.00001   0.00011   0.00000   0.00012   1.89293
   A13        1.88810   0.00002   0.00002   0.00001   0.00003   1.88812
   A14        1.86486  -0.00002  -0.00028   0.00013  -0.00029   1.86457
   A15        1.94245  -0.00002  -0.00085  -0.00060  -0.00150   1.94095
   A16        2.16095   0.00001   0.00066  -0.00276  -0.00222   2.15874
   A17        1.82286  -0.00001  -0.00005  -0.00016  -0.00024   1.82262
   A18        1.93287  -0.00001   0.00023   0.00068   0.00091   1.93378
   A19        1.54931  -0.00002  -0.00047  -0.00074  -0.00120   1.54811
   A20        2.16052   0.00001   0.00200  -0.00110   0.00093   2.16145
   A21        2.25635   0.00003   0.00035   0.00217   0.00250   2.25885
   A22        1.64716  -0.00002  -0.00255  -0.00064  -0.00323   1.64392
   A23        2.81744  -0.00004  -0.00130  -0.00041  -0.00169   2.81575
   A24        1.87343  -0.00001  -0.00068   0.00032  -0.00043   1.87300
   A25        2.10104   0.00001  -0.00486   0.00152  -0.00329   2.09776
   A26        1.82280   0.00003  -0.00311   0.00102  -0.00214   1.82066
   A27        1.89179  -0.00003   0.00557   0.00016   0.00531   1.89709
   A28        2.29073  -0.00004   0.00754   0.00228   0.00940   2.30013
   A29        1.87631   0.00012   0.00262  -0.00021   0.00171   1.87803
   A30        2.00019  -0.00003  -0.00122   0.00003  -0.00119   1.99900
   A31        1.91405   0.00003  -0.00034   0.00017  -0.00014   1.91391
   A32        1.83763  -0.00004   0.00066  -0.00048  -0.00003   1.83760
   A33        2.66064   0.00006   0.00337  -0.00098   0.00233   2.66297
   A34        1.78969   0.00003   0.00023   0.00005   0.00026   1.78995
   A35        2.11693  -0.00001  -0.00106   0.00080  -0.00027   2.11666
   A36        1.86112  -0.00002  -0.00024   0.00009  -0.00014   1.86098
   A37        3.14773   0.00000  -0.00077   0.00083   0.00009   3.14782
   A38        2.77740  -0.00001  -0.00103   0.00077  -0.00020   2.77720
   A39        3.10615  -0.00001   0.00018   0.00005   0.00025   3.10640
   A40        2.85062   0.00007  -0.00057  -0.00064  -0.00115   2.84947
   A41        2.87866   0.00005  -0.00243   0.00069  -0.00163   2.87703
   A42        3.12872   0.00004   0.00150   0.00038   0.00184   3.13056
   A43        2.90957   0.00003  -0.00033   0.00141   0.00109   2.91066
   A44        3.09818  -0.00004   0.00046  -0.00029   0.00018   3.09835
   A45        3.21741   0.00001   0.00039  -0.00005   0.00028   3.21769
   A46        3.43940   0.00006   0.00075  -0.00084  -0.00011   3.43929
   A47        3.01218  -0.00003  -0.00201   0.00017  -0.00198   3.01020
   A48        3.07741   0.00006  -0.00154   0.00138  -0.00002   3.07740
   A49        3.39500   0.00005  -0.00167   0.00030  -0.00120   3.39379
   A50        3.09697   0.00006   0.00078  -0.00058   0.00014   3.09711
    D1       -2.49121  -0.00001  -0.00952  -0.00099  -0.01051  -2.50173
    D2        0.03315   0.00001   0.00334   0.00077   0.00412   0.03727
    D3        0.65635   0.00000  -0.01158  -0.00036  -0.01195   0.64441
    D4       -3.10247   0.00002   0.00127   0.00141   0.00268  -3.09978
    D5        0.03970  -0.00000   0.00161  -0.00095   0.00066   0.04036
    D6       -3.10752  -0.00001   0.00356  -0.00154   0.00201  -3.10551
    D7        2.01771  -0.00001   0.01316   0.00079   0.01395   2.03167
    D8       -0.07329   0.00001   0.01243   0.00095   0.01338  -0.05990
    D9       -2.16928   0.00001   0.01308   0.00091   0.01399  -2.15529
   D10       -1.11881  -0.00000   0.01141   0.00133   0.01273  -1.10607
   D11        3.07338   0.00001   0.01067   0.00149   0.01216   3.08554
   D12        0.97739   0.00001   0.01133   0.00144   0.01277   0.99016
   D13       -1.65744  -0.00004   0.00332  -0.00144   0.00193  -1.65551
   D14        2.27512  -0.00002   0.00419   0.00288   0.00711   2.28223
   D15        2.04454  -0.00001  -0.00507  -0.00306  -0.00815   2.03639
   D16       -0.30608   0.00000  -0.00420   0.00125  -0.00297  -0.30905
   D17       -2.33788  -0.00002  -0.00372  -0.00267  -0.00636  -2.34424
   D18        1.47205  -0.00003  -0.00656  -0.00153  -0.00809   1.46396
   D19       -0.09832   0.00001  -0.00339  -0.00052  -0.00390  -0.10222
   D20        0.31784   0.00001   0.00495  -0.00082   0.00417   0.32202
   D21       -2.15541  -0.00001   0.00211   0.00032   0.00244  -2.15297
   D22        2.55741   0.00003   0.00528   0.00133   0.00663   2.56404
   D23       -1.88616  -0.00000  -0.00623   0.00107  -0.00513  -1.89129
   D24        0.18798  -0.00004  -0.00687   0.00079  -0.00610   0.18188
   D25        0.18056  -0.00002   0.00470  -0.00181   0.00289   0.18345
   D26       -2.01061  -0.00002   0.00611  -0.00330   0.00283  -2.00778
   D27       -2.03341   0.00000   0.00604   0.00143   0.00742  -2.02598
   D28        2.05860   0.00000   0.00744  -0.00005   0.00736   2.06597
   D29       -0.13568  -0.00000  -0.00120  -0.00270  -0.00390  -0.13958
   D30        2.09425  -0.00002   0.00076  -0.00279  -0.00202   2.09223
   D31       -1.88947   0.00001  -0.00064  -0.00245  -0.00310  -1.89257
   D32       -1.40802   0.00003  -0.00066   0.00197   0.00130  -1.40672
   D33        2.32992   0.00001  -0.02110  -0.00116  -0.02227   2.30765
   D34        2.64567   0.00004  -0.00307   0.00240  -0.00066   2.64501
   D35        0.10043   0.00003  -0.02351  -0.00072  -0.02424   0.07619
   D36        0.13609   0.00001  -0.00235   0.00100  -0.00126   0.13483
   D37       -2.40915  -0.00000  -0.02279  -0.00212  -0.02484  -2.43399
   D38        0.60903  -0.00000  -0.00230  -0.00047  -0.00273   0.60629
   D39        2.48943  -0.00002  -0.00272  -0.00079  -0.00347   2.48596
   D40       -1.32328   0.00001  -0.00247  -0.00110  -0.00355  -1.32682
   D41        0.07143   0.00001  -0.00313   0.00437   0.00121   0.07264
   D42        2.14104  -0.00000  -0.00390   0.00500   0.00109   2.14213
   D43       -2.15466  -0.00006   0.01314  -0.00462   0.00843  -2.14623
   D44        0.15503   0.00007   0.03573  -0.00183   0.03406   0.18909
   D45        0.04368  -0.00003   0.00372  -0.00186   0.00180   0.04548
   D46        2.35337   0.00009   0.02631   0.00093   0.02743   2.38080
   D47       -2.47328   0.00001  -0.00771   0.00240  -0.00531  -2.47859
   D48        1.78370   0.00002  -0.00784   0.00256  -0.00522   1.77848
   D49        1.74721   0.00000  -0.00131   0.00029  -0.00101   1.74620
   D50       -0.27899   0.00001  -0.00144   0.00045  -0.00092  -0.27991
   D51       -0.78070   0.00000   0.00513   0.00067   0.00581  -0.77489
   D52        1.37970  -0.00004   0.00378   0.00051   0.00428   1.38398
         Item               Value     Threshold  Converged?
 Maximum Force            0.000289     0.000015     NO 
 RMS     Force            0.000055     0.000010     NO 
 Maximum Displacement     0.023353     0.000060     NO 
 RMS     Displacement     0.005147     0.000040     NO 
 Predicted change in Energy=-2.966229D-06
 GradGradGradGradGradGradGradGradGradGradGradGradGradGradGradGradGradGrad

                          Input orientation:                          
 ---------------------------------------------------------------------
 Center     Atomic      Atomic             Coordinates (Angstroms)
 Number     Number       Type             X           Y           Z
 ---------------------------------------------------------------------
      1          6           0       -0.646371    0.950656   -0.210049
      2          8           0       -0.159024    0.266001    0.682413
      3          8           0       -0.364882    0.942282   -1.458114
      4          1           0        0.370298    0.209982   -1.739332
      5          6           0       -1.746804    1.986780    0.137622
      6          9           0       -1.318333    3.227342   -0.126829
      7          9           0       -2.066607    1.922538    1.433655
      8          9           0       -2.854536    1.759838   -0.577438
      9          8           0       -1.004027   -1.236454    2.891945
     10          1           0       -0.834912   -0.542707    2.232960
     11          1           0       -1.006893   -0.808797    3.751240
     12          8           0        1.757135   -1.765640    0.370631
     13          1           0        1.199861   -1.005902    0.614371
     14          1           0        1.417693   -2.504564    0.920923
     15          8           0        3.806806    0.073065   -2.438954
     16          1           0        4.379891   -0.246820   -3.138972
     17          1           0        4.184881   -0.235687   -1.588182
     18          8           0        4.321371   -0.892522    0.044941
     19          1           0        3.463183   -1.295415    0.294328
     20          1           0        5.014302   -1.396785    0.474961
     21          8           0        1.276474   -0.762581   -2.132301
     22          1           0        2.169150   -0.416832   -2.376612
     23          1           0        1.433885   -1.383625   -1.393117
     24          8           0        0.507111   -3.404013    2.144022
     25          1           0       -0.075140   -2.714903    2.525533
     26          1           0       -0.060024   -4.139652    1.902103
 ---------------------------------------------------------------------
                    Distance matrix (angstroms):
                    1          2          3          4          5
     1  C    0.000000
     2  O    1.225866   0.000000
     3  O    1.279442   2.254238   0.000000
     4  H    1.980132   2.479551   1.075098   0.000000
     5  C    1.550929   2.403939   2.355219   3.340972   0.000000
     6  F    2.375238   3.281525   2.811208   3.815246   1.338848
     7  F    2.379787   2.635783   3.495583   4.351920   1.336452
     8  F    2.380282   3.329347   2.764482   3.761862   1.337865
     9  O    3.812314   2.802398   4.906976   5.042785   4.304330
    10  H    2.869490   1.874841   4.006264   4.218789   3.408856
    11  H    4.349421   3.360323   5.533157   5.751604   4.628279
    12  O    3.673186   2.810061   3.896165   3.205985   5.139313
    13  H    2.813602   1.862508   3.246388   2.776052   4.226851
    14  H    4.180671   3.196711   4.551719   3.942431   5.549755
    15  O    5.056577   5.050542   4.372707   3.509673   6.414331
    16  H    5.939347   5.955478   5.172245   4.271357   7.298043
    17  H    5.162137   4.927150   4.701582   3.843503   6.565261
    18  O    5.304789   4.671455   5.252300   4.473268   6.717271
    19  H    4.710378   3.963460   4.767853   3.995989   6.159654
    20  H    6.166274   5.437941   6.176054   5.389951   7.568017
    21  O    3.213654   3.322838   2.460719   1.386167   4.674586
    22  H    3.806729   3.904395   3.018634   2.008704   5.237693
    23  H    3.343050   3.092968   2.941025   1.946963   4.880531
    24  O    5.082845   4.006125   5.711920   5.306610   6.177898
    25  H    4.609342   3.505698   5.415569   5.190611   5.531944
    26  H    5.542222   4.572442   6.100004   5.688984   6.594831
                    6          7          8          9         10
     6  F    0.000000
     7  F    2.167381   0.000000
     8  F    2.171758   2.166056   0.000000
     9  O    5.397894   3.637982   4.943558   0.000000
    10  H    4.473877   2.869389   4.156793   0.971672   0.000000
    11  H    5.605965   3.735557   5.361821   0.959836   1.550985
    12  O    5.885222   5.417904   5.881780   3.776385   3.417974
    13  H    4.981067   4.462824   5.050530   3.177676   2.640962
    14  H    6.437265   5.657073   6.219498   3.370128   3.262600
    15  O    6.446894   7.274245   7.119264   7.299140   6.614492
    16  H    7.322060   8.195875   7.932532   8.144809   7.492621
    17  H    6.664345   7.271213   7.386279   6.928048   6.316147
    18  O    6.986348   7.117539   7.675677   6.048437   5.612223
    19  H    6.595120   6.498605   7.071642   5.167887   4.774776
    20  H    7.864285   7.878850   8.543443   6.487512   6.167116
    21  O    5.164730   5.576926   5.083841   5.537896   4.854050
    22  H    5.523049   6.158931   5.763015   6.204719   5.503489
    23  H    5.517174   5.583440   5.379335   4.932224   4.359245
    24  O    7.243195   5.958254   6.735901   2.746132   3.161646
    25  H    6.625015   5.163719   6.113654   1.784069   2.319760
    26  H    7.744192   6.402809   6.982936   3.209282   3.694311
                   11         12         13         14         15
    11  H    0.000000
    12  O    4.470338   0.000000
    13  H    3.840386   0.973224   0.000000
    14  H    4.094501   0.981862   1.545126   0.000000
    15  O    7.891001   3.933924   4.157298   4.862182   0.000000
    16  H    8.764033   4.637130   4.977588   5.509517   0.959571
    17  H    7.469431   3.474428   3.788775   4.370439   0.980858
    18  O    6.491076   2.728317   3.175048   3.434730   2.714198
    19  H    5.671739   1.771308   2.304099   2.457375   3.075979
    20  H    6.880009   3.279645   3.836950   3.789677   3.479858
    21  O    6.311256   2.738946   2.758492   3.518043   2.682335
    22  H    6.913137   3.088103   3.198829   3.974551   1.710498
    23  H    5.722957   1.833366   2.056076   2.571293   2.974303
    24  O    3.407418   2.718776   2.927571   1.770349   6.631872
    25  H    2.450257   2.983611   2.863363   2.201718   6.891183
    26  H    3.925616   3.359079   3.614686   2.412441   7.179425
                   16         17         18         19         20
    16  H    0.000000
    17  H    1.563043   0.000000
    18  O    3.249255   1.765546   0.000000
    19  H    3.705058   2.277655   0.980308   0.000000
    20  H    3.845180   2.508515   0.958828   1.564888   0.000000
    21  O    3.303118   3.005414   3.745486   3.309703   4.601237
    22  H    2.344668   2.172006   3.274486   3.095214   4.145681
    23  H    3.608225   2.987271   3.262938   2.640701   4.038474
    24  O    7.271610   6.123204   5.026162   4.075035   5.208598
    25  H    7.617437   6.420042   5.366909   4.417346   5.643110
    26  H    7.763982   6.741086   5.761035   4.804957   5.942124
                   21         22         23         24         25
    21  O    0.000000
    22  H    0.987978   0.000000
    23  H    0.978195   1.562871   0.000000
    24  O    5.084881   5.667606   4.177586   0.000000
    25  H    5.228177   5.860801   4.405141   0.979509   0.000000
    26  H    5.428374   6.093932   4.548178   0.959860   1.555250
                   26
    26  H    0.000000
 Stoichiometry    C2H13F3O8
 Framework group  C1[X(C2H13F3O8)]
 Deg. of freedom    72
 Full point group                 C1      NOp   1
 Largest Abelian subgroup         C1      NOp   1
 Largest concise Abelian subgroup C1      NOp   1
                         Standard orientation:                         
 ---------------------------------------------------------------------
 Center     Atomic      Atomic             Coordinates (Angstroms)
 Number     Number       Type             X           Y           Z
 ---------------------------------------------------------------------
      1          6           0       -1.185107   -0.531844    0.115354
      2          8           0       -0.559127    0.448659   -0.271311
      3          8           0       -0.748040   -1.546877    0.760065
      4          1           0        0.295728   -1.493093    1.012040
      5          6           0       -2.704356   -0.632340   -0.179887
      6          9           0       -2.955695   -1.679544   -0.975316
      7          9           0       -3.142913    0.471919   -0.791755
      8          9           0       -3.398464   -0.785188    0.953574
      9          8           0       -0.826038    3.237782   -0.325917
     10          1           0       -0.944750    2.277657   -0.416537
     11          1           0       -1.188833    3.638765   -1.118936
     12          8           0        2.159338    0.984860    0.196534
     13          1           0        1.255854    0.844536   -0.136921
     14          1           0        2.176524    1.928622    0.466850
     15          8           0        3.351899   -2.745488   -0.175029
     16          1           0        4.109754   -3.222059    0.170388
     17          1           0        3.695702   -1.997266   -0.707989
     18          8           0        3.896603   -0.385356   -1.399753
     19          1           0        3.351111    0.247086   -0.886470
     20          1           0        4.672870    0.085252   -1.708443
     21          8           0        1.626318   -1.420230    1.393723
     22          1           0        2.229854   -2.022486    0.894590
     23          1           0        1.967224   -0.518411    1.228281
     24          8           0        1.694053    3.616288    0.697369
     25          1           0        0.784994    3.629578    0.332850
     26          1           0        1.644338    4.005136    1.573530
 ---------------------------------------------------------------------
 Rotational constants (GHZ):           0.5727215           0.3342705           0.2397312
 Standard basis: 6-31++G(d,p) (6D, 7F)
 There are   325 symmetry adapted cartesian basis functions of A   symmetry.
 There are   325 symmetry adapted basis functions of A   symmetry.
   325 basis functions,   520 primitive gaussians,   325 cartesian basis functions
    58 alpha electrons       58 beta electrons
       nuclear repulsion energy       973.9714411433 Hartrees.
 NAtoms=   26 NActive=   26 NUniq=   26 SFac= 1.00D+00 NAtFMM=   60 NAOKFM=F Big=F
 Integral buffers will be    131072 words long.
 Raffenetti 2 integral format.
 Two-electron integral symmetry is turned on.
 Nuclear repulsion after empirical dispersion term =      973.9587782812 Hartrees.
 One-electron integrals computed using PRISM.
 NBasis=   325 RedAO= T EigKep=  3.98D-05  NBF=   325
 NBsUse=   325 1.00D-06 EigRej= -1.00D+00 NBFU=   325
 Initial guess from the checkpoint file:  "/local_scratch/slurm.5787767/Gau-4058348.chk"
 B after Tr=    -0.000000    0.000000   -0.000000
         Rot=    1.000000    0.000275   -0.000071   -0.000480 Ang=   0.06 deg.
 ExpMin= 3.60D-02 ExpMax= 7.00D+03 ExpMxC= 1.05D+03 IAcc=3 IRadAn=         5 AccDes= 0.00D+00
 Harris functional with IExCor= 4639 and IRadAn=       5 diagonalized for initial guess.
 HarFok:  IExCor= 4639 AccDes= 0.00D+00 IRadAn=         5 IDoV= 1 UseB2=F ITyADJ=14
 ICtDFT=  3500011 ScaDFX=  1.000000  1.000000  1.000000  1.000000
 FoFCou: FMM=F IPFlag=           0 FMFlag=      100000 FMFlg1=           0
         NFxFlg=           0 DoJE=T BraDBF=F KetDBF=T FulRan=T
         wScrn=  0.000000 ICntrl=       500 IOpCl=  0 I1Cent=   200000004 NGrid=           0
         NMat0=    1 NMatS0=      1 NMatT0=    0 NMatD0=    1 NMtDS0=    0 NMtDT0=    0
 Petite list used in FoFCou.
 Requested convergence on RMS density matrix=1.00D-10 within 128 cycles.
 Requested convergence on MAX density matrix=1.00D-08.
 Requested convergence on             energy=1.00D-08.
 No special actions if energy rises.
 SCF Done:  E(RwB97XD) =  -985.245112701     A.U. after   14 cycles
            NFock= 14  Conv=0.82D-10     -V/T= 2.0083
 Calling FoFJK, ICntrl=      2127 FMM=F ISym2X=0 I1Cent= 0 IOpClX= 0 NMat=1 NMatS=1 NMatT=0.
 ***** Axes restored to original set *****
 -------------------------------------------------------------------
 Center     Atomic                   Forces (Hartrees/Bohr)
 Number     Number              X              Y              Z
 -------------------------------------------------------------------
      1        6          -0.000077115    0.000114059   -0.000258480
      2        8           0.000037135   -0.000111705    0.000297443
      3        8           0.000035363   -0.000004298   -0.000159631
      4        1          -0.000140918    0.000185139    0.000100112
      5        6           0.000073046   -0.000045312   -0.000029752
      6        9          -0.000001524    0.000005596   -0.000003316
      7        9          -0.000007193   -0.000011469    0.000080812
      8        9          -0.000023974    0.000011572   -0.000013279
      9        8          -0.000056496   -0.000116898    0.000088990
     10        1           0.000038831    0.000078711   -0.000075884
     11        1           0.000013533   -0.000011929    0.000006744
     12        8           0.000199590   -0.000274188    0.000013558
     13        1          -0.000120241    0.000211693    0.000069178
     14        1          -0.000025506    0.000004990    0.000016287
     15        8           0.000044957   -0.000023419    0.000026806
     16        1           0.000014877    0.000006250   -0.000020486
     17        1          -0.000021226    0.000038313    0.000016968
     18        8          -0.000061467   -0.000197530    0.000026959
     19        1          -0.000064924    0.000113837   -0.000043794
     20        1           0.000119623    0.000066684    0.000003221
     21        8           0.000078310   -0.000143467   -0.000064358
     22        1          -0.000019162    0.000068638   -0.000051549
     23        1          -0.000041666   -0.000003195   -0.000039094
     24        8          -0.000028242    0.000065014    0.000029784
     25        1           0.000047101   -0.000016770   -0.000021270
     26        1          -0.000012715   -0.000010317    0.000004031
 -------------------------------------------------------------------
 Cartesian Forces:  Max     0.000297443 RMS     0.000091448

 GradGradGradGradGradGradGradGradGradGradGradGradGradGradGradGradGradGrad
 Berny optimization.
 Using GEDIIS/GDIIS optimizer.
 FormGI is forming the generalized inverse of G from B-inverse, IUseBI=4.
 Internal  Forces:  Max     0.000303622 RMS     0.000050796
 Search for a local minimum.
 Step number  13 out of a maximum of  156
 All quantities printed in internal units (Hartrees-Bohrs-Radians)
 Mixed Optimization -- En-DIIS/RFO-DIIS
 Swapping is turned off.
 Update second derivatives using D2CorX and points    9   10   11   12   13
 DE= -3.81D-06 DEPred=-2.97D-06 R= 1.28D+00
 TightC=F SS=  1.41D+00  RLast= 7.69D-02 DXNew= 2.5973D+00 2.3074D-01
 Trust test= 1.28D+00 RLast= 7.69D-02 DXMaxT set to 1.54D+00
 ITU=  1  1  1  1  1  1  1  1 -1  1  0  1  0
     Eigenvalues ---    0.00018   0.00046   0.00060   0.00117   0.00141
     Eigenvalues ---    0.00144   0.00190   0.00298   0.00385   0.00423
     Eigenvalues ---    0.00502   0.00581   0.00725   0.00833   0.00875
     Eigenvalues ---    0.00961   0.01083   0.01185   0.01223   0.01467
     Eigenvalues ---    0.01512   0.01548   0.01709   0.01724   0.01823
     Eigenvalues ---    0.01994   0.02224   0.02252   0.02425   0.02548
     Eigenvalues ---    0.02670   0.02729   0.02813   0.02883   0.03062
     Eigenvalues ---    0.03169   0.03428   0.03979   0.04408   0.05163
     Eigenvalues ---    0.05562   0.06289   0.06919   0.07078   0.07100
     Eigenvalues ---    0.08403   0.12068   0.13950   0.20531   0.21588
     Eigenvalues ---    0.22681   0.24397   0.25917   0.27231   0.37937
     Eigenvalues ---    0.39806   0.40484   0.40953   0.41498   0.45157
     Eigenvalues ---    0.48227   0.48659   0.49551   0.51932   0.58016
     Eigenvalues ---    0.58509   0.59103   0.59400   0.59744   0.60532
     Eigenvalues ---    0.71078   1.34417
 En-DIIS/RFO-DIIS/Sim-DIIS IScMMF=       -3 using points:    13   12   11   10    9    8    7    6
 RFO step:  Lambda=-4.48968896D-06.
 DidBck=F Rises=F RFO-DIIS coefs:    2.11726   -1.51165    0.43812   -0.03084   -0.01375
                  RFO-DIIS coefs:    0.04378   -0.04707    0.00415
 Iteration  1 RMS(Cart)=  0.00548420 RMS(Int)=  0.00012445
 Iteration  2 RMS(Cart)=  0.00006447 RMS(Int)=  0.00010579
 Iteration  3 RMS(Cart)=  0.00000001 RMS(Int)=  0.00010579
 Variable       Old X    -DE/DX   Delta X   Delta X   Delta X     New X
                                 (Linear)    (Quad)   (Total)
    R1        2.31655   0.00030  -0.00009  -0.00011  -0.00017   2.31638
    R2        2.41780   0.00009   0.00018   0.00018   0.00037   2.41816
    R3        2.93083  -0.00005  -0.00007  -0.00009  -0.00016   2.93067
    R4        3.54294   0.00002  -0.00007   0.00124   0.00120   3.54413
    R5        3.51963  -0.00003   0.00000   0.00167   0.00171   3.52134
    R6        2.03164  -0.00006  -0.00070  -0.00160  -0.00233   2.02932
    R7        2.61948   0.00018   0.00158   0.00399   0.00554   2.62501
    R8        2.53006   0.00001  -0.00014   0.00001  -0.00012   2.52993
    R9        2.52553   0.00008  -0.00010   0.00004  -0.00006   2.52546
   R10        2.52820   0.00003  -0.00002   0.00008   0.00006   2.52826
   R11        1.83619   0.00014  -0.00003   0.00004   0.00003   1.83622
   R12        1.81383   0.00000  -0.00002   0.00003   0.00001   1.81384
   R13        3.37140  -0.00001   0.00083  -0.00075   0.00007   3.37147
   R14        1.83913   0.00022   0.00000  -0.00000   0.00005   1.83917
   R15        1.85545   0.00001  -0.00013   0.00004  -0.00010   1.85535
   R16        3.34729  -0.00001  -0.00026  -0.00089  -0.00112   3.34616
   R17        3.46456   0.00012   0.00231   0.00396   0.00620   3.47076
   R18        3.34548   0.00000   0.00137   0.00004   0.00140   3.34687
   R19        1.81333   0.00002   0.00001   0.00002   0.00003   1.81336
   R20        1.85355   0.00001  -0.00037  -0.00001  -0.00032   1.85323
   R21        3.23237   0.00004   0.00060   0.00154   0.00211   3.23448
   R22        3.33640   0.00001   0.00040   0.00008   0.00053   3.33693
   R23        1.85251  -0.00000  -0.00017   0.00003  -0.00009   1.85242
   R24        1.81192   0.00005  -0.00015   0.00001  -0.00013   1.81179
   R25        1.86701   0.00005   0.00003  -0.00008  -0.00009   1.86692
   R26        1.84852   0.00009  -0.00011  -0.00002  -0.00023   1.84829
   R27        1.85100  -0.00006  -0.00008   0.00007  -0.00002   1.85098
   R28        1.81387   0.00001  -0.00003   0.00002  -0.00001   1.81387
    A1        2.23833   0.00006   0.00009  -0.00015   0.00000   2.23833
    A2        2.08518  -0.00012   0.00026   0.00008   0.00032   2.08549
    A3        1.95967   0.00006  -0.00035   0.00007  -0.00032   1.95935
    A4        2.34576   0.00005   0.00417  -0.00005   0.00408   2.34984
    A5        2.27164  -0.00003   0.00037   0.00039   0.00061   2.27225
    A6        1.56947  -0.00001   0.00081  -0.00024   0.00050   1.56997
    A7        1.99332  -0.00008  -0.00034  -0.00031  -0.00063   1.99269
    A8        1.92588   0.00000   0.00040  -0.00008   0.00032   1.92620
    A9        1.93378  -0.00003  -0.00001  -0.00001  -0.00002   1.93375
   A10        1.93301   0.00003  -0.00035  -0.00003  -0.00038   1.93263
   A11        1.88880   0.00001  -0.00003   0.00005   0.00002   1.88882
   A12        1.89293  -0.00001   0.00002   0.00001   0.00003   1.89296
   A13        1.88812   0.00001  -0.00003   0.00007   0.00004   1.88816
   A14        1.86457  -0.00000  -0.00017  -0.00017  -0.00043   1.86414
   A15        1.94095  -0.00002  -0.00075  -0.00069  -0.00142   1.93953
   A16        2.15874   0.00001  -0.00083  -0.00196  -0.00287   2.15587
   A17        1.82262  -0.00001  -0.00028  -0.00001  -0.00030   1.82232
   A18        1.93378  -0.00001   0.00024   0.00000   0.00023   1.93401
   A19        1.54811  -0.00001  -0.00139  -0.00041  -0.00174   1.54637
   A20        2.16145   0.00000   0.00074  -0.00100  -0.00021   2.16124
   A21        2.25885   0.00002   0.00352   0.00068   0.00414   2.26299
   A22        1.64392  -0.00000  -0.00336   0.00083  -0.00256   1.64136
   A23        2.81575  -0.00003  -0.00212   0.00034  -0.00175   2.81400
   A24        1.87300  -0.00000  -0.00035   0.00017  -0.00023   1.87276
   A25        2.09776   0.00001  -0.00250   0.00023  -0.00222   2.09554
   A26        1.82066   0.00003  -0.00167   0.00057  -0.00110   1.81956
   A27        1.89709  -0.00003   0.00570  -0.00045   0.00478   1.90187
   A28        2.30013  -0.00002   0.01086  -0.00007   0.01041   2.31054
   A29        1.87803   0.00008   0.00119   0.00198   0.00236   1.88038
   A30        1.99900  -0.00001   0.00013  -0.00077  -0.00062   1.99837
   A31        1.91391   0.00004   0.00024   0.00054   0.00077   1.91468
   A32        1.83760  -0.00002   0.00043  -0.00038  -0.00008   1.83752
   A33        2.66297   0.00003   0.00171  -0.00188  -0.00017   2.66280
   A34        1.78995   0.00004   0.00052   0.00004   0.00053   1.79048
   A35        2.11666  -0.00001   0.00024   0.00037   0.00062   2.11728
   A36        1.86098  -0.00002  -0.00012   0.00005  -0.00006   1.86093
   A37        3.14782   0.00001   0.00002   0.00047   0.00048   3.14830
   A38        2.77720  -0.00001  -0.00111   0.00104  -0.00001   2.77719
   A39        3.10640  -0.00000  -0.00004   0.00066   0.00063   3.10703
   A40        2.84947   0.00005  -0.00181   0.00108  -0.00070   2.84877
   A41        2.87703   0.00004  -0.00154   0.00029  -0.00113   2.87590
   A42        3.13056   0.00002   0.00206  -0.00080   0.00119   3.13175
   A43        2.91066   0.00003   0.00095   0.00065   0.00160   2.91226
   A44        3.09835  -0.00003   0.00009  -0.00002   0.00007   3.09843
   A45        3.21769  -0.00000   0.00049  -0.00082  -0.00038   3.21731
   A46        3.43929   0.00005  -0.00026  -0.00062  -0.00090   3.43839
   A47        3.01020  -0.00002  -0.00141  -0.00126  -0.00276   3.00744
   A48        3.07740   0.00004  -0.00031  -0.00059  -0.00080   3.07660
   A49        3.39379   0.00006  -0.00067  -0.00009  -0.00060   3.39319
   A50        3.09711   0.00005   0.00090  -0.00018   0.00065   3.09776
    D1       -2.50173   0.00001  -0.01130   0.00094  -0.01040  -2.51213
    D2        0.03727   0.00001   0.00401   0.00116   0.00514   0.04241
    D3        0.64441   0.00001  -0.01189   0.00088  -0.01102   0.63338
    D4       -3.09978   0.00001   0.00342   0.00111   0.00452  -3.09527
    D5        0.04036  -0.00000   0.00025  -0.00029  -0.00003   0.04033
    D6       -3.10551  -0.00001   0.00080  -0.00023   0.00056  -3.10495
    D7        2.03167  -0.00001   0.00722  -0.00128   0.00593   2.03760
    D8       -0.05990   0.00000   0.00701  -0.00129   0.00571  -0.05419
    D9       -2.15529  -0.00000   0.00729  -0.00135   0.00593  -2.14936
   D10       -1.10607  -0.00000   0.00672  -0.00133   0.00540  -1.10067
   D11        3.08554   0.00001   0.00651  -0.00134   0.00518   3.09072
   D12        0.99016  -0.00000   0.00679  -0.00140   0.00540   0.99556
   D13       -1.65551  -0.00004   0.00598  -0.00115   0.00491  -1.65060
   D14        2.28223  -0.00003   0.00844   0.00242   0.01098   2.29322
   D15        2.03639  -0.00001  -0.00415  -0.00206  -0.00626   2.03013
   D16       -0.30905   0.00000  -0.00169   0.00151  -0.00019  -0.30924
   D17       -2.34424  -0.00002  -0.00727  -0.00227  -0.00948  -2.35372
   D18        1.46396  -0.00002  -0.00810  -0.00063  -0.00871   1.45525
   D19       -0.10222   0.00000  -0.00380  -0.00157  -0.00536  -0.10758
   D20        0.32202  -0.00000   0.00398  -0.00217   0.00183   0.32385
   D21       -2.15297  -0.00000   0.00315  -0.00053   0.00260  -2.15036
   D22        2.56404   0.00001   0.00745  -0.00146   0.00595   2.56999
   D23       -1.89129  -0.00002  -0.00581   0.00106  -0.00465  -1.89594
   D24        0.18188  -0.00002  -0.00510   0.00053  -0.00457   0.17731
   D25        0.18345  -0.00001   0.00123  -0.00107   0.00016   0.18361
   D26       -2.00778  -0.00001   0.00048  -0.00177  -0.00128  -2.00907
   D27       -2.02598  -0.00001   0.00326   0.00192   0.00515  -2.02083
   D28        2.06597  -0.00001   0.00251   0.00122   0.00371   2.06968
   D29       -0.13958  -0.00000  -0.00709   0.00092  -0.00615  -0.14573
   D30        2.09223  -0.00002  -0.00640   0.00006  -0.00630   2.08593
   D31       -1.89257   0.00001  -0.00641   0.00120  -0.00523  -1.89780
   D32       -1.40672   0.00002  -0.00118   0.00176   0.00056  -1.40616
   D33        2.30765   0.00000  -0.02640  -0.00000  -0.02635   2.28129
   D34        2.64501   0.00004  -0.00196   0.00311   0.00112   2.64612
   D35        0.07619   0.00002  -0.02719   0.00135  -0.02580   0.05039
   D36        0.13483   0.00001  -0.00398   0.00165  -0.00226   0.13258
   D37       -2.43399  -0.00000  -0.02920  -0.00010  -0.02917  -2.46316
   D38        0.60629   0.00000  -0.00216   0.00071  -0.00143   0.60486
   D39        2.48596  -0.00001  -0.00287   0.00051  -0.00234   2.48363
   D40       -1.32682   0.00001  -0.00228   0.00074  -0.00154  -1.32836
   D41        0.07264   0.00000   0.00485   0.00053   0.00538   0.07802
   D42        2.14213   0.00000   0.00526   0.00086   0.00610   2.14823
   D43       -2.14623  -0.00005   0.01034  -0.00113   0.00907  -2.13716
   D44        0.18909   0.00004   0.03637   0.00172   0.03831   0.22740
   D45        0.04548  -0.00002   0.00506  -0.00060   0.00435   0.04983
   D46        2.38080   0.00007   0.03108   0.00225   0.03359   2.41439
   D47       -2.47859   0.00002  -0.00624  -0.00051  -0.00675  -2.48534
   D48        1.77848   0.00000  -0.00727  -0.00049  -0.00771   1.77078
   D49        1.74620   0.00001  -0.00258  -0.00144  -0.00405   1.74215
   D50       -0.27991  -0.00001  -0.00361  -0.00141  -0.00501  -0.28492
   D51       -0.77489  -0.00001   0.00491  -0.00049   0.00443  -0.77046
   D52        1.38398  -0.00002   0.00542  -0.00134   0.00407   1.38804
         Item               Value     Threshold  Converged?
 Maximum Force            0.000304     0.000015     NO 
 RMS     Force            0.000051     0.000010     NO 
 Maximum Displacement     0.032104     0.000060     NO 
 RMS     Displacement     0.005499     0.000040     NO 
 Predicted change in Energy=-2.198377D-06
 GradGradGradGradGradGradGradGradGradGradGradGradGradGradGradGradGradGrad

                          Input orientation:                          
 ---------------------------------------------------------------------
 Center     Atomic      Atomic             Coordinates (Angstroms)
 Number     Number       Type             X           Y           Z
 ---------------------------------------------------------------------
      1          6           0       -0.646895    0.950796   -0.210803
      2          8           0       -0.164208    0.260247    0.679527
      3          8           0       -0.361858    0.947795   -1.458287
      4          1           0        0.371096    0.215307   -1.740122
      5          6           0       -1.745693    1.988038    0.138325
      6          9           0       -1.316121    3.228344   -0.125207
      7          9           0       -2.065007    1.922950    1.434402
      8          9           0       -2.853928    1.762750   -0.576533
      9          8           0       -1.004623   -1.237980    2.894511
     10          1           0       -0.837278   -0.545720    2.233488
     11          1           0       -1.000843   -0.808711    3.753005
     12          8           0        1.754926   -1.770200    0.368397
     13          1           0        1.196470   -1.011055    0.611381
     14          1           0        1.416362   -2.508899    0.919434
     15          8           0        3.810010    0.072451   -2.442699
     16          1           0        4.381726   -0.253151   -3.141219
     17          1           0        4.186313   -0.234842   -1.590810
     18          8           0        4.316834   -0.892990    0.042577
     19          1           0        3.459859   -1.298144    0.292285
     20          1           0        5.011369   -1.379797    0.489630
     21          8           0        1.277489   -0.760169   -2.135709
     22          1           0        2.170482   -0.414953   -2.379416
     23          1           0        1.434381   -1.383071   -1.398142
     24          8           0        0.507557   -3.405345    2.147120
     25          1           0       -0.074617   -2.715670    2.527694
     26          1           0       -0.059313   -4.142396    1.908918
 ---------------------------------------------------------------------
                    Distance matrix (angstroms):
                    1          2          3          4          5
     1  C    0.000000
     2  O    1.225778   0.000000
     3  O    1.279637   2.254337   0.000000
     4  H    1.978905   2.478562   1.073867   0.000000
     5  C    1.550844   2.404008   2.355053   3.339451   0.000000
     6  F    2.375376   3.283915   2.808670   3.812223   1.338783
     7  F    2.379669   2.635802   3.495611   4.350660   1.336418
     8  F    2.379921   3.327130   2.766235   3.761555   1.337895
     9  O    3.815977   2.803058   4.913003   5.048213   4.307312
    10  H    2.872345   1.875474   4.010713   4.222429   3.410990
    11  H    4.351197   3.359895   5.536351   5.753717   4.630606
    12  O    3.675327   2.811155   3.899364   3.209839   5.141168
    13  H    2.814754   1.863410   3.247923   2.777548   4.227844
    14  H    4.183773   3.197488   4.556792   3.948052   5.552582
    15  O    5.061309   5.057467   4.374903   3.512856   6.418488
    16  H    5.943387   5.960469   5.174565   4.274071   7.302301
    17  H    5.164305   4.932198   4.701282   3.844582   6.566566
    18  O    5.301165   4.670696   5.247022   4.469361   6.712951
    19  H    4.709167   3.963887   4.765949   3.995206   6.157959
    20  H    6.159401   5.432532   6.171194   5.389646   7.558017
    21  O    3.214952   3.323445   2.462417   1.389097   4.675841
    22  H    3.808643   3.906892   3.019654   2.010899   5.239256
    23  H    3.344910   3.093977   2.943303   1.949959   4.882415
    24  O    5.086111   4.005205   5.718800   5.313980   6.180693
    25  H    4.611924   3.504259   5.421395   5.196492   5.534117
    26  H    5.547889   4.572272   6.110617   5.700027   6.600082
                    6          7          8          9         10
     6  F    0.000000
     7  F    2.167317   0.000000
     8  F    2.171753   2.166084   0.000000
     9  O    5.400349   3.639754   4.946964   0.000000
    10  H    4.476191   2.870573   4.158381   0.971688   0.000000
    11  H    5.606936   3.737692   5.365746   0.959843   1.550757
    12  O    5.887309   5.419189   5.883550   3.778838   3.420152
    13  H    4.982788   4.463517   5.050828   3.179463   2.642707
    14  H    6.440007   5.659188   6.222562   3.373030   3.264921
    15  O    6.450399   7.278193   7.123746   7.306416   6.621643
    16  H    7.326841   8.199518   7.937012   8.149397   7.497405
    17  H    6.664715   7.272343   7.388107   6.933267   6.321263
    18  O    6.981670   7.112988   7.671772   6.047350   5.611200
    19  H    6.593434   6.496462   7.070207   5.167861   4.774914
    20  H    7.851759   7.866120   8.536698   6.480411   6.159822
    21  O    5.164994   5.578270   5.085740   5.544316   4.858818
    22  H    5.523719   6.160387   5.765195   6.210713   5.508412
    23  H    5.518222   5.585589   5.381527   4.939297   4.364669
    24  O    7.245350   5.959596   6.739961   2.746407   3.161249
    25  H    6.626501   5.164663   6.116947   1.784106   2.318813
    26  H    7.748872   6.405965   6.989856   3.209460   3.694137
                   11         12         13         14         15
    11  H    0.000000
    12  O    4.469261   0.000000
    13  H    3.839131   0.973249   0.000000
    14  H    4.094221   0.981807   1.544923   0.000000
    15  O    7.893510   3.939669   4.163170   4.867942   0.000000
    16  H    8.764189   4.638849   4.980189   5.510960   0.959586
    17  H    7.469422   3.479577   3.793588   4.375532   0.980688
    18  O    6.484756   2.727458   3.173980   3.434062   2.713953
    19  H    5.666920   1.770714   2.303730   2.456649   3.079168
    20  H    6.864580   3.282002   3.834612   3.792583   3.485805
    21  O    6.314277   2.742016   2.759712   3.522959   2.683498
    22  H    6.915123   3.091901   3.201391   3.979412   1.711613
    23  H    5.726650   1.836648   2.057470   2.576620   2.975442
    24  O    3.405385   2.719096   2.926725   1.771089   6.638351
    25  H    2.448627   2.983907   2.862451   2.202787   6.897010
    26  H    3.924358   3.360355   3.614677   2.413505   7.188405
                   16         17         18         19         20
    16  H    0.000000
    17  H    1.562783   0.000000
    18  O    3.248101   1.765827   0.000000
    19  H    3.705509   2.281313   0.980260   0.000000
    20  H    3.853420   2.513934   0.958758   1.566141   0.000000
    21  O    3.302182   3.005685   3.741682   3.308672   4.606322
    22  H    2.344381   2.172075   3.271298   3.095239   4.151263
    23  H    3.605811   2.988089   3.259506   2.639568   4.044569
    24  O    7.274066   6.128413   5.025099   4.073917   5.209074
    25  H    7.619682   6.424336   5.364961   4.415762   5.639638
    26  H    7.768715   6.748511   5.761296   4.804981   5.946273
                   21         22         23         24         25
    21  O    0.000000
    22  H    0.987930   0.000000
    23  H    0.978073   1.562689   0.000000
    24  O    5.092384   5.674266   4.185388   0.000000
    25  H    5.234453   5.866301   4.411925   0.979497   0.000000
    26  H    5.439256   6.103739   4.558688   0.959857   1.555205
                   26
    26  H    0.000000
 Stoichiometry    C2H13F3O8
 Framework group  C1[X(C2H13F3O8)]
 Deg. of freedom    72
 Full point group                 C1      NOp   1
 Largest Abelian subgroup         C1      NOp   1
 Largest concise Abelian subgroup C1      NOp   1
                         Standard orientation:                         
 ---------------------------------------------------------------------
 Center     Atomic      Atomic             Coordinates (Angstroms)
 Number     Number       Type             X           Y           Z
 ---------------------------------------------------------------------
      1          6           0       -1.185361   -0.532479    0.116633
      2          8           0       -0.560394    0.451195   -0.263281
      3          8           0       -0.747500   -1.550986    0.755688
      4          1           0        0.294764   -1.496738    1.008541
      5          6           0       -2.704236   -0.633356   -0.179945
      6          9           0       -2.954917   -1.680041   -0.976154
      7          9           0       -3.142694    0.471196   -0.791282
      8          9           0       -3.398833   -0.787114    0.953129
      9          8           0       -0.827402    3.240802   -0.325968
     10          1           0       -0.946276    2.280389   -0.413445
     11          1           0       -1.186030    3.638544   -1.122514
     12          8           0        2.159995    0.987279    0.200058
     13          1           0        1.255765    0.846742   -0.131349
     14          1           0        2.177595    1.931279    0.469314
     15          8           0        3.356071   -2.747512   -0.176415
     16          1           0        4.115926   -3.218960    0.171669
     17          1           0        3.696860   -1.998808   -0.710319
     18          8           0        3.892470   -0.384471   -1.398648
     19          1           0        3.349304    0.249142   -0.884435
     20          1           0        4.657852    0.088522   -1.729834
     21          8           0        1.627725   -1.423787    1.392577
     22          1           0        2.231537   -2.025166    0.892817
     23          1           0        1.969055   -0.521871    1.229274
     24          8           0        1.693976    3.620100    0.694592
     25          1           0        0.784575    3.632047    0.330912
     26          1           0        1.645131    4.012573    1.569180
 ---------------------------------------------------------------------
 Rotational constants (GHZ):           0.5718348           0.3343350           0.2395532
 Standard basis: 6-31++G(d,p) (6D, 7F)
 There are   325 symmetry adapted cartesian basis functions of A   symmetry.
 There are   325 symmetry adapted basis functions of A   symmetry.
   325 basis functions,   520 primitive gaussians,   325 cartesian basis functions
    58 alpha electrons       58 beta electrons
       nuclear repulsion energy       973.7660458615 Hartrees.
 NAtoms=   26 NActive=   26 NUniq=   26 SFac= 1.00D+00 NAtFMM=   60 NAOKFM=F Big=F
 Integral buffers will be    131072 words long.
 Raffenetti 2 integral format.
 Two-electron integral symmetry is turned on.
 Nuclear repulsion after empirical dispersion term =      973.7533925994 Hartrees.
 One-electron integrals computed using PRISM.
 NBasis=   325 RedAO= T EigKep=  3.98D-05  NBF=   325
 NBsUse=   325 1.00D-06 EigRej= -1.00D+00 NBFU=   325
 Initial guess from the checkpoint file:  "/local_scratch/slurm.5787767/Gau-4058348.chk"
 B after Tr=     0.000000   -0.000000    0.000000
         Rot=    1.000000   -0.000145   -0.000106   -0.000146 Ang=  -0.03 deg.
 ExpMin= 3.60D-02 ExpMax= 7.00D+03 ExpMxC= 1.05D+03 IAcc=3 IRadAn=         5 AccDes= 0.00D+00
 Harris functional with IExCor= 4639 and IRadAn=       5 diagonalized for initial guess.
 HarFok:  IExCor= 4639 AccDes= 0.00D+00 IRadAn=         5 IDoV= 1 UseB2=F ITyADJ=14
 ICtDFT=  3500011 ScaDFX=  1.000000  1.000000  1.000000  1.000000
 FoFCou: FMM=F IPFlag=           0 FMFlag=      100000 FMFlg1=           0
         NFxFlg=           0 DoJE=T BraDBF=F KetDBF=T FulRan=T
         wScrn=  0.000000 ICntrl=       500 IOpCl=  0 I1Cent=   200000004 NGrid=           0
         NMat0=    1 NMatS0=      1 NMatT0=    0 NMatD0=    1 NMtDS0=    0 NMtDT0=    0
 Petite list used in FoFCou.
 Requested convergence on RMS density matrix=1.00D-10 within 128 cycles.
 Requested convergence on MAX density matrix=1.00D-08.
 Requested convergence on             energy=1.00D-08.
 No special actions if energy rises.
 SCF Done:  E(RwB97XD) =  -985.245115924     A.U. after   14 cycles
            NFock= 14  Conv=0.92D-10     -V/T= 2.0083
 Calling FoFJK, ICntrl=      2127 FMM=F ISym2X=0 I1Cent= 0 IOpClX= 0 NMat=1 NMatS=1 NMatT=0.
 ***** Axes restored to original set *****
 -------------------------------------------------------------------
 Center     Atomic                   Forces (Hartrees/Bohr)
 Number     Number              X              Y              Z
 -------------------------------------------------------------------
      1        6          -0.000066248    0.000091298   -0.000224691
      2        8           0.000050642   -0.000069311    0.000236760
      3        8           0.000039529   -0.000021890   -0.000109378
      4        1          -0.000089856    0.000099251    0.000057547
      5        6           0.000049688   -0.000017850   -0.000013726
      6        9           0.000004037    0.000005281   -0.000006854
      7        9          -0.000003857   -0.000018456    0.000086471
      8        9          -0.000032334    0.000008903   -0.000019215
      9        8          -0.000012011   -0.000063789    0.000065370
     10        1           0.000010344    0.000045578   -0.000088856
     11        1          -0.000002978   -0.000023257    0.000027379
     12        8           0.000132951   -0.000160881   -0.000002477
     13        1          -0.000077962    0.000140040    0.000041683
     14        1          -0.000013923    0.000002884    0.000008230
     15        8          -0.000005695    0.000019453   -0.000012640
     16        1           0.000016712   -0.000002992   -0.000003493
     17        1           0.000004752   -0.000006120    0.000046449
     18        8          -0.000022147   -0.000065969   -0.000044326
     19        1          -0.000021041    0.000048502    0.000008850
     20        1           0.000035810    0.000015851    0.000022158
     21        8           0.000100709   -0.000063216    0.000047166
     22        1          -0.000020331    0.000031636   -0.000063749
     23        1          -0.000075278   -0.000019269   -0.000068137
     24        8          -0.000022306    0.000054069    0.000017575
     25        1           0.000030770   -0.000015837   -0.000007857
     26        1          -0.000009979   -0.000013911   -0.000000240
 -------------------------------------------------------------------
 Cartesian Forces:  Max     0.000236760 RMS     0.000063850

 GradGradGradGradGradGradGradGradGradGradGradGradGradGradGradGradGradGrad
 Berny optimization.
 Using GEDIIS/GDIIS optimizer.
 FormGI is forming the generalized inverse of G from B-inverse, IUseBI=4.
 Internal  Forces:  Max     0.000222453 RMS     0.000035687
 Search for a local minimum.
 Step number  14 out of a maximum of  156
 All quantities printed in internal units (Hartrees-Bohrs-Radians)
 Mixed Optimization -- En-DIIS/RFO-DIIS
 Swapping is turned off.
 Update second derivatives using D2CorX and points    9   10   11   12   13
                                                     14
 DE= -3.22D-06 DEPred=-2.20D-06 R= 1.47D+00
 TightC=F SS=  1.41D+00  RLast= 8.10D-02 DXNew= 2.5973D+00 2.4296D-01
 Trust test= 1.47D+00 RLast= 8.10D-02 DXMaxT set to 1.54D+00
 ITU=  1  1  1  1  1  1  1  1  1 -1  1  0  1  0
     Eigenvalues ---    0.00014   0.00045   0.00060   0.00120   0.00139
     Eigenvalues ---    0.00145   0.00179   0.00300   0.00370   0.00426
     Eigenvalues ---    0.00488   0.00580   0.00721   0.00805   0.00849
     Eigenvalues ---    0.00962   0.01038   0.01156   0.01225   0.01444
     Eigenvalues ---    0.01499   0.01519   0.01656   0.01750   0.01810
     Eigenvalues ---    0.01987   0.02155   0.02261   0.02431   0.02549
     Eigenvalues ---    0.02707   0.02730   0.02830   0.02884   0.03118
     Eigenvalues ---    0.03213   0.03427   0.03986   0.04418   0.05154
     Eigenvalues ---    0.05546   0.06367   0.06920   0.07083   0.07140
     Eigenvalues ---    0.08403   0.12063   0.13948   0.20365   0.21604
     Eigenvalues ---    0.22698   0.24328   0.25874   0.27249   0.37946
     Eigenvalues ---    0.39566   0.40295   0.40956   0.41574   0.45140
     Eigenvalues ---    0.48260   0.48641   0.49552   0.51993   0.57917
[truncated: 671,361 more chars]
