# Supplementary material for: The Hydration of Trifluoroacetic Acid from 0 to 298 K
Source: J Phys Chem A. 2026 Jan 20;130(4):927–35. doi: 10.1021/acs.jpca.5c08151 (PMC12862820; doi:10.1021/acs.jpca.5c08151)
Supplement: Supplementary file 1 [file jp5c08151_si_001.zip › TFA_SI/within1kcal-hightemps/6-H2O/20K-1-260-19973-wb97xd.xyz]

26
20K-1-260-19973-wb97xd.log	Energy: -618251.8706027
C          1.96321        0.12482       -0.21767
O          1.35290        1.10651        0.15355
O          1.50251       -0.94648       -0.78755
H          0.48587       -0.91583       -0.92553
C          3.49863        0.03247       -0.02119
F          4.11689       -0.17626       -1.19145
F          3.79837       -0.98911        0.79806
F          3.98124        1.15119        0.51452
O         -1.01474       -0.84044       -1.14284
H         -1.58061       -1.51488       -0.72884
H         -1.30434        0.00407       -0.73911
O         -3.07824       -2.03900        0.33019
H         -3.46062       -2.91313        0.43780
H         -3.75530       -1.47548       -0.13124
O         -4.71023       -0.38965       -0.94266
H         -4.48668        0.55133       -0.75149
H         -4.71817       -0.46577       -1.90030
O         -3.88300        2.14110       -0.51259
H         -2.96067        2.07070       -0.19173
H         -4.33552        2.75707        0.06794
O         -1.44968        1.40019        0.41572
H         -1.61173        0.88075        1.23292
H         -0.49741        1.58708        0.38311
O         -2.16111       -0.37214        2.34021
H         -1.57991       -0.77513        2.98896
H         -2.50186       -1.08760        1.76809
