# Supplementary material for: The Hydration of Trifluoroacetic Acid from 0 to 298 K
Source: J Phys Chem A. 2026 Jan 20;130(4):927–35. doi: 10.1021/acs.jpca.5c08151 (PMC12862820; doi:10.1021/acs.jpca.5c08151)
Supplement: Supplementary file 1 [file jp5c08151_si_001.zip › TFA_SI/within1kcal-hightemps/6-H2O/PM7-1-123-20011-wb97xd.xyz]

26
PM7-1-123-20011-wb97xd.log	Energy: -618250.1862054
C         -1.32370       -0.39774        0.02212
O         -0.59542        0.56589       -0.17905
O         -0.99663       -1.57939        0.38750
H          0.05919       -1.70908        0.55661
C         -2.85205       -0.24802       -0.19454
F         -3.53878       -0.70082        0.85867
F         -3.23286       -0.94092       -1.27766
F         -3.18087        1.03470       -0.38619
O         -0.14885        3.33510        0.12397
H         -0.52695        4.07007       -0.36310
H         -0.69317        2.55562       -0.06479
O          1.95937        1.55378        0.21347
H          1.19568        0.97888        0.01503
H          1.54531        2.43500        0.24214
O          1.38753       -1.94103        0.81220
H          1.81361       -1.34726        1.46874
H          1.98440       -1.98707        0.02886
O          3.05124       -1.91922       -1.30397
H          3.77464       -2.54900       -1.33707
H          3.43908       -1.02509       -1.42884
O          2.53063       -0.03292        2.37598
H          2.47088        0.71678        1.75238
H          3.43221       -0.06452        2.70323
O          3.92690        0.64850       -1.44429
H          3.94733        1.10304       -2.28966
H          3.26676        1.11475       -0.88895
