# Supplementary material for: The Hydration of Trifluoroacetic Acid from 0 to 298 K
Source: J Phys Chem A. 2026 Jan 20;130(4):927–35. doi: 10.1021/acs.jpca.5c08151 (PMC12862820; doi:10.1021/acs.jpca.5c08151)
Supplement: Supplementary file 1 [file jp5c08151_si_001.zip › TFA_SI/within1kcal-hightemps/6-H2O/20K-Charged-853-16573-wb97xd.log]

 Entering Gaussian System, Link 0=g16
 Initial command:
 /software/commercial/MERCURY/GAUSSIAN/AVX2/g16/l1.exe "/local_scratch/slurm.5787650/Gau-867464.inp" -scrdir="/local_scratch/slurm.5787650/"
 Entering Link 1 = /software/commercial/MERCURY/GAUSSIAN/AVX2/g16/l1.exe PID=    867465.
  
 Copyright (c) 1988-2019, Gaussian, Inc.  All Rights Reserved.
  
 This is part of the Gaussian(R) 16 program.  It is based on
 the Gaussian(R) 09 system (copyright 2009, Gaussian, Inc.),
 the Gaussian(R) 03 system (copyright 2003, Gaussian, Inc.),
 the Gaussian(R) 98 system (copyright 1998, Gaussian, Inc.),
 the Gaussian(R) 94 system (copyright 1995, Gaussian, Inc.),
 the Gaussian 92(TM) system (copyright 1992, Gaussian, Inc.),
 the Gaussian 90(TM) system (copyright 1990, Gaussian, Inc.),
 the Gaussian 88(TM) system (copyright 1988, Gaussian, Inc.),
 the Gaussian 86(TM) system (copyright 1986, Carnegie Mellon
 University), and the Gaussian 82(TM) system (copyright 1983,
 Carnegie Mellon University). Gaussian is a federally registered
 trademark of Gaussian, Inc.
  
 This software contains proprietary and confidential information,
 including trade secrets, belonging to Gaussian, Inc.
  
 This software is provided under written license and may be
 used, copied, transmitted, or stored only in accord with that
 written license.
  
 The following legend is applicable only to US Government
 contracts under FAR:
  
                    RESTRICTED RIGHTS LEGEND
  
 Use, reproduction and disclosure by the US Government is
 subject to restrictions as set forth in subparagraphs (a)
 and (c) of the Commercial Computer Software - Restricted
 Rights clause in FAR 52.227-19.
  
 Gaussian, Inc.
 340 Quinnipiac St., Bldg. 40, Wallingford CT 06492
  
  
 ---------------------------------------------------------------
 Warning -- This program may not be used in any manner that
 competes with the business of Gaussian, Inc. or will provide
 assistance to any competitor of Gaussian, Inc.  The licensee
 of this program is prohibited from giving any competitor of
 Gaussian, Inc. access to this program.  By using this program,
 the user acknowledges that Gaussian, Inc. is engaged in the
 business of creating and licensing software in the field of
 computational chemistry and represents and warrants to the
 licensee that it is not a competitor of Gaussian, Inc. and that
 it will not use this program in any manner prohibited above.
 ---------------------------------------------------------------
  

 Cite this work as:
 Gaussian 16, Revision C.01,
 M. J. Frisch, G. W. Trucks, H. B. Schlegel, G. E. Scuseria, 
 M. A. Robb, J. R. Cheeseman, G. Scalmani, V. Barone, 
 G. A. Petersson, H. Nakatsuji, X. Li, M. Caricato, A. V. Marenich, 
 J. Bloino, B. G. Janesko, R. Gomperts, B. Mennucci, H. P. Hratchian, 
 J. V. Ortiz, A. F. Izmaylov, J. L. Sonnenberg, D. Williams-Young, 
 F. Ding, F. Lipparini, F. Egidi, J. Goings, B. Peng, A. Petrone, 
 T. Henderson, D. Ranasinghe, V. G. Zakrzewski, J. Gao, N. Rega, 
 G. Zheng, W. Liang, M. Hada, M. Ehara, K. Toyota, R. Fukuda, 
 J. Hasegawa, M. Ishida, T. Nakajima, Y. Honda, O. Kitao, H. Nakai, 
 T. Vreven, K. Throssell, J. A. Montgomery, Jr., J. E. Peralta, 
 F. Ogliaro, M. J. Bearpark, J. J. Heyd, E. N. Brothers, K. N. Kudin, 
 V. N. Staroverov, T. A. Keith, R. Kobayashi, J. Normand, 
 K. Raghavachari, A. P. Rendell, J. C. Burant, S. S. Iyengar, 
 J. Tomasi, M. Cossi, J. M. Millam, M. Klene, C. Adamo, R. Cammi, 
 J. W. Ochterski, R. L. Martin, K. Morokuma, O. Farkas, 
 J. B. Foresman, and D. J. Fox, Gaussian, Inc., Wallingford CT, 2019.
 
 ******************************************
 Gaussian 16:  ES64L-G16RevC.01  3-Jul-2019
                30-Sep-2025 
 ******************************************
 %nproc=20
 Will use up to   20 processors via shared memory.
 %mem=18gb
 ----------------------------------------------------------------------
 # wb97xd/6-31++g** scf(conver=10) opt(tight,maxcycles=300,calcfc) freq
 ----------------------------------------------------------------------
 1/6=300,7=10,10=4,18=20,19=15,26=3,38=1/1,3;
 2/9=110,12=2,17=6,18=5,40=1/2;
 3/5=1,6=6,7=1111,11=2,25=1,30=1,71=2,74=-58,140=1/1,2,3;
 4//1;
 5/5=2,6=10,38=5/2;
 8/6=4,10=90,11=11/1;
 11/6=1,8=1,9=11,15=111,16=1/1,2,10;
 10/6=1,13=1/2;
 6/7=2,8=2,9=2,10=2,28=1/1;
 7/10=1,25=1/1,2,3,16;
 1/6=300,7=10,10=4,18=20,19=15,26=3/3(2);
 2/9=110/2;
 99//99;
 2/9=110/2;
 3/5=1,6=6,7=1111,11=2,25=1,30=1,71=1,74=-58/1,2,3;
 4/5=5,16=3,69=1/1;
 5/5=2,6=10,38=5/2;
 7//1,2,3,16;
 1/6=300,7=10,18=20,19=15,26=3/3(-5);
 2/9=110/2;
 6/7=2,8=2,9=2,10=2,19=2,28=1/1;
 99/9=1/99;
 ---------------------
 20K-Charged-853-16573
 ---------------------
 Symbolic Z-matrix:
 Charge =  0 Multiplicity = 1
 C                     0.56033   0.74564  -0.30504 
 O                     0.60721   0.52703   0.90546 
 O                     0.09476   0.01241  -1.19254 
 C                     1.13914   2.11597  -0.79164 
 F                     0.3905    2.66749  -1.75613 
 F                     2.38105   1.97198  -1.28346 
 F                     1.21437   3.0066    0.2091 
 O                     0.14782  -2.51271  -0.92745 
 H                     0.19891  -2.70772   0.08566 
 H                     0.14069  -1.48132  -1.05508 
 H                    -0.78645  -2.84624  -1.23476 
 O                     0.17089   0.38204   3.73542 
 H                     0.58399   0.62068   2.89518 
 H                     0.43546   1.05188   4.36692 
 O                    -2.71614  -0.68467  -0.64815 
 H                    -2.02235  -0.17628  -1.08546 
 H                    -2.50945  -0.67569   0.3006 
 O                    -1.50857  -0.80453   1.86635 
 H                    -0.7605   -0.27769   1.50205 
 H                    -1.55107  -0.52646   2.78836 
 O                     0.07193  -2.89326   1.58149 
 H                     0.85792  -2.66094   2.0811 
 H                    -0.61041  -2.20993   1.80604 
 O                    -2.24237  -3.12787  -1.46149 
 H                    -2.60294  -2.22637  -1.24825 
 H                    -2.65841  -3.74831  -0.85987 
 
 Add virtual bond connecting atoms O24        and H11        Dist= 2.83D+00.
 Add virtual bond connecting atoms H10        and O3         Dist= 2.84D+00.
 Add virtual bond connecting atoms O21        and H9         Dist= 2.86D+00.
 Add virtual bond connecting atoms H25        and O15        Dist= 3.13D+00.
 Add virtual bond connecting atoms O2         and H19        Dist= 3.20D+00.
 Add virtual bond connecting atoms H23        and O18        Dist= 3.15D+00.
 Add virtual bond connecting atoms H13        and O2         Dist= 3.76D+00.
 Add virtual bond connecting atoms H13        and H19        Dist= 4.03D+00.

 GradGradGradGradGradGradGradGradGradGradGradGradGradGradGradGradGradGrad
 Berny optimization.
 Initialization pass.
                           ----------------------------
                           !    Initial Parameters    !
                           ! (Angstroms and Degrees)  !
 --------------------------                            --------------------------
 ! Name  Definition              Value          Derivative Info.                !
 --------------------------------------------------------------------------------
 ! R1    R(1,2)                  1.231          calculate D2E/DX2 analytically  !
 ! R2    R(1,3)                  1.2418         calculate D2E/DX2 analytically  !
 ! R3    R(1,4)                  1.5651         calculate D2E/DX2 analytically  !
 ! R4    R(2,13)                 1.9921         calculate D2E/DX2 analytically  !
 ! R5    R(2,19)                 1.6953         calculate D2E/DX2 analytically  !
 ! R6    R(3,10)                 1.5007         calculate D2E/DX2 analytically  !
 ! R7    R(4,5)                  1.3397         calculate D2E/DX2 analytically  !
 ! R8    R(4,6)                  1.3435         calculate D2E/DX2 analytically  !
 ! R9    R(4,7)                  1.3418         calculate D2E/DX2 analytically  !
 ! R10   R(8,9)                  1.033          calculate D2E/DX2 analytically  !
 ! R11   R(8,10)                 1.0393         calculate D2E/DX2 analytically  !
 ! R12   R(8,11)                 1.0385         calculate D2E/DX2 analytically  !
 ! R13   R(9,21)                 1.5126         calculate D2E/DX2 analytically  !
 ! R14   R(11,24)                1.5001         calculate D2E/DX2 analytically  !
 ! R15   R(12,13)                0.9662         calculate D2E/DX2 analytically  !
 ! R16   R(12,14)                0.9578         calculate D2E/DX2 analytically  !
 ! R17   R(13,19)                2.1344         calculate D2E/DX2 analytically  !
 ! R18   R(15,16)                0.9649         calculate D2E/DX2 analytically  !
 ! R19   R(15,17)                0.971          calculate D2E/DX2 analytically  !
 ! R20   R(15,25)                1.6582         calculate D2E/DX2 analytically  !
 ! R21   R(18,19)                0.9848         calculate D2E/DX2 analytically  !
 ! R22   R(18,20)                0.964          calculate D2E/DX2 analytically  !
 ! R23   R(18,23)                1.669          calculate D2E/DX2 analytically  !
 ! R24   R(21,22)                0.9599         calculate D2E/DX2 analytically  !
 ! R25   R(21,23)                0.9914         calculate D2E/DX2 analytically  !
 ! R26   R(24,25)                0.9941         calculate D2E/DX2 analytically  !
 ! R27   R(24,26)                0.9592         calculate D2E/DX2 analytically  !
 ! A1    A(2,1,3)              127.7501         calculate D2E/DX2 analytically  !
 ! A2    A(2,1,4)              116.56           calculate D2E/DX2 analytically  !
 ! A3    A(3,1,4)              115.6858         calculate D2E/DX2 analytically  !
 ! A4    A(1,2,19)             113.555          calculate D2E/DX2 analytically  !
 ! A5    A(1,3,10)             120.7151         calculate D2E/DX2 analytically  !
 ! A6    A(1,4,5)              112.1849         calculate D2E/DX2 analytically  !
 ! A7    A(1,4,6)              111.2126         calculate D2E/DX2 analytically  !
 ! A8    A(1,4,7)              111.7167         calculate D2E/DX2 analytically  !
 ! A9    A(5,4,6)              107.2848         calculate D2E/DX2 analytically  !
 ! A10   A(5,4,7)              107.1588         calculate D2E/DX2 analytically  !
 ! A11   A(6,4,7)              106.9983         calculate D2E/DX2 analytically  !
 ! A12   A(9,8,10)             107.9464         calculate D2E/DX2 analytically  !
 ! A13   A(9,8,11)             105.9077         calculate D2E/DX2 analytically  !
 ! A14   A(10,8,11)            106.0343         calculate D2E/DX2 analytically  !
 ! A15   A(13,12,14)           106.4109         calculate D2E/DX2 analytically  !
 ! A16   A(2,13,12)            149.5374         calculate D2E/DX2 analytically  !
 ! A17   A(12,13,19)           101.206          calculate D2E/DX2 analytically  !
 ! A18   A(16,15,17)           106.5527         calculate D2E/DX2 analytically  !
 ! A19   A(16,15,25)           106.0664         calculate D2E/DX2 analytically  !
 ! A20   A(17,15,25)           110.3438         calculate D2E/DX2 analytically  !
 ! A21   A(19,18,20)           103.4728         calculate D2E/DX2 analytically  !
 ! A22   A(19,18,23)            91.6236         calculate D2E/DX2 analytically  !
 ! A23   A(20,18,23)           107.5298         calculate D2E/DX2 analytically  !
 ! A24   A(13,19,18)           117.5298         calculate D2E/DX2 analytically  !
 ! A25   A(9,21,22)            114.6            calculate D2E/DX2 analytically  !
 ! A26   A(9,21,23)            101.3735         calculate D2E/DX2 analytically  !
 ! A27   A(22,21,23)           106.1917         calculate D2E/DX2 analytically  !
 ! A28   A(18,23,21)           163.5242         calculate D2E/DX2 analytically  !
 ! A29   A(11,24,25)            98.589          calculate D2E/DX2 analytically  !
 ! A30   A(11,24,26)           116.591          calculate D2E/DX2 analytically  !
 ! A31   A(25,24,26)           107.1418         calculate D2E/DX2 analytically  !
 ! A32   A(15,25,24)           161.0015         calculate D2E/DX2 analytically  !
 ! A33   L(1,2,13,9,-1)        192.4836         calculate D2E/DX2 analytically  !
 ! A34   L(8,9,21,1,-1)        176.9899         calculate D2E/DX2 analytically  !
 ! A35   L(3,10,8,12,-1)       178.2198         calculate D2E/DX2 analytically  !
 ! A36   L(8,11,24,16,-1)      170.8323         calculate D2E/DX2 analytically  !
 ! A37   L(2,19,18,8,-1)       177.7397         calculate D2E/DX2 analytically  !
 ! A38   L(1,2,13,9,-2)        184.4944         calculate D2E/DX2 analytically  !
 ! A39   L(8,9,21,1,-2)        171.6946         calculate D2E/DX2 analytically  !
 ! A40   L(3,10,8,12,-2)       178.5698         calculate D2E/DX2 analytically  !
 ! A41   L(8,11,24,16,-2)      187.8593         calculate D2E/DX2 analytically  !
 ! A42   L(2,19,18,8,-2)       176.0658         calculate D2E/DX2 analytically  !
 ! D1    D(3,1,2,19)           -37.3862         calculate D2E/DX2 analytically  !
 ! D2    D(4,1,2,19)           141.8353         calculate D2E/DX2 analytically  !
 ! D3    D(2,1,3,10)           -31.3214         calculate D2E/DX2 analytically  !
 ! D4    D(4,1,3,10)           149.4513         calculate D2E/DX2 analytically  !
 ! D5    D(2,1,4,5)           -139.8944         calculate D2E/DX2 analytically  !
 ! D6    D(2,1,4,6)             99.942          calculate D2E/DX2 analytically  !
 ! D7    D(2,1,4,7)            -19.539          calculate D2E/DX2 analytically  !
 ! D8    D(3,1,4,5)             39.4225         calculate D2E/DX2 analytically  !
 ! D9    D(3,1,4,6)            -80.7411         calculate D2E/DX2 analytically  !
 ! D10   D(3,1,4,7)            159.778          calculate D2E/DX2 analytically  !
 ! D11   D(3,1,13,12)          -32.9749         calculate D2E/DX2 analytically  !
 ! D12   D(4,1,13,12)          139.4697         calculate D2E/DX2 analytically  !
 ! D13   D(1,2,18,20)         -153.2346         calculate D2E/DX2 analytically  !
 ! D14   D(1,2,18,23)           98.9942         calculate D2E/DX2 analytically  !
 ! D15   D(1,3,8,9)             23.9258         calculate D2E/DX2 analytically  !
 ! D16   D(1,3,8,11)           136.4286         calculate D2E/DX2 analytically  !
 ! D17   D(10,8,21,22)         -70.0278         calculate D2E/DX2 analytically  !
 ! D18   D(10,8,21,23)          42.8393         calculate D2E/DX2 analytically  !
 ! D19   D(11,8,21,22)         179.0978         calculate D2E/DX2 analytically  !
 ! D20   D(11,8,21,23)         -68.0351         calculate D2E/DX2 analytically  !
 ! D21   D(9,8,24,25)           87.8091         calculate D2E/DX2 analytically  !
 ! D22   D(9,8,24,26)          -23.6461         calculate D2E/DX2 analytically  !
 ! D23   D(10,8,24,25)         -23.7674         calculate D2E/DX2 analytically  !
 ! D24   D(10,8,24,26)        -135.2226         calculate D2E/DX2 analytically  !
 ! D25   D(14,12,13,2)        -156.1082         calculate D2E/DX2 analytically  !
 ! D26   D(14,12,13,19)       -153.7264         calculate D2E/DX2 analytically  !
 ! D27   D(12,13,19,18)         -3.3521         calculate D2E/DX2 analytically  !
 ! D28   D(16,15,17,25)       -114.7162         calculate D2E/DX2 analytically  !
 ! D29   D(16,15,25,24)         63.0296         calculate D2E/DX2 analytically  !
 ! D30   D(17,15,25,24)        -51.9936         calculate D2E/DX2 analytically  !
 ! D31   D(20,18,19,13)         16.7833         calculate D2E/DX2 analytically  !
 ! D32   D(23,18,19,13)        -91.6766         calculate D2E/DX2 analytically  !
 ! D33   D(19,18,23,21)        -20.8001         calculate D2E/DX2 analytically  !
 ! D34   D(20,18,23,21)       -125.4778         calculate D2E/DX2 analytically  !
 ! D35   D(9,21,23,18)         -40.48           calculate D2E/DX2 analytically  !
 ! D36   D(22,21,23,18)         79.5576         calculate D2E/DX2 analytically  !
 ! D37   D(11,24,25,15)        -19.0847         calculate D2E/DX2 analytically  !
 ! D38   D(26,24,25,15)        102.2695         calculate D2E/DX2 analytically  !
 --------------------------------------------------------------------------------
 Trust Radius=3.00D-01 FncErr=1.00D-07 GrdErr=1.00D-06 EigMax=2.50D+02 EigMin=1.00D-04
 Number of steps in this run=    156 maximum allowed number of steps=    156.
 GradGradGradGradGradGradGradGradGradGradGradGradGradGradGradGradGradGrad

                          Input orientation:                          
 ---------------------------------------------------------------------
 Center     Atomic      Atomic             Coordinates (Angstroms)
 Number     Number       Type             X           Y           Z
 ---------------------------------------------------------------------
      1          6           0        0.560329    0.745640   -0.305043
      2          8           0        0.607207    0.527029    0.905457
      3          8           0        0.094757    0.012405   -1.192538
      4          6           0        1.139136    2.115974   -0.791638
      5          9           0        0.390504    2.667486   -1.756127
      6          9           0        2.381051    1.971983   -1.283462
      7          9           0        1.214369    3.006603    0.209099
      8          8           0        0.147817   -2.512708   -0.927453
      9          1           0        0.198914   -2.707715    0.085657
     10          1           0        0.140688   -1.481317   -1.055076
     11          1           0       -0.786448   -2.846238   -1.234758
     12          8           0        0.170894    0.382043    3.735416
     13          1           0        0.583987    0.620677    2.895180
     14          1           0        0.435458    1.051882    4.366919
     15          8           0       -2.716137   -0.684668   -0.648145
     16          1           0       -2.022354   -0.176277   -1.085462
     17          1           0       -2.509447   -0.675686    0.300601
     18          8           0       -1.508566   -0.804531    1.866347
     19          1           0       -0.760497   -0.277691    1.502052
     20          1           0       -1.551070   -0.526458    2.788359
     21          8           0        0.071928   -2.893261    1.581490
     22          1           0        0.857918   -2.660935    2.081103
     23          1           0       -0.610413   -2.209932    1.806037
     24          8           0       -2.242368   -3.127875   -1.461489
     25          1           0       -2.602937   -2.226368   -1.248251
     26          1           0       -2.658415   -3.748309   -0.859874
 ---------------------------------------------------------------------
                    Distance matrix (angstroms):
                    1          2          3          4          5
     1  C    0.000000
     2  O    1.230975   0.000000
     3  O    1.241788   2.220141   0.000000
     4  C    1.565122   2.384917   2.382530   0.000000
     5  F    2.414121   3.422360   2.730303   1.339722   0.000000
     6  F    2.403382   3.166351   3.012532   1.343494   2.160883
     7  F    2.409162   2.646100   3.490463   1.341773   2.157746
     8  O    3.342812   3.579189   2.539543   4.735594   5.251667
     9  H    3.494128   3.361896   3.007272   4.992158   5.685215
    10  H    2.387045   2.845133   1.500737   3.742566   4.215026
    11  H    3.947121   4.231043   2.991679   5.341140   5.661996
    12  O    4.075435   2.867064   4.942384   4.943503   5.952186
    13  H    3.202750   1.992061   4.161584   4.017055   5.085423
    14  H    4.683653   3.505236   5.666052   5.313959   6.332763
    15  O    3.591480   3.863483   2.946760   4.767318   4.702741
    16  H    2.851182   3.372386   2.128197   3.916091   3.789283
    17  H    3.436641   3.394982   3.079742   4.722130   4.880230
    18  O    3.376135   2.678218   3.548916   4.754425   5.365043
    19  H    2.461175   1.695321   2.841906   3.820897   4.540331
    20  H    3.955424   3.051772   4.341274   5.199619   5.884160
    21  O    4.127850   3.527312   4.017294   5.644741   6.493311
    22  H    4.169773   3.407068   4.294868   5.581271   6.582924
    23  H    3.816111   3.128034   3.798355   5.340627   6.122096
    24  O    4.919004   5.203925   3.923754   6.275446   6.372208
    25  H    4.441703   4.746017   3.506103   5.750438   5.759204
    26  H    5.555514   5.662084   4.672643   6.986835   7.159721
                    6          7          8          9         10
     6  F    0.000000
     7  F    2.158546   0.000000
     8  O    5.022601   5.735161   0.000000
     9  H    5.341889   5.805154   1.032972   0.000000
    10  H    4.122701   4.784595   1.039281   1.675922   0.000000
    11  H    5.766339   6.351672   1.038523   1.653367   1.659782
    12  O    5.709801   4.517971   5.488393   4.782063   5.140217
    13  H    4.745157   3.647609   4.961942   4.372630   4.496601
    14  H    6.046380   4.659946   6.389006   5.702607   5.991829
    15  O    5.782970   5.459782   3.409101   3.623355   2.993607
    16  H    4.903488   4.720486   3.192728   3.565632   2.526420
    17  H    5.782419   5.237788   3.455983   3.392722   3.083848
    18  O    5.723586   4.968459   3.669712   3.115838   3.422395
    19  H    4.763343   4.044553   3.423861   2.971810   2.966437
    20  H    6.187366   5.175205   4.542979   3.889077   4.306483
    21  O    6.100049   6.164172   2.538774   1.512636   2.991621
    22  H    5.924876   5.979334   3.094773   2.101970   3.426592
    23  H    5.998522   5.752588   2.852815   1.965326   3.046474
    24  O    6.885945   7.236830   2.525195   2.920625   2.924941
    25  H    6.516710   6.639252   2.784160   3.140283   2.849542
    26  H    7.635272   7.859389   3.066955   3.184524   3.607261
                   11         12         13         14         15
    11  H    0.000000
    12  O    6.003410   0.000000
    13  H    5.563630   0.966223   0.000000
    14  H    6.933050   0.957849   1.540783   0.000000
    15  O    2.956382   5.356158   5.014967   6.172441   0.000000
    16  H    2.945920   5.325685   4.824278   6.105544   0.964905
    17  H    3.168178   4.483410   4.240487   5.309604   0.971041
    18  O    3.782443   2.778842   2.732855   3.671289   2.792000
    19  H    3.753430   2.508117   2.134364   3.377208   2.934877
    20  H    4.706538   2.165052   2.426066   2.988194   3.632076
    21  O    2.944533   3.921327   3.786258   4.843028   4.197911
    22  H    3.705834   3.531073   3.392159   4.380461   4.912056
    23  H    3.111641   3.324346   3.259627   4.276844   3.575404
    24  O    1.500143   6.719462   6.404724   7.655812   2.618252
    25  H    1.919389   6.271752   5.952325   7.176970   1.658245
    26  H    2.111523   6.795696   6.610722   7.741657   3.071491
                   16         17         18         19         20
    16  H    0.000000
    17  H    1.551722   0.000000
    18  O    3.061348   1.862773   0.000000
    19  H    2.880589   2.158868   0.984824   0.000000
    20  H    3.918064   2.670149   0.963970   1.530189   0.000000
    21  O    4.345187   3.636181   2.634747   2.745987   3.113264
    22  H    4.949406   4.295410   3.015394   2.938438   3.295365
    23  H    3.806586   2.868202   1.668972   1.961756   2.164227
    24  O    2.983577   3.031423   4.124425   4.370591   5.030554
    25  H    2.136925   2.193695   3.594438   3.841366   4.504480
    26  H    3.635227   3.287843   4.173759   4.607165   4.991607
                   21         22         23         24         25
    21  O    0.000000
    22  H    0.959880   0.000000
    23  H    0.991438   1.560468   0.000000
    24  O    3.830239   4.730725   3.765982   0.000000
    25  H    3.950580   4.821925   3.646793   0.994080   0.000000
    26  H    3.761135   4.711297   3.697026   0.959153   1.571694
                   26
    26  H    0.000000
 Stoichiometry    C2H13F3O8
 Framework group  C1[X(C2H13F3O8)]
 Deg. of freedom    72
 Full point group                 C1      NOp   1
 Largest Abelian subgroup         C1      NOp   1
 Largest concise Abelian subgroup C1      NOp   1
                         Standard orientation:                         
 ---------------------------------------------------------------------
 Center     Atomic      Atomic             Coordinates (Angstroms)
 Number     Number       Type             X           Y           Z
 ---------------------------------------------------------------------
      1          6           0       -1.034534   -0.239756   -0.189638
      2          8           0       -0.713737    0.947639   -0.239454
      3          8           0       -0.287326   -1.231089   -0.220897
      4          6           0       -2.563281   -0.546546   -0.053923
      5          9           0       -2.802913   -1.560839    0.787887
      6          9           0       -3.099938   -0.877189   -1.240367
      7          9           0       -3.244267    0.515780    0.402232
      8          8           0        1.909439   -1.140672   -1.491853
      9          1           0        2.182643   -0.146169   -1.549764
     10          1           0        1.002689   -1.194789   -0.986896
     11          1           0        2.610007   -1.592731   -0.872679
     12          8           0       -0.017807    3.676641    0.297468
     13          1           0       -0.530702    2.918061   -0.010887
     14          1           0       -0.645680    4.383609    0.450590
     15          8           0        1.741662   -1.117379    1.913037
     16          1           0        0.910823   -1.421115    1.527689
     17          1           0        1.754838   -0.151301    1.815874
     18          8           0        1.582927    1.520924    1.013357
     19          1           0        0.719203    1.297922    0.596069
     20          1           0        1.479644    2.446365    1.262616
     21          8           0        2.594910    1.302423   -1.409460
     22          1           0        2.078020    1.917632   -1.934542
     23          1           0        2.360250    1.481698   -0.463022
     24          8           0        3.527415   -2.031079    0.230336
     25          1           0        2.947034   -1.804603    1.004973
     26          1           0        4.342319   -1.535796    0.333301
 ---------------------------------------------------------------------
 Rotational constants (GHZ):           0.6680314           0.3747301           0.2991824
 Standard basis: 6-31++G(d,p) (6D, 7F)
 There are   325 symmetry adapted cartesian basis functions of A   symmetry.
 There are   325 symmetry adapted basis functions of A   symmetry.
   325 basis functions,   520 primitive gaussians,   325 cartesian basis functions
    58 alpha electrons       58 beta electrons
       nuclear repulsion energy      1020.7703063728 Hartrees.
 NAtoms=   26 NActive=   26 NUniq=   26 SFac= 1.00D+00 NAtFMM=   60 NAOKFM=F Big=F
 Integral buffers will be    131072 words long.
 Raffenetti 2 integral format.
 Two-electron integral symmetry is turned on.
 Nuclear repulsion after empirical dispersion term =     1020.7549614373 Hartrees.
 One-electron integrals computed using PRISM.
 NBasis=   325 RedAO= T EigKep=  2.83D-05  NBF=   325
 NBsUse=   325 1.00D-06 EigRej= -1.00D+00 NBFU=   325
 ExpMin= 3.60D-02 ExpMax= 7.00D+03 ExpMxC= 1.05D+03 IAcc=3 IRadAn=         5 AccDes= 0.00D+00
 Harris functional with IExCor= 4639 and IRadAn=       5 diagonalized for initial guess.
 HarFok:  IExCor= 4639 AccDes= 0.00D+00 IRadAn=         5 IDoV= 1 UseB2=F ITyADJ=14
 ICtDFT=  3500011 ScaDFX=  1.000000  1.000000  1.000000  1.000000
 FoFCou: FMM=F IPFlag=           0 FMFlag=      100000 FMFlg1=           0
         NFxFlg=           0 DoJE=T BraDBF=F KetDBF=T FulRan=T
         wScrn=  0.000000 ICntrl=       500 IOpCl=  0 I1Cent=   200000004 NGrid=           0
         NMat0=    1 NMatS0=      1 NMatT0=    0 NMatD0=    1 NMtDS0=    0 NMtDT0=    0
 Petite list used in FoFCou.
 Requested convergence on RMS density matrix=1.00D-10 within 128 cycles.
 Requested convergence on MAX density matrix=1.00D-08.
 Requested convergence on             energy=1.00D-08.
 No special actions if energy rises.
 SCF Done:  E(RwB97XD) =  -985.234445696     A.U. after   18 cycles
            NFock= 18  Conv=0.48D-10     -V/T= 2.0082
 DoSCS=F DFT=T ScalE2(SS,OS)=  1.000000  1.000000
 Range of M.O.s used for correlation:     1   325
 NBasis=   325 NAE=    58 NBE=    58 NFC=     0 NFV=     0
 NROrb=    325 NOA=    58 NOB=    58 NVA=   267 NVB=   267

 **** Warning!!: The largest alpha MO coefficient is  0.35640772D+02

 Symmetrizing basis deriv contribution to polar:
 IMax=3 JMax=2 DiffMx= 0.00D+00
 G2DrvN: will do    27 centers at a time, making    1 passes.
 Calling FoFCou, ICntrl=  3107 FMM=F I1Cent=   0 AccDes= 0.00D+00.
 End of G2Drv F.D. properties file   721 does not exist.
 End of G2Drv F.D. properties file   722 does not exist.
 End of G2Drv F.D. properties file   788 does not exist.
          IDoAtm=11111111111111111111111111
          Differentiating once with respect to nuclear coordinates.
 CalDSu exits because no D1Ps are significant.
          There are    81 degrees of freedom in the 1st order CPHF.  IDoFFX=6 NUNeed=     0.
     75 vectors produced by pass  0 Test12= 1.91D-14 1.23D-09 XBig12= 1.97D-01 6.65D-02.
 AX will form    75 AO Fock derivatives at one time.
     75 vectors produced by pass  1 Test12= 1.91D-14 1.23D-09 XBig12= 7.00D-02 8.74D-02.
     75 vectors produced by pass  2 Test12= 1.91D-14 1.23D-09 XBig12= 1.80D-03 5.19D-03.
     75 vectors produced by pass  3 Test12= 1.91D-14 1.23D-09 XBig12= 1.54D-05 5.03D-04.
     75 vectors produced by pass  4 Test12= 1.91D-14 1.23D-09 XBig12= 1.12D-07 3.18D-05.
     75 vectors produced by pass  5 Test12= 1.91D-14 1.23D-09 XBig12= 6.85D-10 2.13D-06.
     64 vectors produced by pass  6 Test12= 1.91D-14 1.23D-09 XBig12= 3.72D-12 1.93D-07.
     15 vectors produced by pass  7 Test12= 1.91D-14 1.23D-09 XBig12= 1.95D-14 1.19D-08.
 InvSVY:  IOpt=1 It=  1 EMax= 5.55D-16
 Solved reduced A of dimension   529 with    81 vectors.
 End of Minotr F.D. properties file   721 does not exist.
 End of Minotr F.D. properties file   722 does not exist.
 End of Minotr F.D. properties file   788 does not exist.

 **********************************************************************

            Population analysis using the SCF Density.

 **********************************************************************

 Orbital symmetries:
       Occupied  (A) (A) (A) (A) (A) (A) (A) (A) (A) (A) (A) (A)
                 (A) (A) (A) (A) (A) (A) (A) (A) (A) (A) (A) (A)
                 (A) (A) (A) (A) (A) (A) (A) (A) (A) (A) (A) (A)
                 (A) (A) (A) (A) (A) (A) (A) (A) (A) (A) (A) (A)
                 (A) (A) (A) (A) (A) (A) (A) (A) (A) (A)
       Virtual   (A) (A) (A) (A) (A) (A) (A) (A) (A) (A) (A) (A)
                 (A) (A) (A) (A) (A) (A) (A) (A) (A) (A) (A) (A)
                 (A) (A) (A) (A) (A) (A) (A) (A) (A) (A) (A) (A)
                 (A) (A) (A) (A) (A) (A) (A) (A) (A) (A) (A) (A)
                 (A) (A) (A) (A) (A) (A) (A) (A) (A) (A) (A) (A)
                 (A) (A) (A) (A) (A) (A) (A) (A) (A) (A) (A) (A)
                 (A) (A) (A) (A) (A) (A) (A) (A) (A) (A) (A) (A)
                 (A) (A) (A) (A) (A) (A) (A) (A) (A) (A) (A) (A)
                 (A) (A) (A) (A) (A) (A) (A) (A) (A) (A) (A) (A)
                 (A) (A) (A) (A) (A) (A) (A) (A) (A) (A) (A) (A)
                 (A) (A) (A) (A) (A) (A) (A) (A) (A) (A) (A) (A)
                 (A) (A) (A) (A) (A) (A) (A) (A) (A) (A) (A) (A)
                 (A) (A) (A) (A) (A) (A) (A) (A) (A) (A) (A) (A)
                 (A) (A) (A) (A) (A) (A) (A) (A) (A) (A) (A) (A)
                 (A) (A) (A) (A) (A) (A) (A) (A) (A) (A) (A) (A)
                 (A) (A) (A) (A) (A) (A) (A) (A) (A) (A) (A) (A)
                 (A) (A) (A) (A) (A) (A) (A) (A) (A) (A) (A) (A)
                 (A) (A) (A) (A) (A) (A) (A) (A) (A) (A) (A) (A)
                 (A) (A) (A) (A) (A) (A) (A) (A) (A) (A) (A) (A)
                 (A) (A) (A) (A) (A) (A) (A) (A) (A) (A) (A) (A)
                 (A) (A) (A) (A) (A) (A) (A) (A) (A) (A) (A) (A)
                 (A) (A) (A) (A) (A) (A) (A) (A) (A) (A) (A) (A)
                 (A) (A) (A)
 The electronic state is 1-A.
 Alpha  occ. eigenvalues --  -24.87673 -24.87523 -24.87411 -19.35327 -19.32259
 Alpha  occ. eigenvalues --  -19.31771 -19.31664 -19.30188 -19.30103 -19.29029
 Alpha  occ. eigenvalues --  -19.28963 -10.55890 -10.45762  -1.43053  -1.33890
 Alpha  occ. eigenvalues --   -1.33753  -1.21782  -1.20025  -1.16564  -1.15643
 Alpha  occ. eigenvalues --   -1.14493  -1.13487  -1.13108  -1.11965  -0.83924
 Alpha  occ. eigenvalues --   -0.73818  -0.69613  -0.69267  -0.68993  -0.68366
 Alpha  occ. eigenvalues --   -0.67023  -0.66383  -0.66060  -0.65412  -0.64089
 Alpha  occ. eigenvalues --   -0.61052  -0.57837  -0.57102  -0.56457  -0.55380
 Alpha  occ. eigenvalues --   -0.54644  -0.53547  -0.53363  -0.52480  -0.52273
 Alpha  occ. eigenvalues --   -0.52030  -0.51279  -0.50419  -0.49623  -0.48454
 Alpha  occ. eigenvalues --   -0.45014  -0.44537  -0.43885  -0.42383  -0.42309
 Alpha  occ. eigenvalues --   -0.40801  -0.39518  -0.39206
 Alpha virt. eigenvalues --    0.02698   0.04194   0.04864   0.05816   0.06980
 Alpha virt. eigenvalues --    0.07164   0.09042   0.09572   0.10135   0.10431
 Alpha virt. eigenvalues --    0.11276   0.11707   0.12105   0.12934   0.13262
 Alpha virt. eigenvalues --    0.14817   0.15108   0.16324   0.17513   0.17992
 Alpha virt. eigenvalues --    0.18835   0.20532   0.21361   0.21595   0.22693
 Alpha virt. eigenvalues --    0.23074   0.23528   0.24446   0.24803   0.25723
 Alpha virt. eigenvalues --    0.26322   0.26848   0.26985   0.27817   0.28461
 Alpha virt. eigenvalues --    0.28679   0.29044   0.29559   0.29865   0.30507
 Alpha virt. eigenvalues --    0.31318   0.31431   0.31993   0.32422   0.32740
 Alpha virt. eigenvalues --    0.33138   0.33409   0.33921   0.34393   0.34894
 Alpha virt. eigenvalues --    0.35334   0.35588   0.36531   0.36726   0.37128
 Alpha virt. eigenvalues --    0.37216   0.38118   0.38837   0.39062   0.39579
 Alpha virt. eigenvalues --    0.40828   0.41026   0.41547   0.42613   0.43672
 Alpha virt. eigenvalues --    0.44263   0.44799   0.45227   0.45849   0.46909
 Alpha virt. eigenvalues --    0.47664   0.48084   0.48972   0.49278   0.49704
 Alpha virt. eigenvalues --    0.51176   0.53176   0.54405   0.56106   0.57421
 Alpha virt. eigenvalues --    0.59923   0.60815   0.62309   0.64363   0.65129
 Alpha virt. eigenvalues --    0.83173   0.84462   0.89002   0.91996   0.92825
 Alpha virt. eigenvalues --    0.95015   1.03162   1.05652   1.07399   1.12503
 Alpha virt. eigenvalues --    1.13781   1.15162   1.15322   1.15816   1.17975
 Alpha virt. eigenvalues --    1.18655   1.20261   1.20847   1.22065   1.22727
 Alpha virt. eigenvalues --    1.23025   1.23524   1.24035   1.26568   1.27063
 Alpha virt. eigenvalues --    1.27636   1.28275   1.29034   1.29799   1.30321
 Alpha virt. eigenvalues --    1.31087   1.32871   1.33980   1.34741   1.35648
 Alpha virt. eigenvalues --    1.35841   1.35971   1.37153   1.37820   1.39729
 Alpha virt. eigenvalues --    1.40112   1.43350   1.44140   1.46018   1.48228
 Alpha virt. eigenvalues --    1.49177   1.49778   1.52555   1.53679   1.54631
 Alpha virt. eigenvalues --    1.57295   1.57942   1.59518   1.60234   1.61038
 Alpha virt. eigenvalues --    1.61692   1.62163   1.63060   1.63487   1.64527
 Alpha virt. eigenvalues --    1.65339   1.66092   1.67449   1.68015   1.69261
 Alpha virt. eigenvalues --    1.69419   1.70911   1.71516   1.72712   1.73649
 Alpha virt. eigenvalues --    1.74915   1.75593   1.75982   1.76564   1.76949
 Alpha virt. eigenvalues --    1.77542   1.78372   1.80094   1.81826   1.82248
 Alpha virt. eigenvalues --    1.83686   1.85578   1.86554   1.88550   1.90697
 Alpha virt. eigenvalues --    1.92718   1.93498   1.95003   1.96035   1.97095
 Alpha virt. eigenvalues --    1.99851   1.99990   2.01653   2.05600   2.12303
 Alpha virt. eigenvalues --    2.15234   2.16338   2.18086   2.18646   2.20174
 Alpha virt. eigenvalues --    2.22772   2.23662   2.28741   2.29881   2.32726
 Alpha virt. eigenvalues --    2.34381   2.35204   2.36347   2.36997   2.38359
 Alpha virt. eigenvalues --    2.39610   2.41719   2.42332   2.42653   2.43439
 Alpha virt. eigenvalues --    2.45517   2.46459   2.52354   2.57424   2.60471
 Alpha virt. eigenvalues --    2.60949   2.61731   2.63296   2.63869   2.66564
 Alpha virt. eigenvalues --    2.68872   2.71336   2.72761   2.73481   2.74127
 Alpha virt. eigenvalues --    2.75849   2.75944   2.77250   2.80356   2.81822
 Alpha virt. eigenvalues --    2.83764   2.84679   2.85615   2.89540   2.90265
 Alpha virt. eigenvalues --    2.92746   2.98796   3.04773   3.08867   3.09850
 Alpha virt. eigenvalues --    3.12214   3.12860   3.13920   3.14678   3.17567
 Alpha virt. eigenvalues --    3.19583   3.22120   3.28823   3.31372   3.35278
 Alpha virt. eigenvalues --    3.36871   3.42671   3.46138   3.54895   3.56020
 Alpha virt. eigenvalues --    3.57601   3.66777   3.73166   3.74982   3.78237
 Alpha virt. eigenvalues --    3.79724   3.82218   3.83767   3.86693   4.31026
 Alpha virt. eigenvalues --    4.36934   4.39458   4.43116   4.48483   4.50152
 Alpha virt. eigenvalues --    4.58140   4.70611   4.79944   4.83521   5.76291
 Alpha virt. eigenvalues --    5.90226   6.49581
          Condensed to atoms (all electrons):
               1          2          3          4          5          6
     1  C    6.003511   0.320671   0.320724  -0.816428  -0.041572  -0.048403
     2  O    0.320671   8.511853  -0.168543  -0.107643   0.012727   0.007486
     3  O    0.320724  -0.168543   8.549960  -0.124147   0.010459   0.007922
     4  C   -0.816428  -0.107643  -0.124147   5.737313   0.156670   0.182425
     5  F   -0.041572   0.012727   0.010459   0.156670   9.239431  -0.043359
     6  F   -0.048403   0.007486   0.007922   0.182425  -0.043359   9.225937
     7  F   -0.058465   0.002488   0.007668   0.169619  -0.042166  -0.040112
     8  O   -0.033688   0.011715  -0.028239  -0.068040   0.000106  -0.000072
     9  H    0.004381  -0.000521  -0.005201   0.004486   0.000050   0.000296
    10  H   -0.037449  -0.002938   0.086921  -0.004534   0.000205  -0.000847
    11  H    0.013245  -0.000586  -0.001937   0.002799  -0.000012  -0.000123
    12  O   -0.004444   0.005052  -0.001863   0.001488   0.000075   0.000037
    13  H    0.001141   0.013902   0.000802   0.002150   0.000237  -0.000293
    14  H   -0.000218  -0.000591  -0.000055  -0.000248  -0.000001   0.000003
    15  O   -0.039927  -0.003989   0.033967  -0.005901  -0.000297   0.000058
    16  H    0.007391  -0.004810   0.013135  -0.001692   0.000093   0.000081
    17  H    0.018071  -0.003578  -0.003391   0.002705   0.000186  -0.000082
    18  O   -0.011203  -0.040808   0.011975  -0.021028   0.000258   0.000026
    19  H   -0.062084   0.068301   0.007522   0.015777  -0.001726   0.000527
    20  H    0.007374  -0.001313  -0.001454   0.004584   0.000003   0.000019
    21  O    0.023340   0.004225  -0.008838   0.005555   0.000014   0.000008
    22  H   -0.000499  -0.001604   0.000438  -0.002991  -0.000015  -0.000015
    23  H   -0.007024   0.000094   0.001610  -0.000958   0.000052   0.000023
    24  O    0.004966  -0.000074  -0.010746  -0.001278  -0.000000   0.000000
    25  H    0.001369   0.000720  -0.000092   0.001167  -0.000097   0.000061
    26  H   -0.000599  -0.000076   0.001245   0.000122   0.000008  -0.000004
               7          8          9         10         11         12
     1  C   -0.058465  -0.033688   0.004381  -0.037449   0.013245  -0.004444
     2  O    0.002488   0.011715  -0.000521  -0.002938  -0.000586   0.005052
     3  O    0.007668  -0.028239  -0.005201   0.086921  -0.001937  -0.001863
     4  C    0.169619  -0.068040   0.004486  -0.004534   0.002799   0.001488
     5  F   -0.042166   0.000106   0.000050   0.000205  -0.000012   0.000075
     6  F   -0.040112  -0.000072   0.000296  -0.000847  -0.000123   0.000037
     7  F    9.269480   0.000103  -0.000020  -0.000485   0.000043  -0.000500
     8  O    0.000103   8.496994   0.201528   0.187294   0.194131   0.000058
     9  H   -0.000020   0.201528   0.250213  -0.013483  -0.018380  -0.000241
    10  H   -0.000485   0.187294  -0.013483   0.249096  -0.016363  -0.000878
    11  H    0.000043   0.194131  -0.018380  -0.016363   0.256141   0.000257
    12  O   -0.000500   0.000058  -0.000241  -0.000878   0.000257   8.312931
    13  H    0.001374  -0.000665   0.000808  -0.000504  -0.000131   0.221533
    14  H   -0.000205   0.000057  -0.000128   0.000133   0.000018   0.267260
    15  O    0.000040   0.023045  -0.000862  -0.001239  -0.004566  -0.000462
    16  H    0.000096  -0.001705   0.000468  -0.002411  -0.002655   0.000185
    17  H    0.000044  -0.004091  -0.002658  -0.001644   0.004814  -0.000507
    18  O    0.000156   0.004042   0.000262   0.001139  -0.002229  -0.029918
    19  H   -0.002181   0.013163   0.000832   0.005878  -0.003538   0.026138
    20  H    0.000153  -0.002875   0.001234  -0.001272   0.000184   0.008328
    21  O    0.000029  -0.085298   0.077296  -0.007473   0.005518  -0.003728
    22  H    0.000001   0.003490  -0.013063  -0.000373   0.001043   0.003206
    23  H   -0.000040   0.008139  -0.008142   0.003058  -0.001483  -0.002883
    24  O    0.000004  -0.075174  -0.000782   0.000111   0.075898   0.000000
    25  H   -0.000012   0.001793   0.002988  -0.003727  -0.006429   0.000006
    26  H    0.000001   0.004243  -0.002595   0.001135  -0.009728  -0.000020
              13         14         15         16         17         18
     1  C    0.001141  -0.000218  -0.039927   0.007391   0.018071  -0.011203
     2  O    0.013902  -0.000591  -0.003989  -0.004810  -0.003578  -0.040808
     3  O    0.000802  -0.000055   0.033967   0.013135  -0.003391   0.011975
     4  C    0.002150  -0.000248  -0.005901  -0.001692   0.002705  -0.021028
     5  F    0.000237  -0.000001  -0.000297   0.000093   0.000186   0.000258
     6  F   -0.000293   0.000003   0.000058   0.000081  -0.000082   0.000026
     7  F    0.001374  -0.000205   0.000040   0.000096   0.000044   0.000156
     8  O   -0.000665   0.000057   0.023045  -0.001705  -0.004091   0.004042
     9  H    0.000808  -0.000128  -0.000862   0.000468  -0.002658   0.000262
    10  H   -0.000504   0.000133  -0.001239  -0.002411  -0.001644   0.001139
    11  H   -0.000131   0.000018  -0.004566  -0.002655   0.004814  -0.002229
    12  O    0.221533   0.267260  -0.000462   0.000185  -0.000507  -0.029918
    13  H    0.370606  -0.013538  -0.000012   0.000028   0.001310   0.007192
    14  H   -0.013538   0.355047   0.000028   0.000024  -0.000118   0.001466
    15  O   -0.000012   0.000028   8.332093   0.265508   0.266001  -0.005522
    16  H    0.000028   0.000024   0.265508   0.303340  -0.026104  -0.000576
    17  H    0.001310  -0.000118   0.266001  -0.026104   0.303731   0.019732
    18  O    0.007192   0.001466  -0.005522  -0.000576   0.019732   8.475096
    19  H   -0.026059   0.000348  -0.007930  -0.003085  -0.014797   0.208667
    20  H   -0.001177   0.000256   0.001978   0.000059   0.001382   0.263162
    21  O    0.002413  -0.000164  -0.004432   0.000874  -0.000294  -0.020440
    22  H   -0.002063   0.000099   0.000417  -0.000157   0.000704  -0.000318
    23  H    0.002424   0.000151  -0.003320   0.000526   0.000799   0.064921
    24  O   -0.000012   0.000000  -0.056634   0.002509   0.004777  -0.002636
    25  H    0.000005  -0.000009   0.047134  -0.003771  -0.005397   0.001597
    26  H   -0.000010  -0.000001   0.002101   0.001245  -0.002961   0.000006
              19         20         21         22         23         24
     1  C   -0.062084   0.007374   0.023340  -0.000499  -0.007024   0.004966
     2  O    0.068301  -0.001313   0.004225  -0.001604   0.000094  -0.000074
     3  O    0.007522  -0.001454  -0.008838   0.000438   0.001610  -0.010746
     4  C    0.015777   0.004584   0.005555  -0.002991  -0.000958  -0.001278
     5  F   -0.001726   0.000003   0.000014  -0.000015   0.000052  -0.000000
     6  F    0.000527   0.000019   0.000008  -0.000015   0.000023   0.000000
     7  F   -0.002181   0.000153   0.000029   0.000001  -0.000040   0.000004
     8  O    0.013163  -0.002875  -0.085298   0.003490   0.008139  -0.075174
     9  H    0.000832   0.001234   0.077296  -0.013063  -0.008142  -0.000782
    10  H    0.005878  -0.001272  -0.007473  -0.000373   0.003058   0.000111
    11  H   -0.003538   0.000184   0.005518   0.001043  -0.001483   0.075898
    12  O    0.026138   0.008328  -0.003728   0.003206  -0.002883   0.000000
    13  H   -0.026059  -0.001177   0.002413  -0.002063   0.002424  -0.000012
    14  H    0.000348   0.000256  -0.000164   0.000099   0.000151   0.000000
    15  O   -0.007930   0.001978  -0.004432   0.000417  -0.003320  -0.056634
    16  H   -0.003085   0.000059   0.000874  -0.000157   0.000526   0.002509
    17  H   -0.014797   0.001382  -0.000294   0.000704   0.000799   0.004777
    18  O    0.208667   0.263162  -0.020440  -0.000318   0.064921  -0.002636
    19  H    0.366403  -0.022636  -0.020746   0.002635  -0.007137  -0.003522
    20  H   -0.022636   0.300262   0.005329  -0.002043  -0.009076  -0.000216
    21  O   -0.020746   0.005329   8.364333   0.281729   0.216740  -0.003052
    22  H    0.002635  -0.002043   0.281729   0.336491  -0.018883  -0.000281
    23  H   -0.007137  -0.009076   0.216740  -0.018883   0.276609   0.005802
    24  O   -0.003522  -0.000216  -0.003052  -0.000281   0.005802   8.362963
    25  H    0.001440  -0.000106   0.000158  -0.000143  -0.000274   0.229657
    26  H    0.000232   0.000410   0.000474   0.000147  -0.001937   0.283341
              25         26
     1  C    0.001369  -0.000599
     2  O    0.000720  -0.000076
     3  O   -0.000092   0.001245
     4  C    0.001167   0.000122
     5  F   -0.000097   0.000008
     6  F    0.000061  -0.000004
     7  F   -0.000012   0.000001
     8  O    0.001793   0.004243
     9  H    0.002988  -0.002595
    10  H   -0.003727   0.001135
    11  H   -0.006429  -0.009728
    12  O    0.000006  -0.000020
    13  H    0.000005  -0.000010
    14  H   -0.000009  -0.000001
    15  O    0.047134   0.002101
    16  H   -0.003771   0.001245
    17  H   -0.005397  -0.002961
    18  O    0.001597   0.000006
    19  H    0.001440   0.000232
    20  H   -0.000106   0.000410
    21  O    0.000158   0.000474
    22  H   -0.000143   0.000147
    23  H   -0.000274  -0.001937
    24  O    0.229657   0.283341
    25  H    0.280382  -0.022678
    26  H   -0.022678   0.344240
 Mulliken charges:
               1
     1  C    0.435821
     2  O   -0.622161
     3  O   -0.699842
     4  C    0.868030
     5  F   -0.291330
     6  F   -0.291598
     7  F   -0.307111
     8  O   -0.850056
     9  H    0.521234
    10  H    0.560653
    11  H    0.514068
    12  O   -0.801112
    13  H    0.418537
    14  H    0.390384
    15  O   -0.837277
    16  H    0.451403
    17  H    0.441365
    18  O   -0.925022
    19  H    0.457577
    20  H    0.447453
    21  O   -0.833569
    22  H    0.412046
    23  H    0.480209
    24  O   -0.815621
    25  H    0.474257
    26  H    0.401660
 Sum of Mulliken charges =  -0.00000
 Mulliken charges with hydrogens summed into heavy atoms:
               1
     1  C    0.435821
     2  O   -0.622161
     3  O   -0.699842
     4  C    0.868030
     5  F   -0.291330
     6  F   -0.291598
     7  F   -0.307111
     8  O    0.745898
    12  O    0.007810
    15  O    0.055492
    18  O   -0.019991
    21  O    0.058686
    24  O    0.060296
 APT charges:
               1
     1  C    0.238712
     2  O   -0.580564
     3  O   -0.625024
     4  C    0.282552
     5  F   -0.086991
     6  F   -0.061852
     7  F   -0.098109
     8  O   -0.507732
     9  H    0.403480
    10  H    0.267346
    11  H    0.573912
    12  O   -1.054374
    13  H    0.009371
    14  H    1.071817
    15  O   -0.370801
    16  H    0.164791
    17  H    0.301589
    18  O   -1.060428
    19  H    0.198189
    20  H    0.861769
    21  O   -0.610429
    22  H    0.528887
    23  H    0.168259
    24  O   -0.944022
    25  H    0.061647
    26  H    0.868006
 Sum of APT charges =  -0.00000
 APT charges with hydrogens summed into heavy atoms:
               1
     1  C    0.238712
     2  O   -0.580564
     3  O   -0.625024
     4  C    0.282552
     5  F   -0.086991
     6  F   -0.061852
     7  F   -0.098109
     8  O    0.737006
    12  O    0.026814
    15  O    0.095579
    18  O   -0.000470
    21  O    0.086716
    24  O   -0.014369
 Electronic spatial extent (au):  <R**2>=           3734.1460
 Charge=             -0.0000 electrons
 Dipole moment (field-independent basis, Debye):
    X=              3.0027    Y=              3.5641    Z=             -0.3686  Tot=              4.6749
 Quadrupole moment (field-independent basis, Debye-Ang):
   XX=            -77.0180   YY=            -75.3319   ZZ=            -80.2708
   XY=             -3.2007   XZ=             -0.5210   YZ=              0.6627
 Traceless Quadrupole moment (field-independent basis, Debye-Ang):
   XX=              0.5222   YY=              2.2083   ZZ=             -2.7306
   XY=             -3.2007   XZ=             -0.5210   YZ=              0.6627
 Octapole moment (field-independent basis, Debye-Ang**2):
  XXX=             51.5253  YYY=             60.6151  ZZZ=            -14.1222  XYY=            -30.8360
  XXY=              5.3953  XXZ=             10.4881  XZZ=             -7.7965  YZZ=             15.6236
  YYZ=              6.0414  XYZ=              0.5291
 Hexadecapole moment (field-independent basis, Debye-Ang**3):
 XXXX=          -2147.4528 YYYY=          -1071.6682 ZZZZ=           -528.4165 XXXY=            -45.5998
 XXXZ=             56.8926 YYYX=            -37.5856 YYYZ=             39.9071 ZZZX=            -26.4937
 ZZZY=             -4.4428 XXYY=           -632.6005 XXZZ=           -495.5057 YYZZ=           -282.5902
 XXYZ=              9.8407 YYXZ=             -9.5527 ZZXY=             27.4889
 N-N= 1.020754961437D+03 E-N=-4.368940890088D+03  KE= 9.772685898953D+02
  Exact polarizability:       0.000       0.000       0.000       0.000       0.000       0.000
 Approx polarizability:      83.627      -2.221      93.954       0.327       0.180      75.887
 Calling FoFJK, ICntrl=    100127 FMM=F ISym2X=0 I1Cent= 0 IOpClX= 0 NMat=1 NMatS=1 NMatT=0.
 ***** Axes restored to original set *****
 -------------------------------------------------------------------
 Center     Atomic                   Forces (Hartrees/Bohr)
 Number     Number              X              Y              Z
 -------------------------------------------------------------------
      1        6           0.005418988    0.017533384   -0.004452603
      2        8           0.001870927   -0.003526552    0.021807209
      3        8          -0.006038433   -0.011110150   -0.018722981
      4        6           0.001198820    0.005971330    0.000264252
      5        9          -0.002686945   -0.002971902   -0.000105228
      6        9           0.001334257   -0.004741304   -0.000119343
      7        9          -0.001229286   -0.002010750    0.001306109
      8        8          -0.008177339    0.003464478    0.000742828
      9        1           0.001593897    0.001559822   -0.006494001
     10        1           0.002633531   -0.004495112    0.003218808
     11        1           0.006985104   -0.000656935    0.003661674
     12        8          -0.001141552   -0.002937358   -0.000435446
     13        1           0.002474539    0.003130270   -0.001697456
     14        1           0.000185230    0.001265791    0.001530705
     15        8          -0.004825775   -0.001121332   -0.003776458
     16        1           0.002270273    0.002518089    0.001194275
     17        1           0.000509447    0.001571226    0.001869808
     18        8          -0.001966884   -0.002797914   -0.002739680
     19        1           0.001407950    0.001539010   -0.000797160
     20        1          -0.000981214    0.002980313    0.003457461
     21        8          -0.002729258   -0.000853313   -0.002678146
     22        1           0.002073078    0.000047507    0.001901277
     23        1           0.001743541   -0.002104374    0.002010647
     24        8           0.000740340    0.001682580   -0.003396149
     25        1          -0.001364655   -0.001706782    0.002038424
     26        1          -0.001298581   -0.002230021    0.000411175
 -------------------------------------------------------------------
 Cartesian Forces:  Max     0.021807209 RMS     0.004899379
 FormGI is forming the generalized inverse of G from B-inverse, IUseBI=4.

 GradGradGradGradGradGradGradGradGradGradGradGradGradGradGradGradGradGrad
 Berny optimization.
 Internal  Forces:  Max     0.020550033 RMS     0.004008452
 Search for a local minimum.
 Step number   1 out of a maximum of  156
 All quantities printed in internal units (Hartrees-Bohrs-Radians)
 Mixed Optimization -- RFO/linear search
 Second derivative matrix not updated -- analytic derivatives used.
 ITU=  0
     Eigenvalues ---   -0.00173  -0.00009  -0.00000   0.00055   0.00078
     Eigenvalues ---    0.00099   0.00241   0.00383   0.00404   0.00499
     Eigenvalues ---    0.00565   0.00652   0.00875   0.01126   0.01239
     Eigenvalues ---    0.01248   0.01393   0.01451   0.01502   0.01793
     Eigenvalues ---    0.01837   0.02184   0.02210   0.02551   0.02919
     Eigenvalues ---    0.02960   0.03167   0.03253   0.03466   0.03756
     Eigenvalues ---    0.03991   0.04352   0.04615   0.05316   0.05592
     Eigenvalues ---    0.06077   0.06236   0.06683   0.07029   0.09525
     Eigenvalues ---    0.09582   0.11284   0.11366   0.13494   0.13775
     Eigenvalues ---    0.14695   0.17532   0.19920   0.21252   0.23294
     Eigenvalues ---    0.24606   0.31450   0.32726   0.34087   0.35288
     Eigenvalues ---    0.36622   0.37381   0.40047   0.45478   0.45918
     Eigenvalues ---    0.46711   0.51011   0.54197   0.54281   0.54722
     Eigenvalues ---    0.55432   0.56821   0.57126   0.57690   0.68002
     Eigenvalues ---    0.85249   1.58435
 RFO step:  Lambda=-5.37012018D-03 EMin=-1.72677435D-03
 Linear search not attempted -- first point.
 Maximum step size (   0.300) exceeded in Quadratic search.
    -- Step size scaled by   0.572
 Iteration  1 RMS(Cart)=  0.15055613 RMS(Int)=  0.01032385
 Iteration  2 RMS(Cart)=  0.02520741 RMS(Int)=  0.00231213
 Iteration  3 RMS(Cart)=  0.00053406 RMS(Int)=  0.00230059
 Iteration  4 RMS(Cart)=  0.00000337 RMS(Int)=  0.00230059
 Iteration  5 RMS(Cart)=  0.00000003 RMS(Int)=  0.00230059
 Variable       Old X    -DE/DX   Delta X   Delta X   Delta X     New X
                                 (Linear)    (Quad)   (Total)
    R1        2.32621   0.01978   0.00000   0.01270   0.01278   2.33899
    R2        2.34664   0.02055   0.00000   0.01599   0.01520   2.36184
    R3        2.95765  -0.00422   0.00000  -0.01232  -0.01232   2.94533
    R4        3.76445  -0.00153   0.00000  -0.00977  -0.01444   3.75001
    R5        3.20369  -0.00084   0.00000  -0.01517  -0.01746   3.18623
    R6        2.83598  -0.00001   0.00000  -0.03328  -0.03354   2.80244
    R7        2.53171   0.00035   0.00000  -0.00123  -0.00123   2.53048
    R8        2.53884   0.00179   0.00000   0.00120   0.00120   2.54003
    R9        2.53558  -0.00043   0.00000  -0.00251  -0.00251   2.53307
   R10        1.95203  -0.00366   0.00000  -0.01919  -0.01853   1.93351
   R11        1.96396  -0.00480   0.00000   0.00206   0.00178   1.96574
   R12        1.96252  -0.00329   0.00000  -0.02006  -0.02006   1.94246
   R13        2.85847   0.00288   0.00000   0.04290   0.04343   2.90189
   R14        2.83486   0.00398   0.00000   0.03864   0.03864   2.87350
   R15        1.82590   0.00178   0.00000   0.00311   0.00311   1.82901
   R16        1.81007   0.00195   0.00000   0.00150   0.00150   1.81157
   R17        4.03336   0.00196   0.00000   0.06370   0.06898   4.10234
   R18        1.82341   0.00242   0.00000   0.00211   0.00211   1.82552
   R19        1.83500   0.00195   0.00000   0.00442   0.00442   1.83942
   R20        3.13363   0.00262   0.00000   0.03832   0.03832   3.17195
   R21        1.86105   0.00264   0.00000   0.00384   0.00338   1.86443
   R22        1.82164   0.00421   0.00000   0.00615   0.00615   1.82779
   R23        3.15390   0.00255   0.00000   0.04314   0.04390   3.19780
   R24        1.81391   0.00270   0.00000   0.00169   0.00169   1.81560
   R25        1.87355   0.00038   0.00000  -0.00265  -0.00173   1.87181
   R26        1.87854   0.00266   0.00000  -0.00309  -0.00309   1.87545
   R27        1.81254   0.00226   0.00000   0.00179   0.00179   1.81432
    A1        2.22966   0.00057   0.00000   0.00116  -0.00271   2.22695
    A2        2.03435   0.00161   0.00000   0.00597   0.00800   2.04235
    A3        2.01910  -0.00216   0.00000  -0.00696  -0.00522   2.01388
    A4        1.98191  -0.00149   0.00000   0.00030   0.00963   1.99154
    A5        2.10688  -0.00339   0.00000  -0.00240  -0.00342   2.10346
    A6        1.95800  -0.00503   0.00000  -0.00726  -0.00729   1.95070
    A7        1.94103  -0.00621   0.00000  -0.01476  -0.01480   1.92622
    A8        1.94982  -0.00191   0.00000   0.00116   0.00116   1.95098
    A9        1.87247   0.00524   0.00000   0.00806   0.00799   1.88046
   A10        1.87027   0.00416   0.00000   0.00643   0.00643   1.87670
   A11        1.86747   0.00479   0.00000   0.00802   0.00801   1.87548
   A12        1.88402  -0.00068   0.00000   0.00748   0.00767   1.89169
   A13        1.84844   0.00314   0.00000   0.01373   0.01402   1.86246
   A14        1.85065   0.00275   0.00000   0.01701   0.01554   1.86618
   A15        1.85722   0.00074   0.00000   0.00366   0.00366   1.86088
   A16        2.60992  -0.00130   0.00000  -0.05144  -0.05004   2.55988
   A17        1.76638  -0.00092   0.00000  -0.04008  -0.03755   1.72883
   A18        1.85970  -0.00218   0.00000  -0.01346  -0.01344   1.84625
   A19        1.85121   0.00146   0.00000  -0.00203  -0.00199   1.84921
   A20        1.92586   0.00153   0.00000   0.01084   0.01086   1.93672
   A21        1.80594  -0.00123   0.00000  -0.01761  -0.01823   1.78771
   A22        1.59913  -0.00052   0.00000   0.02240   0.01810   1.61723
   A23        1.87675   0.00288   0.00000   0.11564   0.11545   1.99220
   A24        2.05128   0.00102   0.00000   0.01096   0.00935   2.06063
   A25        2.00015   0.00076   0.00000   0.00007  -0.00021   1.99993
   A26        1.76930   0.00268   0.00000   0.00556   0.00863   1.77793
   A27        1.85339  -0.00192   0.00000   0.00587   0.00367   1.85706
   A28        2.85404  -0.00231   0.00000  -0.04483  -0.04504   2.80900
   A29        1.72070   0.01179   0.00000   0.00612   0.00594   1.72664
   A30        2.03490  -0.00038   0.00000   0.02248   0.02243   2.05733
   A31        1.86998  -0.00348   0.00000   0.00238   0.00200   1.87198
   A32        2.81001   0.01010   0.00000   0.00776   0.00776   2.81776
   A33        3.35947  -0.00031   0.00000   0.17816   0.17165   3.53113
   A34        3.08906   0.00289   0.00000  -0.00378  -0.00267   3.08639
   A35        3.11052   0.00202   0.00000   0.03919   0.03879   3.14931
   A36        2.98159   0.00807   0.00000  -0.01489  -0.01501   2.96658
   A37        3.10214  -0.00061   0.00000   0.04306   0.04215   3.14429
   A38        3.22003   0.00037   0.00000   0.12480   0.13423   3.35427
   A39        2.99664   0.00177   0.00000  -0.00663  -0.00562   2.99102
   A40        3.11663   0.00007   0.00000  -0.00593  -0.00921   3.10742
   A41        3.27876  -0.00796   0.00000  -0.03491  -0.03481   3.24395
   A42        3.07293  -0.00060   0.00000   0.00923   0.01650   3.08943
    D1       -0.65251  -0.00039   0.00000   0.02859   0.02645  -0.62606
    D2        2.47549   0.00086   0.00000   0.04371   0.04238   2.51787
    D3       -0.54666   0.00201   0.00000   0.02673   0.02825  -0.51841
    D4        2.60842   0.00074   0.00000   0.01164   0.01246   2.62088
    D5       -2.44162  -0.00102   0.00000  -0.00210  -0.00240  -2.44402
    D6        1.74432   0.00005   0.00000   0.00286   0.00250   1.74682
    D7       -0.34102  -0.00055   0.00000   0.00191   0.00157  -0.33945
    D8        0.68805   0.00009   0.00000   0.01121   0.01157   0.69962
    D9       -1.40920   0.00116   0.00000   0.01617   0.01647  -1.39273
   D10        2.78865   0.00057   0.00000   0.01522   0.01555   2.80420
   D11       -0.57552  -0.00022   0.00000   0.05710   0.06252  -0.51300
   D12        2.43421   0.00118   0.00000  -0.07198  -0.07056   2.36364
   D13       -2.67445  -0.00020   0.00000   0.11295   0.11122  -2.56323
   D14        1.72777  -0.00287   0.00000  -0.01574  -0.01532   1.71245
   D15        0.41758  -0.00150   0.00000  -0.03509  -0.03642   0.38116
   D16        2.38113   0.00336   0.00000  -0.00364  -0.00458   2.37655
   D17       -1.22222   0.00113   0.00000   0.00528   0.00391  -1.21831
   D18        0.74769   0.00149   0.00000   0.01493   0.01315   0.76084
   D19        3.12585  -0.00357   0.00000  -0.01996  -0.02056   3.10529
   D20       -1.18744  -0.00321   0.00000  -0.01031  -0.01131  -1.19874
   D21        1.53256   0.00447   0.00000  -0.01325  -0.01291   1.51964
   D22       -0.41270  -0.00049   0.00000  -0.02842  -0.02842  -0.44112
   D23       -0.41482   0.00094   0.00000  -0.03351  -0.03352  -0.44834
   D24       -2.36008  -0.00402   0.00000  -0.04868  -0.04902  -2.40910
   D25       -2.72460  -0.00027   0.00000   0.04547   0.04977  -2.67484
   D26       -2.68303   0.00056   0.00000   0.02197   0.01768  -2.66535
   D27       -0.05851  -0.00042   0.00000   0.02173   0.01512  -0.04338
   D28       -2.00218  -0.00129   0.00000   0.00433   0.00437  -1.99781
   D29        1.10007  -0.00169   0.00000  -0.00075  -0.00075   1.09932
   D30       -0.90746  -0.00068   0.00000   0.01083   0.01083  -0.89663
   D31        0.29292   0.00079   0.00000  -0.13832  -0.13650   0.15643
   D32       -1.60006  -0.00192   0.00000  -0.26185  -0.25830  -1.85836
   D33       -0.36303  -0.00162   0.00000  -0.03506  -0.03374  -0.39677
   D34       -2.19000  -0.00047   0.00000  -0.03692  -0.03741  -2.22741
   D35       -0.70651  -0.00147   0.00000   0.06006   0.05936  -0.64715
   D36        1.38854  -0.00018   0.00000   0.06500   0.06457   1.45311
   D37       -0.33309  -0.00271   0.00000   0.05410   0.05414  -0.27895
   D38        1.78494   0.00094   0.00000   0.08265   0.08260   1.86754
         Item               Value     Threshold  Converged?
 Maximum Force            0.020550     0.000015     NO 
 RMS     Force            0.004008     0.000010     NO 
 Maximum Displacement     0.812122     0.000060     NO 
 RMS     Displacement     0.168967     0.000040     NO 
 Predicted change in Energy=-2.791417D-03
 GradGradGradGradGradGradGradGradGradGradGradGradGradGradGradGradGradGrad

                          Input orientation:                          
 ---------------------------------------------------------------------
 Center     Atomic      Atomic             Coordinates (Angstroms)
 Number     Number       Type             X           Y           Z
 ---------------------------------------------------------------------
      1          6           0        0.591110    0.712711   -0.271895
      2          8           0        0.669909    0.455500    0.936257
      3          8           0        0.102525   -0.001959   -1.173346
      4          6           0        1.165918    2.082679   -0.743095
      5          9           0        0.388706    2.654344   -1.671671
      6          9           0        2.388487    1.918254   -1.276920
      7          9           0        1.284054    2.948614    0.273267
      8          8           0        0.114311   -2.518047   -0.988682
      9          1           0        0.208503   -2.775385   -0.002896
     10          1           0        0.128931   -1.480354   -1.059737
     11          1           0       -0.820371   -2.825225   -1.286342
     12          8           0        0.031822    0.699645    3.696228
     13          1           0        0.514145    0.860482    2.872656
     14          1           0        0.146991    1.481639    4.238643
     15          8           0       -2.741478   -0.661553   -0.526098
     16          1           0       -2.067686   -0.120444   -0.957846
     17          1           0       -2.484870   -0.705358    0.411828
     18          8           0       -1.384532   -0.931996    1.932731
     19          1           0       -0.646264   -0.405155    1.544396
     20          1           0       -1.440096   -0.580902    2.832268
     21          8           0        0.140567   -3.054481    1.505616
     22          1           0        0.953337   -2.869498    1.983392
     23          1           0       -0.520733   -2.381741    1.807670
     24          8           0       -2.301593   -3.057268   -1.539976
     25          1           0       -2.648321   -2.175193   -1.245579
     26          1           0       -2.747068   -3.727553   -1.016469
 ---------------------------------------------------------------------
                    Distance matrix (angstroms):
                    1          2          3          4          5
     1  C    0.000000
     2  O    1.237739   0.000000
     3  O    1.249833   2.231954   0.000000
     4  C    1.558604   2.390389   2.379419   0.000000
     5  F    2.402140   3.422759   2.717752   1.339072   0.000000
     6  F    2.386205   3.160904   2.987234   1.344128   2.167206
     7  F    2.403463   2.651857   3.492074   1.340444   2.161256
     8  O    3.343489   3.585535   2.522883   4.725766   5.224499
     9  H    3.519313   3.396104   3.012155   5.006528   5.683242
    10  H    2.375677   2.832698   1.482989   3.724353   4.187801
    11  H    3.941875   4.233679   2.972430   5.322404   5.624591
    12  O    4.007365   2.843273   4.920366   4.786078   5.723858
    13  H    3.148962   1.984418   4.157327   3.871980   4.887186
    14  H    4.597112   3.497450   5.611833   5.120271   6.030379
    15  O    3.613774   3.876061   2.990377   4.779712   4.701655
    16  H    2.869472   3.378426   2.184101   3.918681   3.773970
    17  H    3.455437   3.402241   3.114829   4.736586   4.887331
    18  O    3.386532   2.671859   3.567075   4.770021   5.384972
    19  H    2.465691   1.686082   2.847697   3.834832   4.557936
    20  H    3.928748   3.020117   4.331259   5.164223   5.839247
    21  O    4.189782   3.595044   4.061549   5.700742   6.538150
    22  H    4.248499   3.497489   4.348753   5.657117   6.647640
    23  H    3.890555   3.197956   3.865006   5.411307   6.188299
    24  O    4.918181   5.225045   3.905012   6.251217   6.314869
    25  H    4.447692   4.763571   3.506468   5.738500   5.720972
    26  H    5.604798   5.743413   4.693063   7.010348   7.140796
                    6          7          8          9         10
     6  F    0.000000
     7  F    2.164368   0.000000
     8  O    4.993568   5.731072   0.000000
     9  H    5.329702   5.830715   1.023167   0.000000
    10  H    4.086967   4.767280   1.040225   1.673425   0.000000
    11  H    5.726907   6.340205   1.027907   1.645692   1.661687
    12  O    5.636584   4.282827   5.684077   5.078442   5.232688
    13  H    4.674508   3.421970   5.146286   4.645616   4.592561
    14  H    5.969620   4.378257   6.582057   6.009716   6.070136
    15  O    5.791000   5.466004   3.437454   3.666663   3.032236
    16  H    4.910761   4.708387   3.242000   3.625146   2.585510
    17  H    5.786607   5.251238   3.464536   3.422173   3.098076
    18  O    5.715021   4.993426   3.646470   3.111671   3.397960
    19  H    4.750555   4.073041   3.385155   2.956811   2.922069
    20  H    6.147297   5.140716   4.557233   3.946111   4.291685
    21  O    6.125663   6.234051   2.551466   1.535617   3.009825
    22  H    5.967567   6.073246   3.108168   2.123434   3.445286
    23  H    6.038892   5.833038   2.870792   1.991203   3.075156
    24  O    6.842651   7.226018   2.535996   2.956798   2.936790
    25  H    6.490511   6.635048   2.795654   3.172687   2.868879
    26  H    7.636550   7.904718   3.106633   3.266398   3.650088
                   11         12         13         14         15
    11  H    0.000000
    12  O    6.162545   0.000000
    13  H    5.715124   0.967871   0.000000
    14  H    7.071798   0.958640   1.544849   0.000000
    15  O    2.991672   5.231834   4.946433   5.969864   0.000000
    16  H    2.996589   5.171159   4.722374   5.871538   0.966024
    17  H    3.185620   4.369789   4.183494   5.133630   0.973381
    18  O    3.776907   2.788949   2.775142   3.672659   2.821397
    19  H    3.728288   2.512124   2.170866   3.383520   2.956790
    20  H    4.731173   2.133723   2.428637   2.958177   3.602599
    21  O    2.961586   4.347881   4.163567   5.295834   4.261473
    22  H    3.720103   4.064699   3.859589   4.966763   4.982391
    23  H    3.139964   3.656079   3.566115   4.613154   3.652018
    24  O    1.520589   6.853981   6.538231   7.745300   2.638352
    25  H    1.940517   6.314216   6.014680   7.159810   1.678523
    26  H    2.144571   7.037885   6.841847   7.945279   3.104972
                   16         17         18         19         20
    16  H    0.000000
    17  H    1.546666   0.000000
    18  O    3.079083   1.890834   0.000000
    19  H    2.891836   2.180207   0.986613   0.000000
    20  H    3.869219   2.639237   0.967223   1.523047   0.000000
    21  O    4.421945   3.688857   2.648263   2.763971   3.221349
    22  H    5.033364   4.355982   3.036793   2.970594   3.418593
    23  H    3.892892   2.935382   1.692203   1.997990   2.266727
    24  O    3.003086   3.061799   4.173425   4.391716   5.098145
    25  H    2.154512   2.221290   3.639280   3.863318   4.542071
    26  H    3.670999   3.352975   4.285956   4.691453   5.140269
                   21         22         23         24         25
    21  O    0.000000
    22  H    0.960773   0.000000
    23  H    0.990521   1.562583   0.000000
    24  O    3.903816   4.800411   3.851563   0.000000
    25  H    4.014987   4.886743   3.727147   0.992445   0.000000
    26  H    3.892605   4.840291   3.839731   0.960099   1.572280
                   26
    26  H    0.000000
 Stoichiometry    C2H13F3O8
 Framework group  C1[X(C2H13F3O8)]
 Deg. of freedom    72
 Full point group                 C1      NOp   1
 Largest Abelian subgroup         C1      NOp   1
 Largest concise Abelian subgroup C1      NOp   1
                         Standard orientation:                         
 ---------------------------------------------------------------------
 Center     Atomic      Atomic             Coordinates (Angstroms)
 Number     Number       Type             X           Y           Z
 ---------------------------------------------------------------------
      1          6           0       -1.010318   -0.277200   -0.210408
      2          8           0       -0.728692    0.918742   -0.360097
      3          8           0       -0.222463   -1.246488   -0.167407
      4          6           0       -2.519575   -0.635619   -0.058996
      5          9           0       -2.714002   -1.586586    0.863486
      6          9           0       -3.011898   -1.088943   -1.224669
      7          9           0       -3.250307    0.429560    0.299076
      8          8           0        1.977521   -1.190496   -1.401048
      9          1           0        2.234144   -0.214978   -1.572450
     10          1           0        1.061151   -1.207119   -0.909055
     11          1           0        2.674870   -1.569149   -0.747657
     12          8           0       -0.412706    3.635270    0.417611
     13          1           0       -0.852124    2.857366    0.045387
     14          1           0       -1.106511    4.223815    0.719673
     15          8           0        1.783088   -0.837564    2.012707
     16          1           0        0.950721   -1.192080    1.674052
     17          1           0        1.771166    0.112748    1.802385
     18          8           0        1.555374    1.694388    0.788925
     19          1           0        0.707596    1.386970    0.388709
     20          1           0        1.347976    2.604494    1.042329
     21          8           0        2.629853    1.268624   -1.593830
     22          1           0        2.112354    1.811783   -2.194045
     23          1           0        2.388827    1.556969   -0.677371
     24          8           0        3.575443   -1.938931    0.420427
     25          1           0        2.998899   -1.625147    1.164795
     26          1           0        4.416808   -1.483400    0.500335
 ---------------------------------------------------------------------
 Rotational constants (GHZ):           0.6617813           0.3725584           0.3002645
 Standard basis: 6-31++G(d,p) (6D, 7F)
 There are   325 symmetry adapted cartesian basis functions of A   symmetry.
 There are   325 symmetry adapted basis functions of A   symmetry.
   325 basis functions,   520 primitive gaussians,   325 cartesian basis functions
    58 alpha electrons       58 beta electrons
       nuclear repulsion energy      1018.2493599582 Hartrees.
 NAtoms=   26 NActive=   26 NUniq=   26 SFac= 1.00D+00 NAtFMM=   60 NAOKFM=F Big=F
 Integral buffers will be    131072 words long.
 Raffenetti 2 integral format.
 Two-electron integral symmetry is turned on.
 Nuclear repulsion after empirical dispersion term =     1018.2342767395 Hartrees.
 One-electron integrals computed using PRISM.
 NBasis=   325 RedAO= T EigKep=  2.77D-05  NBF=   325
 NBsUse=   325 1.00D-06 EigRej= -1.00D+00 NBFU=   325
 Initial guess from the checkpoint file:  "/local_scratch/slurm.5787650/Gau-867465.chk"
 B after Tr=    -0.000000   -0.000000   -0.000000
         Rot=    0.999428    0.024971    0.003899   -0.022467 Ang=   3.88 deg.
 ExpMin= 3.60D-02 ExpMax= 7.00D+03 ExpMxC= 1.05D+03 IAcc=3 IRadAn=         5 AccDes= 0.00D+00
 Harris functional with IExCor= 4639 and IRadAn=       5 diagonalized for initial guess.
 HarFok:  IExCor= 4639 AccDes= 0.00D+00 IRadAn=         5 IDoV= 1 UseB2=F ITyADJ=14
 ICtDFT=  3500011 ScaDFX=  1.000000  1.000000  1.000000  1.000000
 FoFCou: FMM=F IPFlag=           0 FMFlag=      100000 FMFlg1=           0
         NFxFlg=           0 DoJE=T BraDBF=F KetDBF=T FulRan=T
         wScrn=  0.000000 ICntrl=       500 IOpCl=  0 I1Cent=   200000004 NGrid=           0
         NMat0=    1 NMatS0=      1 NMatT0=    0 NMatD0=    1 NMtDS0=    0 NMtDT0=    0
 Petite list used in FoFCou.
 Requested convergence on RMS density matrix=1.00D-10 within 128 cycles.
 Requested convergence on MAX density matrix=1.00D-08.
 Requested convergence on             energy=1.00D-08.
 No special actions if energy rises.
 SCF Done:  E(RwB97XD) =  -985.237176078     A.U. after   16 cycles
            NFock= 16  Conv=0.89D-10     -V/T= 2.0082
 Calling FoFJK, ICntrl=      2127 FMM=F ISym2X=0 I1Cent= 0 IOpClX= 0 NMat=1 NMatS=1 NMatT=0.
 ***** Axes restored to original set *****
 -------------------------------------------------------------------
 Center     Atomic                   Forces (Hartrees/Bohr)
 Number     Number              X              Y              Z
 -------------------------------------------------------------------
      1        6           0.001894285    0.007301986   -0.001128737
      2        8           0.001690465   -0.001205813    0.010088856
      3        8          -0.002724651   -0.004652917   -0.009605142
      4        6           0.000582476    0.002549964    0.000150258
      5        9          -0.001192449   -0.001279892    0.000003123
      6        9           0.000469974   -0.002102465   -0.000109359
      7        9          -0.000515053   -0.000901663    0.000635211
      8        8          -0.003670795    0.001660755    0.000621288
      9        1           0.000772215    0.000958967   -0.002955605
     10        1           0.001171630   -0.001713945    0.001248127
     11        1           0.003169740   -0.000781195    0.001620960
     12        8          -0.000256902   -0.001831280   -0.000069039
     13        1           0.001224033    0.002338456   -0.000896538
     14        1          -0.000157523    0.000673132    0.000593967
     15        8          -0.001936743    0.000115035   -0.001607612
     16        1           0.001043873    0.001051607    0.000703929
     17        1           0.000227106    0.000568028    0.000637095
     18        8          -0.001230749   -0.000986473   -0.000863075
     19        1           0.000961366   -0.000138657   -0.000801092
     20        1          -0.001052738    0.001573609    0.001105326
     21        8          -0.002335721   -0.000093026   -0.001975847
     22        1           0.000937781   -0.000241568    0.001129445
     23        1           0.002254289   -0.001436612    0.001727670
     24        8           0.000629828    0.001427845   -0.001692672
     25        1          -0.001196143   -0.001678377    0.001804335
     26        1          -0.000759594   -0.001175504   -0.000364872
 -------------------------------------------------------------------
 Cartesian Forces:  Max     0.010088856 RMS     0.002308764

 GradGradGradGradGradGradGradGradGradGradGradGradGradGradGradGradGradGrad
 Berny optimization.
 Using GEDIIS/GDIIS optimizer.
 FormGI is forming the generalized inverse of G from B-inverse, IUseBI=4.
 Internal  Forces:  Max     0.009605542 RMS     0.001799139
 Search for a local minimum.
 Step number   2 out of a maximum of  156
 All quantities printed in internal units (Hartrees-Bohrs-Radians)
 Mixed Optimization -- RFO/linear search
 Update second derivatives using D2CorX and points    1    2
 DE= -2.73D-03 DEPred=-2.79D-03 R= 9.78D-01
 TightC=F SS=  1.41D+00  RLast= 4.80D-01 DXNew= 5.0454D-01 1.4388D+00
 Trust test= 9.78D-01 RLast= 4.80D-01 DXMaxT set to 5.05D-01
 ITU=  1  0
 Use linear search instead of GDIIS.
     Eigenvalues ---   -0.00296  -0.00010  -0.00000   0.00055   0.00079
     Eigenvalues ---    0.00098   0.00241   0.00380   0.00398   0.00498
     Eigenvalues ---    0.00553   0.00649   0.00838   0.01107   0.01197
     Eigenvalues ---    0.01256   0.01387   0.01438   0.01495   0.01769
     Eigenvalues ---    0.01818   0.02178   0.02199   0.02545   0.02889
     Eigenvalues ---    0.02946   0.03171   0.03195   0.03436   0.03746
     Eigenvalues ---    0.03979   0.04324   0.04581   0.05298   0.05560
     Eigenvalues ---    0.06060   0.06218   0.06549   0.06994   0.09417
     Eigenvalues ---    0.09590   0.11249   0.11353   0.13424   0.13633
     Eigenvalues ---    0.14689   0.17604   0.19808   0.21152   0.23159
     Eigenvalues ---    0.24646   0.31396   0.32643   0.33077   0.34660
     Eigenvalues ---    0.36623   0.37378   0.39998   0.45349   0.45936
     Eigenvalues ---    0.46709   0.51040   0.54114   0.54221   0.54638
     Eigenvalues ---    0.55438   0.56752   0.57121   0.57673   0.67753
     Eigenvalues ---    0.80366   1.58227
 RFO step:  Lambda=-2.96656276D-03 EMin=-2.96244408D-03
 I=     1 Eig=   -2.96D-03 Dot1=  6.05D-05
 I=     1 Stepn=  6.00D-01 RXN=   6.00D-01 EDone=F
 Mixed    1 eigenvectors in step.  Raw Step.Grad=  6.05D-05.
 RFO eigenvector is Hessian eigenvector with negative curvature.
 Taking step of  6.00D-01 in eigenvector direction(s).  Step.Grad=  1.37D-05.
 Quartic linear search produced a step of  1.07089.
 Iteration  1 RMS(Cart)=  0.07799874 RMS(Int)=  0.00333507
 Iteration  2 RMS(Cart)=  0.00340685 RMS(Int)=  0.00251181
 Iteration  3 RMS(Cart)=  0.00000858 RMS(Int)=  0.00251181
 Iteration  4 RMS(Cart)=  0.00000003 RMS(Int)=  0.00251181
 Variable       Old X    -DE/DX   Delta X   Delta X   Delta X     New X
                                 (Linear)    (Quad)   (Total)
    R1        2.33899   0.00879   0.01369   0.00778   0.02092   2.35991
    R2        2.36184   0.00961   0.01628   0.01102   0.02641   2.38825
    R3        2.94533  -0.00197  -0.01319  -0.00592  -0.01911   2.92622
    R4        3.75001  -0.00097  -0.01547  -0.04651  -0.06737   3.68264
    R5        3.18623  -0.00038  -0.01870   0.04485   0.02291   3.20914
    R6        2.80244  -0.00012  -0.03592  -0.01557  -0.05141   2.75104
    R7        2.53048   0.00014  -0.00132  -0.00048  -0.00180   2.52868
    R8        2.54003   0.00073   0.00128   0.00200   0.00328   2.54331
    R9        2.53307  -0.00015  -0.00269  -0.00366  -0.00635   2.52673
   R10        1.93351  -0.00156  -0.01984  -0.01088  -0.02965   1.90385
   R11        1.96574  -0.00190   0.00191   0.00121   0.00312   1.96886
   R12        1.94246  -0.00123  -0.02148  -0.01107  -0.03255   1.90991
   R13        2.90189   0.00145   0.04650   0.01450   0.06199   2.96388
   R14        2.87350   0.00197   0.04138   0.02492   0.06629   2.93979
   R15        1.82901   0.00085   0.00333   0.00135   0.00468   1.83369
   R16        1.81157   0.00087   0.00160   0.00147   0.00308   1.81464
   R17        4.10234   0.00147   0.07387   0.01167   0.09186   4.19421
   R18        1.82552   0.00103   0.00226   0.00196   0.00422   1.82974
   R19        1.83942   0.00065   0.00474  -0.00069   0.00405   1.84347
   R20        3.17195   0.00147   0.04104   0.02760   0.06864   3.24059
   R21        1.86443   0.00155   0.00362   0.00106   0.00386   1.86829
   R22        1.82779   0.00166   0.00658  -0.00179   0.00480   1.83259
   R23        3.19780   0.00177   0.04701   0.05467   0.10224   3.30004
   R24        1.81560   0.00131   0.00181   0.00234   0.00414   1.81974
   R25        1.87181  -0.00021  -0.00185  -0.00819  -0.00915   1.86267
   R26        1.87545   0.00115  -0.00331  -0.00220  -0.00551   1.86994
   R27        1.81432   0.00097   0.00191   0.00090   0.00281   1.81714
    A1        2.22695   0.00074  -0.00290   0.01045   0.00304   2.22999
    A2        2.04235   0.00032   0.00856  -0.00148   0.00937   2.05172
    A3        2.01388  -0.00106  -0.00559  -0.00898  -0.01263   2.00124
    A4        1.99154  -0.00115   0.01031  -0.03577  -0.01495   1.97659
    A5        2.10346  -0.00204  -0.00366  -0.02793  -0.03389   2.06956
    A6        1.95070  -0.00221  -0.00781  -0.00433  -0.01228   1.93842
    A7        1.92622  -0.00277  -0.01585  -0.00959  -0.02561   1.90061
    A8        1.95098  -0.00093   0.00124   0.00216   0.00341   1.95439
    A9        1.88046   0.00229   0.00855   0.00361   0.01185   1.89231
   A10        1.87670   0.00186   0.00688   0.00442   0.01132   1.88802
   A11        1.87548   0.00215   0.00858   0.00445   0.01302   1.88850
   A12        1.89169  -0.00016   0.00822   0.00242   0.01084   1.90253
   A13        1.86246   0.00089   0.01502   0.00120   0.01587   1.87833
   A14        1.86618   0.00145   0.01664   0.00820   0.02336   1.88954
   A15        1.86088   0.00042   0.00392  -0.00105   0.00288   1.86376
   A16        2.55988  -0.00080  -0.05359  -0.00110  -0.05496   2.50493
   A17        1.72883  -0.00057  -0.04021  -0.01556  -0.05285   1.67598
   A18        1.84625  -0.00101  -0.01440  -0.00739  -0.02175   1.82450
   A19        1.84921   0.00073  -0.00214   0.00322   0.00123   1.85044
   A20        1.93672   0.00051   0.01163   0.00437   0.01605   1.95277
   A21        1.78771  -0.00030  -0.01953   0.00752  -0.01243   1.77528
   A22        1.61723  -0.00011   0.01938   0.00308   0.01792   1.63516
   A23        1.99220   0.00164   0.12363  -0.12015   0.00397   1.99617
   A24        2.06063   0.00079   0.01001   0.02863   0.03683   2.09746
   A25        1.99993   0.00064  -0.00023   0.04013   0.03943   2.03937
   A26        1.77793   0.00121   0.00924  -0.01574  -0.00320   1.77473
   A27        1.85706  -0.00095   0.00393  -0.00750  -0.00564   1.85143
   A28        2.80900  -0.00121  -0.04823   0.00816  -0.04004   2.76896
   A29        1.72664   0.00474   0.00636   0.00477   0.01048   1.73712
   A30        2.05733   0.00020   0.02402   0.00903   0.03288   2.09021
   A31        1.87198  -0.00179   0.00215   0.00048   0.00141   1.87339
   A32        2.81776   0.00388   0.00831   0.00443   0.01273   2.83049
   A33        3.53113  -0.00017   0.18382  -0.19610  -0.02101   3.51012
   A34        3.08639   0.00121  -0.00286   0.00732   0.00613   3.09252
   A35        3.14931   0.00131   0.04154   0.01766   0.05901   3.20832
   A36        2.96658   0.00319  -0.01607  -0.01220  -0.02870   2.93788
   A37        3.14429  -0.00015   0.04514  -0.03333   0.01007   3.15437
   A38        3.35427   0.00075   0.14375  -0.23220  -0.07702   3.27724
   A39        2.99102   0.00018  -0.00602  -0.03698  -0.04177   2.94925
   A40        3.10742   0.00007  -0.00986   0.00676  -0.00525   3.10217
   A41        3.24395  -0.00325  -0.03728  -0.01625  -0.05321   3.19074
   A42        3.08943   0.00000   0.01767  -0.01698   0.00727   3.09670
    D1       -0.62606   0.00015   0.02832  -0.03304  -0.00728  -0.63334
    D2        2.51787   0.00065   0.04538  -0.02872   0.01477   2.53263
    D3       -0.51841   0.00104   0.03026  -0.00218   0.02905  -0.48935
    D4        2.62088   0.00055   0.01335  -0.00644   0.00757   2.62845
    D5       -2.44402  -0.00037  -0.00257  -0.00406  -0.00671  -2.45073
    D6        1.74682   0.00006   0.00268   0.00069   0.00303   1.74985
    D7       -0.33945  -0.00018   0.00168   0.00011   0.00157  -0.33788
    D8        0.69962   0.00007   0.01239  -0.00029   0.01245   0.71207
    D9       -1.39273   0.00050   0.01764   0.00446   0.02219  -1.37054
   D10        2.80420   0.00026   0.01665   0.00387   0.02073   2.82492
   D11       -0.51300   0.00016   0.06695  -0.05883   0.01232  -0.50068
   D12        2.36364   0.00046  -0.07557   0.16912   0.09575   2.45940
   D13       -2.56323   0.00040   0.11910  -0.09739   0.01983  -2.54340
   D14        1.71245  -0.00123  -0.01641   0.02841   0.01195   1.72440
   D15        0.38116  -0.00093  -0.03900   0.01289  -0.02774   0.35342
   D16        2.37655   0.00101  -0.00491   0.02311   0.01774   2.39428
   D17       -1.21831   0.00043   0.00418  -0.00315  -0.00011  -1.21842
   D18        0.76084   0.00056   0.01408  -0.00652   0.00646   0.76730
   D19        3.10529  -0.00168  -0.02201  -0.00614  -0.02873   3.07656
   D20       -1.19874  -0.00155  -0.01211  -0.00950  -0.02215  -1.22090
   D21        1.51964   0.00144  -0.01383   0.01564   0.00282   1.52246
   D22       -0.44112  -0.00051  -0.03043   0.00870  -0.02173  -0.46285
   D23       -0.44834  -0.00028  -0.03589   0.00960  -0.02630  -0.47464
   D24       -2.40910  -0.00223  -0.05249   0.00265  -0.05086  -2.45996
   D25       -2.67484  -0.00010   0.05329  -0.09218  -0.03449  -2.70932
   D26       -2.66535   0.00038   0.01893  -0.01499  -0.00046  -2.66581
   D27       -0.04338   0.00023   0.01619   0.03220   0.04248  -0.00090
   D28       -1.99781  -0.00054   0.00468  -0.00184   0.00297  -1.99484
   D29        1.09932  -0.00088  -0.00080   0.00011  -0.00067   1.09865
   D30       -0.89663  -0.00034   0.01160   0.00491   0.01648  -0.88015
   D31        0.15643   0.00048  -0.14617   0.22421   0.07937   0.23580
   D32       -1.85836  -0.00114  -0.27661   0.34667   0.07257  -1.78579
   D33       -0.39677  -0.00068  -0.03613   0.04733   0.01263  -0.38414
   D34       -2.22741  -0.00057  -0.04006   0.05762   0.01713  -2.21028
   D35       -0.64715  -0.00067   0.06357  -0.04670   0.01640  -0.63075
   D36        1.45311   0.00022   0.06915  -0.01208   0.05684   1.50995
   D37       -0.27895  -0.00121   0.05798  -0.01654   0.04161  -0.23734
   D38        1.86754   0.00055   0.08846  -0.00402   0.08425   1.95179
         Item               Value     Threshold  Converged?
 Maximum Force            0.009606     0.000015     NO 
 RMS     Force            0.001799     0.000010     NO 
 Maximum Displacement     0.298332     0.000060     NO 
 RMS     Displacement     0.078449     0.000040     NO 
 Predicted change in Energy=-1.386261D-03
 GradGradGradGradGradGradGradGradGradGradGradGradGradGradGradGradGradGrad

                          Input orientation:                          
 ---------------------------------------------------------------------
 Center     Atomic      Atomic             Coordinates (Angstroms)
 Number     Number       Type             X           Y           Z
 ---------------------------------------------------------------------
      1          6           0        0.572405    0.738815   -0.272897
      2          8           0        0.650140    0.497391    0.949888
      3          8           0        0.102143   -0.004595   -1.180316
      4          6           0        1.137924    2.090621   -0.773525
      5          9           0        0.351531    2.620934   -1.717410
      6          9           0        2.357699    1.883463   -1.303226
      7          9           0        1.258424    2.980359    0.217255
      8          8           0        0.144938   -2.487295   -0.927677
      9          1           0        0.248530   -2.756034    0.037753
     10          1           0        0.149937   -1.447471   -0.992863
     11          1           0       -0.755813   -2.820077   -1.242921
     12          8           0        0.147463    0.638293    3.689911
     13          1           0        0.606982    0.859145    2.864298
     14          1           0        0.272544    1.381973    4.284394
     15          8           0       -2.805818   -0.659108   -0.547470
     16          1           0       -2.134630   -0.083913   -0.942663
     17          1           0       -2.571696   -0.694263    0.398890
     18          8           0       -1.420042   -0.907908    1.927192
     19          1           0       -0.674498   -0.383064    1.544900
     20          1           0       -1.493234   -0.527361    2.816161
     21          8           0        0.133535   -3.072625    1.569577
     22          1           0        0.914514   -2.906361    2.107845
     23          1           0       -0.542290   -2.416043    1.858935
     24          8           0       -2.250069   -3.049254   -1.610052
     25          1           0       -2.627413   -2.186072   -1.307240
     26          1           0       -2.746901   -3.747797   -1.174339
 ---------------------------------------------------------------------
                    Distance matrix (angstroms):
                    1          2          3          4          5
     1  C    0.000000
     2  O    1.248812   0.000000
     3  O    1.263809   2.256116   0.000000
     4  C    1.548490   2.397179   2.372394   0.000000
     5  F    2.382808   3.422438   2.691480   1.338120   0.000000
     6  F    2.357769   3.148567   2.944046   1.345863   2.177181
     7  F    2.394867   2.659302   3.492870   1.337086   2.166696
     8  O    3.319525   3.562138   2.495888   4.686907   5.173042
     9  H    3.523544   3.402654   3.012563   4.993922   5.657118
    10  H    2.340229   2.794096   1.455786   3.679989   4.137333
    11  H    3.920564   4.217903   2.943967   5.284082   5.572786
    12  O    3.986794   2.789312   4.912684   4.797137   5.762953
    13  H    3.139692   1.948767   4.166510   3.877136   4.915405
    14  H    4.612209   3.470446   5.640449   5.180117   6.128860
    15  O    3.666329   3.939951   3.047149   4.813026   4.700669
    16  H    2.907491   3.416812   2.250760   3.932787   3.754654
    17  H    3.519997   3.479061   3.181029   4.784498   4.900461
    18  O    3.394396   2.686194   3.576258   4.777890   5.373483
    19  H    2.473411   1.698206   2.858883   3.844358   4.551857
    20  H    3.925855   3.021116   4.334782   5.163591   5.819638
    21  O    4.256101   3.660043   4.120159   5.758302   6.577874
    22  H    4.367182   3.605036   4.460067   5.772524   6.745407
    23  H    3.967415   3.276637   3.932864   5.482972   6.241818
    24  O    4.909563   5.248161   3.871372   6.212616   6.239461
    25  H    4.456867   4.799787   3.496488   5.722999   5.670067
    26  H    5.653324   5.837281   4.704110   7.024219   7.103235
                    6          7          8          9         10
     6  F    0.000000
     7  F    2.173349   0.000000
     8  O    4.913337   5.696135   0.000000
     9  H    5.269891   5.827375   1.007475   0.000000
    10  H    4.008199   4.722161   1.041878   1.668600   0.000000
    11  H    5.641000   6.311443   1.010680   1.628783   1.663418
    12  O    5.600625   4.333456   5.575968   4.986976   5.126284
    13  H    4.634921   3.454093   5.078505   4.602973   4.517417
    14  H    5.985053   4.479779   6.492550   5.929388   5.989176
    15  O    5.804976   5.508955   3.491960   3.750816   3.091339
    16  H    4.917478   4.716777   3.312536   3.712262   2.661025
    17  H    5.817285   5.310900   3.514946   3.512121   3.148267
    18  O    5.700761   5.021621   3.618549   3.125648   3.358970
    19  H    4.737424   4.100176   3.348566   2.958793   2.872785
    20  H    6.132789   5.160429   4.532248   3.964880   4.249150
    21  O    6.145138   6.303393   2.564960   1.568419   3.034385
    22  H    6.054800   6.192421   3.159471   2.179774   3.511029
    23  H    6.074122   5.921050   2.870987   2.014372   3.090318
    24  O    6.757024   7.211436   2.552938   3.007364   2.950705
    25  H    6.435253   6.641974   2.814380   3.225664   2.891027
    26  H    7.601621   7.952814   3.164244   3.380144   3.703527
                   11         12         13         14         15
    11  H    0.000000
    12  O    6.091721   0.000000
    13  H    5.680065   0.970345   0.000000
    14  H    7.018971   0.960268   1.549798   0.000000
    15  O    3.058751   5.325459   5.058899   6.081878   0.000000
    16  H    3.078617   5.214429   4.785263   5.938471   0.968257
    17  H    3.242231   4.472176   4.312228   5.243816   0.975523
    18  O    3.761277   2.820459   2.847713   3.696594   2.847143
    19  H    3.703727   2.513934   2.219478   3.393681   2.999456
    20  H    4.719797   2.194100   2.517067   2.986509   3.613066
    21  O    2.960552   4.273983   4.166446   5.218525   4.352786
    22  H    3.745007   3.956750   3.853029   4.851732   5.093301
    23  H    3.135339   3.627286   3.613646   4.579490   3.741813
    24  O    1.555670   6.887363   6.592278   7.793834   2.674086
    25  H    1.977115   6.375617   6.093963   7.239273   1.714846
    26  H    2.197681   7.160731   6.984486   8.076470   3.152211
                   16         17         18         19         20
    16  H    0.000000
    17  H    1.537309   0.000000
    18  O    3.070125   1.925528   0.000000
    19  H    2.899905   2.238202   0.988658   0.000000
    20  H    3.838853   2.652195   0.969763   1.518965   0.000000
    21  O    4.515343   3.787531   2.688399   2.808428   3.267831
    22  H    5.154521   4.468508   3.078409   3.034616   3.458121
    23  H    3.977855   3.035580   1.746304   2.061334   2.321141
    24  O    3.041707   3.112117   4.217393   4.420941   5.150156
    25  H    2.189709   2.267041   3.681439   3.898643   4.586951
    26  H    3.721907   3.439450   4.409651   4.796931   5.278919
                   21         22         23         24         25
    21  O    0.000000
    22  H    0.962966   0.000000
    23  H    0.985682   1.557128   0.000000
    24  O    3.973935   4.884441   3.918079   0.000000
    25  H    4.084714   4.972612   3.798064   0.989529   0.000000
    26  H    4.035077   4.988658   3.979276   0.961587   1.571917
                   26
    26  H    0.000000
 Stoichiometry    C2H13F3O8
 Framework group  C1[X(C2H13F3O8)]
 Deg. of freedom    72
 Full point group                 C1      NOp   1
 Largest Abelian subgroup         C1      NOp   1
 Largest concise Abelian subgroup C1      NOp   1
                         Standard orientation:                         
 ---------------------------------------------------------------------
 Center     Atomic      Atomic             Coordinates (Angstroms)
 Number     Number       Type             X           Y           Z
 ---------------------------------------------------------------------
      1          6           0       -1.027688   -0.249757   -0.197362
      2          8           0       -0.742444    0.962175   -0.294246
      3          8           0       -0.236550   -1.235121   -0.216658
      4          6           0       -2.524236   -0.625153   -0.066047
      5          9           0       -2.694673   -1.623550    0.808436
      6          9           0       -2.979290   -1.028959   -1.266552
      7          9           0       -3.266957    0.411852    0.334935
      8          8           0        1.930343   -1.091256   -1.446836
      9          1           0        2.203342   -0.133354   -1.598170
     10          1           0        1.015483   -1.108690   -0.948603
     11          1           0        2.625029   -1.516474   -0.848442
     12          8           0       -0.371948    3.635532    0.410141
     13          1           0       -0.861383    2.875079    0.058379
     14          1           0       -1.025908    4.272881    0.707190
     15          8           0        1.791613   -0.949740    2.039496
     16          1           0        0.930899   -1.243953    1.707636
     17          1           0        1.796413    0.013808    1.887192
     18          8           0        1.568625    1.646260    0.891767
     19          1           0        0.717204    1.370618    0.471593
     20          1           0        1.353672    2.538357    1.205452
     21          8           0        2.675225    1.361329   -1.541696
     22          1           0        2.203806    1.987633   -2.100992
     23          1           0        2.454650    1.605330   -0.612514
     24          8           0        3.510275   -2.052586    0.313036
     25          1           0        2.967180   -1.753733    1.084335
     26          1           0        4.398323   -1.704872    0.435978
 ---------------------------------------------------------------------
 Rotational constants (GHZ):           0.6504054           0.3740142           0.2999931
 Standard basis: 6-31++G(d,p) (6D, 7F)
 There are   325 symmetry adapted cartesian basis functions of A   symmetry.
 There are   325 symmetry adapted basis functions of A   symmetry.
   325 basis functions,   520 primitive gaussians,   325 cartesian basis functions
    58 alpha electrons       58 beta electrons
       nuclear repulsion energy      1015.4966778275 Hartrees.
 NAtoms=   26 NActive=   26 NUniq=   26 SFac= 1.00D+00 NAtFMM=   60 NAOKFM=F Big=F
 Integral buffers will be    131072 words long.
 Raffenetti 2 integral format.
 Two-electron integral symmetry is turned on.
 Nuclear repulsion after empirical dispersion term =     1015.4818392792 Hartrees.
 One-electron integrals computed using PRISM.
 NBasis=   325 RedAO= T EigKep=  2.65D-05  NBF=   325
 NBsUse=   325 1.00D-06 EigRej= -1.00D+00 NBFU=   325
 Initial guess from the checkpoint file:  "/local_scratch/slurm.5787650/Gau-867465.chk"
 B after Tr=     0.000000   -0.000000    0.000000
         Rot=    0.999844   -0.017192    0.000170    0.004009 Ang=  -2.02 deg.
 ExpMin= 3.60D-02 ExpMax= 7.00D+03 ExpMxC= 1.05D+03 IAcc=3 IRadAn=         5 AccDes= 0.00D+00
 Harris functional with IExCor= 4639 and IRadAn=       5 diagonalized for initial guess.
 HarFok:  IExCor= 4639 AccDes= 0.00D+00 IRadAn=         5 IDoV= 1 UseB2=F ITyADJ=14
 ICtDFT=  3500011 ScaDFX=  1.000000  1.000000  1.000000  1.000000
 FoFCou: FMM=F IPFlag=           0 FMFlag=      100000 FMFlg1=           0
         NFxFlg=           0 DoJE=T BraDBF=F KetDBF=T FulRan=T
         wScrn=  0.000000 ICntrl=       500 IOpCl=  0 I1Cent=   200000004 NGrid=           0
         NMat0=    1 NMatS0=      1 NMatT0=    0 NMatD0=    1 NMtDS0=    0 NMtDT0=    0
 Petite list used in FoFCou.
 Requested convergence on RMS density matrix=1.00D-10 within 128 cycles.
 Requested convergence on MAX density matrix=1.00D-08.
 Requested convergence on             energy=1.00D-08.
 No special actions if energy rises.
 SCF Done:  E(RwB97XD) =  -985.237742227     A.U. after   16 cycles
            NFock= 16  Conv=0.92D-10     -V/T= 2.0083
 Calling FoFJK, ICntrl=      2127 FMM=F ISym2X=0 I1Cent= 0 IOpClX= 0 NMat=1 NMatS=1 NMatT=0.
 ***** Axes restored to original set *****
 -------------------------------------------------------------------
 Center     Atomic                   Forces (Hartrees/Bohr)
 Number     Number              X              Y              Z
 -------------------------------------------------------------------
      1        6          -0.002596779   -0.007085434    0.003575611
      2        8          -0.000631435    0.001240677   -0.009198404
      3        8           0.002940546    0.003953252    0.006473057
      4        6          -0.000388287   -0.002796333   -0.000056815
      5        9           0.001092572    0.001580866   -0.000079448
      6        9          -0.000260162    0.002260744   -0.000161302
      7        9           0.000656827    0.000971474   -0.000546182
      8        8           0.003966512   -0.000540917   -0.001013598
      9        1           0.000377997   -0.001150003    0.003656032
     10        1          -0.000816770    0.003014837   -0.001789873
     11        1          -0.003820277   -0.001077308   -0.001684578
     12        8           0.000376016    0.000413282    0.000005135
     13        1          -0.000767021    0.000987927    0.000991331
     14        1           0.000014339   -0.000585426   -0.000614560
     15        8           0.002305619    0.002015073    0.000758810
     16        1          -0.001168957   -0.001146266   -0.000209853
     17        1          -0.000229934   -0.000857528   -0.001110560
     18        8          -0.000108571    0.002439270    0.000849814
     19        1          -0.000583362   -0.002257345   -0.000050926
     20        1          -0.000004378   -0.001078986   -0.001393803
     21        8           0.000121986    0.000097444   -0.000173668
     22        1          -0.000935992   -0.000600871   -0.000593020
     23        1           0.001142441    0.000610405    0.001533087
     24        8           0.000227823    0.000403437    0.000260930
     25        1          -0.001185483   -0.001291043    0.001699070
     26        1           0.000274729    0.000478773   -0.001126288
 -------------------------------------------------------------------
 Cartesian Forces:  Max     0.009198404 RMS     0.002122645

 GradGradGradGradGradGradGradGradGradGradGradGradGradGradGradGradGradGrad
 Berny optimization.
 Using GEDIIS/GDIIS optimizer.
 FormGI is forming the generalized inverse of G from B-inverse, IUseBI=4.
 Internal  Forces:  Max     0.008487678 RMS     0.001584301
 Search for a local minimum.
 Step number   3 out of a maximum of  156
 All quantities printed in internal units (Hartrees-Bohrs-Radians)
 Mixed Optimization -- RFO/linear search
 Update second derivatives using D2CorX and points    2    3
 ITU=  0  1  0
 Use linear search instead of GDIIS.
     Eigenvalues ---   -0.00402  -0.00010  -0.00000   0.00055   0.00078
     Eigenvalues ---    0.00100   0.00241   0.00383   0.00406   0.00496
     Eigenvalues ---    0.00563   0.00651   0.00873   0.01119   0.01246
     Eigenvalues ---    0.01254   0.01388   0.01421   0.01478   0.01799
     Eigenvalues ---    0.01849   0.02178   0.02202   0.02540   0.02888
     Eigenvalues ---    0.02947   0.03169   0.03244   0.03440   0.03761
     Eigenvalues ---    0.03986   0.04365   0.04575   0.05307   0.05578
     Eigenvalues ---    0.06074   0.06225   0.06688   0.07002   0.09431
     Eigenvalues ---    0.09507   0.11266   0.11381   0.13506   0.13771
     Eigenvalues ---    0.14697   0.17538   0.19927   0.21282   0.23325
     Eigenvalues ---    0.24600   0.31435   0.32686   0.34616   0.36103
     Eigenvalues ---    0.36659   0.37371   0.39996   0.45157   0.45953
     Eigenvalues ---    0.46697   0.51034   0.54201   0.54241   0.54664
     Eigenvalues ---    0.55412   0.56827   0.57124   0.57683   0.67873
     Eigenvalues ---    0.82061   1.53172
 RFO step:  Lambda=-4.45706024D-03 EMin=-4.01898994D-03
 I=     1 Eig=   -4.02D-03 Dot1= -8.00D-04
 I=     1 Stepn= -6.00D-01 RXN=   6.00D-01 EDone=F
 Mixed    1 eigenvectors in step.  Raw Step.Grad=  8.00D-04.
 RFO eigenvector is Hessian eigenvector with negative curvature.
 Taking step of  6.00D-01 in eigenvector direction(s).  Step.Grad= -2.42D-04.
 Quartic linear search produced a step of -0.34116.
 Iteration  1 RMS(Cart)=  0.18208508 RMS(Int)=  0.02171454
 Iteration  2 RMS(Cart)=  0.06833424 RMS(Int)=  0.00519154
 Iteration  3 RMS(Cart)=  0.00360474 RMS(Int)=  0.00487579
 Iteration  4 RMS(Cart)=  0.00004532 RMS(Int)=  0.00487578
 Iteration  5 RMS(Cart)=  0.00000081 RMS(Int)=  0.00487578
 Variable       Old X    -DE/DX   Delta X   Delta X   Delta X     New X
                                 (Linear)    (Quad)   (Total)
    R1        2.35991  -0.00849  -0.00714   0.00468  -0.00254   2.35738
    R2        2.38825  -0.00736  -0.00901   0.00295  -0.00734   2.38092
    R3        2.92622   0.00244   0.00652  -0.00434   0.00218   2.92841
    R4        3.68264   0.00036   0.02298   0.02174   0.03529   3.71792
    R5        3.20914   0.00072  -0.00782  -0.03672  -0.05146   3.15768
    R6        2.75104  -0.00013   0.01754  -0.00237   0.01551   2.76655
    R7        2.52868   0.00004   0.00061  -0.00067  -0.00006   2.52862
    R8        2.54331  -0.00052  -0.00112  -0.00009  -0.00121   2.54210
    R9        2.52673   0.00030   0.00217   0.00044   0.00261   2.52933
   R10        1.90385   0.00356   0.01012  -0.00350   0.00813   1.91198
   R11        1.96886   0.00305  -0.00107  -0.00382  -0.00468   1.96419
   R12        1.90991   0.00415   0.01111  -0.00489   0.00621   1.91612
   R13        2.96388  -0.00022  -0.02115   0.01143  -0.00930   2.95458
   R14        2.93979  -0.00023  -0.02262   0.00654  -0.01607   2.92372
   R15        1.83369  -0.00066  -0.00160   0.00101  -0.00060   1.83309
   R16        1.81464  -0.00083  -0.00105   0.00014  -0.00091   1.81373
   R17        4.19421   0.00010  -0.03134   0.02122   0.00141   4.19562
   R18        1.82974  -0.00144  -0.00144   0.00061  -0.00083   1.82891
   R19        1.84347  -0.00110  -0.00138   0.00297   0.00159   1.84507
   R20        3.24059  -0.00032  -0.02342   0.00592  -0.01750   3.22309
   R21        1.86829  -0.00091  -0.00132   0.00241  -0.00059   1.86770
   R22        1.83259  -0.00170  -0.00164   0.00539   0.00375   1.83634
   R23        3.30004   0.00033  -0.03488  -0.01241  -0.04559   3.25445
   R24        1.81974  -0.00119  -0.00141  -0.00020  -0.00161   1.81813
   R25        1.86267   0.00026   0.00312   0.00567   0.01091   1.87358
   R26        1.86994  -0.00065   0.00188  -0.00010   0.00178   1.87172
   R27        1.81714  -0.00100  -0.00096   0.00081  -0.00015   1.81698
    A1        2.22999   0.00007  -0.00104  -0.00801  -0.01704   2.21296
    A2        2.05172  -0.00103  -0.00320   0.00562   0.00756   2.05928
    A3        2.00124   0.00097   0.00431   0.00224   0.00947   2.01071
    A4        1.97659   0.00101   0.00510   0.02863   0.05583   2.03242
    A5        2.06956   0.00142   0.01156   0.01945   0.02647   2.09604
    A6        1.93842   0.00252   0.00419  -0.00218   0.00204   1.94046
    A7        1.90061   0.00316   0.00874  -0.00433   0.00445   1.90506
    A8        1.95439   0.00087  -0.00116  -0.00051  -0.00167   1.95272
    A9        1.89231  -0.00244  -0.00404   0.00303  -0.00094   1.89137
   A10        1.88802  -0.00205  -0.00386   0.00168  -0.00218   1.88584
   A11        1.88850  -0.00233  -0.00444   0.00260  -0.00184   1.88666
   A12        1.90253   0.00022  -0.00370  -0.00040  -0.00320   1.89933
   A13        1.87833  -0.00078  -0.00541   0.00659   0.00201   1.88034
   A14        1.88954  -0.00006  -0.00797   0.00271  -0.00684   1.88271
   A15        1.86376  -0.00030  -0.00098   0.00291   0.00193   1.86569
   A16        2.50493   0.00016   0.01875  -0.01915   0.00120   2.50613
   A17        1.67598  -0.00003   0.01803  -0.00655   0.01891   1.69488
   A18        1.82450   0.00084   0.00742  -0.00493   0.00248   1.82698
   A19        1.85044  -0.00030  -0.00042  -0.00163  -0.00208   1.84836
   A20        1.95277  -0.00118  -0.00548   0.00251  -0.00298   1.94979
   A21        1.77528   0.00048   0.00424  -0.01789  -0.01120   1.76408
   A22        1.63516   0.00058  -0.00611   0.01010  -0.00435   1.63081
   A23        1.99617  -0.00050  -0.00136   0.13824   0.13489   2.13106
   A24        2.09746  -0.00041  -0.01257  -0.01812  -0.02730   2.07016
   A25        2.03937  -0.00008  -0.01345  -0.02787  -0.04280   1.99657
   A26        1.77473  -0.00072   0.00109   0.01658   0.02330   1.79803
   A27        1.85143   0.00063   0.00192   0.00486   0.00394   1.85536
   A28        2.76896   0.00000   0.01366  -0.02596  -0.01144   2.75752
   A29        1.73712  -0.00271  -0.00358  -0.00008  -0.00353   1.73359
   A30        2.09021   0.00068  -0.01122   0.00392  -0.00727   2.08294
   A31        1.87339   0.00085  -0.00048  -0.00050  -0.00073   1.87267
   A32        2.83049  -0.00326  -0.00434   0.00221  -0.00214   2.82836
   A33        3.51012   0.00122   0.00717   0.22086   0.20663   3.71675
   A34        3.09252  -0.00139  -0.00209  -0.00786  -0.00855   3.08397
   A35        3.20832  -0.00070  -0.02013   0.00878  -0.01276   3.19555
   A36        2.93788  -0.00143   0.00979  -0.00055   0.00921   2.94709
   A37        3.15437   0.00062  -0.00344   0.03867   0.03071   3.18507
   A38        3.27724   0.00006   0.02628   0.21362   0.26036   3.53761
   A39        2.94925  -0.00072   0.01425   0.02000   0.03430   2.98354
   A40        3.10217   0.00050   0.00179  -0.01637  -0.01730   3.08487
   A41        3.19074   0.00189   0.01815  -0.00874   0.00942   3.20016
   A42        3.09670   0.00024  -0.00248   0.01747   0.02629   3.12300
    D1       -0.63334   0.00041   0.00248   0.04064   0.03838  -0.59497
    D2        2.53263   0.00011  -0.00504   0.04875   0.03863   2.57127
    D3       -0.48935  -0.00030  -0.00991   0.00994   0.00057  -0.48879
    D4        2.62845  -0.00003  -0.00258   0.00207   0.00031   2.62876
    D5       -2.45073   0.00047   0.00229  -0.00412  -0.00182  -2.45255
    D6        1.74985  -0.00006  -0.00103  -0.00378  -0.00475   1.74510
    D7       -0.33788   0.00022  -0.00053  -0.00385  -0.00434  -0.34222
    D8        0.71207   0.00022  -0.00425   0.00309  -0.00122   0.71085
    D9       -1.37054  -0.00031  -0.00757   0.00343  -0.00415  -1.37469
   D10        2.82492  -0.00003  -0.00707   0.00336  -0.00374   2.82118
   D11       -0.50068   0.00074  -0.00420   0.06214   0.06189  -0.43878
   D12        2.45940  -0.00035  -0.03267  -0.15440  -0.18000   2.27940
   D13       -2.54340   0.00079  -0.00677   0.11042   0.10127  -2.44213
   D14        1.72440   0.00106  -0.00408  -0.03502  -0.03871   1.68569
   D15        0.35342  -0.00017   0.00946  -0.02953  -0.02125   0.33217
   D16        2.39428  -0.00098  -0.00605  -0.01980  -0.02744   2.36684
   D17       -1.21842  -0.00023   0.00004   0.00637   0.00478  -1.21365
   D18        0.76730  -0.00036  -0.00220   0.01209   0.00729   0.77459
   D19        3.07656   0.00038   0.00980  -0.00355   0.00573   3.08229
   D20       -1.22090   0.00024   0.00756   0.00216   0.00823  -1.21266
   D21        1.52246  -0.00165  -0.00096  -0.01160  -0.01251   1.50995
   D22       -0.46285  -0.00034   0.00742  -0.01411  -0.00642  -0.46927
   D23       -0.47464  -0.00099   0.00897  -0.01592  -0.00722  -0.48186
   D24       -2.45996   0.00032   0.01735  -0.01843  -0.00113  -2.46109
   D25       -2.70932   0.00029   0.01177   0.09485   0.11300  -2.59632
   D26       -2.66581  -0.00036   0.00016   0.02087   0.01464  -2.65118
   D27       -0.00090   0.00007  -0.01449  -0.03097  -0.05479  -0.05569
   D28       -1.99484   0.00044  -0.00101   0.00349   0.00245  -1.99239
   D29        1.09865   0.00048   0.00023   0.00862   0.00884   1.10749
   D30       -0.88015   0.00023  -0.00562   0.01414   0.00852  -0.87163
   D31        0.23580  -0.00078  -0.02708  -0.21190  -0.23413   0.00166
   D32       -1.78579  -0.00050  -0.02476  -0.35463  -0.37078  -2.15657
   D33       -0.38414   0.00057  -0.00431  -0.03887  -0.04008  -0.42422
   D34       -2.21028  -0.00016  -0.00584  -0.04940  -0.05278  -2.26306
   D35       -0.63075   0.00079  -0.00559   0.04714   0.04234  -0.58841
   D36        1.50995   0.00064  -0.01939   0.02571   0.00682   1.51678
   D37       -0.23734   0.00079  -0.01419   0.01662   0.00238  -0.23496
   D38        1.95179   0.00056  -0.02874   0.02081  -0.00789   1.94390
         Item               Value     Threshold  Converged?
 Maximum Force            0.008488     0.000015     NO 
 RMS     Force            0.001584     0.000010     NO 
 Maximum Displacement     0.985427     0.000060     NO 
 RMS     Displacement     0.239477     0.000040     NO 
 Predicted change in Energy=-1.670183D-03
 GradGradGradGradGradGradGradGradGradGradGradGradGradGradGradGradGradGrad

                          Input orientation:                          
 ---------------------------------------------------------------------
 Center     Atomic      Atomic             Coordinates (Angstroms)
 Number     Number       Type             X           Y           Z
 ---------------------------------------------------------------------
      1          6           0        0.621788    0.679828   -0.226319
      2          8           0        0.723873    0.370503    0.977873
      3          8           0        0.112650   -0.017380   -1.143977
      4          6           0        1.198956    2.045251   -0.677870
      5          9           0        0.399969    2.635109   -1.574625
      6          9           0        2.402342    1.849456   -1.246329
      7          9           0        1.357410    2.885084    0.352210
      8          8           0        0.081817   -2.516718   -1.039127
      9          1           0        0.223042   -2.841131   -0.091233
     10          1           0        0.123167   -1.478175   -1.047821
     11          1           0       -0.850990   -2.793390   -1.324534
     12          8           0       -0.162806    1.028850    3.559349
     13          1           0        0.407167    1.099491    2.777622
     14          1           0       -0.207179    1.903439    3.952175
     15          8           0       -2.762269   -0.625949   -0.377375
     16          1           0       -2.102667   -0.048778   -0.787827
     17          1           0       -2.461099   -0.728545    0.545697
     18          8           0       -1.235908   -1.081680    2.035568
     19          1           0       -0.513049   -0.553953    1.616276
     20          1           0       -1.303727   -0.649104    2.903077
     21          8           0        0.222459   -3.229532    1.423254
     22          1           0        1.064764   -3.094995    1.868318
     23          1           0       -0.409715   -2.577406    1.820840
     24          8           0       -2.362983   -2.955342   -1.609777
     25          1           0       -2.690083   -2.100058   -1.232251
     26          1           0       -2.850622   -3.663123   -1.178789
 ---------------------------------------------------------------------
                    Distance matrix (angstroms):
                    1          2          3          4          5
     1  C    0.000000
     2  O    1.247470   0.000000
     3  O    1.259928   2.241940   0.000000
     4  C    1.549646   2.402493   2.377344   0.000000
     5  F    2.385426   3.427623   2.702537   1.338089   0.000000
     6  F    2.361954   3.154621   2.956052   1.345221   2.175897
     7  F    2.395619   2.667573   3.494610   1.338466   2.166073
     8  O    3.342175   3.580024   2.501726   4.710634   5.189345
     9  H    3.546040   3.421755   3.015630   5.017298   5.676351
    10  H    2.362301   2.807471   1.463994   3.702529   4.156110
    11  H    3.929172   4.217996   2.944050   5.294610   5.576383
    12  O    3.881840   2.807782   4.826153   4.565248   5.408740
    13  H    3.040697   1.967441   4.088163   3.669034   4.615216
    14  H    4.432180   3.473216   5.455512   4.840934   5.607984
    15  O    3.630387   3.870762   3.036971   4.787161   4.697622
    16  H    2.875555   3.358991   2.243983   3.911235   3.753063
    17  H    3.476164   3.396870   3.159895   4.752585   4.898534
    18  O    3.416149   2.658626   3.613980   4.803020   5.433608
    19  H    2.491029   1.670973   2.880695   3.866513   4.602777
    20  H    3.907273   2.976100   4.334034   5.132850   5.808480
    21  O    4.261883   3.661971   4.113472   5.761216   6.588839
    22  H    4.339702   3.594269   4.410459   5.737875   6.717878
    23  H    3.983018   3.268912   3.951802   5.495483   6.273363
    24  O    4.902783   5.223587   3.870058   6.209815   6.236047
    25  H    4.439387   4.758510   3.492943   5.711003   5.664578
    26  H    5.641458   5.805027   4.698258   7.016803   7.098644
                    6          7          8          9         10
     6  F    0.000000
     7  F    2.172495   0.000000
     8  O    4.948864   5.722100   0.000000
     9  H    5.299548   5.854312   1.011776   0.000000
    10  H    4.038215   4.745679   1.039402   1.668138   0.000000
    11  H    5.669772   6.319301   1.013969   1.636110   1.659922
    12  O    5.508894   4.005297   5.811788   5.334078   5.252901
    13  H    4.553608   3.158153   5.267865   4.877780   4.621583
    14  H    5.816955   4.046149   6.673410   6.248615   6.045196
    15  O    5.792747   5.461813   3.478756   3.728403   3.082454
    16  H    4.910054   4.677538   3.305428   3.700190   2.658028
    17  H    5.788826   5.260871   3.489362   3.474667   3.127246
    18  O    5.709577   5.029335   3.639984   3.122096   3.392871
    19  H    4.740294   4.113813   3.355216   2.947643   2.890738
    20  H    6.098797   5.106766   4.576974   4.012717   4.281702
    21  O    6.137971   6.310609   2.567334   1.563498   3.030399
    22  H    5.994809   6.176210   3.123111   2.147739   3.464762
    23  H    6.075550   5.926079   2.902533   2.031245   3.117930
    24  O    6.776911   7.197312   2.548545   3.001092   2.945974
    25  H    6.444506   6.613952   2.809686   3.215185   2.887062
    26  H    7.614901   7.932874   3.151657   3.362418   3.692501
                   11         12         13         14         15
    11  H    0.000000
    12  O    6.239826   0.000000
    13  H    5.793545   0.970029   0.000000
    14  H    7.093543   0.959785   1.550267   0.000000
    15  O    3.041035   4.999336   4.793378   5.627725   0.000000
    16  H    3.063927   4.880807   4.508904   5.465496   0.967818
    17  H    3.217732   4.177641   4.068188   4.859176   0.976366
    18  O    3.790567   2.815634   2.829814   3.693589   2.891325
    19  H    3.711825   2.530508   2.220225   3.404226   3.006463
    20  H    4.761894   2.132586   2.449588   2.969595   3.590160
    21  O    2.982088   4.779660   4.539699   5.738242   4.350805
    22  H    3.735690   4.623052   4.342002   5.562791   5.077943
    23  H    3.183512   4.011043   3.886168   4.966043   3.764949
    24  O    1.547164   6.887266   6.585186   7.693540   2.665392
    25  H    1.967611   6.255927   5.992425   7.005075   1.705584
    26  H    2.185453   7.189500   6.996346   8.018802   3.142370
                   16         17         18         19         20
    16  H    0.000000
    17  H    1.539105   0.000000
    18  O    3.128853   1.960998   0.000000
    19  H    2.926055   2.229691   0.988346   0.000000
    20  H    3.823803   2.627368   0.971748   1.513302   0.000000
    21  O    4.517996   3.771806   2.667401   2.781537   3.343311
    22  H    5.134897   4.447597   3.061781   3.001651   3.558491
    23  H    4.008141   3.041784   1.722179   2.036391   2.385130
    24  O    3.031746   3.100697   4.250818   4.426776   5.177510
    25  H    2.179523   2.257117   3.718919   3.904360   4.596541
    26  H    3.711573   3.425977   4.427554   4.789945   5.304604
                   21         22         23         24         25
    21  O    0.000000
    22  H    0.962113   0.000000
    23  H    0.991456   1.563407   0.000000
    24  O    3.994868   4.885294   3.965757   0.000000
    25  H    4.100039   4.970142   3.840483   0.990471   0.000000
    26  H    4.049994   4.993783   4.016787   0.961507   1.572197
                   26
    26  H    0.000000
 Stoichiometry    C2H13F3O8
 Framework group  C1[X(C2H13F3O8)]
 Deg. of freedom    72
 Full point group                 C1      NOp   1
 Largest Abelian subgroup         C1      NOp   1
 Largest concise Abelian subgroup C1      NOp   1
                         Standard orientation:                         
 ---------------------------------------------------------------------
 Center     Atomic      Atomic             Coordinates (Angstroms)
 Number     Number       Type             X           Y           Z
 ---------------------------------------------------------------------
      1          6           0       -0.987251   -0.301487   -0.230661
      2          8           0       -0.717980    0.889048   -0.488151
      3          8           0       -0.167913   -1.250364   -0.105218
      4          6           0       -2.478518   -0.691979   -0.072423
      5          9           0       -2.645831   -1.567012    0.925978
      6          9           0       -2.908785   -1.262127   -1.212346
      7          9           0       -3.249498    0.373477    0.176340
      8          8           0        2.039573   -1.251447   -1.282350
      9          1           0        2.293092   -0.317418   -1.577322
     10          1           0        1.109942   -1.216010   -0.818789
     11          1           0        2.719580   -1.553003   -0.593302
     12          8           0       -0.765694    3.491544    0.564644
     13          1           0       -1.132783    2.716390    0.111501
     14          1           0       -1.494640    3.920772    1.018063
     15          8           0        1.779114   -0.524702    2.109662
     16          1           0        0.940008   -0.907047    1.815746
     17          1           0        1.760432    0.394714    1.781615
     18          8           0        1.538728    1.874486    0.514084
     19          1           0        0.712119    1.481538    0.141074
     20          1           0        1.226854    2.759158    0.767827
     21          8           0        2.693279    1.179270   -1.787810
     22          1           0        2.187597    1.633870   -2.468461
     23          1           0        2.442260    1.600878   -0.926287
     24          8           0        3.577939   -1.852468    0.658599
     25          1           0        3.001385   -1.440770    1.350786
     26          1           0        4.449444   -1.454259    0.738622
 ---------------------------------------------------------------------
 Rotational constants (GHZ):           0.6618790           0.3690354           0.3040699
 Standard basis: 6-31++G(d,p) (6D, 7F)
 There are   325 symmetry adapted cartesian basis functions of A   symmetry.
 There are   325 symmetry adapted basis functions of A   symmetry.
   325 basis functions,   520 primitive gaussians,   325 cartesian basis functions
    58 alpha electrons       58 beta electrons
       nuclear repulsion energy      1016.6700893585 Hartrees.
 NAtoms=   26 NActive=   26 NUniq=   26 SFac= 1.00D+00 NAtFMM=   60 NAOKFM=F Big=F
 Integral buffers will be    131072 words long.
 Raffenetti 2 integral format.
 Two-electron integral symmetry is turned on.
 Nuclear repulsion after empirical dispersion term =     1016.6551555750 Hartrees.
 One-electron integrals computed using PRISM.
 NBasis=   325 RedAO= T EigKep=  2.61D-05  NBF=   325
 NBsUse=   325 1.00D-06 EigRej= -1.00D+00 NBFU=   325
 Initial guess from the checkpoint file:  "/local_scratch/slurm.5787650/Gau-867465.chk"
 B after Tr=     0.000000    0.000000   -0.000000
         Rot=    0.998692    0.045844    0.006305   -0.021726 Ang=   5.86 deg.
 ExpMin= 3.60D-02 ExpMax= 7.00D+03 ExpMxC= 1.05D+03 IAcc=3 IRadAn=         5 AccDes= 0.00D+00
 Harris functional with IExCor= 4639 and IRadAn=       5 diagonalized for initial guess.
 HarFok:  IExCor= 4639 AccDes= 0.00D+00 IRadAn=         5 IDoV= 1 UseB2=F ITyADJ=14
 ICtDFT=  3500011 ScaDFX=  1.000000  1.000000  1.000000  1.000000
 FoFCou: FMM=F IPFlag=           0 FMFlag=      100000 FMFlg1=           0
         NFxFlg=           0 DoJE=T BraDBF=F KetDBF=T FulRan=T
         wScrn=  0.000000 ICntrl=       500 IOpCl=  0 I1Cent=   200000004 NGrid=           0
         NMat0=    1 NMatS0=      1 NMatT0=    0 NMatD0=    1 NMtDS0=    0 NMtDT0=    0
 Petite list used in FoFCou.
 Requested convergence on RMS density matrix=1.00D-10 within 128 cycles.
 Requested convergence on MAX density matrix=1.00D-08.
 Requested convergence on             energy=1.00D-08.
 No special actions if energy rises.
 SCF Done:  E(RwB97XD) =  -985.238096389     A.U. after   17 cycles
            NFock= 17  Conv=0.37D-10     -V/T= 2.0083
 Calling FoFJK, ICntrl=      2127 FMM=F ISym2X=0 I1Cent= 0 IOpClX= 0 NMat=1 NMatS=1 NMatT=0.
 ***** Axes restored to original set *****
 -------------------------------------------------------------------
 Center     Atomic                   Forces (Hartrees/Bohr)
 Number     Number              X              Y              Z
 -------------------------------------------------------------------
      1        6          -0.003488339   -0.009437216    0.004025003
      2        8           0.002394567    0.005268567   -0.004287270
      3        8           0.002141745    0.003848859    0.000165233
      4        6          -0.000375706   -0.002244934   -0.000092425
      5        9           0.000909885    0.000978323    0.000162066
      6        9          -0.000568449    0.001642931    0.000133783
      7        9           0.000409576    0.000622173   -0.000153127
      8        8           0.002747103   -0.000597319   -0.000072925
      9        1           0.000057380   -0.000668675    0.001962203
     10        1          -0.000484573    0.002653037   -0.000962072
     11        1          -0.002652532   -0.001186459   -0.000832649
     12        8           0.000915583   -0.000600695    0.000192852
     13        1          -0.000569000    0.001527199    0.000009586
     14        1          -0.000052656   -0.000600429   -0.000211068
     15        8           0.002487290    0.001625734    0.002084529
     16        1          -0.000756111   -0.000804443   -0.000051188
     17        1          -0.000665930   -0.000661938   -0.001617996
     18        8          -0.000262207    0.002508865    0.002251463
     19        1           0.000050410   -0.001581037   -0.001524282
     20        1          -0.002090558   -0.001179046   -0.002289777
     21        8          -0.002526141    0.002294354   -0.000120935
     22        1          -0.000489007   -0.000641095    0.000458626
     23        1           0.003670085   -0.002061955    0.000160007
     24        8           0.000127850    0.000759084    0.000211219
     25        1          -0.001048065   -0.001795910    0.001501885
     26        1           0.000117802    0.000332025   -0.001102741
 -------------------------------------------------------------------
 Cartesian Forces:  Max     0.009437216 RMS     0.002016525

 GradGradGradGradGradGradGradGradGradGradGradGradGradGradGradGradGradGrad
 Berny optimization.
 Using GEDIIS/GDIIS optimizer.
 FormGI is forming the generalized inverse of G from B-inverse, IUseBI=4.
 Internal  Forces:  Max     0.005537164 RMS     0.001562945
 Search for a local minimum.
 Step number   4 out of a maximum of  156
 All quantities printed in internal units (Hartrees-Bohrs-Radians)
 Mixed Optimization -- RFO/linear search
 Update second derivatives using D2CorX and points    2    3    4
 ITU=  0  0  1  0
 Use linear search instead of GDIIS.
     Eigenvalues ---   -0.00010  -0.00000   0.00055   0.00077   0.00091
     Eigenvalues ---    0.00220   0.00267   0.00389   0.00425   0.00495
     Eigenvalues ---    0.00575   0.00733   0.00849   0.01129   0.01254
     Eigenvalues ---    0.01277   0.01370   0.01437   0.01489   0.01787
     Eigenvalues ---    0.01971   0.02170   0.02273   0.02529   0.02901
     Eigenvalues ---    0.02947   0.03169   0.03266   0.03441   0.03753
     Eigenvalues ---    0.04000   0.04382   0.04619   0.05208   0.05471
     Eigenvalues ---    0.06073   0.06183   0.06699   0.07019   0.09426
     Eigenvalues ---    0.09924   0.11247   0.11398   0.13547   0.13811
     Eigenvalues ---    0.14711   0.18582   0.20118   0.21320   0.23408
     Eigenvalues ---    0.25090   0.31472   0.32715   0.34724   0.36650
     Eigenvalues ---    0.37277   0.37739   0.40146   0.45615   0.46004
     Eigenvalues ---    0.47020   0.51179   0.54209   0.54374   0.54952
     Eigenvalues ---    0.55661   0.56855   0.57221   0.57724   0.67830
     Eigenvalues ---    0.86499   1.63013
 RFO step:  Lambda=-1.31482751D-03 EMin=-9.52211112D-05
 Quartic linear search produced a step of -0.28245.
 Iteration  1 RMS(Cart)=  0.07066713 RMS(Int)=  0.00957001
 Iteration  2 RMS(Cart)=  0.02213429 RMS(Int)=  0.00140806
 Iteration  3 RMS(Cart)=  0.00055373 RMS(Int)=  0.00135694
 Iteration  4 RMS(Cart)=  0.00000022 RMS(Int)=  0.00135694
 Variable       Old X    -DE/DX   Delta X   Delta X   Delta X     New X
                                 (Linear)    (Quad)   (Total)
    R1        2.35738  -0.00554   0.00072  -0.00597  -0.00514   2.35224
    R2        2.38092  -0.00363   0.00207  -0.00552  -0.00330   2.37762
    R3        2.92841   0.00100  -0.00062   0.00595   0.00534   2.93374
    R4        3.71792  -0.00061  -0.00997   0.00778   0.00034   3.71827
    R5        3.15768   0.00071   0.01454   0.00120   0.01812   3.17580
    R6        2.76655  -0.00023  -0.00438  -0.03678  -0.04144   2.72511
    R7        2.52862  -0.00022   0.00002   0.00268   0.00269   2.53131
    R8        2.54210  -0.00080   0.00034  -0.00220  -0.00185   2.54025
    R9        2.52933   0.00032  -0.00074   0.00222   0.00149   2.53082
   R10        1.91198   0.00145  -0.00230  -0.00045  -0.00312   1.90886
   R11        1.96419   0.00238   0.00132   0.01488   0.01595   1.98014
   R12        1.91612   0.00265  -0.00176   0.00624   0.00450   1.92062
   R13        2.95458  -0.00056   0.00263   0.02225   0.02473   2.97931
   R14        2.92372  -0.00042   0.00454  -0.00343   0.00110   2.92481
   R15        1.83309  -0.00043   0.00017  -0.00015   0.00002   1.83311
   R16        1.81373  -0.00063   0.00026  -0.00071  -0.00045   1.81328
   R17        4.19562   0.00093  -0.00040   0.05301   0.04930   4.24492
   R18        1.82891  -0.00103   0.00023  -0.00349  -0.00326   1.82565
   R19        1.84507  -0.00167  -0.00045   0.00049   0.00004   1.84510
   R20        3.22309   0.00032   0.00494   0.00086   0.00580   3.22889
   R21        1.86770   0.00109   0.00017  -0.00034   0.00056   1.86826
   R22        1.83634  -0.00242  -0.00106  -0.00313  -0.00419   1.83215
   R23        3.25445   0.00137   0.01288   0.03344   0.04589   3.30033
   R24        1.81813  -0.00031   0.00046  -0.00121  -0.00076   1.81737
   R25        1.87358  -0.00255  -0.00308  -0.00601  -0.00970   1.86388
   R26        1.87172  -0.00067  -0.00050  -0.00078  -0.00128   1.87044
   R27        1.81698  -0.00080   0.00004  -0.00156  -0.00151   1.81547
    A1        2.21296   0.00251   0.00481   0.00283   0.00908   2.22203
    A2        2.05928  -0.00271  -0.00214  -0.00114  -0.00443   2.05485
    A3        2.01071   0.00021  -0.00267  -0.00150  -0.00450   2.00622
    A4        2.03242  -0.00232  -0.01577  -0.00267  -0.02463   2.00780
    A5        2.09604  -0.00144  -0.00748  -0.00496  -0.01132   2.08472
    A6        1.94046   0.00179  -0.00058   0.00080   0.00021   1.94068
    A7        1.90506   0.00226  -0.00126   0.01086   0.00960   1.91466
    A8        1.95272   0.00025   0.00047  -0.00122  -0.00075   1.95197
    A9        1.89137  -0.00170   0.00027  -0.00320  -0.00294   1.88843
   A10        1.88584  -0.00130   0.00062  -0.00415  -0.00354   1.88230
   A11        1.88666  -0.00150   0.00052  -0.00345  -0.00293   1.88372
   A12        1.89933   0.00107   0.00090   0.01839   0.01896   1.91828
   A13        1.88034  -0.00291  -0.00057   0.00688   0.00656   1.88690
   A14        1.88271   0.00040   0.00193  -0.00159   0.00017   1.88288
   A15        1.86569   0.00017  -0.00055  -0.00009  -0.00064   1.86505
   A16        2.50613   0.00000  -0.00034  -0.02948  -0.03066   2.47546
   A17        1.69488  -0.00007  -0.00534  -0.02309  -0.02966   1.66523
   A18        1.82698   0.00064  -0.00070   0.00710   0.00635   1.83333
   A19        1.84836  -0.00013   0.00059   0.00300   0.00353   1.85189
   A20        1.94979  -0.00113   0.00084   0.00644   0.00725   1.95705
   A21        1.76408   0.00150   0.00316   0.00505   0.00746   1.77155
   A22        1.63081   0.00029   0.00123  -0.00890  -0.00609   1.62472
   A23        2.13106  -0.00019  -0.03810   0.04572   0.00804   2.13910
   A24        2.07016   0.00055   0.00771  -0.00858  -0.00196   2.06820
   A25        1.99657   0.00107   0.01209   0.01877   0.03149   2.02806
   A26        1.79803  -0.00083  -0.00658   0.00701  -0.00125   1.79678
   A27        1.85536   0.00024  -0.00111  -0.00045  -0.00173   1.85364
   A28        2.75752   0.00026   0.00323  -0.03946  -0.03742   2.72010
   A29        1.73359  -0.00426   0.00100   0.01007   0.01054   1.74414
   A30        2.08294   0.00145   0.00205   0.02676   0.02860   2.11154
   A31        1.87267   0.00058   0.00021   0.00972   0.00902   1.88169
   A32        2.82836  -0.00465   0.00060  -0.00741  -0.00680   2.82156
   A33        3.71675  -0.00160  -0.05836   0.04983  -0.00211   3.71464
   A34        3.08397  -0.00113   0.00242   0.01849   0.02027   3.10424
   A35        3.19555   0.00030   0.00360   0.00963   0.01333   3.20888
   A36        2.94709  -0.00313  -0.00260  -0.00389  -0.00656   2.94053
   A37        3.18507   0.00022  -0.00867   0.03204   0.02430   3.20937
   A38        3.53761   0.00052  -0.07354   0.10134   0.02240   3.56001
   A39        2.98354  -0.00303  -0.00969   0.00101  -0.00823   2.97532
   A40        3.08487   0.00012   0.00489   0.00085   0.00531   3.09018
   A41        3.20016   0.00334  -0.00266  -0.01483  -0.01739   3.18277
   A42        3.12300   0.00152  -0.00743   0.06182   0.05096   3.17396
    D1       -0.59497   0.00075  -0.01084  -0.02538  -0.03455  -0.62952
    D2        2.57127   0.00023  -0.01091  -0.03511  -0.04417   2.52710
    D3       -0.48879   0.00015  -0.00016   0.06741   0.06730  -0.42148
    D4        2.62876   0.00062  -0.00009   0.07692   0.07668   2.70544
    D5       -2.45255   0.00056   0.00051   0.05652   0.05693  -2.39562
    D6        1.74510   0.00010   0.00134   0.05302   0.05425   1.79935
    D7       -0.34222   0.00032   0.00123   0.05092   0.05204  -0.29018
    D8        0.71085   0.00006   0.00035   0.04785   0.04830   0.75915
    D9       -1.37469  -0.00039   0.00117   0.04434   0.04562  -1.32907
   D10        2.82118  -0.00017   0.00106   0.04224   0.04341   2.86459
   D11       -0.43878   0.00145  -0.01748   0.09130   0.07366  -0.36513
   D12        2.27940  -0.00025   0.05084   0.00872   0.05687   2.33627
   D13       -2.44213   0.00147  -0.02860   0.09402   0.06573  -2.37639
   D14        1.68569   0.00110   0.01093   0.04030   0.05113   1.73682
   D15        0.33217  -0.00025   0.00600  -0.01513  -0.00952   0.32265
   D16        2.36684  -0.00280   0.00775   0.00377   0.01123   2.37807
   D17       -1.21365  -0.00071  -0.00135  -0.05127  -0.05278  -1.26642
   D18        0.77459  -0.00086  -0.00206  -0.03381  -0.03598   0.73860
   D19        3.08229   0.00052  -0.00162  -0.06297  -0.06482   3.01747
   D20       -1.21266   0.00037  -0.00233  -0.04552  -0.04803  -1.26069
   D21        1.50995  -0.00375   0.00353  -0.06417  -0.06042   1.44953
   D22       -0.46927  -0.00079   0.00181  -0.09609  -0.09479  -0.56406
   D23       -0.48186  -0.00283   0.00204  -0.08856  -0.08601  -0.56787
   D24       -2.46109   0.00013   0.00032  -0.12048  -0.12037  -2.58146
   D25       -2.59632   0.00043  -0.03192  -0.07149  -0.10467  -2.70099
   D26       -2.65118  -0.00037  -0.00413  -0.03598  -0.03885  -2.69003
   D27       -0.05569   0.00114   0.01547   0.09744   0.11595   0.06026
   D28       -1.99239   0.00032  -0.00069  -0.01045  -0.01118  -2.00357
   D29        1.10749   0.00001  -0.00250  -0.13889  -0.14138   0.96611
   D30       -0.87163  -0.00013  -0.00241  -0.15204  -0.15446  -1.02609
   D31        0.00166   0.00115   0.06613  -0.05411   0.01113   0.01280
   D32       -2.15657   0.00097   0.10472  -0.10019   0.00296  -2.15361
   D33       -0.42422   0.00060   0.01132  -0.11468  -0.10454  -0.52875
   D34       -2.26306  -0.00135   0.01491  -0.12554  -0.11134  -2.37440
   D35       -0.58841  -0.00041  -0.01196   0.13316   0.12055  -0.46786
   D36        1.51678   0.00051  -0.00193   0.15755   0.15491   1.67168
   D37       -0.23496  -0.00001  -0.00067   0.24128   0.24068   0.00573
   D38        1.94390  -0.00024   0.00223   0.28047   0.28262   2.22651
         Item               Value     Threshold  Converged?
 Maximum Force            0.005537     0.000015     NO 
 RMS     Force            0.001563     0.000010     NO 
 Maximum Displacement     0.278730     0.000060     NO 
 RMS     Displacement     0.071753     0.000040     NO 
 Predicted change in Energy=-1.011415D-03
 GradGradGradGradGradGradGradGradGradGradGradGradGradGradGradGradGradGrad

                          Input orientation:                          
 ---------------------------------------------------------------------
 Center     Atomic      Atomic             Coordinates (Angstroms)
 Number     Number       Type             X           Y           Z
 ---------------------------------------------------------------------
      1          6           0        0.643022    0.672340   -0.233994
      2          8           0        0.769859    0.370712    0.966980
      3          8           0        0.151557   -0.035902   -1.150440
      4          6           0        1.156180    2.065747   -0.687039
      5          9           0        0.289657    2.652524   -1.523178
      6          9           0        2.330640    1.930135   -1.326756
      7          9           0        1.345417    2.889030    0.352187
      8          8           0        0.096020   -2.517519   -0.983016
      9          1           0        0.215494   -2.842191   -0.033980
     10          1           0        0.145158   -1.471202   -1.011048
     11          1           0       -0.829700   -2.794989   -1.297691
     12          8           0       -0.083705    1.003001    3.552599
     13          1           0        0.464194    1.119617    2.760648
     14          1           0       -0.119204    1.854128    3.994248
     15          8           0       -2.770275   -0.634324   -0.388605
     16          1           0       -2.149051   -0.038364   -0.827064
     17          1           0       -2.441139   -0.714472    0.527132
     18          8           0       -1.237255   -1.044185    2.008547
     19          1           0       -0.477663   -0.558894    1.602443
     20          1           0       -1.336586   -0.576668    2.852083
     21          8           0        0.167062   -3.262336    1.484819
     22          1           0        0.994427   -3.195334    1.970483
     23          1           0       -0.439263   -2.592367    1.880227
     24          8           0       -2.329049   -2.939907   -1.653312
     25          1           0       -2.684005   -2.115771   -1.235585
     26          1           0       -2.845488   -3.681056   -1.326287
 ---------------------------------------------------------------------
                    Distance matrix (angstroms):
                    1          2          3          4          5
     1  C    0.000000
     2  O    1.244752   0.000000
     3  O    1.258180   2.243011   0.000000
     4  C    1.552470   2.399618   2.375066   0.000000
     5  F    2.389140   3.411473   2.717654   1.339514   0.000000
     6  F    2.371545   3.182618   2.940202   1.344241   2.173945
     7  F    2.398058   2.655403   3.498345   1.339252   2.165077
     8  O    3.321964   3.549425   2.487878   4.713583   5.201789
     9  H    3.546085   3.410570   3.020899   5.039766   5.693427
    10  H    2.333764   2.774075   1.442067   3.692852   4.157917
    11  H    3.914426   4.208205   2.932083   5.286149   5.565896
    12  O    3.869853   2.795315   4.822162   4.543267   5.350126
    13  H    3.033137   1.967621   4.090180   3.641504   4.553179
    14  H    4.455968   3.486447   5.487562   4.856525   5.589866
    15  O    3.658124   3.921767   3.078246   4.774567   4.631826
    16  H    2.941514   3.450503   2.323225   3.920643   3.697669
    17  H    3.466210   3.417835   3.161767   4.705798   4.795590
    18  O    3.392771   2.667452   3.595084   4.760923   5.335748
    19  H    2.478785   1.680562   2.871898   3.847065   4.546591
    20  H    3.873337   2.981317   4.304321   5.071648   5.675848
    21  O    4.320015   3.718946   4.165897   5.838132   6.636915
    22  H    4.465659   3.711352   4.520243   5.896403   6.848344
    23  H    4.037274   3.328037   4.008680   5.552866   6.294710
    24  O    4.888353   5.237304   3.852211   6.175522   6.176555
    25  H    4.454869   4.791980   3.517601   5.703772   5.626901
    26  H    5.684616   5.894627   4.722324   7.031908   7.069804
                    6          7          8          9         10
     6  F    0.000000
     7  F    2.170022   0.000000
     8  O    4.989319   5.707410   0.000000
     9  H    5.377751   5.854293   1.010127   0.000000
    10  H    4.055255   4.723415   1.047845   1.684999   0.000000
    11  H    5.684662   6.305656   1.016351   1.640618   1.668810
    12  O    5.522385   3.980217   5.744403   5.266743   5.196243
    13  H    4.565898   3.115776   5.232526   4.854659   4.586918
    14  H    5.858378   4.059648   6.628030   6.196294   6.015040
    15  O    5.785836   5.468246   3.480717   3.730316   3.096377
    16  H    4.918568   4.708670   3.348265   3.752533   2.711139
    17  H    5.762006   5.230089   3.459581   3.449599   3.102833
    18  O    5.718452   4.988376   3.591349   3.084675   3.348338
    19  H    4.760465   4.095722   3.293922   2.893405   2.837349
    20  H    6.098794   5.045163   4.530700   3.983830   4.233147
    21  O    6.288701   6.364800   2.578761   1.576584   3.072132
    22  H    6.239205   6.305677   3.160652   2.179293   3.547311
    23  H    6.197589   5.963698   2.913810   2.038457   3.155635
    24  O    6.748084   7.176366   2.551210   3.017696   2.948101
    25  H    6.443937   6.618557   2.820236   3.221589   2.910335
    26  H    7.633987   7.971636   3.181843   3.426859   3.731862
                   11         12         13         14         15
    11  H    0.000000
    12  O    6.205365   0.000000
    13  H    5.785189   0.970041   0.000000
    14  H    7.079811   0.959547   1.549720   0.000000
    15  O    3.043147   5.042974   4.843128   5.694732   0.000000
    16  H    3.092113   4.952933   4.587117   5.562990   0.966092
    17  H    3.202384   4.202459   4.097979   4.899998   0.976386
    18  O    3.763327   2.811716   2.853528   3.686905   2.874800
    19  H    3.678972   2.529393   2.246315   3.416416   3.037438
    20  H    4.732706   2.134429   2.475591   2.948784   3.544128
    21  O    2.992375   4.746757   4.573569   5.705909   4.363956
    22  H    3.764130   4.614270   4.418632   5.552736   5.128065
    23  H    3.208218   3.981196   3.920484   4.933847   3.796729
    24  O    1.547745   6.905767   6.615511   7.730532   2.666435
    25  H    1.975763   6.278138   6.028994   7.049075   1.708656
    26  H    2.202120   7.305571   7.120638   8.147329   3.188649
                   16         17         18         19         20
    16  H    0.000000
    17  H    1.541520   0.000000
    18  O    3.143841   1.937172   0.000000
    19  H    2.994494   2.244045   0.988640   0.000000
    20  H    3.806046   2.577678   0.969531   1.516464   0.000000
    21  O    4.593820   3.769812   2.677049   2.781745   3.367964
    22  H    5.260626   4.476723   3.099886   3.041927   3.615004
    23  H    4.095819   3.060206   1.746461   2.052718   2.410961
    24  O    3.022257   3.117605   4.265558   4.438107   5.183480
    25  H    2.183732   2.264905   3.710226   3.917425   4.570930
    26  H    3.742119   3.521261   4.545395   4.892029   5.419666
                   21         22         23         24         25
    21  O    0.000000
    22  H    0.961712   0.000000
    23  H    0.986325   1.557941   0.000000
    24  O    4.022736   4.923680   4.022186   0.000000
    25  H    4.104119   4.997518   3.869664   0.989792   0.000000
    26  H    4.141630   5.084246   4.154142   0.960706   1.576204
                   26
    26  H    0.000000
 Stoichiometry    C2H13F3O8
 Framework group  C1[X(C2H13F3O8)]
 Deg. of freedom    72
 Full point group                 C1      NOp   1
 Largest Abelian subgroup         C1      NOp   1
 Largest concise Abelian subgroup C1      NOp   1
                         Standard orientation:                         
 ---------------------------------------------------------------------
 Center     Atomic      Atomic             Coordinates (Angstroms)
 Number     Number       Type             X           Y           Z
 ---------------------------------------------------------------------
      1          6           0       -0.987017   -0.293991   -0.281950
      2          8           0       -0.728154    0.901158   -0.514366
      3          8           0       -0.171877   -1.248868   -0.199657
      4          6           0       -2.476305   -0.685530   -0.084761
      5          9           0       -2.622019   -1.534794    0.940820
      6          9           0       -2.938043   -1.285497   -1.195536
      7          9           0       -3.245076    0.384371    0.155858
      8          8           0        2.048137   -1.158739   -1.319011
      9          1           0        2.319687   -0.216211   -1.560377
     10          1           0        1.101878   -1.153285   -0.868962
     11          1           0        2.714709   -1.515444   -0.639738
     12          8           0       -0.769536    3.471631    0.583242
     13          1           0       -1.165142    2.704223    0.141020
     14          1           0       -1.483297    3.937221    1.024266
     15          8           0        1.764852   -0.613291    2.107012
     16          1           0        0.927928   -1.010414    1.832815
     17          1           0        1.720758    0.311071    1.795661
     18          8           0        1.509497    1.825043    0.605748
     19          1           0        0.706342    1.461972    0.157941
     20          1           0        1.181465    2.678118    0.929246
     21          8           0        2.779492    1.286381   -1.688494
     22          1           0        2.352199    1.803904   -2.377321
     23          1           0        2.492125    1.679342   -0.830684
     24          8           0        3.532825   -1.930104    0.606961
     25          1           0        2.992232   -1.500955    1.316384
     26          1           0        4.443424   -1.644831    0.718251
 ---------------------------------------------------------------------
 Rotational constants (GHZ):           0.6621324           0.3692057           0.3032791
 Standard basis: 6-31++G(d,p) (6D, 7F)
 There are   325 symmetry adapted cartesian basis functions of A   symmetry.
 There are   325 symmetry adapted basis functions of A   symmetry.
   325 basis functions,   520 primitive gaussians,   325 cartesian basis functions
    58 alpha electrons       58 beta electrons
       nuclear repulsion energy      1016.2075392553 Hartrees.
 NAtoms=   26 NActive=   26 NUniq=   26 SFac= 1.00D+00 NAtFMM=   60 NAOKFM=F Big=F
 Integral buffers will be    131072 words long.
 Raffenetti 2 integral format.
 Two-electron integral symmetry is turned on.
 Nuclear repulsion after empirical dispersion term =     1016.1926707398 Hartrees.
 One-electron integrals computed using PRISM.
 NBasis=   325 RedAO= T EigKep=  2.89D-05  NBF=   325
 NBsUse=   325 1.00D-06 EigRej= -1.00D+00 NBFU=   325
 Initial guess from the checkpoint file:  "/local_scratch/slurm.5787650/Gau-867465.chk"
 B after Tr=     0.000000    0.000000   -0.000000
         Rot=    0.999906   -0.013348    0.002739    0.001340 Ang=  -1.57 deg.
 ExpMin= 3.60D-02 ExpMax= 7.00D+03 ExpMxC= 1.05D+03 IAcc=3 IRadAn=         5 AccDes= 0.00D+00
 Harris functional with IExCor= 4639 and IRadAn=       5 diagonalized for initial guess.
 HarFok:  IExCor= 4639 AccDes= 0.00D+00 IRadAn=         5 IDoV= 1 UseB2=F ITyADJ=14
 ICtDFT=  3500011 ScaDFX=  1.000000  1.000000  1.000000  1.000000
 FoFCou: FMM=F IPFlag=           0 FMFlag=      100000 FMFlg1=           0
         NFxFlg=           0 DoJE=T BraDBF=F KetDBF=T FulRan=T
         wScrn=  0.000000 ICntrl=       500 IOpCl=  0 I1Cent=   200000004 NGrid=           0
         NMat0=    1 NMatS0=      1 NMatT0=    0 NMatD0=    1 NMtDS0=    0 NMtDT0=    0
 Petite list used in FoFCou.
 Requested convergence on RMS density matrix=1.00D-10 within 128 cycles.
 Requested convergence on MAX density matrix=1.00D-08.
 Requested convergence on             energy=1.00D-08.
 No special actions if energy rises.
 SCF Done:  E(RwB97XD) =  -985.239149036     A.U. after   16 cycles
            NFock= 16  Conv=0.72D-10     -V/T= 2.0083
 Calling FoFJK, ICntrl=      2127 FMM=F ISym2X=0 I1Cent= 0 IOpClX= 0 NMat=1 NMatS=1 NMatT=0.
 ***** Axes restored to original set *****
 -------------------------------------------------------------------
 Center     Atomic                   Forces (Hartrees/Bohr)
 Number     Number              X              Y              Z
 -------------------------------------------------------------------
      1        6          -0.001332386   -0.004283664    0.002364379
      2        8           0.001651798    0.002881195   -0.001963457
      3        8           0.000964000    0.001935298   -0.000726783
      4        6          -0.000049252   -0.001052977   -0.000020539
      5        9           0.000337873    0.000302804    0.000121432
      6        9          -0.000527538    0.000637169    0.000185695
      7        9           0.000128994    0.000205977   -0.000033873
      8        8           0.000510279   -0.001240610   -0.000081465
      9        1          -0.000286124   -0.000202245    0.000794160
     10        1          -0.000221486    0.001720661   -0.000693601
     11        1          -0.000360335   -0.000446993   -0.000116270
     12        8           0.000280744    0.000191106    0.000260963
     13        1          -0.000478518    0.000349213   -0.000038719
     14        1          -0.000017112   -0.000250399   -0.000036080
     15        8           0.001175070    0.000867638    0.001617107
     16        1          -0.000027926   -0.000329868   -0.000036038
     17        1          -0.000016188   -0.000854496   -0.001096354
     18        8          -0.000141810    0.001341341   -0.000254948
     19        1          -0.000879071   -0.001132638   -0.000386116
     20        1          -0.000545227   -0.000339738   -0.000495124
     21        8          -0.000853967    0.001031090   -0.000128065
     22        1           0.000038803   -0.000757994   -0.000060089
     23        1           0.001035605   -0.000296208    0.000213674
     24        8           0.000088041    0.000656489    0.000497668
     25        1          -0.000534760   -0.000967665    0.000727761
     26        1           0.000060492    0.000035514   -0.000615319
 -------------------------------------------------------------------
 Cartesian Forces:  Max     0.004283664 RMS     0.000966510

 GradGradGradGradGradGradGradGradGradGradGradGradGradGradGradGradGradGrad
 Berny optimization.
 Using GEDIIS/GDIIS optimizer.
 FormGI is forming the generalized inverse of G from B-inverse, IUseBI=4.
 Internal  Forces:  Max     0.005352726 RMS     0.001304032
 Search for a local minimum.
 Step number   5 out of a maximum of  156
 All quantities printed in internal units (Hartrees-Bohrs-Radians)
 Mixed Optimization -- RFO/linear search
 Update second derivatives using D2CorX and points    4    5
 DE= -1.05D-03 DEPred=-1.01D-03 R= 1.04D+00
 TightC=F SS=  1.41D+00  RLast= 6.15D-01 DXNew= 8.4853D-01 1.8462D+00
 Trust test= 1.04D+00 RLast= 6.15D-01 DXMaxT set to 8.49D-01
 ITU=  1  0  0  1  0
 Use linear search instead of GDIIS.
     Eigenvalues ---   -0.00015  -0.00000   0.00052   0.00079   0.00095
     Eigenvalues ---    0.00211   0.00265   0.00389   0.00412   0.00493
     Eigenvalues ---    0.00568   0.00721   0.00824   0.01134   0.01237
     Eigenvalues ---    0.01279   0.01385   0.01422   0.01494   0.01783
     Eigenvalues ---    0.01985   0.02130   0.02218   0.02527   0.02900
     Eigenvalues ---    0.02929   0.03129   0.03207   0.03431   0.03759
     Eigenvalues ---    0.03983   0.04372   0.04612   0.05224   0.05481
     Eigenvalues ---    0.06069   0.06188   0.06692   0.07016   0.09358
     Eigenvalues ---    0.09675   0.11245   0.11381   0.13503   0.13933
     Eigenvalues ---    0.14691   0.16451   0.19765   0.21282   0.23282
     Eigenvalues ---    0.24406   0.31131   0.32687   0.34106   0.36356
     Eigenvalues ---    0.36814   0.37352   0.39609   0.45442   0.45898
     Eigenvalues ---    0.47343   0.50838   0.54204   0.54381   0.54717
     Eigenvalues ---    0.55498   0.56845   0.57127   0.57691   0.67729
     Eigenvalues ---    0.83687   1.54941
 RFO step:  Lambda=-7.37577217D-04 EMin=-1.47372024D-04
 Quartic linear search produced a step of  0.60214.
 Iteration  1 RMS(Cart)=  0.10940302 RMS(Int)=  0.03131567
 Iteration  2 RMS(Cart)=  0.03142893 RMS(Int)=  0.00197223
 Iteration  3 RMS(Cart)=  0.00144371 RMS(Int)=  0.00175296
 Iteration  4 RMS(Cart)=  0.00000345 RMS(Int)=  0.00175296
 Iteration  5 RMS(Cart)=  0.00000001 RMS(Int)=  0.00175296
 Variable       Old X    -DE/DX   Delta X   Delta X   Delta X     New X
                                 (Linear)    (Quad)   (Total)
    R1        2.35224  -0.00272  -0.00309  -0.00596  -0.00904   2.34320
    R2        2.37762  -0.00121  -0.00199  -0.00064  -0.00362   2.37400
    R3        2.93374  -0.00003   0.00321   0.00322   0.00644   2.94018
    R4        3.71827  -0.00015   0.00021   0.01601   0.01362   3.73189
    R5        3.17580   0.00049   0.01091   0.04611   0.05805   3.23385
    R6        2.72511   0.00013  -0.02495  -0.04051  -0.06577   2.65934
    R7        2.53131  -0.00016   0.00162   0.00346   0.00508   2.53640
    R8        2.54025  -0.00061  -0.00112  -0.00376  -0.00488   2.53537
    R9        2.53082   0.00012   0.00089   0.00154   0.00243   2.53325
   R10        1.90886   0.00004  -0.00188  -0.00307  -0.00454   1.90433
   R11        1.98014   0.00181   0.00961   0.02184   0.03104   2.01118
   R12        1.92062  -0.00034   0.00271  -0.00570  -0.00297   1.91765
   R13        2.97931  -0.00068   0.01489   0.02197   0.03667   3.01598
   R14        2.92481  -0.00095   0.00066   0.02975   0.03040   2.95522
   R15        1.83311   0.00004   0.00001   0.00043   0.00043   1.83354
   R16        1.81328  -0.00024  -0.00027  -0.00039  -0.00066   1.81262
   R17        4.24492   0.00057   0.02969   0.05684   0.08849   4.33341
   R18        1.82565  -0.00027  -0.00196  -0.00272  -0.00468   1.82097
   R19        1.84510  -0.00096   0.00002  -0.00036  -0.00034   1.84477
   R20        3.22889  -0.00007   0.00349   0.02978   0.03328   3.26217
   R21        1.86826  -0.00035   0.00033  -0.00439  -0.00300   1.86526
   R22        1.83215  -0.00054  -0.00252  -0.00113  -0.00365   1.82850
   R23        3.30033   0.00102   0.02763   0.05489   0.08251   3.38284
   R24        1.81737  -0.00005  -0.00046  -0.00117  -0.00162   1.81575
   R25        1.86388   0.00007  -0.00584  -0.00914  -0.01516   1.84872
   R26        1.87044  -0.00075  -0.00077  -0.00418  -0.00495   1.86548
   R27        1.81547  -0.00027  -0.00091  -0.00181  -0.00272   1.81275
    A1        2.22203   0.00109   0.00546   0.01213   0.01391   2.23594
    A2        2.05485  -0.00130  -0.00267  -0.00427  -0.00525   2.04960
    A3        2.00622   0.00022  -0.00271  -0.00766  -0.00859   1.99762
    A4        2.00780  -0.00168  -0.01483  -0.03451  -0.04671   1.96109
    A5        2.08472  -0.00092  -0.00682  -0.00061  -0.00925   2.07546
    A6        1.94068   0.00056   0.00013  -0.00298  -0.00288   1.93780
    A7        1.91466   0.00089   0.00578   0.01094   0.01669   1.93135
    A8        1.95197   0.00003  -0.00045  -0.00111  -0.00158   1.95038
    A9        1.88843  -0.00062  -0.00177  -0.00199  -0.00378   1.88465
   A10        1.88230  -0.00043  -0.00213  -0.00348  -0.00563   1.87668
   A11        1.88372  -0.00052  -0.00177  -0.00163  -0.00342   1.88030
   A12        1.91828   0.00102   0.01141   0.01978   0.03074   1.94903
   A13        1.88690  -0.00295   0.00395  -0.01708  -0.01127   1.87564
   A14        1.88288   0.00026   0.00010   0.01613   0.01433   1.89721
   A15        1.86505   0.00015  -0.00038   0.00105   0.00067   1.86572
   A16        2.47546   0.00024  -0.01846  -0.00909  -0.02847   2.44699
   A17        1.66523   0.00018  -0.01786  -0.01214  -0.02767   1.63756
   A18        1.83333   0.00026   0.00383   0.00397   0.00767   1.84101
   A19        1.85189   0.00015   0.00213  -0.00171   0.00033   1.85223
   A20        1.95705  -0.00162   0.00437  -0.04062  -0.03631   1.92073
   A21        1.77155   0.00027   0.00449   0.00479   0.01027   1.78182
   A22        1.62472   0.00036  -0.00366  -0.01574  -0.02460   1.60012
   A23        2.13910  -0.00034   0.00484   0.03919   0.04412   2.18322
   A24        2.06820   0.00022  -0.00118  -0.02323  -0.02675   2.04145
   A25        2.02806   0.00039   0.01896   0.04052   0.06085   2.08891
   A26        1.79678  -0.00073  -0.00075   0.00922   0.00525   1.80203
   A27        1.85364   0.00082  -0.00104   0.01026   0.00442   1.85806
   A28        2.72010   0.00052  -0.02253  -0.03856  -0.06436   2.65574
   A29        1.74414  -0.00535   0.00635  -0.02100  -0.01514   1.72899
   A30        2.11154   0.00161   0.01722   0.05101   0.06793   2.17946
   A31        1.88169   0.00130   0.00543   0.00679   0.01150   1.89319
   A32        2.82156  -0.00516  -0.00409  -0.00536  -0.00946   2.81210
   A33        3.71464  -0.00087  -0.00127   0.02894   0.02562   3.74026
   A34        3.10424  -0.00139   0.01221   0.03754   0.04829   3.15253
   A35        3.20888   0.00055   0.00803  -0.00713  -0.00051   3.20837
   A36        2.94053  -0.00413  -0.00395  -0.02274  -0.02668   2.91385
   A37        3.20937   0.00010   0.01463   0.03791   0.04744   3.25682
   A38        3.56001   0.00090   0.01349   0.12663   0.14315   3.70316
   A39        2.97532  -0.00255  -0.00495  -0.02926  -0.03368   2.94164
   A40        3.09018  -0.00003   0.00320   0.00738   0.00549   3.09567
   A41        3.18277   0.00362  -0.01047   0.01675   0.00630   3.18907
   A42        3.17396   0.00049   0.03069   0.03849   0.07055   3.24451
    D1       -0.62952   0.00064  -0.02081  -0.05472  -0.07525  -0.70476
    D2        2.52710   0.00020  -0.02659  -0.07150  -0.09811   2.42899
    D3       -0.42148  -0.00033   0.04053   0.09482   0.13502  -0.28647
    D4        2.70544   0.00010   0.04617   0.11122   0.15733   2.86277
    D5       -2.39562   0.00036   0.03428   0.08445   0.11867  -2.27695
    D6        1.79935   0.00019   0.03267   0.08171   0.11432   1.91366
    D7       -0.29018   0.00023   0.03133   0.07717   0.10844  -0.18174
    D8        0.75915  -0.00005   0.02909   0.06956   0.09871   0.85787
    D9       -1.32907  -0.00021   0.02747   0.06682   0.09436  -1.23471
   D10        2.86459  -0.00018   0.02614   0.06228   0.08848   2.95307
   D11       -0.36513   0.00091   0.04435   0.04874   0.09535  -0.26977
   D12        2.33627  -0.00059   0.03425  -0.05222  -0.01825   2.31803
   D13       -2.37639   0.00059   0.03958   0.10168   0.13929  -2.23711
   D14        1.73682   0.00072   0.03079   0.06026   0.09092   1.82774
   D15        0.32265  -0.00035  -0.00573  -0.04626  -0.05544   0.26720
   D16        2.37807  -0.00301   0.00676  -0.04502  -0.04118   2.33689
   D17       -1.26642  -0.00095  -0.03178  -0.09180  -0.12732  -1.39374
   D18        0.73860  -0.00067  -0.02167  -0.04340  -0.06974   0.66886
   D19        3.01747   0.00055  -0.03903  -0.10816  -0.14844   2.86902
   D20       -1.26069   0.00083  -0.02892  -0.05975  -0.09087  -1.35156
   D21        1.44953  -0.00407  -0.03638   0.11224   0.07583   1.52536
   D22       -0.56406  -0.00070  -0.05708   0.10884   0.05124  -0.51282
   D23       -0.56787  -0.00266  -0.05179   0.09625   0.04499  -0.52288
   D24       -2.58146   0.00071  -0.07248   0.09285   0.02040  -2.56106
   D25       -2.70099   0.00016  -0.06302  -0.03747  -0.09994  -2.80093
   D26       -2.69003  -0.00020  -0.02339  -0.00668  -0.03062  -2.72065
   D27        0.06026   0.00030   0.06982   0.07085   0.13815   0.19841
   D28       -2.00357   0.00045  -0.00673   0.01942   0.01266  -1.99091
   D29        0.96611  -0.00020  -0.08513   0.45110   0.36606   1.33218
   D30       -1.02609   0.00022  -0.09301   0.46763   0.37453  -0.65156
   D31        0.01280   0.00026   0.00670  -0.03233  -0.02361  -0.01082
   D32       -2.15361   0.00046   0.00178  -0.06964  -0.06456  -2.21817
   D33       -0.52875  -0.00000  -0.06295  -0.14490  -0.21011  -0.73886
   D34       -2.37440  -0.00049  -0.06704  -0.14927  -0.21562  -2.59002
   D35       -0.46786  -0.00016   0.07259   0.18251   0.25263  -0.21523
   D36        1.67168   0.00031   0.09327   0.23786   0.32749   1.99917
   D37        0.00573  -0.00023   0.14493  -0.45323  -0.30836  -0.30263
   D38        2.22651  -0.00065   0.17017  -0.40277  -0.23254   1.99398
         Item               Value     Threshold  Converged?
 Maximum Force            0.005353     0.000015     NO 
 RMS     Force            0.001304     0.000010     NO 
 Maximum Displacement     0.490039     0.000060     NO 
 RMS     Displacement     0.121078     0.000040     NO 
 Predicted change in Energy=-8.526519D-04
 GradGradGradGradGradGradGradGradGradGradGradGradGradGradGradGradGradGrad

                          Input orientation:                          
 ---------------------------------------------------------------------
 Center     Atomic      Atomic             Coordinates (Angstroms)
 Number     Number       Type             X           Y           Z
 ---------------------------------------------------------------------
      1          6           0        0.698705    0.636475   -0.240194
      2          8           0        0.871471    0.324796    0.947464
      3          8           0        0.243850   -0.075083   -1.170244
      4          6           0        1.073314    2.086301   -0.662599
      5          9           0        0.074758    2.660386   -1.351670
      6          9           0        2.166324    2.085147   -1.440661
      7          9           0        1.329200    2.862765    0.399791
      8          8           0        0.116985   -2.530731   -0.940342
      9          1           0        0.219637   -2.861239    0.006094
     10          1           0        0.193458   -1.470722   -0.996929
     11          1           0       -0.804813   -2.808066   -1.261511
     12          8           0       -0.091323    1.037975    3.467405
     13          1           0        0.462526    1.174616    2.682548
     14          1           0       -0.163663    1.886523    3.908763
     15          8           0       -2.666762   -0.574307   -0.359897
     16          1           0       -2.074040    0.032664   -0.816865
     17          1           0       -2.271435   -0.709845    0.522333
     18          8           0       -1.218324   -1.043676    1.948025
     19          1           0       -0.410225   -0.626901    1.563909
     20          1           0       -1.368469   -0.504869    2.737575
     21          8           0        0.088377   -3.359955    1.516471
     22          1           0        0.877383   -3.454652    2.056603
     23          1           0       -0.453141   -2.661982    1.936789
     24          8           0       -2.323624   -2.914758   -1.618447
     25          1           0       -2.629348   -2.048104   -1.257958
     26          1           0       -2.914515   -3.601003   -1.302052
 ---------------------------------------------------------------------
                    Distance matrix (angstroms):
                    1          2          3          4          5
     1  C    0.000000
     2  O    1.239968   0.000000
     3  O    1.256265   2.244660   0.000000
     4  C    1.555878   2.394983   2.370084   0.000000
     5  F    2.391842   3.372795   2.746689   1.342203   0.000000
     6  F    2.386144   3.237070   2.904416   1.341660   2.171052
     7  F    2.400723   2.636427   3.503420   1.340540   2.163839
     8  O    3.295421   3.505295   2.469647   4.723208   5.207560
     9  H    3.538949   3.385540   3.024404   5.064984   5.687958
    10  H    2.295256   2.732078   1.407261   3.679448   4.148010
    11  H    3.894677   4.183816   2.928688   5.276446   5.539471
    12  O    3.812038   2.790287   4.781112   4.417273   5.087562
    13  H    2.981241   1.974829   4.056301   3.520546   4.316572
    14  H    4.418160   3.504253   5.459879   4.739977   5.322393
    15  O    3.578643   3.877714   3.062278   4.599851   4.354628
    16  H    2.895730   3.445901   2.347147   3.761258   3.436317
    17  H    3.348993   3.336027   3.097483   4.517726   4.513864
    18  O    3.359495   2.690926   3.577670   4.675866   5.126414
    19  H    2.465893   1.711279   2.864946   3.810471   4.420641
    20  H    3.800392   2.984992   4.249157   4.923175   5.368768
    21  O    4.407926   3.809776   4.246527   5.948121   6.668652
    22  H    4.695159   3.938839   4.715442   6.175322   7.046575
    23  H    4.116530   3.413826   4.102621   5.624329   6.278555
    24  O    4.862644   5.223719   3.854421   6.120738   6.075002
    25  H    4.395309   4.769725   3.486512   5.581887   5.430548
    26  H    5.669138   5.899654   4.735478   6.975465   6.938531
                    6          7          8          9         10
     6  F    0.000000
     7  F    2.166271   0.000000
     8  O    5.075081   5.688165   0.000000
     9  H    5.509032   5.843830   1.007727   0.000000
    10  H    4.090636   4.692530   1.064270   1.714724   0.000000
    11  H    5.727415   6.282694   1.014778   1.630689   1.689685
    12  O    5.502968   3.841614   5.675146   5.223144   5.128834
    13  H    4.553334   2.968493   5.193681   4.848765   4.539687
    14  H    5.838205   3.936315   6.565418   6.157839   5.955203
    15  O    5.621340   5.325251   3.451631   3.700717   3.064347
    16  H    4.752105   4.590400   3.374438   3.783239   2.726562
    17  H    5.599914   5.073769   3.340598   3.331732   2.993791
    18  O    5.720889   4.913979   3.512412   3.023633   3.293668
    19  H    4.798047   4.069218   3.189639   2.795672   2.763035
    20  H    6.054800   4.907505   4.453960   3.941516   4.161611
    21  O    6.535414   6.442736   2.593136   1.595990   3.146017
    22  H    6.676946   6.546672   3.226997   2.233686   3.705103
    23  H    6.387801   6.005159   2.936009   2.054243   3.231701
    24  O    6.722373   7.127144   2.562006   3.018307   2.967697
    25  H    6.333689   6.521876   2.806449   3.221138   2.893050
    26  H    7.626693   7.917429   3.235168   3.475833   3.780304
                   11         12         13         14         15
    11  H    0.000000
    12  O    6.137079   0.000000
    13  H    5.746607   0.970268   0.000000
    14  H    7.012985   0.959199   1.550009   0.000000
    15  O    3.044575   4.886776   4.701876   5.526539   0.000000
    16  H    3.142991   4.826675   4.470360   5.423827   0.963615
    17  H    3.120194   4.059706   3.961346   4.759384   0.976208
    18  O    3.685808   2.812813   2.878472   3.680064   2.764920
    19  H    3.591125   2.548883   2.293144   3.446219   2.965763
    20  H    4.649205   2.131695   2.485204   2.922669   3.359273
    21  O    2.969772   4.814584   4.697026   5.771665   4.344119
    22  H    3.775941   4.807541   4.689780   5.748254   5.166896
    23  H    3.220891   4.020370   4.014235   4.966022   3.812253
    24  O    1.563833   6.817122   6.556231   7.633333   2.679441
    25  H    1.976483   6.188255   5.955938   6.946646   1.726265
    26  H    2.254161   7.227604   7.077286   8.051877   3.179611
                   16         17         18         19         20
    16  H    0.000000
    17  H    1.543936   0.000000
    18  O    3.087941   1.803631   0.000000
    19  H    2.978489   2.134447   0.987051   0.000000
    20  H    3.663444   2.400970   0.967598   1.520070   0.000000
    21  O    4.650846   3.685119   2.694225   2.778568   3.430016
    22  H    5.397137   4.450056   3.196338   3.145927   3.769455
    23  H    4.179838   3.019556   1.790124   2.069405   2.476332
    24  O    3.064657   3.073646   4.176404   4.361511   5.069005
    25  H    2.198300   2.255764   3.643925   3.860992   4.464938
    26  H    3.761029   3.478610   4.469898   4.830165   5.319294
                   21         22         23         24         25
    21  O    0.000000
    22  H    0.960854   0.000000
    23  H    0.978302   1.553375   0.000000
    24  O    3.980409   4.903460   4.025209   0.000000
    25  H    4.099321   5.026116   3.913966   0.987172   0.000000
    26  H    4.125474   5.067590   4.174951   0.959265   1.579481
                   26
    26  H    0.000000
 Stoichiometry    C2H13F3O8
 Framework group  C1[X(C2H13F3O8)]
 Deg. of freedom    72
 Full point group                 C1      NOp   1
 Largest Abelian subgroup         C1      NOp   1
 Largest concise Abelian subgroup C1      NOp   1
                         Standard orientation:                         
 ---------------------------------------------------------------------
 Center     Atomic      Atomic             Coordinates (Angstroms)
 Number     Number       Type             X           Y           Z
 ---------------------------------------------------------------------
      1          6           0       -0.974686   -0.290673   -0.397488
      2          8           0       -0.711565    0.894654   -0.649061
      3          8           0       -0.183674   -1.264865   -0.338721
      4          6           0       -2.460118   -0.648476   -0.103851
      5          9           0       -2.567741   -1.372768    1.021016
      6          9           0       -2.981934   -1.366197   -1.110150
      7          9           0       -3.214548    0.449034    0.048969
      8          8           0        2.083137   -1.116105   -1.307532
      9          1           0        2.381852   -0.175884   -1.513123
     10          1           0        1.097211   -1.136578   -0.907280
     11          1           0        2.722730   -1.494673   -0.616604
     12          8           0       -0.796351    3.379369    0.617708
     13          1           0       -1.203515    2.629960    0.155081
     14          1           0       -1.501791    3.841513    1.074700
     15          8           0        1.591527   -0.627908    2.073849
     16          1           0        0.762672   -1.033810    1.796728
     17          1           0        1.582976    0.269864    1.690554
     18          8           0        1.488793    1.739540    0.649273
     19          1           0        0.738733    1.412236    0.097411
     20          1           0        1.112836    2.535703    1.050554
     21          8           0        2.963303    1.309539   -1.564269
     22          1           0        2.726714    1.888306   -2.293854
     23          1           0        2.599081    1.720875   -0.754812
     24          8           0        3.471666   -1.935974    0.683366
     25          1           0        2.849091   -1.566575    1.354524
     26          1           0        4.363552   -1.672664    0.918734
 ---------------------------------------------------------------------
 Rotational constants (GHZ):           0.6827676           0.3706778           0.3074710
 Standard basis: 6-31++G(d,p) (6D, 7F)
 There are   325 symmetry adapted cartesian basis functions of A   symmetry.
 There are   325 symmetry adapted basis functions of A   symmetry.
   325 basis functions,   520 primitive gaussians,   325 cartesian basis functions
    58 alpha electrons       58 beta electrons
       nuclear repulsion energy      1020.9276863517 Hartrees.
 NAtoms=   26 NActive=   26 NUniq=   26 SFac= 1.00D+00 NAtFMM=   60 NAOKFM=F Big=F
 Integral buffers will be    131072 words long.
 Raffenetti 2 integral format.
 Two-electron integral symmetry is turned on.
 Nuclear repulsion after empirical dispersion term =     1020.9124693835 Hartrees.
 One-electron integrals computed using PRISM.
 NBasis=   325 RedAO= T EigKep=  3.42D-05  NBF=   325
 NBsUse=   325 1.00D-06 EigRej= -1.00D+00 NBFU=   325
 Initial guess from the checkpoint file:  "/local_scratch/slurm.5787650/Gau-867465.chk"
 B after Tr=    -0.000000   -0.000000   -0.000000
         Rot=    0.999939   -0.000830    0.010215    0.003997 Ang=  -1.26 deg.
 ExpMin= 3.60D-02 ExpMax= 7.00D+03 ExpMxC= 1.05D+03 IAcc=3 IRadAn=         5 AccDes= 0.00D+00
 Harris functional with IExCor= 4639 and IRadAn=       5 diagonalized for initial guess.
 HarFok:  IExCor= 4639 AccDes= 0.00D+00 IRadAn=         5 IDoV= 1 UseB2=F ITyADJ=14
 ICtDFT=  3500011 ScaDFX=  1.000000  1.000000  1.000000  1.000000
 FoFCou: FMM=F IPFlag=           0 FMFlag=      100000 FMFlg1=           0
         NFxFlg=           0 DoJE=T BraDBF=F KetDBF=T FulRan=T
         wScrn=  0.000000 ICntrl=       500 IOpCl=  0 I1Cent=   200000004 NGrid=           0
         NMat0=    1 NMatS0=      1 NMatT0=    0 NMatD0=    1 NMtDS0=    0 NMtDT0=    0
 Petite list used in FoFCou.
 Requested convergence on RMS density matrix=1.00D-10 within 128 cycles.
 Requested convergence on MAX density matrix=1.00D-08.
 Requested convergence on             energy=1.00D-08.
 No special actions if energy rises.
 SCF Done:  E(RwB97XD) =  -985.239009624     A.U. after   17 cycles
            NFock= 17  Conv=0.68D-10     -V/T= 2.0083
 Calling FoFJK, ICntrl=      2127 FMM=F ISym2X=0 I1Cent= 0 IOpClX= 0 NMat=1 NMatS=1 NMatT=0.
 ***** Axes restored to original set *****
 -------------------------------------------------------------------
 Center     Atomic                   Forces (Hartrees/Bohr)
 Number     Number              X              Y              Z
 -------------------------------------------------------------------
      1        6           0.001297968    0.003566678   -0.000397782
      2        8           0.000066973   -0.000988168    0.002247063
      3        8          -0.000594137   -0.001306433   -0.002386643
      4        6           0.000482520    0.001044442    0.000027707
      5        9          -0.000377012   -0.000832494    0.000145014
      6        9          -0.000087198   -0.000739356   -0.000029585
      7        9          -0.000235195   -0.000482564    0.000136700
      8        8          -0.000721693   -0.001898036    0.000358837
      9        1          -0.000326388    0.000407624   -0.001228592
     10        1           0.000112162    0.000098539    0.000010307
     11        1           0.000599030    0.000270235    0.000881047
     12        8          -0.000628986    0.000510776   -0.000322635
     13        1          -0.000021398   -0.000821966    0.000327274
     14        1           0.000060178    0.000245143    0.000147575
     15        8          -0.001510487   -0.000325423   -0.003511362
     16        1           0.000439342    0.000820412   -0.000701701
     17        1          -0.000667137   -0.000544668    0.001433030
     18        8           0.002003852   -0.000841938   -0.001558190
     19        1          -0.000328411    0.000277647    0.001883997
     20        1           0.000963431    0.000874733    0.001639189
     21        8           0.001520317   -0.000833096   -0.000276428
     22        1           0.000842011   -0.000871040   -0.000567158
     23        1          -0.002740119    0.001980729    0.000733837
     24        8           0.002515184    0.001437286   -0.002974952
     25        1          -0.002427030   -0.000974943    0.003398368
     26        1          -0.000237779   -0.000074116    0.000585084
 -------------------------------------------------------------------
 Cartesian Forces:  Max     0.003566678 RMS     0.001277531

 GradGradGradGradGradGradGradGradGradGradGradGradGradGradGradGradGradGrad
 Berny optimization.
 Using GEDIIS/GDIIS optimizer.
 FormGI is forming the generalized inverse of G from B-inverse, IUseBI=4.
 Internal  Forces:  Max     0.012067396 RMS     0.002474924
 Search for a local minimum.
 Step number   6 out of a maximum of  156
 All quantities printed in internal units (Hartrees-Bohrs-Radians)
 Mixed Optimization -- RFO/linear search
 Update second derivatives using D2CorX and points    6    5
 DE=  1.39D-04 DEPred=-8.53D-04 R=-1.64D-01
 Trust test=-1.64D-01 RLast= 1.02D+00 DXMaxT set to 4.24D-01
 ITU= -1  1  0  0  1  0
 Use linear search instead of GDIIS.
     Eigenvalues ---   -0.00044  -0.00000   0.00053   0.00079   0.00096
     Eigenvalues ---    0.00169   0.00262   0.00387   0.00439   0.00487
     Eigenvalues ---    0.00567   0.00714   0.00877   0.01135   0.01267
     Eigenvalues ---    0.01325   0.01370   0.01424   0.01467   0.01807
     Eigenvalues ---    0.01974   0.02168   0.02210   0.02516   0.02885
     Eigenvalues ---    0.02887   0.03110   0.03174   0.03391   0.03759
     Eigenvalues ---    0.03934   0.04353   0.04600   0.05161   0.05452
     Eigenvalues ---    0.06043   0.06123   0.06709   0.07008   0.09350
     Eigenvalues ---    0.09637   0.11219   0.11367   0.13483   0.13851
     Eigenvalues ---    0.14643   0.15120   0.19713   0.21253   0.23110
     Eigenvalues ---    0.24209   0.30437   0.32575   0.34220   0.36497
     Eigenvalues ---    0.37073   0.37326   0.39304   0.45535   0.45810
     Eigenvalues ---    0.47621   0.50772   0.54193   0.54415   0.54808
     Eigenvalues ---    0.55573   0.56861   0.57145   0.57699   0.67534
     Eigenvalues ---    0.84191   1.82238
 RFO step:  Lambda=-1.11257701D-03 EMin=-4.43651967D-04
 Quartic linear search produced a step of -0.55659.
 Iteration  1 RMS(Cart)=  0.16771869 RMS(Int)=  0.07561300
 Iteration  2 RMS(Cart)=  0.03262075 RMS(Int)=  0.03634322
 Iteration  3 RMS(Cart)=  0.04220851 RMS(Int)=  0.00230147
 Iteration  4 RMS(Cart)=  0.00558414 RMS(Int)=  0.00094183
 Iteration  5 RMS(Cart)=  0.00005528 RMS(Int)=  0.00094095
 Iteration  6 RMS(Cart)=  0.00000001 RMS(Int)=  0.00094095
 Variable       Old X    -DE/DX   Delta X   Delta X   Delta X     New X
                                 (Linear)    (Quad)   (Total)
    R1        2.34320   0.00290   0.00503  -0.00990  -0.00443   2.33877
    R2        2.37400   0.00396   0.00201   0.00004   0.00265   2.37665
    R3        2.94018  -0.00107  -0.00358   0.00418   0.00060   2.94078
    R4        3.73189   0.00066  -0.00758   0.09031   0.08380   3.81569
    R5        3.23385  -0.00063  -0.03231   0.04432   0.01132   3.24517
    R6        2.65934   0.00099   0.03661  -0.03295   0.00370   2.66303
    R7        2.53640  -0.00015  -0.00283   0.00308   0.00025   2.53665
    R8        2.53537  -0.00005   0.00271  -0.00395  -0.00123   2.53414
    R9        2.53325  -0.00022  -0.00135   0.00243   0.00108   2.53433
   R10        1.90433   0.00013   0.00252  -0.00043   0.00172   1.90605
   R11        2.01118   0.00117  -0.01728   0.02545   0.00828   2.01945
   R12        1.91765   0.00130   0.00165  -0.00227  -0.00060   1.91705
   R13        3.01598   0.00120  -0.02041   0.00866  -0.01186   3.00413
   R14        2.95522   0.00221  -0.01692   0.00846  -0.00846   2.94675
   R15        1.83354   0.00008  -0.00024  -0.00088  -0.00112   1.83242
   R16        1.81262   0.00028   0.00037  -0.00058  -0.00021   1.81241
   R17        4.33341  -0.00063  -0.04925   0.02812  -0.02191   4.31150
   R18        1.82097   0.00122   0.00261  -0.00137   0.00123   1.82220
   R19        1.84477   0.00110   0.00019  -0.00087  -0.00069   1.84408
   R20        3.26217  -0.00149  -0.01852  -0.02275  -0.04128   3.22089
   R21        1.86526  -0.00184   0.00167  -0.00677  -0.00565   1.85960
   R22        1.82850   0.00167   0.00203   0.00049   0.00253   1.83102
   R23        3.38284  -0.00115  -0.04593  -0.01138  -0.05716   3.32568
   R24        1.81575   0.00046   0.00090  -0.00195  -0.00105   1.81470
   R25        1.84872   0.00259   0.00844  -0.00013   0.00849   1.85721
   R26        1.86548   0.00059   0.00276   0.00026   0.00302   1.86850
   R27        1.81275   0.00039   0.00152  -0.00194  -0.00043   1.81232
    A1        2.23594   0.00084  -0.00774   0.02373   0.01671   2.25265
    A2        2.04960   0.00008   0.00292  -0.01243  -0.00979   2.03980
    A3        1.99762  -0.00091   0.00478  -0.01141  -0.00697   1.99065
    A4        1.96109   0.00127   0.02600  -0.03660  -0.01212   1.94897
    A5        2.07546   0.00100   0.00515   0.05380   0.05933   2.13479
    A6        1.93780  -0.00135   0.00160  -0.00110   0.00051   1.93831
    A7        1.93135  -0.00087  -0.00929   0.01258   0.00330   1.93465
    A8        1.95038  -0.00034   0.00088  -0.00203  -0.00114   1.94925
    A9        1.88465   0.00096   0.00210  -0.00321  -0.00110   1.88355
   A10        1.87668   0.00087   0.00313  -0.00453  -0.00139   1.87529
   A11        1.88030   0.00089   0.00190  -0.00226  -0.00034   1.87996
   A12        1.94903  -0.00261  -0.01711   0.01488  -0.00303   1.94599
   A13        1.87564   0.00373   0.00627  -0.02233  -0.01609   1.85954
   A14        1.89721   0.00200  -0.00798   0.01774   0.01034   1.90754
   A15        1.86572  -0.00006  -0.00037   0.00081   0.00044   1.86616
   A16        2.44699   0.00011   0.01585   0.01867   0.03421   2.48120
   A17        1.63756   0.00021   0.01540   0.01534   0.03101   1.66857
   A18        1.84101   0.00087  -0.00427   0.00748   0.00300   1.84400
   A19        1.85223  -0.00008  -0.00019   0.00376   0.00329   1.85551
   A20        1.92073   0.00009   0.02021   0.01591   0.03598   1.95671
   A21        1.78182  -0.00076  -0.00572  -0.00427  -0.01138   1.77044
   A22        1.60012  -0.00088   0.01369   0.05217   0.06490   1.66503
   A23        2.18322   0.00070  -0.02456   0.08634   0.06052   2.24374
   A24        2.04145  -0.00031   0.01489  -0.05967  -0.04184   1.99961
   A25        2.08891  -0.00048  -0.03387   0.04514   0.00993   2.09884
   A26        1.80203   0.00183  -0.00292   0.00410   0.00154   1.80357
   A27        1.85806  -0.00129  -0.00246   0.02632   0.02583   1.88389
   A28        2.65574  -0.00070   0.03582   0.03522   0.07140   2.72714
   A29        1.72899   0.01115   0.00843   0.00170   0.01003   1.73902
   A30        2.17946  -0.00258  -0.03781   0.04691   0.00902   2.18849
   A31        1.89319  -0.00548  -0.00640   0.01957   0.01303   1.90622
   A32        2.81210   0.00924   0.00526   0.00022   0.00548   2.81758
   A33        3.74026   0.00029  -0.01426  -0.05111  -0.06599   3.67426
   A34        3.15253   0.00118  -0.02688   0.02050  -0.00778   3.14474
   A35        3.20837  -0.00118   0.00028  -0.01500  -0.01585   3.19252
   A36        2.91385   0.01207   0.01485  -0.00869   0.00630   2.92014
   A37        3.25682  -0.00025  -0.02641   0.03268   0.00656   3.26337
   A38        3.70316   0.00007  -0.07968   0.14885   0.06780   3.77096
   A39        2.94164   0.00416   0.01874  -0.03082  -0.01146   2.93018
   A40        3.09567   0.00139  -0.00305  -0.01453  -0.01649   3.07919
   A41        3.18907  -0.00589  -0.00351   0.02257   0.01899   3.20806
   A42        3.24451  -0.00054  -0.03927   0.05370   0.01347   3.25798
    D1       -0.70476  -0.00070   0.04188  -0.03383   0.00914  -0.69562
    D2        2.42899  -0.00025   0.05461  -0.05324   0.00234   2.43133
    D3       -0.28647   0.00085  -0.07515   0.06468  -0.00972  -0.29618
    D4        2.86277   0.00040  -0.08757   0.08362  -0.00306   2.85972
    D5       -2.27695  -0.00026  -0.06605   0.04213  -0.02384  -2.30079
    D6        1.91366  -0.00001  -0.06363   0.03857  -0.02498   1.88869
    D7       -0.18174  -0.00031  -0.06036   0.03425  -0.02602  -0.20777
    D8        0.85787   0.00014  -0.05494   0.02550  -0.02951   0.82835
    D9       -1.23471   0.00039  -0.05252   0.02195  -0.03065  -1.26536
   D10        2.95307   0.00009  -0.04925   0.01763  -0.03170   2.92137
   D11       -0.26977  -0.00031  -0.05307   0.00375  -0.04954  -0.31931
   D12        2.31803  -0.00010   0.01016  -0.09258  -0.08231   2.23572
   D13       -2.23711  -0.00134  -0.07752   0.00743  -0.06789  -2.30500
   D14        1.82774  -0.00156  -0.05060  -0.10132  -0.15122   1.67652
   D15        0.26720  -0.00058   0.03086   0.04803   0.07983   0.34703
   D16        2.33689   0.00387   0.02292   0.03312   0.05652   2.39340
   D17       -1.39374   0.00071   0.07086  -0.22719  -0.15453  -1.54827
   D18        0.66886   0.00063   0.03882  -0.14821  -0.10836   0.56050
   D19        2.86902  -0.00380   0.08262  -0.23617  -0.15293   2.71610
   D20       -1.35156  -0.00388   0.05058  -0.15719  -0.10675  -1.45832
   D21        1.52536   0.00554  -0.04221  -0.15850  -0.20101   1.32436
   D22       -0.51282   0.00003  -0.02852  -0.20699  -0.23590  -0.74872
   D23       -0.52288   0.00235  -0.02504  -0.16823  -0.19287  -0.71575
   D24       -2.56106  -0.00316  -0.01135  -0.21672  -0.22777  -2.78883
   D25       -2.80093   0.00003   0.05563   0.03723   0.09370  -2.70724
   D26       -2.72065  -0.00016   0.01704   0.02229   0.03850  -2.68214
   D27        0.19841  -0.00099  -0.07689   0.03323  -0.04254   0.15588
   D28       -1.99091  -0.00040  -0.00704  -0.01570  -0.02295  -2.01386
   D29        1.33218  -0.00024  -0.20375  -0.32804  -0.53171   0.80047
   D30       -0.65156  -0.00125  -0.20846  -0.34630  -0.55483  -1.20639
   D31       -0.01082  -0.00081   0.01314  -0.08456  -0.07265  -0.08347
   D32       -2.21817  -0.00114   0.03593  -0.18865  -0.15409  -2.37226
   D33       -0.73886  -0.00091   0.11694   0.02686   0.14881  -0.59006
   D34       -2.59002   0.00053   0.12001  -0.02652   0.09280  -2.49723
   D35       -0.21523  -0.00107  -0.14061   0.06025  -0.07773  -0.29295
   D36        1.99917  -0.00129  -0.18228   0.12858  -0.05129   1.94789
   D37       -0.30263  -0.00042   0.17163   0.41012   0.58173   0.27910
   D38        1.99398   0.00033   0.12943   0.47602   0.60548   2.59945
         Item               Value     Threshold  Converged?
 Maximum Force            0.012067     0.000015     NO 
 RMS     Force            0.002475     0.000010     NO 
 Maximum Displacement     0.511232     0.000060     NO 
 RMS     Displacement     0.130003     0.000040     NO 
 Predicted change in Energy=-1.413236D-03
 GradGradGradGradGradGradGradGradGradGradGradGradGradGradGradGradGradGrad

                          Input orientation:                          
 ---------------------------------------------------------------------
 Center     Atomic      Atomic             Coordinates (Angstroms)
 Number     Number       Type             X           Y           Z
 ---------------------------------------------------------------------
      1          6           0        0.749394    0.663389   -0.214838
      2          8           0        0.957430    0.393551    0.974963
      3          8           0        0.280027   -0.068803   -1.123308
      4          6           0        1.090179    2.109400   -0.678156
      5          9           0        0.078792    2.641086   -1.382622
      6          9           0        2.182903    2.116414   -1.455464
      7          9           0        1.325065    2.921017    0.363325
      8          8           0        0.123250   -2.535551   -0.975618
      9          1           0        0.166024   -2.884580   -0.030262
     10          1           0        0.221511   -1.471839   -1.005165
     11          1           0       -0.786413   -2.798385   -1.339704
     12          8           0       -0.073676    1.163497    3.515416
     13          1           0        0.500991    1.260628    2.740439
     14          1           0       -0.181947    2.038001    3.894055
     15          8           0       -2.740840   -0.718552   -0.281351
     16          1           0       -2.188583   -0.073951   -0.738860
     17          1           0       -2.345779   -0.821840    0.604951
     18          8           0       -1.099735   -0.974497    2.045598
     19          1           0       -0.302466   -0.567487    1.636845
     20          1           0       -1.193120   -0.445990    2.852317
     21          8           0       -0.073005   -3.389071    1.458211
     22          1           0        0.673187   -3.623736    2.015259
     23          1           0       -0.540885   -2.635119    1.880738
     24          8           0       -2.295191   -2.914079   -1.716255
     25          1           0       -2.654899   -2.155772   -1.193528
     26          1           0       -2.845909   -3.685977   -1.572585
 ---------------------------------------------------------------------
                    Distance matrix (angstroms):
                    1          2          3          4          5
     1  C    0.000000
     2  O    1.237625   0.000000
     3  O    1.257669   2.252862   0.000000
     4  C    1.556195   2.386328   2.366237   0.000000
     5  F    2.392637   3.373666   2.729695   1.342337   0.000000
     6  F    2.388594   3.221337   2.916580   1.341008   2.169763
     7  F    2.400531   2.626279   3.498744   1.341110   2.163305
     8  O    3.347247   3.616665   2.476134   4.753841   5.192802
     9  H    3.600344   3.518941   3.022639   5.119928   5.689417
    10  H    2.337195   2.818185   1.409217   3.699567   4.132674
    11  H    3.950685   4.311279   2.938493   5.295809   5.508018
    12  O    3.852576   2.847788   4.812633   4.453688   5.118329
    13  H    3.025237   2.019175   4.092036   3.571322   4.368472
    14  H    4.431699   3.538855   5.461317   4.746421   5.317425
    15  O    3.754453   4.061071   3.202609   4.778229   4.522199
    16  H    3.074082   3.612914   2.498372   3.939669   3.595392
    17  H    3.529597   3.539107   3.232461   4.695140   4.671278
    18  O    3.348361   2.692535   3.572953   4.661006   5.119966
    19  H    2.459714   1.717271   2.864687   3.803211   4.422383
    20  H    3.796251   2.975593   4.256528   4.920133   5.392819
    21  O    4.460703   3.950134   4.220551   6.012507   6.667545
    22  H    4.833072   4.159520   4.758438   6.348008   7.151705
    23  H    4.115388   3.498317   4.035365   5.631942   6.234730
    24  O    4.931738   5.363079   3.883160   6.146033   6.050369
    25  H    4.527109   4.924462   3.601966   5.699378   5.524370
    26  H    5.804022   6.131716   4.801799   7.062520   6.972925
                    6          7          8          9         10
     6  F    0.000000
     7  F    2.165933   0.000000
     8  O    5.110108   5.745543   0.000000
     9  H    5.577539   5.933232   1.008637   0.000000
    10  H    4.114048   4.731573   1.068649   1.717367   0.000000
    11  H    5.743299   6.330103   1.014459   1.621483   1.699280
    12  O    5.541647   3.870534   5.821608   5.386670   5.240972
    13  H    4.600739   3.014409   5.325669   4.997173   4.644786
    14  H    5.849446   3.939144   6.687619   6.305010   6.040208
    15  O    5.801622   5.494875   3.462153   3.633811   3.141158
    16  H    4.941772   4.746617   3.385277   3.734423   2.798850
    17  H    5.778201   5.248091   3.395749   3.311728   3.099347
    18  O    5.708492   4.887201   3.613908   3.091885   3.361577
    19  H    4.789860   4.054673   3.298405   2.892689   2.841236
    20  H    6.043213   4.886008   4.555456   4.012886   4.234822
    21  O    6.624877   6.555196   2.586607   1.589716   3.135401
    22  H    6.875644   6.781417   3.229849   2.233321   3.735992
    23  H    6.412982   6.054334   2.934239   2.052772   3.203577
    24  O    6.739970   7.174905   2.557476   2.983458   2.986552
    25  H    6.459451   6.636090   2.812441   3.137188   2.962597
    26  H    7.679219   8.049667   3.239714   3.477461   3.825367
                   11         12         13         14         15
    11  H    0.000000
    12  O    6.306877   0.000000
    13  H    5.897505   0.969673   0.000000
    14  H    7.151800   0.959087   1.549691   0.000000
    15  O    3.043945   5.007126   4.853642   5.619656   0.000000
    16  H    3.122440   4.909478   4.595697   5.472735   0.964268
    17  H    3.181201   4.192233   4.123237   4.866114   0.975844
    18  O    3.858110   2.790014   2.835650   3.651612   2.858921
    19  H    3.751128   2.564698   2.281549   3.449361   3.106118
    20  H    4.824129   2.069614   2.407296   2.877134   3.505653
    21  O    2.947234   4.995795   4.857292   5.949649   4.156331
    22  H    3.750656   5.072067   4.940906   6.026309   5.036873
    23  H    3.233913   4.161723   4.123280   5.101013   3.631482
    24  O    1.559354   6.995151   6.716319   7.775891   2.660431
    25  H    1.981302   6.313035   6.091595   7.041784   1.704423
    26  H    2.254678   7.555821   7.367009   8.351333   3.237891
                   16         17         18         19         20
    16  H    0.000000
    17  H    1.545922   0.000000
    18  O    3.122464   1.910863   0.000000
    19  H    3.073270   2.303178   0.984060   0.000000
    20  H    3.745118   2.553535   0.968935   1.511753   0.000000
    21  O    4.504754   3.533303   2.688748   2.836530   3.443823
    22  H    5.326901   4.353590   3.187889   3.230442   3.779132
    23  H    4.017062   2.858891   1.759874   2.095574   2.482270
    24  O    3.005494   3.125384   4.398026   4.552003   5.308284
    25  H    2.181319   2.260411   3.782312   4.008442   4.629148
    26  H    3.764825   3.632503   4.846906   5.147283   5.727913
                   21         22         23         24         25
    21  O    0.000000
    22  H    0.960299   0.000000
    23  H    0.982794   1.571442   0.000000
    24  O    3.903967   4.820693   4.011704   0.000000
    25  H    3.901143   4.850504   3.761640   0.988768   0.000000
    26  H    4.118600   5.025986   4.282858   0.959040   1.587985
                   26
    26  H    0.000000
 Stoichiometry    C2H13F3O8
 Framework group  C1[X(C2H13F3O8)]
 Deg. of freedom    72
 Full point group                 C1      NOp   1
 Largest Abelian subgroup         C1      NOp   1
 Largest concise Abelian subgroup C1      NOp   1
                         Standard orientation:                         
 ---------------------------------------------------------------------
 Center     Atomic      Atomic             Coordinates (Angstroms)
 Number     Number       Type             X           Y           Z
 ---------------------------------------------------------------------
      1          6           0       -1.000305   -0.303015   -0.414688
      2          8           0       -0.821900    0.883402   -0.718502
      3          8           0       -0.158876   -1.233451   -0.325157
      4          6           0       -2.457206   -0.730231   -0.073118
      5          9           0       -2.497768   -1.436796    1.067492
      6          9           0       -2.972330   -1.492188   -1.049014
      7          9           0       -3.261302    0.331682    0.082914
      8          8           0        2.120062   -1.141328   -1.289103
      9          1           0        2.436993   -0.203249   -1.481226
     10          1           0        1.124487   -1.146505   -0.900754
     11          1           0        2.752858   -1.523424   -0.594338
     12          8           0       -0.983963    3.425580    0.554670
     13          1           0       -1.347723    2.660819    0.082353
     14          1           0       -1.707575    3.821536    1.044010
     15          8           0        1.795382   -0.447146    2.087167
     16          1           0        0.960359   -0.883004    1.880827
     17          1           0        1.733474    0.442034    1.689928
     18          8           0        1.348955    1.895949    0.511084
     19          1           0        0.617898    1.507041   -0.020593
     20          1           0        0.938870    2.712562    0.833278
     21          8           0        3.032847    1.270551   -1.489604
     22          1           0        2.922838    1.832545   -2.260470
     23          1           0        2.579059    1.702854   -0.732587
     24          8           0        3.521948   -1.922991    0.701978
     25          1           0        3.018406   -1.388947    1.364477
     26          1           0        4.462078   -1.803602    0.849145
 ---------------------------------------------------------------------
 Rotational constants (GHZ):           0.6719175           0.3642616           0.2985529
 Standard basis: 6-31++G(d,p) (6D, 7F)
 There are   325 symmetry adapted cartesian basis functions of A   symmetry.
 There are   325 symmetry adapted basis functions of A   symmetry.
   325 basis functions,   520 primitive gaussians,   325 cartesian basis functions
    58 alpha electrons       58 beta electrons
       nuclear repulsion energy      1013.6378995386 Hartrees.
 NAtoms=   26 NActive=   26 NUniq=   26 SFac= 1.00D+00 NAtFMM=   60 NAOKFM=F Big=F
 Integral buffers will be    131072 words long.
 Raffenetti 2 integral format.
 Two-electron integral symmetry is turned on.
 Nuclear repulsion after empirical dispersion term =     1013.6231738794 Hartrees.
 One-electron integrals computed using PRISM.
 NBasis=   325 RedAO= T EigKep=  3.86D-05  NBF=   325
 NBsUse=   325 1.00D-06 EigRej= -1.00D+00 NBFU=   325
 Lowest energy guess from the checkpoint file:  "/local_scratch/slurm.5787650/Gau-867465.chk"
 B after Tr=     0.000000   -0.000000   -0.000000
         Rot=    0.999796    0.015308    0.007314   -0.010934 Ang=   2.31 deg.
 B after Tr=     0.000000    0.000000   -0.000000
         Rot=    0.999764    0.015923   -0.002817   -0.014481 Ang=   2.49 deg.
 Requested convergence on RMS density matrix=1.00D-10 within 128 cycles.
 Requested convergence on MAX density matrix=1.00D-08.
 Requested convergence on             energy=1.00D-08.
 No special actions if energy rises.
 SCF Done:  E(RwB97XD) =  -985.239398981     A.U. after   17 cycles
            NFock= 17  Conv=0.39D-10     -V/T= 2.0083
 Calling FoFJK, ICntrl=      2127 FMM=F ISym2X=0 I1Cent= 0 IOpClX= 0 NMat=1 NMatS=1 NMatT=0.
 ***** Axes restored to original set *****
 -------------------------------------------------------------------
 Center     Atomic                   Forces (Hartrees/Bohr)
 Number     Number              X              Y              Z
 -------------------------------------------------------------------
      1        6          -0.000073597    0.005390956   -0.003442876
      2        8          -0.000506986   -0.003767858    0.004349238
      3        8          -0.000398258   -0.003043031   -0.000643994
      4        6          -0.000414113    0.001357975    0.000155062
      5        9          -0.000516031   -0.000426157   -0.000029655
      6        9           0.000787620   -0.000843227   -0.000488683
      7        9          -0.000057517   -0.000306763    0.000054690
      8        8          -0.000329019    0.000149492    0.000359863
      9        1           0.000261404    0.000871923   -0.001233169
     10        1          -0.000558256   -0.001073586    0.001464949
     11        1           0.000929256    0.000848933   -0.000170719
     12        8           0.000180825   -0.000527713   -0.000490273
     13        1           0.000220688    0.000209083   -0.000150571
     14        1          -0.000028507    0.000301009    0.000014678
     15        8           0.000177097   -0.001583661    0.000616615
     16        1           0.000552117    0.000454171    0.000567215
     17        1           0.000989219    0.002114651    0.000018170
     18        8          -0.000389867   -0.002329934   -0.001386457
     19        1           0.000664516    0.000425382   -0.001213570
     20        1          -0.001135521    0.000464432    0.000919890
     21        8          -0.001066846   -0.000225747   -0.002336514
     22        1          -0.000047273    0.000676845    0.000603706
     23        1           0.001145905    0.000548096    0.002653146
     24        8           0.001543187    0.001366429   -0.000370685
     25        1          -0.001584779   -0.000788810   -0.000386084
     26        1          -0.000345262   -0.000262891    0.000566026
 -------------------------------------------------------------------
 Cartesian Forces:  Max     0.005390956 RMS     0.001350833

 GradGradGradGradGradGradGradGradGradGradGradGradGradGradGradGradGradGrad
 Berny optimization.
 Using GEDIIS/GDIIS optimizer.
 FormGI is forming the generalized inverse of G from B-inverse, IUseBI=4.
 Internal  Forces:  Max     0.007920404 RMS     0.001608725
 Search for a local minimum.
 Step number   7 out of a maximum of  156
 All quantities printed in internal units (Hartrees-Bohrs-Radians)
 Mixed Optimization -- RFO/linear search
 Update second derivatives using D2CorX and points    5    7
 DE= -2.50D-04 DEPred=-1.41D-03 R= 1.77D-01
 Trust test= 1.77D-01 RLast= 1.03D+00 DXMaxT set to 4.24D-01
 ITU=  0 -1  1  0  0  1  0
 Use linear search instead of GDIIS.
     Eigenvalues ---   -0.00201  -0.00000   0.00050   0.00070   0.00087
     Eigenvalues ---    0.00223   0.00298   0.00392   0.00440   0.00482
     Eigenvalues ---    0.00556   0.00743   0.00856   0.01139   0.01206
     Eigenvalues ---    0.01283   0.01330   0.01389   0.01538   0.01760
     Eigenvalues ---    0.01959   0.02070   0.02216   0.02544   0.02882
     Eigenvalues ---    0.02935   0.03077   0.03367   0.03442   0.03702
     Eigenvalues ---    0.03987   0.04330   0.04621   0.05188   0.05546
     Eigenvalues ---    0.06061   0.06147   0.06725   0.06991   0.09059
     Eigenvalues ---    0.09570   0.11186   0.11369   0.13492   0.13881
     Eigenvalues ---    0.14507   0.14929   0.19680   0.21230   0.22986
     Eigenvalues ---    0.24165   0.30280   0.32589   0.34103   0.36535
     Eigenvalues ---    0.37245   0.37314   0.39188   0.45524   0.45862
     Eigenvalues ---    0.47669   0.50667   0.54184   0.54417   0.54794
     Eigenvalues ---    0.55660   0.56865   0.57145   0.57700   0.67550
     Eigenvalues ---    0.84859   1.64313
 RFO step:  Lambda=-2.15169886D-03 EMin=-2.01086202D-03
 I=     1 Eig=   -2.01D-03 Dot1=  2.93D-04
 I=     1 Stepn=  6.00D-01 RXN=   6.00D-01 EDone=F
 Mixed    1 eigenvectors in step.  Raw Step.Grad=  2.93D-04.
 RFO eigenvector is Hessian eigenvector with negative curvature.
 Taking step of  6.00D-01 in eigenvector direction(s).  Step.Grad=  7.06D-04.
 Quartic linear search produced a step of -0.42291.
 Iteration  1 RMS(Cart)=  0.09982907 RMS(Int)=  0.03605022
 Iteration  2 RMS(Cart)=  0.04347843 RMS(Int)=  0.00214963
 Iteration  3 RMS(Cart)=  0.00534394 RMS(Int)=  0.00084166
 Iteration  4 RMS(Cart)=  0.00005602 RMS(Int)=  0.00084084
 Iteration  5 RMS(Cart)=  0.00000001 RMS(Int)=  0.00084084
 Variable       Old X    -DE/DX   Delta X   Delta X   Delta X     New X
                                 (Linear)    (Quad)   (Total)
    R1        2.33877   0.00426   0.00570  -0.00509   0.00038   2.33915
    R2        2.37665   0.00050   0.00041  -0.00085   0.00001   2.37665
    R3        2.94078  -0.00015  -0.00298   0.00322   0.00025   2.94103
    R4        3.81569  -0.00054  -0.04120   0.00127  -0.03817   3.77751
    R5        3.24517   0.00004  -0.02934   0.03439   0.00479   3.24997
    R6        2.66303  -0.00181   0.02625  -0.02388   0.00269   2.66572
    R7        2.53665   0.00024  -0.00226   0.00127  -0.00098   2.53567
    R8        2.53414   0.00092   0.00258  -0.00255   0.00003   2.53417
    R9        2.53433  -0.00015  -0.00148   0.00202   0.00054   2.53487
   R10        1.90605  -0.00209   0.00119  -0.00148  -0.00033   1.90572
   R11        2.01945  -0.00306  -0.01663   0.01834   0.00206   2.02151
   R12        1.91705  -0.00291   0.00151   0.00135   0.00285   1.91990
   R13        3.00413  -0.00050  -0.01050   0.01826   0.00785   3.01197
   R14        2.94675  -0.00162  -0.00928   0.00719  -0.00209   2.94467
   R15        1.83242  -0.00045   0.00029  -0.00006   0.00024   1.83265
   R16        1.81241   0.00028   0.00037  -0.00047  -0.00010   1.81231
   R17        4.31150   0.00008  -0.02816   0.03042   0.00081   4.31231
   R18        1.82220   0.00032   0.00146  -0.00178  -0.00033   1.82188
   R19        1.84408   0.00019   0.00043  -0.00038   0.00005   1.84413
   R20        3.22089   0.00140   0.00338   0.01034   0.01372   3.23461
   R21        1.85960   0.00134   0.00366  -0.00452  -0.00124   1.85836
   R22        1.83102   0.00113   0.00048  -0.00137  -0.00090   1.83013
   R23        3.32568  -0.00110  -0.01072   0.04178   0.03082   3.35650
   R24        1.81470   0.00015   0.00113  -0.00040   0.00073   1.81543
   R25        1.85721  -0.00030   0.00282  -0.00614  -0.00346   1.85375
   R26        1.86850   0.00055   0.00082  -0.00148  -0.00066   1.86784
   R27        1.81232   0.00050   0.00133  -0.00093   0.00040   1.81272
    A1        2.25265  -0.00259  -0.01295   0.01557   0.00440   2.25704
    A2        2.03980   0.00247   0.00636  -0.01041  -0.00479   2.03501
    A3        1.99065   0.00012   0.00658  -0.00527   0.00043   1.99108
    A4        1.94897   0.00053   0.02488  -0.02522  -0.00237   1.94660
    A5        2.13479  -0.00089  -0.02118   0.00146  -0.01846   2.11633
    A6        1.93831  -0.00080   0.00100   0.00089   0.00190   1.94021
    A7        1.93465  -0.00128  -0.00845   0.00811  -0.00034   1.93431
    A8        1.94925  -0.00001   0.00115  -0.00232  -0.00115   1.94809
    A9        1.88355   0.00091   0.00207  -0.00215  -0.00007   1.88348
   A10        1.87529   0.00058   0.00297  -0.00296   0.00001   1.87530
   A11        1.87996   0.00073   0.00159  -0.00198  -0.00038   1.87958
   A12        1.94599   0.00172  -0.01172   0.00853  -0.00289   1.94311
   A13        1.85954  -0.00138   0.01157  -0.01202  -0.00068   1.85887
   A14        1.90754  -0.00296  -0.01043   0.01220   0.00172   1.90926
   A15        1.86616  -0.00016  -0.00047   0.00097   0.00050   1.86667
   A16        2.48120  -0.00042  -0.00242  -0.00538  -0.00846   2.47274
   A17        1.66857  -0.00044  -0.00142  -0.00960  -0.01139   1.65718
   A18        1.84400  -0.00179  -0.00451   0.00599   0.00129   1.84530
   A19        1.85551   0.00002  -0.00153   0.00148  -0.00026   1.85526
   A20        1.95671   0.00250   0.00014  -0.03892  -0.03889   1.91782
   A21        1.77044   0.00053   0.00047   0.00735   0.00936   1.77980
   A22        1.66503   0.00091  -0.01705  -0.01136  -0.02700   1.63803
   A23        2.24374  -0.00022  -0.04425   0.01583  -0.02813   2.21561
   A24        1.99961  -0.00012   0.02901  -0.01277   0.01874   2.01836
   A25        2.09884  -0.00015  -0.02994   0.02299  -0.00739   2.09145
   A26        1.80357  -0.00051  -0.00287  -0.00160  -0.00294   1.80063
   A27        1.88389   0.00090  -0.01279   0.00478  -0.00563   1.87826
   A28        2.72714  -0.00101  -0.00298  -0.03010  -0.03246   2.69468
   A29        1.73902  -0.00385   0.00216  -0.00653  -0.00406   1.73496
   A30        2.18849   0.00035  -0.03254   0.01781  -0.01452   2.17397
   A31        1.90622   0.00257  -0.01037   0.00027  -0.00966   1.89656
   A32        2.81758  -0.00476   0.00168  -0.01146  -0.00978   2.80781
   A33        3.67426   0.00084   0.01707  -0.00764   0.01141   3.68567
   A34        3.14474   0.00060  -0.01713   0.01620  -0.00042   3.14433
   A35        3.19252   0.00161   0.00692  -0.01154  -0.00354   3.18898
   A36        2.92014  -0.00792   0.00862   0.00172   0.01033   2.93047
   A37        3.26337   0.00027  -0.02284   0.01811  -0.00322   3.26015
   A38        3.77096   0.00037  -0.08921   0.05185  -0.03723   3.73373
   A39        2.93018  -0.00129   0.01909  -0.01973   0.00034   2.93053
   A40        3.07919  -0.00152   0.00465   0.00646   0.01225   3.09143
   A41        3.20806   0.00338  -0.01069   0.00698  -0.00372   3.20434
   A42        3.25798  -0.00042  -0.03554   0.02512  -0.01214   3.24584
    D1       -0.69562   0.00045   0.02796  -0.02306   0.00603  -0.68959
    D2        2.43133   0.00027   0.04050  -0.03206   0.00908   2.44041
    D3       -0.29618  -0.00036  -0.05299   0.05404   0.00060  -0.29558
    D4        2.85972  -0.00020  -0.06524   0.06288  -0.00235   2.85737
    D5       -2.30079  -0.00001  -0.04010   0.01059  -0.02914  -2.32993
    D6        1.88869   0.00022  -0.03778   0.00732  -0.03009   1.85860
    D7       -0.20777   0.00017  -0.03485   0.00587  -0.02861  -0.23638
    D8        0.82835  -0.00020  -0.02926   0.00312  -0.02652   0.80183
    D9       -1.26536   0.00004  -0.02694  -0.00015  -0.02747  -1.29282
   D10        2.92137  -0.00001  -0.02402  -0.00160  -0.02598   2.89539
   D11       -0.31931  -0.00084  -0.01938   0.05234   0.03109  -0.28822
   D12        2.23572   0.00031   0.04253   0.00643   0.04934   2.28506
   D13       -2.30500   0.00080  -0.03019   0.04466   0.01499  -2.29001
   D14        1.67652   0.00061   0.02550   0.02717   0.05296   1.72948
   D15        0.34703   0.00033  -0.01031  -0.05109  -0.06127   0.28576
   D16        2.39340  -0.00233  -0.00649  -0.05295  -0.05930   2.33410
   D17       -1.54827  -0.00069   0.11920  -0.00426   0.11665  -1.43162
   D18        0.56050   0.00021   0.07532   0.02041   0.09625   0.65674
   D19        2.71610   0.00309   0.12745  -0.01177   0.11637   2.83247
   D20       -1.45832   0.00399   0.08358   0.01289   0.09596  -1.36236
   D21        1.32436  -0.00196   0.05294   0.07460   0.12757   1.45193
   D22       -0.74872   0.00029   0.07809   0.07481   0.15324  -0.59548
   D23       -0.71575   0.00014   0.06254   0.06478   0.12699  -0.58877
   D24       -2.78883   0.00239   0.08770   0.06499   0.15266  -2.63617
   D25       -2.70724  -0.00040   0.00264  -0.04867  -0.04573  -2.75297
   D26       -2.68214   0.00050  -0.00333  -0.01366  -0.01729  -2.69943
   D27        0.15588   0.00027  -0.04044   0.05327   0.01544   0.17132
   D28       -2.01386  -0.00023   0.00435   0.01432   0.01854  -1.99532
   D29        0.80047   0.00028   0.07006   0.26922   0.33937   1.13984
   D30       -1.20639   0.00113   0.07625   0.28113   0.35728  -0.84910
   D31       -0.08347   0.00005   0.04071  -0.00114   0.03915  -0.04432
   D32       -2.37226  -0.00020   0.09247  -0.01622   0.07547  -2.29679
   D33       -0.59006   0.00060   0.02593  -0.01994   0.00711  -0.58295
   D34       -2.49723  -0.00082   0.05194  -0.02578   0.02741  -2.46981
   D35       -0.29295   0.00121  -0.07397   0.01225  -0.06028  -0.35324
   D36        1.94789   0.00123  -0.11681   0.04133  -0.07388   1.87401
   D37        0.27910   0.00098  -0.11561  -0.27699  -0.39254  -0.11344
   D38        2.59945   0.00039  -0.15772  -0.25968  -0.41746   2.18200
         Item               Value     Threshold  Converged?
 Maximum Force            0.007920     0.000015     NO 
 RMS     Force            0.001609     0.000010     NO 
 Maximum Displacement     0.407211     0.000060     NO 
 RMS     Displacement     0.079291     0.000040     NO 
 Predicted change in Energy=-8.717973D-04
 GradGradGradGradGradGradGradGradGradGradGradGradGradGradGradGradGradGrad

                          Input orientation:                          
 ---------------------------------------------------------------------
 Center     Atomic      Atomic             Coordinates (Angstroms)
 Number     Number       Type             X           Y           Z
 ---------------------------------------------------------------------
      1          6           0        0.729632    0.654761   -0.229103
      2          8           0        0.913806    0.375680    0.962706
      3          8           0        0.269710   -0.062997   -1.153783
      4          6           0        1.099232    2.100416   -0.671403
      5          9           0        0.125697    2.642083   -1.419265
      6          9           0        2.226932    2.103398   -1.397096
      7          9           0        1.291322    2.906132    0.383709
      8          8           0        0.109469   -2.531179   -0.985894
      9          1           0        0.194174   -2.870746   -0.040106
     10          1           0        0.203152   -1.466340   -1.026899
     11          1           0       -0.815614   -2.801076   -1.307709
     12          8           0       -0.100023    1.092080    3.499853
     13          1           0        0.467045    1.212288    2.722362
     14          1           0       -0.190717    1.951642    3.915396
     15          8           0       -2.692117   -0.653692   -0.301015
     16          1           0       -2.114622   -0.033904   -0.761278
     17          1           0       -2.280452   -0.800834    0.571456
     18          8           0       -1.167215   -1.000968    1.982399
     19          1           0       -0.366307   -0.585741    1.590974
     20          1           0       -1.293150   -0.476009    2.786436
     21          8           0        0.019374   -3.364077    1.465380
     22          1           0        0.794350   -3.502004    2.016110
     23          1           0       -0.512204   -2.648451    1.874756
     24          8           0       -2.333208   -2.932439   -1.636036
     25          1           0       -2.662902   -2.103495   -1.210450
     26          1           0       -2.889060   -3.662773   -1.357098
 ---------------------------------------------------------------------
                    Distance matrix (angstroms):
                    1          2          3          4          5
     1  C    0.000000
     2  O    1.237826   0.000000
     3  O    1.257672   2.255399   0.000000
     4  C    1.556326   2.383151   2.366675   0.000000
     5  F    2.393883   3.381048   2.721889   1.341817   0.000000
     6  F    2.388444   3.205928   2.929708   1.341024   2.169300
     7  F    2.399938   2.623155   3.496183   1.341394   2.163127
     8  O    3.332799   3.590798   2.479070   4.746600   5.191408
     9  H    3.570943   3.473152   3.021496   5.092162   5.683138
    10  H    2.326527   2.802962   1.410639   3.694737   4.127843
    11  H    3.936240   4.270534   2.949355   5.300579   5.525078
    12  O    3.845086   2.824569   4.809078   4.455820   5.162478
    13  H    3.015117   1.998974   4.085314   3.564558   4.394759
    14  H    4.439123   3.524486   5.474243   4.767056   5.388453
    15  O    3.664095   3.957181   3.138241   4.700705   4.478023
    16  H    2.974433   3.508740   2.416598   3.859049   3.551462
    17  H    3.438060   3.426448   3.166098   4.624306   4.648247
    18  O    3.351150   2.695474   3.574937   4.668836   5.149248
    19  H    2.460204   1.719808   2.865565   3.805468   4.440997
    20  H    3.803125   2.986975   4.258924   4.931339   5.424347
    21  O    4.418913   3.877946   4.221351   5.965954   6.663815
    22  H    4.724813   4.019995   4.706403   6.221156   7.070976
    23  H    4.108477   3.465647   4.058079   5.624178   6.264761
    24  O    4.922240   5.314152   3.904029   6.167802   6.096597
    25  H    4.481106   4.864335   3.573102   5.667194   5.508212
    26  H    5.745294   6.012685   4.793490   7.042087   6.988836
                    6          7          8          9         10
     6  F    0.000000
     7  F    2.165874   0.000000
     8  O    5.111952   5.730353   0.000000
     9  H    5.542170   5.895394   1.008462   0.000000
    10  H    4.120166   4.721487   1.069739   1.716449   0.000000
    11  H    5.772256   6.314451   1.015966   1.622142   1.702427
    12  O    5.515214   3.864839   5.770079   5.321827   5.208542
    13  H    4.567408   3.002972   5.281342   4.937293   4.615371
    14  H    5.838717   3.947189   6.648943   6.248965   6.021961
    15  O    5.744562   5.385999   3.441352   3.648846   3.093523
    16  H    4.880719   4.642764   3.351629   3.728042   2.737609
    17  H    5.711941   5.151156   3.336339   3.283644   3.027528
    18  O    5.707741   4.885248   3.575225   3.072454   3.339214
    19  H    4.783818   4.049494   3.263639   2.862832   2.820105
    20  H    6.045350   4.887890   4.519019   3.992021   4.214403
    21  O    6.554415   6.488712   2.590479   1.593869   3.137935
    22  H    6.717351   6.631434   3.228558   2.233096   3.708550
    23  H    6.386544   6.027380   2.929769   2.053065   3.213832
    24  O    6.797913   7.162785   2.559368   2.989725   2.992259
    25  H    6.453159   6.578267   2.814139   3.181393   2.941755
    26  H    7.708677   7.978503   3.226371   3.445011   3.807246
                   11         12         13         14         15
    11  H    0.000000
    12  O    6.227469   0.000000
    13  H    5.830418   0.969798   0.000000
    14  H    7.089404   0.959035   1.550040   0.000000
    15  O    3.024227   4.920698   4.754261   5.551837   0.000000
    16  H    3.105357   4.845996   4.511512   5.432778   0.964096
    17  H    3.110945   4.112529   4.028374   4.808851   0.975871
    18  O    3.766805   2.796858   2.849010   3.661684   2.767653
    19  H    3.675860   2.555349   2.281979   3.445589   2.998939
    20  H    4.732441   2.095571   2.439824   2.895410   3.394265
    21  O    2.950288   4.900068   4.766920   5.856926   4.221199
    22  H    3.759130   4.909888   4.778125   5.858319   5.063339
    23  H    3.200536   4.099073   4.072183   5.042660   3.669477
    24  O    1.558251   6.896464   6.634441   7.698240   2.665292
    25  H    1.977005   6.242355   6.021462   6.987856   1.711682
    26  H    2.245915   7.346925   7.188300   8.160998   3.195100
                   16         17         18         19         20
    16  H    0.000000
    17  H    1.546564   0.000000
    18  O    3.059502   1.808344   0.000000
    19  H    2.982317   2.179365   0.983403   0.000000
    20  H    3.668316   2.446715   0.968461   1.516644   0.000000
    21  O    4.538942   3.557881   2.694362   2.807787   3.436399
    22  H    5.310717   4.340248   3.178688   3.167405   3.756023
    23  H    4.043794   2.870362   1.776183   2.087244   2.482043
    24  O    3.035537   3.069127   4.264175   4.448514   5.164690
    25  H    2.187596   2.240175   3.694175   3.927582   4.527696
    26  H    3.758117   3.504343   4.604584   4.952124   5.465461
                   21         22         23         24         25
    21  O    0.000000
    22  H    0.960685   0.000000
    23  H    0.980961   1.567041   0.000000
    24  O    3.916597   4.841920   3.965143   0.000000
    25  H    3.992961   4.931441   3.800128   0.988417   0.000000
    26  H    4.063815   4.997188   4.138015   0.959252   1.582403
                   26
    26  H    0.000000
 Stoichiometry    C2H13F3O8
 Framework group  C1[X(C2H13F3O8)]
 Deg. of freedom    72
 Full point group                 C1      NOp   1
 Largest Abelian subgroup         C1      NOp   1
 Largest concise Abelian subgroup C1      NOp   1
                         Standard orientation:                         
 ---------------------------------------------------------------------
 Center     Atomic      Atomic             Coordinates (Angstroms)
 Number     Number       Type             X           Y           Z
 ---------------------------------------------------------------------
      1          6           0       -0.993302   -0.302599   -0.397038
      2          8           0       -0.781300    0.883328   -0.681370
      3          8           0       -0.181495   -1.259570   -0.313890
      4          6           0       -2.466554   -0.690154   -0.078478
      5          9           0       -2.540914   -1.441074    1.031054
      6          9           0       -3.004135   -1.390862   -1.087617
      7          9           0       -3.231419    0.394194    0.117757
      8          8           0        2.099576   -1.174547   -1.280986
      9          1           0        2.400833   -0.238545   -1.504911
     10          1           0        1.105630   -1.179295   -0.885526
     11          1           0        2.744019   -1.524760   -0.577970
     12          8           0       -0.867328    3.419699    0.558636
     13          1           0       -1.259429    2.658894    0.102631
     14          1           0       -1.577654    3.860582    1.028536
     15          8           0        1.710119   -0.490355    2.069104
     16          1           0        0.879692   -0.917898    1.830192
     17          1           0        1.689830    0.385623    1.639482
     18          8           0        1.422057    1.813113    0.562134
     19          1           0        0.676368    1.452608    0.031978
     20          1           0        1.041090    2.630691    0.914762
     21          8           0        2.977480    1.246193   -1.563624
     22          1           0        2.773257    1.808810   -2.315070
     23          1           0        2.593600    1.666773   -0.764854
     24          8           0        3.531000   -1.889822    0.716454
     25          1           0        2.955846   -1.445047    1.386036
     26          1           0        4.443382   -1.646552    0.885406
 ---------------------------------------------------------------------
 Rotational constants (GHZ):           0.6798337           0.3660624           0.3023002
 Standard basis: 6-31++G(d,p) (6D, 7F)
 There are   325 symmetry adapted cartesian basis functions of A   symmetry.
 There are   325 symmetry adapted basis functions of A   symmetry.
   325 basis functions,   520 primitive gaussians,   325 cartesian basis functions
    58 alpha electrons       58 beta electrons
       nuclear repulsion energy      1017.2864236323 Hartrees.
 NAtoms=   26 NActive=   26 NUniq=   26 SFac= 1.00D+00 NAtFMM=   60 NAOKFM=F Big=F
 Integral buffers will be    131072 words long.
 Raffenetti 2 integral format.
 Two-electron integral symmetry is turned on.
 Nuclear repulsion after empirical dispersion term =     1017.2714067242 Hartrees.
 One-electron integrals computed using PRISM.
 NBasis=   325 RedAO= T EigKep=  3.69D-05  NBF=   325
 NBsUse=   325 1.00D-06 EigRej= -1.00D+00 NBFU=   325
 Initial guess from the checkpoint file:  "/local_scratch/slurm.5787650/Gau-867465.chk"
 B after Tr=    -0.000000    0.000000    0.000000
         Rot=    0.999967   -0.002847   -0.000570    0.007644 Ang=  -0.94 deg.
 ExpMin= 3.60D-02 ExpMax= 7.00D+03 ExpMxC= 1.05D+03 IAcc=3 IRadAn=         5 AccDes= 0.00D+00
 Harris functional with IExCor= 4639 and IRadAn=       5 diagonalized for initial guess.
 HarFok:  IExCor= 4639 AccDes= 0.00D+00 IRadAn=         5 IDoV= 1 UseB2=F ITyADJ=14
 ICtDFT=  3500011 ScaDFX=  1.000000  1.000000  1.000000  1.000000
 FoFCou: FMM=F IPFlag=           0 FMFlag=      100000 FMFlg1=           0
         NFxFlg=           0 DoJE=T BraDBF=F KetDBF=T FulRan=T
         wScrn=  0.000000 ICntrl=       500 IOpCl=  0 I1Cent=   200000004 NGrid=           0
         NMat0=    1 NMatS0=      1 NMatT0=    0 NMatD0=    1 NMtDS0=    0 NMtDT0=    0
 Petite list used in FoFCou.
 Requested convergence on RMS density matrix=1.00D-10 within 128 cycles.
 Requested convergence on MAX density matrix=1.00D-08.
 Requested convergence on             energy=1.00D-08.
 No special actions if energy rises.
 SCF Done:  E(RwB97XD) =  -985.239202095     A.U. after   15 cycles
            NFock= 15  Conv=0.85D-10     -V/T= 2.0083
 Calling FoFJK, ICntrl=      2127 FMM=F ISym2X=0 I1Cent= 0 IOpClX= 0 NMat=1 NMatS=1 NMatT=0.
 ***** Axes restored to original set *****
 -------------------------------------------------------------------
 Center     Atomic                   Forces (Hartrees/Bohr)
 Number     Number              X              Y              Z
 -------------------------------------------------------------------
      1        6           0.001029969    0.007414110   -0.003750420
      2        8          -0.001249533   -0.005249323    0.003661673
      3        8          -0.000398948   -0.003838233    0.000349250
      4        6          -0.000646734    0.001906162    0.000024642
      5        9          -0.000510592   -0.000529956   -0.000024857
      6        9           0.000911052   -0.001047550   -0.000500126
      7        9          -0.000038000   -0.000399196    0.000013125
      8        8          -0.000822102    0.000683835    0.000647497
      9        1           0.000345980    0.000972078   -0.001450204
     10        1          -0.000421460   -0.001832446    0.001184654
     11        1           0.001157877    0.000800525    0.000096781
     12        8          -0.000279284   -0.000392895   -0.000473222
     13        1           0.000189094    0.000006072    0.000057693
     14        1           0.000025077    0.000389984    0.000041536
     15        8          -0.001461341   -0.001401846   -0.003696983
     16        1           0.000342788    0.000681204    0.000292303
     17        1           0.000179130    0.002138480    0.001888528
     18        8          -0.000114352   -0.003085854   -0.000235512
     19        1           0.001990012    0.001174609   -0.000006897
     20        1          -0.000066046    0.000818636    0.000988672
     21        8          -0.000630117   -0.000897526   -0.002067206
     22        1          -0.000142307    0.000451785    0.000338824
     23        1           0.000803903    0.001075534    0.002292572
     24        8           0.001681415    0.001464863   -0.002035195
     25        1          -0.001632769   -0.001023196    0.001956166
     26        1          -0.000242713   -0.000279854    0.000406705
 -------------------------------------------------------------------
 Cartesian Forces:  Max     0.007414110 RMS     0.001679047

 GradGradGradGradGradGradGradGradGradGradGradGradGradGradGradGradGradGrad
 Berny optimization.
 Using GEDIIS/GDIIS optimizer.
 FormGI is forming the generalized inverse of G from B-inverse, IUseBI=4.
 Internal  Forces:  Max     0.008947481 RMS     0.002034389
 Search for a local minimum.
 Step number   8 out of a maximum of  156
 All quantities printed in internal units (Hartrees-Bohrs-Radians)
 Mixed Optimization -- RFO/linear search
 Update second derivatives using D2CorX and points    8    7
 ITU=  0  0 -1  1  0  0  1  0
 Use linear search instead of GDIIS.
     Eigenvalues ---   -0.00000   0.00055   0.00061   0.00081   0.00093
     Eigenvalues ---    0.00240   0.00345   0.00400   0.00447   0.00493
     Eigenvalues ---    0.00576   0.00777   0.00901   0.01145   0.01271
     Eigenvalues ---    0.01335   0.01362   0.01443   0.01598   0.01874
     Eigenvalues ---    0.01972   0.02224   0.02258   0.02564   0.02892
     Eigenvalues ---    0.02967   0.03103   0.03393   0.03574   0.03834
     Eigenvalues ---    0.04057   0.04360   0.04649   0.05259   0.05659
     Eigenvalues ---    0.06098   0.06391   0.06772   0.07000   0.09407
     Eigenvalues ---    0.09656   0.11214   0.11388   0.13554   0.13990
     Eigenvalues ---    0.14697   0.17803   0.19978   0.21281   0.23293
     Eigenvalues ---    0.24642   0.31305   0.32831   0.34434   0.36632
     Eigenvalues ---    0.37307   0.37776   0.39265   0.45604   0.46047
     Eigenvalues ---    0.48046   0.50827   0.54199   0.54425   0.54855
     Eigenvalues ---    0.55800   0.56872   0.57188   0.57715   0.67824
     Eigenvalues ---    0.86396   2.32131
 RFO step:  Lambda=-9.85952321D-04 EMin=-2.11805415D-06
 Quartic linear search produced a step of -0.68183.
 Iteration  1 RMS(Cart)=  0.13186848 RMS(Int)=  0.01243773
 Iteration  2 RMS(Cart)=  0.02643784 RMS(Int)=  0.00204908
 Iteration  3 RMS(Cart)=  0.00065498 RMS(Int)=  0.00200519
 Iteration  4 RMS(Cart)=  0.00000046 RMS(Int)=  0.00200519
 Variable       Old X    -DE/DX   Delta X   Delta X   Delta X     New X
                                 (Linear)    (Quad)   (Total)
    R1        2.33915   0.00483  -0.00026   0.00202   0.00177   2.34092
    R2        2.37665   0.00172  -0.00000  -0.00360  -0.00450   2.37215
    R3        2.94103   0.00000  -0.00017  -0.00279  -0.00295   2.93808
    R4        3.77751   0.00019   0.02603  -0.03094  -0.00898   3.76854
    R5        3.24997  -0.00061  -0.00327  -0.01826  -0.02183   3.22814
    R6        2.66572  -0.00106  -0.00183  -0.03937  -0.04132   2.62440
    R7        2.53567   0.00017   0.00067   0.00156   0.00223   2.53789
    R8        2.53417   0.00103  -0.00002  -0.00124  -0.00126   2.53291
    R9        2.53487  -0.00023  -0.00037  -0.00090  -0.00127   2.53360
   R10        1.90572  -0.00077   0.00023  -0.00523  -0.00473   1.90099
   R11        2.02151  -0.00293  -0.00140   0.00549   0.00380   2.02531
   R12        1.91990  -0.00033  -0.00194  -0.00455  -0.00649   1.91341
   R13        3.01197   0.00074  -0.00535   0.02217   0.01622   3.02819
   R14        2.94467   0.00124   0.00142   0.00739   0.00881   2.95347
   R15        1.83265  -0.00020  -0.00016   0.00042   0.00025   1.83290
   R16        1.81231   0.00037   0.00007   0.00013   0.00019   1.81251
   R17        4.31231  -0.00057  -0.00055   0.02101   0.02455   4.33686
   R18        1.82188   0.00057   0.00022  -0.00097  -0.00075   1.82113
   R19        1.84413   0.00144  -0.00003   0.00203   0.00199   1.84612
   R20        3.23461   0.00038  -0.00935   0.01292   0.00357   3.23818
   R21        1.85836   0.00126   0.00085   0.00376   0.00545   1.86382
   R22        1.83013   0.00127   0.00061   0.00169   0.00230   1.83243
   R23        3.35650  -0.00196  -0.02101   0.00586  -0.01480   3.34170
   R24        1.81543   0.00001  -0.00050  -0.00023  -0.00073   1.81470
   R25        1.85375  -0.00045   0.00236   0.00072   0.00313   1.85687
   R26        1.86784   0.00135   0.00045  -0.00146  -0.00100   1.86683
   R27        1.81272   0.00047  -0.00027   0.00060   0.00033   1.81305
    A1        2.25704  -0.00237  -0.00300  -0.01945  -0.02519   2.23185
    A2        2.03501   0.00276   0.00327   0.01606   0.02135   2.05637
    A3        1.99108  -0.00038  -0.00029   0.00334   0.00373   1.99481
    A4        1.94660   0.00260   0.00162   0.02439   0.03222   1.97882
    A5        2.11633   0.00110   0.01259  -0.01737  -0.00651   2.10982
    A6        1.94021  -0.00087  -0.00130  -0.00612  -0.00742   1.93280
    A7        1.93431  -0.00163   0.00023   0.00051   0.00073   1.93504
    A8        1.94809   0.00001   0.00079   0.00123   0.00201   1.95011
    A9        1.88348   0.00108   0.00005   0.00191   0.00195   1.88543
   A10        1.87530   0.00069  -0.00001   0.00076   0.00075   1.87606
   A11        1.87958   0.00087   0.00026   0.00198   0.00223   1.88181
   A12        1.94311  -0.00097   0.00197   0.00734   0.00916   1.95227
   A13        1.85887   0.00402   0.00046   0.01001   0.01239   1.87126
   A14        1.90926  -0.00099  -0.00117  -0.01355  -0.01718   1.89208
   A15        1.86667  -0.00026  -0.00034   0.00072   0.00038   1.86704
   A16        2.47274  -0.00042   0.00577  -0.00342   0.00359   2.47633
   A17        1.65718  -0.00029   0.00777   0.00125   0.01134   1.66852
   A18        1.84530  -0.00098  -0.00088  -0.00158  -0.00240   1.84290
   A19        1.85526  -0.00032   0.00017  -0.00073  -0.00048   1.85478
   A20        1.91782   0.00390   0.02652  -0.00012   0.02643   1.94426
   A21        1.77980  -0.00019  -0.00638  -0.00227  -0.00772   1.77208
   A22        1.63803   0.00023   0.01841  -0.01383  -0.00008   1.63795
   A23        2.21561   0.00085   0.01918   0.05719   0.07551   2.29111
   A24        2.01836  -0.00063  -0.01278  -0.02381  -0.03806   1.98030
   A25        2.09145  -0.00044   0.00504   0.00325   0.00970   2.10115
   A26        1.80063   0.00104   0.00200   0.02083   0.02199   1.82261
   A27        1.87826  -0.00110   0.00384  -0.01088  -0.00931   1.86895
   A28        2.69468  -0.00171   0.02214  -0.06756  -0.04631   2.64837
   A29        1.73496   0.00895   0.00277   0.01366   0.01644   1.75140
   A30        2.17397  -0.00278   0.00990  -0.00748   0.00241   2.17638
   A31        1.89656  -0.00268   0.00659  -0.00460   0.00201   1.89856
   A32        2.80781   0.00795   0.00667  -0.01377  -0.00710   2.80070
   A33        3.68567   0.00139  -0.00778   0.07908   0.06384   3.74951
   A34        3.14433   0.00263   0.00028   0.01333   0.01290   3.15722
   A35        3.18898  -0.00020   0.00241   0.02657   0.02838   3.21736
   A36        2.93047   0.00604  -0.00704   0.00528  -0.00165   2.92883
   A37        3.26015   0.00021   0.00220   0.02115   0.01726   3.27741
   A38        3.73373  -0.00018   0.02538   0.15671   0.18670   3.92043
   A39        2.93053   0.00376  -0.00023   0.01560   0.01527   2.94580
   A40        3.09143  -0.00030  -0.00835  -0.01836  -0.03027   3.06116
   A41        3.20434  -0.00428   0.00254  -0.00008   0.00238   3.20671
   A42        3.24584  -0.00067   0.00828   0.05605   0.06706   3.31290
    D1       -0.68959  -0.00063  -0.00411  -0.03139  -0.03700  -0.72659
    D2        2.44041  -0.00008  -0.00619  -0.03718  -0.04583   2.39458
    D3       -0.29558   0.00109  -0.00041   0.08238   0.08005  -0.21554
    D4        2.85737   0.00054   0.00160   0.08797   0.08851   2.94588
    D5       -2.32993  -0.00037   0.01987   0.06565   0.08602  -2.24391
    D6        1.85860  -0.00008   0.02052   0.06696   0.08798   1.94657
    D7       -0.23638  -0.00008   0.01951   0.06329   0.08330  -0.15308
    D8        0.80183   0.00007   0.01808   0.06058   0.07816   0.87999
    D9       -1.29282   0.00037   0.01873   0.06189   0.08012  -1.21271
   D10        2.89539   0.00037   0.01772   0.05822   0.07543   2.97082
   D11       -0.28822  -0.00131  -0.02120   0.01400  -0.00671  -0.29494
   D12        2.28506   0.00079  -0.03364  -0.10222  -0.13252   2.15255
   D13       -2.29001  -0.00017  -0.01022   0.12431   0.11328  -2.17674
   D14        1.72948  -0.00094  -0.03611   0.06412   0.02948   1.75896
   D15        0.28576   0.00027   0.04178  -0.05032  -0.01164   0.27412
   D16        2.33410   0.00382   0.04043  -0.03956  -0.00245   2.33166
   D17       -1.43162   0.00097  -0.07954  -0.01833  -0.10004  -1.53166
   D18        0.65674   0.00091  -0.06562  -0.00690  -0.07761   0.57914
   D19        2.83247  -0.00083  -0.07934  -0.01662  -0.09656   2.73590
   D20       -1.36236  -0.00090  -0.06543  -0.00520  -0.07413  -1.43648
   D21        1.45193   0.00600  -0.08698   0.01805  -0.06920   1.38273
   D22       -0.59548   0.00062  -0.10448   0.01418  -0.09056  -0.68603
   D23       -0.58877   0.00381  -0.08658   0.00993  -0.07640  -0.66516
   D24       -2.63617  -0.00158  -0.10409   0.00606  -0.09776  -2.73393
   D25       -2.75297  -0.00032   0.03118  -0.00917   0.02245  -2.73052
   D26       -2.69943   0.00037   0.01179  -0.03656  -0.02522  -2.72465
   D27        0.17132  -0.00035  -0.01053   0.01964   0.00425   0.17557
   D28       -1.99532  -0.00096  -0.01264   0.00174  -0.01085  -2.00617
   D29        1.13984   0.00014  -0.23139   0.05936  -0.17206   0.96778
   D30       -0.84910  -0.00042  -0.24361   0.06165  -0.18193  -1.03103
   D31       -0.04432  -0.00056  -0.02669  -0.06648  -0.09126  -0.13558
   D32       -2.29679  -0.00149  -0.05146  -0.12167  -0.16895  -2.46574
   D33       -0.58295   0.00012  -0.00485  -0.16988  -0.17607  -0.75902
   D34       -2.46981  -0.00009  -0.01869  -0.17383  -0.19168  -2.66149
   D35       -0.35324   0.00086   0.04110   0.16739   0.20580  -0.14743
   D36        1.87401   0.00035   0.05037   0.17746   0.22510   2.09911
   D37       -0.11344   0.00090   0.26764  -0.01260   0.25503   0.14159
   D38        2.18200   0.00158   0.28463  -0.01563   0.26902   2.45102
         Item               Value     Threshold  Converged?
 Maximum Force            0.008947     0.000015     NO 
 RMS     Force            0.002034     0.000010     NO 
 Maximum Displacement     0.492431     0.000060     NO 
 RMS     Displacement     0.134058     0.000040     NO 
 Predicted change in Energy=-6.296964D-04
 GradGradGradGradGradGradGradGradGradGradGradGradGradGradGradGradGradGrad

                          Input orientation:                          
 ---------------------------------------------------------------------
 Center     Atomic      Atomic             Coordinates (Angstroms)
 Number     Number       Type             X           Y           Z
 ---------------------------------------------------------------------
      1          6           0        0.768306    0.613835   -0.205966
      2          8           0        0.984037    0.294558    0.971343
      3          8           0        0.321776   -0.107986   -1.130812
      4          6           0        1.049055    2.085406   -0.621836
      5          9           0       -0.016113    2.614948   -1.245242
      6          9           0        2.095113    2.154296   -1.457043
      7          9           0        1.320008    2.858216    0.439712
      8          8           0        0.114896   -2.550629   -0.961103
      9          1           0        0.176490   -2.915571   -0.025698
     10          1           0        0.240743   -1.486528   -0.983328
     11          1           0       -0.810528   -2.770472   -1.308213
     12          8           0       -0.207171    1.237893    3.348822
     13          1           0        0.408636    1.289219    2.601217
     14          1           0       -0.351514    2.135378    3.654813
     15          8           0       -2.654681   -0.592581   -0.250350
     16          1           0       -2.101644    0.034325   -0.729783
     17          1           0       -2.215598   -0.723713    0.612433
     18          8           0       -1.052086   -1.077133    2.045566
     19          1           0       -0.239120   -0.692070    1.641120
     20          1           0       -1.186596   -0.490856    2.806136
     21          8           0       -0.012336   -3.472047    1.465116
     22          1           0        0.751071   -3.728377    1.988258
     23          1           0       -0.458485   -2.739845    1.945080
     24          8           0       -2.330369   -2.825758   -1.668373
     25          1           0       -2.658398   -2.034903   -1.175562
     26          1           0       -2.909185   -3.567851   -1.481904
 ---------------------------------------------------------------------
                    Distance matrix (angstroms):
                    1          2          3          4          5
     1  C    0.000000
     2  O    1.238763   0.000000
     3  O    1.255290   2.240465   0.000000
     4  C    1.554763   2.397829   2.366211   0.000000
     5  F    2.387438   3.361214   2.746203   1.342994   0.000000
     6  F    2.387180   3.254254   2.892934   1.340356   2.171253
     7  F    2.399692   2.639668   3.501623   1.340722   2.164132
     8  O    3.318284   3.547512   2.457256   4.741369   5.175044
     9  H    3.583218   3.457044   3.020749   5.111411   5.666659
    10  H    2.300899   2.746906   1.388775   3.680048   4.117848
    11  H    3.893738   4.220337   2.898692   5.244875   5.444062
    12  O    3.738652   2.821571   4.707259   4.250001   4.799813
    13  H    2.909602   1.994223   3.985946   3.381142   4.090626
    14  H    4.298221   3.517574   5.328058   4.500424   4.934878
    15  O    3.629635   3.939520   3.141552   4.585551   4.270842
    16  H    2.974362   3.533126   2.460497   3.761049   3.357789
    17  H    3.370830   3.376885   3.139473   4.480238   4.408554
    18  O    3.352998   2.679793   3.593900   4.640203   5.053130
    19  H    2.476292   1.708259   2.887795   3.807195   4.395132
    20  H    3.756960   2.948727   4.233360   4.835934   5.237339
    21  O    4.482896   3.927326   4.262321   6.030523   6.663150
    22  H    4.865154   4.156008   4.797929   6.379770   7.161136
    23  H    4.168836   3.498091   4.122694   5.669637   6.248813
    24  O    4.855020   5.262106   3.835249   6.052708   5.927571
    25  H    4.438269   4.827310   3.549148   5.570347   5.348611
    26  H    5.713007   6.007811   4.746898   6.954616   6.830290
                    6          7          8          9         10
     6  F    0.000000
     7  F    2.166558   0.000000
     8  O    5.128697   5.715784   0.000000
     9  H    5.606551   5.904309   1.005962   0.000000
    10  H    4.113233   4.697516   1.071748   1.721439   0.000000
    11  H    5.719986   6.267101   1.012534   1.624839   1.690927
    12  O    5.407092   3.663419   5.747354   5.365244   5.137180
    13  H    4.479067   2.822137   5.246031   4.963349   4.536731
    14  H    5.667223   3.695044   6.594155   6.271925   5.914501
    15  O    5.618006   5.308704   3.465499   3.669099   3.117673
    16  H    4.757726   4.588004   3.412997   3.793088   2.804292
    17  H    5.581030   5.035926   3.353333   3.306590   3.026872
    18  O    5.710978   4.867501   3.545856   3.029750   3.318616
    19  H    4.811346   4.059407   3.217318   2.809799   2.783731
    20  H    5.995093   4.806174   4.486495   3.969450   4.169976
    21  O    6.681025   6.549720   2.598411   1.602451   3.162470
    22  H    6.948553   6.790059   3.238911   2.246512   3.757213
    23  H    6.484437   6.063618   2.968244   2.077990   3.261182
    24  O    6.665620   7.076498   2.560322   2.998464   2.978832
    25  H    6.342278   6.509949   2.828980   3.183450   2.956804
    26  H    7.601748   7.929250   3.232806   3.473815   3.808218
                   11         12         13         14         15
    11  H    0.000000
    12  O    6.174059   0.000000
    13  H    5.766377   0.969930   0.000000
    14  H    6.993546   0.959138   1.550444   0.000000
    15  O    3.043549   4.721756   4.588738   5.291184   0.000000
    16  H    3.141409   4.655386   4.355666   5.167403   0.963700
    17  H    3.138842   3.920395   3.859243   4.572229   0.976926
    18  O    3.764782   2.787777   2.835856   3.660697   2.841537
    19  H    3.653058   2.577212   2.294968   3.473047   3.069608
    20  H    4.718681   2.059698   2.399047   2.883526   3.392304
    21  O    2.969962   5.076400   4.913003   6.029347   4.268037
    22  H    3.771326   5.237671   5.066483   6.194895   5.142347
    23  H    3.272429   4.225642   4.173221   5.167440   3.775439
    24  O    1.562910   6.796578   6.531813   7.540891   2.665155
    25  H    1.993310   6.098340   5.892414   6.785681   1.713571
    26  H    2.251742   7.330209   7.160373   8.090386   3.230128
                   16         17         18         19         20
    16  H    0.000000
    17  H    1.545689   0.000000
    18  O    3.168513   1.879503   0.000000
    19  H    3.101262   2.228377   0.986289   0.000000
    20  H    3.689967   2.434214   0.969681   1.515078   0.000000
    21  O    4.634376   3.624192   2.674624   2.794760   3.473430
    22  H    5.448272   4.440948   3.206829   3.212498   3.860702
    23  H    4.189378   2.988006   1.768353   2.081802   2.515853
    24  O    3.018831   3.103843   4.299423   4.458553   5.175057
    25  H    2.188698   2.261021   3.724678   3.948393   4.517101
    26  H    3.767423   3.599504   4.700588   5.015241   5.551801
                   21         22         23         24         25
    21  O    0.000000
    22  H    0.960299   0.000000
    23  H    0.982616   1.562717   0.000000
    24  O    3.950914   4.866307   4.070427   0.000000
    25  H    4.005023   4.949959   3.882650   0.987885   0.000000
    26  H    4.133502   5.046312   4.293686   0.959427   1.583246
                   26
    26  H    0.000000
 Stoichiometry    C2H13F3O8
 Framework group  C1[X(C2H13F3O8)]
 Deg. of freedom    72
 Full point group                 C1      NOp   1
 Largest Abelian subgroup         C1      NOp   1
 Largest concise Abelian subgroup C1      NOp   1
                         Standard orientation:                         
 ---------------------------------------------------------------------
 Center     Atomic      Atomic             Coordinates (Angstroms)
 Number     Number       Type             X           Y           Z
 ---------------------------------------------------------------------
      1          6           0       -0.967734   -0.301400   -0.480700
      2          8           0       -0.735554    0.871362   -0.805132
      3          8           0       -0.152727   -1.251865   -0.390523
      4          6           0       -2.430295   -0.675431   -0.108809
      5          9           0       -2.473468   -1.304829    1.076783
      6          9           0       -2.964019   -1.489450   -1.030256
      7          9           0       -3.212368    0.409735   -0.017641
      8          8           0        2.148691   -1.146630   -1.245222
      9          1           0        2.480585   -0.219602   -1.451194
     10          1           0        1.132437   -1.140142   -0.904883
     11          1           0        2.731672   -1.515913   -0.504284
     12          8           0       -1.008301    3.249395    0.688799
     13          1           0       -1.339973    2.514652    0.149437
     14          1           0       -1.748768    3.574881    1.204274
     15          8           0        1.581568   -0.438141    2.099341
     16          1           0        0.764479   -0.891701    1.864041
     17          1           0        1.538893    0.428988    1.651399
     18          8           0        1.405388    1.873893    0.456846
     19          1           0        0.698305    1.494025   -0.116303
     20          1           0        0.955787    2.646199    0.833255
     21          8           0        3.109225    1.253250   -1.509204
     22          1           0        3.031114    1.783708   -2.305876
     23          1           0        2.652164    1.743019   -0.790348
     24          8           0        3.419058   -1.904997    0.844346
     25          1           0        2.858981   -1.398777    1.481505
     26          1           0        4.342412   -1.747592    1.052053
 ---------------------------------------------------------------------
 Rotational constants (GHZ):           0.6920481           0.3685396           0.3089550
 Standard basis: 6-31++G(d,p) (6D, 7F)
 There are   325 symmetry adapted cartesian basis functions of A   symmetry.
 There are   325 symmetry adapted basis functions of A   symmetry.
   325 basis functions,   520 primitive gaussians,   325 cartesian basis functions
    58 alpha electrons       58 beta electrons
       nuclear repulsion energy      1021.0700236062 Hartrees.
 NAtoms=   26 NActive=   26 NUniq=   26 SFac= 1.00D+00 NAtFMM=   60 NAOKFM=F Big=F
 Integral buffers will be    131072 words long.
 Raffenetti 2 integral format.
 Two-electron integral symmetry is turned on.
 Nuclear repulsion after empirical dispersion term =     1021.0548387149 Hartrees.
 One-electron integrals computed using PRISM.
 NBasis=   325 RedAO= T EigKep=  3.79D-05  NBF=   325
 NBsUse=   325 1.00D-06 EigRej= -1.00D+00 NBFU=   325
 Lowest energy guess from the checkpoint file:  "/local_scratch/slurm.5787650/Gau-867465.chk"
 B after Tr=    -0.000000    0.000000    0.000000
         Rot=    0.999937    0.001680    0.010034    0.004639 Ang=   1.28 deg.
 B after Tr=    -0.000000   -0.000000   -0.000000
         Rot=    0.999929    0.004459    0.010654   -0.002952 Ang=   1.37 deg.
 Requested convergence on RMS density matrix=1.00D-10 within 128 cycles.
 Requested convergence on MAX density matrix=1.00D-08.
 Requested convergence on             energy=1.00D-08.
 No special actions if energy rises.
 SCF Done:  E(RwB97XD) =  -985.239782664     A.U. after   16 cycles
            NFock= 16  Conv=0.94D-10     -V/T= 2.0083
 Calling FoFJK, ICntrl=      2127 FMM=F ISym2X=0 I1Cent= 0 IOpClX= 0 NMat=1 NMatS=1 NMatT=0.
 ***** Axes restored to original set *****
 -------------------------------------------------------------------
 Center     Atomic                   Forces (Hartrees/Bohr)
 Number     Number              X              Y              Z
 -------------------------------------------------------------------
      1        6          -0.000117153    0.001248114    0.000143454
      2        8           0.001433648    0.001120299    0.004241209
      3        8          -0.001336347   -0.000937823   -0.004878366
      4        6           0.000490241    0.000486921    0.000034628
      5        9          -0.000359395   -0.000469084    0.000089848
      6        9           0.000133821   -0.000449536   -0.000123970
      7        9          -0.000125579   -0.000199333    0.000232720
      8        8           0.000174721   -0.000649629    0.000671367
      9        1          -0.000223169    0.000178609   -0.001015528
     10        1           0.000053319   -0.000355172    0.000093837
     11        1          -0.000015681   -0.000332709    0.000446276
     12        8          -0.000017478   -0.000071982   -0.000129982
     13        1           0.000548350   -0.000254209    0.000181575
     14        1          -0.000106280    0.000167567    0.000129200
     15        8           0.000018729   -0.000384484    0.000242094
     16        1           0.000416877    0.000560693   -0.000228087
     17        1          -0.000193332   -0.000234336    0.000350193
     18        8           0.001241160   -0.000139483   -0.001429991
     19        1          -0.001006843    0.000081155    0.000344458
     20        1          -0.000699124    0.000297298    0.000646149
     21        8          -0.000326587    0.000993616    0.000573305
     22        1           0.000623714   -0.000563523   -0.000173286
     23        1          -0.000528087   -0.000165299   -0.000498448
     24        8           0.000649147    0.000864024   -0.001053573
     25        1          -0.000665760   -0.000615091    0.000783989
     26        1          -0.000062910   -0.000176603    0.000326928
 -------------------------------------------------------------------
 Cartesian Forces:  Max     0.004878366 RMS     0.000925053

 GradGradGradGradGradGradGradGradGradGradGradGradGradGradGradGradGradGrad
 Berny optimization.
 Using GEDIIS/GDIIS optimizer.
 FormGI is forming the generalized inverse of G from B-inverse, IUseBI=4.
 Internal  Forces:  Max     0.004374308 RMS     0.000802119
 Search for a local minimum.
 Step number   9 out of a maximum of  156
 All quantities printed in internal units (Hartrees-Bohrs-Radians)
 Mixed Optimization -- En-DIIS/RFO-DIIS
 Update second derivatives using D2CorX and points    7    9
 DE= -3.84D-04 DEPred=-6.30D-04 R= 6.09D-01
 TightC=F SS=  1.41D+00  RLast= 5.95D-01 DXNew= 7.1352D-01 1.7843D+00
 Trust test= 6.09D-01 RLast= 5.95D-01 DXMaxT set to 7.14D-01
 ITU=  1  0  0 -1  1  0  0  1  0
 Use linear search instead of GDIIS.
     Eigenvalues ---   -0.00000   0.00057   0.00060   0.00084   0.00157
     Eigenvalues ---    0.00289   0.00346   0.00393   0.00451   0.00488
     Eigenvalues ---    0.00570   0.00752   0.00877   0.01141   0.01261
     Eigenvalues ---    0.01327   0.01341   0.01427   0.01615   0.01855
     Eigenvalues ---    0.01972   0.02195   0.02243   0.02507   0.02872
     Eigenvalues ---    0.02967   0.03083   0.03347   0.03542   0.03813
     Eigenvalues ---    0.03987   0.04341   0.04596   0.05054   0.05623
     Eigenvalues ---    0.06074   0.06306   0.06750   0.06984   0.09267
     Eigenvalues ---    0.09649   0.11183   0.11387   0.13493   0.13589
     Eigenvalues ---    0.14702   0.18009   0.19607   0.21334   0.23487
     Eigenvalues ---    0.24728   0.31253   0.32752   0.34656   0.36403
     Eigenvalues ---    0.36870   0.37316   0.39016   0.45511   0.45885
     Eigenvalues ---    0.48322   0.50817   0.54221   0.54473   0.54798
     Eigenvalues ---    0.55541   0.56871   0.57151   0.57697   0.67894
     Eigenvalues ---    0.83029   2.14527
 RFO step:  Lambda=-4.31036708D-04 EMin=-2.14552597D-06
 Quartic linear search produced a step of -0.26626.
 Iteration  1 RMS(Cart)=  0.09159736 RMS(Int)=  0.00354773
 Iteration  2 RMS(Cart)=  0.00499029 RMS(Int)=  0.00088131
 Iteration  3 RMS(Cart)=  0.00001142 RMS(Int)=  0.00088129
 Iteration  4 RMS(Cart)=  0.00000001 RMS(Int)=  0.00088129
 Variable       Old X    -DE/DX   Delta X   Delta X   Delta X     New X
                                 (Linear)    (Quad)   (Total)
    R1        2.34092   0.00353  -0.00057   0.00828   0.00763   2.34856
    R2        2.37215   0.00437   0.00120   0.00650   0.00758   2.37973
    R3        2.93808  -0.00063   0.00072  -0.00279  -0.00207   2.93601
    R4        3.76854  -0.00010   0.01255  -0.00148   0.00905   3.77758
    R5        3.22814  -0.00011   0.00453  -0.00692  -0.00304   3.22510
    R6        2.62440   0.00059   0.01029   0.01678   0.02721   2.65161
    R7        2.53789   0.00006  -0.00033   0.00190   0.00157   2.53946
    R8        2.53291   0.00016   0.00033   0.00085   0.00118   2.53408
    R9        2.53360   0.00004   0.00020  -0.00313  -0.00293   2.53067
   R10        1.90099  -0.00120   0.00135  -0.00454  -0.00302   1.89797
   R11        2.02531   0.00017  -0.00156  -0.00905  -0.01048   2.01483
   R12        1.91341  -0.00034   0.00097   0.00138   0.00235   1.91576
   R13        3.02819  -0.00017  -0.00641  -0.01392  -0.02022   3.00797
   R14        2.95347  -0.00027  -0.00179  -0.00773  -0.00952   2.94395
   R15        1.83290   0.00008  -0.00013  -0.00016  -0.00028   1.83262
   R16        1.81251   0.00021  -0.00003   0.00058   0.00056   1.81306
   R17        4.33686   0.00034  -0.00675  -0.03462  -0.03943   4.29743
   R18        1.82113   0.00070   0.00029   0.00186   0.00214   1.82327
   R19        1.84612   0.00025  -0.00054   0.00068   0.00014   1.84626
   R20        3.23818   0.00016  -0.00460   0.00033  -0.00427   3.23391
   R21        1.86382  -0.00068  -0.00112   0.00360   0.00216   1.86598
   R22        1.83243   0.00078  -0.00038   0.00093   0.00055   1.83299
   R23        3.34170   0.00037  -0.00427  -0.02354  -0.02760   3.31410
   R24        1.81470   0.00055   0.00000   0.00066   0.00066   1.81537
   R25        1.85687   0.00022   0.00009   0.00109   0.00144   1.85832
   R26        1.86683   0.00018   0.00044   0.00083   0.00127   1.86810
   R27        1.81305   0.00024  -0.00019   0.00142   0.00123   1.81428
    A1        2.23185   0.00122   0.00554   0.00753   0.01205   2.24391
    A2        2.05637  -0.00056  -0.00441   0.00316  -0.00050   2.05587
    A3        1.99481  -0.00065  -0.00111  -0.01068  -0.01152   1.98328
    A4        1.97882  -0.00163  -0.00795   0.00041  -0.00463   1.97419
    A5        2.10982  -0.00148   0.00665   0.00615   0.01173   2.12155
    A6        1.93280  -0.00089   0.00147  -0.00915  -0.00769   1.92511
    A7        1.93504  -0.00051  -0.00011  -0.00314  -0.00325   1.93179
    A8        1.95011  -0.00023  -0.00023   0.00571   0.00549   1.95559
    A9        1.88543   0.00065  -0.00050   0.00219   0.00166   1.88709
   A10        1.87606   0.00051  -0.00020   0.00224   0.00204   1.87810
   A11        1.88181   0.00056  -0.00049   0.00251   0.00201   1.88383
   A12        1.95227   0.00030  -0.00167  -0.01358  -0.01509   1.93718
   A13        1.87126  -0.00134  -0.00312   0.00556   0.00183   1.87309
   A14        1.89208   0.00045   0.00412  -0.01002  -0.00545   1.88663
   A15        1.86704   0.00018  -0.00023  -0.00108  -0.00131   1.86573
   A16        2.47633  -0.00029   0.00130  -0.00471  -0.00299   2.47334
   A17        1.66852  -0.00022   0.00001  -0.00813  -0.00721   1.66132
   A18        1.84290   0.00013   0.00029  -0.00338  -0.00311   1.83979
   A19        1.85478   0.00019   0.00020  -0.00362  -0.00345   1.85132
   A20        1.94426  -0.00020   0.00332   0.02190   0.02520   1.96946
   A21        1.77208   0.00023  -0.00044   0.00507   0.00461   1.77669
   A22        1.63795  -0.00026   0.00721   0.00924   0.01641   1.65436
   A23        2.29111  -0.00013  -0.01261  -0.03705  -0.04968   2.24144
   A24        1.98030   0.00082   0.00514   0.05084   0.05398   2.03427
   A25        2.10115   0.00002  -0.00061  -0.00996  -0.01067   2.09048
   A26        1.82261   0.00028  -0.00507   0.01194   0.00741   1.83002
   A27        1.86895   0.00034   0.00398   0.00357   0.00762   1.87657
   A28        2.64837   0.00071   0.02097   0.01310   0.03477   2.68314
   A29        1.75140  -0.00061  -0.00330   0.00577   0.00233   1.75373
   A30        2.17638   0.00025   0.00322  -0.03072  -0.02758   2.14880
   A31        1.89856  -0.00051   0.00204  -0.00801  -0.00621   1.89235
   A32        2.80070  -0.00055   0.00449   0.00019   0.00469   2.80539
   A33        3.74951  -0.00101  -0.02003  -0.02975  -0.05275   3.69676
   A34        3.15722  -0.00068  -0.00332  -0.01718  -0.01985   3.13738
   A35        3.21736   0.00057  -0.00661   0.00503  -0.00182   3.21555
   A36        2.92883  -0.00076  -0.00231   0.00267   0.00027   2.92910
   A37        3.27741  -0.00062  -0.00374  -0.03647  -0.04194   3.23548
   A38        3.92043   0.00006  -0.03980  -0.13558  -0.17360   3.74683
   A39        2.94580  -0.00122  -0.00416   0.01324   0.00793   2.95373
   A40        3.06116   0.00034   0.00480  -0.00057   0.00502   3.06619
   A41        3.20671   0.00089   0.00036  -0.00393  -0.00350   3.20322
   A42        3.31290  -0.00004  -0.01462  -0.04333  -0.05410   3.25879
    D1       -0.72659   0.00034   0.00824   0.02426   0.03075  -0.69583
    D2        2.39458   0.00028   0.00978   0.02433   0.03261   2.42719
    D3       -0.21554  -0.00035  -0.02147  -0.04121  -0.06252  -0.27806
    D4        2.94588  -0.00030  -0.02294  -0.04140  -0.06441   2.88147
    D5       -2.24391   0.00003  -0.01514   0.09814   0.08292  -2.16100
    D6        1.94657   0.00012  -0.01541   0.10347   0.08795   2.03453
    D7       -0.15308  -0.00009  -0.01456   0.09858   0.08392  -0.06916
    D8        0.87999  -0.00000  -0.01375   0.09839   0.08475   0.96475
    D9       -1.21271   0.00010  -0.01402   0.10372   0.08979  -1.12292
   D10        2.97082  -0.00011  -0.01317   0.09883   0.08576   3.05658
   D11       -0.29494  -0.00013  -0.00649  -0.07773  -0.08401  -0.37894
   D12        2.15255  -0.00031   0.02215   0.01173   0.03530   2.18785
   D13       -2.17674  -0.00034  -0.03415  -0.04918  -0.08416  -2.26090
   D14        1.75896  -0.00026  -0.02195  -0.01263  -0.03535   1.72362
   D15        0.27412  -0.00025   0.01941   0.00230   0.02260   0.29672
   D16        2.33166  -0.00121   0.01644  -0.00508   0.01220   2.34386
   D17       -1.53166  -0.00067  -0.00442   0.00133  -0.00308  -1.53474
   D18        0.57914  -0.00010  -0.00496   0.00473   0.00049   0.57963
   D19        2.73590  -0.00014  -0.00527   0.01424   0.00907   2.74497
   D20       -1.43648   0.00043  -0.00581   0.01763   0.01264  -1.42384
   D21        1.38273  -0.00187  -0.01554  -0.00052  -0.01585   1.36688
   D22       -0.68603  -0.00033  -0.01669   0.02139   0.00473  -0.68131
   D23       -0.66516  -0.00154  -0.01347   0.01654   0.00304  -0.66212
   D24       -2.73393  -0.00000  -0.01462   0.03845   0.02362  -2.71031
   D25       -2.73052  -0.00006   0.00620   0.03299   0.03850  -2.69202
   D26       -2.72465   0.00009   0.01132   0.00588   0.01788  -2.70677
   D27        0.17557   0.00038  -0.00524  -0.04391  -0.05238   0.12320
   D28       -2.00617  -0.00020  -0.00205  -0.00456  -0.00662  -2.01280
   D29        0.96778  -0.00029  -0.04455   0.06447   0.01992   0.98770
   D30       -1.03103  -0.00044  -0.04669   0.05957   0.01287  -1.01816
   D31       -0.13558   0.00060   0.01388   0.08397   0.09866  -0.03692
   D32       -2.46574   0.00075   0.02489   0.11860   0.14435  -2.32139
   D33       -0.75902  -0.00062   0.04499  -0.08947  -0.04493  -0.80395
   D34       -2.66149  -0.00065   0.04374  -0.09144  -0.04777  -2.70926
   D35       -0.14743  -0.00096  -0.03875   0.06223   0.02329  -0.12414
   D36        2.09911  -0.00057  -0.04027   0.05956   0.01944   2.11856
   D37        0.14159  -0.00044   0.03661  -0.07753  -0.04091   0.10068
   D38        2.45102  -0.00081   0.03952  -0.11506  -0.07554   2.37547
         Item               Value     Threshold  Converged?
 Maximum Force            0.004374     0.000015     NO 
 RMS     Force            0.000802     0.000010     NO 
 Maximum Displacement     0.373125     0.000060     NO 
 RMS     Displacement     0.090672     0.000040     NO 
 Predicted change in Energy=-3.164373D-04
 GradGradGradGradGradGradGradGradGradGradGradGradGradGradGradGradGradGrad

                          Input orientation:                          
 ---------------------------------------------------------------------
 Center     Atomic      Atomic             Coordinates (Angstroms)
 Number     Number       Type             X           Y           Z
 ---------------------------------------------------------------------
      1          6           0        0.740431    0.640516   -0.215027
      2          8           0        0.914555    0.365138    0.984308
      3          8           0        0.302677   -0.099705   -1.134961
      4          6           0        1.072570    2.084524   -0.682374
      5          9           0       -0.000649    2.644014   -1.266360
      6          9           0        2.074801    2.075276   -1.573257
      7          9           0        1.435170    2.872257    0.338105
      8          8           0        0.132162   -2.554266   -0.964997
      9          1           0        0.182872   -2.900003   -0.023380
     10          1           0        0.240815   -1.493885   -0.988914
     11          1           0       -0.788316   -2.784617   -1.321930
     12          8           0       -0.150533    1.155544    3.478420
     13          1           0        0.450970    1.237520    2.722147
     14          1           0       -0.249791    2.033553    3.852262
     15          8           0       -2.678110   -0.634719   -0.278620
     16          1           0       -2.112751   -0.001622   -0.737381
     17          1           0       -2.276596   -0.748889    0.604713
     18          8           0       -1.129083   -1.036215    2.023645
     19          1           0       -0.330893   -0.601869    1.637304
     20          1           0       -1.287396   -0.494446    2.812488
     21          8           0       -0.008491   -3.398461    1.476151
     22          1           0        0.760499   -3.625918    2.005081
     23          1           0       -0.472037   -2.659540    1.930193
     24          8           0       -2.298036   -2.856571   -1.699463
     25          1           0       -2.642472   -2.066898   -1.214668
     26          1           0       -2.856059   -3.608967   -1.489085
 ---------------------------------------------------------------------
                    Distance matrix (angstroms):
                    1          2          3          4          5
     1  C    0.000000
     2  O    1.242802   0.000000
     3  O    1.259300   2.254279   0.000000
     4  C    1.553669   2.399810   2.359752   0.000000
     5  F    2.380862   3.331124   2.763561   1.343826   0.000000
     6  F    2.384087   3.288143   2.839555   1.340980   2.173740
     7  F    2.401934   2.640884   3.505000   1.339171   2.165174
     8  O    3.337526   3.596505   2.466340   4.741584   5.208702
     9  H    3.589273   3.494559   3.015234   5.106011   5.684612
    10  H    2.324691   2.793474   1.403173   3.686569   4.154214
    11  H    3.910734   4.259044   2.904130   5.251710   5.485758
    12  O    3.834138   2.824845   4.802534   4.435221   4.975032
    13  H    3.011178   1.999012   4.085027   3.562944   4.253278
    14  H    4.411794   3.516315   5.452376   4.723786   5.160913
    15  O    3.649204   3.937251   3.147165   4.650258   4.346783
    16  H    2.970832   3.501901   2.449894   3.808057   3.426396
    17  H    3.421238   3.401264   3.178137   4.571842   4.493622
    18  O    3.364247   2.687092   3.592183   4.680686   5.063752
    19  H    2.474346   1.706648   2.887738   3.816716   4.367618
    20  H    3.816551   2.988263   4.273933   4.943135   5.304964
    21  O    4.442331   3.906225   4.218592   5.990914   6.635732
    22  H    4.809547   4.122407   4.743801   6.318936   7.112927
    23  H    4.118545   3.459192   4.067936   5.631825   6.210301
    24  O    4.864715   5.282308   3.831798   6.067114   5.976789
    25  H    4.446729   4.837637   3.542612   5.596353   5.401351
    26  H    5.711048   6.010716   4.734758   6.964248   6.877699
                    6          7          8          9         10
     6  F    0.000000
     7  F    2.167398   0.000000
     8  O    5.057321   5.730887   0.000000
     9  H    5.543909   5.917593   1.004365   0.000000
    10  H    4.055105   4.717061   1.066202   1.706687   0.000000
    11  H    5.646164   6.300780   1.013776   1.625654   1.684042
    12  O    5.596201   3.914477   5.795392   5.368540   5.208617
    13  H    4.667887   3.053633   5.298520   4.972815   4.612668
    14  H    5.902688   3.986454   6.663330   6.288702   6.010033
    15  O    5.622306   5.440432   3.471801   3.658124   3.124548
    16  H    4.748452   4.690799   3.406969   3.765673   2.798105
    17  H    5.626200   5.192397   3.394922   3.327278   3.071160
    18  O    5.734453   4.969164   3.581508   3.063535   3.340897
    19  H    4.823088   4.108095   3.286069   2.881536   2.831883
    20  H    6.094473   4.986945   4.530717   3.998817   4.217222
    21  O    6.603090   6.534616   2.586823   1.591752   3.125077
    22  H    6.858245   6.742423   3.219412   2.230529   3.712094
    23  H    6.417089   6.064071   2.959437   2.074409   3.223056
    24  O    6.592477   7.134983   2.556695   2.994335   2.967752
    25  H    6.287993   6.590411   2.828154   3.177388   2.948330
    26  H    7.525363   7.984957   3.211935   3.447611   3.783433
                   11         12         13         14         15
    11  H    0.000000
    12  O    6.242995   0.000000
    13  H    5.836777   0.969780   0.000000
    14  H    7.090630   0.959432   1.549804   0.000000
    15  O    3.046617   4.869193   4.722396   5.484578   0.000000
    16  H    3.137019   4.791900   4.480677   5.355126   0.964834
    17  H    3.173502   4.050334   3.983587   4.732494   0.976998
    18  O    3.790238   2.806731   2.855580   3.679738   2.803767
    19  H    3.705494   2.551614   2.274103   3.443554   3.030061
    20  H    4.752617   2.111490   2.455561   2.923788   3.392449
    21  O    2.968870   4.976768   4.822440   5.933878   4.224258
    22  H    3.765052   5.085576   4.925751   6.038408   5.097705
    23  H    3.269859   4.129799   4.082427   5.076304   3.720955
    24  O    1.557871   6.893425   6.623386   7.676605   2.664559
    25  H    1.991110   6.214416   5.998922   6.943515   1.711312
    26  H    2.232276   7.395711   7.222143   8.195160   3.216059
                   16         17         18         19         20
    16  H    0.000000
    17  H    1.544820   0.000000
    18  O    3.108254   1.847352   0.000000
    19  H    3.028934   2.207628   0.987432   0.000000
    20  H    3.677723   2.432597   0.969974   1.519044   0.000000
    21  O    4.567948   3.594988   2.671270   2.819724   3.443065
    22  H    5.377005   4.411607   3.205843   3.235934   3.827780
    23  H    4.107605   2.943453   1.753747   2.083198   2.476063
    24  O    3.018388   3.122821   4.306005   4.481891   5.192179
    25  H    2.184896   2.276216   3.720124   3.952651   4.530653
    26  H    3.759056   3.591631   4.684097   5.019304   5.537551
                   21         22         23         24         25
    21  O    0.000000
    22  H    0.960650   0.000000
    23  H    0.983379   1.568005   0.000000
    24  O    3.952238   4.865201   4.067861   0.000000
    25  H    3.993924   4.937361   3.866802   0.988558   0.000000
    26  H    4.116501   5.028814   4.275094   0.960077   1.580791
                   26
    26  H    0.000000
 Stoichiometry    C2H13F3O8
 Framework group  C1[X(C2H13F3O8)]
 Deg. of freedom    72
 Full point group                 C1      NOp   1
 Largest Abelian subgroup         C1      NOp   1
 Largest concise Abelian subgroup C1      NOp   1
                         Standard orientation:                         
 ---------------------------------------------------------------------
 Center     Atomic      Atomic             Coordinates (Angstroms)
 Number     Number       Type             X           Y           Z
 ---------------------------------------------------------------------
      1          6           0       -0.987008   -0.286806   -0.426898
      2          8           0       -0.765221    0.903253   -0.708193
      3          8           0       -0.169478   -1.241917   -0.354480
      4          6           0       -2.449007   -0.691545   -0.091291
      5          9           0       -2.506300   -1.269452    1.120571
      6          9           0       -2.917153   -1.566531   -0.993214
      7          9           0       -3.272051    0.364738   -0.075684
      8          8           0        2.116739   -1.171734   -1.277041
      9          1           0        2.444848   -0.243845   -1.477326
     10          1           0        1.115858   -1.152049   -0.910114
     11          1           0        2.711511   -1.551648   -0.549268
     12          8           0       -0.903307    3.409924    0.586907
     13          1           0       -1.272245    2.666851    0.084712
     14          1           0       -1.632562    3.816594    1.059470
     15          8           0        1.652220   -0.453473    2.087736
     16          1           0        0.816737   -0.878080    1.858434
     17          1           0        1.616316    0.430748    1.673743
     18          8           0        1.431961    1.854750    0.511443
     19          1           0        0.676098    1.498235   -0.014476
     20          1           0        1.048076    2.661850    0.888368
     21          8           0        3.039682    1.231687   -1.528829
     22          1           0        2.929651    1.763015   -2.321566
     23          1           0        2.598217    1.707369   -0.789999
     24          8           0        3.421134   -1.954974    0.777656
     25          1           0        2.883243   -1.444724    1.431539
     26          1           0        4.350043   -1.783127    0.948960
 ---------------------------------------------------------------------
 Rotational constants (GHZ):           0.6734937           0.3699998           0.3044518
 Standard basis: 6-31++G(d,p) (6D, 7F)
 There are   325 symmetry adapted cartesian basis functions of A   symmetry.
 There are   325 symmetry adapted basis functions of A   symmetry.
   325 basis functions,   520 primitive gaussians,   325 cartesian basis functions
    58 alpha electrons       58 beta electrons
       nuclear repulsion energy      1017.5764805538 Hartrees.
 NAtoms=   26 NActive=   26 NUniq=   26 SFac= 1.00D+00 NAtFMM=   60 NAOKFM=F Big=F
 Integral buffers will be    131072 words long.
 Raffenetti 2 integral format.
 Two-electron integral symmetry is turned on.
 Nuclear repulsion after empirical dispersion term =     1017.5615681284 Hartrees.
 One-electron integrals computed using PRISM.
 NBasis=   325 RedAO= T EigKep=  3.73D-05  NBF=   325
 NBsUse=   325 1.00D-06 EigRej= -1.00D+00 NBFU=   325
 Initial guess from the checkpoint file:  "/local_scratch/slurm.5787650/Gau-867465.chk"
 B after Tr=     0.000000    0.000000   -0.000000
         Rot=    0.999973    0.004672   -0.004774    0.003057 Ang=   0.84 deg.
 ExpMin= 3.60D-02 ExpMax= 7.00D+03 ExpMxC= 1.05D+03 IAcc=3 IRadAn=         5 AccDes= 0.00D+00
 Harris functional with IExCor= 4639 and IRadAn=       5 diagonalized for initial guess.
 HarFok:  IExCor= 4639 AccDes= 0.00D+00 IRadAn=         5 IDoV= 1 UseB2=F ITyADJ=14
 ICtDFT=  3500011 ScaDFX=  1.000000  1.000000  1.000000  1.000000
 FoFCou: FMM=F IPFlag=           0 FMFlag=      100000 FMFlg1=           0
         NFxFlg=           0 DoJE=T BraDBF=F KetDBF=T FulRan=T
         wScrn=  0.000000 ICntrl=       500 IOpCl=  0 I1Cent=   200000004 NGrid=           0
         NMat0=    1 NMatS0=      1 NMatT0=    0 NMatD0=    1 NMtDS0=    0 NMtDT0=    0
 Petite list used in FoFCou.
 Requested convergence on RMS density matrix=1.00D-10 within 128 cycles.
 Requested convergence on MAX density matrix=1.00D-08.
 Requested convergence on             energy=1.00D-08.
 No special actions if energy rises.
 SCF Done:  E(RwB97XD) =  -985.239884878     A.U. after   15 cycles
            NFock= 15  Conv=0.69D-10     -V/T= 2.0083
 Calling FoFJK, ICntrl=      2127 FMM=F ISym2X=0 I1Cent= 0 IOpClX= 0 NMat=1 NMatS=1 NMatT=0.
 ***** Axes restored to original set *****
 -------------------------------------------------------------------
 Center     Atomic                   Forces (Hartrees/Bohr)
 Number     Number              X              Y              Z
 -------------------------------------------------------------------
      1        6           0.000084227   -0.000282097    0.000353011
      2        8          -0.000892303   -0.000094841   -0.002034059
      3        8           0.000599118    0.000255170    0.001707019
      4        6           0.000704972   -0.000267866    0.000347734
      5        9          -0.000152282    0.000133235   -0.000165866
      6        9          -0.000305888    0.000340771    0.000174020
      7        9          -0.000022347   -0.000017475    0.000032960
      8        8           0.000364955    0.000824683   -0.001487689
      9        1          -0.000198900   -0.000497187    0.001146705
     10        1          -0.000277556   -0.000229227    0.000037349
     11        1          -0.000206062   -0.000148629    0.000359522
     12        8          -0.000045836   -0.000052701   -0.000162388
     13        1          -0.000130865    0.000115681   -0.000214556
     14        1           0.000035173   -0.000068151   -0.000045620
     15        8          -0.000024272    0.000740555   -0.001031753
     16        1          -0.000289902   -0.000146176    0.000110629
     17        1           0.000177059   -0.000453212    0.000036944
     18        8           0.000886007    0.001378710    0.000258271
     19        1          -0.000565576   -0.000543239    0.000115166
     20        1           0.000461516   -0.000507534   -0.000062098
     21        8           0.000082538    0.000070794    0.000326603
     22        1           0.000017423   -0.000062132    0.000044196
     23        1          -0.000211496   -0.000229552   -0.000134988
     24        8           0.000090109    0.000350441   -0.000686581
     25        1          -0.000274429   -0.000739838    0.001018711
     26        1           0.000094617    0.000129816   -0.000043241
 -------------------------------------------------------------------
 Cartesian Forces:  Max     0.002034059 RMS     0.000542026

 GradGradGradGradGradGradGradGradGradGradGradGradGradGradGradGradGradGrad
 Berny optimization.
 Using GEDIIS/GDIIS optimizer.
 FormGI is forming the generalized inverse of G from B-inverse, IUseBI=4.
 Internal  Forces:  Max     0.002177498 RMS     0.000521736
 Search for a local minimum.
 Step number  10 out of a maximum of  156
 All quantities printed in internal units (Hartrees-Bohrs-Radians)
 Mixed Optimization -- En-DIIS/RFO-DIIS
 Swapping is turned off.
 Update second derivatives using D2CorX and points    9   10
 DE= -1.02D-04 DEPred=-3.16D-04 R= 3.23D-01
 Trust test= 3.23D-01 RLast= 4.15D-01 DXMaxT set to 7.14D-01
 ITU=  0  1  0  0 -1  1  0  0  1  0
     Eigenvalues ---   -0.00000   0.00057   0.00071   0.00085   0.00156
     Eigenvalues ---    0.00327   0.00343   0.00408   0.00453   0.00508
     Eigenvalues ---    0.00568   0.00753   0.00902   0.01148   0.01268
     Eigenvalues ---    0.01336   0.01381   0.01452   0.01598   0.01880
     Eigenvalues ---    0.02006   0.02202   0.02307   0.02515   0.02871
     Eigenvalues ---    0.02963   0.03126   0.03357   0.03608   0.03840
     Eigenvalues ---    0.03990   0.04352   0.04602   0.05184   0.05618
     Eigenvalues ---    0.06074   0.06271   0.06771   0.06995   0.09287
     Eigenvalues ---    0.09661   0.11254   0.11387   0.13527   0.14339
     Eigenvalues ---    0.14713   0.18312   0.19951   0.21419   0.23432
     Eigenvalues ---    0.24669   0.31119   0.32782   0.34476   0.36597
     Eigenvalues ---    0.37244   0.37402   0.39471   0.45646   0.45883
     Eigenvalues ---    0.48011   0.50849   0.54204   0.54512   0.54801
     Eigenvalues ---    0.55584   0.56836   0.57159   0.57696   0.67805
     Eigenvalues ---    0.84677   2.16652
 Eigenvalue     1 is  -2.32D-06 should be greater than     0.000000 Eigenvector:
                          D6        D5        D7        D9        D8
   1                   -0.42566  -0.41738  -0.40717  -0.40523  -0.39696
                          D10       D4        A6        D33       D34
   1                   -0.38674  -0.02771   0.02480  -0.02368  -0.02247
 Use linear search instead of GDIIS.
 RFO step:  Lambda=-1.83768368D-04 EMin=-1.00000000D-04
 Quartic linear search produced a step of -0.39727.
 Iteration  1 RMS(Cart)=  0.08701799 RMS(Int)=  0.04160577
 Iteration  2 RMS(Cart)=  0.06839946 RMS(Int)=  0.00535795
 Iteration  3 RMS(Cart)=  0.00557996 RMS(Int)=  0.00045185
 Iteration  4 RMS(Cart)=  0.00002680 RMS(Int)=  0.00045153
 Iteration  5 RMS(Cart)=  0.00000000 RMS(Int)=  0.00045153
 Variable       Old X    -DE/DX   Delta X   Delta X   Delta X     New X
                                 (Linear)    (Quad)   (Total)
    R1        2.34856  -0.00218  -0.00303   0.00382   0.00080   2.34935
    R2        2.37973  -0.00112  -0.00301   0.00144  -0.00149   2.37824
    R3        2.93601   0.00011   0.00082  -0.00020   0.00062   2.93663
    R4        3.77758  -0.00024  -0.00359  -0.02675  -0.02929   3.74829
    R5        3.22510  -0.00015   0.00121   0.00136   0.00295   3.22805
    R6        2.65161   0.00028  -0.01081   0.02266   0.01185   2.66346
    R7        2.53946   0.00025  -0.00062  -0.00752  -0.00814   2.53132
    R8        2.53408  -0.00035  -0.00047   0.00337   0.00290   2.53699
    R9        2.53067   0.00001   0.00116   0.00460   0.00577   2.53643
   R10        1.89797   0.00157   0.00120   0.00276   0.00392   1.90190
   R11        2.01483   0.00007   0.00416  -0.00295   0.00122   2.01605
   R12        1.91576   0.00053  -0.00093   0.00054  -0.00040   1.91536
   R13        3.00797   0.00031   0.00803  -0.00955  -0.00147   3.00651
   R14        2.94395   0.00037   0.00378  -0.00351   0.00027   2.94422
   R15        1.83262  -0.00014   0.00011   0.00066   0.00078   1.83339
   R16        1.81306  -0.00008  -0.00022   0.00005  -0.00018   1.81289
   R17        4.29743  -0.00027   0.01566  -0.01338   0.00117   4.29860
   R18        1.82327  -0.00031  -0.00085   0.00006  -0.00079   1.82248
   R19        1.84626   0.00016  -0.00005   0.00042   0.00037   1.84663
   R20        3.23391  -0.00037   0.00170  -0.00032   0.00138   3.23529
   R21        1.86598  -0.00111  -0.00086  -0.00432  -0.00510   1.86088
   R22        1.83299  -0.00041  -0.00022  -0.00002  -0.00024   1.83275
   R23        3.31410  -0.00006   0.01097  -0.00022   0.01058   3.32468
   R24        1.81537   0.00005  -0.00026   0.00069   0.00042   1.81579
   R25        1.85832  -0.00021  -0.00057  -0.00089  -0.00161   1.85670
   R26        1.86810  -0.00027  -0.00050  -0.00004  -0.00054   1.86756
   R27        1.81428  -0.00017  -0.00049   0.00019  -0.00030   1.81399
    A1        2.24391  -0.00038  -0.00479   0.00307  -0.00152   2.24238
    A2        2.05587  -0.00071   0.00020  -0.01913  -0.01922   2.03664
    A3        1.98328   0.00109   0.00458   0.01631   0.02088   2.00416
    A4        1.97419   0.00082   0.00184  -0.00227  -0.00241   1.97178
    A5        2.12155   0.00081  -0.00466  -0.01549  -0.01986   2.10169
    A6        1.92511  -0.00000   0.00305   0.01863   0.02171   1.94682
    A7        1.93179   0.00063   0.00129  -0.00822  -0.00699   1.92480
    A8        1.95559  -0.00019  -0.00218  -0.01119  -0.01340   1.94219
    A9        1.88709  -0.00029  -0.00066   0.00064  -0.00002   1.88707
   A10        1.87810  -0.00001  -0.00081   0.00078   0.00002   1.87812
   A11        1.88383  -0.00017  -0.00080  -0.00043  -0.00135   1.88247
   A12        1.93718  -0.00056   0.00599  -0.00312   0.00285   1.94003
   A13        1.87309   0.00049  -0.00073  -0.00346  -0.00406   1.86903
   A14        1.88663   0.00052   0.00216   0.00265   0.00481   1.89144
   A15        1.86573  -0.00005   0.00052   0.00096   0.00148   1.86721
   A16        2.47334  -0.00001   0.00119  -0.00492  -0.00413   2.46920
   A17        1.66132  -0.00002   0.00286  -0.00941  -0.00674   1.65457
   A18        1.83979   0.00018   0.00123   0.00195   0.00314   1.84294
   A19        1.85132   0.00019   0.00137   0.01122   0.01257   1.86390
   A20        1.96946  -0.00076  -0.01001   0.01285   0.00282   1.97227
   A21        1.77669   0.00006  -0.00183   0.00712   0.00519   1.78188
   A22        1.65436   0.00011  -0.00652  -0.00678  -0.01295   1.64141
   A23        2.24144  -0.00025   0.01974  -0.00945   0.01046   2.25190
   A24        2.03427  -0.00048  -0.02144   0.03090   0.01048   2.04475
   A25        2.09048   0.00002   0.00424  -0.01229  -0.00808   2.08240
   A26        1.83002   0.00000  -0.00294   0.00713   0.00396   1.83398
   A27        1.87657  -0.00027  -0.00303   0.00627   0.00343   1.88000
   A28        2.68314  -0.00013  -0.01381   0.01196  -0.00227   2.68087
   A29        1.75373   0.00095  -0.00092   0.00262   0.00170   1.75542
   A30        2.14880  -0.00048   0.01095  -0.00236   0.00860   2.15741
   A31        1.89235  -0.00042   0.00247   0.00136   0.00381   1.89616
   A32        2.80539   0.00030  -0.00186  -0.00947  -0.01134   2.79406
   A33        3.69676   0.00070   0.02095   0.03283   0.05546   3.75222
   A34        3.13738  -0.00013   0.00788  -0.00222   0.00549   3.14286
   A35        3.21555  -0.00021   0.00072  -0.00365  -0.00277   3.21278
   A36        2.92910   0.00207  -0.00011  -0.00067  -0.00078   2.92832
   A37        3.23548   0.00043   0.01666  -0.02276  -0.00475   3.23072
   A38        3.74683  -0.00008   0.06897  -0.00106   0.06681   3.81364
   A39        2.95373   0.00081  -0.00315   0.00716   0.00458   2.95831
   A40        3.06619   0.00028  -0.00200   0.01338   0.01155   3.07774
   A41        3.20322  -0.00092   0.00139  -0.00377  -0.00238   3.20084
   A42        3.25879  -0.00013   0.02149  -0.02647  -0.00647   3.25232
    D1       -0.69583  -0.00019  -0.01222  -0.05430  -0.06596  -0.76179
    D2        2.42719  -0.00023  -0.01295  -0.03623  -0.04877   2.37842
    D3       -0.27806   0.00026   0.02484   0.01849   0.04332  -0.23474
    D4        2.88147   0.00031   0.02559   0.00134   0.02674   2.90822
    D5       -2.16100   0.00007  -0.03294  -0.34506  -0.37800  -2.53900
    D6        2.03453   0.00003  -0.03494  -0.35261  -0.38752   1.64700
    D7       -0.06916  -0.00007  -0.03334  -0.33879  -0.37222  -0.44138
    D8        0.96475   0.00002  -0.03367  -0.32971  -0.36334   0.60140
    D9       -1.12292  -0.00002  -0.03567  -0.33726  -0.37286  -1.49578
   D10        3.05658  -0.00011  -0.03407  -0.32344  -0.35756   2.69902
   D11       -0.37894   0.00011   0.03337  -0.00837   0.02507  -0.35387
   D12        2.18785   0.00022  -0.01402   0.00461  -0.01019   2.17766
   D13       -2.26090  -0.00012   0.03344   0.01233   0.04595  -2.21495
   D14        1.72362   0.00013   0.01404   0.02436   0.03828   1.76190
   D15        0.29672   0.00003  -0.00898   0.01104   0.00178   0.29850
   D16        2.34386   0.00068  -0.00485   0.00849   0.00350   2.34736
   D17       -1.53474   0.00028   0.00122  -0.00809  -0.00668  -1.54142
   D18        0.57963  -0.00014  -0.00019  -0.00241  -0.00252   0.57711
   D19        2.74497  -0.00057  -0.00360  -0.00946  -0.01306   2.73191
   D20       -1.42384  -0.00099  -0.00502  -0.00379  -0.00890  -1.43274
   D21        1.36688   0.00074   0.00630  -0.04664  -0.04033   1.32654
   D22       -0.68131   0.00009  -0.00188  -0.05143  -0.05331  -0.73462
   D23       -0.66212   0.00036  -0.00121  -0.04296  -0.04415  -0.70628
   D24       -2.71031  -0.00028  -0.00938  -0.04775  -0.05713  -2.76744
   D25       -2.69202   0.00012  -0.01529  -0.03319  -0.04801  -2.74003
   D26       -2.70677  -0.00014  -0.00710  -0.00757  -0.01514  -2.72192
   D27        0.12320  -0.00043   0.02081  -0.00510   0.01730   0.14050
   D28       -2.01280   0.00005   0.00263  -0.02107  -0.01844  -2.03124
   D29        0.98770   0.00010  -0.00792  -0.10077  -0.10866   0.87905
   D30       -1.01816   0.00017  -0.00511  -0.11642  -0.12157  -1.13973
   D31       -0.03692  -0.00055  -0.03919   0.00828  -0.03128  -0.06821
   D32       -2.32139  -0.00035  -0.05735   0.01861  -0.03938  -2.36077
   D33       -0.80395   0.00032   0.01785   0.02119   0.03928  -0.76467
   D34       -2.70926   0.00023   0.01898   0.02106   0.03993  -2.66933
   D35       -0.12414   0.00005  -0.00925  -0.02254  -0.03157  -0.15571
   D36        2.11856  -0.00008  -0.00772  -0.02924  -0.03684   2.08172
   D37        0.10068   0.00055   0.01625   0.11871   0.13497   0.23565
   D38        2.37547   0.00034   0.03001   0.11820   0.14820   2.52367
         Item               Value     Threshold  Converged?
 Maximum Force            0.002177     0.000015     NO 
 RMS     Force            0.000522     0.000010     NO 
 Maximum Displacement     0.815863     0.000060     NO 
 RMS     Displacement     0.146106     0.000040     NO 
 Predicted change in Energy=-1.289427D-04
 GradGradGradGradGradGradGradGradGradGradGradGradGradGradGradGradGradGrad

                          Input orientation:                          
 ---------------------------------------------------------------------
 Center     Atomic      Atomic             Coordinates (Angstroms)
 Number     Number       Type             X           Y           Z
 ---------------------------------------------------------------------
      1          6           0        0.734362    0.629377   -0.230071
      2          8           0        0.952683    0.314602    0.952662
      3          8           0        0.278758   -0.086354   -1.159591
      4          6           0        1.058262    2.094698   -0.633600
      5          9           0        0.194408    2.555579   -1.547740
      6          9           0        2.294668    2.172499   -1.150897
      7          9           0        1.003433    2.915483    0.426999
      8          8           0        0.102347   -2.547573   -0.984029
      9          1           0        0.162256   -2.892772   -0.040539
     10          1           0        0.208360   -1.486409   -1.013224
     11          1           0       -0.819820   -2.786142   -1.330455
     12          8           0       -0.066997    1.195887    3.416441
     13          1           0        0.515907    1.255696    2.643191
     14          1           0       -0.144578    2.081089    3.778006
     15          8           0       -2.718309   -0.666991   -0.248244
     16          1           0       -2.182424   -0.019319   -0.720948
     17          1           0       -2.297114   -0.767222    0.627802
     18          8           0       -1.103188   -1.026683    2.044803
     19          1           0       -0.307187   -0.612268    1.639405
     20          1           0       -1.236939   -0.479983    2.834635
     21          8           0       -0.009167   -3.396708    1.458751
     22          1           0        0.771341   -3.626201    1.970043
     23          1           0       -0.466441   -2.662341    1.924540
     24          8           0       -2.332826   -2.870328   -1.692574
     25          1           0       -2.686109   -2.106353   -1.174684
     26          1           0       -2.879383   -3.639510   -1.516280
 ---------------------------------------------------------------------
                    Distance matrix (angstroms):
                    1          2          3          4          5
     1  C    0.000000
     2  O    1.243223   0.000000
     3  O    1.258512   2.253121   0.000000
     4  C    1.553999   2.386653   2.375138   0.000000
     5  F    2.395424   3.442233   2.671626   1.339518   0.000000
     6  F    2.379853   3.110894   3.027603   1.342515   2.171480
     7  F    2.393829   2.653955   3.471807   1.342224   2.164173
     8  O    3.325794   3.558917   2.473771   4.752605   5.135018
     9  H    3.573341   3.449417   3.023547   5.101902   5.653072
    10  H    2.316583   2.768097   1.409444   3.700104   4.077201
    11  H    3.910511   4.238986   2.919747   5.275925   5.441494
    12  O    3.776262   2.808312   4.764846   4.298476   5.153658
    13  H    2.948836   1.983512   4.039615   3.425702   4.399655
    14  H    4.352549   3.508137   5.408964   4.572666   5.357577
    15  O    3.688067   3.985207   3.185923   4.694455   4.534046
    16  H    3.028103   3.569506   2.500864   3.870239   3.600420
    17  H    3.446198   3.440502   3.208344   4.586967   4.688462
    18  O    3.360681   2.686712   3.614158   4.646367   5.236672
    19  H    2.474156   1.708209   2.907627   3.789283   4.521587
    20  H    3.809085   2.994600   4.290236   4.891378   5.519838
    21  O    4.428805   3.867183   4.230491   5.972677   6.671593
    22  H    4.790806   4.074050   4.750554   6.292056   7.135970
    23  H    4.113354   3.438117   4.086917   5.612327   6.302392
    24  O    4.877960   5.285416   3.854212   6.105111   5.987350
    25  H    4.480640   4.860806   3.587627   5.653487   5.492737
    26  H    5.739067   6.034518   4.767180   7.011798   6.915802
                    6          7          8          9         10
     6  F    0.000000
     7  F    2.170038   0.000000
     8  O    5.207033   5.713837   0.000000
     9  H    5.606875   5.887444   1.006442   0.000000
    10  H    4.214171   4.699258   1.066846   1.710585   0.000000
    11  H    5.858360   6.238703   1.013567   1.624724   1.687334
    12  O    5.233718   3.611038   5.779818   5.359142   5.185794
    13  H    4.289478   2.811420   5.271869   4.953510   4.580730
    14  H    5.500214   3.639147   6.645484   6.278115   5.983936
    15  O    5.831588   5.209744   3.469015   3.646217   3.134012
    16  H    5.003326   4.481131   3.417814   3.770572   2.820217
    17  H    5.734997   4.949368   3.394858   3.318605   3.080194
    18  O    5.656207   4.753505   3.597255   3.071203   3.359023
    19  H    4.723384   3.953818   3.285655   2.871112   2.840132
    20  H    5.949148   4.727067   4.544316   4.005737   4.231761
    21  O    6.567646   6.475617   2.588559   1.590976   3.131648
    22  H    6.759121   6.725213   3.215203   2.225161   3.714235
    23  H    6.360637   5.959469   2.965883   2.076028   3.235526
    24  O    6.865654   7.007055   2.556614   2.992517   2.972267
    25  H    6.566375   6.434045   2.829578   3.165110   2.964516
    26  H    7.789978   7.862603   3.219679   3.462224   3.797772
                   11         12         13         14         15
    11  H    0.000000
    12  O    6.241499   0.000000
    13  H    5.823271   0.970190   0.000000
    14  H    7.088178   0.959339   1.550909   0.000000
    15  O    3.044050   4.891797   4.745237   5.512415   0.000000
    16  H    3.143802   4.803097   4.497120   5.367040   0.964417
    17  H    3.176981   4.074766   4.008376   4.761310   0.977194
    18  O    3.816853   2.809786   2.861606   3.685264   2.827730
    19  H    3.715991   2.546561   2.274722   3.442997   3.062633
    20  H    4.779157   2.125041   2.474207   2.939777   3.425430
    21  O    2.968100   4.992777   4.829437   5.950087   4.207687
    22  H    3.759093   5.103666   4.934703   6.056468   5.084818
    23  H    3.276461   4.155869   4.102740   5.102848   3.711242
    24  O    1.558013   6.911593   6.628590   7.696246   2.662589
    25  H    1.992339   6.232412   6.011027   6.965858   1.712043
    26  H    2.237090   7.458037   7.265827   8.260380   3.235697
                   16         17         18         19         20
    16  H    0.000000
    17  H    1.546493   0.000000
    18  O    3.135110   1.871008   0.000000
    19  H    3.072355   2.237668   0.984736   0.000000
    20  H    3.707874   2.465074   0.969848   1.520037   0.000000
    21  O    4.569561   3.583206   2.675324   2.806164   3.450763
    22  H    5.382914   4.403497   3.205767   3.218127   3.831370
    23  H    4.114458   2.936727   1.759343   2.075925   2.486891
    24  O    3.015779   3.131848   4.345000   4.506010   5.235489
    25  H    2.194375   2.278935   3.746522   3.976261   4.562873
    26  H    3.771483   3.631276   4.760573   5.073336   5.622340
                   21         22         23         24         25
    21  O    0.000000
    22  H    0.960875   0.000000
    23  H    0.982524   1.569459   0.000000
    24  O    3.950609   4.860243   4.075557   0.000000
    25  H    3.970644   4.914592   3.852433   0.988270   0.000000
    26  H    4.141002   5.048011   4.314672   0.959920   1.582598
                   26
    26  H    0.000000
 Stoichiometry    C2H13F3O8
 Framework group  C1[X(C2H13F3O8)]
 Deg. of freedom    72
 Full point group                 C1      NOp   1
 Largest Abelian subgroup         C1      NOp   1
 Largest concise Abelian subgroup C1      NOp   1
                         Standard orientation:                         
 ---------------------------------------------------------------------
 Center     Atomic      Atomic             Coordinates (Angstroms)
 Number     Number       Type             X           Y           Z
 ---------------------------------------------------------------------
      1          6           0       -0.967168   -0.329544   -0.431813
      2          8           0       -0.761606    0.855939   -0.744828
      3          8           0       -0.139270   -1.274391   -0.356315
      4          6           0       -2.431449   -0.715498   -0.082766
      5          9           0       -2.478790   -1.646884    0.878789
      6          9           0       -3.055420   -1.202654   -1.167056
      7          9           0       -3.126182    0.348922    0.348421
      8          8           0        2.149687   -1.119435   -1.281631
      9          1           0        2.448512   -0.177099   -1.470393
     10          1           0        1.150342   -1.139046   -0.908688
     11          1           0        2.764985   -1.489317   -0.566150
     12          8           0       -1.061691    3.300517    0.604470
     13          1           0       -1.385340    2.541793    0.093726
     14          1           0       -1.815700    3.666002    1.071613
     15          8           0        1.719344   -0.438605    2.092586
     16          1           0        0.893968   -0.894091    1.889149
     17          1           0        1.637832    0.446545    1.686663
     18          8           0        1.367080    1.889842    0.527242
     19          1           0        0.637299    1.506290   -0.011286
     20          1           0        0.948623    2.679876    0.903201
     21          8           0        3.001006    1.314299   -1.511481
     22          1           0        2.870887    1.842511   -2.303530
     23          1           0        2.551609    1.773926   -0.768421
     24          8           0        3.502258   -1.887942    0.747217
     25          1           0        2.981263   -1.373554    1.411029
     26          1           0        4.436479   -1.729836    0.901103
 ---------------------------------------------------------------------
 Rotational constants (GHZ):           0.6839968           0.3674635           0.3050280
 Standard basis: 6-31++G(d,p) (6D, 7F)
 There are   325 symmetry adapted cartesian basis functions of A   symmetry.
 There are   325 symmetry adapted basis functions of A   symmetry.
   325 basis functions,   520 primitive gaussians,   325 cartesian basis functions
    58 alpha electrons       58 beta electrons
       nuclear repulsion energy      1018.1517488569 Hartrees.
 NAtoms=   26 NActive=   26 NUniq=   26 SFac= 1.00D+00 NAtFMM=   60 NAOKFM=F Big=F
 Integral buffers will be    131072 words long.
 Raffenetti 2 integral format.
 Two-electron integral symmetry is turned on.
 Nuclear repulsion after empirical dispersion term =     1018.1367767193 Hartrees.
 One-electron integrals computed using PRISM.
 NBasis=   325 RedAO= T EigKep=  3.84D-05  NBF=   325
 NBsUse=   325 1.00D-06 EigRej= -1.00D+00 NBFU=   325
 Initial guess from the checkpoint file:  "/local_scratch/slurm.5787650/Gau-867465.chk"
 B after Tr=    -0.000000   -0.000000    0.000000
         Rot=    0.999747   -0.020245   -0.003556   -0.009086 Ang=  -2.58 deg.
 ExpMin= 3.60D-02 ExpMax= 7.00D+03 ExpMxC= 1.05D+03 IAcc=3 IRadAn=         5 AccDes= 0.00D+00
 Harris functional with IExCor= 4639 and IRadAn=       5 diagonalized for initial guess.
 HarFok:  IExCor= 4639 AccDes= 0.00D+00 IRadAn=         5 IDoV= 1 UseB2=F ITyADJ=14
 ICtDFT=  3500011 ScaDFX=  1.000000  1.000000  1.000000  1.000000
 FoFCou: FMM=F IPFlag=           0 FMFlag=      100000 FMFlg1=           0
         NFxFlg=           0 DoJE=T BraDBF=F KetDBF=T FulRan=T
         wScrn=  0.000000 ICntrl=       500 IOpCl=  0 I1Cent=   200000004 NGrid=           0
         NMat0=    1 NMatS0=      1 NMatT0=    0 NMatD0=    1 NMtDS0=    0 NMtDT0=    0
 Petite list used in FoFCou.
 Requested convergence on RMS density matrix=1.00D-10 within 128 cycles.
 Requested convergence on MAX density matrix=1.00D-08.
 Requested convergence on             energy=1.00D-08.
 No special actions if energy rises.
 SCF Done:  E(RwB97XD) =  -985.239799224     A.U. after   18 cycles
            NFock= 18  Conv=0.58D-10     -V/T= 2.0083
 Calling FoFJK, ICntrl=      2127 FMM=F ISym2X=0 I1Cent= 0 IOpClX= 0 NMat=1 NMatS=1 NMatT=0.
 ***** Axes restored to original set *****
 -------------------------------------------------------------------
 Center     Atomic                   Forces (Hartrees/Bohr)
 Number     Number              X              Y              Z
 -------------------------------------------------------------------
      1        6          -0.000581885   -0.000502232    0.000425144
      2        8          -0.000568695   -0.000345545   -0.001537635
      3        8           0.000640478   -0.000103406    0.001726598
      4        6          -0.001223133   -0.000316129   -0.001245579
      5        9           0.000603604    0.000262998    0.000488800
      6        9           0.000304273    0.000031279   -0.000024544
      7        9           0.000351221    0.000354897    0.000169596
      8        8          -0.000099792    0.000804041   -0.000207516
      9        1           0.000076271    0.000196821    0.000145300
     10        1           0.000273058   -0.000354505    0.000051157
     11        1           0.000046754    0.000183116   -0.000036382
     12        8          -0.000237635   -0.000105613    0.000260664
     13        1          -0.000244071   -0.000124612    0.000008695
     14        1           0.000096855   -0.000000035   -0.000207665
     15        8           0.000268712    0.000161134    0.000319972
     16        1          -0.000002252   -0.000180741    0.000141930
     17        1           0.000190388    0.000070315   -0.000236948
     18        8          -0.001123295   -0.000146194    0.000357517
     19        1           0.000770652    0.000485905   -0.000129967
     20        1           0.000641176   -0.000244263   -0.000635198
     21        8           0.000164611   -0.000567771   -0.000476471
     22        1          -0.000295413    0.000322113    0.000140971
     23        1           0.000043683    0.000208297    0.000484770
     24        8          -0.000039265    0.000187418   -0.000123367
     25        1          -0.000094624   -0.000311438    0.000124349
     26        1           0.000038322    0.000034148    0.000015810
 -------------------------------------------------------------------
 Cartesian Forces:  Max     0.001726598 RMS     0.000469149

 GradGradGradGradGradGradGradGradGradGradGradGradGradGradGradGradGradGrad
 Berny optimization.
 Using GEDIIS/GDIIS optimizer.
 FormGI is forming the generalized inverse of G from B-inverse, IUseBI=4.
 Internal  Forces:  Max     0.002058802 RMS     0.000575794
 Search for a local minimum.
 Step number  11 out of a maximum of  156
 All quantities printed in internal units (Hartrees-Bohrs-Radians)
 Mixed Optimization -- En-DIIS/RFO-DIIS
 Update second derivatives using D2CorX and points    9   11   10
 DE=  8.57D-05 DEPred=-1.29D-04 R=-6.64D-01
 Trust test=-6.64D-01 RLast= 9.72D-01 DXMaxT set to 3.57D-01
 ITU= -1  0  1  0  0 -1  1  0  0  1  0
 Use linear search instead of GDIIS.
     Eigenvalues ---   -0.00001   0.00056   0.00077   0.00095   0.00161
     Eigenvalues ---    0.00277   0.00341   0.00391   0.00470   0.00493
     Eigenvalues ---    0.00581   0.00755   0.00895   0.01145   0.01267
     Eigenvalues ---    0.01339   0.01385   0.01458   0.01609   0.01853
     Eigenvalues ---    0.01960   0.02188   0.02210   0.02519   0.02876
     Eigenvalues ---    0.02976   0.03090   0.03397   0.03527   0.03821
     Eigenvalues ---    0.04020   0.04339   0.04584   0.05193   0.05616
     Eigenvalues ---    0.06072   0.06294   0.06745   0.06982   0.09343
     Eigenvalues ---    0.09665   0.11148   0.11558   0.13288   0.13718
     Eigenvalues ---    0.14724   0.17986   0.19710   0.21366   0.23442
     Eigenvalues ---    0.24670   0.30957   0.32948   0.34493   0.36263
     Eigenvalues ---    0.36722   0.37416   0.39376   0.45411   0.45887
     Eigenvalues ---    0.47963   0.50842   0.54204   0.54454   0.54758
     Eigenvalues ---    0.55548   0.56849   0.57149   0.57694   0.67750
     Eigenvalues ---    0.81554   2.22979
 RFO step:  Lambda=-3.39793323D-04 EMin=-6.63912111D-06
 Quartic linear search produced a step of -0.67457.
 Iteration  1 RMS(Cart)=  0.09346412 RMS(Int)=  0.06833942
 Iteration  2 RMS(Cart)=  0.07850396 RMS(Int)=  0.02195823
 Iteration  3 RMS(Cart)=  0.03524923 RMS(Int)=  0.00148757
 Iteration  4 RMS(Cart)=  0.00151723 RMS(Int)=  0.00046966
 Iteration  5 RMS(Cart)=  0.00000240 RMS(Int)=  0.00046965
 Iteration  6 RMS(Cart)=  0.00000000 RMS(Int)=  0.00046965
 Variable       Old X    -DE/DX   Delta X   Delta X   Delta X     New X
                                 (Linear)    (Quad)   (Total)
    R1        2.34935  -0.00137  -0.00054  -0.00764  -0.00820   2.34116
    R2        2.37824  -0.00189   0.00100  -0.00515  -0.00431   2.37393
    R3        2.93663   0.00048  -0.00042   0.00167   0.00125   2.93788
    R4        3.74829   0.00027   0.01976  -0.03331  -0.01428   3.73401
    R5        3.22805  -0.00015  -0.00199  -0.02740  -0.02919   3.19886
    R6        2.66346  -0.00069  -0.00799  -0.00250  -0.01056   2.65290
    R7        2.53132  -0.00063   0.00549   0.00626   0.01175   2.54307
    R8        2.53699   0.00029  -0.00196  -0.00482  -0.00678   2.53020
    R9        2.53643   0.00034  -0.00389  -0.00101  -0.00490   2.53154
   R10        1.90190  -0.00017  -0.00265   0.00668   0.00405   1.90595
   R11        2.01605  -0.00104  -0.00082   0.00145   0.00055   2.01660
   R12        1.91536  -0.00047   0.00027   0.00102   0.00129   1.91665
   R13        3.00651  -0.00020   0.00099   0.00963   0.01059   3.01710
   R14        2.94422  -0.00041  -0.00018  -0.00102  -0.00121   2.94301
   R15        1.83339   0.00013  -0.00052   0.00069   0.00016   1.83356
   R16        1.81289  -0.00009   0.00012  -0.00050  -0.00038   1.81251
   R17        4.29860  -0.00045  -0.00079   0.01118   0.01089   4.30949
   R18        1.82248  -0.00021   0.00053  -0.00186  -0.00133   1.82115
   R19        1.84663  -0.00014  -0.00025   0.00015  -0.00010   1.84653
   R20        3.23529   0.00016  -0.00093   0.00206   0.00113   3.23642
   R21        1.86088   0.00039   0.00344  -0.00261   0.00093   1.86181
   R22        1.83275  -0.00074   0.00016  -0.00102  -0.00086   1.83189
   R23        3.32468  -0.00001  -0.00713  -0.00541  -0.01242   3.31225
   R24        1.81579  -0.00024  -0.00029  -0.00035  -0.00064   1.81515
   R25        1.85670   0.00022   0.00109   0.00062   0.00181   1.85851
   R26        1.86756  -0.00014   0.00037  -0.00068  -0.00031   1.86725
   R27        1.81399  -0.00005   0.00020  -0.00083  -0.00063   1.81336
    A1        2.24238  -0.00083   0.00103  -0.00451  -0.00421   2.23818
    A2        2.03664   0.00080   0.01297   0.00557   0.01891   2.05556
    A3        2.00416   0.00003  -0.01408  -0.00108  -0.01497   1.98919
    A4        1.97178   0.00009   0.00162   0.02182   0.02366   1.99544
    A5        2.10169   0.00039   0.01340   0.01137   0.02405   2.12574
    A6        1.94682   0.00097  -0.01465  -0.01211  -0.02671   1.92011
    A7        1.92480  -0.00032   0.00471   0.01280   0.01747   1.94227
    A8        1.94219   0.00027   0.00904   0.00389   0.01284   1.95503
    A9        1.88707  -0.00024   0.00001  -0.00188  -0.00177   1.88530
   A10        1.87812  -0.00039  -0.00001  -0.00202  -0.00204   1.87608
   A11        1.88247  -0.00034   0.00091  -0.00085  -0.00010   1.88237
   A12        1.94003   0.00043  -0.00192   0.00958   0.00752   1.94755
   A13        1.86903  -0.00081   0.00274  -0.01178  -0.00895   1.86008
   A14        1.89144  -0.00031  -0.00324   0.00985   0.00656   1.89800
   A15        1.86721  -0.00038  -0.00100   0.00072  -0.00028   1.86693
   A16        2.46920   0.00007   0.00279   0.00105   0.00422   2.47342
   A17        1.65457   0.00006   0.00455   0.00810   0.01280   1.66737
   A18        1.84294  -0.00019  -0.00212   0.00458   0.00253   1.84546
   A19        1.86390   0.00002  -0.00848   0.01837   0.00992   1.87381
   A20        1.97227  -0.00009  -0.00190  -0.01917  -0.02105   1.95123
   A21        1.78188  -0.00050  -0.00350  -0.00538  -0.00919   1.77269
   A22        1.64141   0.00055   0.00873   0.01223   0.02031   1.66172
   A23        2.25190  -0.00021  -0.00706   0.02966   0.02263   2.27453
   A24        2.04475  -0.00035  -0.00707  -0.05242  -0.06093   1.98383
   A25        2.08240   0.00007   0.00545   0.01828   0.02400   2.10640
   A26        1.83398  -0.00054  -0.00267  -0.00794  -0.01073   1.82325
   A27        1.88000   0.00023  -0.00231  -0.00009  -0.00266   1.87734
   A28        2.68087  -0.00038   0.00153  -0.00468  -0.00324   2.67763
   A29        1.75542  -0.00197  -0.00114  -0.00157  -0.00268   1.75275
   A30        2.15741   0.00041  -0.00580   0.01100   0.00521   2.16261
   A31        1.89616   0.00084  -0.00257   0.00631   0.00380   1.89997
   A32        2.79406  -0.00169   0.00765  -0.02005  -0.01240   2.78166
   A33        3.75222  -0.00002  -0.03741   0.01874  -0.01855   3.73367
   A34        3.14286  -0.00016  -0.00370   0.01448   0.01062   3.15348
   A35        3.21278   0.00062   0.00187  -0.00051   0.00068   3.21346
   A36        2.92832  -0.00206   0.00052   0.00921   0.00980   2.93812
   A37        3.23072   0.00013   0.00321   0.05143   0.05282   3.28354
   A38        3.81364   0.00030  -0.04507   0.07871   0.03418   3.84783
   A39        2.95831  -0.00080  -0.00309  -0.01144  -0.01492   2.94338
   A40        3.07774  -0.00041  -0.00779  -0.00063  -0.00896   3.06878
   A41        3.20084   0.00125   0.00161   0.00524   0.00679   3.20763
   A42        3.25232   0.00012   0.00436   0.04319   0.04959   3.30192
    D1       -0.76179   0.00032   0.04449   0.02740   0.07181  -0.68998
    D2        2.37842   0.00055   0.03290   0.01406   0.04684   2.42526
    D3       -0.23474  -0.00023  -0.02922   0.02392  -0.00492  -0.23966
    D4        2.90822  -0.00046  -0.01804   0.03705   0.01923   2.92744
    D5       -2.53900  -0.00006   0.25499   0.24103   0.49601  -2.04299
    D6        1.64700  -0.00017   0.26141   0.24277   0.50431   2.15131
    D7       -0.44138   0.00029   0.25109   0.23289   0.48394   0.04256
    D8        0.60140   0.00014   0.24510   0.22952   0.47456   1.07596
    D9       -1.49578   0.00002   0.25152   0.23126   0.48286  -1.01292
   D10        2.69902   0.00049   0.24120   0.22138   0.46249  -3.12168
   D11       -0.35387  -0.00008  -0.01691   0.07266   0.05588  -0.29799
   D12        2.17766   0.00012   0.00687   0.00984   0.01719   2.19485
   D13       -2.21495   0.00020  -0.03099  -0.00764  -0.03944  -2.25439
   D14        1.76190   0.00040  -0.02583  -0.04497  -0.07107   1.69083
   D15        0.29850   0.00013  -0.00120  -0.01528  -0.01636   0.28214
   D16        2.34736  -0.00076  -0.00236  -0.01735  -0.01978   2.32758
   D17       -1.54142   0.00002   0.00451  -0.03243  -0.02826  -1.56968
   D18        0.57711  -0.00010   0.00170  -0.02135  -0.02008   0.55703
   D19        2.73191   0.00085   0.00881  -0.04055  -0.03178   2.70013
   D20       -1.43274   0.00072   0.00601  -0.02947  -0.02360  -1.45635
   D21        1.32654  -0.00112   0.02721  -0.02287   0.00419   1.33073
   D22       -0.73462  -0.00001   0.03596  -0.03785  -0.00198  -0.73660
   D23       -0.70628  -0.00051   0.02979  -0.03503  -0.00514  -0.71142
   D24       -2.76744   0.00059   0.03854  -0.05001  -0.01132  -2.77876
   D25       -2.74003   0.00014   0.03239  -0.00801   0.02335  -2.71668
   D26       -2.72192  -0.00006   0.01022   0.00009   0.01134  -2.71058
   D27        0.14050  -0.00008  -0.01167   0.04313   0.02939   0.16989
   D28       -2.03124   0.00014   0.01244  -0.01494  -0.00250  -2.03374
   D29        0.87905  -0.00001   0.07330  -0.11618  -0.04294   0.83610
   D30       -1.13973   0.00025   0.08201  -0.12273  -0.04066  -1.18039
   D31       -0.06821  -0.00020   0.02110  -0.09835  -0.07661  -0.14481
   D32       -2.36077  -0.00003   0.02656  -0.13255  -0.10519  -2.46595
   D33       -0.76467   0.00018  -0.02650   0.08580   0.05901  -0.70566
   D34       -2.66933   0.00044  -0.02694   0.07164   0.04438  -2.62495
   D35       -0.15571   0.00056   0.02130  -0.04131  -0.02053  -0.17625
   D36        2.08172   0.00045   0.02485  -0.02423   0.00017   2.08189
   D37        0.23565   0.00012  -0.09105   0.13849   0.04743   0.28308
   D38        2.52367  -0.00014  -0.09997   0.15400   0.05404   2.57772
         Item               Value     Threshold  Converged?
 Maximum Force            0.002059     0.000015     NO 
 RMS     Force            0.000576     0.000010     NO 
 Maximum Displacement     1.045718     0.000060     NO 
 RMS     Displacement     0.190702     0.000040     NO 
 Predicted change in Energy=-2.334089D-04
 GradGradGradGradGradGradGradGradGradGradGradGradGradGradGradGradGradGrad

                          Input orientation:                          
 ---------------------------------------------------------------------
 Center     Atomic      Atomic             Coordinates (Angstroms)
 Number     Number       Type             X           Y           Z
 ---------------------------------------------------------------------
      1          6           0        0.772493    0.638051   -0.197081
      2          8           0        0.949137    0.343588    0.993267
      3          8           0        0.343194   -0.093643   -1.123601
      4          6           0        1.079071    2.097772   -0.635482
      5          9           0       -0.045405    2.692637   -1.074452
      6          9           0        1.978239    2.128739   -1.627078
      7          9           0        1.556803    2.835827    0.375290
      8          8           0        0.129158   -2.547343   -0.964190
      9          1           0        0.167345   -2.907798   -0.022989
     10          1           0        0.253713   -1.487686   -0.984142
     11          1           0       -0.791705   -2.774145   -1.323735
     12          8           0       -0.195497    1.232885    3.392155
     13          1           0        0.409026    1.299434    2.636140
     14          1           0       -0.343752    2.125110    3.711369
     15          8           0       -2.675670   -0.646427   -0.269185
     16          1           0       -2.134495   -0.002981   -0.740195
     17          1           0       -2.251339   -0.761468    0.603462
     18          8           0       -1.057273   -1.044836    2.062277
     19          1           0       -0.253994   -0.648159    1.652322
     20          1           0       -1.174074   -0.483384    2.843850
     21          8           0       -0.061180   -3.447008    1.462305
     22          1           0        0.682370   -3.727502    2.001829
     23          1           0       -0.502145   -2.702021    1.928974
     24          8           0       -2.300219   -2.856249   -1.701971
     25          1           0       -2.656689   -2.095686   -1.181561
     26          1           0       -2.850805   -3.625954   -1.543176
 ---------------------------------------------------------------------
                    Distance matrix (angstroms):
                    1          2          3          4          5
     1  C    0.000000
     2  O    1.238886   0.000000
     3  O    1.256230   2.244875   0.000000
     4  C    1.554661   2.397263   2.362642   0.000000
     5  F    2.379088   3.283688   2.813678   1.345735   0.000000
     6  F    2.391833   3.333470   2.804611   1.338926   2.172213
     7  F    2.402701   2.638638   3.507323   1.339632   2.165485
     8  O    3.339023   3.586292   2.468171   4.752629   5.244047
     9  H    3.601327   3.495065   3.026836   5.124658   5.702255
    10  H    2.325372   2.783401   1.403855   3.695712   4.191984
    11  H    3.919075   4.256676   2.917729   5.263941   5.523117
    12  O    3.764763   2.802802   4.737289   4.312124   4.701487
    13  H    2.932008   1.975953   4.010068   3.433630   3.989488
    14  H    4.328201   3.497636   5.363925   4.573870   4.828579
    15  O    3.680342   3.963980   3.185771   4.665071   4.326211
    16  H    3.025967   3.554403   2.508817   3.840720   3.426716
    17  H    3.426819   3.408246   3.187529   4.560907   4.428587
    18  O    3.359293   2.663866   3.607754   4.660242   4.983137
    19  H    2.475541   1.692761   2.893073   3.814610   4.317375
    20  H    3.780740   2.935398   4.265520   4.883112   5.168568
    21  O    4.487347   3.950868   4.253879   6.037009   6.643089
    22  H    4.888904   4.202635   4.805027   6.406763   7.156211
    23  H    4.159435   3.501072   4.103224   5.666983   6.191246
    24  O    4.890439   5.297318   3.867058   6.090922   6.022301
    25  H    4.494642   4.866406   3.607053   5.642623   5.455118
    26  H    5.755172   6.052302   4.780679   7.002062   6.929255
                    6          7          8          9         10
     6  F    0.000000
     7  F    2.164961   0.000000
     8  O    5.071909   5.728081   0.000000
     9  H    5.587409   5.922706   1.008586   0.000000
    10  H    4.057817   4.715810   1.067139   1.716972   0.000000
    11  H    5.639404   6.314584   1.014249   1.621598   1.692100
    12  O    5.542597   3.839461   5.776960   5.379601   5.172549
    13  H    4.617922   2.964682   5.276210   4.982988   4.571498
    14  H    5.821569   3.904696   6.626939   6.287830   5.954585
    15  O    5.586080   5.518630   3.458840   3.641036   3.130522
    16  H    4.716499   4.788405   3.412928   3.775025   2.822658
    17  H    5.587301   5.243524   3.363577   3.293813   3.053386
    18  O    5.735612   4.973818   3.581152   3.052646   3.345963
    19  H    4.842364   4.128918   3.255740   2.844321   2.813097
    20  H    6.062133   4.956677   4.523219   3.986972   4.207222
    21  O    6.692718   6.578259   2.594900   1.596581   3.150112
    22  H    7.010264   6.818179   3.239767   2.244339   3.757200
    23  H    6.491075   6.109089   2.965277   2.073817   3.245332
    24  O    6.569697   7.182713   2.557658   2.985048   2.985099
    25  H    6.287034   6.670616   2.830580   3.158636   2.979778
    26  H    7.512868   8.053704   3.221615   3.454844   3.810872
                   11         12         13         14         15
    11  H    0.000000
    12  O    6.217023   0.000000
    13  H    5.806583   0.970276   0.000000
    14  H    7.039576   0.959136   1.550656   0.000000
    15  O    3.031267   4.805048   4.662900   5.381828   0.000000
    16  H    3.134160   4.728994   4.423281   5.248995   0.963714
    17  H    3.145710   3.997591   3.931493   4.650839   0.977141
    18  O    3.811314   2.774751   2.823995   3.643785   2.865948
    19  H    3.696737   2.562960   2.280485   3.455250   3.091392
    20  H    4.771012   2.050324   2.393279   2.871631   3.460110
    21  O    2.957775   5.063967   4.911995   6.015533   4.204387
    22  H    3.760474   5.225811   5.074165   6.182922   5.091853
    23  H    3.266369   4.209325   4.164368   5.148127   3.712356
    24  O    1.557375   6.863016   6.590062   7.612224   2.660291
    25  H    1.989644   6.168931   5.958211   6.863348   1.712641
    26  H    2.239112   7.417308   7.235511   8.183538   3.245197
                   16         17         18         19         20
    16  H    0.000000
    17  H    1.547375   0.000000
    18  O    3.178005   1.906366   0.000000
    19  H    3.110735   2.258834   0.985227   0.000000
    20  H    3.741466   2.501433   0.969395   1.514409   0.000000
    21  O    4.583772   3.570229   2.668820   2.811910   3.454022
    22  H    5.415301   4.399937   3.197923   3.237482   3.831408
    23  H    4.132051   2.929575   1.752770   2.087215   2.492155
    24  O    3.015563   3.115369   4.358405   4.507103   5.250065
    25  H    2.201569   2.265116   3.766284   3.987376   4.582749
    26  H    3.779394   3.629421   4.783119   5.081525   5.650944
                   21         22         23         24         25
    21  O    0.000000
    22  H    0.960537   0.000000
    23  H    0.983481   1.568437   0.000000
    24  O    3.921089   4.834569   4.054703   0.000000
    25  H    3.943699   4.893476   3.832118   0.988106   0.000000
    26  H    4.104503   5.006067   4.292515   0.959586   1.584351
                   26
    26  H    0.000000
 Stoichiometry    C2H13F3O8
 Framework group  C1[X(C2H13F3O8)]
 Deg. of freedom    72
 Full point group                 C1      NOp   1
 Largest Abelian subgroup         C1      NOp   1
 Largest concise Abelian subgroup C1      NOp   1
                         Standard orientation:                         
 ---------------------------------------------------------------------
 Center     Atomic      Atomic             Coordinates (Angstroms)
 Number     Number       Type             X           Y           Z
 ---------------------------------------------------------------------
      1          6           0       -0.986140   -0.299320   -0.459264
      2          8           0       -0.764653    0.882427   -0.758026
      3          8           0       -0.166508   -1.248026   -0.380058
      4          6           0       -2.445987   -0.694049   -0.098698
      5          9           0       -2.506616   -1.118684    1.176846
      6          9           0       -2.890866   -1.681741   -0.885635
      7          9           0       -3.290017    0.339198   -0.219645
      8          8           0        2.140921   -1.160916   -1.251866
      9          1           0        2.474992   -0.230530   -1.451932
     10          1           0        1.131858   -1.149573   -0.904807
     11          1           0        2.734394   -1.529560   -0.516617
     12          8           0       -1.003602    3.302964    0.634670
     13          1           0       -1.346355    2.550947    0.126314
     14          1           0       -1.734273    3.647659    1.151631
     15          8           0        1.663255   -0.418751    2.092472
     16          1           0        0.836139   -0.869228    1.888283
     17          1           0        1.607028    0.451377    1.651428
     18          8           0        1.384994    1.904711    0.437857
     19          1           0        0.668261    1.508809   -0.110074
     20          1           0        0.951387    2.702000    0.778503
     21          8           0        3.100658    1.237732   -1.494561
     22          1           0        3.045954    1.770965   -2.291619
     23          1           0        2.633532    1.724683   -0.779085
     24          8           0        3.451678   -1.914347    0.811110
     25          1           0        2.935384   -1.372981    1.456646
     26          1           0        4.388006   -1.779662    0.972221
 ---------------------------------------------------------------------
 Rotational constants (GHZ):           0.6865370           0.3664379           0.3044398
 Standard basis: 6-31++G(d,p) (6D, 7F)
 There are   325 symmetry adapted cartesian basis functions of A   symmetry.
 There are   325 symmetry adapted basis functions of A   symmetry.
   325 basis functions,   520 primitive gaussians,   325 cartesian basis functions
    58 alpha electrons       58 beta electrons
       nuclear repulsion energy      1018.1055664496 Hartrees.
 NAtoms=   26 NActive=   26 NUniq=   26 SFac= 1.00D+00 NAtFMM=   60 NAOKFM=F Big=F
 Integral buffers will be    131072 words long.
 Raffenetti 2 integral format.
 Two-electron integral symmetry is turned on.
 Nuclear repulsion after empirical dispersion term =     1018.0906091585 Hartrees.
 One-electron integrals computed using PRISM.
 NBasis=   325 RedAO= T EigKep=  3.81D-05  NBF=   325
 NBsUse=   325 1.00D-06 EigRej= -1.00D+00 NBFU=   325
 Lowest energy guess from the checkpoint file:  "/local_scratch/slurm.5787650/Gau-867465.chk"
 B after Tr=     0.000000   -0.000000   -0.000000
         Rot=    0.999953    0.007447    0.002681   -0.005510 Ang=   1.11 deg.
 B after Tr=     0.000000    0.000000   -0.000000
         Rot=    0.999595    0.027563    0.006098    0.003513 Ang=   3.26 deg.
 Requested convergence on RMS density matrix=1.00D-10 within 128 cycles.
 Requested convergence on MAX density matrix=1.00D-08.
 Requested convergence on             energy=1.00D-08.
 No special actions if energy rises.
 SCF Done:  E(RwB97XD) =  -985.239746844     A.U. after   17 cycles
            NFock= 17  Conv=0.41D-10     -V/T= 2.0083
 Calling FoFJK, ICntrl=      2127 FMM=F ISym2X=0 I1Cent= 0 IOpClX= 0 NMat=1 NMatS=1 NMatT=0.
 ***** Axes restored to original set *****
 -------------------------------------------------------------------
 Center     Atomic                   Forces (Hartrees/Bohr)
 Number     Number              X              Y              Z
 -------------------------------------------------------------------
      1        6           0.000610278    0.001027515   -0.002296759
      2        8           0.001389942    0.000502617    0.003582324
      3        8          -0.001176810   -0.001250189   -0.002433804
      4        6           0.000753489    0.000308738    0.000153080
      5        9          -0.000599689   -0.000209371   -0.000116603
      6        9          -0.000084529   -0.000254291   -0.000033505
      7        9          -0.000330268   -0.000274021    0.000275123
      8        8          -0.000467102   -0.001069666    0.002034658
      9        1           0.000357260    0.000770095   -0.001658220
     10        1          -0.000251940   -0.000172306    0.000305689
     11        1           0.000490439    0.000388078   -0.000275314
     12        8           0.000331553    0.000505523    0.000161539
     13        1           0.000214383   -0.000365001    0.000238442
     14        1          -0.000135461    0.000110274    0.000262151
     15        8           0.000319331   -0.001124569    0.001723887
     16        1           0.000583609    0.000354925    0.000070949
     17        1          -0.000094240    0.000937356   -0.000172588
     18        8          -0.000551449   -0.002281559   -0.001131648
     19        1          -0.000095067    0.000694482   -0.000496956
     20        1          -0.001208034    0.000671166    0.000247802
     21        8          -0.000351295    0.000135101   -0.000546758
     22        1           0.000088950    0.000064637   -0.000087278
     23        1           0.000196128    0.000335697    0.000467069
     24        8           0.000282527    0.000421888   -0.000122534
     25        1          -0.000162890   -0.000053777   -0.000360778
     26        1          -0.000109117   -0.000173341    0.000210033
 -------------------------------------------------------------------
 Cartesian Forces:  Max     0.003582324 RMS     0.000869399

 GradGradGradGradGradGradGradGradGradGradGradGradGradGradGradGradGradGrad
 Berny optimization.
 Using GEDIIS/GDIIS optimizer.
 FormGI is forming the generalized inverse of G from B-inverse, IUseBI=4.
 Internal  Forces:  Max     0.005713768 RMS     0.001239939
 Search for a local minimum.
 Step number  12 out of a maximum of  156
 All quantities printed in internal units (Hartrees-Bohrs-Radians)
 Mixed Optimization -- RFO/linear search
 Iteration  1 RMS(Cart)=  0.09275418 RMS(Int)=  0.06844140
 Iteration  2 RMS(Cart)=  0.07819892 RMS(Int)=  0.02202738
 Iteration  3 RMS(Cart)=  0.03537560 RMS(Int)=  0.00142123
 Iteration  4 RMS(Cart)=  0.00152807 RMS(Int)=  0.00000155
 Iteration  5 RMS(Cart)=  0.00000240 RMS(Int)=  0.00000000
 Iteration  6 RMS(Cart)=  0.00000000 RMS(Int)=  0.00000000
 Update second derivatives using D2CorX and points    9   12   11   10
 DE=  8.57D-05 DEPred=-2.33D-04 R=-3.67D-01
 Trust test=-3.67D-01 RLast= 9.72D-01 DXMaxT set to 1.78D-01
 ITU= -1 -1  0  1  0  0 -1  1  0  0  1  0
 Use linear search instead of GDIIS.
 Energy rises -- skip Quadratic/GDIIS search.
 Quartic linear search produced a step of -0.67457.
 Iteration  1 RMS(Cart)=  0.08040706 RMS(Int)=  0.01438137
 Iteration  2 RMS(Cart)=  0.02220703 RMS(Int)=  0.00063421
 Iteration  3 RMS(Cart)=  0.00061918 RMS(Int)=  0.00030220
 Iteration  4 RMS(Cart)=  0.00000045 RMS(Int)=  0.00030220
 Variable       Old X    -DE/DX   Delta X   Delta X   Delta X     New X
                                 (Linear)    (Quad)   (Total)
    R1        2.34935  -0.00137  -0.00054   0.00000  -0.00872   2.34063
    R2        2.37824  -0.00189   0.00100   0.00000  -0.00331   2.37493
    R3        2.93663   0.00048  -0.00042   0.00000   0.00083   2.93746
    R4        3.74829   0.00027   0.01976   0.00000   0.00601   3.75431
    R5        3.22805  -0.00015  -0.00199   0.00000  -0.03080   3.19725
    R6        2.66346  -0.00069  -0.00799   0.00000  -0.01861   2.64485
    R7        2.53132  -0.00063   0.00549   0.00000   0.01724   2.54856
    R8        2.53699   0.00029  -0.00196   0.00000  -0.00874   2.52825
    R9        2.53643   0.00034  -0.00389   0.00000  -0.00879   2.52765
   R10        1.90190  -0.00017  -0.00265   0.00000   0.00138   1.90328
   R11        2.01605  -0.00104  -0.00082   0.00000  -0.00032   2.01572
   R12        1.91536  -0.00047   0.00027   0.00000   0.00156   1.91692
   R13        3.00651  -0.00020   0.00099   0.00000   0.01162   3.01813
   R14        2.94422  -0.00041  -0.00018   0.00000  -0.00139   2.94283
   R15        1.83339   0.00013  -0.00052   0.00000  -0.00036   1.83303
   R16        1.81289  -0.00009   0.00012   0.00000  -0.00026   1.81262
   R17        4.29860  -0.00045  -0.00079   0.00000   0.00941   4.30801
   R18        1.82248  -0.00021   0.00053   0.00000  -0.00080   1.82169
   R19        1.84663  -0.00014  -0.00025   0.00000  -0.00035   1.84628
   R20        3.23529   0.00016  -0.00093   0.00000   0.00020   3.23549
   R21        1.86088   0.00039   0.00344   0.00000   0.00444   1.86532
   R22        1.83275  -0.00074   0.00016   0.00000  -0.00070   1.83205
   R23        3.32468  -0.00001  -0.00713   0.00000  -0.01961   3.30507
   R24        1.81579  -0.00024  -0.00029   0.00000  -0.00093   1.81486
   R25        1.85670   0.00022   0.00109   0.00000   0.00286   1.85956
   R26        1.86756  -0.00014   0.00037   0.00000   0.00006   1.86762
   R27        1.81399  -0.00005   0.00020   0.00000  -0.00043   1.81356
    A1        2.24238  -0.00083   0.00103   0.00000  -0.00331   2.23908
    A2        2.03664   0.00080   0.01297   0.00000   0.03176   2.06840
    A3        2.00416   0.00003  -0.01408   0.00000  -0.02899   1.97517
    A4        1.97178   0.00009   0.00162   0.00000   0.02341   1.99520
    A5        2.10169   0.00039   0.01340   0.00000   0.03738   2.13907
    A6        1.94682   0.00097  -0.01465   0.00000  -0.04130   1.90552
    A7        1.92480  -0.00032   0.00471   0.00000   0.02209   1.94689
    A8        1.94219   0.00027   0.00904   0.00000   0.02180   1.96399
    A9        1.88707  -0.00024   0.00001   0.00000  -0.00171   1.88536
   A10        1.87812  -0.00039  -0.00001   0.00000  -0.00199   1.87612
   A11        1.88247  -0.00034   0.00091   0.00000   0.00060   1.88307
   A12        1.94003   0.00043  -0.00192   0.00000   0.00550   1.94553
   A13        1.86903  -0.00081   0.00274   0.00000  -0.00610   1.86293
   A14        1.89144  -0.00031  -0.00324   0.00000   0.00326   1.89470
   A15        1.86721  -0.00038  -0.00100   0.00000  -0.00128   1.86593
   A16        2.46920   0.00007   0.00279   0.00000   0.00690   2.47611
   A17        1.65457   0.00006   0.00455   0.00000   0.01713   1.67170
   A18        1.84294  -0.00019  -0.00212   0.00000   0.00035   1.84329
   A19        1.86390   0.00002  -0.00848   0.00000   0.00138   1.86528
   A20        1.97227  -0.00009  -0.00190   0.00000  -0.02298   1.94930
   A21        1.78188  -0.00050  -0.00350   0.00000  -0.01281   1.76907
   A22        1.64141   0.00055   0.00873   0.00000   0.02943   1.67084
   A23        2.25190  -0.00021  -0.00706   0.00000   0.01574   2.26764
   A24        2.04475  -0.00035  -0.00707   0.00000  -0.06813   1.97662
   A25        2.08240   0.00007   0.00545   0.00000   0.02942   2.11182
   A26        1.83398  -0.00054  -0.00267   0.00000  -0.01337   1.82061
   A27        1.88000   0.00023  -0.00231   0.00000  -0.00491   1.87509
   A28        2.68087  -0.00038   0.00153   0.00000  -0.00177   2.67910
   A29        1.75542  -0.00197  -0.00114   0.00000  -0.00379   1.75163
   A30        2.15741   0.00041  -0.00580   0.00000  -0.00058   2.15683
   A31        1.89616   0.00084  -0.00257   0.00000   0.00127   1.89743
   A32        2.79406  -0.00169   0.00765   0.00000  -0.00476   2.78930
   A33        3.75222  -0.00002  -0.03741   0.00000  -0.05440   3.69782
   A34        3.14286  -0.00016  -0.00370   0.00000   0.00678   3.14964
   A35        3.21278   0.00062   0.00187   0.00000   0.00245   3.21523
   A36        2.92832  -0.00206   0.00052   0.00000   0.01034   2.93867
   A37        3.23072   0.00013   0.00321   0.00000   0.05618   3.28690
   A38        3.81364   0.00030  -0.04507   0.00000  -0.01172   3.80193
   A39        2.95831  -0.00080  -0.00309   0.00000  -0.01757   2.94074
   A40        3.07774  -0.00041  -0.00779   0.00000  -0.01668   3.06106
   A41        3.20084   0.00125   0.00161   0.00000   0.00838   3.20922
   A42        3.25232   0.00012   0.00436   0.00000   0.05362   3.30594
    D1       -0.76179   0.00032   0.04449   0.00000   0.11679  -0.64500
    D2        2.37842   0.00055   0.03290   0.00000   0.08006   2.45848
    D3       -0.23474  -0.00023  -0.02922   0.00000  -0.03400  -0.26873
    D4        2.90822  -0.00046  -0.01804   0.00000   0.00108   2.90929
    D5       -2.53900  -0.00006   0.25499   0.00000   0.75101  -1.78799
    D6        1.64700  -0.00017   0.26141   0.00000   0.76583   2.41283
    D7       -0.44138   0.00029   0.25109   0.00000   0.73493   0.29355
    D8        0.60140   0.00014   0.24510   0.00000   0.71966   1.32106
    D9       -1.49578   0.00002   0.25152   0.00000   0.73448  -0.76130
   D10       -3.58416   0.00049   0.24120   0.00000   0.70358  -2.88058
   D11       -0.35387  -0.00008  -0.01691   0.00000   0.03909  -0.31478
   D12        2.17766   0.00012   0.00687   0.00000   0.02356   2.20122
   D13       -2.21495   0.00020  -0.03099   0.00000  -0.07046  -2.28541
   D14        1.76190   0.00040  -0.02583   0.00000  -0.09687   1.66503
   D15        0.29850   0.00013  -0.00120   0.00000  -0.01776   0.28074
   D16        2.34736  -0.00076  -0.00236   0.00000  -0.02227   2.32509
   D17       -1.54142   0.00002   0.00451   0.00000  -0.02364  -1.56506
   D18        0.57711  -0.00010   0.00170   0.00000  -0.01832   0.55879
   D19        2.73191   0.00085   0.00881   0.00000  -0.02302   2.70890
   D20       -1.43274   0.00072   0.00601   0.00000  -0.01769  -1.45044
   D21        1.32654  -0.00112   0.02721   0.00000   0.03135   1.35790
   D22       -0.73462  -0.00001   0.03596   0.00000   0.03396  -0.70066
   D23       -0.70628  -0.00051   0.02979   0.00000   0.02466  -0.68161
   D24       -2.76744   0.00059   0.03854   0.00000   0.02727  -2.74017
   D25       -2.74003   0.00014   0.03239   0.00000   0.05578  -2.68425
   D26       -2.72192  -0.00006   0.01022   0.00000   0.02151  -2.70041
   D27        0.14050  -0.00008  -0.01167   0.00000   0.01832   0.15882
   D28       -2.03124   0.00014   0.01244   0.00000   0.00991  -2.02133
   D29        0.87905  -0.00001   0.07330   0.00000   0.03039   0.90943
   D30       -1.13973   0.00025   0.08201   0.00000   0.04131  -1.09842
   D31       -0.06821  -0.00020   0.02110   0.00000  -0.05568  -0.12389
   D32       -2.36077  -0.00003   0.02656   0.00000  -0.07907  -2.43984
   D33       -0.76467   0.00018  -0.02650   0.00000   0.03265  -0.73201
   D34       -2.66933   0.00044  -0.02694   0.00000   0.01730  -2.65202
   D35       -0.15571   0.00056   0.02130   0.00000   0.00083  -0.15488
   D36        2.08172   0.00045   0.02485   0.00000   0.02510   2.10682
   D37        0.23565   0.00012  -0.09105   0.00000  -0.04361   0.19204
   D38        2.52367  -0.00014  -0.09997   0.00000  -0.04593   2.47774
         Item               Value     Threshold  Converged?
 Maximum Force            0.005714     0.000015     NO 
 RMS     Force            0.001240     0.000010     NO 
 Maximum Displacement     0.499413     0.000060     NO 
 RMS     Displacement     0.098487     0.000040     NO 
 Predicted change in Energy=-2.785125D-04
 GradGradGradGradGradGradGradGradGradGradGradGradGradGradGradGradGradGrad

                          Input orientation:                          
 ---------------------------------------------------------------------
 Center     Atomic      Atomic             Coordinates (Angstroms)
 Number     Number       Type             X           Y           Z
 ---------------------------------------------------------------------
      1          6           0        0.775942    0.645344   -0.187928
      2          8           0        0.922454    0.377328    1.012426
      3          8           0        0.358424   -0.102630   -1.107525
      4          6           0        1.089699    2.089670   -0.669343
      5          9           0       -0.067696    2.759125   -0.845697
      6          9           0        1.748134    2.087294   -1.833993
      7          9           0        1.821081    2.777031    0.214804
      8          8           0        0.148521   -2.551817   -0.951994
      9          1           0        0.180591   -2.912557   -0.012190
     10          1           0        0.274646   -1.492749   -0.968197
     11          1           0       -0.771047   -2.773085   -1.318629
     12          8           0       -0.253711    1.206710    3.430768
     13          1           0        0.363346    1.288729    2.686851
     14          1           0       -0.416859    2.093836    3.757040
     15          8           0       -2.645426   -0.626261   -0.286848
     16          1           0       -2.084154    0.007328   -0.748179
     17          1           0       -2.233404   -0.752916    0.589931
     18          8           0       -1.074791   -1.050222    2.047184
     19          1           0       -0.269727   -0.640125    1.649649
     20          1           0       -1.208273   -0.491081    2.827847
     21          8           0       -0.060476   -3.447984    1.473077
     22          1           0        0.675227   -3.726853    2.023816
     23          1           0       -0.505437   -2.699915    1.932129
     24          8           0       -2.277311   -2.847150   -1.706960
     25          1           0       -2.627834   -2.069043   -1.208542
     26          1           0       -2.835613   -3.606252   -1.525098
 ---------------------------------------------------------------------
                    Distance matrix (angstroms):
                    1          2          3          4          5
     1  C    0.000000
     2  O    1.238607   0.000000
     3  O    1.256760   2.245592   0.000000
     4  C    1.554439   2.405916   2.352221   0.000000
     5  F    2.369062   3.178989   2.905129   1.348641   0.000000
     6  F    2.394558   3.421671   2.693477   1.337891   2.173781
     7  F    2.408028   2.683711   3.490038   1.337573   2.166209
     8  O    3.346534   3.610791   2.463081   4.744376   5.316404
     9  H    3.611646   3.524705   3.021104   5.126461   5.737975
    10  H    2.330571   2.799949   1.399594   3.686102   4.267392
    11  H    3.918842   4.269294   2.907164   5.246936   5.596760
    12  O    3.803982   2.814181   4.762896   4.404007   4.553322
    13  H    2.974648   1.986693   4.041434   3.526065   3.850552
    14  H    4.368487   3.503293   5.393470   4.675746   4.663658
    15  O    3.651373   3.927477   3.157660   4.633977   4.291601
    16  H    2.983471   3.503758   2.471317   3.796802   3.412917
    17  H    3.408278   3.378667   3.165723   4.550723   4.368724
    18  O    3.360935   2.664135   3.592245   4.682249   4.888162
    19  H    2.474378   1.691911   2.878451   3.831128   4.221666
    20  H    3.784636   2.930851   4.253538   4.916431   5.035840
    21  O    4.495983   3.976351   4.245748   6.048014   6.626082
    22  H    4.900823   4.234187   4.800068   6.423148   7.131196
    23  H    4.162611   3.514847   4.090432   5.679105   6.140769
    24  O    4.881325   5.294414   3.852118   6.065113   6.087240
    25  H    4.471604   4.849947   3.576971   5.604077   5.476968
    26  H    5.736499   6.035810   4.759370   6.970216   6.974308
                    6          7          8          9         10
     6  F    0.000000
     7  F    2.163014   0.000000
     8  O    4.985783   5.705742   0.000000
     9  H    5.547492   5.925719   1.007171   0.000000
    10  H    3.967049   4.692757   1.066675   1.714249   0.000000
    11  H    5.498651   6.314613   1.014390   1.622298   1.689834
    12  O    5.700923   4.136798   5.787652   5.386180   5.188173
    13  H    4.795141   3.232809   5.295010   4.996901   4.593894
    14  H    5.995572   4.245299   6.639032   6.295078   5.972406
    15  O    5.390770   5.637707   3.457792   3.645403   3.121196
    16  H    4.493516   4.883590   3.402294   3.767821   2.804029
    17  H    5.458465   5.388886   3.359634   3.294536   3.043917
    18  O    5.733799   5.137271   3.570203   3.047179   3.333067
    19  H    4.862751   4.255257   3.255463   2.851042   2.806498
    20  H    6.092710   5.165805   4.513837   3.982248   4.196706
    21  O    6.696797   6.623769   2.593793   1.597127   3.145643
    22  H    7.059613   6.847336   3.242464   2.247902   3.755507
    23  H    6.494584   6.193450   2.961040   2.072734   3.236923
    24  O    6.369386   7.219516   2.557706   2.986270   2.982056
    25  H    6.067572   6.730765   2.829671   3.167021   2.968884
    26  H    7.315915   8.090634   3.216417   3.444936   3.801413
                   11         12         13         14         15
    11  H    0.000000
    12  O    6.217973   0.000000
    13  H    5.816275   0.969999   0.000000
    14  H    7.040937   0.959199   1.549910   0.000000
    15  O    3.030961   4.785473   4.643574   5.358961   0.000000
    16  H    3.127357   4.717270   4.408137   5.237403   0.963995
    17  H    3.140410   3.978652   3.912607   4.629731   0.977009
    18  O    3.793312   2.771682   2.819238   3.638899   2.845056
    19  H    3.689379   2.565822   2.279703   3.455038   3.064989
    20  H    4.753102   2.038921   2.378568   2.858589   3.432930
    21  O    2.958720   5.053323   4.908087   6.004604   4.212058
    22  H    3.764748   5.213682   5.068821   6.170668   5.097017
    23  H    3.262412   4.191778   4.151345   5.130126   3.715300
    24  O    1.557279   6.850182   6.586664   7.598021   2.661687
    25  H    1.988832   6.155503   5.949443   6.846531   1.712148
    26  H    2.235895   7.375054   7.206572   8.138940   3.232612
                   16         17         18         19         20
    16  H    0.000000
    17  H    1.546216   0.000000
    18  O    3.154565   1.885301   0.000000
    19  H    3.075860   2.234222   0.987087   0.000000
    20  H    3.715312   2.475423   0.969480   1.513682   0.000000
    21  O    4.579130   3.572808   2.666027   2.821176   3.449075
    22  H    5.407610   4.400052   3.198040   3.249743   3.829394
    23  H    4.123780   2.928851   1.748968   2.092388   2.485002
    24  O    3.017385   3.108610   4.332275   4.490900   5.220956
    25  H    2.195185   2.263244   3.748292   3.971364   4.560434
    26  H    3.771770   3.602434   4.732333   5.045859   5.594699
                   21         22         23         24         25
    21  O    0.000000
    22  H    0.960385   0.000000
    23  H    0.984036   1.567474   0.000000
    24  O    3.922754   4.838394   4.050209   0.000000
    25  H    3.960289   4.909856   3.842705   0.988300   0.000000
    26  H    4.088458   4.993529   4.266566   0.959693   1.583158
                   26
    26  H    0.000000
 Stoichiometry    C2H13F3O8
 Framework group  C1[X(C2H13F3O8)]
 Deg. of freedom    72
 Full point group                 C1      NOp   1
 Largest Abelian subgroup         C1      NOp   1
 Largest concise Abelian subgroup C1      NOp   1
                         Standard orientation:                         
 ---------------------------------------------------------------------
 Center     Atomic      Atomic             Coordinates (Angstroms)
 Number     Number       Type             X           Y           Z
 ---------------------------------------------------------------------
      1          6           0       -0.998220   -0.273674   -0.456202
      2          8           0       -0.766950    0.910814   -0.734861
      3          8           0       -0.184675   -1.228358   -0.377675
      4          6           0       -2.456319   -0.682234   -0.105047
      5          9           0       -2.568262   -0.819195    1.231943
      6          9           0       -2.789477   -1.848354   -0.669956
      7          9           0       -3.352157    0.232589   -0.491925
      8          8           0        2.119806   -1.196911   -1.246665
      9          1           0        2.472500   -0.276858   -1.455239
     10          1           0        1.110314   -1.159680   -0.904125
     11          1           0        2.699595   -1.570329   -0.502763
     12          8           0       -0.900508    3.373383    0.620694
     13          1           0       -1.273322    2.631927    0.118549
     14          1           0       -1.615205    3.745143    1.141333
     15          8           0        1.618774   -0.422330    2.085799
     16          1           0        0.785425   -0.853222    1.864107
     17          1           0        1.593890    0.445051    1.636825
     18          8           0        1.426422    1.880193    0.425758
     19          1           0        0.692153    1.500561   -0.113752
     20          1           0        1.014533    2.688907    0.766668
     21          8           0        3.124454    1.180235   -1.506713
     22          1           0        3.082777    1.712834   -2.304799
     23          1           0        2.662452    1.678745   -0.795117
     24          8           0        3.398781   -1.955354    0.834404
     25          1           0        2.870722   -1.416410    1.472706
     26          1           0        4.331634   -1.809973    1.006623
 ---------------------------------------------------------------------
 Rotational constants (GHZ):           0.6802314           0.3681952           0.3041527
 Standard basis: 6-31++G(d,p) (6D, 7F)
 There are   325 symmetry adapted cartesian basis functions of A   symmetry.
 There are   325 symmetry adapted basis functions of A   symmetry.
   325 basis functions,   520 primitive gaussians,   325 cartesian basis functions
    58 alpha electrons       58 beta electrons
       nuclear repulsion energy      1017.9135982281 Hartrees.
 NAtoms=   26 NActive=   26 NUniq=   26 SFac= 1.00D+00 NAtFMM=   60 NAOKFM=F Big=F
 Integral buffers will be    131072 words long.
 Raffenetti 2 integral format.
 Two-electron integral symmetry is turned on.
 Nuclear repulsion after empirical dispersion term =     1017.8986763507 Hartrees.
 One-electron integrals computed using PRISM.
 NBasis=   325 RedAO= T EigKep=  3.97D-05  NBF=   325
 NBsUse=   325 1.00D-06 EigRej= -1.00D+00 NBFU=   325
 Lowest energy guess from the checkpoint file:  "/local_scratch/slurm.5787650/Gau-867465.chk"
 B after Tr=     0.000000   -0.000000    0.000000
         Rot=    0.999756    0.021503    0.005137    0.000334 Ang=   2.53 deg.
 B after Tr=     0.000000    0.000000    0.000000
         Rot=    0.999877    0.014391    0.002391    0.005755 Ang=   1.80 deg.
 Requested convergence on RMS density matrix=1.00D-10 within 128 cycles.
 Requested convergence on MAX density matrix=1.00D-08.
 Requested convergence on             energy=1.00D-08.
 No special actions if energy rises.
 SCF Done:  E(RwB97XD) =  -985.239529086     A.U. after   17 cycles
            NFock= 17  Conv=0.51D-10     -V/T= 2.0083
 Calling FoFJK, ICntrl=      2127 FMM=F ISym2X=0 I1Cent= 0 IOpClX= 0 NMat=1 NMatS=1 NMatT=0.
 ***** Axes restored to original set *****
 -------------------------------------------------------------------
 Center     Atomic                   Forces (Hartrees/Bohr)
 Number     Number              X              Y              Z
 -------------------------------------------------------------------
      1        6           0.001394700    0.000453657   -0.004835913
      2        8           0.001545863    0.002007857    0.003623034
      3        8          -0.001510105   -0.002113333   -0.001487734
      4        6           0.001440521    0.000182074   -0.000173384
      5        9          -0.000883910    0.000004232   -0.000264752
      6        9          -0.000630030    0.000392316    0.000955078
      7        9          -0.000014731   -0.000420526    0.001397923
      8        8          -0.000149537   -0.001133080    0.001150802
      9        1           0.000177056    0.000294749   -0.000978717
     10        1          -0.000734053   -0.000050554    0.000355850
     11        1           0.000327725    0.000150054    0.000009860
     12        8           0.000600396    0.000456343    0.000092261
     13        1           0.000042511   -0.000226948    0.000051994
     14        1          -0.000258329    0.000052753    0.000285614
     15        8           0.000034526   -0.000732369    0.000604024
     16        1           0.000286874    0.000272520    0.000146940
     17        1          -0.000056274    0.000672269    0.000194695
     18        8           0.000909707   -0.001419034   -0.001342659
     19        1          -0.001092259    0.000138308   -0.000236745
     20        1          -0.001384244    0.000538675    0.000650588
     21        8          -0.000404236    0.000520226   -0.000027230
     22        1           0.000296531   -0.000192320   -0.000143500
     23        1           0.000020565    0.000077228    0.000047154
     24        8           0.000333730    0.000537753   -0.000532858
     25        1          -0.000219516   -0.000356340    0.000287972
     26        1          -0.000073481   -0.000106508    0.000169703
 -------------------------------------------------------------------
 Cartesian Forces:  Max     0.004835913 RMS     0.000997497

 GradGradGradGradGradGradGradGradGradGradGradGradGradGradGradGradGradGrad
 Berny optimization.
 Using GEDIIS/GDIIS optimizer.
 FormGI is forming the generalized inverse of G from B-inverse, IUseBI=4.
 Internal  Forces:  Max     0.004222023 RMS     0.001043905
 Search for a local minimum.
 Step number  13 out of a maximum of  156
 All quantities printed in internal units (Hartrees-Bohrs-Radians)
 Mixed Optimization -- RFO/linear search
 Update second derivatives using D2CorX and points    9   12   13   10
 ITU=  0 -1 -1  0  1  0  0 -1  1  0  0  1  0
 Use linear search instead of GDIIS.
 Energy rises -- skip Quadratic/GDIIS search.
 Quartic linear search produced a step of -0.77100.
 Iteration  1 RMS(Cart)=  0.08689090 RMS(Int)=  0.02101944
 Iteration  2 RMS(Cart)=  0.03361898 RMS(Int)=  0.00128482
 Iteration  3 RMS(Cart)=  0.00137725 RMS(Int)=  0.00009679
 Iteration  4 RMS(Cart)=  0.00000194 RMS(Int)=  0.00009679
 Iteration  5 RMS(Cart)=  0.00000000 RMS(Int)=  0.00009679
 Variable       Old X    -DE/DX   Delta X   Delta X   Delta X     New X
                                 (Linear)    (Quad)   (Total)
    R1        2.34063   0.00315   0.00611   0.00000   0.00612   2.34675
    R2        2.37493   0.00233   0.00370   0.00000   0.00373   2.37866
    R3        2.93746  -0.00046  -0.00112   0.00000  -0.00112   2.93634
    R4        3.75431  -0.00009   0.01795   0.00000   0.01813   3.77244
    R5        3.19725   0.00074   0.02147   0.00000   0.02147   3.21872
    R6        2.64485   0.00008   0.00521   0.00000   0.00521   2.65006
    R7        2.54856   0.00080  -0.00702   0.00000  -0.00702   2.54155
    R8        2.52825  -0.00114   0.00450   0.00000   0.00450   2.53275
    R9        2.52765   0.00070   0.00233   0.00000   0.00233   2.52998
   R10        1.90328  -0.00174  -0.00409   0.00000  -0.00411   1.89917
   R11        2.01572  -0.00013  -0.00069   0.00000  -0.00069   2.01504
   R12        1.91692  -0.00097  -0.00089   0.00000  -0.00089   1.91602
   R13        3.01813  -0.00066  -0.00783   0.00000  -0.00783   3.01030
   R14        2.94283  -0.00054   0.00086   0.00000   0.00086   2.94369
   R15        1.83303   0.00003  -0.00032   0.00000  -0.00032   1.83271
   R16        1.81262   0.00019   0.00034   0.00000   0.00034   1.81296
   R17        4.30801   0.00082  -0.00816   0.00000  -0.00831   4.29970
   R18        1.82169   0.00024   0.00122   0.00000   0.00122   1.82291
   R19        1.84628   0.00006  -0.00002   0.00000  -0.00002   1.84626
   R20        3.23549   0.00070  -0.00122   0.00000  -0.00122   3.23427
   R21        1.86532   0.00048   0.00050   0.00000   0.00049   1.86582
   R22        1.83205   0.00102   0.00072   0.00000   0.00072   1.83277
   R23        3.30507   0.00016   0.00696   0.00000   0.00695   3.31202
   R24        1.81486   0.00020   0.00039   0.00000   0.00039   1.81525
   R25        1.85956   0.00006  -0.00096   0.00000  -0.00098   1.85858
   R26        1.86762   0.00051   0.00037   0.00000   0.00037   1.86799
   R27        1.81356   0.00016   0.00056   0.00000   0.00056   1.81412
    A1        2.23908  -0.00011   0.00373   0.00000   0.00390   2.24298
    A2        2.06840  -0.00415  -0.00966   0.00000  -0.00976   2.05864
    A3        1.97517   0.00422   0.00626   0.00000   0.00620   1.98137
    A4        1.99520  -0.00119  -0.01620   0.00000  -0.01636   1.97883
    A5        2.13907  -0.00114  -0.01351   0.00000  -0.01336   2.12571
    A6        1.90552  -0.00057   0.01511   0.00000   0.01510   1.92062
    A7        1.94689   0.00133  -0.01164   0.00000  -0.01163   1.93526
    A8        1.96399  -0.00216  -0.00647   0.00000  -0.00646   1.95753
    A9        1.88536  -0.00013   0.00133   0.00000   0.00132   1.88669
   A10        1.87612   0.00085   0.00152   0.00000   0.00152   1.87765
   A11        1.88307   0.00074   0.00058   0.00000   0.00061   1.88368
   A12        1.94553   0.00085  -0.00644   0.00000  -0.00643   1.93910
   A13        1.86293  -0.00162   0.00783   0.00000   0.00782   1.87075
   A14        1.89470  -0.00027  -0.00622   0.00000  -0.00621   1.88849
   A15        1.86593   0.00061  -0.00016   0.00000  -0.00016   1.86577
   A16        2.47611   0.00042  -0.00214   0.00000  -0.00220   2.47391
   A17        1.67170   0.00032  -0.00800   0.00000  -0.00808   1.66362
   A18        1.84329  -0.00045  -0.00269   0.00000  -0.00271   1.84058
   A19        1.86528   0.00001  -0.01076   0.00000  -0.01076   1.85452
   A20        1.94930   0.00103   0.01554   0.00000   0.01554   1.96483
   A21        1.76907   0.00041   0.00587   0.00000   0.00590   1.77497
   A22        1.67084   0.00025  -0.01271   0.00000  -0.01254   1.65830
   A23        2.26764  -0.00018  -0.02020   0.00000  -0.02021   2.24743
   A24        1.97662   0.00099   0.04445   0.00000   0.04469   2.02131
   A25        2.11182   0.00006  -0.01645   0.00000  -0.01650   2.09532
   A26        1.82061  -0.00032   0.00726   0.00000   0.00729   1.82789
   A27        1.87509   0.00075   0.00114   0.00000   0.00119   1.87628
   A28        2.67910   0.00035   0.00311   0.00000   0.00315   2.68225
   A29        1.75163  -0.00106   0.00162   0.00000   0.00162   1.75325
   A30        2.15683   0.00039  -0.00618   0.00000  -0.00618   2.15064
   A31        1.89743   0.00001  -0.00392   0.00000  -0.00391   1.89352
   A32        2.78930  -0.00010   0.01241   0.00000   0.01241   2.80171
   A33        3.69782  -0.00055  -0.00082   0.00000  -0.00070   3.69712
   A34        3.14964  -0.00041  -0.00946   0.00000  -0.00944   3.14020
   A35        3.21523   0.00113   0.00025   0.00000   0.00036   3.21558
   A36        2.93867  -0.00243  -0.00738   0.00000  -0.00738   2.93128
   A37        3.28690  -0.00064  -0.03965   0.00000  -0.03934   3.24756
   A38        3.80193   0.00033  -0.04248   0.00000  -0.04268   3.75925
   A39        2.94074  -0.00186   0.01002   0.00000   0.01010   2.95084
   A40        3.06106   0.00037   0.00395   0.00000   0.00404   3.06510
   A41        3.20922   0.00198  -0.00463   0.00000  -0.00462   3.20460
   A42        3.30594  -0.00026  -0.03635   0.00000  -0.03680   3.26914
    D1       -0.64500   0.00085  -0.03919   0.00000  -0.03912  -0.68412
    D2        2.45848  -0.00047  -0.02412   0.00000  -0.02405   2.43442
    D3       -0.26873  -0.00063  -0.00719   0.00000  -0.00724  -0.27597
    D4        2.90929   0.00078  -0.02145   0.00000  -0.02147   2.88783
    D5       -1.78799   0.00065  -0.28759   0.00000  -0.28758  -2.07557
    D6        2.41283   0.00036  -0.29167   0.00000  -0.29169   2.12114
    D7        0.29355  -0.00003  -0.27965   0.00000  -0.27964   0.01391
    D8        1.32106  -0.00054  -0.27472   0.00000  -0.27471   1.04635
    D9       -0.76130  -0.00083  -0.27880   0.00000  -0.27882  -1.04012
   D10       -2.88058  -0.00121  -0.26678   0.00000  -0.26677   3.13584
   D11       -0.31478  -0.00035  -0.04947   0.00000  -0.04951  -0.36430
   D12        2.20122   0.00037  -0.01031   0.00000  -0.01043   2.19080
   D13       -2.28541   0.00044   0.01890   0.00000   0.01905  -2.26635
   D14        1.66503   0.00034   0.04517   0.00000   0.04526   1.71029
   D15        0.28074  -0.00018   0.01232   0.00000   0.01231   0.29305
   D16        2.32509  -0.00148   0.01448   0.00000   0.01449   2.33958
   D17       -1.56506  -0.00061   0.02337   0.00000   0.02344  -1.54162
   D18        0.55879   0.00009   0.01606   0.00000   0.01616   0.57495
   D19        2.70890   0.00078   0.02781   0.00000   0.02782   2.73672
   D20       -1.45044   0.00148   0.02051   0.00000   0.02053  -1.42990
   D21        1.35790  -0.00200   0.00692   0.00000   0.00694   1.36484
   D22       -0.70066  -0.00033   0.01492   0.00000   0.01494  -0.68572
   D23       -0.68161  -0.00135   0.01503   0.00000   0.01501  -0.66660
   D24       -2.74017   0.00032   0.02302   0.00000   0.02301  -2.71716
   D25       -2.68425  -0.00019  -0.00599   0.00000  -0.00584  -2.69009
   D26       -2.70041   0.00023  -0.00491   0.00000  -0.00505  -2.70546
   D27        0.15882   0.00030  -0.02747   0.00000  -0.02706   0.13176
   D28       -2.02133  -0.00027   0.00658   0.00000   0.00658  -2.01475
   D29        0.90943  -0.00016   0.06035   0.00000   0.06035   0.96979
   D30       -1.09842  -0.00017   0.06188   0.00000   0.06187  -1.03655
   D31       -0.12389   0.00074   0.06705   0.00000   0.06691  -0.05698
   D32       -2.43984   0.00071   0.09132   0.00000   0.09114  -2.34869
   D33       -0.73201  -0.00032  -0.05546   0.00000  -0.05540  -0.78742
   D34       -2.65202  -0.00104  -0.04413   0.00000  -0.04410  -2.69612
   D35       -0.15488  -0.00048   0.02370   0.00000   0.02379  -0.13110
   D36        2.10682  -0.00016   0.00905   0.00000   0.00913   2.11595
   D37        0.19204  -0.00035  -0.07044   0.00000  -0.07044   0.12160
   D38        2.47774  -0.00053  -0.07885   0.00000  -0.07885   2.39889
         Item               Value     Threshold  Converged?
 Maximum Force            0.004222     0.000015     NO 
 RMS     Force            0.001044     0.000010     NO 
 Maximum Displacement     0.618567     0.000060     NO 
 RMS     Displacement     0.115347     0.000040     NO 
 Predicted change in Energy=-5.238839D-05
 GradGradGradGradGradGradGradGradGradGradGradGradGradGradGradGradGradGrad

                          Input orientation:                          
 ---------------------------------------------------------------------
 Center     Atomic      Atomic             Coordinates (Angstroms)
 Number     Number       Type             X           Y           Z
 ---------------------------------------------------------------------
      1          6           0        0.749364    0.641500   -0.207883
      2          8           0        0.916304    0.367862    0.991882
      3          8           0        0.316673   -0.100308   -1.128161
      4          6           0        1.077963    2.085570   -0.678116
      5          9           0       -0.026697    2.671763   -1.173028
      6          9           0        2.010141    2.073941   -1.641048
      7          9           0        1.528778    2.852189    0.322615
      8          8           0        0.136220   -2.553679   -0.962121
      9          1           0        0.181996   -2.903149   -0.020953
     10          1           0        0.249185   -1.493592   -0.983937
     11          1           0       -0.783900   -2.781619   -1.321911
     12          8           0       -0.175865    1.167582    3.468569
     13          1           0        0.429873    1.249510    2.715615
     14          1           0       -0.289834    2.048138    3.831940
     15          8           0       -2.669888   -0.632445   -0.281338
     16          1           0       -2.105008    0.000779   -0.740108
     17          1           0       -2.266378   -0.750100    0.600630
     18          8           0       -1.118004   -1.039606    2.028369
     19          1           0       -0.317906   -0.610824    1.639979
     20          1           0       -1.271195   -0.493786    2.815290
     21          8           0       -0.021703   -3.410559    1.475253
     22          1           0        0.739582   -3.650212    2.009803
     23          1           0       -0.481160   -2.669503    1.930277
     24          8           0       -2.292629   -2.853590   -1.702829
     25          1           0       -2.638551   -2.066592   -1.214872
     26          1           0       -2.851054   -3.607516   -1.499516
 ---------------------------------------------------------------------
                    Distance matrix (angstroms):
                    1          2          3          4          5
     1  C    0.000000
     2  O    1.241846   0.000000
     3  O    1.258735   2.252404   0.000000
     4  C    1.553846   2.401155   2.358001   0.000000
     5  F    2.378181   3.299097   2.793616   1.344929   0.000000
     6  F    2.386506   3.322574   2.803257   1.340272   2.173740
     7  F    2.403344   2.644791   3.505879   1.338805   2.165410
     8  O    3.339758   3.600286   2.465595   4.742380   5.232233
     9  H    3.594633   3.502079   3.016615   5.110963   5.696532
    10  H    2.326167   2.795339   1.402353   3.686570   4.178761
    11  H    3.912761   4.261873   2.904862   5.250765   5.507712
    12  O    3.827415   2.822475   4.793753   4.428293   4.881520
    13  H    3.003096   1.996290   4.075468   3.554775   4.165670
    14  H    4.402128   3.513407   5.439328   4.713054   5.050530
    15  O    3.649605   3.934779   3.149575   4.646658   4.324276
    16  H    2.973419   3.501838   2.454657   3.805456   3.411883
    17  H    3.418324   3.395937   3.175390   4.567366   4.457710
    18  O    3.363629   2.682105   3.592251   4.681245   5.021370
    19  H    2.474262   1.703271   2.885467   3.820021   4.332804
    20  H    3.809344   2.975300   4.269304   4.937155   5.241770
    21  O    4.454960   3.923006   4.224930   6.004474   6.633857
    22  H    4.830840   4.148773   4.756836   6.343391   7.119337
    23  H    4.129001   3.472619   4.073247   5.643164   6.194042
    24  O    4.868699   5.285496   3.836568   6.066813   5.995386
    25  H    4.452612   4.840798   3.550653   5.598306   5.410687
    26  H    5.717120   6.016950   4.740559   6.965852   6.892962
                    6          7          8          9         10
     6  F    0.000000
     7  F    2.166414   0.000000
     8  O    5.038590   5.728278   0.000000
     9  H    5.544208   5.920792   1.004998   0.000000
    10  H    4.032375   4.714896   1.066312   1.708421   0.000000
    11  H    5.611147   6.308148   1.013916   1.624874   1.685380
    12  O    5.631012   3.954838   5.794497   5.373610   5.204548
    13  H    4.707169   3.082633   5.298699   4.979440   4.609114
    14  H    5.936678   4.033511   6.658924   6.291476   6.002255
    15  O    5.574586   5.489648   3.468263   3.654742   3.123493
    16  H    4.695119   4.739654   3.405532   3.765684   2.799075
    17  H    5.593652   5.239942   3.386379   3.319115   3.064587
    18  O    5.739694   5.006109   3.578901   3.059823   3.339057
    19  H    4.836621   4.139825   3.279000   2.874605   2.825917
    20  H    6.100765   5.024821   4.526898   3.995131   4.212516
    21  O    6.627177   6.553975   2.588431   1.592982   3.129818
    22  H    6.907167   6.763923   3.224711   2.234497   3.722093
    23  H    6.439037   6.092086   2.959821   2.074046   3.226269
    24  O    6.542034   7.159712   2.556932   2.992479   2.971064
    25  H    6.239870   6.627586   2.828514   3.175020   2.953080
    26  H    7.478650   8.014417   3.212970   3.446980   3.787609
                   11         12         13         14         15
    11  H    0.000000
    12  O    6.238156   0.000000
    13  H    5.833083   0.969831   0.000000
    14  H    7.080455   0.959379   1.549829   0.000000
    15  O    3.042810   4.849954   4.704466   5.456120   0.000000
    16  H    3.134575   4.774514   4.463963   5.328242   0.964641
    17  H    3.165592   4.033959   3.967540   4.709377   0.977001
    18  O    3.790859   2.798835   2.847504   3.670545   2.812272
    19  H    3.701661   2.554730   2.275304   3.446094   3.037063
    20  H    4.752690   2.094436   2.437754   2.908269   3.400687
    21  O    2.966587   4.995643   4.843414   5.951743   4.220949
    22  H    3.765072   5.116364   4.959976   6.070509   5.097129
    23  H    3.268172   4.145210   4.099439   5.090095   3.719056
    24  O    1.557736   6.884320   6.615896   7.659752   2.663915
    25  H    1.990590   6.201558   5.988362   6.922268   1.711504
    26  H    2.233109   7.391892   7.219592   8.183563   3.219910
                   16         17         18         19         20
    16  H    0.000000
    17  H    1.545134   0.000000
    18  O    3.117859   1.854998   0.000000
    19  H    3.038521   2.212734   0.987349   0.000000
    20  H    3.685199   2.441476   0.969861   1.517832   0.000000
    21  O    4.570035   3.589091   2.670063   2.820175   3.444488
    22  H    5.383627   4.408199   3.204097   3.239279   3.828193
    23  H    4.110747   2.939230   1.752643   2.085445   2.478134
    24  O    3.018188   3.119500   4.311858   4.483737   5.198596
    25  H    2.187257   2.273260   3.726309   3.956618   4.537134
    26  H    3.762058   3.594062   4.695061   5.025279   5.550569
                   21         22         23         24         25
    21  O    0.000000
    22  H    0.960589   0.000000
    23  H    0.983520   1.567905   0.000000
    24  O    3.945570   4.859274   4.063836   0.000000
    25  H    3.986340   4.931344   3.861320   0.988499   0.000000
    26  H    4.110143   5.020937   4.273142   0.959989   1.581336
                   26
    26  H    0.000000
 Stoichiometry    C2H13F3O8
 Framework group  C1[X(C2H13F3O8)]
 Deg. of freedom    72
 Full point group                 C1      NOp   1
 Largest Abelian subgroup         C1      NOp   1
 Largest concise Abelian subgroup C1      NOp   1
                         Standard orientation:                         
 ---------------------------------------------------------------------
 Center     Atomic      Atomic             Coordinates (Angstroms)
 Number     Number       Type             X           Y           Z
 ---------------------------------------------------------------------
      1          6           0       -0.989725   -0.283545   -0.433558
      2          8           0       -0.765837    0.905224   -0.714419
      3          8           0       -0.173184   -1.238630   -0.359489
      4          6           0       -2.450878   -0.689073   -0.094421
      5          9           0       -2.516480   -1.169922    1.159897
      6          9           0       -2.888126   -1.642186   -0.929120
      7          9           0       -3.294220    0.347617   -0.174718
      8          8           0        2.117478   -1.178112   -1.269636
      9          1           0        2.451448   -0.252118   -1.472174
     10          1           0        1.114538   -1.154026   -0.908315
     11          1           0        2.708716   -1.556465   -0.537985
     12          8           0       -0.902872    3.402314    0.594065
     13          1           0       -1.272811    2.659637    0.091922
     14          1           0       -1.629089    3.801357    1.077575
     15          8           0        1.644568   -0.445191    2.087153
     16          1           0        0.809475   -0.871105    1.859666
     17          1           0        1.611545    0.435051    1.664526
     18          8           0        1.430958    1.860812    0.491661
     19          1           0        0.679909    1.498955   -0.037342
     20          1           0        1.040638    2.668482    0.860375
     21          8           0        3.059775    1.219209   -1.524408
     22          1           0        2.965502    1.750820   -2.318911
     23          1           0        2.613617    1.700445   -0.791834
     24          8           0        3.415816   -1.955281    0.791487
     25          1           0        2.880208   -1.438057    1.441667
     26          1           0        4.345742   -1.789612    0.962870
 ---------------------------------------------------------------------
 Rotational constants (GHZ):           0.6749718           0.3695674           0.3043492
 Standard basis: 6-31++G(d,p) (6D, 7F)
 There are   325 symmetry adapted cartesian basis functions of A   symmetry.
 There are   325 symmetry adapted basis functions of A   symmetry.
   325 basis functions,   520 primitive gaussians,   325 cartesian basis functions
    58 alpha electrons       58 beta electrons
       nuclear repulsion energy      1017.6308974446 Hartrees.
 NAtoms=   26 NActive=   26 NUniq=   26 SFac= 1.00D+00 NAtFMM=   60 NAOKFM=F Big=F
 Integral buffers will be    131072 words long.
 Raffenetti 2 integral format.
 Two-electron integral symmetry is turned on.
 Nuclear repulsion after empirical dispersion term =     1017.6159825274 Hartrees.
 One-electron integrals computed using PRISM.
 NBasis=   325 RedAO= T EigKep=  3.75D-05  NBF=   325
 NBsUse=   325 1.00D-06 EigRej= -1.00D+00 NBFU=   325
 Lowest energy guess from the checkpoint file:  "/local_scratch/slurm.5787650/Gau-867465.chk"
 B after Tr=    -0.000000   -0.000000    0.000000
         Rot=    0.999986    0.005104    0.001204    0.000082 Ang=   0.60 deg.
 B after Tr=    -0.000000   -0.000000    0.000000
         Rot=    0.999855   -0.016539   -0.003948   -0.000232 Ang=  -1.95 deg.
 Requested convergence on RMS density matrix=1.00D-10 within 128 cycles.
 Requested convergence on MAX density matrix=1.00D-08.
 Requested convergence on             energy=1.00D-08.
 No special actions if energy rises.
 SCF Done:  E(RwB97XD) =  -985.239917051     A.U. after   15 cycles
            NFock= 15  Conv=0.52D-10     -V/T= 2.0083
 Calling FoFJK, ICntrl=      2127 FMM=F ISym2X=0 I1Cent= 0 IOpClX= 0 NMat=1 NMatS=1 NMatT=0.
 ***** Axes restored to original set *****
 -------------------------------------------------------------------
 Center     Atomic                   Forces (Hartrees/Bohr)
 Number     Number              X              Y              Z
 -------------------------------------------------------------------
      1        6           0.000451746   -0.000031631   -0.000577777
      2        8          -0.000442783    0.000220746   -0.000782437
      3        8           0.000102015   -0.000114439    0.000933513
      4        6           0.001051617   -0.000207994    0.000283936
      5        9          -0.000379022    0.000054624   -0.000222116
      6        9          -0.000394323    0.000331002    0.000300056
      7        9          -0.000130041   -0.000109266    0.000237638
      8        8           0.000262394    0.000399561   -0.000873536
      9        1          -0.000119961   -0.000318250    0.000658812
     10        1          -0.000375460   -0.000206580    0.000098306
     11        1          -0.000094416   -0.000076724    0.000278416
     12        8           0.000072401    0.000046260   -0.000135929
     13        1          -0.000066440    0.000032168   -0.000153876
     14        1          -0.000019399   -0.000040277    0.000038802
     15        8          -0.000014754    0.000393762   -0.000678610
     16        1          -0.000154042   -0.000035211    0.000111224
     17        1           0.000123417   -0.000194651    0.000096106
     18        8           0.000878267    0.000764055   -0.000120459
     19        1          -0.000652604   -0.000380640    0.000039360
     20        1           0.000069012   -0.000269061    0.000107194
     21        8          -0.000025524    0.000167664    0.000240146
     22        1           0.000077934   -0.000091418   -0.000000004
     23        1          -0.000165336   -0.000154922   -0.000089492
     24        8           0.000147522    0.000386809   -0.000657319
     25        1          -0.000258637   -0.000642421    0.000862740
     26        1           0.000056416    0.000076834    0.000005307
 -------------------------------------------------------------------
 Cartesian Forces:  Max     0.001051617 RMS     0.000371849

 GradGradGradGradGradGradGradGradGradGradGradGradGradGradGradGradGradGrad
 Berny optimization.
 Using GEDIIS/GDIIS optimizer.
 FormGI is forming the generalized inverse of G from B-inverse, IUseBI=4.
 Internal  Forces:  Max     0.001444888 RMS     0.000328475
 Search for a local minimum.
 Step number  14 out of a maximum of  156
 All quantities printed in internal units (Hartrees-Bohrs-Radians)
 Mixed Optimization -- En-DIIS/RFO-DIIS
 Update second derivatives using D2CorX and points    9   12   10   14
 ITU=  0  0 -1 -1  0  1  0  0 -1  1  0  0  1  0
 Use linear search instead of GDIIS.
     Eigenvalues ---   -0.00007   0.00051   0.00079   0.00087   0.00131
     Eigenvalues ---    0.00322   0.00342   0.00409   0.00433   0.00512
     Eigenvalues ---    0.00572   0.00763   0.00895   0.01152   0.01258
     Eigenvalues ---    0.01333   0.01370   0.01477   0.01611   0.01861
     Eigenvalues ---    0.02019   0.02184   0.02253   0.02521   0.02843
     Eigenvalues ---    0.02925   0.03119   0.03444   0.03498   0.03811
     Eigenvalues ---    0.04029   0.04334   0.04606   0.05152   0.05601
     Eigenvalues ---    0.06056   0.06372   0.06739   0.06998   0.09290
     Eigenvalues ---    0.09667   0.11202   0.11633   0.13450   0.14608
     Eigenvalues ---    0.14683   0.18215   0.21206   0.22660   0.23417
     Eigenvalues ---    0.24826   0.30407   0.32560   0.34416   0.36701
     Eigenvalues ---    0.37231   0.37608   0.39704   0.45588   0.45961
     Eigenvalues ---    0.47599   0.50877   0.54172   0.54498   0.54810
     Eigenvalues ---    0.55484   0.56836   0.57145   0.57696   0.67553
     Eigenvalues ---    0.82936   2.24242
 RFO step:  Lambda=-1.48809734D-04 EMin=-7.49238166D-05
 Quartic linear search produced a step of  0.00997.
 Iteration  1 RMS(Cart)=  0.05303555 RMS(Int)=  0.00106111
 Iteration  2 RMS(Cart)=  0.00228907 RMS(Int)=  0.00015061
 Iteration  3 RMS(Cart)=  0.00000212 RMS(Int)=  0.00015060
 Iteration  4 RMS(Cart)=  0.00000000 RMS(Int)=  0.00015060
 Variable       Old X    -DE/DX   Delta X   Delta X   Delta X     New X
                                 (Linear)    (Quad)   (Total)
    R1        2.34675  -0.00100  -0.00002  -0.00052  -0.00067   2.34608
    R2        2.37866  -0.00039  -0.00001  -0.00006  -0.00014   2.37853
    R3        2.93634  -0.00009   0.00000  -0.00037  -0.00036   2.93598
    R4        3.77244  -0.00022  -0.00005  -0.02590  -0.02591   3.74654
    R5        3.21872  -0.00000  -0.00006   0.01523   0.01519   3.23390
    R6        2.65006   0.00023  -0.00002  -0.00420  -0.00414   2.64592
    R7        2.54155   0.00042   0.00002   0.00219   0.00221   2.54376
    R8        2.53275  -0.00049  -0.00001  -0.00237  -0.00238   2.53037
    R9        2.52998   0.00007  -0.00001   0.00021   0.00020   2.53018
   R10        1.89917   0.00082   0.00001   0.00098   0.00112   1.90029
   R11        2.01504   0.00000   0.00000   0.00595   0.00600   2.02104
   R12        1.91602   0.00019   0.00000  -0.00215  -0.00215   1.91387
   R13        3.01030   0.00008   0.00002   0.00428   0.00441   3.01472
   R14        2.94369   0.00016  -0.00000   0.00482   0.00482   2.94852
   R15        1.83271  -0.00011   0.00000   0.00052   0.00052   1.83324
   R16        1.81296  -0.00002  -0.00000  -0.00019  -0.00019   1.81277
   R17        4.29970  -0.00004   0.00002   0.00769   0.00763   4.30733
   R18        1.82291  -0.00017  -0.00000  -0.00051  -0.00051   1.82239
   R19        1.84626   0.00016   0.00000  -0.00014  -0.00014   1.84613
   R20        3.23427  -0.00012   0.00000  -0.00181  -0.00180   3.23247
   R21        1.86582  -0.00077  -0.00000  -0.00569  -0.00572   1.86010
   R22        1.83277  -0.00008  -0.00000   0.00001   0.00001   1.83278
   R23        3.31202  -0.00001  -0.00002   0.01719   0.01711   3.32913
   R24        1.81525   0.00008  -0.00000   0.00025   0.00025   1.81550
   R25        1.85858  -0.00015   0.00000  -0.00203  -0.00205   1.85654
   R26        1.86799  -0.00008  -0.00000  -0.00040  -0.00040   1.86759
   R27        1.81412  -0.00009  -0.00000  -0.00033  -0.00033   1.81378
    A1        2.24298  -0.00034  -0.00001  -0.00196  -0.00253   2.24044
    A2        2.05864  -0.00111   0.00003  -0.00021   0.00009   2.05873
    A3        1.98137   0.00144  -0.00002   0.00195   0.00217   1.98353
    A4        1.97883   0.00038   0.00005  -0.00368  -0.00442   1.97442
    A5        2.12571   0.00038   0.00004  -0.01691  -0.01747   2.10824
    A6        1.92062  -0.00028  -0.00004  -0.00396  -0.00401   1.91661
    A7        1.93526   0.00075   0.00003   0.00633   0.00636   1.94162
    A8        1.95753  -0.00051   0.00002  -0.00233  -0.00231   1.95521
    A9        1.88669  -0.00019  -0.00000  -0.00007  -0.00007   1.88662
   A10        1.87765   0.00020  -0.00000  -0.00083  -0.00085   1.87680
   A11        1.88368   0.00002  -0.00000   0.00081   0.00081   1.88449
   A12        1.93910  -0.00023   0.00002   0.00261   0.00265   1.94175
   A13        1.87075   0.00001  -0.00002  -0.00114  -0.00110   1.86964
   A14        1.88849   0.00032   0.00002   0.00244   0.00243   1.89092
   A15        1.86577   0.00010   0.00000   0.00248   0.00248   1.86826
   A16        2.47391   0.00004   0.00001  -0.00407  -0.00425   2.46966
   A17        1.66362   0.00002   0.00002  -0.00931  -0.00908   1.65454
   A18        1.84058   0.00004   0.00001   0.00455   0.00452   1.84511
   A19        1.85452   0.00015   0.00003   0.00857   0.00857   1.86309
   A20        1.96483  -0.00034  -0.00005   0.00193   0.00186   1.96670
   A21        1.77497   0.00012  -0.00002   0.00573   0.00579   1.78076
   A22        1.65830   0.00016   0.00004  -0.01646  -0.01644   1.64186
   A23        2.24743  -0.00023   0.00006   0.00918   0.00941   2.25684
   A24        2.02131  -0.00019  -0.00013   0.01816   0.01814   2.03946
   A25        2.09532   0.00002   0.00005  -0.00972  -0.00971   2.08561
   A26        1.82789  -0.00008  -0.00002   0.00776   0.00776   1.83565
   A27        1.87628  -0.00003  -0.00000   0.00263   0.00268   1.87897
   A28        2.68225  -0.00006  -0.00001  -0.00730  -0.00750   2.67475
   A29        1.75325   0.00050  -0.00000   0.00189   0.00183   1.75508
   A30        2.15064  -0.00029   0.00002   0.01019   0.01018   2.16083
   A31        1.89352  -0.00032   0.00001   0.00337   0.00329   1.89681
   A32        2.80171   0.00017  -0.00004  -0.00048  -0.00052   2.80119
   A33        3.69712   0.00040   0.00000   0.05394   0.05406   3.75118
   A34        3.14020  -0.00019   0.00003   0.00379   0.00380   3.14401
   A35        3.21558   0.00009   0.00000  -0.00180  -0.00192   3.21367
   A36        2.93128   0.00103   0.00002  -0.00402  -0.00401   2.92727
   A37        3.24756   0.00022   0.00012  -0.01003  -0.00992   3.23764
   A38        3.75925   0.00001   0.00012   0.05790   0.05811   3.81736
   A39        2.95084   0.00021  -0.00003   0.00784   0.00804   2.95888
   A40        3.06510   0.00027  -0.00001   0.00664   0.00695   3.07205
   A41        3.20460  -0.00027   0.00001  -0.00096  -0.00092   3.20367
   A42        3.26914  -0.00011   0.00010  -0.00734  -0.00704   3.26210
    D1       -0.68412   0.00007   0.00012  -0.08862  -0.08864  -0.77275
    D2        2.43442  -0.00029   0.00007  -0.10129  -0.10138   2.33304
    D3       -0.27597   0.00007   0.00002   0.06641   0.06622  -0.20975
    D4        2.88783   0.00044   0.00006   0.07864   0.07853   2.96636
    D5       -2.07557   0.00020   0.00085   0.01006   0.01094  -2.06463
    D6        2.12114   0.00014   0.00086   0.00868   0.00958   2.13073
    D7        0.01391  -0.00007   0.00083   0.00481   0.00568   0.01959
    D8        1.04635  -0.00012   0.00081  -0.00080  -0.00002   1.04633
    D9       -1.04012  -0.00018   0.00083  -0.00217  -0.00138  -1.04150
   D10        3.13584  -0.00039   0.00079  -0.00605  -0.00529   3.13055
   D11       -0.36430   0.00005   0.00015  -0.00734  -0.00727  -0.37157
   D12        2.19080   0.00016   0.00003  -0.06344  -0.06331   2.12749
   D13       -2.26635  -0.00001  -0.00005   0.05312   0.05280  -2.21355
   D14        1.71029   0.00017  -0.00013   0.04751   0.04697   1.75727
   D15        0.29305  -0.00002  -0.00004  -0.01502  -0.01528   0.27777
   D16        2.33958   0.00017  -0.00004  -0.01251  -0.01264   2.32694
   D17       -1.54162   0.00007  -0.00007   0.00419   0.00421  -1.53741
   D18        0.57495  -0.00010  -0.00005   0.00885   0.00885   0.58380
   D19        2.73672  -0.00026  -0.00008  -0.00156  -0.00166   2.73506
   D20       -1.42990  -0.00043  -0.00006   0.00309   0.00299  -1.42692
   D21        1.36484   0.00012  -0.00002  -0.03900  -0.03898   1.32586
   D22       -0.68572   0.00000  -0.00004  -0.05103  -0.05110  -0.73682
   D23       -0.66660  -0.00003  -0.00004  -0.04164  -0.04166  -0.70827
   D24       -2.71716  -0.00015  -0.00007  -0.05368  -0.05379  -2.77095
   D25       -2.69009   0.00004   0.00002  -0.06648  -0.06632  -2.75641
   D26       -2.70546  -0.00007   0.00001  -0.03620  -0.03633  -2.74180
   D27        0.13176  -0.00025   0.00009   0.01533   0.01554   0.14730
   D28       -2.01475  -0.00003  -0.00002  -0.01390  -0.01393  -2.02868
   D29        0.96979   0.00004  -0.00018  -0.09346  -0.09362   0.87617
   D30       -1.03655   0.00009  -0.00018  -0.10500  -0.10520  -1.14175
   D31       -0.05698  -0.00026  -0.00020  -0.01792  -0.01802  -0.07500
   D32       -2.34869  -0.00011  -0.00027  -0.02359  -0.02394  -2.37263
   D33       -0.78742   0.00018   0.00016   0.02950   0.02969  -0.75773
   D34       -2.69612  -0.00003   0.00013   0.03292   0.03306  -2.66306
   D35       -0.13110  -0.00005  -0.00007  -0.02782  -0.02783  -0.15893
   D36        2.11595  -0.00009  -0.00003  -0.03319  -0.03314   2.08280
   D37        0.12160   0.00036   0.00021   0.11470   0.11492   0.23652
   D38        2.39889   0.00015   0.00023   0.12963   0.12985   2.52875
         Item               Value     Threshold  Converged?
 Maximum Force            0.001445     0.000015     NO 
 RMS     Force            0.000328     0.000010     NO 
 Maximum Displacement     0.176468     0.000060     NO 
 RMS     Displacement     0.053921     0.000040     NO 
 Predicted change in Energy=-8.310424D-05
 GradGradGradGradGradGradGradGradGradGradGradGradGradGradGradGradGradGrad

                          Input orientation:                          
 ---------------------------------------------------------------------
 Center     Atomic      Atomic             Coordinates (Angstroms)
 Number     Number       Type             X           Y           Z
 ---------------------------------------------------------------------
      1          6           0        0.775569    0.610824   -0.203995
      2          8           0        0.959674    0.304698    0.984993
      3          8           0        0.356766   -0.116327   -1.142124
      4          6           0        1.042413    2.081743   -0.627112
      5          9           0       -0.094596    2.638303   -1.084757
      6          9           0        1.959098    2.147854   -1.600904
      7          9           0        1.473218    2.828608    0.397236
      8          8           0        0.141912   -2.566650   -0.953967
      9          1           0        0.171236   -2.907755   -0.008453
     10          1           0        0.266309   -1.504938   -0.987126
     11          1           0       -0.773522   -2.791991   -1.323997
     12          8           0       -0.123863    1.212652    3.410640
     13          1           0        0.480291    1.262647    2.653272
     14          1           0       -0.196451    2.098559    3.771352
     15          8           0       -2.676676   -0.639245   -0.298387
     16          1           0       -2.119783   -0.000409   -0.758571
     17          1           0       -2.280743   -0.745065    0.588421
     18          8           0       -1.130235   -1.020934    2.034741
     19          1           0       -0.319435   -0.619629    1.646862
     20          1           0       -1.278967   -0.463051    2.814024
     21          8           0       -0.048041   -3.406907    1.490815
     22          1           0        0.713303   -3.644825    2.026294
     23          1           0       -0.510995   -2.667651    1.942873
     24          8           0       -2.280824   -2.854047   -1.722350
     25          1           0       -2.633795   -2.081960   -1.216381
     26          1           0       -2.845558   -3.612751   -1.558996
 ---------------------------------------------------------------------
                    Distance matrix (angstroms):
                    1          2          3          4          5
     1  C    0.000000
     2  O    1.241492   0.000000
     3  O    1.258662   2.250642   0.000000
     4  C    1.553653   2.400753   2.359419   0.000000
     5  F    2.375626   3.292577   2.791954   1.346101   0.000000
     6  F    2.390514   3.329104   2.811487   1.339012   2.173616
     7  F    2.401408   2.641838   3.505529   1.338913   2.165770
     8  O    3.325706   3.559907   2.466911   4.746082   5.211965
     9  H    3.575452   3.453755   3.018560   5.102625   5.655781
    10  H    2.312809   2.764922   1.400160   3.687306   4.160076
    11  H    3.902978   4.233779   2.910293   5.247528   5.477798
    12  O    3.773164   2.807525   4.767059   4.291732   4.716136
    13  H    2.945512   1.982581   4.040032   3.427509   4.024399
    14  H    4.354488   3.509752   5.417934   4.569633   4.887074
    15  O    3.672815   3.970029   3.191724   4.619897   4.245920
    16  H    3.010685   3.551924   2.508753   3.788419   3.342243
    17  H    3.436190   3.429223   3.216606   4.528987   4.361874
    18  O    3.362538   2.688306   3.622424   4.629520   4.918722
    19  H    2.477645   1.711308   2.913590   3.784574   4.257514
    20  H    3.805623   2.991038   4.294991   4.868901   5.120706
    21  O    4.437666   3.879093   4.233694   5.983309   6.571173
    22  H    4.805061   4.091911   4.755659   6.320005   7.057552
    23  H    4.124644   3.451849   4.096276   5.619132   6.123160
    24  O    4.863359   5.273348   3.845602   6.050245   5.945757
    25  H    4.460916   4.843057   3.579481   5.585532   5.361506
    26  H    5.726008   6.024789   4.759584   6.957873   6.846048
                    6          7          8          9         10
     6  F    0.000000
     7  F    2.166119   0.000000
     8  O    5.093843   5.718997   0.000000
     9  H    5.593883   5.896236   1.005589   0.000000
    10  H    4.072486   4.706666   1.069489   1.713107   0.000000
    11  H    5.652075   6.292981   1.012778   1.623768   1.688561
    12  O    5.507169   3.773936   5.779580   5.362372   5.184388
    13  H    4.590041   2.920246   5.271640   4.957070   4.577971
    14  H    5.788779   3.834766   6.648857   6.283733   5.986856
    15  O    5.563709   5.452661   3.476940   3.652506   3.144034
    16  H    4.686345   4.716872   3.426227   3.776785   2.830067
    17  H    5.580177   5.186512   3.400939   3.323505   3.089860
    18  O    5.727399   4.927307   3.597216   3.070596   3.363967
    19  H    4.837216   4.082342   3.281469   2.866417   2.839853
    20  H    6.065763   4.924470   4.543322   4.005751   4.233456
    21  O    6.666536   6.510898   2.592118   1.595319   3.139506
    22  H    6.947208   6.718380   3.220389   2.230987   3.722851
    23  H    6.469065   6.044416   2.971223   2.081048   3.246691
    24  O    6.558254   7.132884   2.557862   2.992144   2.974649
    25  H    6.255705   6.601893   2.829899   3.163736   2.965825
    26  H    7.501402   7.998111   3.222633   3.464426   3.801793
                   11         12         13         14         15
    11  H    0.000000
    12  O    6.235063   0.000000
    13  H    5.816425   0.970108   0.000000
    14  H    7.086118   0.959277   1.551397   0.000000
    15  O    3.050932   4.868599   4.721856   5.496349   0.000000
    16  H    3.150405   4.778864   4.471730   5.350241   0.964370
    17  H    3.181032   4.055824   3.989715   4.749896   0.976929
    18  O    3.813791   2.809766   2.862012   3.690393   2.825005
    19  H    3.708282   2.550768   2.279339   3.452119   3.056299
    20  H    4.775212   2.120895   2.469588   2.941115   3.416393
    21  O    2.971130   5.003179   4.840989   5.960959   4.215558
    22  H    3.763299   5.119799   4.952845   6.071189   5.092113
    23  H    3.279759   4.166649   4.115162   5.114590   3.718582
    24  O    1.560287   6.894788   6.611882   7.684638   2.662652
    25  H    1.994076   6.209956   5.988167   6.949450   1.710550
    26  H    2.241028   7.442407   7.250792   8.249208   3.234099
                   16         17         18         19         20
    16  H    0.000000
    17  H    1.547517   0.000000
    18  O    3.134209   1.868586   0.000000
    19  H    3.067702   2.232209   0.984322   0.000000
    20  H    3.699249   2.456908   0.969865   1.519041   0.000000
    21  O    4.577781   3.589524   2.675793   2.804804   3.454324
    22  H    5.391068   4.409127   3.206791   3.219057   3.835798
    23  H    4.123127   2.943278   1.761697   2.078151   2.491776
    24  O    3.016297   3.128493   4.335884   4.493468   5.224870
    25  H    2.192408   2.273598   3.735808   3.961418   4.549790
    26  H    3.770470   3.626850   4.751294   5.061383   5.612319
                   21         22         23         24         25
    21  O    0.000000
    22  H    0.960722   0.000000
    23  H    0.982437   1.568673   0.000000
    24  O    3.951634   4.862351   4.074419   0.000000
    25  H    3.971212   4.915339   3.851000   0.988286   0.000000
    26  H    4.143649   5.051814   4.313524   0.959813   1.582893
                   26
    26  H    0.000000
 Stoichiometry    C2H13F3O8
 Framework group  C1[X(C2H13F3O8)]
 Deg. of freedom    72
 Full point group                 C1      NOp   1
 Largest Abelian subgroup         C1      NOp   1
 Largest concise Abelian subgroup C1      NOp   1
                         Standard orientation:                         
 ---------------------------------------------------------------------
 Center     Atomic      Atomic             Coordinates (Angstroms)
 Number     Number       Type             X           Y           Z
 ---------------------------------------------------------------------
      1          6           0       -0.968032   -0.308436   -0.485663
      2          8           0       -0.749913    0.878547   -0.776862
      3          8           0       -0.148288   -1.261729   -0.426639
      4          6           0       -2.417676   -0.707969   -0.094843
      5          9           0       -2.438066   -1.172638    1.168349
      6          9           0       -2.889727   -1.668842   -0.899111
      7          9           0       -3.258837    0.331950   -0.155701
      8          8           0        2.158396   -1.109798   -1.287902
      9          1           0        2.470416   -0.168724   -1.455927
     10          1           0        1.146299   -1.126865   -0.942686
     11          1           0        2.749547   -1.494666   -0.561172
     12          8           0       -1.058837    3.302145    0.606226
     13          1           0       -1.377811    2.553400    0.078263
     14          1           0       -1.820397    3.673937    1.055682
     15          8           0        1.645684   -0.464475    2.089937
     16          1           0        0.821122   -0.908668    1.860157
     17          1           0        1.586404    0.425851    1.692198
     18          8           0        1.365404    1.883021    0.543536
     19          1           0        0.647033    1.511163   -0.017316
     20          1           0        0.940088    2.667853    0.922721
     21          8           0        3.042050    1.320639   -1.464562
     22          1           0        2.938216    1.862617   -2.250987
     23          1           0        2.582642    1.776715   -0.725561
     24          8           0        3.447906   -1.913275    0.769826
     25          1           0        2.912450   -1.401428    1.424050
     26          1           0        4.378690   -1.767596    0.953294
 ---------------------------------------------------------------------
 Rotational constants (GHZ):           0.6828600           0.3712483           0.3072653
 Standard basis: 6-31++G(d,p) (6D, 7F)
 There are   325 symmetry adapted cartesian basis functions of A   symmetry.
 There are   325 symmetry adapted basis functions of A   symmetry.
   325 basis functions,   520 primitive gaussians,   325 cartesian basis functions
    58 alpha electrons       58 beta electrons
       nuclear repulsion energy      1019.4554954177 Hartrees.
 NAtoms=   26 NActive=   26 NUniq=   26 SFac= 1.00D+00 NAtFMM=   60 NAOKFM=F Big=F
 Integral buffers will be    131072 words long.
 Raffenetti 2 integral format.
 Two-electron integral symmetry is turned on.
 Nuclear repulsion after empirical dispersion term =     1019.4404951741 Hartrees.
 One-electron integrals computed using PRISM.
 NBasis=   325 RedAO= T EigKep=  3.90D-05  NBF=   325
 NBsUse=   325 1.00D-06 EigRej= -1.00D+00 NBFU=   325
 Initial guess from the checkpoint file:  "/local_scratch/slurm.5787650/Gau-867465.chk"
 B after Tr=     0.000000    0.000000   -0.000000
         Rot=    0.999928   -0.006180    0.001005   -0.010191 Ang=  -1.37 deg.
 ExpMin= 3.60D-02 ExpMax= 7.00D+03 ExpMxC= 1.05D+03 IAcc=3 IRadAn=         5 AccDes= 0.00D+00
 Harris functional with IExCor= 4639 and IRadAn=       5 diagonalized for initial guess.
 HarFok:  IExCor= 4639 AccDes= 0.00D+00 IRadAn=         5 IDoV= 1 UseB2=F ITyADJ=14
 ICtDFT=  3500011 ScaDFX=  1.000000  1.000000  1.000000  1.000000
 FoFCou: FMM=F IPFlag=           0 FMFlag=      100000 FMFlg1=           0
         NFxFlg=           0 DoJE=T BraDBF=F KetDBF=T FulRan=T
         wScrn=  0.000000 ICntrl=       500 IOpCl=  0 I1Cent=   200000004 NGrid=           0
         NMat0=    1 NMatS0=      1 NMatT0=    0 NMatD0=    1 NMtDS0=    0 NMtDT0=    0
 Petite list used in FoFCou.
 Requested convergence on RMS density matrix=1.00D-10 within 128 cycles.
 Requested convergence on MAX density matrix=1.00D-08.
 Requested convergence on             energy=1.00D-08.
 No special actions if energy rises.
 SCF Done:  E(RwB97XD) =  -985.239956894     A.U. after   16 cycles
            NFock= 16  Conv=0.46D-10     -V/T= 2.0083
 Calling FoFJK, ICntrl=      2127 FMM=F ISym2X=0 I1Cent= 0 IOpClX= 0 NMat=1 NMatS=1 NMatT=0.
 ***** Axes restored to original set *****
 -------------------------------------------------------------------
 Center     Atomic                   Forces (Hartrees/Bohr)
 Number     Number              X              Y              Z
 -------------------------------------------------------------------
      1        6          -0.000544783   -0.000737546   -0.001106859
      2        8          -0.000207272    0.000664672   -0.000073195
      3        8          -0.000025273   -0.000396371    0.000774441
      4        6           0.000309963   -0.000348061   -0.000008917
      5        9           0.000007080    0.000034272   -0.000082894
      6        9          -0.000145209    0.000152951    0.000102307
      7        9           0.000105945    0.000214532    0.000400818
      8        8           0.000152065    0.000513707   -0.000150449
      9        1           0.000038720    0.000086685    0.000100380
     10        1           0.000207956   -0.000165422    0.000022032
     11        1          -0.000157120   -0.000005526    0.000033686
     12        8          -0.000310979   -0.000000779    0.000022490
     13        1           0.000056320   -0.000286180    0.000086672
     14        1           0.000076261    0.000031862   -0.000071618
     15        8           0.000062012   -0.000115596    0.000035509
     16        1          -0.000037787    0.000063036    0.000263843
     17        1           0.000349508    0.000212359   -0.000147702
     18        8          -0.000961837    0.000023666    0.000469860
     19        1           0.000754915    0.000446349   -0.000210980
     20        1           0.000493549   -0.000304301   -0.000491404
     21        8          -0.000012811   -0.000360512   -0.000331575
     22        1          -0.000155243    0.000213205    0.000142396
     23        1           0.000086113    0.000092954    0.000274887
     24        8           0.000153150    0.000222654   -0.000240760
     25        1          -0.000304795   -0.000269529    0.000115192
     26        1           0.000009553    0.000016917    0.000071841
 -------------------------------------------------------------------
 Cartesian Forces:  Max     0.001106859 RMS     0.000320184

 GradGradGradGradGradGradGradGradGradGradGradGradGradGradGradGradGradGrad
 Berny optimization.
 Using GEDIIS/GDIIS optimizer.
 FormGI is forming the generalized inverse of G from B-inverse, IUseBI=4.
 Internal  Forces:  Max     0.001418219 RMS     0.000364909
 Search for a local minimum.
 Step number  15 out of a maximum of  156
 All quantities printed in internal units (Hartrees-Bohrs-Radians)
 Mixed Optimization -- En-DIIS/RFO-DIIS
 Swapping is turned off.
 Update second derivatives using D2CorX and points    9   12   10   14   15
 DE= -3.98D-05 DEPred=-8.31D-05 R= 4.79D-01
 Trust test= 4.79D-01 RLast= 3.43D-01 DXMaxT set to 1.78D-01
 ITU=  0  0  0 -1 -1  0  1  0  0 -1  1  0  0  1  0
     Eigenvalues ---   -0.00047   0.00037   0.00084   0.00091   0.00110
     Eigenvalues ---    0.00268   0.00344   0.00410   0.00506   0.00513
     Eigenvalues ---    0.00618   0.00803   0.00894   0.01125   0.01263
     Eigenvalues ---    0.01290   0.01361   0.01451   0.01535   0.01834
     Eigenvalues ---    0.01961   0.02124   0.02259   0.02481   0.02772
     Eigenvalues ---    0.03014   0.03175   0.03438   0.03473   0.03836
     Eigenvalues ---    0.04045   0.04321   0.04615   0.05279   0.05556
     Eigenvalues ---    0.05999   0.06316   0.06823   0.07015   0.09284
     Eigenvalues ---    0.09756   0.11114   0.11456   0.13450   0.14297
     Eigenvalues ---    0.14755   0.18111   0.21197   0.21866   0.23170
     Eigenvalues ---    0.24562   0.29699   0.32988   0.34190   0.36657
     Eigenvalues ---    0.37256   0.37586   0.39484   0.45301   0.45943
     Eigenvalues ---    0.47298   0.50882   0.54137   0.54519   0.54777
     Eigenvalues ---    0.55750   0.56849   0.57151   0.57696   0.67116
     Eigenvalues ---    0.83531   2.33575
 Use linear search instead of GDIIS.
 RFO step:  Lambda=-6.79314223D-04 EMin=-4.66007081D-04
 Quartic linear search produced a step of -0.31895.
 Maximum step size (   0.178) exceeded in Quadratic search.
    -- Step size scaled by   0.466
 Iteration  1 RMS(Cart)=  0.06765909 RMS(Int)=  0.00214839
 Iteration  2 RMS(Cart)=  0.00403204 RMS(Int)=  0.00037283
 Iteration  3 RMS(Cart)=  0.00000719 RMS(Int)=  0.00037281
 Iteration  4 RMS(Cart)=  0.00000000 RMS(Int)=  0.00037281
 Variable       Old X    -DE/DX   Delta X   Delta X   Delta X     New X
                                 (Linear)    (Quad)   (Total)
    R1        2.34608  -0.00028   0.00021   0.00154   0.00184   2.34792
    R2        2.37853  -0.00071   0.00004  -0.00154  -0.00147   2.37705
    R3        2.93598  -0.00001   0.00012  -0.00064  -0.00052   2.93546
    R4        3.74654   0.00013   0.00826  -0.04626  -0.03782   3.70872
    R5        3.23390  -0.00027  -0.00484  -0.05499  -0.05974   3.17417
    R6        2.64592  -0.00048   0.00132   0.03069   0.03207   2.67799
    R7        2.54376   0.00004  -0.00071   0.00143   0.00072   2.54448
    R8        2.53037  -0.00017   0.00076  -0.00139  -0.00063   2.52973
    R9        2.53018   0.00046  -0.00006   0.00079   0.00073   2.53091
   R10        1.90029   0.00001  -0.00036   0.00625   0.00597   1.90625
   R11        2.02104  -0.00064  -0.00191  -0.01540  -0.01726   2.00378
   R12        1.91387  -0.00015   0.00069   0.00488   0.00557   1.91944
   R13        3.01472  -0.00003  -0.00141  -0.01009  -0.01138   3.00333
   R14        2.94852  -0.00025  -0.00154  -0.01505  -0.01659   2.93192
   R15        1.83324   0.00011  -0.00017   0.00088   0.00071   1.83395
   R16        1.81277  -0.00000   0.00006   0.00007   0.00013   1.81290
   R17        4.30733  -0.00027  -0.00243  -0.04833  -0.05117   4.25616
   R18        1.82239  -0.00012   0.00016  -0.00097  -0.00081   1.82159
   R19        1.84613  -0.00002   0.00004   0.00226   0.00230   1.84843
   R20        3.23247   0.00021   0.00058  -0.00443  -0.00385   3.22862
   R21        1.86010   0.00042   0.00182   0.00076   0.00247   1.86257
   R22        1.83278  -0.00065  -0.00000  -0.00111  -0.00111   1.83166
   R23        3.32913   0.00002  -0.00546  -0.04199  -0.04746   3.28166
   R24        1.81550  -0.00010  -0.00008   0.00052   0.00044   1.81594
   R25        1.85654   0.00013   0.00065   0.00267   0.00337   1.85990
   R26        1.86759   0.00003   0.00013   0.00086   0.00099   1.86858
   R27        1.81378  -0.00001   0.00011   0.00070   0.00080   1.81459
    A1        2.24044  -0.00006   0.00081   0.00485   0.00462   2.24506
    A2        2.05873  -0.00084  -0.00003  -0.01544  -0.01499   2.04374
    A3        1.98353   0.00090  -0.00069   0.01049   0.01039   1.99392
    A4        1.97442  -0.00015   0.00141   0.02070   0.02016   1.99457
[truncated: 1,901,582 more chars]
