# Supplementary material for: The Hydration of Trifluoroacetic Acid from 0 to 298 K
Source: J Phys Chem A. 2026 Jan 20;130(4):927–35. doi: 10.1021/acs.jpca.5c08151 (PMC12862820; doi:10.1021/acs.jpca.5c08151)
Supplement: Supplementary file 1 [file jp5c08151_si_001.zip › TFA_SI/within1kcal-hightemps/6-H2O/20K-479-17912-wb97xd.log]

 Entering Gaussian System, Link 0=g16
 Initial command:
 /software/commercial/MERCURY/GAUSSIAN/AVX2/g16/l1.exe "/local_scratch/slurm.5787714/Gau-2204664.inp" -scrdir="/local_scratch/slurm.5787714/"
 Entering Link 1 = /software/commercial/MERCURY/GAUSSIAN/AVX2/g16/l1.exe PID=   2204665.
  
 Copyright (c) 1988-2019, Gaussian, Inc.  All Rights Reserved.
  
 This is part of the Gaussian(R) 16 program.  It is based on
 the Gaussian(R) 09 system (copyright 2009, Gaussian, Inc.),
 the Gaussian(R) 03 system (copyright 2003, Gaussian, Inc.),
 the Gaussian(R) 98 system (copyright 1998, Gaussian, Inc.),
 the Gaussian(R) 94 system (copyright 1995, Gaussian, Inc.),
 the Gaussian 92(TM) system (copyright 1992, Gaussian, Inc.),
 the Gaussian 90(TM) system (copyright 1990, Gaussian, Inc.),
 the Gaussian 88(TM) system (copyright 1988, Gaussian, Inc.),
 the Gaussian 86(TM) system (copyright 1986, Carnegie Mellon
 University), and the Gaussian 82(TM) system (copyright 1983,
 Carnegie Mellon University). Gaussian is a federally registered
 trademark of Gaussian, Inc.
  
 This software contains proprietary and confidential information,
 including trade secrets, belonging to Gaussian, Inc.
  
 This software is provided under written license and may be
 used, copied, transmitted, or stored only in accord with that
 written license.
  
 The following legend is applicable only to US Government
 contracts under FAR:
  
                    RESTRICTED RIGHTS LEGEND
  
 Use, reproduction and disclosure by the US Government is
 subject to restrictions as set forth in subparagraphs (a)
 and (c) of the Commercial Computer Software - Restricted
 Rights clause in FAR 52.227-19.
  
 Gaussian, Inc.
 340 Quinnipiac St., Bldg. 40, Wallingford CT 06492
  
  
 ---------------------------------------------------------------
 Warning -- This program may not be used in any manner that
 competes with the business of Gaussian, Inc. or will provide
 assistance to any competitor of Gaussian, Inc.  The licensee
 of this program is prohibited from giving any competitor of
 Gaussian, Inc. access to this program.  By using this program,
 the user acknowledges that Gaussian, Inc. is engaged in the
 business of creating and licensing software in the field of
 computational chemistry and represents and warrants to the
 licensee that it is not a competitor of Gaussian, Inc. and that
 it will not use this program in any manner prohibited above.
 ---------------------------------------------------------------
  

 Cite this work as:
 Gaussian 16, Revision C.01,
 M. J. Frisch, G. W. Trucks, H. B. Schlegel, G. E. Scuseria, 
 M. A. Robb, J. R. Cheeseman, G. Scalmani, V. Barone, 
 G. A. Petersson, H. Nakatsuji, X. Li, M. Caricato, A. V. Marenich, 
 J. Bloino, B. G. Janesko, R. Gomperts, B. Mennucci, H. P. Hratchian, 
 J. V. Ortiz, A. F. Izmaylov, J. L. Sonnenberg, D. Williams-Young, 
 F. Ding, F. Lipparini, F. Egidi, J. Goings, B. Peng, A. Petrone, 
 T. Henderson, D. Ranasinghe, V. G. Zakrzewski, J. Gao, N. Rega, 
 G. Zheng, W. Liang, M. Hada, M. Ehara, K. Toyota, R. Fukuda, 
 J. Hasegawa, M. Ishida, T. Nakajima, Y. Honda, O. Kitao, H. Nakai, 
 T. Vreven, K. Throssell, J. A. Montgomery, Jr., J. E. Peralta, 
 F. Ogliaro, M. J. Bearpark, J. J. Heyd, E. N. Brothers, K. N. Kudin, 
 V. N. Staroverov, T. A. Keith, R. Kobayashi, J. Normand, 
 K. Raghavachari, A. P. Rendell, J. C. Burant, S. S. Iyengar, 
 J. Tomasi, M. Cossi, J. M. Millam, M. Klene, C. Adamo, R. Cammi, 
 J. W. Ochterski, R. L. Martin, K. Morokuma, O. Farkas, 
 J. B. Foresman, and D. J. Fox, Gaussian, Inc., Wallingford CT, 2019.
 
 ******************************************
 Gaussian 16:  ES64L-G16RevC.01  3-Jul-2019
                30-Sep-2025 
 ******************************************
 %nproc=20
 Will use up to   20 processors via shared memory.
 %mem=18gb
 ----------------------------------------------------------------------
 # wb97xd/6-31++g** scf(conver=10) opt(tight,maxcycles=300,calcfc) freq
 ----------------------------------------------------------------------
 1/6=300,7=10,10=4,18=20,19=15,26=3,38=1/1,3;
 2/9=110,12=2,17=6,18=5,40=1/2;
 3/5=1,6=6,7=1111,11=2,25=1,30=1,71=2,74=-58,140=1/1,2,3;
 4//1;
 5/5=2,6=10,38=5/2;
 8/6=4,10=90,11=11/1;
 11/6=1,8=1,9=11,15=111,16=1/1,2,10;
 10/6=1,13=1/2;
 6/7=2,8=2,9=2,10=2,28=1/1;
 7/10=1,25=1/1,2,3,16;
 1/6=300,7=10,10=4,18=20,19=15,26=3/3(2);
 2/9=110/2;
 99//99;
 2/9=110/2;
 3/5=1,6=6,7=1111,11=2,25=1,30=1,71=1,74=-58/1,2,3;
 4/5=5,16=3,69=1/1;
 5/5=2,6=10,38=5/2;
 7//1,2,3,16;
 1/6=300,7=10,18=20,19=15,26=3/3(-5);
 2/9=110/2;
 6/7=2,8=2,9=2,10=2,19=2,28=1/1;
 99/9=1/99;
 -------------
 20K-479-17912
 -------------
 Symbolic Z-matrix:
 Charge =  0 Multiplicity = 1
 C                    -0.95402  -0.62561   1.4466 
 O                    -1.02343  -0.86574   0.27045 
 O                    -0.65015   0.48164   2.01925 
 H                    -0.43092   1.268     1.32113 
 C                    -1.22693  -1.74628   2.50177 
 F                    -2.22184  -1.41781   3.33346 
 F                    -0.13747  -1.97201   3.25238 
 F                    -1.55225  -2.90362   1.92185 
 O                     1.71883   0.45011  -3.18838 
 H                     1.2121    0.79126  -3.92547 
 H                     1.19132  -0.29537  -2.79639 
 O                     0.55369  -1.55711  -1.9368 
 H                     1.22909  -1.67322  -1.24991 
 H                    -0.25495  -1.35471  -1.4512 
 O                     2.14531   1.39013  -0.63188 
 H                     2.04629   1.26935  -1.59189 
 H                     2.33893   0.50048  -0.29019 
 O                    -0.03738   2.31147   0.40571 
 H                     0.21767   3.09306   0.89976 
 H                     0.79932   1.96815  -0.03517 
 O                     3.91732  -1.11262  -2.59409 
 H                     3.30637  -0.43094  -2.925 
 H                     3.77002  -1.88988  -3.13649 
 O                     2.73412  -1.28473  -0.19636 
 H                     3.23116  -1.72154   0.49578 
 H                     3.30722  -1.26207  -0.99831 
 
 Add virtual bond connecting atoms O18        and H4         Dist= 2.73D+00.
 Add virtual bond connecting atoms H20        and O15        Dist= 2.99D+00.
 Add virtual bond connecting atoms O12        and H11        Dist= 3.13D+00.
 Add virtual bond connecting atoms H26        and O21        Dist= 3.24D+00.
 Add virtual bond connecting atoms O2         and H14        Dist= 3.68D+00.
 Add virtual bond connecting atoms H16        and O9         Dist= 3.45D+00.
 Add virtual bond connecting atoms H22        and O9         Dist= 3.47D+00.
 Add virtual bond connecting atoms O24        and H13        Dist= 3.55D+00.
 Add virtual bond connecting atoms O24        and H17        Dist= 3.46D+00.

 GradGradGradGradGradGradGradGradGradGradGradGradGradGradGradGradGradGrad
 Berny optimization.
 Initialization pass.
                           ----------------------------
                           !    Initial Parameters    !
                           ! (Angstroms and Degrees)  !
 --------------------------                            --------------------------
 ! Name  Definition              Value          Derivative Info.                !
 --------------------------------------------------------------------------------
 ! R1    R(1,2)                  1.2024         calculate D2E/DX2 analytically  !
 ! R2    R(1,3)                  1.2831         calculate D2E/DX2 analytically  !
 ! R3    R(1,5)                  1.5633         calculate D2E/DX2 analytically  !
 ! R4    R(2,14)                 1.9477         calculate D2E/DX2 analytically  !
 ! R5    R(3,4)                  1.0741         calculate D2E/DX2 analytically  !
 ! R6    R(4,18)                 1.4428         calculate D2E/DX2 analytically  !
 ! R7    R(5,6)                  1.3377         calculate D2E/DX2 analytically  !
 ! R8    R(5,7)                  1.3421         calculate D2E/DX2 analytically  !
 ! R9    R(5,8)                  1.3348         calculate D2E/DX2 analytically  !
 ! R10   R(9,10)                 0.9573         calculate D2E/DX2 analytically  !
 ! R11   R(9,11)                 0.9938         calculate D2E/DX2 analytically  !
 ! R12   R(9,16)                 1.8241         calculate D2E/DX2 analytically  !
 ! R13   R(9,22)                 1.8346         calculate D2E/DX2 analytically  !
 ! R14   R(11,12)                1.6545         calculate D2E/DX2 analytically  !
 ! R15   R(12,13)                0.9703         calculate D2E/DX2 analytically  !
 ! R16   R(12,14)                0.9647         calculate D2E/DX2 analytically  !
 ! R17   R(13,24)                1.8778         calculate D2E/DX2 analytically  !
 ! R18   R(15,16)                0.9726         calculate D2E/DX2 analytically  !
 ! R19   R(15,17)                0.9725         calculate D2E/DX2 analytically  !
 ! R20   R(15,20)                1.5817         calculate D2E/DX2 analytically  !
 ! R21   R(17,24)                1.8308         calculate D2E/DX2 analytically  !
 ! R22   R(18,19)                0.9592         calculate D2E/DX2 analytically  !
 ! R23   R(18,20)                1.0061         calculate D2E/DX2 analytically  !
 ! R24   R(21,22)                0.9734         calculate D2E/DX2 analytically  !
 ! R25   R(21,23)                0.9592         calculate D2E/DX2 analytically  !
 ! R26   R(21,26)                1.7149         calculate D2E/DX2 analytically  !
 ! R27   R(24,25)                0.9576         calculate D2E/DX2 analytically  !
 ! R28   R(24,26)                0.9859         calculate D2E/DX2 analytically  !
 ! A1    A(2,1,3)              128.5045         calculate D2E/DX2 analytically  !
 ! A2    A(2,1,5)              120.4639         calculate D2E/DX2 analytically  !
 ! A3    A(3,1,5)              111.0226         calculate D2E/DX2 analytically  !
 ! A4    A(1,2,14)             153.1218         calculate D2E/DX2 analytically  !
 ! A5    A(1,3,4)              112.9559         calculate D2E/DX2 analytically  !
 ! A6    A(1,5,6)              111.9299         calculate D2E/DX2 analytically  !
 ! A7    A(1,5,7)              110.8768         calculate D2E/DX2 analytically  !
 ! A8    A(1,5,8)              111.7698         calculate D2E/DX2 analytically  !
 ! A9    A(6,5,7)              107.2961         calculate D2E/DX2 analytically  !
 ! A10   A(6,5,8)              107.5639         calculate D2E/DX2 analytically  !
 ! A11   A(7,5,8)              107.1575         calculate D2E/DX2 analytically  !
 ! A12   A(10,9,11)            106.8609         calculate D2E/DX2 analytically  !
 ! A13   A(10,9,16)            127.5078         calculate D2E/DX2 analytically  !
 ! A14   A(10,9,22)            137.7056         calculate D2E/DX2 analytically  !
 ! A15   A(11,9,16)             94.9893         calculate D2E/DX2 analytically  !
 ! A16   A(11,9,22)             92.4327         calculate D2E/DX2 analytically  !
 ! A17   A(16,9,22)             86.2556         calculate D2E/DX2 analytically  !
 ! A18   A(11,12,13)           100.9991         calculate D2E/DX2 analytically  !
 ! A19   A(11,12,14)           115.1227         calculate D2E/DX2 analytically  !
 ! A20   A(13,12,14)           104.6093         calculate D2E/DX2 analytically  !
 ! A21   A(12,13,24)           158.4874         calculate D2E/DX2 analytically  !
 ! A22   A(2,14,12)            145.9262         calculate D2E/DX2 analytically  !
 ! A23   A(16,15,17)           104.6831         calculate D2E/DX2 analytically  !
 ! A24   A(16,15,20)           109.3354         calculate D2E/DX2 analytically  !
 ! A25   A(17,15,20)           111.7886         calculate D2E/DX2 analytically  !
 ! A26   A(9,16,15)            159.7076         calculate D2E/DX2 analytically  !
 ! A27   A(15,17,24)           162.3661         calculate D2E/DX2 analytically  !
 ! A28   A(4,18,19)            109.575          calculate D2E/DX2 analytically  !
 ! A29   A(4,18,20)            104.9549         calculate D2E/DX2 analytically  !
 ! A30   A(19,18,20)           106.4175         calculate D2E/DX2 analytically  !
 ! A31   A(22,21,23)           106.1924         calculate D2E/DX2 analytically  !
 ! A32   A(22,21,26)            98.8633         calculate D2E/DX2 analytically  !
 ! A33   A(23,21,26)           113.6369         calculate D2E/DX2 analytically  !
 ! A34   A(9,22,21)            158.164          calculate D2E/DX2 analytically  !
 ! A35   A(13,24,17)            89.9986         calculate D2E/DX2 analytically  !
 ! A36   A(13,24,25)           136.6523         calculate D2E/DX2 analytically  !
 ! A37   A(13,24,26)            90.8184         calculate D2E/DX2 analytically  !
 ! A38   A(17,24,25)           126.4343         calculate D2E/DX2 analytically  !
 ! A39   A(17,24,26)            93.5185         calculate D2E/DX2 analytically  !
 ! A40   A(25,24,26)           107.259          calculate D2E/DX2 analytically  !
 ! A41   A(21,26,24)           164.9397         calculate D2E/DX2 analytically  !
 ! A42   L(3,4,18,12,-1)       179.4515         calculate D2E/DX2 analytically  !
 ! A43   L(9,11,12,4,-1)       176.6675         calculate D2E/DX2 analytically  !
 ! A44   L(15,20,18,1,-1)      177.9081         calculate D2E/DX2 analytically  !
 ! A45   L(3,4,18,12,-2)       184.0359         calculate D2E/DX2 analytically  !
 ! A46   L(9,11,12,4,-2)       191.0537         calculate D2E/DX2 analytically  !
 ! A47   L(15,20,18,1,-2)      176.4828         calculate D2E/DX2 analytically  !
 ! D1    D(3,1,2,14)            83.8973         calculate D2E/DX2 analytically  !
 ! D2    D(5,1,2,14)           -94.9048         calculate D2E/DX2 analytically  !
 ! D3    D(2,1,3,4)             -0.397          calculate D2E/DX2 analytically  !
 ! D4    D(5,1,3,4)            178.4969         calculate D2E/DX2 analytically  !
 ! D5    D(2,1,5,6)           -122.1013         calculate D2E/DX2 analytically  !
 ! D6    D(2,1,5,7)            118.1252         calculate D2E/DX2 analytically  !
 ! D7    D(2,1,5,8)             -1.3659         calculate D2E/DX2 analytically  !
 ! D8    D(3,1,5,6)             58.9029         calculate D2E/DX2 analytically  !
 ! D9    D(3,1,5,7)            -60.8706         calculate D2E/DX2 analytically  !
 ! D10   D(3,1,5,8)            179.6383         calculate D2E/DX2 analytically  !
 ! D11   D(1,2,14,12)           -2.9752         calculate D2E/DX2 analytically  !
 ! D12   D(1,3,18,19)         -177.3087         calculate D2E/DX2 analytically  !
 ! D13   D(1,3,18,20)          -64.2545         calculate D2E/DX2 analytically  !
 ! D14   D(10,9,12,13)        -177.7484         calculate D2E/DX2 analytically  !
 ! D15   D(10,9,12,14)         -67.5655         calculate D2E/DX2 analytically  !
 ! D16   D(16,9,12,13)         -45.8518         calculate D2E/DX2 analytically  !
 ! D17   D(16,9,12,14)          64.3311         calculate D2E/DX2 analytically  !
 ! D18   D(22,9,12,13)          40.3818         calculate D2E/DX2 analytically  !
 ! D19   D(22,9,12,14)         150.5646         calculate D2E/DX2 analytically  !
 ! D20   D(10,9,16,15)         136.1859         calculate D2E/DX2 analytically  !
 ! D21   D(11,9,16,15)          20.4621         calculate D2E/DX2 analytically  !
 ! D22   D(22,9,16,15)         -71.6574         calculate D2E/DX2 analytically  !
 ! D23   D(10,9,22,21)        -128.8291         calculate D2E/DX2 analytically  !
 ! D24   D(11,9,22,21)         -10.2675         calculate D2E/DX2 analytically  !
 ! D25   D(16,9,22,21)          84.5771         calculate D2E/DX2 analytically  !
 ! D26   D(11,12,13,24)         11.5545         calculate D2E/DX2 analytically  !
 ! D27   D(14,12,13,24)       -108.2879         calculate D2E/DX2 analytically  !
 ! D28   D(11,12,14,2)         -97.723          calculate D2E/DX2 analytically  !
 ! D29   D(13,12,14,2)          12.1535         calculate D2E/DX2 analytically  !
 ! D30   D(12,13,24,17)         34.227          calculate D2E/DX2 analytically  !
 ! D31   D(12,13,24,25)       -175.8692         calculate D2E/DX2 analytically  !
 ! D32   D(12,13,24,26)        -59.2919         calculate D2E/DX2 analytically  !
 ! D33   D(17,15,16,9)          24.4712         calculate D2E/DX2 analytically  !
 ! D34   D(20,15,16,9)         -95.4358         calculate D2E/DX2 analytically  !
 ! D35   D(16,15,17,24)          8.1506         calculate D2E/DX2 analytically  !
 ! D36   D(20,15,17,24)        126.4028         calculate D2E/DX2 analytically  !
 ! D37   D(16,15,18,4)         118.0468         calculate D2E/DX2 analytically  !
 ! D38   D(16,15,18,19)       -126.891          calculate D2E/DX2 analytically  !
 ! D39   D(17,15,18,4)           2.4137         calculate D2E/DX2 analytically  !
 ! D40   D(17,15,18,19)        117.4759         calculate D2E/DX2 analytically  !
 ! D41   D(15,17,24,13)        -56.4505         calculate D2E/DX2 analytically  !
 ! D42   D(15,17,24,25)        148.8798         calculate D2E/DX2 analytically  !
 ! D43   D(15,17,24,26)         34.3694         calculate D2E/DX2 analytically  !
 ! D44   D(23,21,22,9)          76.4363         calculate D2E/DX2 analytically  !
 ! D45   D(26,21,22,9)         -41.4572         calculate D2E/DX2 analytically  !
 ! D46   D(22,21,26,24)         30.5864         calculate D2E/DX2 analytically  !
 ! D47   D(23,21,26,24)        -81.5201         calculate D2E/DX2 analytically  !
 ! D48   D(13,24,26,21)         26.4051         calculate D2E/DX2 analytically  !
 ! D49   D(17,24,26,21)        -63.6439         calculate D2E/DX2 analytically  !
 ! D50   D(25,24,26,21)        166.4016         calculate D2E/DX2 analytically  !
 --------------------------------------------------------------------------------
 Trust Radius=3.00D-01 FncErr=1.00D-07 GrdErr=1.00D-06 EigMax=2.50D+02 EigMin=1.00D-04
 Number of steps in this run=    156 maximum allowed number of steps=    156.
 GradGradGradGradGradGradGradGradGradGradGradGradGradGradGradGradGradGrad

                          Input orientation:                          
 ---------------------------------------------------------------------
 Center     Atomic      Atomic             Coordinates (Angstroms)
 Number     Number       Type             X           Y           Z
 ---------------------------------------------------------------------
      1          6           0       -0.954023   -0.625608    1.446596
      2          8           0       -1.023427   -0.865739    0.270447
      3          8           0       -0.650153    0.481639    2.019248
      4          1           0       -0.430924    1.267997    1.321129
      5          6           0       -1.226934   -1.746278    2.501770
      6          9           0       -2.221836   -1.417809    3.333461
      7          9           0       -0.137474   -1.972011    3.252382
      8          9           0       -1.552251   -2.903624    1.921848
      9          8           0        1.718826    0.450109   -3.188380
     10          1           0        1.212096    0.791258   -3.925471
     11          1           0        1.191323   -0.295368   -2.796390
     12          8           0        0.553687   -1.557107   -1.936805
     13          1           0        1.229088   -1.673223   -1.249907
     14          1           0       -0.254952   -1.354706   -1.451204
     15          8           0        2.145310    1.390128   -0.631881
     16          1           0        2.046286    1.269351   -1.591886
     17          1           0        2.338927    0.500482   -0.290192
     18          8           0       -0.037377    2.311472    0.405705
     19          1           0        0.217672    3.093060    0.899764
     20          1           0        0.799315    1.968148   -0.035169
     21          8           0        3.917319   -1.112617   -2.594089
     22          1           0        3.306365   -0.430940   -2.925004
     23          1           0        3.770020   -1.889877   -3.136491
     24          8           0        2.734118   -1.284726   -0.196359
     25          1           0        3.231159   -1.721545    0.495781
     26          1           0        3.307222   -1.262065   -0.998314
 ---------------------------------------------------------------------
                    Distance matrix (angstroms):
                    1          2          3          4          5
     1  C    0.000000
     2  O    1.202417   0.000000
     3  O    1.283067   2.238988   0.000000
     4  H    1.968531   2.451086   1.074147   0.000000
     5  C    1.563257   2.407398   2.351407   3.333676   0.000000
     6  F    2.407320   3.335119   2.793786   3.803997   1.337696
     7  F    2.395916   3.301619   2.793538   3.783319   1.342124
     8  F    2.402727   2.675771   3.504749   4.361267   1.334763
     9  O    5.457498   4.605963   5.721228   5.062216   6.773435
    10  H    5.963110   5.034772   6.237269   5.518478   7.327850
    11  H    4.765973   3.825694   5.213938   4.693587   6.001967
    12  O    3.819461   2.799507   4.610430   4.423211   4.786162
    13  H    3.624169   2.835019   4.343081   4.244601   4.484691
    14  H    3.068799   1.947748   3.946186   3.820388   4.089509
    15  O    4.241358   3.992997   3.958340   3.235142   5.570354
    16  H    4.671734   4.177324   4.575103   3.823902   6.046984
    17  H    3.889477   3.672371   3.777363   3.295074   5.055527
    18  O    3.248097   3.329454   2.515414   1.442817   4.719520
    19  H    3.937053   4.196244   2.970840   1.982191   5.298349
    20  H    3.463725   3.383299   2.920839   1.960420   4.933428
    21  O    6.347779   5.716423   6.684784   6.316920   7.268607
    22  H    6.107347   5.398802   6.397849   5.906214   7.192412
    23  H    6.702212   5.969357   7.193308   6.891334   7.535261
    24  O    4.090980   3.809541   4.413870   4.340121   4.814858
    25  H    4.429546   4.345651   4.715883   4.798897   4.888680
    26  H    4.953875   4.530050   5.273235   5.074915   5.748358
                    6          7          8          9         10
     6  F    0.000000
     7  F    2.158304   0.000000
     8  F    2.156071   2.154024   0.000000
     9  O    7.845530   7.127126   6.932668   0.000000
    10  H    8.328502   7.808877   7.448818   0.957319   0.000000
    11  H    7.105252   6.415955   6.049129   0.993806   1.567166
    12  O    5.958073   5.251429   4.597530   2.636836   3.146921
    13  H    5.742941   4.714591   4.394287   2.916515   3.637664
    14  H    5.173551   4.745375   3.931871   3.189190   3.588786
    15  O    6.533024   5.621617   6.215287   2.757029   3.475236
    16  H    7.049591   6.224321   6.535252   1.824056   2.523898
    17  H    6.132802   4.979520   5.623373   2.964213   3.817008
    18  O    5.220263   5.144105   5.638329   4.412071   4.757239
    19  H    5.676444   5.596060   6.335416   5.094269   5.437837
    20  H    5.651524   5.216361   5.752733   3.618381   4.085328
    21  O    8.539217   7.166668   7.315572   2.762005   3.565887
    22  H    8.408525   7.238441   7.294675   1.834638   2.623102
    23  H    8.830938   7.489523   7.412223   3.112174   3.788661
    24  O    6.085952   4.540068   5.047830   3.604533   4.531284
    25  H    6.154660   4.359962   5.129521   4.536108   5.471587
    26  H    7.025597   5.517098   5.902248   3.201708   4.144145
                   11         12         13         14         15
    11  H    0.000000
    12  O    1.654525   0.000000
    13  H    2.071599   0.970298   0.000000
    14  H    2.241302   0.964713   1.531126   0.000000
    15  O    2.904494   3.594757   3.256615   3.737199   0.000000
    16  H    2.151776   3.214916   3.073029   3.493016   0.972627
    17  H    2.869042   3.183094   2.622554   3.393800   0.972476
    18  O    4.307985   4.560988   4.496975   4.115375   2.586423
    19  H    5.107935   5.457388   5.325552   5.053024   2.993611
    20  H    3.591868   4.012976   3.862626   3.762711   1.581731
    21  O    2.853047   3.455954   3.057400   4.332741   3.640606
    22  H    2.123282   3.134011   2.943519   3.963384   3.150040
    23  H    3.050870   3.448882   3.172141   4.396249   4.435222
    24  O    3.181070   2.803145   1.877767   3.242541   2.773304
    25  H    4.127143   3.621239   2.656699   4.009774   3.483274
    26  H    2.940172   2.923999   2.133306   3.592043   2.918637
                   16         17         18         19         20
    16  H    0.000000
    17  H    1.539872   0.000000
    18  O    3.068883   3.067700   0.000000
    19  H    3.588603   3.554882   0.959179   0.000000
    20  H    2.113438   2.142309   1.006129   1.574115   0.000000
    21  O    3.190447   3.225113   6.030156   6.601676   5.075543
    22  H    2.501198   2.957316   5.458485   6.048757   4.515758
    23  H    3.916349   3.982872   6.685415   7.330771   5.773010
    24  O    2.990638   1.830832   4.579990   5.167107   3.788223
    25  H    3.835067   2.520166   5.191981   5.694272   4.450799
    26  H    2.889699   2.132043   5.091934   5.667023   4.201372
                   21         22         23         24         25
    21  O    0.000000
    22  H    0.973373   0.000000
    23  H    0.959182   1.545381   0.000000
    24  O    2.679309   2.915805   3.175481   0.000000
    25  H    3.223183   3.656924   3.675882   0.957559   0.000000
    26  H    1.714950   2.098310   2.275990   0.985948   1.565001
                   26
    26  H    0.000000
 Stoichiometry    C2H13F3O8
 Framework group  C1[X(C2H13F3O8)]
 Deg. of freedom    72
 Full point group                 C1      NOp   1
 Largest Abelian subgroup         C1      NOp   1
 Largest concise Abelian subgroup C1      NOp   1
                         Standard orientation:                         
 ---------------------------------------------------------------------
 Center     Atomic      Atomic             Coordinates (Angstroms)
 Number     Number       Type             X           Y           Z
 ---------------------------------------------------------------------
      1          6           0        1.696946    0.392570    0.326797
      2          8           0        0.894048    0.058320    1.157121
      3          8           0        1.715700    1.462491   -0.381143
      4          1           0        0.885690    2.113507   -0.178527
      5          6           0        2.901446   -0.537579   -0.030659
      6          9           0        4.076980    0.071296    0.161234
      7          9           0        2.851256   -0.911401   -1.318694
      8          9           0        2.900762   -1.652478    0.703229
      9          8           0       -3.697119    0.427205    1.155743
     10          1           0       -4.018395    0.792895    1.980069
     11          1           0       -2.919490   -0.149579    1.379935
     12          8           0       -1.610631   -1.159925    1.439441
     13          1           0       -1.478008   -1.346808    0.496592
     14          1           0       -0.786682   -0.746504    1.723805
     15          8           0       -2.208240    1.502933   -0.900287
     16          1           0       -2.853253    1.312158   -0.197745
     17          1           0       -1.881525    0.630274   -1.178553
     18          8           0       -0.270366    2.957015    0.005180
     19          1           0       -0.213620    3.712574   -0.582983
     20          1           0       -1.048112    2.404989   -0.315248
     21          8           0       -4.268490   -1.494559   -0.744001
     22          1           0       -4.287481   -0.736003   -0.134341
     23          1           0       -4.429090   -2.273151   -0.207314
     24          8           0       -1.680636   -1.180157   -1.362757
     25          1           0       -1.367702   -1.641310   -2.141429
     26          1           0       -2.647782   -1.356335   -1.287372
 ---------------------------------------------------------------------
 Rotational constants (GHZ):           0.8473174           0.2846108           0.2540353
 Standard basis: 6-31++G(d,p) (6D, 7F)
 There are   325 symmetry adapted cartesian basis functions of A   symmetry.
 There are   325 symmetry adapted basis functions of A   symmetry.
   325 basis functions,   520 primitive gaussians,   325 cartesian basis functions
    58 alpha electrons       58 beta electrons
       nuclear repulsion energy       990.1465852999 Hartrees.
 NAtoms=   26 NActive=   26 NUniq=   26 SFac= 1.00D+00 NAtFMM=   60 NAOKFM=F Big=F
 Integral buffers will be    131072 words long.
 Raffenetti 2 integral format.
 Two-electron integral symmetry is turned on.
 Nuclear repulsion after empirical dispersion term =      990.1325787845 Hartrees.
 One-electron integrals computed using PRISM.
 NBasis=   325 RedAO= T EigKep=  5.61D-05  NBF=   325
 NBsUse=   325 1.00D-06 EigRej= -1.00D+00 NBFU=   325
 ExpMin= 3.60D-02 ExpMax= 7.00D+03 ExpMxC= 1.05D+03 IAcc=3 IRadAn=         5 AccDes= 0.00D+00
 Harris functional with IExCor= 4639 and IRadAn=       5 diagonalized for initial guess.
 HarFok:  IExCor= 4639 AccDes= 0.00D+00 IRadAn=         5 IDoV= 1 UseB2=F ITyADJ=14
 ICtDFT=  3500011 ScaDFX=  1.000000  1.000000  1.000000  1.000000
 FoFCou: FMM=F IPFlag=           0 FMFlag=      100000 FMFlg1=           0
         NFxFlg=           0 DoJE=T BraDBF=F KetDBF=T FulRan=T
         wScrn=  0.000000 ICntrl=       500 IOpCl=  0 I1Cent=   200000004 NGrid=           0
         NMat0=    1 NMatS0=      1 NMatT0=    0 NMatD0=    1 NMtDS0=    0 NMtDT0=    0
 Petite list used in FoFCou.
 Requested convergence on RMS density matrix=1.00D-10 within 128 cycles.
 Requested convergence on MAX density matrix=1.00D-08.
 Requested convergence on             energy=1.00D-08.
 No special actions if energy rises.
 SCF Done:  E(RwB97XD) =  -985.238801134     A.U. after   17 cycles
            NFock= 17  Conv=0.49D-10     -V/T= 2.0082
 DoSCS=F DFT=T ScalE2(SS,OS)=  1.000000  1.000000
 Range of M.O.s used for correlation:     1   325
 NBasis=   325 NAE=    58 NBE=    58 NFC=     0 NFV=     0
 NROrb=    325 NOA=    58 NOB=    58 NVA=   267 NVB=   267

 **** Warning!!: The largest alpha MO coefficient is  0.25778779D+02

 Symmetrizing basis deriv contribution to polar:
 IMax=3 JMax=2 DiffMx= 0.00D+00
 G2DrvN: will do    27 centers at a time, making    1 passes.
 Calling FoFCou, ICntrl=  3107 FMM=F I1Cent=   0 AccDes= 0.00D+00.
 End of G2Drv F.D. properties file   721 does not exist.
 End of G2Drv F.D. properties file   722 does not exist.
 End of G2Drv F.D. properties file   788 does not exist.
          IDoAtm=11111111111111111111111111
          Differentiating once with respect to nuclear coordinates.
 CalDSu exits because no D1Ps are significant.
          There are    81 degrees of freedom in the 1st order CPHF.  IDoFFX=6 NUNeed=     0.
     75 vectors produced by pass  0 Test12= 1.91D-14 1.23D-09 XBig12= 1.14D-01 6.43D-02.
 AX will form    75 AO Fock derivatives at one time.
     75 vectors produced by pass  1 Test12= 1.91D-14 1.23D-09 XBig12= 2.23D-02 3.83D-02.
     75 vectors produced by pass  2 Test12= 1.91D-14 1.23D-09 XBig12= 6.52D-04 4.10D-03.
     75 vectors produced by pass  3 Test12= 1.91D-14 1.23D-09 XBig12= 6.67D-06 3.58D-04.
     75 vectors produced by pass  4 Test12= 1.91D-14 1.23D-09 XBig12= 5.11D-08 2.79D-05.
     75 vectors produced by pass  5 Test12= 1.91D-14 1.23D-09 XBig12= 3.08D-10 1.91D-06.
     67 vectors produced by pass  6 Test12= 1.91D-14 1.23D-09 XBig12= 1.81D-12 1.16D-07.
     16 vectors produced by pass  7 Test12= 1.91D-14 1.23D-09 XBig12= 9.62D-15 8.04D-09.
 InvSVY:  IOpt=1 It=  1 EMax= 3.33D-16
 Solved reduced A of dimension   533 with    81 vectors.
 End of Minotr F.D. properties file   721 does not exist.
 End of Minotr F.D. properties file   722 does not exist.
 End of Minotr F.D. properties file   788 does not exist.

 **********************************************************************

            Population analysis using the SCF Density.

 **********************************************************************

 Orbital symmetries:
       Occupied  (A) (A) (A) (A) (A) (A) (A) (A) (A) (A) (A) (A)
                 (A) (A) (A) (A) (A) (A) (A) (A) (A) (A) (A) (A)
                 (A) (A) (A) (A) (A) (A) (A) (A) (A) (A) (A) (A)
                 (A) (A) (A) (A) (A) (A) (A) (A) (A) (A) (A) (A)
                 (A) (A) (A) (A) (A) (A) (A) (A) (A) (A)
       Virtual   (A) (A) (A) (A) (A) (A) (A) (A) (A) (A) (A) (A)
                 (A) (A) (A) (A) (A) (A) (A) (A) (A) (A) (A) (A)
                 (A) (A) (A) (A) (A) (A) (A) (A) (A) (A) (A) (A)
                 (A) (A) (A) (A) (A) (A) (A) (A) (A) (A) (A) (A)
                 (A) (A) (A) (A) (A) (A) (A) (A) (A) (A) (A) (A)
                 (A) (A) (A) (A) (A) (A) (A) (A) (A) (A) (A) (A)
                 (A) (A) (A) (A) (A) (A) (A) (A) (A) (A) (A) (A)
                 (A) (A) (A) (A) (A) (A) (A) (A) (A) (A) (A) (A)
                 (A) (A) (A) (A) (A) (A) (A) (A) (A) (A) (A) (A)
                 (A) (A) (A) (A) (A) (A) (A) (A) (A) (A) (A) (A)
                 (A) (A) (A) (A) (A) (A) (A) (A) (A) (A) (A) (A)
                 (A) (A) (A) (A) (A) (A) (A) (A) (A) (A) (A) (A)
                 (A) (A) (A) (A) (A) (A) (A) (A) (A) (A) (A) (A)
                 (A) (A) (A) (A) (A) (A) (A) (A) (A) (A) (A) (A)
                 (A) (A) (A) (A) (A) (A) (A) (A) (A) (A) (A) (A)
                 (A) (A) (A) (A) (A) (A) (A) (A) (A) (A) (A) (A)
                 (A) (A) (A) (A) (A) (A) (A) (A) (A) (A) (A) (A)
                 (A) (A) (A) (A) (A) (A) (A) (A) (A) (A) (A) (A)
                 (A) (A) (A) (A) (A) (A) (A) (A) (A) (A) (A) (A)
                 (A) (A) (A) (A) (A) (A) (A) (A) (A) (A) (A) (A)
                 (A) (A) (A) (A) (A) (A) (A) (A) (A) (A) (A) (A)
                 (A) (A) (A) (A) (A) (A) (A) (A) (A) (A) (A) (A)
                 (A) (A) (A)
 The electronic state is 1-A.
 Alpha  occ. eigenvalues --  -24.87983 -24.87964 -24.87801 -19.32383 -19.31398
 Alpha  occ. eigenvalues --  -19.31091 -19.31083 -19.30602 -19.29238 -19.29050
 Alpha  occ. eigenvalues --  -19.28844 -10.56463 -10.46476  -1.43637  -1.34364
 Alpha  occ. eigenvalues --   -1.34275  -1.23289  -1.16068  -1.15179  -1.14622
 Alpha  occ. eigenvalues --   -1.14121  -1.13644  -1.12298  -1.11601  -0.85105
 Alpha  occ. eigenvalues --   -0.75556  -0.69879  -0.69768  -0.67620  -0.67308
 Alpha  occ. eigenvalues --   -0.66345  -0.65075  -0.64808  -0.63294  -0.63087
 Alpha  occ. eigenvalues --   -0.59982  -0.57702  -0.57172  -0.56044  -0.55722
 Alpha  occ. eigenvalues --   -0.54602  -0.53053  -0.52868  -0.52344  -0.51779
 Alpha  occ. eigenvalues --   -0.50822  -0.50759  -0.49975  -0.47288  -0.46585
 Alpha  occ. eigenvalues --   -0.44038  -0.43689  -0.43012  -0.42519  -0.42033
 Alpha  occ. eigenvalues --   -0.41652  -0.41365  -0.38842
 Alpha virt. eigenvalues --    0.02642   0.04555   0.04802   0.05075   0.06243
 Alpha virt. eigenvalues --    0.08003   0.09219   0.09652   0.10089   0.10582
 Alpha virt. eigenvalues --    0.11506   0.11780   0.12308   0.12772   0.13757
 Alpha virt. eigenvalues --    0.14578   0.15233   0.16143   0.16451   0.17986
 Alpha virt. eigenvalues --    0.19370   0.20367   0.20824   0.21119   0.22539
 Alpha virt. eigenvalues --    0.22763   0.23447   0.24355   0.25430   0.25814
 Alpha virt. eigenvalues --    0.26300   0.26598   0.27087   0.27594   0.28789
 Alpha virt. eigenvalues --    0.29140   0.29681   0.30289   0.30443   0.30546
 Alpha virt. eigenvalues --    0.30628   0.31240   0.31786   0.31810   0.32563
 Alpha virt. eigenvalues --    0.32946   0.33644   0.34338   0.34819   0.35191
 Alpha virt. eigenvalues --    0.35934   0.36122   0.36592   0.36966   0.37333
 Alpha virt. eigenvalues --    0.37744   0.38483   0.38898   0.39430   0.39623
 Alpha virt. eigenvalues --    0.40973   0.41794   0.42116   0.42608   0.43403
 Alpha virt. eigenvalues --    0.44268   0.44380   0.44790   0.44835   0.45774
 Alpha virt. eigenvalues --    0.46728   0.47407   0.48596   0.49802   0.50277
 Alpha virt. eigenvalues --    0.51934   0.52577   0.53641   0.53945   0.55473
 Alpha virt. eigenvalues --    0.56963   0.59045   0.60895   0.61677   0.63900
 Alpha virt. eigenvalues --    0.83383   0.84106   0.87653   0.89845   0.91515
 Alpha virt. eigenvalues --    0.93118   1.04032   1.06847   1.08567   1.14192
 Alpha virt. eigenvalues --    1.14819   1.16078   1.18448   1.18861   1.20031
 Alpha virt. eigenvalues --    1.20640   1.21709   1.22402   1.23107   1.23887
 Alpha virt. eigenvalues --    1.24730   1.25253   1.26167   1.27052   1.27893
 Alpha virt. eigenvalues --    1.28018   1.28667   1.29118   1.29491   1.31398
 Alpha virt. eigenvalues --    1.32145   1.32690   1.33185   1.35102   1.35512
 Alpha virt. eigenvalues --    1.36700   1.37400   1.38059   1.38744   1.39282
 Alpha virt. eigenvalues --    1.41806   1.42824   1.44307   1.45351   1.46383
 Alpha virt. eigenvalues --    1.48229   1.50255   1.52184   1.54068   1.55613
 Alpha virt. eigenvalues --    1.56215   1.57553   1.57783   1.59488   1.60044
 Alpha virt. eigenvalues --    1.60796   1.61929   1.62249   1.62899   1.64391
 Alpha virt. eigenvalues --    1.64824   1.65050   1.66962   1.67905   1.68138
 Alpha virt. eigenvalues --    1.68985   1.69203   1.70233   1.71162   1.73554
 Alpha virt. eigenvalues --    1.73727   1.75121   1.75596   1.76161   1.76297
 Alpha virt. eigenvalues --    1.78608   1.78928   1.81276   1.82183   1.82852
 Alpha virt. eigenvalues --    1.84559   1.85256   1.87821   1.89956   1.90181
 Alpha virt. eigenvalues --    1.91029   1.91383   1.92702   1.94182   1.94500
 Alpha virt. eigenvalues --    1.95150   1.95993   1.97282   2.02132   2.12723
 Alpha virt. eigenvalues --    2.13456   2.15852   2.17498   2.17932   2.18531
 Alpha virt. eigenvalues --    2.25714   2.29864   2.31753   2.32195   2.33089
 Alpha virt. eigenvalues --    2.35398   2.35893   2.36338   2.37756   2.38994
 Alpha virt. eigenvalues --    2.43194   2.44306   2.45175   2.46431   2.50150
 Alpha virt. eigenvalues --    2.51087   2.51822   2.54207   2.57072   2.58663
 Alpha virt. eigenvalues --    2.60032   2.62991   2.63879   2.65625   2.66820
 Alpha virt. eigenvalues --    2.68082   2.69474   2.72366   2.72657   2.73300
 Alpha virt. eigenvalues --    2.74128   2.76589   2.78532   2.79771   2.82119
 Alpha virt. eigenvalues --    2.82729   2.82937   2.83673   2.86160   2.88461
 Alpha virt. eigenvalues --    2.89279   2.90919   2.97846   2.99797   3.11686
 Alpha virt. eigenvalues --    3.12493   3.13629   3.14076   3.15216   3.18628
 Alpha virt. eigenvalues --    3.23913   3.25688   3.25890   3.29135   3.38691
 Alpha virt. eigenvalues --    3.40181   3.46340   3.46611   3.50780   3.56524
 Alpha virt. eigenvalues --    3.60443   3.62886   3.72388   3.76363   3.78256
 Alpha virt. eigenvalues --    3.78620   3.80429   3.83350   3.87451   4.33581
 Alpha virt. eigenvalues --    4.37763   4.43260   4.45240   4.47073   4.52293
 Alpha virt. eigenvalues --    4.60583   4.77249   4.77961   4.81421   5.62076
 Alpha virt. eigenvalues --    5.93292   6.66240
          Condensed to atoms (all electrons):
               1          2          3          4          5          6
     1  C    5.042564   0.505646   0.315389  -0.048004   0.133112  -0.055485
     2  O    0.505646   8.236380  -0.171569  -0.002809  -0.103320   0.001193
     3  O    0.315389  -0.171569   8.362609   0.188868  -0.213072   0.017030
     4  H   -0.048004  -0.002809   0.188868   0.277410  -0.005475   0.001671
     5  C    0.133112  -0.103320  -0.213072  -0.005475   4.705487   0.170797
     6  F   -0.055485   0.001193   0.017030   0.001671   0.170797   9.235315
     7  F   -0.057794   0.002913   0.012879   0.000958   0.174993  -0.045388
     8  F   -0.073557   0.001080   0.012396   0.001758   0.201390  -0.039403
     9  O   -0.000210  -0.001371   0.000192  -0.000432   0.000251   0.000000
    10  H   -0.000565  -0.000148   0.000103   0.000071   0.000055   0.000000
    11  H    0.002792   0.000794   0.000154   0.000677  -0.001677  -0.000009
    12  O   -0.006049  -0.016523  -0.001199  -0.001570  -0.001164  -0.000021
    13  H   -0.006390   0.003093  -0.000347   0.000735   0.006166  -0.000029
    14  H   -0.003253   0.028537  -0.000556  -0.001634  -0.002327  -0.000044
    15  O    0.004549  -0.000644  -0.000529   0.000152   0.001068   0.000019
    16  H    0.001972   0.000680  -0.000702   0.001150  -0.000930   0.000006
    17  H   -0.008021  -0.001405   0.001797   0.001103   0.004055  -0.000055
    18  O   -0.006307   0.000139  -0.063253   0.071912   0.003957   0.000188
    19  H    0.008561   0.001856   0.000627  -0.016699   0.001046  -0.000172
    20  H   -0.002844  -0.002694   0.005563  -0.008218  -0.000417   0.000088
    21  O   -0.001490   0.000050   0.000075   0.000097   0.000187   0.000000
    22  H    0.000125  -0.000070  -0.000022  -0.000124  -0.000011   0.000000
    23  H    0.000003  -0.000056   0.000001   0.000021   0.000037  -0.000000
    24  O   -0.020614   0.001438   0.002213   0.001565   0.004833  -0.000001
    25  H    0.002517  -0.000661   0.000389  -0.000302  -0.002190   0.000010
    26  H    0.004091   0.001056  -0.000593  -0.000431  -0.000650   0.000015
               7          8          9         10         11         12
     1  C   -0.057794  -0.073557  -0.000210  -0.000565   0.002792  -0.006049
     2  O    0.002913   0.001080  -0.001371  -0.000148   0.000794  -0.016523
     3  O    0.012879   0.012396   0.000192   0.000103   0.000154  -0.001199
     4  H    0.000958   0.001758  -0.000432   0.000071   0.000677  -0.001570
     5  C    0.174993   0.201390   0.000251   0.000055  -0.001677  -0.001164
     6  F   -0.045388  -0.039403   0.000000   0.000000  -0.000009  -0.000021
     7  F    9.239985  -0.039458   0.000003   0.000003  -0.000019   0.000190
     8  F   -0.039458   9.240837  -0.000003   0.000002  -0.000001  -0.000385
     9  O    0.000003  -0.000003   8.495734   0.263157   0.204726  -0.056862
    10  H    0.000003   0.000002   0.263157   0.328874  -0.008725  -0.000139
    11  H   -0.000019  -0.000001   0.204726  -0.008725   0.304180   0.071338
    12  O    0.000190  -0.000385  -0.056862  -0.000139   0.071338   8.345490
    13  H   -0.000651   0.000095   0.007555   0.000940  -0.011803   0.229454
    14  H    0.000428  -0.000288   0.002874  -0.000959  -0.009333   0.255638
    15  O   -0.000025   0.000010  -0.027598   0.001652  -0.004154   0.004672
    16  H   -0.000027   0.000008   0.031537   0.001755  -0.003217  -0.001520
    17  H   -0.000022   0.000026  -0.000279   0.000685   0.000132  -0.007928
    18  O   -0.000013   0.000118   0.000217   0.000428   0.000686  -0.001676
    19  H   -0.000116  -0.000078   0.000080   0.000068  -0.000064  -0.000190
    20  H    0.000163  -0.000032   0.002056  -0.000524  -0.002594   0.001859
    21  O    0.000003   0.000002  -0.006059   0.005122  -0.006756  -0.004809
    22  H   -0.000001  -0.000000   0.029162  -0.001169  -0.006782  -0.000997
    23  H    0.000004  -0.000002   0.001179  -0.000697  -0.001409  -0.000904
    24  O   -0.000160  -0.000084   0.007558   0.001673  -0.004718  -0.009499
    25  H    0.000149  -0.000025   0.001332   0.000265  -0.000086   0.005452
    26  H   -0.000091  -0.000036  -0.005993  -0.000939   0.005044  -0.001751
              13         14         15         16         17         18
     1  C   -0.006390  -0.003253   0.004549   0.001972  -0.008021  -0.006307
     2  O    0.003093   0.028537  -0.000644   0.000680  -0.001405   0.000139
     3  O   -0.000347  -0.000556  -0.000529  -0.000702   0.001797  -0.063253
     4  H    0.000735  -0.001634   0.000152   0.001150   0.001103   0.071912
     5  C    0.006166  -0.002327   0.001068  -0.000930   0.004055   0.003957
     6  F   -0.000029  -0.000044   0.000019   0.000006  -0.000055   0.000188
     7  F   -0.000651   0.000428  -0.000025  -0.000027  -0.000022  -0.000013
     8  F    0.000095  -0.000288   0.000010   0.000008   0.000026   0.000118
     9  O    0.007555   0.002874  -0.027598   0.031537  -0.000279   0.000217
    10  H    0.000940  -0.000959   0.001652   0.001755   0.000685   0.000428
    11  H   -0.011803  -0.009333  -0.004154  -0.003217   0.000132   0.000686
    12  O    0.229454   0.255638   0.004672  -0.001520  -0.007928  -0.001676
    13  H    0.346199  -0.016945  -0.005900   0.000180   0.003904   0.000423
    14  H   -0.016945   0.296803   0.003193  -0.000856  -0.000073  -0.000839
    15  O   -0.005900   0.003193   8.451822   0.247942   0.258873  -0.085268
    16  H    0.000180  -0.000856   0.247942   0.303176  -0.023280   0.010004
    17  H    0.003904  -0.000073   0.258873  -0.023280   0.298961   0.003863
    18  O    0.000423  -0.000839  -0.085268   0.010004   0.003863   8.441527
    19  H   -0.000081   0.000220   0.003072  -0.001051  -0.000108   0.260366
    20  H    0.000117   0.000343   0.038754  -0.011508  -0.004813   0.211645
    21  O    0.002921   0.001873  -0.008205  -0.002826   0.002846   0.000070
    22  H    0.000068   0.000083  -0.001093  -0.004495  -0.002272  -0.000535
    23  H   -0.001552   0.000253   0.000117   0.001666   0.000681   0.000087
    24  O    0.026631   0.000005  -0.027829  -0.000005   0.037370   0.001374
    25  H   -0.001397  -0.000728   0.001914   0.001528   0.000631   0.000739
    26  H   -0.009952  -0.000227   0.000679  -0.002186  -0.015769  -0.000937
              19         20         21         22         23         24
     1  C    0.008561  -0.002844  -0.001490   0.000125   0.000003  -0.020614
     2  O    0.001856  -0.002694   0.000050  -0.000070  -0.000056   0.001438
     3  O    0.000627   0.005563   0.000075  -0.000022   0.000001   0.002213
     4  H   -0.016699  -0.008218   0.000097  -0.000124   0.000021   0.001565
     5  C    0.001046  -0.000417   0.000187  -0.000011   0.000037   0.004833
     6  F   -0.000172   0.000088   0.000000   0.000000  -0.000000  -0.000001
     7  F   -0.000116   0.000163   0.000003  -0.000001   0.000004  -0.000160
     8  F   -0.000078  -0.000032   0.000002  -0.000000  -0.000002  -0.000084
     9  O    0.000080   0.002056  -0.006059   0.029162   0.001179   0.007558
    10  H    0.000068  -0.000524   0.005122  -0.001169  -0.000697   0.001673
    11  H   -0.000064  -0.002594  -0.006756  -0.006782  -0.001409  -0.004718
    12  O   -0.000190   0.001859  -0.004809  -0.000997  -0.000904  -0.009499
    13  H   -0.000081   0.000117   0.002921   0.000068  -0.001552   0.026631
    14  H    0.000220   0.000343   0.001873   0.000083   0.000253   0.000005
    15  O    0.003072   0.038754  -0.008205  -0.001093   0.000117  -0.027829
    16  H   -0.001051  -0.011508  -0.002826  -0.004495   0.001666  -0.000005
    17  H   -0.000108  -0.004813   0.002846  -0.002272   0.000681   0.037370
    18  O    0.260366   0.211645   0.000070  -0.000535   0.000087   0.001374
    19  H    0.367604  -0.022277   0.000089  -0.000020  -0.000008  -0.000227
    20  H   -0.022277   0.279314  -0.001086   0.001611  -0.000201   0.001823
    21  O    0.000089  -0.001086   8.304414   0.245148   0.280422  -0.045387
    22  H   -0.000020   0.001611   0.245148   0.299788  -0.026303   0.000435
    23  H   -0.000008  -0.000201   0.280422  -0.026303   0.356481   0.003658
    24  O   -0.000227   0.001823  -0.045387   0.000435   0.003658   8.466685
    25  H    0.000145  -0.001299   0.003000  -0.000747  -0.000534   0.265116
    26  H    0.000027   0.001820   0.040423   0.000418  -0.007296   0.220254
              25         26
     1  C    0.002517   0.004091
     2  O   -0.000661   0.001056
     3  O    0.000389  -0.000593
     4  H   -0.000302  -0.000431
     5  C   -0.002190  -0.000650
     6  F    0.000010   0.000015
     7  F    0.000149  -0.000091
     8  F   -0.000025  -0.000036
     9  O    0.001332  -0.005993
    10  H    0.000265  -0.000939
    11  H   -0.000086   0.005044
    12  O    0.005452  -0.001751
    13  H   -0.001397  -0.009952
    14  H   -0.000728  -0.000227
    15  O    0.001914   0.000679
    16  H    0.001528  -0.002186
    17  H    0.000631  -0.015769
    18  O    0.000739  -0.000937
    19  H    0.000145   0.000027
    20  H   -0.001299   0.001820
    21  O    0.003000   0.040423
    22  H   -0.000747   0.000418
    23  H   -0.000534  -0.007296
    24  O    0.265116   0.220254
    25  H    0.333238  -0.013115
    26  H   -0.013115   0.317429
 Mulliken charges:
               1
     1  C    0.269261
     2  O   -0.483587
     3  O   -0.468443
     4  H    0.537550
     5  C    0.923799
     6  F   -0.285726
     7  F   -0.288907
     8  F   -0.304368
     9  O   -0.948806
    10  H    0.409014
    11  H    0.470826
    12  O   -0.800907
    13  H    0.426566
    14  H    0.447810
    15  O   -0.857245
    16  H    0.450999
    17  H    0.449099
    18  O   -0.848915
    19  H    0.397331
    20  H    0.513352
    21  O   -0.810120
    22  H    0.467803
    23  H    0.394353
    24  O   -0.934106
    25  H    0.404657
    26  H    0.468711
 Sum of Mulliken charges =  -0.00000
 Mulliken charges with hydrogens summed into heavy atoms:
               1
     1  C    0.269261
     2  O   -0.483587
     3  O    0.069107
     5  C    0.923799
     6  F   -0.285726
     7  F   -0.288907
     8  F   -0.304368
     9  O   -0.068966
    12  O    0.073469
    15  O    0.042853
    18  O    0.061768
    21  O    0.052035
    24  O   -0.060738
 APT charges:
               1
     1  C    0.220762
     2  O   -0.598826
     3  O   -0.355134
     4  H    0.518065
     5  C    0.340233
     6  F    0.043616
     7  F   -0.168293
     8  F   -0.126237
     9  O   -1.151497
    10  H    1.017586
    11  H    0.058973
    12  O   -0.447309
    13  H    0.299728
    14  H    0.269006
    15  O   -0.662141
    16  H    0.572509
    17  H    0.188862
    18  O   -1.155420
    19  H    0.921477
    20  H    0.272367
    21  O   -0.868657
    22  H    0.120022
    23  H    0.752146
    24  O   -1.527006
    25  H    0.739761
    26  H    0.725406
 Sum of APT charges =  -0.00000
 APT charges with hydrogens summed into heavy atoms:
               1
     1  C    0.220762
     2  O   -0.598826
     3  O    0.162931
     5  C    0.340233
     6  F    0.043616
     7  F   -0.168293
     8  F   -0.126237
     9  O   -0.074938
    12  O    0.121425
    15  O    0.099230
    18  O    0.038424
    21  O    0.003512
    24  O   -0.061839
 Electronic spatial extent (au):  <R**2>=           4258.6728
 Charge=              0.0000 electrons
 Dipole moment (field-independent basis, Debye):
    X=             -3.9034    Y=              0.1292    Z=             -0.3155  Tot=              3.9183
 Quadrupole moment (field-independent basis, Debye-Ang):
   XX=            -79.7110   YY=            -68.8782   ZZ=            -75.2585
   XY=              5.0740   XZ=             -8.3176   YZ=              3.6586
 Traceless Quadrupole moment (field-independent basis, Debye-Ang):
   XX=             -5.0951   YY=              5.7377   ZZ=             -0.6426
   XY=              5.0740   XZ=             -8.3176   YZ=              3.6586
 Octapole moment (field-independent basis, Debye-Ang**2):
  XXX=            -38.7485  YYY=             14.6694  ZZZ=             -1.5262  XYY=            -17.0972
  XXY=            -14.9618  XXZ=             55.3748  XZZ=             -9.2802  YZZ=             -2.8360
  YYZ=            -23.6616  XYZ=             -9.5100
 Hexadecapole moment (field-independent basis, Debye-Ang**3):
 XXXX=          -3322.4669 YYYY=           -728.4158 ZZZZ=           -411.8741 XXXY=             26.4137
 XXXZ=           -239.9572 YYYX=             50.5044 YYYZ=            -40.0869 ZZZX=            -45.7874
 ZZZY=             45.2852 XXYY=           -636.6583 XXZZ=           -604.7762 YYZZ=           -226.7135
 XXYZ=             25.9175 YYXZ=             -7.7833 ZZXY=            -20.0381
 N-N= 9.901325787845D+02 E-N=-4.308164250801D+03  KE= 9.772704037241D+02
  Exact polarizability:       0.000       0.000       0.000       0.000       0.000       0.000
 Approx polarizability:      83.219       1.330      83.723      -7.013      -3.884      82.757
 Calling FoFJK, ICntrl=    100127 FMM=F ISym2X=0 I1Cent= 0 IOpClX= 0 NMat=1 NMatS=1 NMatT=0.
 ***** Axes restored to original set *****
 -------------------------------------------------------------------
 Center     Atomic                   Forces (Hartrees/Bohr)
 Number     Number              X              Y              Z
 -------------------------------------------------------------------
      1        6          -0.001802697   -0.010793573    0.014874178
      2        8          -0.002606654   -0.003962324   -0.018409566
      3        8           0.005057208    0.023179280   -0.001957391
      4        1          -0.003828516   -0.012390036    0.007666831
      5        6          -0.000533506   -0.004229985    0.000572258
      6        9          -0.002981992    0.004245901   -0.000092162
      7        9           0.004720275    0.002233920   -0.000053569
      8        9          -0.000136348    0.001656338   -0.003930885
      9        8           0.001756032   -0.002883834    0.002438798
     10        1           0.000487224    0.002396871   -0.002956788
     11        1          -0.004635654   -0.000508393   -0.000632140
     12        8           0.003373305    0.000389403   -0.006393050
     13        1          -0.001781132   -0.002546596    0.004582909
     14        1          -0.001322533    0.000479873    0.003763626
     15        8          -0.000596575    0.001992502    0.000372146
     16        1          -0.000565145    0.001610503   -0.001746271
     17        1           0.001122361   -0.000775490    0.002630632
     18        8           0.000672259   -0.004664053    0.002356075
     19        1           0.000604022    0.003816658    0.000035009
     20        1          -0.001256429    0.002392192    0.000525274
     21        8           0.000950989    0.001316377    0.005002188
     22        1           0.000389991    0.000845407   -0.006487120
     23        1          -0.000372085   -0.001028870   -0.001971366
     24        8          -0.000322322    0.001899723   -0.003866144
     25        1           0.000278635   -0.001292582    0.003027810
     26        1           0.003329287   -0.003379210    0.000648718
 -------------------------------------------------------------------
 Cartesian Forces:  Max     0.023179280 RMS     0.004984657
 FormGI is forming the generalized inverse of G from B-inverse, IUseBI=4.

 GradGradGradGradGradGradGradGradGradGradGradGradGradGradGradGradGradGrad
 Berny optimization.
 Internal  Forces:  Max     0.018066896 RMS     0.003022476
 Search for a local minimum.
 Step number   1 out of a maximum of  156
 All quantities printed in internal units (Hartrees-Bohrs-Radians)
 Mixed Optimization -- RFO/linear search
 Second derivative matrix not updated -- analytic derivatives used.
 ITU=  0
     Eigenvalues ---   -0.00195  -0.00084   0.00012   0.00022   0.00036
     Eigenvalues ---    0.00050   0.00055   0.00067   0.00164   0.00244
     Eigenvalues ---    0.00291   0.00432   0.00467   0.00612   0.00741
     Eigenvalues ---    0.00822   0.00862   0.00974   0.01085   0.01222
     Eigenvalues ---    0.01257   0.01364   0.01395   0.01442   0.01528
     Eigenvalues ---    0.01615   0.01777   0.01847   0.02014   0.02189
     Eigenvalues ---    0.02330   0.02464   0.02542   0.02861   0.02904
     Eigenvalues ---    0.03240   0.03683   0.03946   0.04464   0.04701
     Eigenvalues ---    0.05598   0.05840   0.05954   0.07243   0.07927
     Eigenvalues ---    0.08471   0.11610   0.13548   0.19543   0.20329
     Eigenvalues ---    0.21757   0.23222   0.25826   0.27659   0.35934
     Eigenvalues ---    0.37242   0.38557   0.40348   0.41219   0.43180
     Eigenvalues ---    0.46428   0.47828   0.49110   0.50972   0.53892
     Eigenvalues ---    0.55590   0.57008   0.57125   0.57673   0.57795
     Eigenvalues ---    0.59086   0.92430
 RFO step:  Lambda=-7.61433846D-03 EMin=-1.95049054D-03
 Linear search not attempted -- first point.
 Maximum step size (   0.300) exceeded in Quadratic search.
    -- Step size scaled by   0.350
 Iteration  1 RMS(Cart)=  0.24099667 RMS(Int)=  0.01078906
 Iteration  2 RMS(Cart)=  0.02673365 RMS(Int)=  0.00102987
 Iteration  3 RMS(Cart)=  0.00039844 RMS(Int)=  0.00101407
 Iteration  4 RMS(Cart)=  0.00000021 RMS(Int)=  0.00101407
 Variable       Old X    -DE/DX   Delta X   Delta X   Delta X     New X
                                 (Linear)    (Quad)   (Total)
    R1        2.27224   0.01807   0.00000   0.00644   0.00688   2.27912
    R2        2.42465   0.01282   0.00000   0.00943   0.00956   2.43420
    R3        2.95413  -0.00535   0.00000  -0.00857  -0.00857   2.94556
    R4        3.68071  -0.00043   0.00000  -0.08674  -0.08619   3.59452
    R5        2.02984  -0.01471   0.00000  -0.03841  -0.03879   1.99106
    R6        2.72653   0.00020   0.00000   0.05016   0.04978   2.77631
    R7        2.52788   0.00320   0.00000   0.00290   0.00290   2.53078
    R8        2.53625   0.00343   0.00000  -0.00233  -0.00233   2.53392
    R9        2.52234   0.00030   0.00000  -0.00229  -0.00229   2.52004
   R10        1.80907   0.00287   0.00000   0.00157   0.00157   1.81064
   R11        1.87802   0.00267   0.00000   0.00175   0.00222   1.88024
   R12        3.44697   0.00289   0.00000   0.03878   0.03903   3.48599
   R13        3.46696   0.00096   0.00000  -0.00922  -0.00923   3.45773
   R14        3.12660   0.00037   0.00000   0.00445   0.00487   3.13147
   R15        1.83360   0.00323   0.00000   0.00090   0.00073   1.83432
   R16        1.82304   0.00336   0.00000   0.00414   0.00471   1.82775
   R17        3.54846   0.00144   0.00000   0.02378   0.02354   3.57200
   R18        1.83800   0.00419   0.00000   0.00096   0.00103   1.83903
   R19        1.83771   0.00374   0.00000   0.00007  -0.00023   1.83748
   R20        2.98904   0.00253   0.00000   0.03605   0.03551   3.02455
   R21        3.45977   0.00242   0.00000   0.02871   0.02827   3.48804
   R22        1.81259   0.00329   0.00000   0.00122   0.00122   1.81381
   R23        1.90131   0.00053   0.00000  -0.00674  -0.00728   1.89403
   R24        1.83941   0.00280   0.00000   0.00268   0.00270   1.84211
   R25        1.81259   0.00201   0.00000   0.00118   0.00118   1.81377
   R26        3.24079   0.00142   0.00000   0.00527   0.00530   3.24609
   R27        1.80952   0.00292   0.00000   0.00127   0.00127   1.81080
   R28        1.86317   0.00239   0.00000   0.00063   0.00067   1.86384
    A1        2.24283  -0.00047   0.00000  -0.00623  -0.00821   2.23462
    A2        2.10249   0.00016   0.00000   0.00418   0.00514   2.10763
    A3        1.93771   0.00031   0.00000   0.00222   0.00319   1.94090
    A4        2.67248  -0.00167   0.00000   0.04473   0.04287   2.71535
    A5        1.97145  -0.00202   0.00000  -0.00713  -0.01119   1.96026
    A6        1.95355  -0.00486   0.00000  -0.01083  -0.01086   1.94269
    A7        1.93517  -0.00441   0.00000  -0.00029  -0.00030   1.93487
    A8        1.95075  -0.00512   0.00000  -0.00545  -0.00547   1.94528
    A9        1.87267   0.00511   0.00000   0.00556   0.00555   1.87822
   A10        1.87734   0.00502   0.00000   0.00446   0.00441   1.88176
   A11        1.87025   0.00533   0.00000   0.00785   0.00785   1.87810
   A12        1.86507   0.00020   0.00000   0.00766   0.00779   1.87287
   A13        2.22543  -0.00041   0.00000  -0.01258  -0.01243   2.21300
   A14        2.40342  -0.00114   0.00000  -0.02906  -0.02936   2.37406
   A15        1.65788   0.00033   0.00000  -0.00999  -0.01017   1.64770
   A16        1.61325   0.00141   0.00000   0.02232   0.02231   1.63557
   A17        1.50544   0.00052   0.00000   0.03170   0.03188   1.53733
   A18        1.76277   0.00194   0.00000   0.02413   0.02420   1.78697
   A19        2.00927  -0.00205   0.00000  -0.03119  -0.03129   1.97798
   A20        1.82578   0.00002   0.00000   0.01689   0.01701   1.84279
   A21        2.76613  -0.00147   0.00000  -0.02881  -0.02878   2.73735
   A22        2.54689   0.00222   0.00000   0.20478   0.20333   2.75022
   A23        1.82706  -0.00078   0.00000  -0.00227  -0.00168   1.82539
   A24        1.90826   0.00265   0.00000  -0.01355  -0.01510   1.89316
   A25        1.95108  -0.00012   0.00000   0.03175   0.03108   1.98216
   A26        2.78742   0.00050   0.00000  -0.01501  -0.01646   2.77096
   A27        2.83382  -0.00076   0.00000  -0.00250  -0.00251   2.83132
   A28        1.91244   0.00042   0.00000   0.02792   0.02732   1.93976
   A29        1.83181   0.00341   0.00000   0.09212   0.08826   1.92006
   A30        1.85734  -0.00007   0.00000  -0.00220  -0.00384   1.85349
   A31        1.85341  -0.00092   0.00000  -0.00350  -0.00355   1.84986
   A32        1.72549   0.00172   0.00000   0.01090   0.01080   1.73629
   A33        1.98334   0.00085   0.00000   0.00750   0.00753   1.99087
   A34        2.76048  -0.00165   0.00000  -0.01383  -0.01405   2.74643
   A35        1.57077   0.00050   0.00000  -0.01903  -0.02082   1.54995
   A36        2.38503  -0.00083   0.00000  -0.00142  -0.00179   2.38324
   A37        1.58508   0.00096   0.00000   0.02139   0.02230   1.60738
   A38        2.20669  -0.00066   0.00000  -0.00729  -0.00722   2.19947
   A39        1.63221   0.00155   0.00000   0.03380   0.03393   1.66614
   A40        1.87202  -0.00015   0.00000   0.00100   0.00093   1.87295
   A41        2.87874  -0.00192   0.00000  -0.01339  -0.01336   2.86538
   A42        3.13202   0.00208   0.00000   0.03194   0.02821   3.16023
   A43        3.08343  -0.00046   0.00000   0.00668   0.00685   3.09028
   A44        3.10508  -0.00013   0.00000   0.06559   0.06236   3.16744
   A45        3.21203   0.00024   0.00000  -0.05422  -0.05611   3.15593
   A46        3.33452   0.00188   0.00000   0.02715   0.02742   3.36193
   A47        3.08021  -0.00005   0.00000   0.03159   0.03364   3.11384
    D1        1.46428  -0.00079   0.00000  -0.14254  -0.14246   1.32183
    D2       -1.65640  -0.00075   0.00000  -0.15441  -0.15399  -1.81039
    D3       -0.00693  -0.00034   0.00000   0.03146   0.03257   0.02564
    D4        3.11536  -0.00037   0.00000   0.04246   0.04324  -3.12459
    D5       -2.13107   0.00017   0.00000   0.02992   0.02979  -2.10128
    D6        2.06167  -0.00004   0.00000   0.03032   0.03019   2.09187
    D7       -0.02384  -0.00040   0.00000   0.02420   0.02410   0.00026
    D8        1.02805   0.00021   0.00000   0.02007   0.02018   1.04823
    D9       -1.06239  -0.00000   0.00000   0.02046   0.02058  -1.04181
   D10        3.13528  -0.00036   0.00000   0.01435   0.01449  -3.13342
   D11       -0.05193  -0.00047   0.00000  -0.00886  -0.00753  -0.05945
   D12       -3.09462  -0.00016   0.00000   0.01381   0.01236  -3.08226
   D13       -1.12145   0.00157   0.00000   0.07888   0.08261  -1.03885
   D14       -3.10229  -0.00043   0.00000  -0.01823  -0.01755  -3.11985
   D15       -1.17924  -0.00024   0.00000   0.00172   0.00174  -1.17750
   D16       -0.80026  -0.00053   0.00000  -0.03572  -0.03560  -0.83586
   D17        1.12279  -0.00034   0.00000  -0.01578  -0.01630   1.10649
   D18        0.70480   0.00001   0.00000  -0.00288  -0.00285   0.70195
   D19        2.62785   0.00020   0.00000   0.01707   0.01645   2.64430
   D20        2.37689   0.00116   0.00000   0.00704   0.00731   2.38420
   D21        0.35713   0.00077   0.00000   0.01155   0.01151   0.36864
   D22       -1.25066  -0.00066   0.00000  -0.01421  -0.01391  -1.26457
   D23       -2.24849  -0.00172   0.00000  -0.03062  -0.03022  -2.27871
   D24       -0.17920  -0.00034   0.00000  -0.00855  -0.00908  -0.18828
   D25        1.47615  -0.00007   0.00000  -0.01878  -0.01870   1.45745
   D26        0.20166  -0.00071   0.00000  -0.02260  -0.02197   0.17969
   D27       -1.88998   0.00074   0.00000  -0.00458  -0.00427  -1.89425
   D28       -1.70559   0.00002   0.00000  -0.03062  -0.02953  -1.73512
   D29        0.21212   0.00143   0.00000  -0.00579  -0.00518   0.20694
   D30        0.59737   0.00167   0.00000   0.06231   0.06255   0.65993
   D31       -3.06950  -0.00034   0.00000   0.00248   0.00204  -3.06746
   D32       -1.03484   0.00011   0.00000   0.02876   0.02931  -1.00553
   D33        0.42710   0.00048   0.00000   0.03948   0.03934   0.46645
   D34       -1.66567  -0.00028   0.00000   0.01032   0.01149  -1.65418
   D35        0.14226  -0.00041   0.00000  -0.04073  -0.04105   0.10121
   D36        2.20615   0.00223   0.00000  -0.04198  -0.04407   2.16207
   D37        2.06030  -0.00009   0.00000  -0.08067  -0.08273   1.97757
   D38       -2.21467   0.00181   0.00000   0.00293   0.00234  -2.21233
   D39        0.04213  -0.00060   0.00000  -0.09391  -0.09502  -0.05289
   D40        2.05034   0.00130   0.00000  -0.01031  -0.00995   2.04039
   D41       -0.98525  -0.00017   0.00000  -0.01406  -0.01488  -1.00013
   D42        2.59844   0.00165   0.00000   0.03297   0.03241   2.63086
   D43        0.59986   0.00081   0.00000   0.00623   0.00557   0.60543
   D44        1.33407   0.00047   0.00000   0.00967   0.00963   1.34370
   D45       -0.72356  -0.00086   0.00000  -0.00185  -0.00188  -0.72544
   D46        0.53383   0.00037   0.00000   0.00549   0.00548   0.53931
   D47       -1.42279   0.00021   0.00000   0.00106   0.00101  -1.42178
   D48        0.46086   0.00082   0.00000   0.00164   0.00116   0.46202
   D49       -1.11080   0.00024   0.00000   0.01890   0.01947  -1.09132
   D50        2.90426   0.00031   0.00000   0.01115   0.01107   2.91533
         Item               Value     Threshold  Converged?
 Maximum Force            0.018067     0.000015     NO 
 RMS     Force            0.003022     0.000010     NO 
 Maximum Displacement     1.017877     0.000060     NO 
 RMS     Displacement     0.255167     0.000040     NO 
 Predicted change in Energy=-3.019860D-03
 GradGradGradGradGradGradGradGradGradGradGradGradGradGradGradGradGradGrad

                          Input orientation:                          
 ---------------------------------------------------------------------
 Center     Atomic      Atomic             Coordinates (Angstroms)
 Number     Number       Type             X           Y           Z
 ---------------------------------------------------------------------
      1          6           0       -1.070290   -0.658092    1.551407
      2          8           0       -0.966136   -0.948381    0.385446
      3          8           0       -0.784542    0.462422    2.118910
      4          1           0       -0.443195    1.183712    1.430913
      5          6           0       -1.595134   -1.697306    2.587835
      6          9           0       -2.703575   -1.258709    3.198185
      7          9           0       -0.676111   -1.932470    3.535509
      8          9           0       -1.883067   -2.862722    2.007098
      9          8           0        1.607375    0.404167   -3.196048
     10          1           0        1.009338    0.710978   -3.878888
     11          1           0        1.165432   -0.359993   -2.736993
     12          8           0        0.719997   -1.630056   -1.770287
     13          1           0        1.479688   -1.712542   -1.171712
     14          1           0       -0.037718   -1.432064   -1.202704
     15          8           0        2.221932    1.406658   -0.683281
     16          1           0        2.039220    1.279344   -1.630633
     17          1           0        2.540659    0.540657   -0.376812
     18          8           0        0.045726    2.207737    0.497767
     19          1           0        0.297433    3.008452    0.963345
     20          1           0        0.872506    1.882400    0.033927
     21          8           0        3.948757   -1.015443   -2.890673
     22          1           0        3.264208   -0.370797   -3.147697
     23          1           0        3.775550   -1.805309   -3.407724
     24          8           0        3.109290   -1.215205   -0.353180
     25          1           0        3.717018   -1.602264    0.278535
     26          1           0        3.575020   -1.174770   -1.221656
 ---------------------------------------------------------------------
                    Distance matrix (angstroms):
                    1          2          3          4          5
     1  C    0.000000
     2  O    1.206060   0.000000
     3  O    1.288124   2.242374   0.000000
     4  H    1.949361   2.431520   1.053621   0.000000
     5  C    1.558721   2.409781   2.354013   3.311450   0.000000
     6  F    2.395880   3.320618   2.794605   3.768022   1.339230
     7  F    2.390831   3.312920   2.784603   3.767514   1.340892
     8  F    2.393461   2.671183   3.503690   4.333457   1.333550
     9  O    5.553073   4.612965   5.828674   5.120673   6.937259
    10  H    5.973886   4.984026   6.265251   5.525153   7.375745
    11  H    4.845379   3.826148   5.297033   4.726748   6.145155
    12  O    3.896601   2.820445   4.665614   4.417916   4.935340
    13  H    3.876807   2.998456   4.548121   4.342744   4.856847
    14  H    3.041442   1.902139   3.896145   3.733984   4.106591
    15  O    4.482829   4.105139   4.216959   3.409168   5.908028
    16  H    4.852638   4.249647   4.764459   3.942663   6.313830
    17  H    4.265441   3.885342   4.158330   3.547502   5.558992
    18  O    3.250942   3.316257   2.522612   1.469160   4.723364
    19  H    3.957276   4.193698   2.998044   2.024062   5.325875
    20  H    3.539957   3.393742   3.018161   2.042254   5.042419
    21  O    6.711975   5.907083   7.048697   6.542295   7.823920
    22  H    6.399375   5.541887   6.695057   6.093029   7.633424
    23  H    7.027892   6.132378   7.515367   7.081276   8.050010
    24  O    4.626740   4.150405   4.907911   4.643053   5.568986
    25  H    5.042815   4.729791   5.283365   5.137802   5.793174
    26  H    5.434679   4.822460   5.731104   5.361399   6.443272
                    6          7          8          9         10
     6  F    0.000000
     7  F    2.162950   0.000000
     8  F    2.159811   2.158275   0.000000
     9  O    7.888958   7.482515   7.066008   0.000000
    10  H    8.231061   8.049958   7.468746   0.958151   0.000000
    11  H    7.141656   6.723707   6.169554   0.994980   1.573299
    12  O    6.045202   5.494728   4.750162   2.637858   3.163915
    13  H    6.066437   5.182062   4.768214   2.931671   3.663807
    14  H    5.148269   4.807142   3.969247   3.170409   3.584817
    15  O    6.813999   6.111188   6.505133   2.774286   3.488016
    16  H    7.228645   6.661666   6.765658   1.844708   2.537390
    17  H    6.596993   5.636508   6.069214   2.972833   3.826028
    18  O    5.183354   5.185579   5.630975   4.397258   4.724822
    19  H    5.675318   5.654779   6.349385   5.079251   5.406701
    20  H    5.715544   5.404860   5.831189   3.627388   4.086694
    21  O    9.021469   7.970329   7.836502   2.755107   3.549266
    22  H    8.756315   7.913923   7.699093   1.829754   2.605632
    23  H    9.269082   8.248754   7.903061   3.102834   3.769036
    24  O    6.812011   5.474087   5.762712   3.600001   4.533277
    25  H    7.061615   5.478731   5.994801   4.533110   5.474193
    26  H    7.678724   6.424705   6.562373   3.203574   4.147246
                   11         12         13         14         15
    11  H    0.000000
    12  O    1.657103   0.000000
    13  H    2.092427   0.970683   0.000000
    14  H    2.225072   0.967204   1.543421   0.000000
    15  O    2.907745   3.557951   3.243285   3.665264   0.000000
    16  H    2.162167   3.197571   3.078159   3.442169   0.973174
    17  H    2.876260   3.157305   2.614274   3.349888   0.972352
    18  O    4.279095   4.508588   4.495775   4.018298   2.602399
    19  H    5.078616   5.400653   5.314507   4.951998   2.996802
    20  H    3.576608   3.951682   3.840031   3.652866   1.600522
    21  O    2.863588   3.472449   3.088216   4.349114   3.704197
    22  H    2.138611   3.155313   2.981494   3.976430   3.212325
    23  H    3.058029   3.471069   3.206141   4.420683   4.489215
    24  O    3.192576   2.808739   1.890223   3.266861   2.787568
    25  H    4.140923   3.630506   2.668525   4.039936   3.494851
    26  H    2.960781   2.942691   2.163818   3.621938   2.963859
                   16         17         18         19         20
    16  H    0.000000
    17  H    1.539210   0.000000
    18  O    3.060395   3.125498   0.000000
    19  H    3.571044   3.594175   0.959825   0.000000
    20  H    2.120297   2.179843   1.002276   1.569242   0.000000
    21  O    3.240383   3.274704   6.091311   6.661633   5.139465
    22  H    2.554417   3.005341   5.504260   6.092762   4.573824
    23  H    3.960806   4.026778   6.728224   7.373998   5.819951
    24  O    2.999952   1.845792   4.671838   5.242047   3.840340
    25  H    3.842342   2.530891   5.295522   5.781110   4.504882
    26  H    2.923802   2.174017   5.182054   5.745968   4.269234
                   21         22         23         24         25
    21  O    0.000000
    22  H    0.974802   0.000000
    23  H    0.959808   1.544963   0.000000
    24  O    2.680201   2.923414   3.181567   0.000000
    25  H    3.231399   3.668871   3.692311   0.958234   0.000000
    26  H    1.717755   2.110121   2.284007   0.986301   1.566361
                   26
    26  H    0.000000
 Stoichiometry    C2H13F3O8
 Framework group  C1[X(C2H13F3O8)]
 Deg. of freedom    72
 Full point group                 C1      NOp   1
 Largest Abelian subgroup         C1      NOp   1
 Largest concise Abelian subgroup C1      NOp   1
                         Standard orientation:                         
 ---------------------------------------------------------------------
 Center     Atomic      Atomic             Coordinates (Angstroms)
 Number     Number       Type             X           Y           Z
 ---------------------------------------------------------------------
      1          6           0        1.811998    0.296212    0.248119
      2          8           0        0.939457   -0.146573    0.953240
      3          8           0        1.838219    1.428151   -0.366120
      4          1           0        0.977622    2.005885   -0.177139
      5          6           0        3.106709   -0.526096   -0.029628
      6          9           0        4.198532    0.131801    0.381017
      7          9           0        3.247317   -0.766755   -1.341231
      8          9           0        3.080385   -1.703497    0.595984
      9          8           0       -3.620995    0.390555    1.392806
     10          1           0       -3.789271    0.690193    2.287206
     11          1           0       -2.855349   -0.243653    1.432226
     12          8           0       -1.621524   -1.312309    1.146499
     13          1           0       -1.661686   -1.423942    0.183093
     14          1           0       -0.745954   -0.944204    1.329146
     15          8           0       -2.356767    1.600330   -0.760061
     16          1           0       -2.911172    1.383879    0.009908
     17          1           0       -2.180929    0.743086   -1.183950
     18          8           0       -0.214907    2.830867    0.058894
     19          1           0       -0.182995    3.640612   -0.455459
     20          1           0       -1.035936    2.340870   -0.241723
     21          8           0       -4.664134   -1.288045   -0.526772
     22          1           0       -4.524512   -0.592196    0.141463
     23          1           0       -4.787098   -2.104200   -0.036872
     24          8           0       -2.213485   -1.057795   -1.587330
     25          1           0       -2.074467   -1.443918   -2.453237
     26          1           0       -3.163512   -1.188498   -1.356775
 ---------------------------------------------------------------------
 Rotational constants (GHZ):           0.8860399           0.2545348           0.2314126
 Standard basis: 6-31++G(d,p) (6D, 7F)
 There are   325 symmetry adapted cartesian basis functions of A   symmetry.
 There are   325 symmetry adapted basis functions of A   symmetry.
   325 basis functions,   520 primitive gaussians,   325 cartesian basis functions
    58 alpha electrons       58 beta electrons
       nuclear repulsion energy       973.8385461156 Hartrees.
 NAtoms=   26 NActive=   26 NUniq=   26 SFac= 1.00D+00 NAtFMM=   60 NAOKFM=F Big=F
 Integral buffers will be    131072 words long.
 Raffenetti 2 integral format.
 Two-electron integral symmetry is turned on.
 Nuclear repulsion after empirical dispersion term =      973.8250818208 Hartrees.
 One-electron integrals computed using PRISM.
 NBasis=   325 RedAO= T EigKep=  5.39D-05  NBF=   325
 NBsUse=   325 1.00D-06 EigRej= -1.00D+00 NBFU=   325
 Initial guess from the checkpoint file:  "/local_scratch/slurm.5787714/Gau-2204665.chk"
 B after Tr=    -0.000000   -0.000000    0.000000
         Rot=    0.999394   -0.032545   -0.010275    0.006872 Ang=  -3.99 deg.
 ExpMin= 3.60D-02 ExpMax= 7.00D+03 ExpMxC= 1.05D+03 IAcc=3 IRadAn=         5 AccDes= 0.00D+00
 Harris functional with IExCor= 4639 and IRadAn=       5 diagonalized for initial guess.
 HarFok:  IExCor= 4639 AccDes= 0.00D+00 IRadAn=         5 IDoV= 1 UseB2=F ITyADJ=14
 ICtDFT=  3500011 ScaDFX=  1.000000  1.000000  1.000000  1.000000
 FoFCou: FMM=F IPFlag=           0 FMFlag=      100000 FMFlg1=           0
         NFxFlg=           0 DoJE=T BraDBF=F KetDBF=T FulRan=T
         wScrn=  0.000000 ICntrl=       500 IOpCl=  0 I1Cent=   200000004 NGrid=           0
         NMat0=    1 NMatS0=      1 NMatT0=    0 NMatD0=    1 NMtDS0=    0 NMtDT0=    0
 Petite list used in FoFCou.
 Requested convergence on RMS density matrix=1.00D-10 within 128 cycles.
 Requested convergence on MAX density matrix=1.00D-08.
 Requested convergence on             energy=1.00D-08.
 No special actions if energy rises.
 SCF Done:  E(RwB97XD) =  -985.241551594     A.U. after   17 cycles
            NFock= 17  Conv=0.30D-10     -V/T= 2.0082
 Calling FoFJK, ICntrl=      2127 FMM=F ISym2X=0 I1Cent= 0 IOpClX= 0 NMat=1 NMatS=1 NMatT=0.
 ***** Axes restored to original set *****
 -------------------------------------------------------------------
 Center     Atomic                   Forces (Hartrees/Bohr)
 Number     Number              X              Y              Z
 -------------------------------------------------------------------
      1        6          -0.002901809   -0.005759525    0.008937858
      2        8          -0.000065257   -0.003920330   -0.011625058
      3        8           0.003968818    0.014274711   -0.000894357
      4        1          -0.003831562   -0.007600066    0.004770216
      5        6          -0.000997057   -0.002614724    0.000127738
      6        9          -0.001587274    0.002827915   -0.000617002
      7        9           0.003323258    0.001285042    0.000622930
      8        9           0.000526110    0.000944947   -0.002505619
      9        8           0.001386863   -0.002348015    0.001886868
     10        1           0.000224844    0.001698969   -0.002071987
     11        1          -0.003338977   -0.000262469   -0.000251380
     12        8           0.001768575    0.000853403   -0.005270196
     13        1          -0.001572612   -0.001615182    0.003937890
     14        1          -0.000134129   -0.000192023    0.003165117
     15        8          -0.000896168    0.001364513   -0.000144451
     16        1          -0.000455797    0.001198349   -0.000802545
     17        1           0.001253061   -0.000553218    0.002020152
     18        8           0.001050222   -0.002635920    0.002256526
     19        1           0.000176774    0.002689655   -0.000209601
     20        1          -0.000945735    0.001611452    0.000187860
     21        8           0.001163307    0.001507325    0.003592034
     22        1          -0.000357268    0.000102652   -0.005140035
     23        1          -0.000322246   -0.000663308   -0.001293944
     24        8          -0.000222222    0.001263755   -0.003119756
     25        1           0.000322004   -0.000784724    0.002220618
     26        1           0.002464277   -0.002673186    0.000220123
 -------------------------------------------------------------------
 Cartesian Forces:  Max     0.014274711 RMS     0.003260282

 GradGradGradGradGradGradGradGradGradGradGradGradGradGradGradGradGradGrad
 Berny optimization.
 Using GEDIIS/GDIIS optimizer.
 FormGI is forming the generalized inverse of G from B-inverse, IUseBI=4.
 Internal  Forces:  Max     0.011405034 RMS     0.001968322
 Search for a local minimum.
 Step number   2 out of a maximum of  156
 All quantities printed in internal units (Hartrees-Bohrs-Radians)
 Mixed Optimization -- RFO/linear search
 Update second derivatives using D2CorX and points    1    2
 DE= -2.75D-03 DEPred=-3.02D-03 R= 9.11D-01
 TightC=F SS=  1.41D+00  RLast= 4.22D-01 DXNew= 5.0454D-01 1.2663D+00
 Trust test= 9.11D-01 RLast= 4.22D-01 DXMaxT set to 5.05D-01
 ITU=  1  0
 Use linear search instead of GDIIS.
     Eigenvalues ---   -0.01398  -0.00091   0.00012   0.00022   0.00036
     Eigenvalues ---    0.00050   0.00055   0.00067   0.00160   0.00241
     Eigenvalues ---    0.00293   0.00431   0.00475   0.00581   0.00730
     Eigenvalues ---    0.00778   0.00860   0.00969   0.00995   0.01172
     Eigenvalues ---    0.01221   0.01261   0.01364   0.01393   0.01523
     Eigenvalues ---    0.01577   0.01763   0.01803   0.01917   0.02187
     Eigenvalues ---    0.02328   0.02456   0.02532   0.02848   0.02944
     Eigenvalues ---    0.03224   0.03680   0.03933   0.04204   0.04688
     Eigenvalues ---    0.05597   0.05834   0.05941   0.07239   0.07894
     Eigenvalues ---    0.08463   0.11616   0.13507   0.19086   0.19758
     Eigenvalues ---    0.21757   0.22268   0.23271   0.25854   0.33549
     Eigenvalues ---    0.37238   0.38524   0.40311   0.41131   0.43149
     Eigenvalues ---    0.46164   0.47748   0.48996   0.50065   0.53742
     Eigenvalues ---    0.54826   0.56758   0.57100   0.57418   0.57734
     Eigenvalues ---    0.58344   0.85919
 RFO step:  Lambda=-1.56042869D-02 EMin=-1.39765526D-02
 Quartic linear search produced a step of  1.14731.
 Maximum step size (   0.505) exceeded in Quadratic search.
    -- Step size scaled by   0.632
 Iteration  1 RMS(Cart)=  0.09136204 RMS(Int)=  0.00419704
 Iteration  2 RMS(Cart)=  0.00350214 RMS(Int)=  0.00214244
 Iteration  3 RMS(Cart)=  0.00002377 RMS(Int)=  0.00214241
 Iteration  4 RMS(Cart)=  0.00000006 RMS(Int)=  0.00214241
 Variable       Old X    -DE/DX   Delta X   Delta X   Delta X     New X
                                 (Linear)    (Quad)   (Total)
    R1        2.27912   0.01141   0.00790   0.03256   0.04104   2.32016
    R2        2.43420   0.00843   0.01096   0.05144   0.06255   2.49675
    R3        2.94556  -0.00363  -0.00984  -0.04510  -0.05493   2.89062
    R4        3.59452  -0.00053  -0.09889   0.15552   0.05727   3.65179
    R5        1.99106  -0.00904  -0.04450  -0.15477  -0.19978   1.79127
    R6        2.77631   0.00052   0.05711   0.15729   0.21383   2.99014
    R7        2.53078   0.00196   0.00332   0.00589   0.00922   2.53999
    R8        2.53392   0.00249  -0.00267   0.01485   0.01218   2.54610
    R9        2.52004   0.00015  -0.00263  -0.00984  -0.01247   2.50757
   R10        1.81064   0.00188   0.00180   0.00939   0.01120   1.82184
   R11        1.88024   0.00158   0.00255   0.00618   0.00909   1.88933
   R12        3.48599   0.00225   0.04478   0.09140   0.13580   3.62179
   R13        3.45773   0.00078  -0.01059   0.07128   0.06078   3.51852
   R14        3.13147   0.00024   0.00559   0.02108   0.02711   3.15858
   R15        1.83432   0.00188   0.00083   0.01190   0.01307   1.84740
   R16        1.82775   0.00169   0.00540   0.00830   0.01432   1.84207
   R17        3.57200   0.00097   0.02701   0.02777   0.05518   3.62719
   R18        1.83903   0.00270   0.00119   0.00708   0.00788   1.84692
   R19        1.83748   0.00296  -0.00027   0.01526   0.01520   1.85268
   R20        3.02455   0.00198   0.04074   0.09698   0.13714   3.16169
   R21        3.48804   0.00182   0.03243   0.11119   0.14381   3.63185
   R22        1.81381   0.00219   0.00140   0.00903   0.01043   1.82424
   R23        1.89403   0.00063  -0.00835  -0.01602  -0.02497   1.86905
   R24        1.84211   0.00188   0.00310   0.00886   0.01191   1.85402
   R25        1.81377   0.00130   0.00136   0.00716   0.00851   1.82229
   R26        3.24609   0.00115   0.00608   0.07320   0.07867   3.32476
   R27        1.81080   0.00199   0.00146   0.01100   0.01246   1.82326
   R28        1.86384   0.00174   0.00076   0.00465   0.00486   1.86870
    A1        2.23462   0.00020  -0.00941   0.00839  -0.00292   2.23170
    A2        2.10763  -0.00013   0.00590   0.00050   0.00730   2.11494
    A3        1.94090  -0.00007   0.00366  -0.00891  -0.00435   1.93655
    A4        2.71535  -0.00114   0.04918   0.00496   0.05178   2.76713
    A5        1.96026  -0.00131  -0.01284  -0.00239  -0.01971   1.94055
    A6        1.94269  -0.00320  -0.01246  -0.02437  -0.03744   1.90525
    A7        1.93487  -0.00303  -0.00034  -0.02864  -0.02945   1.90541
    A8        1.94528  -0.00327  -0.00628  -0.02244  -0.02922   1.91606
    A9        1.87822   0.00335   0.00637   0.02603   0.03181   1.91003
   A10        1.88176   0.00327   0.00506   0.02746   0.03189   1.91365
   A11        1.87810   0.00346   0.00901   0.02661   0.03526   1.91336
   A12        1.87287   0.00017   0.00894   0.01425   0.02599   1.89885
   A13        2.21300  -0.00042  -0.01426  -0.02742  -0.04358   2.16942
   A14        2.37406  -0.00089  -0.03368  -0.03901  -0.07819   2.29586
   A15        1.64770   0.00026  -0.01167   0.02097   0.00680   1.65450
   A16        1.63557   0.00114   0.02560   0.07791   0.10374   1.73930
   A17        1.53733   0.00047   0.03658   0.00143   0.03713   1.57446
   A18        1.78697   0.00156   0.02777   0.05956   0.08776   1.87473
   A19        1.97798  -0.00130  -0.03590   0.01915  -0.01517   1.96281
   A20        1.84279  -0.00036   0.01952  -0.05718  -0.03894   1.80385
   A21        2.73735  -0.00114  -0.03302  -0.05519  -0.08752   2.64983
   A22        2.75022   0.00117   0.23328  -0.19076   0.04020   2.79043
   A23        1.82539  -0.00066  -0.00193  -0.00966  -0.01174   1.81365
   A24        1.89316   0.00186  -0.01733   0.08371   0.06348   1.95664
   A25        1.98216   0.00014   0.03566  -0.00282   0.03139   2.01355
   A26        2.77096   0.00031  -0.01889   0.01120  -0.00949   2.76147
   A27        2.83132  -0.00055  -0.00288  -0.03852  -0.03988   2.79143
   A28        1.93976   0.00057   0.03134   0.06883   0.09565   2.03541
   A29        1.92006   0.00199   0.10126  -0.03571   0.05777   1.97783
   A30        1.85349   0.00010  -0.00441   0.00826  -0.00313   1.85036
   A31        1.84986  -0.00065  -0.00407  -0.02064  -0.02626   1.82360
   A32        1.73629   0.00113   0.01239   0.04677   0.05933   1.79562
   A33        1.99087   0.00057   0.00864   0.02388   0.03187   2.02274
   A34        2.74643  -0.00118  -0.01612  -0.06819  -0.08408   2.66235
   A35        1.54995   0.00031  -0.02389   0.03164   0.00105   1.55100
   A36        2.38324  -0.00066  -0.00205  -0.06388  -0.07005   2.31320
   A37        1.60738   0.00079   0.02558   0.06501   0.09199   1.69937
   A38        2.19947  -0.00056  -0.00829  -0.02143  -0.03498   2.16449
   A39        1.66614   0.00113   0.03893   0.04053   0.07944   1.74557
   A40        1.87295  -0.00003   0.00107   0.00285   0.00557   1.87852
   A41        2.86538  -0.00137  -0.01533  -0.07902  -0.09420   2.77118
   A42        3.16023   0.00101   0.03236  -0.00770   0.02062   3.18085
   A43        3.09028  -0.00018   0.00786  -0.00089   0.00787   3.09815
   A44        3.16744  -0.00028   0.07154  -0.12794  -0.05994   3.10750
   A45        3.15593   0.00044  -0.06437   0.08971   0.02393   3.17986
   A46        3.36193   0.00148   0.03145   0.06753   0.10099   3.46292
   A47        3.11384  -0.00022   0.03859  -0.02942   0.01162   3.12546
    D1        1.32183  -0.00056  -0.16344   0.26710   0.10368   1.42551
    D2       -1.81039  -0.00052  -0.17668   0.26953   0.09333  -1.71707
    D3        0.02564  -0.00030   0.03737  -0.08238  -0.04359  -0.01795
    D4       -3.12459  -0.00034   0.04961  -0.08459  -0.03405   3.12455
    D5       -2.10128   0.00008   0.03418  -0.00610   0.02791  -2.07337
    D6        2.09187  -0.00001   0.03464  -0.00369   0.03070   2.12257
    D7        0.00026  -0.00017   0.02765  -0.00315   0.02446   0.02472
    D8        1.04823   0.00012   0.02315  -0.00413   0.01916   1.06739
    D9       -1.04181   0.00002   0.02361  -0.00171   0.02195  -1.01986
   D10       -3.13342  -0.00014   0.01662  -0.00117   0.01571  -3.11770
   D11       -0.05945   0.00005  -0.00864  -0.06290  -0.07041  -0.12986
   D12       -3.08226  -0.00024   0.01418   0.01294   0.02232  -3.05994
   D13       -1.03885   0.00132   0.09478   0.02007   0.12197  -0.91688
   D14       -3.11985  -0.00024  -0.02014  -0.00727  -0.02362   3.13972
   D15       -1.17750  -0.00044   0.00200  -0.04053  -0.03635  -1.21385
   D16       -0.83586  -0.00043  -0.04084  -0.01147  -0.05103  -0.88689
   D17        1.10649  -0.00063  -0.01870  -0.04474  -0.06376   1.04273
   D18        0.70195   0.00004  -0.00327  -0.01090  -0.01479   0.68716
   D19        2.64430  -0.00016   0.01887  -0.04416  -0.02752   2.61678
   D20        2.38420   0.00080   0.00838   0.05827   0.06664   2.45084
   D21        0.36864   0.00054   0.01320   0.03337   0.04618   0.41482
   D22       -1.26457  -0.00063  -0.01596  -0.04431  -0.06082  -1.32540
   D23       -2.27871  -0.00137  -0.03467  -0.08949  -0.11857  -2.39728
   D24       -0.18828  -0.00029  -0.01041   0.00301  -0.01035  -0.19863
   D25        1.45745  -0.00003  -0.02145   0.02188   0.00026   1.45771
   D26        0.17969  -0.00059  -0.02521  -0.00280  -0.02632   0.15338
   D27       -1.89425   0.00032  -0.00490  -0.02718  -0.03065  -1.92490
   D28       -1.73512   0.00011  -0.03388   0.02192  -0.01112  -1.74624
   D29        0.20694   0.00115  -0.00594   0.06877   0.06318   0.27012
   D30        0.65993   0.00128   0.07177   0.00783   0.07840   0.73833
   D31       -3.06746  -0.00035   0.00234  -0.07757  -0.07176  -3.13921
   D32       -1.00553   0.00016   0.03363  -0.03270  -0.00062  -1.00615
   D33        0.46645   0.00039   0.04514  -0.01584   0.02883   0.49527
   D34       -1.65418  -0.00037   0.01319  -0.04989  -0.03644  -1.69061
   D35        0.10121  -0.00025  -0.04709   0.06831   0.02075   0.12195
   D36        2.16207   0.00167  -0.05056   0.16215   0.10892   2.27099
   D37        1.97757  -0.00037  -0.09492   0.04079  -0.05624   1.92133
   D38       -2.21233   0.00133   0.00268   0.09462   0.09756  -2.11476
   D39       -0.05289  -0.00084  -0.10902   0.01930  -0.09193  -0.14483
   D40        2.04039   0.00085  -0.01141   0.07314   0.06187   2.10227
   D41       -1.00013  -0.00019  -0.01708  -0.06802  -0.08631  -1.08644
   D42        2.63086   0.00127   0.03719   0.02815   0.06374   2.69460
   D43        0.60543   0.00060   0.00639  -0.00041   0.00600   0.61142
   D44        1.34370   0.00041   0.01105   0.02084   0.03196   1.37565
   D45       -0.72544  -0.00046  -0.00216  -0.01770  -0.01863  -0.74408
   D46        0.53931   0.00017   0.00628   0.00889   0.01522   0.55453
   D47       -1.42178   0.00009   0.00116  -0.00179  -0.00189  -1.42367
   D48        0.46202   0.00059   0.00133   0.03314   0.03440   0.49641
   D49       -1.09132   0.00017   0.02234  -0.00626   0.01438  -1.07694
   D50        2.91533   0.00025   0.01270  -0.00332   0.00964   2.92497
         Item               Value     Threshold  Converged?
 Maximum Force            0.011405     0.000015     NO 
 RMS     Force            0.001968     0.000010     NO 
 Maximum Displacement     0.284788     0.000060     NO 
 RMS     Displacement     0.090865     0.000040     NO 
 Predicted change in Energy=-7.583706D-03
 GradGradGradGradGradGradGradGradGradGradGradGradGradGradGradGradGradGrad

                          Input orientation:                          
 ---------------------------------------------------------------------
 Center     Atomic      Atomic             Coordinates (Angstroms)
 Number     Number       Type             X           Y           Z
 ---------------------------------------------------------------------
      1          6           0       -1.110299   -0.648941    1.607135
      2          8           0       -0.938702   -0.936903    0.426006
      3          8           0       -0.904167    0.515598    2.196198
      4          1           0       -0.572133    1.156347    1.581616
      5          6           0       -1.623055   -1.685391    2.608477
      6          9           0       -2.794152   -1.265577    3.117309
      7          9           0       -0.724896   -1.821417    3.603527
      8          9           0       -1.793813   -2.851972    1.999604
      9          8           0        1.624531    0.350751   -3.243356
     10          1           0        1.072580    0.705897   -3.949516
     11          1           0        1.131354   -0.392613   -2.791945
     12          8           0        0.740677   -1.665145   -1.781115
     13          1           0        1.494522   -1.797808   -1.172987
     14          1           0        0.002567   -1.451314   -1.181392
     15          8           0        2.191212    1.414166   -0.663558
     16          1           0        2.031999    1.282450   -1.618810
     17          1           0        2.531161    0.546369   -0.359351
     18          8           0        0.021346    2.265413    0.621680
     19          1           0        0.252565    3.110180    1.027636
     20          1           0        0.827449    1.968449    0.131526
     21          8           0        4.003114   -1.045571   -2.990718
     22          1           0        3.337808   -0.377970   -3.263193
     23          1           0        3.811329   -1.815069   -3.539345
     24          8           0        3.178459   -1.262096   -0.423616
     25          1           0        3.748163   -1.655661    0.248276
     26          1           0        3.689761   -1.231768   -1.269502
 ---------------------------------------------------------------------
                    Distance matrix (angstroms):
                    1          2          3          4          5
     1  C    0.000000
     2  O    1.227775   0.000000
     3  O    1.321226   2.290094   0.000000
     4  H    1.883969   2.418989   0.947901   0.000000
     5  C    1.529652   2.406606   2.351835   3.199119   0.000000
     6  F    2.344403   3.285397   2.755554   3.627870   1.344106
     7  F    2.347087   3.305255   2.733926   3.602574   1.347337
     8  F    2.339780   2.622006   3.488646   4.211157   1.326950
     9  O    5.657379   4.657514   6.000853   5.362339   6.995473
    10  H    6.121839   5.088147   6.458602   5.788041   7.482779
    11  H    4.943947   3.864789   5.463493   4.942589   6.198597
    12  O    3.992370   2.867408   4.824953   4.581730   4.985595
    13  H    3.979205   3.036201   4.738878   4.537173   4.902183
    14  H    3.107757   1.932442   4.012358   3.842446   4.130441
    15  O    4.506932   4.063378   4.308944   3.569784   5.904414
    16  H    4.900105   4.234604   4.874774   4.127970   6.327516
    17  H    4.307676   3.854456   4.281736   3.710777   5.571918
    18  O    3.277987   3.348852   2.529334   1.582315   4.718079
    19  H    4.040322   4.261450   3.071713   2.191913   5.386512
    20  H    3.575335   3.412781   3.061395   2.172810   5.048842
    21  O    6.888001   6.008939   7.309086   6.832830   7.963299
    22  H    6.601452   5.675485   6.971209   6.412016   7.797180
    23  H    7.215853   6.249639   7.782311   7.366702   8.206404
    24  O    4.784701   4.216471   5.166378   4.892522   5.694498
    25  H    5.144380   4.744987   5.491169   5.324486   5.866977
    26  H    5.626305   4.938053   6.014029   5.656476   6.593217
                    6          7          8          9         10
     6  F    0.000000
     7  F    2.197086   0.000000
     8  F    2.183253   2.185680   0.000000
     9  O    7.911721   7.557640   7.030728   0.000000
    10  H    8.293271   8.164967   7.501112   0.964075   0.000000
    11  H    7.147793   6.810961   6.128947   0.999793   1.596919
    12  O    6.053860   5.582713   4.703832   2.642571   3.230165
    13  H    6.089552   5.267016   4.689322   2.986576   3.762405
    14  H    5.131760   4.854031   3.912488   3.182750   3.668923
    15  O    6.806603   6.097597   6.416603   2.847339   3.542669
    16  H    7.225995   6.671376   6.695014   1.916570   2.585554
    17  H    6.612812   5.649134   5.984881   3.029476   3.878427
    18  O    5.159756   5.113752   5.601884   4.601590   4.942977
    19  H    5.726820   5.649007   6.378059   5.266698   5.587937
    20  H    5.699984   5.369138   5.796308   3.826501   4.278905
    21  O    9.141073   8.151078   7.859437   2.769693   3.546120
    22  H    8.893795   8.108078   7.755724   1.861920   2.603279
    23  H    9.393901   8.461560   7.948128   3.092001   3.744897
    24  O    6.943360   5.636213   5.755275   3.600958   4.554086
    25  H    7.154397   5.594054   5.933954   4.552691   5.509734
    26  H    7.828562   6.601764   6.586479   3.265829   4.217424
                   11         12         13         14         15
    11  H    0.000000
    12  O    1.671449   0.000000
    13  H    2.174279   0.977600   0.000000
    14  H    2.233582   0.974781   1.531685   0.000000
    15  O    2.986266   3.582617   3.325910   3.642704   0.000000
    16  H    2.234557   3.222138   3.158422   3.432695   0.977346
    17  H    2.959503   3.180886   2.689199   3.325699   0.980398
    18  O    4.466548   4.662632   4.679834   4.131038   2.661724
    19  H    5.256522   5.561570   5.520285   5.074399   3.081388
    20  H    3.770099   4.107155   4.041216   3.754858   1.673092
    21  O    2.951757   3.534191   3.187951   4.409383   3.840438
    22  H    2.256264   3.255528   3.127715   4.075511   3.359246
    23  H    3.124781   3.541576   3.311728   4.494322   4.617671
    24  O    3.248942   2.819226   1.919424   3.270523   2.862622
    25  H    4.205464   3.628153   2.668163   4.014374   3.560811
    26  H    3.093131   3.024345   2.269095   3.694775   3.100610
                   16         17         18         19         20
    16  H    0.000000
    17  H    1.541822   0.000000
    18  O    3.166818   3.196358   0.000000
    19  H    3.675685   3.699846   0.965346   0.000000
    20  H    2.232758   2.272863   0.989061   1.561107   0.000000
    21  O    3.344713   3.409546   6.313993   6.890867   5.377505
    22  H    2.676962   3.152360   5.751402   6.332229   4.830289
    23  H    4.055748   4.162641   6.951865   7.601328   6.057544
    24  O    3.036046   1.921892   4.848023   5.457452   4.033838
    25  H    3.881202   2.588289   5.422492   5.961530   4.656004
    26  H    3.031746   2.309220   5.409631   5.995304   4.516314
                   21         22         23         24         25
    21  O    0.000000
    22  H    0.981105   0.000000
    23  H    0.964313   1.538095   0.000000
    24  O    2.704986   2.978299   3.227084   0.000000
    25  H    3.305797   3.759163   3.791501   0.964829   0.000000
    26  H    1.759387   2.197191   2.346744   0.988874   1.576942
                   26
    26  H    0.000000
 Stoichiometry    C2H13F3O8
 Framework group  C1[X(C2H13F3O8)]
 Deg. of freedom    72
 Full point group                 C1      NOp   1
 Largest Abelian subgroup         C1      NOp   1
 Largest concise Abelian subgroup C1      NOp   1
                         Standard orientation:                         
 ---------------------------------------------------------------------
 Center     Atomic      Atomic             Coordinates (Angstroms)
 Number     Number       Type             X           Y           Z
 ---------------------------------------------------------------------
      1          6           0        1.879632    0.257762    0.242390
      2          8           0        0.940472   -0.179862    0.901098
      3          8           0        1.995943    1.452459   -0.309705
      4          1           0        1.223573    1.979055   -0.152676
      5          6           0        3.118359   -0.595863   -0.034586
      6          9           0        4.196042    0.004088    0.499529
      7          9           0        3.285230   -0.714509   -1.366274
      8          9           0        2.964543   -1.798681    0.504267
      9          8           0       -3.652362    0.394746    1.418917
     10          1           0       -3.867550    0.725034    2.298715
     11          1           0       -2.878596   -0.234246    1.491310
     12          8           0       -1.675770   -1.333203    1.118154
     13          1           0       -1.700407   -1.476920    0.151489
     14          1           0       -0.782563   -0.973408    1.269566
     15          8           0       -2.287003    1.677205   -0.725479
     16          1           0       -2.867029    1.455603    0.029284
     17          1           0       -2.148780    0.817928   -1.176827
     18          8           0       -0.048967    2.900324    0.036070
     19          1           0       -0.033941    3.755648   -0.411243
     20          1           0       -0.892798    2.463523   -0.238515
     21          8           0       -4.806175   -1.214105   -0.517964
     22          1           0       -4.676046   -0.513513    0.156427
     23          1           0       -4.964242   -2.015646   -0.005670
     24          8           0       -2.336070   -1.045693   -1.607535
     25          1           0       -2.151775   -1.419757   -2.477597
     26          1           0       -3.300675   -1.167755   -1.427229
 ---------------------------------------------------------------------
 Rotational constants (GHZ):           0.8627061           0.2494530           0.2255710
 Standard basis: 6-31++G(d,p) (6D, 7F)
 There are   325 symmetry adapted cartesian basis functions of A   symmetry.
 There are   325 symmetry adapted basis functions of A   symmetry.
   325 basis functions,   520 primitive gaussians,   325 cartesian basis functions
    58 alpha electrons       58 beta electrons
       nuclear repulsion energy       965.1771038919 Hartrees.
 NAtoms=   26 NActive=   26 NUniq=   26 SFac= 1.00D+00 NAtFMM=   60 NAOKFM=F Big=F
 Integral buffers will be    131072 words long.
 Raffenetti 2 integral format.
 Two-electron integral symmetry is turned on.
 Nuclear repulsion after empirical dispersion term =      965.1641132704 Hartrees.
 One-electron integrals computed using PRISM.
 NBasis=   325 RedAO= T EigKep=  4.97D-05  NBF=   325
 NBsUse=   325 1.00D-06 EigRej= -1.00D+00 NBFU=   325
 Initial guess from the checkpoint file:  "/local_scratch/slurm.5787714/Gau-2204665.chk"
 B after Tr=     0.000000   -0.000000   -0.000000
         Rot=    0.999882   -0.010187    0.000464    0.011526 Ang=  -1.76 deg.
 ExpMin= 3.60D-02 ExpMax= 7.00D+03 ExpMxC= 1.05D+03 IAcc=3 IRadAn=         5 AccDes= 0.00D+00
 Harris functional with IExCor= 4639 and IRadAn=       5 diagonalized for initial guess.
 HarFok:  IExCor= 4639 AccDes= 0.00D+00 IRadAn=         5 IDoV= 1 UseB2=F ITyADJ=14
 ICtDFT=  3500011 ScaDFX=  1.000000  1.000000  1.000000  1.000000
 FoFCou: FMM=F IPFlag=           0 FMFlag=      100000 FMFlg1=           0
         NFxFlg=           0 DoJE=T BraDBF=F KetDBF=T FulRan=T
         wScrn=  0.000000 ICntrl=       500 IOpCl=  0 I1Cent=   200000004 NGrid=           0
         NMat0=    1 NMatS0=      1 NMatT0=    0 NMatD0=    1 NMtDS0=    0 NMtDT0=    0
 Petite list used in FoFCou.
 Requested convergence on RMS density matrix=1.00D-10 within 128 cycles.
 Requested convergence on MAX density matrix=1.00D-08.
 Requested convergence on             energy=1.00D-08.
 No special actions if energy rises.
 SCF Done:  E(RwB97XD) =  -985.237888898     A.U. after   16 cycles
            NFock= 16  Conv=0.93D-10     -V/T= 2.0084
 Calling FoFJK, ICntrl=      2127 FMM=F ISym2X=0 I1Cent= 0 IOpClX= 0 NMat=1 NMatS=1 NMatT=0.
 ***** Axes restored to original set *****
 -------------------------------------------------------------------
 Center     Atomic                   Forces (Hartrees/Bohr)
 Number     Number              X              Y              Z
 -------------------------------------------------------------------
      1        6           0.009255261    0.014148534   -0.024219207
      2        8          -0.003379359    0.009439096    0.028717624
      3        8          -0.023314684   -0.057616873    0.026537008
      4        1           0.019271662    0.038484497   -0.035543403
      5        6           0.002142760    0.006474326   -0.000833115
      6        9           0.003398855   -0.006730786    0.002541154
      7        9          -0.007564530   -0.004049885   -0.001171709
      8        9          -0.002087761   -0.003675566    0.006256010
      9        8          -0.003855879   -0.001009207   -0.000876567
     10        1           0.002455898   -0.001955817    0.003658324
     11        1           0.003295561    0.003346549   -0.002151994
     12        8          -0.002475776    0.000362741    0.008832258
     13        1          -0.001915518    0.001945356   -0.004564685
     14        1           0.003504397   -0.001471755   -0.004063272
     15        8           0.002255855   -0.007702353   -0.002641158
     16        1          -0.000418323    0.000794169    0.004539173
     17        1          -0.002134383    0.006844193   -0.002240117
     18        8           0.002859342    0.008675163    0.001388456
     19        1          -0.001773430   -0.004030797   -0.002402938
     20        1           0.000962456   -0.001514331   -0.001472779
     21        8          -0.003340518    0.002056168   -0.003619062
     22        1           0.001854551   -0.004028766    0.001655065
     23        1           0.001490765    0.001887512    0.002494871
     24        8           0.005914886   -0.001662766    0.000030740
     25        1          -0.003096229    0.002197265   -0.003250055
     26        1          -0.003305859   -0.001206667    0.002399377
 -------------------------------------------------------------------
 Cartesian Forces:  Max     0.057616873 RMS     0.011515006

 GradGradGradGradGradGradGradGradGradGradGradGradGradGradGradGradGradGrad
 Berny optimization.
 Using GEDIIS/GDIIS optimizer.
 FormGI is forming the generalized inverse of G from B-inverse, IUseBI=4.
 Internal  Forces:  Max     0.058698084 RMS     0.006777018
 Search for a local minimum.
 Step number   3 out of a maximum of  156
 All quantities printed in internal units (Hartrees-Bohrs-Radians)
 Mixed Optimization -- RFO/linear search
 Update second derivatives using D2CorX and points    1    3    2
 DE=  3.66D-03 DEPred=-7.58D-03 R=-4.83D-01
 Trust test=-4.83D-01 RLast= 6.70D-01 DXMaxT set to 2.52D-01
 ITU= -1  1  0
 Use linear search instead of GDIIS.
     Eigenvalues ---   -0.22103  -0.00094   0.00012   0.00022   0.00036
     Eigenvalues ---    0.00050   0.00055   0.00067   0.00163   0.00242
     Eigenvalues ---    0.00292   0.00427   0.00473   0.00601   0.00727
     Eigenvalues ---    0.00787   0.00853   0.00972   0.01064   0.01207
     Eigenvalues ---    0.01215   0.01356   0.01381   0.01471   0.01560
     Eigenvalues ---    0.01662   0.01764   0.01909   0.01999   0.02303
     Eigenvalues ---    0.02342   0.02454   0.02533   0.02853   0.02929
     Eigenvalues ---    0.03208   0.03695   0.03953   0.04497   0.04654
     Eigenvalues ---    0.05583   0.05822   0.05906   0.07183   0.07897
     Eigenvalues ---    0.08403   0.11599   0.13523   0.19519   0.20182
     Eigenvalues ---    0.21754   0.23167   0.25838   0.28613   0.37132
     Eigenvalues ---    0.37236   0.38519   0.40308   0.41059   0.43083
     Eigenvalues ---    0.45656   0.47546   0.48424   0.49419   0.53152
     Eigenvalues ---    0.54409   0.56524   0.57089   0.57304   0.57726
     Eigenvalues ---    0.58192   0.80790
 RFO step:  Lambda=-2.21104196D-01 EMin=-2.21027058D-01
 I=     1 Eig=   -2.21D-01 Dot1=  2.47D-03
 I=     1 Stepn=  6.00D-01 RXN=   6.00D-01 EDone=F
 I=     2 Eig=   -9.38D-04 Dot1=  1.60D-04
 I=     2 Stepn=  3.00D-01 RXN=   6.71D-01 EDone=F
 Mixed    2 eigenvectors in step.  Raw Step.Grad=  2.63D-03.
 RFO eigenvector is Hessian eigenvector with negative curvature.
 Taking step of  6.00D-01 in eigenvector direction(s).  Step.Grad=  1.54D-03.
 Quartic linear search produced a step of -0.62797.
 Maximum step size (   0.252) exceeded in Quadratic search.
    -- Step size not scaled.
 Iteration  1 RMS(Cart)=  0.24814741 RMS(Int)=  0.01493695
 Iteration  2 RMS(Cart)=  0.05747444 RMS(Int)=  0.00158996
 Iteration  3 RMS(Cart)=  0.00071897 RMS(Int)=  0.00151566
 Iteration  4 RMS(Cart)=  0.00000324 RMS(Int)=  0.00151566
 Iteration  5 RMS(Cart)=  0.00000001 RMS(Int)=  0.00151566
 Variable       Old X    -DE/DX   Delta X   Delta X   Delta X     New X
                                 (Linear)    (Quad)   (Total)
    R1        2.32016  -0.02828  -0.02577  -0.09628  -0.12145   2.19871
    R2        2.49675  -0.01847  -0.03928  -0.08095  -0.11977   2.37698
    R3        2.89062   0.01123   0.03450   0.05282   0.08731   2.97794
    R4        3.65179   0.00208  -0.03596   0.14204   0.10652   3.75831
    R5        1.79127   0.05870   0.12546   0.04923   0.17447   1.96574
    R6        2.99014   0.00300  -0.13428   0.12336  -0.01111   2.97903
    R7        2.53999  -0.00410  -0.00579  -0.02216  -0.02794   2.51205
    R8        2.54610  -0.00550  -0.00765  -0.02015  -0.02780   2.51830
    R9        2.50757   0.00063   0.00783   0.00475   0.01258   2.52015
   R10        1.82184  -0.00481  -0.00703  -0.02052  -0.02755   1.79429
   R11        1.88933  -0.00367  -0.00571  -0.02699  -0.03207   1.85727
   R12        3.62179  -0.00147  -0.08528   0.01369  -0.07077   3.55102
   R13        3.51852  -0.00041  -0.03817   0.04014   0.00194   3.52045
   R14        3.15858   0.00117  -0.01702   0.00848  -0.00794   3.15064
   R15        1.84740  -0.00483  -0.00821  -0.01742  -0.02685   1.82055
   R16        1.84207  -0.00359  -0.00899  -0.02953  -0.03844   1.80363
   R17        3.62719  -0.00026  -0.03465   0.00053  -0.03565   3.59153
   R18        1.84692  -0.00611  -0.00495  -0.03383  -0.03836   1.80855
   R19        1.85268  -0.00727  -0.00955  -0.03138  -0.04170   1.81099
   R20        3.16169  -0.00172  -0.08612   0.03626  -0.04992   3.11177
   R21        3.63185  -0.00007  -0.09031   0.04318  -0.04820   3.58365
   R22        1.82424  -0.00496  -0.00655  -0.02489  -0.03144   1.79280
   R23        1.86905   0.00021   0.01568  -0.01576  -0.00020   1.86886
   R24        1.85402  -0.00476  -0.00748  -0.02238  -0.02971   1.82431
   R25        1.82229  -0.00322  -0.00535  -0.01448  -0.01983   1.80246
   R26        3.32476  -0.00083  -0.04940   0.02962  -0.01914   3.30562
   R27        1.82326  -0.00499  -0.00783  -0.02038  -0.02821   1.79505
   R28        1.86870  -0.00432  -0.00305  -0.02413  -0.02660   1.84210
    A1        2.23170  -0.00027   0.00184   0.01202   0.01122   2.24292
    A2        2.11494   0.00007  -0.00459   0.00092  -0.00237   2.11257
    A3        1.93655   0.00020   0.00273  -0.01294  -0.00892   1.92764
    A4        2.76713   0.00282  -0.03252   0.02214  -0.01240   2.75473
    A5        1.94055   0.00239   0.01238   0.02912   0.03633   1.97688
    A6        1.90525   0.00862   0.02351   0.04870   0.07034   1.97558
    A7        1.90541   0.00815   0.01850   0.03644   0.05355   1.95896
    A8        1.91606   0.00991   0.01835   0.04054   0.05730   1.97336
    A9        1.91003  -0.00868  -0.01997  -0.04196  -0.06344   1.84659
   A10        1.91365  -0.00874  -0.02003  -0.03789  -0.05976   1.85389
   A11        1.91336  -0.00916  -0.02214  -0.04537  -0.06849   1.84487
   A12        1.89885  -0.00026  -0.01632   0.01020  -0.00749   1.89136
   A13        2.16942  -0.00018   0.02737  -0.01335   0.01549   2.18491
   A14        2.29586   0.00000   0.04910  -0.01284   0.03921   2.33508
   A15        1.65450   0.00008  -0.00427   0.01160   0.00860   1.66310
   A16        1.73930   0.00032  -0.06514   0.03574  -0.03026   1.70905
   A17        1.57446   0.00015  -0.02332  -0.01664  -0.03889   1.53557
   A18        1.87473  -0.00225  -0.05511  -0.00088  -0.05534   1.81939
   A19        1.96281   0.00578   0.00953   0.04206   0.04949   2.01230
   A20        1.80385  -0.00008   0.02445  -0.03266  -0.00736   1.79649
   A21        2.64983   0.00101   0.05496  -0.00874   0.04571   2.69554
   A22        2.79043   0.00305  -0.02525  -0.22394  -0.25366   2.53677
   A23        1.81365   0.00177   0.00737  -0.00294   0.00543   1.81908
   A24        1.95664  -0.00454  -0.03986   0.04670   0.00501   1.96164
   A25        2.01355   0.00141  -0.01971  -0.01076  -0.02994   1.98361
   A26        2.76147  -0.00225   0.00596   0.01382   0.01762   2.77909
   A27        2.79143   0.00017   0.02505  -0.02185   0.00284   2.79428
   A28        2.03541   0.00234  -0.06007   0.03464  -0.02425   2.01116
   A29        1.97783  -0.00355  -0.03628  -0.08355  -0.12246   1.85537
   A30        1.85036   0.00130   0.00197   0.01634   0.01807   1.86843
   A31        1.82360   0.00131   0.01649   0.00375   0.02087   1.84447
   A32        1.79562  -0.00139  -0.03726   0.00136  -0.03624   1.75938
   A33        2.02274  -0.00079  -0.02002   0.00059  -0.01876   2.00398
   A34        2.66235   0.00107   0.05280  -0.01911   0.03304   2.69539
   A35        1.55100  -0.00033  -0.00066   0.02375   0.02278   1.57377
   A36        2.31320  -0.00031   0.04399  -0.03686   0.00910   2.32229
   A37        1.69937   0.00050  -0.05777   0.02804  -0.02846   1.67090
   A38        2.16449   0.00056   0.02197  -0.01252   0.01294   2.17743
   A39        1.74557  -0.00043  -0.04988  -0.00061  -0.05000   1.69557
   A40        1.87852  -0.00004  -0.00350   0.01106   0.00642   1.88495
   A41        2.77118   0.00067   0.05915  -0.01965   0.03941   2.81060
   A42        3.18085  -0.00297  -0.01295  -0.03844  -0.05708   3.12377
   A43        3.09815   0.00209  -0.00495  -0.00644  -0.01091   3.08724
   A44        3.10750  -0.00180   0.03764  -0.09399  -0.05889   3.04862
   A45        3.17986  -0.00127  -0.01503   0.07179   0.05429   3.23415
   A46        3.46292  -0.00033  -0.06342   0.00868  -0.05551   3.40741
   A47        3.12546   0.00178  -0.00729  -0.03049  -0.03521   3.09025
    D1        1.42551   0.00072  -0.06511   0.25101   0.18489   1.61040
    D2       -1.71707   0.00038  -0.05861   0.25770   0.19863  -1.51844
    D3       -0.01795   0.00003   0.02738  -0.06151  -0.03377  -0.05172
    D4        3.12455   0.00035   0.02138  -0.06765  -0.04634   3.07821
    D5       -2.07337  -0.00029  -0.01753  -0.00456  -0.02236  -2.09573
    D6        2.12257   0.00024  -0.01928  -0.00440  -0.02404   2.09853
    D7        0.02472   0.00038  -0.01536   0.00390  -0.01131   0.01342
    D8        1.06739  -0.00058  -0.01203   0.00111  -0.01087   1.05651
    D9       -1.01986  -0.00005  -0.01379   0.00127  -0.01255  -1.03241
   D10       -3.11770   0.00009  -0.00987   0.00957   0.00018  -3.11752
   D11       -0.12986  -0.00158   0.04421  -0.04714  -0.00272  -0.13258
   D12       -3.05994  -0.00098  -0.01402   0.03298   0.01826  -3.04168
   D13       -0.91688  -0.00005  -0.07659  -0.00717  -0.08196  -0.99884
   D14        3.13972  -0.00062   0.01483   0.00070   0.01499  -3.12848
   D15       -1.21385   0.00057   0.02283  -0.02008   0.00071  -1.21314
   D16       -0.88689  -0.00054   0.03204   0.00501   0.03637  -0.85051
   D17        1.04273   0.00065   0.04004  -0.01576   0.02209   1.06482
   D18        0.68716  -0.00039   0.00929  -0.01189  -0.00211   0.68505
   D19        2.61678   0.00081   0.01728  -0.03267  -0.01639   2.60039
   D20        2.45084  -0.00030  -0.04185   0.02847  -0.01312   2.43772
   D21        0.41482   0.00004  -0.02900   0.01183  -0.01742   0.39740
   D22       -1.32540  -0.00029   0.03820  -0.02282   0.01636  -1.30904
   D23       -2.39728   0.00011   0.07446  -0.03691   0.03494  -2.36234
   D24       -0.19863   0.00009   0.00650   0.01185   0.01857  -0.18006
   D25        1.45771   0.00021  -0.00016   0.02142   0.02136   1.47907
   D26        0.15338   0.00093   0.01653   0.01116   0.02825   0.18162
   D27       -1.92490  -0.00461   0.01925  -0.02032  -0.00016  -1.92506
   D28       -1.74624  -0.00236   0.00699   0.03024   0.03868  -1.70756
   D29        0.27012  -0.00239  -0.03967   0.02990  -0.00871   0.26141
   D30        0.73833  -0.00165  -0.04923  -0.02554  -0.07324   0.66509
   D31       -3.13921  -0.00147   0.04506  -0.05083  -0.00855   3.13542
   D32       -1.00615  -0.00118   0.00039  -0.02803  -0.02526  -1.03141
   D33        0.49527   0.00036  -0.01810  -0.02958  -0.04754   0.44773
   D34       -1.69061   0.00011   0.02288  -0.04193  -0.01732  -1.70794
   D35        0.12195   0.00035  -0.01303   0.06866   0.05518   0.17714
   D36        2.27099  -0.00324  -0.06840   0.11892   0.04750   2.31849
   D37        1.92133  -0.00308   0.03532   0.06924   0.10114   2.02247
   D38       -2.11476  -0.00104  -0.06127   0.05140  -0.01104  -2.12580
   D39       -0.14483  -0.00238   0.05773   0.06115   0.11650  -0.02832
   D40        2.10227  -0.00033  -0.03885   0.04331   0.00433   2.10660
   D41       -1.08644  -0.00137   0.05420  -0.04617   0.00669  -1.07975
   D42        2.69460  -0.00103  -0.04003  -0.00653  -0.04661   2.64799
   D43        0.61142  -0.00093  -0.00377  -0.01353  -0.01911   0.59232
   D44        1.37565   0.00015  -0.02007   0.00652  -0.01400   1.36165
   D45       -0.74408   0.00109   0.01170   0.00366   0.01430  -0.72978
   D46        0.55453  -0.00034  -0.00956  -0.00276  -0.01207   0.54246
   D47       -1.42367  -0.00068   0.00119  -0.00840  -0.00683  -1.43050
   D48        0.49641  -0.00034  -0.02160   0.01021  -0.01251   0.48390
   D49       -1.07694  -0.00003  -0.00903  -0.01899  -0.02557  -1.10251
   D50        2.92497  -0.00042  -0.00605  -0.00966  -0.01596   2.90900
         Item               Value     Threshold  Converged?
 Maximum Force            0.058698     0.000015     NO 
 RMS     Force            0.006777     0.000010     NO 
 Maximum Displacement     1.091061     0.000060     NO 
 RMS     Displacement     0.295653     0.000040     NO 
 Predicted change in Energy=-3.624968D-02
 GradGradGradGradGradGradGradGradGradGradGradGradGradGradGradGradGradGrad

                          Input orientation:                          
 ---------------------------------------------------------------------
 Center     Atomic      Atomic             Coordinates (Angstroms)
 Number     Number       Type             X           Y           Z
 ---------------------------------------------------------------------
      1          6           0       -0.961696   -0.608456    1.471721
      2          8           0       -0.971607   -0.820890    0.327816
      3          8           0       -0.757328    0.482229    2.064016
      4          1           0       -0.529177    1.264491    1.417424
      5          6           0       -1.209073   -1.763425    2.514875
      6          9           0       -2.265720   -1.549089    3.292464
      7          9           0       -0.176829   -1.925716    3.341933
      8          9           0       -1.403036   -2.952057    1.942124
      9          8           0        1.750828    0.405985   -3.215537
     10          1           0        1.310973    0.790506   -3.964011
     11          1           0        1.172031   -0.295505   -2.842913
     12          8           0        0.525166   -1.550488   -1.956177
     13          1           0        1.179726   -1.717445   -1.269296
     14          1           0       -0.258810   -1.334989   -1.456279
     15          8           0        2.121310    1.396132   -0.628562
     16          1           0        2.052741    1.271030   -1.574914
     17          1           0        2.303788    0.519251   -0.287704
     18          8           0       -0.040516    2.423300    0.466885
     19          1           0        0.200332    3.230249    0.903772
     20          1           0        0.770631    2.086240    0.012499
     21          8           0        3.960814   -1.155345   -2.645029
     22          1           0        3.384310   -0.459460   -2.984666
     23          1           0        3.811106   -1.911302   -3.207070
     24          8           0        2.738650   -1.326309   -0.254956
     25          1           0        3.170798   -1.768137    0.466396
     26          1           0        3.349968   -1.320395   -1.014221
 ---------------------------------------------------------------------
                    Distance matrix (angstroms):
                    1          2          3          4          5
     1  C    0.000000
     2  O    1.163506   0.000000
     3  O    1.257844   2.181381   0.000000
     4  H    1.923006   2.394119   1.040225   0.000000
     5  C    1.575855   2.393323   2.334589   3.291646   0.000000
     6  F    2.429069   3.315742   2.812576   3.800999   1.329319
     7  F    2.418447   3.307146   2.787158   3.742367   1.332625
     8  F    2.430746   2.708135   3.496586   4.337997   1.333609
     9  O    5.509743   4.633813   5.845540   5.234480   6.804776
    10  H    6.055517   5.121185   6.380439   5.707070   7.406021
    11  H    4.823567   3.863255   5.329657   4.845428   6.044034
    12  O    3.853397   2.826529   4.683874   4.518510   4.800337
    13  H    3.650852   2.825387   4.438660   4.362426   4.475313
    14  H    3.097593   1.988812   3.992903   3.884400   4.105682
    15  O    4.234913   3.923771   4.046202   3.350891   5.563762
    16  H    4.679880   4.140433   4.664815   3.952269   6.047621
    17  H    3.876942   3.592082   3.860360   3.389474   5.040362
    18  O    3.324126   3.378023   2.613887   1.576437   4.805045
    19  H    4.050744   4.256394   3.132873   2.158755   5.433125
    20  H    3.520180   3.403854   3.019310   2.082927   5.000103
    21  O    6.440328   5.768747   6.864227   6.520671   7.329536
    22  H    6.226504   5.484266   6.597661   6.137246   7.283161
    23  H    6.809415   6.046384   7.374546   7.092931   7.613457
    24  O    4.145996   3.789602   4.568402   4.493083   4.842267
    25  H    4.408293   4.251588   4.800699   4.877613   4.835242
    26  H    5.027644   4.552645   5.440117   5.257595   5.782357
                    6          7          8          9         10
     6  F    0.000000
     7  F    2.123149   0.000000
     8  F    2.129780   2.125188   0.000000
     9  O    7.893609   7.221711   6.915545   0.000000
    10  H    8.421571   7.935252   7.500336   0.949495   0.000000
    11  H    7.143701   6.536768   6.048538   0.982824   1.567030
    12  O    5.944517   5.357571   4.569366   2.629833   3.182631
    13  H    5.719187   4.811139   4.302109   2.936489   3.683548
    14  H    5.159854   4.835134   3.933612   3.188201   3.642891
    15  O    6.579879   5.664005   6.159235   2.794652   3.485490
    16  H    7.091794   6.274197   6.492026   1.879121   2.547333
    17  H    6.162470   5.030466   5.546408   2.981744   3.817655
    18  O    5.358667   5.215211   5.738227   4.564943   4.911759
    19  H    5.884669   5.715842   6.470692   5.229647   5.557084
    20  H    5.761356   5.298925   5.816589   3.768853   4.217051
    21  O    8.612699   7.318283   7.282927   2.765370   3.542274
    22  H    8.515427   7.406583   7.307870   1.862944   2.611562
    23  H    8.905221   7.667677   7.401665   3.100748   3.758110
    24  O    6.138204   4.668717   4.962235   3.569548   4.502916
    25  H    6.131099   4.415898   4.949686   4.505525   5.443721
    26  H    7.080663   5.637445   5.830380   3.222333   4.161089
                   11         12         13         14         15
    11  H    0.000000
    12  O    1.667248   0.000000
    13  H    2.120906   0.963394   0.000000
    14  H    2.247351   0.954440   1.500207   0.000000
    15  O    2.943827   3.604553   3.315340   3.716060   0.000000
    16  H    2.199433   3.231070   3.128344   3.485495   0.957044
    17  H    2.910978   3.198612   2.688837   3.372044   0.958333
    18  O    4.451622   4.688520   4.652858   4.227405   2.632218
    19  H    5.235723   5.580347   5.491913   5.159656   3.066300
    20  H    3.739948   4.142671   4.034646   3.862883   1.646676
    21  O    2.925028   3.526235   3.153260   4.387553   3.736301
    22  H    2.222870   3.228442   3.063529   4.046583   3.254169
    23  H    3.115786   3.534448   3.273639   4.467843   4.521419
    24  O    3.195993   2.800700   1.900557   3.229245   2.816447
    25  H    4.137057   3.593828   2.641887   3.955567   3.508982
    26  H    3.022899   2.986591   2.220959   3.635781   3.006302
                   16         17         18         19         20
    16  H    0.000000
    17  H    1.511657   0.000000
    18  O    3.142991   3.112967   0.000000
    19  H    3.662491   3.632306   0.948706   0.000000
    20  H    2.197328   2.212723   0.988957   1.558322   0.000000
    21  O    3.266984   3.332715   6.204946   6.780018   5.267598
    22  H    2.599053   3.065780   5.652694   6.234711   4.721748
    23  H    3.985351   4.086845   6.864526   7.508146   5.965773
    24  O    2.993148   1.896384   4.722752   5.343026   3.948433
    25  H    3.827994   2.559789   5.280217   5.830852   4.563228
    26  H    2.951722   2.237548   5.263489   5.857241   4.394576
                   21         22         23         24         25
    21  O    0.000000
    22  H    0.965384   0.000000
    23  H    0.953820   1.529530   0.000000
    24  O    2.689863   2.935919   3.194895   0.000000
    25  H    3.268119   3.697032   3.731600   0.949901   0.000000
    26  H    1.749259   2.150591   2.317413   0.974796   1.557177
                   26
    26  H    0.000000
 Stoichiometry    C2H13F3O8
 Framework group  C1[X(C2H13F3O8)]
 Deg. of freedom    72
 Full point group                 C1      NOp   1
 Largest Abelian subgroup         C1      NOp   1
 Largest concise Abelian subgroup C1      NOp   1
                         Standard orientation:                         
 ---------------------------------------------------------------------
 Center     Atomic      Atomic             Coordinates (Angstroms)
 Number     Number       Type             X           Y           Z
 ---------------------------------------------------------------------
      1          6           0        1.712943    0.409813    0.330792
      2          8           0        0.886086    0.098307    1.087771
      3          8           0        1.821220    1.485538   -0.312064
      4          1           0        1.028739    2.140469   -0.153610
      5          6           0        2.896117   -0.567304   -0.027905
      6          9           0        4.093441   -0.068840    0.263706
      7          9           0        2.931788   -0.860527   -1.327381
      8          9           0        2.816243   -1.738767    0.604398
      9          8           0       -3.737380    0.403736    1.137765
     10          1           0       -4.119552    0.799007    1.911875
     11          1           0       -2.956856   -0.125958    1.413717
     12          8           0       -1.629275   -1.132965    1.470127
     13          1           0       -1.469344   -1.366160    0.549165
     14          1           0       -0.811317   -0.715293    1.729840
     15          8           0       -2.182985    1.533237   -0.891561
     16          1           0       -2.840411    1.337276   -0.224236
     17          1           0       -1.856231    0.673234   -1.159941
     18          8           0       -0.231645    3.080359   -0.038764
     19          1           0       -0.207295    3.857689   -0.582096
     20          1           0       -1.006784    2.542917   -0.336007
     21          8           0       -4.334629   -1.518429   -0.758506
     22          1           0       -4.383247   -0.753642   -0.171393
     23          1           0       -4.520767   -2.276480   -0.210341
     24          8           0       -1.723752   -1.211047   -1.327890
     25          1           0       -1.346058   -1.663090   -2.073086
     26          1           0       -2.679603   -1.401696   -1.312735
 ---------------------------------------------------------------------
 Rotational constants (GHZ):           0.8240176           0.2813071           0.2479967
 Standard basis: 6-31++G(d,p) (6D, 7F)
 There are   325 symmetry adapted cartesian basis functions of A   symmetry.
 There are   325 symmetry adapted basis functions of A   symmetry.
   325 basis functions,   520 primitive gaussians,   325 cartesian basis functions
    58 alpha electrons       58 beta electrons
       nuclear repulsion energy       985.6471134713 Hartrees.
 NAtoms=   26 NActive=   26 NUniq=   26 SFac= 1.00D+00 NAtFMM=   60 NAOKFM=F Big=F
 Integral buffers will be    131072 words long.
 Raffenetti 2 integral format.
 Two-electron integral symmetry is turned on.
 Nuclear repulsion after empirical dispersion term =      985.6334175116 Hartrees.
 One-electron integrals computed using PRISM.
 NBasis=   325 RedAO= T EigKep=  6.28D-05  NBF=   325
 NBsUse=   325 1.00D-06 EigRej= -1.00D+00 NBFU=   325
 Lowest energy guess from the checkpoint file:  "/local_scratch/slurm.5787714/Gau-2204665.chk"
 B after Tr=     0.000000   -0.000000   -0.000000
         Rot=    0.999497    0.029223    0.012112   -0.002243 Ang=   3.63 deg.
 B after Tr=    -0.000000   -0.000000   -0.000000
         Rot=    0.999079    0.038842    0.011399   -0.014248 Ang=   4.92 deg.
 Requested convergence on RMS density matrix=1.00D-10 within 128 cycles.
 Requested convergence on MAX density matrix=1.00D-08.
 Requested convergence on             energy=1.00D-08.
 No special actions if energy rises.
 SCF Done:  E(RwB97XD) =  -985.232197071     A.U. after   16 cycles
            NFock= 16  Conv=0.95D-10     -V/T= 2.0077
 Calling FoFJK, ICntrl=      2127 FMM=F ISym2X=0 I1Cent= 0 IOpClX= 0 NMat=1 NMatS=1 NMatT=0.
 ***** Axes restored to original set *****
 -------------------------------------------------------------------
 Center     Atomic                   Forces (Hartrees/Bohr)
 Number     Number              X              Y              Z
 -------------------------------------------------------------------
      1        6          -0.008727964   -0.032931378    0.068009445
      2        8          -0.002190319   -0.020870475   -0.093103640
      3        8           0.012025692    0.059607597    0.020696419
      4        1          -0.002337713   -0.008968801    0.006192239
      5        6          -0.001467625   -0.011619496    0.004171961
      6        9          -0.014001000    0.012170898    0.001947242
      7        9           0.017543547    0.006757542    0.003484705
      8        9          -0.000397411   -0.000011319   -0.014559054
      9        8           0.010619671    0.001757834    0.005424736
     10        1          -0.004436362    0.004753487   -0.008900539
     11        1          -0.005882954   -0.005947149    0.002198651
     12        8           0.003559480   -0.002104618   -0.011357952
     13        1           0.007457809   -0.002094639    0.006037786
     14        1          -0.011573605    0.003100778    0.006253812
     15        8          -0.001452859    0.014351183    0.009668299
     16        1          -0.002105622   -0.000239177   -0.015877450
     17        1           0.003501209   -0.012402514    0.006595181
     18        8          -0.008364928   -0.013784833    0.000020797
     19        1           0.003133455    0.011561668    0.005932955
     20        1           0.003429644   -0.001447335   -0.001828488
     21        8           0.007133192    0.000437016    0.008842044
     22        1          -0.005824656    0.005858340   -0.005653507
     23        1          -0.000828949   -0.006037184   -0.004568820
     24        8          -0.009248034    0.005281543   -0.001874345
     25        1           0.004645485   -0.005146850    0.008714842
     26        1           0.005790817   -0.002032118   -0.006467316
 -------------------------------------------------------------------
 Cartesian Forces:  Max     0.093103640 RMS     0.017105798

 GradGradGradGradGradGradGradGradGradGradGradGradGradGradGradGradGradGrad
 Berny optimization.
 Using GEDIIS/GDIIS optimizer.
 FormGI is forming the generalized inverse of G from B-inverse, IUseBI=4.
 Internal  Forces:  Max     0.091364411 RMS     0.011127091
 Search for a local minimum.
 Step number   4 out of a maximum of  156
 All quantities printed in internal units (Hartrees-Bohrs-Radians)
 Mixed Optimization -- RFO/linear search
 Iteration  1 RMS(Cart)=  0.26938146 RMS(Int)=  0.01497187
 Iteration  2 RMS(Cart)=  0.04048634 RMS(Int)=  0.00051550
 Iteration  3 RMS(Cart)=  0.00088990 RMS(Int)=  0.00000016
 Iteration  4 RMS(Cart)=  0.00000046 RMS(Int)=  0.00000000
 Update second derivatives using D2CorX and points    1    3    2
 ITU=  0 -1  1  0
 Use linear search instead of GDIIS.
 Energy rises -- skip Quadratic/GDIIS search.
 Quartic linear search produced a step of -0.62797.
 Iteration  1 RMS(Cart)=  0.05880963 RMS(Int)=  0.00197978
 Iteration  2 RMS(Cart)=  0.00151057 RMS(Int)=  0.00129776
 Iteration  3 RMS(Cart)=  0.00000422 RMS(Int)=  0.00129776
 Iteration  4 RMS(Cart)=  0.00000001 RMS(Int)=  0.00129776
 Variable       Old X    -DE/DX   Delta X   Delta X   Delta X     New X
                                 (Linear)    (Quad)   (Total)
    R1        2.32016  -0.02828  -0.02577   0.00000  -0.14638   2.17378
    R2        2.49675  -0.01847  -0.03928   0.00000  -0.15891   2.33785
    R3        2.89062   0.01123   0.03450   0.00000   0.12181   3.01243
    R4        3.65179   0.00208  -0.03596   0.00000   0.07111   3.72290
    R5        1.79127   0.05870   0.12546   0.00000   0.29914   2.09042
    R6        2.99014   0.00300  -0.13428   0.00000  -0.14612   2.84402
    R7        2.53999  -0.00410  -0.00579   0.00000  -0.03373   2.50626
    R8        2.54610  -0.00550  -0.00765   0.00000  -0.03545   2.51065
    R9        2.50757   0.00063   0.00783   0.00000   0.02042   2.52799
   R10        1.82184  -0.00481  -0.00703   0.00000  -0.03458   1.78726
   R11        1.88933  -0.00367  -0.00571   0.00000  -0.03717   1.85217
   R12        3.62179  -0.00147  -0.08528   0.00000  -0.15620   3.46560
   R13        3.51852  -0.00041  -0.03817   0.00000  -0.03638   3.48214
   R14        3.15858   0.00117  -0.01702   0.00000  -0.02429   3.13430
   R15        1.84740  -0.00483  -0.00821   0.00000  -0.03587   1.81153
   R16        1.84207  -0.00359  -0.00899   0.00000  -0.04746   1.79461
   R17        3.62719  -0.00026  -0.03465   0.00000  -0.07113   3.55606
   R18        1.84692  -0.00611  -0.00495   0.00000  -0.04364   1.80328
   R19        1.85268  -0.00727  -0.00955   0.00000  -0.05080   1.80188
   R20        3.16169  -0.00172  -0.08612   0.00000  -0.13586   3.02582
   R21        3.63185  -0.00007  -0.09031   0.00000  -0.13819   3.49366
   R22        1.82424  -0.00496  -0.00655   0.00000  -0.03800   1.78624
   R23        1.86905   0.00021   0.01568   0.00000   0.01554   1.88460
   R24        1.85402  -0.00476  -0.00748   0.00000  -0.03734   1.81668
   R25        1.82229  -0.00322  -0.00535   0.00000  -0.02517   1.79711
   R26        3.32476  -0.00083  -0.04940   0.00000  -0.06855   3.25620
   R27        1.82326  -0.00499  -0.00783   0.00000  -0.03604   1.78723
   R28        1.86870  -0.00432  -0.00305   0.00000  -0.02963   1.83907
    A1        2.23170  -0.00027   0.00184   0.00000   0.01249   2.24419
    A2        2.11494   0.00007  -0.00459   0.00000  -0.00668   2.10825
    A3        1.93655   0.00020   0.00273   0.00000  -0.00593   1.93062
    A4        2.76713   0.00282  -0.03252   0.00000  -0.04371   2.72342
    A5        1.94055   0.00239   0.01238   0.00000   0.04593   1.98648
    A6        1.90525   0.00862   0.02351   0.00000   0.09262   1.99787
    A7        1.90541   0.00815   0.01850   0.00000   0.07112   1.97653
    A8        1.91606   0.00991   0.01835   0.00000   0.07465   1.99071
    A9        1.91003  -0.00868  -0.01997   0.00000  -0.08443   1.82560
   A10        1.91365  -0.00874  -0.02003   0.00000  -0.08091   1.83274
   A11        1.91336  -0.00916  -0.02214   0.00000  -0.09122   1.82214
   A12        1.89885  -0.00026  -0.01632   0.00000  -0.02327   1.87558
   A13        2.16942  -0.00018   0.02737   0.00000   0.04334   2.21276
   A14        2.29586   0.00000   0.04910   0.00000   0.08776   2.38363
   A15        1.65450   0.00008  -0.00427   0.00000   0.00453   1.65903
   A16        1.73930   0.00032  -0.06514   0.00000  -0.09578   1.64352
   A17        1.57446   0.00015  -0.02332   0.00000  -0.06181   1.51265
   A18        1.87473  -0.00225  -0.05511   0.00000  -0.10971   1.76502
   A19        1.96281   0.00578   0.00953   0.00000   0.06056   2.02337
   A20        1.80385  -0.00008   0.02445   0.00000   0.01610   1.81995
   A21        2.64983   0.00101   0.05496   0.00000   0.10058   2.75040
   A22        2.79043   0.00305  -0.02525   0.00000  -0.28068   2.50975
   A23        1.81365   0.00177   0.00737   0.00000   0.01238   1.82603
   A24        1.95664  -0.00454  -0.03986   0.00000  -0.03686   1.91978
   A25        2.01355   0.00141  -0.01971   0.00000  -0.04771   1.96584
   A26        2.76147  -0.00225   0.00596   0.00000   0.02275   2.78422
   A27        2.79143   0.00017   0.02505   0.00000   0.02881   2.82024
   A28        2.03541   0.00234  -0.06007   0.00000  -0.08742   1.94799
   A29        1.97783  -0.00355  -0.03628   0.00000  -0.16260   1.81523
   A30        1.85036   0.00130   0.00197   0.00000   0.01424   1.86460
   A31        1.82360   0.00131   0.01649   0.00000   0.03667   1.86027
   A32        1.79562  -0.00139  -0.03726   0.00000  -0.07383   1.72179
   A33        2.02274  -0.00079  -0.02002   0.00000  -0.03855   1.98420
   A34        2.66235   0.00107   0.05280   0.00000   0.08522   2.74756
   A35        1.55100  -0.00033  -0.00066   0.00000   0.01994   1.57094
   A36        2.31320  -0.00031   0.04399   0.00000   0.05197   2.36517
   A37        1.69937   0.00050  -0.05777   0.00000  -0.08506   1.61431
   A38        2.16449   0.00056   0.02197   0.00000   0.03394   2.19843
   A39        1.74557  -0.00043  -0.04988   0.00000  -0.09956   1.64601
   A40        1.87852  -0.00004  -0.00350   0.00000   0.00281   1.88134
   A41        2.77118   0.00067   0.05915   0.00000   0.09908   2.87026
   A42        3.18085  -0.00297  -0.01295   0.00000  -0.07415   3.10670
   A43        3.09815   0.00209  -0.00495   0.00000  -0.01292   3.08523
   A44        3.10750  -0.00180   0.03764   0.00000  -0.02033   3.08718
   A45        3.17986  -0.00127  -0.01503   0.00000   0.03948   3.21934
   A46        3.46292  -0.00033  -0.06342   0.00000  -0.11853   3.34439
   A47        3.12546   0.00178  -0.00729   0.00000  -0.04337   3.08210
    D1        1.42551   0.00072  -0.06511   0.00000   0.11957   1.54508
    D2       -1.71707   0.00038  -0.05861   0.00000   0.13949  -1.57758
    D3       -0.01795   0.00003   0.02738   0.00000  -0.00771  -0.02566
    D4        3.12455   0.00035   0.02138   0.00000  -0.02600   3.09855
    D5       -2.07337  -0.00029  -0.01753   0.00000  -0.03975  -2.11312
    D6        2.12257   0.00024  -0.01928   0.00000  -0.04331   2.07926
    D7        0.02472   0.00038  -0.01536   0.00000  -0.02632  -0.00159
    D8        1.06739  -0.00058  -0.01203   0.00000  -0.02310   1.04429
    D9       -1.01986  -0.00005  -0.01379   0.00000  -0.02666  -1.04652
   D10       -3.11770   0.00009  -0.00987   0.00000  -0.00967  -3.12737
   D11       -0.12986  -0.00158   0.04421   0.00000   0.04075  -0.08911
   D12       -3.05994  -0.00098  -0.01402   0.00000  -0.00037  -3.06031
   D13       -0.91688  -0.00005  -0.07659   0.00000  -0.15700  -1.07388
   D14       -3.14347  -0.00062   0.01483   0.00000   0.03159  -3.11188
   D15       -1.21385   0.00057   0.02283   0.00000   0.02341  -1.19044
   D16       -0.88689  -0.00054   0.03204   0.00000   0.06921  -0.81768
   D17        1.04273   0.00065   0.04004   0.00000   0.06103   1.10376
   D18        0.68716  -0.00039   0.00929   0.00000   0.00760   0.69476
   D19        2.61678   0.00081   0.01728   0.00000  -0.00058   2.61620
   D20        2.45084  -0.00030  -0.04185   0.00000  -0.05441   2.39643
   D21        0.41482   0.00004  -0.02900   0.00000  -0.04733   0.36749
   D22       -1.32540  -0.00029   0.03820   0.00000   0.05412  -1.27128
   D23       -2.39728   0.00011   0.07446   0.00000   0.11036  -2.28692
   D24       -0.19863   0.00009   0.00650   0.00000   0.02309  -0.17553
   D25        1.45771   0.00021  -0.00016   0.00000   0.02192   1.47963
   D26        0.15338   0.00093   0.01653   0.00000   0.04624   0.19962
   D27       -1.92490  -0.00461   0.01925   0.00000   0.01864  -1.90626
   D28       -1.74624  -0.00236   0.00699   0.00000   0.04438  -1.70186
   D29        0.27012  -0.00239  -0.03967   0.00000  -0.04877   0.22135
   D30        0.73833  -0.00165  -0.04923   0.00000  -0.12290   0.61542
   D31        3.14397  -0.00147   0.04506   0.00000   0.03617  -3.10305
   D32       -1.00615  -0.00118   0.00039   0.00000  -0.02451  -1.03066
   D33        0.49527   0.00036  -0.01810   0.00000  -0.06542   0.42985
   D34       -1.69061   0.00011   0.02288   0.00000   0.00495  -1.68567
   D35        0.12195   0.00035  -0.01303   0.00000   0.04210   0.16406
   D36        2.27099  -0.00324  -0.06840   0.00000  -0.02213   2.24886
   D37        1.92133  -0.00308   0.03532   0.00000   0.13366   2.05499
   D38       -2.11476  -0.00104  -0.06127   0.00000  -0.07111  -2.18587
   D39       -0.14483  -0.00238   0.05773   0.00000   0.17010   0.02527
   D40        2.10227  -0.00033  -0.03885   0.00000  -0.03468   2.06759
   D41       -1.08644  -0.00137   0.05420   0.00000   0.06013  -1.02631
   D42        2.69460  -0.00103  -0.04003   0.00000  -0.08757   2.60703
   D43        0.61142  -0.00093  -0.00377   0.00000  -0.02330   0.58812
   D44        1.37565   0.00015  -0.02007   0.00000  -0.03451   1.34114
   D45       -0.74408   0.00109   0.01170   0.00000   0.02592  -0.71816
   D46        0.55453  -0.00034  -0.00956   0.00000  -0.02177   0.53276
   D47       -1.42367  -0.00068   0.00119   0.00000  -0.00636  -1.43004
   D48        0.49641  -0.00034  -0.02160   0.00000  -0.03410   0.46231
   D49       -1.07694  -0.00003  -0.00903   0.00000  -0.03497  -1.11191
   D50        2.92497  -0.00042  -0.00605   0.00000  -0.02245   2.90251
         Item               Value     Threshold  Converged?
 Maximum Force            0.091364     0.000015     NO 
 RMS     Force            0.011127     0.000010     NO 
 Maximum Displacement     0.177297     0.000060     NO 
 RMS     Displacement     0.058992     0.000040     NO 
 Predicted change in Energy=-2.347118D-02
 GradGradGradGradGradGradGradGradGradGradGradGradGradGradGradGradGradGrad

                          Input orientation:                          
 ---------------------------------------------------------------------
 Center     Atomic      Atomic             Coordinates (Angstroms)
 Number     Number       Type             X           Y           Z
 ---------------------------------------------------------------------
      1          6           0       -0.934662   -0.612056    1.435323
      2          8           0       -0.984899   -0.822575    0.305552
      3          8           0       -0.681412    0.453230    2.011115
      4          1           0       -0.456006    1.290009    1.323602
      5          6           0       -1.184621   -1.776943    2.494447
      6          9           0       -2.191039   -1.554017    3.328942
      7          9           0       -0.139297   -2.001887    3.283002
      8          9           0       -1.448293   -2.967290    1.943869
      9          8           0        1.740914    0.438789   -3.182099
     10          1           0        1.270281    0.795945   -3.920635
     11          1           0        1.191477   -0.278437   -2.802167
     12          8           0        0.512654   -1.525673   -1.945109
     13          1           0        1.171736   -1.661252   -1.262333
     14          1           0       -0.280756   -1.317289   -1.466628
     15          8           0        2.139565    1.387701   -0.633885
     16          1           0        2.057567    1.267345   -1.576962
     17          1           0        2.308717    0.513257   -0.293409
     18          8           0       -0.027693    2.388238    0.387949
     19          1           0        0.227983    3.166878    0.858933
     20          1           0        0.795835    2.029033   -0.044894
     21          8           0        3.920152   -1.135691   -2.579655
     22          1           0        3.330562   -0.453366   -2.912821
     23          1           0        3.778346   -1.904848   -3.120648
     24          8           0        2.689170   -1.294098   -0.211759
     25          1           0        3.147241   -1.734122    0.488963
     26          1           0        3.275860   -1.280475   -0.988105
 ---------------------------------------------------------------------
                    Distance matrix (angstroms):
                    1          2          3          4          5
     1  C    0.000000
     2  O    1.150315   0.000000
     3  O    1.237137   2.151448   0.000000
     4  H    1.964547   2.403989   1.106201   0.000000
     5  C    1.594110   2.396241   2.336772   3.362730   0.000000
     6  F    2.459993   3.336266   2.836315   3.888472   1.326256
     7  F    2.445026   3.312254   2.817656   3.843974   1.328578
     8  F    2.463648   2.738361   3.506079   4.415197   1.337753
     9  O    5.439078   4.602695   5.730389   5.084524   6.759541
    10  H    5.960749   5.056293   6.253977   5.543121   7.334819
    11  H    4.752693   3.832834   5.216391   4.711284   5.995455
    12  O    3.789028   2.793293   4.581873   4.421633   4.759573
    13  H    3.579815   2.795124   4.315166   4.248123   4.436124
    14  H    3.057166   1.970071   3.923004   3.822839   4.088810
    15  O    4.210882   3.940829   3.978339   3.252429   5.554426
    16  H    4.643214   4.143455   4.586838   3.838207   6.029580
    17  H    3.843742   3.604317   3.775621   3.295719   5.022008
    18  O    3.304746   3.351469   2.608883   1.504993   4.808799
    19  H    3.995536   4.206310   3.085192   2.050950   5.395528
    20  H    3.487265   3.380162   2.982044   1.996508   4.985571
    21  O    6.321666   5.699297   6.691355   6.345881   7.226093
    22  H    6.092920   5.396058   6.415840   5.943462   7.167795
    23  H    6.681364   5.966461   7.196177   6.920130   7.495111
    24  O    4.038592   3.740151   4.399449   4.350526   4.750047
    25  H    4.337807   4.235462   4.664767   4.777592   4.773765
    26  H    4.903905   4.476303   5.259378   5.087063   5.680716
                    6          7          8          9         10
     6  F    0.000000
     7  F    2.100558   0.000000
     8  F    2.113632   2.106834   0.000000
     9  O    7.862900   7.161677   6.931664   0.000000
    10  H    8.370151   7.855390   7.479639   0.945775   0.000000
    11  H    7.117515   6.463011   6.059965   0.980124   1.552893
    12  O    5.926750   5.290081   4.587780   2.626381   3.141116
    13  H    5.692061   4.742880   4.341661   2.901661   3.621339
    14  H    5.167467   4.800799   3.964485   3.180220   3.590769
    15  O    6.565961   5.659022   6.203506   2.748227   3.450877
    16  H    7.076625   6.255664   6.528356   1.833914   2.516911
    17  H    6.135377   5.010932   5.588805   2.944907   3.783520
    18  O    5.373163   5.259941   5.755056   4.435490   4.773262
    19  H    5.851450   5.720763   6.450969   5.105035   5.436173
    20  H    5.756947   5.310149   5.827052   3.641993   4.094750
    21  O    8.510768   7.183326   7.255152   2.755178   3.542776
    22  H    8.405898   7.268154   7.262556   1.842670   2.611747
    23  H    8.795103   7.507601   7.354989   3.106048   3.771557
    24  O    6.034946   4.551324   4.956300   3.567213   4.487459
    25  H    6.049393   4.322000   4.975580   4.491770   5.419296
    26  H    6.971277   5.515984   5.810287   3.182065   4.115045
                   11         12         13         14         15
    11  H    0.000000
    12  O    1.658598   0.000000
    13  H    2.069699   0.958621   0.000000
    14  H    2.242844   0.949667   1.506579   0.000000
    15  O    2.894189   3.585232   3.260023   3.724028   0.000000
    16  H    2.154224   3.212979   3.075770   3.487156   0.954255
    17  H    2.858123   3.179809   2.638186   3.381229   0.953514
    18  O    4.332940   4.588445   4.534361   4.151436   2.596580
    19  H    5.118806   5.473913   5.357357   5.076889   3.008010
    20  H    3.617113   4.040661   3.904057   3.791866   1.601196
    21  O    2.868809   3.487948   3.092789   4.349648   3.650208
    22  H    2.149076   3.166531   2.973824   3.984904   3.162522
    23  H    3.072219   3.491477   3.210465   4.422365   4.439647
    24  O    3.159884   2.792016   1.881785   3.224236   2.769892
    25  H    4.095798   3.592938   2.641016   3.968533   3.467272
    26  H    2.939311   2.934499   2.155812   3.588852   2.921609
                   16         17         18         19         20
    16  H    0.000000
    17  H    1.509713   0.000000
    18  O    3.076619   3.072233   0.000000
    19  H    3.590151   3.563573   0.945239   0.000000
    20  H    2.125881   2.155957   0.997286   1.560144   0.000000
    21  O    3.201437   3.246948   6.067143   6.630845   5.118774
    22  H    2.523070   2.973188   5.499788   6.079333   4.562034
    23  H    3.925156   4.000039   6.725085   7.359656   5.816446
    24  O    2.970469   1.848767   4.615256   5.206162   3.828284
    25  H    3.803188   2.523081   5.204254   5.716533   4.469390
    26  H    2.884853   2.153008   5.125080   5.699127   4.241818
                   21         22         23         24         25
    21  O    0.000000
    22  H    0.961345   0.000000
    23  H    0.950991   1.533135   0.000000
    24  O    2.673451   2.900681   3.165589   0.000000
    25  H    3.220547   3.639516   3.668341   0.945760   0.000000
    26  H    1.723109   2.095623   2.278173   0.973192   1.550505
                   26
    26  H    0.000000
 Stoichiometry    C2H13F3O8
 Framework group  C1[X(C2H13F3O8)]
 Deg. of freedom    72
 Full point group                 C1      NOp   1
 Largest Abelian subgroup         C1      NOp   1
 Largest concise Abelian subgroup C1      NOp   1
                         Standard orientation:                         
 ---------------------------------------------------------------------
 Center     Atomic      Atomic             Coordinates (Angstroms)
 Number     Number       Type             X           Y           Z
 ---------------------------------------------------------------------
      1          6           0        1.665777    0.443359    0.330870
      2          8           0        0.880033    0.135358    1.112513
      3          8           0        1.715005    1.476423   -0.347999
      4          1           0        0.866924    2.165323   -0.175212
      5          6           0        2.885682   -0.519730   -0.023357
      6          9           0        4.083073    0.010101    0.187572
      7          9           0        2.905057   -0.894381   -1.297869
      8          9           0        2.889880   -1.668966    0.661349
      9          8           0       -3.716092    0.381182    1.115210
     10          1           0       -4.074770    0.758458    1.904832
     11          1           0       -2.933349   -0.149787    1.372170
     12          8           0       -1.589719   -1.115878    1.482938
     13          1           0       -1.437121   -1.327068    0.560405
     14          1           0       -0.790067   -0.684920    1.759884
     15          8           0       -2.222239    1.470210   -0.918303
     16          1           0       -2.866206    1.275835   -0.241452
     17          1           0       -1.869847    0.619725   -1.166665
     18          8           0       -0.351837    3.035969   -0.028234
     19          1           0       -0.320305    3.780153   -0.610189
     20          1           0       -1.101278    2.456770   -0.340397
     21          8           0       -4.225110   -1.577054   -0.754876
     22          1           0       -4.274488   -0.816386   -0.169102
     23          1           0       -4.381202   -2.345077   -0.216210
     24          8           0       -1.635389   -1.208726   -1.307160
     25          1           0       -1.279534   -1.667271   -2.053863
     26          1           0       -2.586825   -1.408181   -1.261443
 ---------------------------------------------------------------------
 Rotational constants (GHZ):           0.8383018           0.2859659           0.2529056
 Standard basis: 6-31++G(d,p) (6D, 7F)
 There are   325 symmetry adapted cartesian basis functions of A   symmetry.
 There are   325 symmetry adapted basis functions of A   symmetry.
   325 basis functions,   520 primitive gaussians,   325 cartesian basis functions
    58 alpha electrons       58 beta electrons
       nuclear repulsion energy       992.3790172524 Hartrees.
 NAtoms=   26 NActive=   26 NUniq=   26 SFac= 1.00D+00 NAtFMM=   60 NAOKFM=F Big=F
 Integral buffers will be    131072 words long.
 Raffenetti 2 integral format.
 Two-electron integral symmetry is turned on.
 Nuclear repulsion after empirical dispersion term =      992.3649643168 Hartrees.
 One-electron integrals computed using PRISM.
 NBasis=   325 RedAO= T EigKep=  6.46D-05  NBF=   325
 NBsUse=   325 1.00D-06 EigRej= -1.00D+00 NBFU=   325
 Lowest energy guess from the checkpoint file:  "/local_scratch/slurm.5787714/Gau-2204665.chk"
 B after Tr=     0.000000    0.000000    0.000000
         Rot=    0.999198    0.036463    0.012084   -0.011274 Ang=   4.59 deg.
 B after Tr=    -0.000000    0.000000    0.000000
         Rot=    0.999931    0.007024   -0.000266   -0.009367 Ang=   1.34 deg.
 Requested convergence on RMS density matrix=1.00D-10 within 128 cycles.
 Requested convergence on MAX density matrix=1.00D-08.
 Requested convergence on             energy=1.00D-08.
 No special actions if energy rises.
 SCF Done:  E(RwB97XD) =  -985.218476449     A.U. after   16 cycles
            NFock= 16  Conv=0.60D-10     -V/T= 2.0075
 Calling FoFJK, ICntrl=      2127 FMM=F ISym2X=0 I1Cent= 0 IOpClX= 0 NMat=1 NMatS=1 NMatT=0.
 ***** Axes restored to original set *****
 -------------------------------------------------------------------
 Center     Atomic                   Forces (Hartrees/Bohr)
 Number     Number              X              Y              Z
 -------------------------------------------------------------------
      1        6          -0.010964402   -0.048750227    0.091851578
      2        8          -0.008629620   -0.030560402   -0.128277158
      3        8           0.023322908    0.097905648    0.023537293
      4        1          -0.005941736   -0.023061415    0.015545607
      5        6          -0.003219459   -0.017494552    0.004490763
      6        9          -0.019377625    0.018812269    0.003346007
      7        9           0.026751643    0.009304627    0.004101395
      8        9          -0.001251216    0.001136461   -0.020848549
      9        8           0.013864996    0.001042828    0.007439110
     10        1          -0.005986851    0.006914977   -0.012828986
     11        1          -0.009883476   -0.007895311    0.002827703
     12        8           0.007210106   -0.002034385   -0.020462359
     13        1           0.007415034   -0.004199884    0.011867130
     14        1          -0.014890190    0.003742966    0.010352961
     15        8          -0.002367371    0.020873695    0.011340351
     16        1          -0.002056718    0.000032124   -0.019711055
     17        1           0.004508717   -0.017653914    0.009833648
     18        8          -0.009678553   -0.022018773    0.000891451
     19        1           0.004537548    0.015909236    0.008493981
     20        1           0.002393779    0.000325819   -0.001250998
     21        8           0.009712784    0.000120842    0.013472259
     22        1          -0.006807683    0.008655011   -0.010064300
     23        1          -0.001619347   -0.007965609   -0.006998885
     24        8          -0.013019810    0.007540946   -0.004056439
     25        1           0.006726283   -0.007467470    0.012494458
     26        1           0.009250258   -0.003215507   -0.007386966
 -------------------------------------------------------------------
 Cartesian Forces:  Max     0.128277158 RMS     0.024679193

 GradGradGradGradGradGradGradGradGradGradGradGradGradGradGradGradGradGrad
 Berny optimization.
 Using GEDIIS/GDIIS optimizer.
 FormGI is forming the generalized inverse of G from B-inverse, IUseBI=4.
 Internal  Forces:  Max     0.126124861 RMS     0.015998230
 Search for a local minimum.
 Step number   5 out of a maximum of  156
 All quantities printed in internal units (Hartrees-Bohrs-Radians)
 Mixed Optimization -- RFO/linear search
 Update second derivatives using D2CorX and points    1    5    2
 ITU=  0  0 -1  1  0
 Use linear search instead of GDIIS.
 Skip linear search -- no minimum in search direction.
 Steepest descent instead of Quadratic search.
 Steepest descent step scaled to max of 0.05000.
 Iteration  1 RMS(Cart)=  0.00983316 RMS(Int)=  0.00002701
 Iteration  2 RMS(Cart)=  0.00003099 RMS(Int)=  0.00000613
 Iteration  3 RMS(Cart)=  0.00000000 RMS(Int)=  0.00000613
 Variable       Old X    -DE/DX   Delta X   Delta X   Delta X     New X
                                 (Linear)    (Quad)   (Total)
    R1        2.17378   0.12612   0.00000   0.05000   0.05000   2.22378
    R2        2.33785   0.07862   0.00000   0.03117   0.03117   2.36902
    R3        3.01243  -0.01497   0.00000  -0.00593  -0.00593   3.00650
    R4        3.72290  -0.00519   0.00000  -0.00206  -0.00206   3.72084
    R5        2.09042  -0.03556   0.00000  -0.01410  -0.01410   2.07632
    R6        2.84402  -0.00720   0.00000  -0.00285  -0.00285   2.84117
    R7        2.50626   0.01997   0.00000   0.00792   0.00792   2.51418
    R8        2.51065   0.02191   0.00000   0.00868   0.00868   2.51933
    R9        2.52799   0.00782   0.00000   0.00310   0.00310   2.53109
   R10        1.78726   0.01561   0.00000   0.00619   0.00619   1.79344
   R11        1.85217   0.01265   0.00000   0.00501   0.00501   1.85718
   R12        3.46560   0.00502   0.00000   0.00199   0.00199   3.46759
   R13        3.48214   0.00133   0.00000   0.00053   0.00053   3.48267
   R14        3.13430   0.00032   0.00000   0.00013   0.00013   3.13442
   R15        1.81153   0.01790   0.00000   0.00710   0.00709   1.81863
   R16        1.79461   0.01590   0.00000   0.00630   0.00630   1.80091
   R17        3.55606   0.00427   0.00000   0.00169   0.00169   3.55775
   R18        1.80328   0.02463   0.00000   0.00977   0.00977   1.81305
   R19        1.80188   0.02276   0.00000   0.00902   0.00903   1.81091
   R20        3.02582   0.00514   0.00000   0.00204   0.00204   3.02786
   R21        3.49366   0.00378   0.00000   0.00150   0.00150   3.49516
   R22        1.78624   0.01857   0.00000   0.00736   0.00736   1.79360
   R23        1.88460   0.00794   0.00000   0.00315   0.00315   1.88775
   R24        1.81668   0.01447   0.00000   0.00574   0.00574   1.82242
   R25        1.79711   0.01067   0.00000   0.00423   0.00423   1.80134
   R26        3.25620   0.00180   0.00000   0.00071   0.00071   3.25692
   R27        1.78723   0.01599   0.00000   0.00634   0.00634   1.79357
   R28        1.83907   0.01281   0.00000   0.00508   0.00508   1.84415
    A1        2.24419  -0.00149   0.00000  -0.00059  -0.00059   2.24359
    A2        2.10825   0.00062   0.00000   0.00024   0.00025   2.10850
    A3        1.93062   0.00084   0.00000   0.00033   0.00034   1.93096
    A4        2.72342  -0.00879   0.00000  -0.00348  -0.00348   2.71994
    A5        1.98648  -0.01118   0.00000  -0.00443  -0.00444   1.98204
    A6        1.99787  -0.01946   0.00000  -0.00772  -0.00774   1.99012
    A7        1.97653  -0.01914   0.00000  -0.00759  -0.00761   1.96892
    A8        1.99071  -0.02225   0.00000  -0.00882  -0.00885   1.98186
    A9        1.82560   0.02359   0.00000   0.00935   0.00933   1.83494
   A10        1.83274   0.02273   0.00000   0.00901   0.00898   1.84172
   A11        1.82214   0.02367   0.00000   0.00938   0.00936   1.83150
   A12        1.87558  -0.00047   0.00000  -0.00019  -0.00019   1.87539
   A13        2.21276   0.00050   0.00000   0.00020   0.00020   2.21296
   A14        2.38363  -0.00130   0.00000  -0.00051  -0.00051   2.38311
   A15        1.65903   0.00228   0.00000   0.00090   0.00090   1.65994
   A16        1.64352   0.00117   0.00000   0.00046   0.00046   1.64398
   A17        1.51265  -0.00070   0.00000  -0.00028  -0.00028   1.51237
   A18        1.76502   0.00103   0.00000   0.00041   0.00041   1.76543
   A19        2.02337  -0.00756   0.00000  -0.00300  -0.00299   2.02038
   A20        1.81995   0.00300   0.00000   0.00119   0.00119   1.82114
   A21        2.75040   0.00004   0.00000   0.00002   0.00002   2.75042
   A22        2.50975  -0.00023   0.00000  -0.00009  -0.00009   2.50966
   A23        1.82603  -0.00528   0.00000  -0.00209  -0.00209   1.82393
   A24        1.91978   0.01247   0.00000   0.00494   0.00494   1.92472
   A25        1.96584  -0.00108   0.00000  -0.00043  -0.00042   1.96541
   A26        2.78422   0.00485   0.00000   0.00192   0.00193   2.78615
   A27        2.82024  -0.00313   0.00000  -0.00124  -0.00124   2.81900
   A28        1.94799  -0.00564   0.00000  -0.00224  -0.00223   1.94576
   A29        1.81523   0.00915   0.00000   0.00363   0.00363   1.81886
   A30        1.86460   0.00108   0.00000   0.00043   0.00043   1.86503
   A31        1.86027  -0.00169   0.00000  -0.00067  -0.00067   1.85960
   A32        1.72179   0.00236   0.00000   0.00094   0.00093   1.72272
   A33        1.98420   0.00095   0.00000   0.00038   0.00038   1.98457
   A34        2.74756  -0.00128   0.00000  -0.00051  -0.00051   2.74705
   A35        1.57094   0.00373   0.00000   0.00148   0.00148   1.57242
   A36        2.36517  -0.00061   0.00000  -0.00024  -0.00024   2.36493
   A37        1.61431  -0.00129   0.00000  -0.00051  -0.00051   1.61379
   A38        2.19843  -0.00304   0.00000  -0.00120  -0.00120   2.19723
   A39        1.64601   0.00209   0.00000   0.00083   0.00083   1.64684
   A40        1.88134   0.00005   0.00000   0.00002   0.00002   1.88136
   A41        2.87026  -0.00131   0.00000  -0.00052  -0.00052   2.86974
   A42        3.10670   0.00522   0.00000   0.00207   0.00207   3.10877
   A43        3.08523  -0.00209   0.00000  -0.00083  -0.00083   3.08440
   A44        3.08718   0.00364   0.00000   0.00144   0.00145   3.08862
   A45        3.21934   0.00158   0.00000   0.00062   0.00062   3.21996
   A46        3.34439   0.00116   0.00000   0.00046   0.00046   3.34485
   A47        3.08210  -0.00289   0.00000  -0.00114  -0.00115   3.08095
    D1        1.54508  -0.00511   0.00000  -0.00202  -0.00202   1.54305
    D2       -1.57758  -0.00317   0.00000  -0.00126  -0.00126  -1.57883
    D3       -0.02566   0.00078   0.00000   0.00031   0.00031  -0.02535
    D4        3.09855  -0.00100   0.00000  -0.00039  -0.00039   3.09815
    D5       -2.11312   0.00059   0.00000   0.00024   0.00023  -2.11289
    D6        2.07926  -0.00142   0.00000  -0.00056  -0.00056   2.07870
    D7       -0.00159  -0.00183   0.00000  -0.00073  -0.00072  -0.00232
    D8        1.04429   0.00224   0.00000   0.00089   0.00088   1.04517
    D9       -1.04652   0.00022   0.00000   0.00009   0.00009  -1.04643
   D10       -3.12737  -0.00019   0.00000  -0.00007  -0.00007  -3.12744
   D11       -0.08911  -0.00103   0.00000  -0.00041  -0.00041  -0.08952
   D12       -3.06031   0.00233   0.00000   0.00092   0.00092  -3.05938
   D13       -1.07388   0.00594   0.00000   0.00236   0.00235  -1.07152
   D14       -3.11188  -0.00025   0.00000  -0.00010  -0.00010  -3.11197
   D15       -1.19044   0.00097   0.00000   0.00039   0.00039  -1.19005
   D16       -0.81768   0.00153   0.00000   0.00061   0.00061  -0.81707
   D17        1.10376   0.00275   0.00000   0.00109   0.00109   1.10485
   D18        0.69476   0.00078   0.00000   0.00031   0.00031   0.69508
   D19        2.61620   0.00200   0.00000   0.00079   0.00079   2.61700
   D20        2.39643   0.00192   0.00000   0.00076   0.00076   2.39719
   D21        0.36749   0.00031   0.00000   0.00012   0.00012   0.36761
   D22       -1.27128  -0.00068   0.00000  -0.00027  -0.00027  -1.27155
   D23       -2.28692  -0.00119   0.00000  -0.00047  -0.00047  -2.28740
   D24       -0.17553  -0.00139   0.00000  -0.00055  -0.00055  -0.17609
   D25        1.47963   0.00079   0.00000   0.00031   0.00031   1.47994
   D26        0.19962  -0.00137   0.00000  -0.00054  -0.00054   0.19907
   D27       -1.90626   0.00538   0.00000   0.00213   0.00213  -1.90413
   D28       -1.70186   0.00456   0.00000   0.00181   0.00181  -1.70006
   D29        0.22135   0.00423   0.00000   0.00168   0.00167   0.22302
   D30        0.61542   0.00297   0.00000   0.00118   0.00117   0.61660
   D31       -3.10305   0.00254   0.00000   0.00101   0.00101  -3.10204
   D32       -1.03066   0.00071   0.00000   0.00028   0.00028  -1.03038
   D33        0.42985  -0.00077   0.00000  -0.00030  -0.00030   0.42955
   D34       -1.68567  -0.00295   0.00000  -0.00117  -0.00117  -1.68684
   D35        0.16406  -0.00083   0.00000  -0.00033  -0.00033   0.16373
   D36        2.24886   0.01035   0.00000   0.00410   0.00410   2.25297
   D37        2.05499   0.00670   0.00000   0.00266   0.00266   2.05765
   D38       -2.18587   0.00463   0.00000   0.00184   0.00184  -2.18403
   D39        0.02527   0.00506   0.00000   0.00200   0.00200   0.02727
   D40        2.06759   0.00299   0.00000   0.00118   0.00118   2.06877
   D41       -1.02631   0.00407   0.00000   0.00161   0.00161  -1.02470
   D42        2.60703   0.00357   0.00000   0.00142   0.00141   2.60845
   D43        0.58812   0.00306   0.00000   0.00121   0.00121   0.58934
   D44        1.34114   0.00031   0.00000   0.00012   0.00012   1.34127
   D45       -0.71816  -0.00116   0.00000  -0.00046  -0.00046  -0.71862
   D46        0.53276  -0.00078   0.00000  -0.00031  -0.00031   0.53245
   D47       -1.43004  -0.00044   0.00000  -0.00018  -0.00018  -1.43021
   D48        0.46231   0.00156   0.00000   0.00062   0.00062   0.46293
   D49       -1.11191  -0.00218   0.00000  -0.00086  -0.00086  -1.11277
   D50        2.90251   0.00018   0.00000   0.00007   0.00007   2.90258
         Item               Value     Threshold  Converged?
 Maximum Force            0.126125     0.000015     NO 
 RMS     Force            0.015998     0.000010     NO 
 Maximum Displacement     0.030812     0.000060     NO 
 RMS     Displacement     0.009828     0.000040     NO 
 Predicted change in Energy=-1.253959D-02
 GradGradGradGradGradGradGradGradGradGradGradGradGradGradGradGradGradGrad

                          Input orientation:                          
 ---------------------------------------------------------------------
 Center     Atomic      Atomic             Coordinates (Angstroms)
 Number     Number       Type             X           Y           Z
 ---------------------------------------------------------------------
      1          6           0       -0.939673   -0.613603    1.444779
      2          8           0       -0.991258   -0.830123    0.289247
      3          8           0       -0.682272    0.466662    2.026464
      4          1           0       -0.458963    1.293661    1.338397
      5          6           0       -1.188721   -1.774921    2.503315
      6          9           0       -2.200078   -1.541474    3.335629
      7          9           0       -0.134188   -1.992647    3.289386
      8          9           0       -1.452555   -2.962442    1.942815
      9          8           0        1.742701    0.438561   -3.188287
     10          1           0        1.271315    0.796728   -3.930046
     11          1           0        1.192936   -0.283018   -2.810223
     12          8           0        0.516769   -1.534094   -1.956540
     13          1           0        1.177185   -1.669107   -1.269671
     14          1           0       -0.281324   -1.326040   -1.479073
     15          8           0        2.134961    1.387802   -0.632197
     16          1           0        2.054152    1.266170   -1.580441
     17          1           0        2.306752    0.508839   -0.291264
     18          8           0       -0.031682    2.387106    0.399105
     19          1           0        0.226497    3.169284    0.870695
     20          1           0        0.791435    2.027334   -0.037871
     21          8           0        3.927581   -1.132216   -2.582508
     22          1           0        3.334955   -0.448924   -2.917077
     23          1           0        3.788591   -1.902395   -3.126707
     24          8           0        2.691662   -1.298594   -0.214414
     25          1           0        3.151225   -1.740217    0.488855
     26          1           0        3.281380   -1.281927   -0.991779
 ---------------------------------------------------------------------
                    Distance matrix (angstroms):
                    1          2          3          4          5
     1  C    0.000000
     2  O    1.176774   0.000000
     3  O    1.253629   2.189760   0.000000
     4  H    1.969786   2.427862   1.098741   0.000000
     5  C    1.590969   2.415312   2.347035   3.362407   0.000000
     6  F    2.454563   3.353761   2.837298   3.880517   1.330446
     7  F    2.439907   3.329694   2.818434   3.835578   1.333174
     8  F    2.455225   2.737492   3.515550   4.412138   1.339393
     9  O    5.455958   4.601884   5.751079   5.105819   6.774000
    10  H    5.980489   5.056512   6.277377   5.567522   7.352095
    11  H    4.770991   3.831024   5.241371   4.735582   6.010970
    12  O    3.812807   2.795224   4.615739   4.450265   4.780899
    13  H    3.600475   2.799333   4.345527   4.272821   4.454675
    14  H    3.080569   1.968983   3.957693   3.851302   4.109048
    15  O    4.215783   3.942270   3.981680   3.258917   5.557078
    16  H    4.652794   4.143030   4.597499   3.851768   6.036682
    17  H    3.848767   3.606478   3.782580   3.304682   5.024298
    18  O    3.304866   3.359080   2.599937   1.503483   4.805093
    19  H    3.999969   4.220932   3.076658   2.050990   5.395688
    20  H    3.488486   3.383794   2.978084   1.998970   4.983552
    21  O    6.338625   5.703789   6.711913   6.363972   7.242597
    22  H    6.109448   5.398328   6.435450   5.961499   7.183492
    23  H    6.701937   5.972057   7.221927   6.942164   7.515786
    24  O    4.050770   3.746604   4.418269   4.365484   4.761336
    25  H    4.349540   4.245972   4.682976   4.791617   4.784808
    26  H    4.919428   4.483368   5.279953   5.104267   5.695659
                    6          7          8          9         10
     6  F    0.000000
     7  F    2.115088   0.000000
     8  F    2.125528   2.119398   0.000000
     9  O    7.875756   7.168942   6.935754   0.000000
    10  H    8.384975   7.866146   7.486075   0.949049   0.000000
    11  H    7.132164   6.472196   6.063770   0.982777   1.557561
    12  O    5.948812   5.306011   4.596018   2.628969   3.145917
    13  H    5.712354   4.754932   4.348369   2.905712   3.628609
    14  H    5.187426   4.817076   3.969750   3.183065   3.595010
    15  O    6.566343   5.652900   6.198837   2.754728   3.459923
    16  H    7.081602   6.254913   6.526215   1.834968   2.520685
    17  H    6.137562   5.003667   5.583305   2.952259   3.794172
    18  O    5.362729   5.248473   5.746267   4.451364   4.792562
    19  H    5.844263   5.711890   6.447225   5.121626   5.455986
    20  H    5.750308   5.299779   5.818631   3.654344   4.110196
    21  O    8.528777   7.191484   7.264581   2.758263   3.548582
    22  H    8.421793   7.275865   7.270253   1.842949   2.614645
    23  H    8.817948   7.520810   7.368403   3.109588   3.777208
    24  O    6.049043   4.554531   4.959492   3.572416   4.495963
    25  H    6.064657   4.324423   4.980224   4.500266   5.431099
    26  H    6.988577   5.522644   5.817742   3.186261   4.122448
                   11         12         13         14         15
    11  H    0.000000
    12  O    1.658665   0.000000
    13  H    2.072389   0.962375   0.000000
    14  H    2.243501   0.953002   1.512876   0.000000
    15  O    2.902215   3.593036   3.266252   3.731028   0.000000
    16  H    2.157322   3.216593   3.079205   3.490598   0.959423
    17  H    2.865795   3.186025   2.641336   3.387597   0.958291
    18  O    4.350751   4.607132   4.549620   4.168612   2.599332
    19  H    5.138244   5.495387   5.375407   5.097767   3.012407
    20  H    3.631097   4.054688   3.915331   3.804338   1.602275
    21  O    2.872504   3.490985   3.094587   4.355458   3.656186
    22  H    2.151090   3.168974   2.976368   3.989319   3.167685
    23  H    3.075707   3.494246   3.212857   4.428441   4.447749
    24  O    3.164775   2.796537   1.882681   3.230907   2.775101
    25  H    4.103931   3.600389   2.644675   3.978276   3.474774
    26  H    2.943834   2.938950   2.157492   3.596146   2.927632
                   16         17         18         19         20
    16  H    0.000000
    17  H    1.516355   0.000000
    18  O    3.086390   3.077786   0.000000
    19  H    3.601421   3.571495   0.949134   0.000000
    20  H    2.133858   2.160143   0.998952   1.564831   0.000000
    21  O    3.204080   3.251145   6.078767   6.642705   5.127704
    22  H    2.523608   2.978154   5.511295   6.091072   4.570687
    23  H    3.929252   4.006199   6.739855   7.374935   5.828089
    24  O    2.974973   1.849562   4.623569   5.216937   3.834557
    25  H    3.811026   2.525861   5.212844   5.727393   4.476660
    26  H    2.888842   2.155798   5.135440   5.710902   4.249821
                   21         22         23         24         25
    21  O    0.000000
    22  H    0.964381   0.000000
    23  H    0.953229   1.536980   0.000000
    24  O    2.676386   2.905193   3.170059   0.000000
    25  H    3.225781   3.647131   3.674891   0.949114   0.000000
    26  H    1.723486   2.098460   2.280386   0.975880   1.555393
                   26
    26  H    0.000000
 Stoichiometry    C2H13F3O8
 Framework group  C1[X(C2H13F3O8)]
 Deg. of freedom    72
 Full point group                 C1      NOp   1
 Largest Abelian subgroup         C1      NOp   1
 Largest concise Abelian subgroup C1      NOp   1
                         Standard orientation:                         
 ---------------------------------------------------------------------
 Center     Atomic      Atomic             Coordinates (Angstroms)
 Number     Number       Type             X           Y           Z
 ---------------------------------------------------------------------
      1          6           0        1.676755    0.435137    0.331459
      2          8           0        0.871840    0.119167    1.129626
      3          8           0        1.728781    1.484473   -0.352480
      4          1           0        0.886004    2.166704   -0.174945
      5          6           0        2.891718   -0.527860   -0.025875
      6          9           0        4.089842    0.008125    0.191624
      7          9           0        2.901568   -0.893637   -1.307851
      8          9           0        2.883303   -1.677608    0.661134
      9          8           0       -3.722196    0.387477    1.116654
     10          1           0       -4.082305    0.764204    1.909808
     11          1           0       -2.941775   -0.151434    1.374274
     12          8           0       -1.604976   -1.127272    1.483247
     13          1           0       -1.450304   -1.335259    0.556432
     14          1           0       -0.801865   -0.699437    1.766411
     15          8           0       -2.213331    1.480539   -0.912401
     16          1           0       -2.862826    1.284155   -0.234108
     17          1           0       -1.864027    0.624728   -1.165177
     18          8           0       -0.330893    3.036363   -0.022250
     19          1           0       -0.298180    3.785299   -0.604385
     20          1           0       -1.084943    2.459969   -0.333830
     21          8           0       -4.238526   -1.560048   -0.767109
     22          1           0       -4.285065   -0.799694   -0.175733
     23          1           0       -4.401615   -2.331248   -0.231108
     24          8           0       -1.642264   -1.205616   -1.311944
     25          1           0       -1.286129   -1.664548   -2.062522
     26          1           0       -2.597708   -1.399696   -1.269515
 ---------------------------------------------------------------------
 Rotational constants (GHZ):           0.8347451           0.2849545           0.2522100
 Standard basis: 6-31++G(d,p) (6D, 7F)
 There are   325 symmetry adapted cartesian basis functions of A   symmetry.
 There are   325 symmetry adapted basis functions of A   symmetry.
   325 basis functions,   520 primitive gaussians,   325 cartesian basis functions
    58 alpha electrons       58 beta electrons
       nuclear repulsion energy       989.5485893346 Hartrees.
 NAtoms=   26 NActive=   26 NUniq=   26 SFac= 1.00D+00 NAtFMM=   60 NAOKFM=F Big=F
 Integral buffers will be    131072 words long.
 Raffenetti 2 integral format.
 Two-electron integral symmetry is turned on.
 Nuclear repulsion after empirical dispersion term =      989.5345881655 Hartrees.
 One-electron integrals computed using PRISM.
 NBasis=   325 RedAO= T EigKep=  6.41D-05  NBF=   325
 NBsUse=   325 1.00D-06 EigRej= -1.00D+00 NBFU=   325
 Initial guess from the checkpoint file:  "/local_scratch/slurm.5787714/Gau-2204665.chk"
 B after Tr=    -0.000000    0.000000   -0.000000
         Rot=    0.999997   -0.001809    0.000303    0.001464 Ang=  -0.27 deg.
 ExpMin= 3.60D-02 ExpMax= 7.00D+03 ExpMxC= 1.05D+03 IAcc=3 IRadAn=         5 AccDes= 0.00D+00
 Harris functional with IExCor= 4639 and IRadAn=       5 diagonalized for initial guess.
 HarFok:  IExCor= 4639 AccDes= 0.00D+00 IRadAn=         5 IDoV= 1 UseB2=F ITyADJ=14
 ICtDFT=  3500011 ScaDFX=  1.000000  1.000000  1.000000  1.000000
 FoFCou: FMM=F IPFlag=           0 FMFlag=      100000 FMFlg1=           0
         NFxFlg=           0 DoJE=T BraDBF=F KetDBF=T FulRan=T
         wScrn=  0.000000 ICntrl=       500 IOpCl=  0 I1Cent=   200000004 NGrid=           0
         NMat0=    1 NMatS0=      1 NMatT0=    0 NMatD0=    1 NMtDS0=    0 NMtDT0=    0
 Petite list used in FoFCou.
 Requested convergence on RMS density matrix=1.00D-10 within 128 cycles.
 Requested convergence on MAX density matrix=1.00D-08.
 Requested convergence on             energy=1.00D-08.
 No special actions if energy rises.
 SCF Done:  E(RwB97XD) =  -985.228761504     A.U. after   14 cycles
            NFock= 14  Conv=0.79D-10     -V/T= 2.0078
 Calling FoFJK, ICntrl=      2127 FMM=F ISym2X=0 I1Cent= 0 IOpClX= 0 NMat=1 NMatS=1 NMatT=0.
 ***** Axes restored to original set *****
 -------------------------------------------------------------------
 Center     Atomic                   Forces (Hartrees/Bohr)
 Number     Number              X              Y              Z
 -------------------------------------------------------------------
      1        6          -0.008500749   -0.038893461    0.047400346
      2        8          -0.005484177   -0.017042421   -0.066632786
      3        8           0.016961406    0.071651549    0.009862707
      4        1          -0.005469474   -0.021309852    0.014032884
      5        6          -0.002757465   -0.015833234    0.003331881
      6        9          -0.013837110    0.015551040    0.000746775
      7        9           0.020015647    0.008596833    0.001535706
      8        9          -0.000495606    0.003764683   -0.016130678
      9        8           0.011005643    0.000856609    0.005650032
     10        1          -0.004172720    0.005442991   -0.009829087
     11        1          -0.008715976   -0.006419145    0.002050493
     12        8           0.007046298   -0.001699509   -0.016369864
     13        1           0.004529477   -0.003483721    0.009340521
     14        1          -0.011623734    0.002959425    0.008799402
     15        8          -0.001955873    0.015598871    0.007868129
     16        1          -0.001738424    0.000602246   -0.014348240
     17        1           0.003548631   -0.013122971    0.007871128
     18        8          -0.007276683   -0.018137694    0.002144984
     19        1           0.003532118    0.012154998    0.006042503
     20        1           0.001400366    0.000846232   -0.000694637
     21        8           0.007486626    0.000321090    0.011244514
     22        1          -0.005096142    0.006469842   -0.009022878
     23        1          -0.001308467   -0.005917991   -0.005617750
     24        8          -0.009922397    0.005940990   -0.003302601
     25        1           0.004945798   -0.005671850    0.009520341
     26        1           0.007882987   -0.003225550   -0.005493826
 -------------------------------------------------------------------
 Cartesian Forces:  Max     0.071651549 RMS     0.015800685

 GradGradGradGradGradGradGradGradGradGradGradGradGradGradGradGradGradGrad
 Berny optimization.
 Using GEDIIS/GDIIS optimizer.
 FormGI is forming the generalized inverse of G from B-inverse, IUseBI=4.
 Internal  Forces:  Max     0.065408825 RMS     0.010316146
 Search for a local minimum.
 Step number   6 out of a maximum of  156
 All quantities printed in internal units (Hartrees-Bohrs-Radians)
 Mixed Optimization -- RFO/linear search
 Update second derivatives using D2CorX and points    1    5    6    2
 ITU=  0  0  0 -1  1  0
 Use linear search instead of GDIIS.
 Skip linear search -- no minimum in search direction.
 Steepest descent instead of Quadratic search.
 Steepest descent step scaled to max of 0.05000.
 Iteration  1 RMS(Cart)=  0.01259408 RMS(Int)=  0.00006037
 Iteration  2 RMS(Cart)=  0.00006773 RMS(Int)=  0.00001685
 Iteration  3 RMS(Cart)=  0.00000001 RMS(Int)=  0.00001685
 Variable       Old X    -DE/DX   Delta X   Delta X   Delta X     New X
                                 (Linear)    (Quad)   (Total)
    R1        2.22378   0.06541   0.00000   0.05000   0.05000   2.27378
    R2        2.36902   0.05172   0.00000   0.03953   0.03953   2.40855
    R3        3.00650  -0.01627   0.00000  -0.01244  -0.01244   2.99406
    R4        3.72084  -0.00289   0.00000  -0.00221  -0.00221   3.71863
    R5        2.07632  -0.03298   0.00000  -0.02521  -0.02521   2.05111
    R6        2.84117  -0.00699   0.00000  -0.00535  -0.00535   2.83582
    R7        2.51418   0.01371   0.00000   0.01048   0.01048   2.52466
    R8        2.51933   0.01533   0.00000   0.01172   0.01172   2.53106
    R9        2.53109   0.00351   0.00000   0.00268   0.00268   2.53377
   R10        1.79344   0.01181   0.00000   0.00903   0.00903   1.80247
   R11        1.85718   0.01072   0.00000   0.00820   0.00820   1.86537
   R12        3.46759   0.00392   0.00000   0.00299   0.00300   3.47058
   R13        3.48267   0.00120   0.00000   0.00091   0.00091   3.48358
   R14        3.13442   0.00054   0.00000   0.00041   0.00041   3.13484
   R15        1.81863   0.01270   0.00000   0.00971   0.00971   1.82833
   R16        1.80091   0.01356   0.00000   0.01036   0.01036   1.81127
   R17        3.55775   0.00285   0.00000   0.00218   0.00218   3.55993
   R18        1.81305   0.01800   0.00000   0.01376   0.01376   1.82681
   R19        1.81091   0.01722   0.00000   0.01316   0.01317   1.82408
   R20        3.02786   0.00368   0.00000   0.00281   0.00281   3.03067
   R21        3.49516   0.00278   0.00000   0.00213   0.00213   3.49730
   R22        1.79360   0.01398   0.00000   0.01069   0.01069   1.80429
   R23        1.88775   0.00509   0.00000   0.00389   0.00389   1.89164
   R24        1.82242   0.01146   0.00000   0.00876   0.00876   1.83118
   R25        1.80134   0.00818   0.00000   0.00625   0.00625   1.80760
   R26        3.25692   0.00174   0.00000   0.00133   0.00133   3.25825
   R27        1.79357   0.01209   0.00000   0.00924   0.00924   1.80281
   R28        1.84415   0.01041   0.00000   0.00796   0.00796   1.85210
    A1        2.24359   0.00019   0.00000   0.00014   0.00013   2.24373
    A2        2.10850  -0.00088   0.00000  -0.00067  -0.00067   2.10783
    A3        1.93096   0.00068   0.00000   0.00052   0.00053   1.93148
    A4        2.71994  -0.00535   0.00000  -0.00409  -0.00409   2.71585
    A5        1.98204  -0.00730   0.00000  -0.00558  -0.00560   1.97644
    A6        1.99012  -0.01699   0.00000  -0.01299  -0.01307   1.97705
    A7        1.96892  -0.01652   0.00000  -0.01263  -0.01270   1.95622
    A8        1.98186  -0.01861   0.00000  -0.01423  -0.01431   1.96755
    A9        1.83494   0.01999   0.00000   0.01528   0.01522   1.85016
   A10        1.84172   0.01920   0.00000   0.01467   0.01459   1.85632
   A11        1.83150   0.02002   0.00000   0.01531   0.01523   1.84673
   A12        1.87539  -0.00012   0.00000  -0.00009  -0.00009   1.87530
   A13        2.21296   0.00007   0.00000   0.00005   0.00005   2.21302
   A14        2.38311  -0.00110   0.00000  -0.00084  -0.00084   2.38227
   A15        1.65994   0.00126   0.00000   0.00096   0.00096   1.66090
   A16        1.64398   0.00099   0.00000   0.00076   0.00076   1.64474
   A17        1.51237  -0.00007   0.00000  -0.00005  -0.00006   1.51231
   A18        1.76543   0.00156   0.00000   0.00119   0.00119   1.76662
   A19        2.02038  -0.00545   0.00000  -0.00416  -0.00416   2.01622
   A20        1.82114   0.00182   0.00000   0.00139   0.00139   1.82253
   A21        2.75042  -0.00024   0.00000  -0.00018  -0.00018   2.75024
   A22        2.50966   0.00059   0.00000   0.00045   0.00045   2.51012
   A23        1.82393  -0.00302   0.00000  -0.00231  -0.00231   1.82162
   A24        1.92472   0.00773   0.00000   0.00591   0.00591   1.93063
   A25        1.96541  -0.00088   0.00000  -0.00067  -0.00066   1.96475
   A26        2.78615   0.00248   0.00000   0.00190   0.00190   2.78805
   A27        2.81900  -0.00201   0.00000  -0.00154  -0.00153   2.81747
   A28        1.94576  -0.00306   0.00000  -0.00234  -0.00234   1.94342
   A29        1.81886   0.00668   0.00000   0.00510   0.00511   1.82397
   A30        1.86503   0.00021   0.00000   0.00016   0.00016   1.86519
   A31        1.85960  -0.00155   0.00000  -0.00119  -0.00119   1.85841
   A32        1.72272   0.00226   0.00000   0.00172   0.00172   1.72445
   A33        1.98457   0.00085   0.00000   0.00065   0.00065   1.98523
   A34        2.74705  -0.00126   0.00000  -0.00096  -0.00096   2.74609
   A35        1.57242   0.00192   0.00000   0.00147   0.00147   1.57389
   A36        2.36493  -0.00055   0.00000  -0.00042  -0.00042   2.36450
   A37        1.61379  -0.00027   0.00000  -0.00021  -0.00021   1.61358
   A38        2.19723  -0.00183   0.00000  -0.00140  -0.00140   2.19582
   A39        1.64684   0.00181   0.00000   0.00138   0.00138   1.64822
   A40        1.88136  -0.00004   0.00000  -0.00003  -0.00003   1.88132
   A41        2.86974  -0.00165   0.00000  -0.00126  -0.00126   2.86848
   A42        3.10877   0.00397   0.00000   0.00304   0.00303   3.11180
   A43        3.08440  -0.00168   0.00000  -0.00128  -0.00128   3.08312
   A44        3.08862   0.00224   0.00000   0.00171   0.00172   3.09035
   A45        3.21996   0.00108   0.00000   0.00083   0.00082   3.22078
   A46        3.34485   0.00149   0.00000   0.00114   0.00114   3.34599
   A47        3.08095  -0.00168   0.00000  -0.00128  -0.00128   3.07967
    D1        1.54305  -0.00306   0.00000  -0.00234  -0.00234   1.54071
    D2       -1.57883  -0.00206   0.00000  -0.00157  -0.00157  -1.58041
    D3       -0.02535   0.00018   0.00000   0.00014   0.00014  -0.02522
    D4        3.09815  -0.00076   0.00000  -0.00058  -0.00058   3.09757
    D5       -2.11289   0.00062   0.00000   0.00048   0.00047  -2.11242
    D6        2.07870  -0.00075   0.00000  -0.00057  -0.00057   2.07813
    D7       -0.00232  -0.00133   0.00000  -0.00102  -0.00101  -0.00333
    D8        1.04517   0.00147   0.00000   0.00112   0.00111   1.04628
    D9       -1.04643   0.00010   0.00000   0.00007   0.00008  -1.04635
   D10       -3.12744  -0.00049   0.00000  -0.00037  -0.00037  -3.12781
   D11       -0.08952  -0.00070   0.00000  -0.00053  -0.00053  -0.09005
   D12       -3.05938   0.00105   0.00000   0.00080   0.00080  -3.05858
   D13       -1.07152   0.00348   0.00000   0.00266   0.00265  -1.06887
   D14       -3.11197  -0.00036   0.00000  -0.00028  -0.00027  -3.11225
   D15       -1.19005   0.00045   0.00000   0.00035   0.00035  -1.18971
   D16       -0.81707   0.00037   0.00000   0.00028   0.00029  -0.81678
   D17        1.10485   0.00119   0.00000   0.00091   0.00091   1.10576
   D18        0.69508   0.00029   0.00000   0.00022   0.00023   0.69530
   D19        2.61700   0.00111   0.00000   0.00085   0.00085   2.61784
   D20        2.39719   0.00147   0.00000   0.00113   0.00113   2.39831
   D21        0.36761   0.00050   0.00000   0.00038   0.00038   0.36799
   D22       -1.27155  -0.00043   0.00000  -0.00033  -0.00033  -1.27188
   D23       -2.28740  -0.00116   0.00000  -0.00089  -0.00089  -2.28828
   D24       -0.17609  -0.00088   0.00000  -0.00068  -0.00068  -0.17676
   D25        1.47994   0.00032   0.00000   0.00025   0.00025   1.48019
   D26        0.19907  -0.00089   0.00000  -0.00068  -0.00069   0.19839
   D27       -1.90413   0.00376   0.00000   0.00288   0.00287  -1.90126
   D28       -1.70006   0.00273   0.00000   0.00209   0.00209  -1.69797
   D29        0.22302   0.00325   0.00000   0.00249   0.00248   0.22551
   D30        0.61660   0.00259   0.00000   0.00198   0.00197   0.61857
   D31       -3.10204   0.00142   0.00000   0.00109   0.00109  -3.10095
   D32       -1.03038   0.00070   0.00000   0.00054   0.00053  -1.02985
   D33        0.42955  -0.00025   0.00000  -0.00019  -0.00019   0.42936
   D34       -1.68684  -0.00150   0.00000  -0.00115  -0.00115  -1.68799
   D35        0.16373  -0.00073   0.00000  -0.00056  -0.00056   0.16317
   D36        2.25297   0.00624   0.00000   0.00477   0.00477   2.25774
   D37        2.05765   0.00358   0.00000   0.00274   0.00274   2.06040
   D38       -2.18403   0.00310   0.00000   0.00237   0.00238  -2.18166
   D39        0.02727   0.00242   0.00000   0.00185   0.00184   0.02911
   D40        2.06877   0.00193   0.00000   0.00148   0.00147   2.07024
   D41       -1.02470   0.00200   0.00000   0.00153   0.00153  -1.02317
   D42        2.60845   0.00255   0.00000   0.00195   0.00195   2.61039
   D43        0.58934   0.00189   0.00000   0.00144   0.00144   0.59078
   D44        1.34127   0.00043   0.00000   0.00033   0.00033   1.34160
   D45       -0.71862  -0.00093   0.00000  -0.00071  -0.00071  -0.71933
   D46        0.53245  -0.00040   0.00000  -0.00031  -0.00031   0.53214
   D47       -1.43021  -0.00013   0.00000  -0.00010  -0.00010  -1.43032
   D48        0.46293   0.00102   0.00000   0.00078   0.00078   0.46371
   D49       -1.11277  -0.00097   0.00000  -0.00074  -0.00074  -1.11351
   D50        2.90258   0.00022   0.00000   0.00017   0.00017   2.90275
         Item               Value     Threshold  Converged?
 Maximum Force            0.065409     0.000015     NO 
 RMS     Force            0.010316     0.000010     NO 
 Maximum Displacement     0.039733     0.000060     NO 
 RMS     Displacement     0.012601     0.000040     NO 
 Predicted change in Energy=-5.322464D-03
 GradGradGradGradGradGradGradGradGradGradGradGradGradGradGradGradGradGrad

                          Input orientation:                          
 ---------------------------------------------------------------------
 Center     Atomic      Atomic             Coordinates (Angstroms)
 Number     Number       Type             X           Y           Z
 ---------------------------------------------------------------------
      1          6           0       -0.945614   -0.615429    1.454609
      2          8           0       -0.998953   -0.839132    0.273559
      3          8           0       -0.683203    0.483837    2.043868
      4          1           0       -0.463470    1.295735    1.357843
      5          6           0       -1.192829   -1.770660    2.510359
      6          9           0       -2.211331   -1.520449    3.337962
      7          9           0       -0.124290   -1.976213    3.291323
      8          9           0       -1.456387   -2.952010    1.933534
      9          8           0        1.743273    0.437869   -3.195476
     10          1           0        1.270000    0.797411   -3.941484
     11          1           0        1.193068   -0.290003   -2.818819
     12          8           0        0.521822   -1.545815   -1.967784
     13          1           0        1.184824   -1.680109   -1.276067
     14          1           0       -0.282693   -1.337627   -1.490178
     15          8           0        2.128625    1.387765   -0.628797
     16          1           0        2.048839    1.264742   -1.584317
     17          1           0        2.304783    0.502353   -0.287122
     18          8           0       -0.038012    2.383123    0.415223
     19          1           0        0.223039    3.170508    0.887981
     20          1           0        0.784875    2.023697   -0.027147
     21          8           0        3.936791   -1.128099   -2.586957
     22          1           0        3.339495   -0.443151   -2.923226
     23          1           0        3.800854   -1.899826   -3.135522
     24          8           0        2.696655   -1.304998   -0.216591
     25          1           0        3.159053   -1.748753    0.490085
     26          1           0        3.290165   -1.284361   -0.996270
 ---------------------------------------------------------------------
                    Distance matrix (angstroms):
                    1          2          3          4          5
     1  C    0.000000
     2  O    1.203232   0.000000
     3  O    1.274548   2.232473   0.000000
     4  H    1.973417   2.453583   1.085400   0.000000
     5  C    1.584387   2.430763   2.357984   3.356046   0.000000
     6  F    2.442974   3.365207   2.833199   3.860930   1.335994
     7  F    2.428955   3.341390   2.814316   3.815630   1.339377
     8  F    2.439235   2.725622   3.523497   4.400073   1.340812
     9  O    5.473833   4.602689   5.774134   5.132092   6.786373
    10  H    6.001906   5.058953   6.303789   5.597866   7.367957
    11  H    4.789786   3.830053   5.269245   4.764786   6.023703
    12  O    3.838198   2.799246   4.654559   4.483860   4.800453
    13  H    3.623382   2.806682   4.381113   4.302325   4.471963
    14  H    3.103676   1.967815   3.995950   3.883104   4.125550
    15  O    4.219516   3.943991   3.983290   3.267134   5.555359
    16  H    4.662281   4.143311   4.608426   3.868974   6.040567
    17  H    3.853329   3.609518   3.789712   3.316412   5.022528
    18  O    3.300815   3.365472   2.583804   1.500652   4.793445
    19  H    4.002516   4.236507   3.061952   2.051057   5.389985
    20  H    3.486427   3.386481   2.969095   2.001621   4.974675
    21  O    6.358849   5.712060   6.737004   6.387387   7.260063
    22  H    6.128399   5.403552   6.458593   5.984465   7.199173
    23  H    6.726659   5.982061   7.253599   6.970395   7.538537
    24  O    4.066268   3.756966   4.442189   4.385094   4.772964
    25  H    4.366122   4.261844   4.707614   4.810882   4.798006
    26  H    4.939241   4.495245   5.306280   5.127233   5.712282
                    6          7          8          9         10
     6  F    0.000000
     7  F    2.136735   0.000000
     8  F    2.142832   2.137815   0.000000
     9  O    7.884144   7.168971   6.930790   0.000000
    10  H    8.395384   7.870865   7.483794   0.953826   0.000000
    11  H    7.142121   6.473992   6.057289   0.987114   1.564852
    12  O    5.968393   5.316099   4.594669   2.633282   3.153722
    13  H    5.731372   4.760515   4.346868   2.912358   3.640029
    14  H    5.202308   4.826555   3.963028   3.188255   3.602519
    15  O    6.559581   5.635541   6.184780   2.763809   3.472700
    16  H    7.080619   6.244849   6.514820   1.836553   2.526109
    17  H    6.134187   4.984873   5.568693   2.962765   3.809488
    18  O    5.338875   5.223333   5.725443   4.471481   4.817289
    19  H    5.825259   5.690819   6.434196   5.143253   5.481920
    20  H    5.732554   5.276183   5.798722   3.670380   4.130515
    21  O    8.547398   7.194849   7.269653   2.762982   3.557261
    22  H    8.436511   7.277960   7.272068   1.843432   2.618903
    23  H    8.842867   7.531065   7.378415   3.114812   3.785483
    24  O    6.063794   4.551233   4.958169   3.580542   4.508912
    25  H    6.083055   4.321923   4.983338   4.513216   5.448879
    26  H    7.007693   5.524547   5.821903   3.193033   4.133900
                   11         12         13         14         15
    11  H    0.000000
    12  O    1.658884   0.000000
    13  H    2.076668   0.967512   0.000000
    14  H    2.245145   0.958485   1.522085   0.000000
    15  O    2.913137   3.602859   3.274381   3.739545   0.000000
    16  H    2.161845   3.221499   3.084427   3.495315   0.966705
    17  H    2.876323   3.193520   2.644894   3.395277   0.965260
    18  O    4.372664   4.629113   4.567893   4.187410   2.602889
    19  H    5.162989   5.521627   5.397835   5.121981   3.018285
    20  H    3.648734   4.071447   3.929114   3.818201   1.603763
    21  O    2.878226   3.495694   3.097818   4.364730   3.665164
    22  H    2.154415   3.173014   2.980907   3.996744   3.175353
    23  H    3.080971   3.498713   3.217059   4.438309   4.459627
    24  O    3.172157   2.802600   1.883834   3.240309   2.782723
    25  H    4.116054   3.610719   2.649828   3.992002   3.485890
    26  H    2.950975   2.945492   2.160408   3.607228   2.936745
                   16         17         18         19         20
    16  H    0.000000
    17  H    1.526256   0.000000
    18  O    3.099014   3.085332   0.000000
    19  H    3.616317   3.582398   0.954789   0.000000
    20  H    2.144387   2.166148   1.001010   1.571081   0.000000
    21  O    3.208635   3.257463   6.094327   6.659217   5.140138
    22  H    2.524950   2.985574   5.526358   6.107056   4.582434
    23  H    3.935770   4.015231   6.759315   7.395784   5.843985
    24  O    2.982265   1.850691   4.634634   5.231540   3.843306
    25  H    3.823202   2.530081   5.224867   5.742615   4.487275
    26  H    2.895620   2.160143   5.149710   5.727436   4.261329
                   21         22         23         24         25
    21  O    0.000000
    22  H    0.969016   0.000000
    23  H    0.956538   1.542667   0.000000
    24  O    2.681019   2.912369   3.176985   0.000000
    25  H    3.233926   3.658941   3.685073   0.954004   0.000000
    26  H    1.724189   2.103147   2.283857   0.980091   1.562723
                   26
    26  H    0.000000
 Stoichiometry    C2H13F3O8
 Framework group  C1[X(C2H13F3O8)]
 Deg. of freedom    72
 Full point group                 C1      NOp   1
 Largest Abelian subgroup         C1      NOp   1
 Largest concise Abelian subgroup C1      NOp   1
                         Standard orientation:                         
 ---------------------------------------------------------------------
 Center     Atomic      Atomic             Coordinates (Angstroms)
 Number     Number       Type             X           Y           Z
 ---------------------------------------------------------------------
      1          6           0        1.690495    0.421992    0.332054
      2          8           0        0.866653    0.097851    1.146906
      3          8           0        1.747245    1.492131   -0.357912
      4          1           0        0.915162    2.164547   -0.174640
      5          6           0        2.895677   -0.540911   -0.029382
      6          9           0        4.093825    0.004830    0.197523
      7          9           0        2.888904   -0.892852   -1.321676
      8          9           0        2.866692   -1.689283    0.662123
      9          8           0       -3.726114    0.398795    1.121138
     10          1           0       -4.086788    0.775364    1.919822
     11          1           0       -2.948235   -0.151706    1.378525
     12          8           0       -1.620895   -1.141325    1.482051
     13          1           0       -1.465090   -1.345494    0.549249
     14          1           0       -0.811543   -0.717653    1.772129
     15          8           0       -2.198407    1.495514   -0.904191
     16          1           0       -2.855090    1.297472   -0.222968
     17          1           0       -1.854467    0.631761   -1.163735
     18          8           0       -0.297096    3.034434   -0.014373
     19          1           0       -0.262013    3.790264   -0.596707
     20          1           0       -1.058289    2.463433   -0.325122
     21          8           0       -4.256782   -1.534523   -0.780110
     22          1           0       -4.298123   -0.774065   -0.180955
     23          1           0       -4.429175   -2.309739   -0.246926
     24          8           0       -1.651873   -1.201181   -1.319738
     25          1           0       -1.296698   -1.661141   -2.076317
     26          1           0       -2.613312   -1.387345   -1.280285
 ---------------------------------------------------------------------
 Rotational constants (GHZ):           0.8308294           0.2842146           0.2517992
 Standard basis: 6-31++G(d,p) (6D, 7F)
 There are   325 symmetry adapted cartesian basis functions of A   symmetry.
 There are   325 symmetry adapted basis functions of A   symmetry.
   325 basis functions,   520 primitive gaussians,   325 cartesian basis functions
    58 alpha electrons       58 beta electrons
       nuclear repulsion energy       986.7087806777 Hartrees.
 NAtoms=   26 NActive=   26 NUniq=   26 SFac= 1.00D+00 NAtFMM=   60 NAOKFM=F Big=F
 Integral buffers will be    131072 words long.
 Raffenetti 2 integral format.
 Two-electron integral symmetry is turned on.
 Nuclear repulsion after empirical dispersion term =      986.6948403136 Hartrees.
 One-electron integrals computed using PRISM.
 NBasis=   325 RedAO= T EigKep=  6.27D-05  NBF=   325
 NBsUse=   325 1.00D-06 EigRej= -1.00D+00 NBFU=   325
 Initial guess from the checkpoint file:  "/local_scratch/slurm.5787714/Gau-2204665.chk"
 B after Tr=     0.000000    0.000000   -0.000000
         Rot=    0.999995   -0.002330    0.000193    0.002340 Ang=  -0.38 deg.
 ExpMin= 3.60D-02 ExpMax= 7.00D+03 ExpMxC= 1.05D+03 IAcc=3 IRadAn=         5 AccDes= 0.00D+00
 Harris functional with IExCor= 4639 and IRadAn=       5 diagonalized for initial guess.
 HarFok:  IExCor= 4639 AccDes= 0.00D+00 IRadAn=         5 IDoV= 1 UseB2=F ITyADJ=14
 ICtDFT=  3500011 ScaDFX=  1.000000  1.000000  1.000000  1.000000
 FoFCou: FMM=F IPFlag=           0 FMFlag=      100000 FMFlg1=           0
         NFxFlg=           0 DoJE=T BraDBF=F KetDBF=T FulRan=T
         wScrn=  0.000000 ICntrl=       500 IOpCl=  0 I1Cent=   200000004 NGrid=           0
         NMat0=    1 NMatS0=      1 NMatT0=    0 NMatD0=    1 NMtDS0=    0 NMtDT0=    0
 Petite list used in FoFCou.
 Requested convergence on RMS density matrix=1.00D-10 within 128 cycles.
 Requested convergence on MAX density matrix=1.00D-08.
 Requested convergence on             energy=1.00D-08.
 No special actions if energy rises.
 SCF Done:  E(RwB97XD) =  -985.236196991     A.U. after   15 cycles
            NFock= 15  Conv=0.30D-10     -V/T= 2.0081
 Calling FoFJK, ICntrl=      2127 FMM=F ISym2X=0 I1Cent= 0 IOpClX= 0 NMat=1 NMatS=1 NMatT=0.
 ***** Axes restored to original set *****
 -------------------------------------------------------------------
 Center     Atomic                   Forces (Hartrees/Bohr)
 Number     Number              X              Y              Z
 -------------------------------------------------------------------
      1        6          -0.004991181   -0.024752732    0.011881413
      2        8          -0.002656454   -0.004845497   -0.014303135
      3        8           0.009578172    0.041591582   -0.003114996
      4        1          -0.004699877   -0.018275263    0.011493595
      5        6          -0.001885828   -0.012346026    0.001810543
      6        9          -0.006670221    0.010441039   -0.001984339
      7        9           0.010905723    0.006863484   -0.001202088
      8        9           0.000325221    0.006240140   -0.009419144
      9        8           0.006738849    0.000223614    0.003250506
     10        1          -0.001630145    0.003342020   -0.005568210
     11        1          -0.006821973   -0.003979679    0.000813749
     12        8           0.005877408   -0.000999669   -0.010452984
     13        1           0.000799494   -0.002540712    0.005964753
     14        1          -0.006405125    0.001724672    0.006227529
     15        8          -0.001270628    0.008229688    0.003251201
     16        1          -0.001308159    0.001320740   -0.007086535
     17        1           0.002207380   -0.006759293    0.005090910
     18        8          -0.003832021   -0.012175642    0.003524983
     19        1           0.002052093    0.006867284    0.002627505
     20        1           0.000114749    0.001557739    0.000047290
     21        8           0.004192065    0.000683853    0.007955508
     22        1          -0.002545189    0.003245776   -0.007448046
     23        1          -0.000880744   -0.002971093   -0.003591198
     24        8          -0.005378401    0.003691166   -0.002450802
     25        1           0.002436572   -0.003121362    0.005321574
     26        1           0.005748219   -0.003255828   -0.002639583
 -------------------------------------------------------------------
 Cartesian Forces:  Max     0.041591582 RMS     0.008121761

 GradGradGradGradGradGradGradGradGradGradGradGradGradGradGradGradGradGrad
 Berny optimization.
 Using GEDIIS/GDIIS optimizer.
 FormGI is forming the generalized inverse of G from B-inverse, IUseBI=4.
 Internal  Forces:  Max     0.027712323 RMS     0.005417764
 Search for a local minimum.
 Step number   7 out of a maximum of  156
 All quantities printed in internal units (Hartrees-Bohrs-Radians)
 Mixed Optimization -- RFO/linear search
 Update second derivatives using D2CorX and points    1    5    6    7    2
 ITU=  0  0  0  0 -1  1  0
 Use linear search instead of GDIIS.
 Skip linear search -- no minimum in search direction.
 Steepest descent instead of Quadratic search.
 Steepest descent step scaled to max of 0.05000.
 Iteration  1 RMS(Cart)=  0.01817547 RMS(Int)=  0.00014548
 Iteration  2 RMS(Cart)=  0.00015912 RMS(Int)=  0.00005125
 Iteration  3 RMS(Cart)=  0.00000004 RMS(Int)=  0.00005125
 Variable       Old X    -DE/DX   Delta X   Delta X   Delta X     New X
                                 (Linear)    (Quad)   (Total)
    R1        2.27378   0.01390   0.00000   0.02509   0.02508   2.29886
    R2        2.40855   0.02259   0.00000   0.04075   0.04074   2.44929
    R3        2.99406  -0.01578   0.00000  -0.02846  -0.02846   2.96559
    R4        3.71863  -0.00075   0.00000  -0.00136  -0.00137   3.71726
    R5        2.05111  -0.02771   0.00000  -0.05000  -0.05000   2.00111
    R6        2.83582  -0.00578   0.00000  -0.01043  -0.01043   2.82539
    R7        2.52466   0.00581   0.00000   0.01048   0.01048   2.53515
    R8        2.53106   0.00695   0.00000   0.01253   0.01253   2.54359
    R9        2.53377  -0.00151   0.00000  -0.00272  -0.00272   2.53104
   R10        1.80247   0.00642   0.00000   0.01159   0.01159   1.81406
   R11        1.86537   0.00730   0.00000   0.01317   0.01317   1.87855
   R12        3.47058   0.00280   0.00000   0.00506   0.00506   3.47564
   R13        3.48358   0.00094   0.00000   0.00169   0.00169   3.48527
   R14        3.13484   0.00054   0.00000   0.00098   0.00098   3.13581
   R15        1.82833   0.00630   0.00000   0.01136   0.01136   1.83970
   R16        1.81127   0.00889   0.00000   0.01604   0.01603   1.82731
   R17        3.55993   0.00147   0.00000   0.00265   0.00265   3.56258
   R18        1.82681   0.00949   0.00000   0.01712   0.01713   1.84394
   R19        1.82408   0.00968   0.00000   0.01747   0.01748   1.84155
   R20        3.03067   0.00223   0.00000   0.00403   0.00403   3.03471
   R21        3.49730   0.00184   0.00000   0.00333   0.00334   3.50064
   R22        1.80429   0.00753   0.00000   0.01358   0.01358   1.81787
   R23        1.89164   0.00187   0.00000   0.00337   0.00337   1.89501
   R24        1.83118   0.00688   0.00000   0.01241   0.01241   1.84358
   R25        1.80760   0.00458   0.00000   0.00827   0.00827   1.81586
   R26        3.25825   0.00150   0.00000   0.00270   0.00270   3.26094
   R27        1.80281   0.00657   0.00000   0.01186   0.01186   1.81467
   R28        1.85210   0.00662   0.00000   0.01194   0.01194   1.86404
    A1        2.24373   0.00120   0.00000   0.00217   0.00215   2.24588
    A2        2.10783  -0.00169   0.00000  -0.00304  -0.00303   2.10479
    A3        1.93148   0.00048   0.00000   0.00087   0.00088   1.93236
    A4        2.71585  -0.00215   0.00000  -0.00388  -0.00389   2.71196
    A5        1.97644  -0.00361   0.00000  -0.00652  -0.00655   1.96989
    A6        1.97705  -0.01264   0.00000  -0.02280  -0.02305   1.95400
    A7        1.95622  -0.01198   0.00000  -0.02161  -0.02183   1.93439
    A8        1.96755  -0.01293   0.00000  -0.02333  -0.02358   1.94397
    A9        1.85016   0.01412   0.00000   0.02548   0.02527   1.87543
   A10        1.85632   0.01348   0.00000   0.02433   0.02407   1.88039
   A11        1.84673   0.01414   0.00000   0.02552   0.02530   1.87203
   A12        1.87530   0.00013   0.00000   0.00023   0.00023   1.87553
   A13        2.21302  -0.00029   0.00000  -0.00052  -0.00052   2.21250
   A14        2.38227  -0.00092   0.00000  -0.00166  -0.00166   2.38061
   A15        1.66090   0.00031   0.00000   0.00056   0.00056   1.66146
   A16        1.64474   0.00090   0.00000   0.00162   0.00162   1.64636
   A17        1.51231   0.00048   0.00000   0.00087   0.00087   1.51318
   A18        1.76662   0.00194   0.00000   0.00350   0.00350   1.77012
   A19        2.01622  -0.00332   0.00000  -0.00600  -0.00599   2.01023
   A20        1.82253   0.00066   0.00000   0.00119   0.00119   1.82372
   A21        2.75024  -0.00061   0.00000  -0.00110  -0.00111   2.74913
   A22        2.51012   0.00153   0.00000   0.00277   0.00276   2.51287
   A23        1.82162  -0.00086   0.00000  -0.00154  -0.00155   1.82007
   A24        1.93063   0.00326   0.00000   0.00589   0.00590   1.93653
   A25        1.96475  -0.00072   0.00000  -0.00130  -0.00129   1.96346
   A26        2.78805   0.00044   0.00000   0.00079   0.00080   2.78885
   A27        2.81747  -0.00094   0.00000  -0.00169  -0.00169   2.81578
   A28        1.94342  -0.00064   0.00000  -0.00116  -0.00116   1.94226
   A29        1.82397   0.00427   0.00000   0.00770   0.00771   1.83168
   A30        1.86519  -0.00061   0.00000  -0.00109  -0.00110   1.86410
   A31        1.85841  -0.00139   0.00000  -0.00251  -0.00251   1.85590
   A32        1.72445   0.00200   0.00000   0.00360   0.00360   1.72805
   A33        1.98523   0.00078   0.00000   0.00141   0.00142   1.98664
   A34        2.74609  -0.00124   0.00000  -0.00224  -0.00224   2.74385
   A35        1.57389   0.00025   0.00000   0.00045   0.00047   1.57436
   A36        2.36450  -0.00051   0.00000  -0.00091  -0.00092   2.36359
   A37        1.61358   0.00074   0.00000   0.00134   0.00133   1.61492
   A38        2.19582  -0.00067   0.00000  -0.00122  -0.00122   2.19460
   A39        1.64822   0.00149   0.00000   0.00268   0.00268   1.65090
   A40        1.88132  -0.00021   0.00000  -0.00038  -0.00038   1.88095
   A41        2.86848  -0.00194   0.00000  -0.00350  -0.00350   2.86498
   A42        3.11180   0.00291   0.00000   0.00525   0.00524   3.11704
   A43        3.08312  -0.00124   0.00000  -0.00223  -0.00223   3.08089
   A44        3.09035   0.00080   0.00000   0.00144   0.00146   3.09180
   A45        3.22078   0.00055   0.00000   0.00100   0.00100   3.22178
   A46        3.34599   0.00176   0.00000   0.00318   0.00318   3.34917
   A47        3.07967  -0.00049   0.00000  -0.00088  -0.00089   3.07878
    D1        1.54071  -0.00112   0.00000  -0.00203  -0.00204   1.53868
    D2       -1.58041  -0.00098   0.00000  -0.00176  -0.00177  -1.58218
    D3       -0.02522  -0.00030   0.00000  -0.00053  -0.00054  -0.02576
    D4        3.09757  -0.00045   0.00000  -0.00081  -0.00082   3.09675
    D5       -2.11242   0.00053   0.00000   0.00096   0.00095  -2.11148
    D6        2.07813  -0.00008   0.00000  -0.00015  -0.00015   2.07798
    D7       -0.00333  -0.00081   0.00000  -0.00146  -0.00145  -0.00478
    D8        1.04628   0.00064   0.00000   0.00116   0.00114   1.04742
    D9       -1.04635   0.00002   0.00000   0.00004   0.00005  -1.04630
   D10       -3.12781  -0.00070   0.00000  -0.00127  -0.00125  -3.12907
   D11       -0.09005  -0.00041   0.00000  -0.00075  -0.00076  -0.09081
   D12       -3.05858  -0.00003   0.00000  -0.00006  -0.00006  -3.05864
   D13       -1.06887   0.00126   0.00000   0.00227   0.00227  -1.06660
   D14       -3.11225  -0.00042   0.00000  -0.00075  -0.00075  -3.11300
   D15       -1.18971  -0.00004   0.00000  -0.00007  -0.00008  -1.18978
   D16       -0.81678  -0.00061   0.00000  -0.00110  -0.00109  -0.81788
   D17        1.10576  -0.00023   0.00000  -0.00042  -0.00042   1.10534
   D18        0.69530  -0.00011   0.00000  -0.00020  -0.00019   0.69511
   D19        2.61784   0.00027   0.00000   0.00048   0.00048   2.61832
   D20        2.39831   0.00102   0.00000   0.00185   0.00184   2.40016
   D21        0.36799   0.00071   0.00000   0.00129   0.00128   0.36928
   D22       -1.27188  -0.00021   0.00000  -0.00039  -0.00039  -1.27227
   D23       -2.28828  -0.00114   0.00000  -0.00205  -0.00205  -2.29034
   D24       -0.17676  -0.00045   0.00000  -0.00081  -0.00081  -0.17757
   D25        1.48019  -0.00015   0.00000  -0.00027  -0.00027   1.47992
   D26        0.19839  -0.00050   0.00000  -0.00090  -0.00090   0.19749
   D27       -1.90126   0.00210   0.00000   0.00380   0.00379  -1.89747
   D28       -1.69797   0.00096   0.00000   0.00173   0.00173  -1.69624
   D29        0.22551   0.00219   0.00000   0.00395   0.00394   0.22944
   D30        0.61857   0.00212   0.00000   0.00382   0.00381   0.62238
   D31       -3.10095   0.00037   0.00000   0.00066   0.00066  -3.10029
   D32       -1.02985   0.00061   0.00000   0.00111   0.00110  -1.02875
   D33        0.42936   0.00020   0.00000   0.00037   0.00037   0.42973
   D34       -1.68799  -0.00015   0.00000  -0.00028  -0.00029  -1.68829
   D35        0.16317  -0.00060   0.00000  -0.00108  -0.00108   0.16209
   D36        2.25774   0.00242   0.00000   0.00437   0.00438   2.26212
   D37        2.06040   0.00075   0.00000   0.00135   0.00136   2.06176
   D38       -2.18166   0.00171   0.00000   0.00309   0.00310  -2.17856
   D39        0.02911   0.00005   0.00000   0.00009   0.00009   0.02920
   D40        2.07024   0.00101   0.00000   0.00183   0.00183   2.07207
   D41       -1.02317   0.00010   0.00000   0.00018   0.00019  -1.02298
   D42        2.61039   0.00155   0.00000   0.00280   0.00280   2.61320
   D43        0.59078   0.00087   0.00000   0.00158   0.00158   0.59236
   D44        1.34160   0.00051   0.00000   0.00093   0.00092   1.34252
   D45       -0.71933  -0.00072   0.00000  -0.00129  -0.00129  -0.72062
   D46        0.53214  -0.00002   0.00000  -0.00003  -0.00003   0.53212
   D47       -1.43032   0.00023   0.00000   0.00041   0.00041  -1.42991
   D48        0.46371   0.00056   0.00000   0.00102   0.00103   0.46474
   D49       -1.11351   0.00019   0.00000   0.00034   0.00034  -1.11318
   D50        2.90275   0.00030   0.00000   0.00054   0.00054   2.90329
         Item               Value     Threshold  Converged?
 Maximum Force            0.027712     0.000015     NO 
 RMS     Force            0.005418     0.000010     NO 
 Maximum Displacement     0.072906     0.000060     NO 
 RMS     Displacement     0.018243     0.000040     NO 
 Predicted change in Energy=-1.516315D-03
 GradGradGradGradGradGradGradGradGradGradGradGradGradGradGradGradGradGrad

                          Input orientation:                          
 ---------------------------------------------------------------------
 Center     Atomic      Atomic             Coordinates (Angstroms)
 Number     Number       Type             X           Y           Z
 ---------------------------------------------------------------------
      1          6           0       -0.951187   -0.616530    1.461143
      2          8           0       -1.006140   -0.847472    0.268027
      3          8           0       -0.684397    0.502539    2.058140
      4          1           0       -0.470963    1.288997    1.381913
      5          6           0       -1.195124   -1.759848    2.508090
      6          9           0       -2.223097   -1.481868    3.324017
      7          9           0       -0.106688   -1.943858    3.278277
      8          9           0       -1.456934   -2.926650    1.904815
      9          8           0        1.739682    0.436097   -3.201543
     10          1           0        1.262311    0.797377   -3.951954
     11          1           0        1.189061   -0.300647   -2.824412
     12          8           0        0.527763   -1.561587   -1.972162
     13          1           0        1.195528   -1.695277   -1.276484
     14          1           0       -0.284319   -1.351823   -1.490965
     15          8           0        2.120089    1.386468   -0.621757
     16          1           0        2.040265    1.262929   -1.586377
     17          1           0        2.303912    0.492815   -0.279325
     18          8           0       -0.048630    2.369770    0.439050
     19          1           0        0.214413    3.164087    0.913671
     20          1           0        0.774594    2.014271   -0.009862
     21          8           0        3.946536   -1.123622   -2.594879
     22          1           0        3.342334   -0.436029   -2.932395
     23          1           0        3.812524   -1.896969   -3.149252
     24          8           0        2.707568   -1.314054   -0.216989
     25          1           0        3.175227   -1.760154    0.493242
     26          1           0        3.305053   -1.288558   -1.001440
 ---------------------------------------------------------------------
                    Distance matrix (angstroms):
                    1          2          3          4          5
     1  C    0.000000
     2  O    1.216503   0.000000
     3  O    1.296108   2.265072   0.000000
     4  H    1.966704   2.468128   1.058940   0.000000
     5  C    1.569325   2.426114   2.362560   3.329886   0.000000
     6  F    2.415960   3.350002   2.812101   3.810437   1.341542
     7  F    2.403530   3.327564   2.794162   3.765667   1.346009
     8  F    2.406093   2.684263   3.518474   4.360877   1.339371
     9  O    5.485384   4.607060   5.791790   5.159696   6.784922
    10  H    6.016670   5.065534   6.324384   5.629926   7.369570
    11  H    4.800669   3.831593   5.290960   4.793310   6.020729
    12  O    3.855905   2.807359   4.687567   4.513657   4.804197
    13  H    3.642345   2.819863   4.414094   4.330145   4.476872
    14  H    3.114531   1.967091   4.024284   3.906685   4.121710
    15  O    4.217014   3.944048   3.978483   3.276851   5.539485
    16  H    4.665675   4.144055   4.613511   3.888148   6.030720
    17  H    3.854289   3.612812   3.793921   3.330699   5.008735
    18  O    3.282875   3.361060   2.551902   1.495135   4.759109
    19  H    3.993922   4.242548   3.033399   2.050599   5.364150
    20  H    3.473224   3.381983   2.947986   2.003615   4.946094
    21  O    6.379353   5.727258   6.763174   6.414819   7.271983
    22  H    6.145736   5.414906   6.480811   6.010841   7.206935
    23  H    6.751904   5.999897   7.286760   7.002150   7.556512
    24  O    4.085236   3.774197   4.470084   4.408563   4.780773
    25  H    4.389989   4.285737   4.739767   4.835469   4.812441
    26  H    4.963015   4.515804   5.337113   5.155818   5.726300
                    6          7          8          9         10
     6  F    0.000000
     7  F    2.166729   0.000000
     8  F    2.165302   2.162277   0.000000
     9  O    7.871793   7.145722   6.899370   0.000000
    10  H    8.383482   7.852692   7.454154   0.959960   0.000000
    11  H    7.130307   6.451505   6.021857   0.994084   1.575555
    12  O    5.968508   5.302431   4.564358   2.640240   3.166046
    13  H    5.735603   4.743776   4.321168   2.923134   3.657311
    14  H    5.192284   4.809130   3.922553   3.196766   3.614913
    15  O    6.531443   5.591054   6.146678   2.775465   3.488986
    16  H    7.058479   6.209489   6.478533   1.839229   2.533359
    17  H    6.113694   4.940132   5.532375   2.976731   3.829607
    18  O    5.280763   5.164492   5.673082   4.493447   4.844781
    19  H    5.773744   5.637870   6.393188   5.167529   5.511235
    20  H    5.685410   5.220661   5.749644   3.689018   4.154369
    21  O    8.557221   7.182992   7.259176   2.769652   3.568887
    22  H    8.438631   7.262352   7.254982   1.844326   2.624364
    23  H    8.860262   7.528317   7.373671   3.121315   3.795711
    24  O    6.072753   4.531399   4.944248   3.592686   4.527347
    25  H    6.101854   4.308264   4.980980   4.531638   5.473571
    26  H    7.021922   5.512293   5.814308   3.203947   4.150837
                   11         12         13         14         15
    11  H    0.000000
    12  O    1.659402   0.000000
    13  H    2.083534   0.973526   0.000000
    14  H    2.248088   0.966969   1.534246   0.000000
    15  O    2.926578   3.612496   3.283387   3.746323   0.000000
    16  H    2.168420   3.227132   3.092021   3.499960   0.975769
    17  H    2.889626   3.200151   2.647751   3.401426   0.974509
    18  O    4.394677   4.647767   4.584277   4.198900   2.606825
    19  H    5.189179   5.546009   5.419666   5.140472   3.024743
    20  H    3.667740   4.086356   3.942367   3.826950   1.605898
    21  O    2.886804   3.502513   3.103707   4.378451   3.678270
    22  H    2.160225   3.179739   2.989402   4.008617   3.186601
    23  H    3.088094   3.505379   3.224378   4.453227   4.475883
    24  O    3.183003   2.809529   1.885238   3.252050   2.793168
    25  H    4.133019   3.623081   2.656190   4.009024   3.501110
    26  H    2.962535   2.954689   2.165909   3.623152   2.950265
                   16         17         18         19         20
    16  H    0.000000
    17  H    1.539795   0.000000
    18  O    3.113027   3.094104   0.000000
    19  H    3.632957   3.595128   0.961975   0.000000
    20  H    2.156812   2.173995   1.002796   1.577591   0.000000
    21  O    3.216608   3.266936   6.113090   6.680053   5.156539
    22  H    2.528558   2.996640   5.544167   6.126741   4.597658
    23  H    3.945686   4.027835   6.781555   7.420784   5.863667
    24  O    2.993552   1.852458   4.647319   5.248615   3.854483
    25  H    3.840831   2.536123   5.239510   5.761192   4.501381
    26  H    2.907219   2.167262   5.167743   5.748544   4.277280
                   21         22         23         24         25
    21  O    0.000000
    22  H    0.975583   0.000000
    23  H    0.960913   1.549985   0.000000
    24  O    2.688060   2.923575   3.187301   0.000000
    25  H    3.246010   3.676442   3.700355   0.960281   0.000000
    26  H    1.725616   2.111109   2.289276   0.986409   1.572683
                   26
    26  H    0.000000
 Stoichiometry    C2H13F3O8
 Framework group  C1[X(C2H13F3O8)]
 Deg. of freedom    72
 Full point group                 C1      NOp   1
 Largest Abelian subgroup         C1      NOp   1
 Largest concise Abelian subgroup C1      NOp   1
                         Standard orientation:                         
 ---------------------------------------------------------------------
 Center     Atomic      Atomic             Coordinates (Angstroms)
 Number     Number       Type             X           Y           Z
 ---------------------------------------------------------------------
      1          6           0        1.706167    0.399870    0.331494
      2          8           0        0.873323    0.071523    1.155167
      3          8           0        1.771559    1.492036   -0.363341
      4          1           0        0.962604    2.148815   -0.174699
      5          6           0        2.890657   -0.562457   -0.034144
      6          9           0        4.085282   -0.001354    0.206209
      7          9           0        2.854496   -0.891921   -1.338708
      8          9           0        2.827193   -1.702735    0.665608
      9          8           0       -3.720362    0.421591    1.132581
     10          1           0       -4.077906    0.799610    1.939295
     11          1           0       -2.945040   -0.146043    1.387275
     12          8           0       -1.631101   -1.155603    1.476549
     13          1           0       -1.478143   -1.356514    0.536341
     14          1           0       -0.810454   -0.737635    1.771287
     15          8           0       -2.171386    1.516822   -0.893338
     16          1           0       -2.836083    1.320172   -0.206585
     17          1           0       -1.838290    0.641651   -1.163133
     18          8           0       -0.238144    3.023476   -0.005583
     19          1           0       -0.197692    3.788403   -0.587516
     20          1           0       -1.011026    2.464403   -0.314923
     21          8           0       -4.281982   -1.493801   -0.787529
     22          1           0       -4.312830   -0.732155   -0.178674
     23          1           0       -4.466466   -2.272581   -0.255718
     24          8           0       -1.666748   -1.195057   -1.332477
     25          1           0       -1.316686   -1.657536   -2.097794
     26          1           0       -2.636939   -1.368870   -1.293468
 ---------------------------------------------------------------------
 Rotational constants (GHZ):           0.8290297           0.2847363           0.2525790
 Standard basis: 6-31++G(d,p) (6D, 7F)
 There are   325 symmetry adapted cartesian basis functions of A   symmetry.
 There are   325 symmetry adapted basis functions of A   symmetry.
   325 basis functions,   520 primitive gaussians,   325 cartesian basis functions
    58 alpha electrons       58 beta electrons
       nuclear repulsion energy       985.6930051227 Hartrees.
 NAtoms=   26 NActive=   26 NUniq=   26 SFac= 1.00D+00 NAtFMM=   60 NAOKFM=F Big=F
 Integral buffers will be    131072 words long.
 Raffenetti 2 integral format.
 Two-electron integral symmetry is turned on.
 Nuclear repulsion after empirical dispersion term =      985.6791198679 Hartrees.
 One-electron integrals computed using PRISM.
 NBasis=   325 RedAO= T EigKep=  5.90D-05  NBF=   325
 NBsUse=   325 1.00D-06 EigRej= -1.00D+00 NBFU=   325
 Initial guess from the checkpoint file:  "/local_scratch/slurm.5787714/Gau-2204665.chk"
 B after Tr=    -0.000000    0.000000   -0.000000
         Rot=    0.999988   -0.002629   -0.000268    0.004022 Ang=  -0.55 deg.
 ExpMin= 3.60D-02 ExpMax= 7.00D+03 ExpMxC= 1.05D+03 IAcc=3 IRadAn=         5 AccDes= 0.00D+00
 Harris functional with IExCor= 4639 and IRadAn=       5 diagonalized for initial guess.
 HarFok:  IExCor= 4639 AccDes= 0.00D+00 IRadAn=         5 IDoV= 1 UseB2=F ITyADJ=14
 ICtDFT=  3500011 ScaDFX=  1.000000  1.000000  1.000000  1.000000
 FoFCou: FMM=F IPFlag=           0 FMFlag=      100000 FMFlg1=           0
         NFxFlg=           0 DoJE=T BraDBF=F KetDBF=T FulRan=T
         wScrn=  0.000000 ICntrl=       500 IOpCl=  0 I1Cent=   200000004 NGrid=           0
         NMat0=    1 NMatS0=      1 NMatT0=    0 NMatD0=    1 NMtDS0=    0 NMtDT0=    0
 Petite list used in FoFCou.
 Requested convergence on RMS density matrix=1.00D-10 within 128 cycles.
 Requested convergence on MAX density matrix=1.00D-08.
 Requested convergence on             energy=1.00D-08.
 No special actions if energy rises.
 SCF Done:  E(RwB97XD) =  -985.240272765     A.U. after   15 cycles
            NFock= 15  Conv=0.10D-09     -V/T= 2.0084
 Calling FoFJK, ICntrl=      2127 FMM=F ISym2X=0 I1Cent= 0 IOpClX= 0 NMat=1 NMatS=1 NMatT=0.
 ***** Axes restored to original set *****
 -------------------------------------------------------------------
 Center     Atomic                   Forces (Hartrees/Bohr)
 Number     Number              X              Y              Z
 -------------------------------------------------------------------
      1        6          -0.000812787   -0.007493901   -0.002200765
      2        8          -0.000883251    0.002636674    0.009392065
      3        8           0.001953069    0.011399510   -0.008801313
      4        1          -0.003081343   -0.011486787    0.006120229
      5        6          -0.000153285   -0.004710617   -0.000722669
      6        9           0.000766700    0.002732990   -0.002969101
      7        9           0.000333830    0.002838427   -0.002404220
      8        9           0.000640131    0.005698663   -0.000739611
      9        8           0.000866701   -0.001516540    0.000707430
     10        1           0.001469259    0.000725202   -0.000303684
     11        1          -0.003816287   -0.000080257   -0.001067791
     12        8           0.002666340    0.000315915   -0.002804124
     13        1          -0.003226211   -0.001445297    0.002127192
     14        1           0.001244548   -0.000065446    0.002281425
     15        8          -0.000168631   -0.000979970   -0.002033888
     16        1          -0.000772350    0.002028899    0.001530961
     17        1           0.000507051    0.001268937    0.001498945
     18        8           0.000677360   -0.003381327    0.004112801
     19        1           0.000142969    0.000430833   -0.001514721
     20        1          -0.001277727    0.002347584    0.000832952
     21        8          -0.000277812    0.001377493    0.003548391
     22        1           0.000922134   -0.001068515   -0.005203686
     23        1          -0.000329558    0.000747903   -0.000926370
     24        8           0.000733014    0.000933821   -0.002038978
     25        1          -0.000658872    0.000035562    0.000177636
     26        1           0.002535010   -0.003289756    0.001400893
 -------------------------------------------------------------------
 Cartesian Forces:  Max     0.011486787 RMS     0.003245231

 GradGradGradGradGradGradGradGradGradGradGradGradGradGradGradGradGradGrad
 Berny optimization.
 Using GEDIIS/GDIIS optimizer.
 FormGI is forming the generalized inverse of G from B-inverse, IUseBI=4.
 Internal  Forces:  Max     0.015251647 RMS     0.002256634
 Search for a local minimum.
 Step number   8 out of a maximum of  156
 All quantities printed in internal units (Hartrees-Bohrs-Radians)
 Mixed Optimization -- RFO/linear search
 Update second derivatives using D2CorX and points    1    5    6    7    8
                                                      2
 ITU=  0  0  0  0  0 -1  1  0
 Use linear search instead of GDIIS.
 Skip linear search -- no minimum in search direction.
 Steepest descent instead of Quadratic search.
 Steepest descent step scaled to max of 0.05000.
 Iteration  1 RMS(Cart)=  0.01677247 RMS(Int)=  0.00005922
 Iteration  2 RMS(Cart)=  0.00008702 RMS(Int)=  0.00002009
 Iteration  3 RMS(Cart)=  0.00000000 RMS(Int)=  0.00002009
 Variable       Old X    -DE/DX   Delta X   Delta X   Delta X     New X
                                 (Linear)    (Quad)   (Total)
    R1        2.29886  -0.00939   0.00000  -0.03079  -0.03080   2.26806
    R2        2.44929  -0.00108   0.00000  -0.00353  -0.00353   2.44575
    R3        2.96559  -0.00959   0.00000  -0.03143  -0.03143   2.93417
    R4        3.71726   0.00064   0.00000   0.00211   0.00211   3.71937
    R5        2.00111  -0.01525   0.00000  -0.05000  -0.05000   1.95111
    R6        2.82539  -0.00213   0.00000  -0.00698  -0.00698   2.81841
    R7        2.53515  -0.00183   0.00000  -0.00599  -0.00599   2.52916
    R8        2.54359  -0.00149   0.00000  -0.00490  -0.00490   2.53869
    R9        2.53104  -0.00476   0.00000  -0.01559  -0.01559   2.51545
   R10        1.81406  -0.00022   0.00000  -0.00072  -0.00072   1.81334
   R11        1.87855   0.00164   0.00000   0.00539   0.00538   1.88393
   R12        3.47564   0.00185   0.00000   0.00607   0.00607   3.48171
   R13        3.48527   0.00050   0.00000   0.00163   0.00163   3.48690
   R14        3.13581   0.00020   0.00000   0.00064   0.00064   3.13645
   R15        1.83970  -0.00034   0.00000  -0.00110  -0.00110   1.83860
   R16        1.82731   0.00100   0.00000   0.00329   0.00329   1.83059
   R17        3.56258   0.00050   0.00000   0.00164   0.00165   3.56423
   R18        1.84394  -0.00011   0.00000  -0.00037  -0.00037   1.84357
   R19        1.84155   0.00054   0.00000   0.00176   0.00177   1.84332
   R20        3.03471   0.00123   0.00000   0.00402   0.00402   3.03873
   R21        3.50064   0.00131   0.00000   0.00429   0.00430   3.50494
   R22        1.81787  -0.00035   0.00000  -0.00115  -0.00115   1.81672
   R23        1.89501  -0.00101   0.00000  -0.00330  -0.00330   1.89171
   R24        1.84358   0.00051   0.00000   0.00167   0.00167   1.84525
   R25        1.81586  -0.00002   0.00000  -0.00007  -0.00007   1.81580
   R26        3.26094   0.00095   0.00000   0.00310   0.00310   3.26404
   R27        1.81467  -0.00021   0.00000  -0.00068  -0.00068   1.81399
   R28        1.86404   0.00096   0.00000   0.00313   0.00313   1.86718
    A1        2.24588   0.00028   0.00000   0.00091   0.00090   2.24678
    A2        2.10479  -0.00058   0.00000  -0.00191  -0.00190   2.10289
    A3        1.93236   0.00031   0.00000   0.00101   0.00102   1.93338
    A4        2.71196  -0.00004   0.00000  -0.00012  -0.00013   2.71183
    A5        1.96989  -0.00090   0.00000  -0.00295  -0.00295   1.96694
    A6        1.95400  -0.00474   0.00000  -0.01553  -0.01563   1.93838
    A7        1.93439  -0.00390   0.00000  -0.01280  -0.01288   1.92151
    A8        1.94397  -0.00359   0.00000  -0.01177  -0.01185   1.93211
    A9        1.87543   0.00447   0.00000   0.01465   0.01455   1.88998
   A10        1.88039   0.00409   0.00000   0.01342   0.01333   1.89372
   A11        1.87203   0.00451   0.00000   0.01479   0.01473   1.88677
   A12        1.87553   0.00012   0.00000   0.00041   0.00041   1.87594
   A13        2.21250  -0.00045   0.00000  -0.00146  -0.00146   2.21104
   A14        2.38061  -0.00079   0.00000  -0.00258  -0.00259   2.37803
   A15        1.66146  -0.00019   0.00000  -0.00064  -0.00064   1.66082
   A16        1.64636   0.00100   0.00000   0.00328   0.00328   1.64965
   A17        1.51318   0.00072   0.00000   0.00236   0.00236   1.51554
   A18        1.77012   0.00189   0.00000   0.00620   0.00620   1.77632
   A19        2.01023  -0.00129   0.00000  -0.00424  -0.00424   2.00598
   A20        1.82372  -0.00029   0.00000  -0.00094  -0.00094   1.82278
   A21        2.74913  -0.00112   0.00000  -0.00367  -0.00368   2.74546
   A22        2.51287   0.00260   0.00000   0.00852   0.00851   2.52138
   A23        1.82007   0.00055   0.00000   0.00182   0.00181   1.82188
   A24        1.93653   0.00019   0.00000   0.00063   0.00064   1.93717
   A25        1.96346  -0.00046   0.00000  -0.00150  -0.00150   1.96196
   A26        2.78885  -0.00060   0.00000  -0.00197  -0.00196   2.78688
   A27        2.81578  -0.00023   0.00000  -0.00074  -0.00074   2.81503
   A28        1.94226   0.00101   0.00000   0.00329   0.00328   1.94554
   A29        1.83168   0.00237   0.00000   0.00778   0.00778   1.83946
   A30        1.86410  -0.00103   0.00000  -0.00338  -0.00339   1.86071
   A31        1.85590  -0.00118   0.00000  -0.00386  -0.00387   1.85203
   A32        1.72805   0.00152   0.00000   0.00497   0.00497   1.73302
   A33        1.98664   0.00075   0.00000   0.00244   0.00245   1.98909
   A34        2.74385  -0.00120   0.00000  -0.00393  -0.00393   2.73992
   A35        1.57436  -0.00064   0.00000  -0.00209  -0.00209   1.57226
   A36        2.36359  -0.00053   0.00000  -0.00175  -0.00175   2.36184
   A37        1.61492   0.00140   0.00000   0.00460   0.00460   1.61952
   A38        2.19460   0.00010   0.00000   0.00033   0.00032   2.19492
   A39        1.65090   0.00116   0.00000   0.00381   0.00382   1.65472
   A40        1.88095  -0.00044   0.00000  -0.00146  -0.00146   1.87949
   A41        2.86498  -0.00200   0.00000  -0.00655  -0.00655   2.85843
   A42        3.11704   0.00214   0.00000   0.00701   0.00701   3.12405
   A43        3.08089  -0.00058   0.00000  -0.00190  -0.00189   3.07900
   A44        3.09180  -0.00042   0.00000  -0.00136  -0.00135   3.09045
   A45        3.22178   0.00003   0.00000   0.00011   0.00012   3.22191
   A46        3.34917   0.00183   0.00000   0.00600   0.00600   3.35518
   A47        3.07878   0.00047   0.00000   0.00154   0.00154   3.08032
    D1        1.53868   0.00016   0.00000   0.00054   0.00053   1.53920
    D2       -1.58218  -0.00023   0.00000  -0.00075  -0.00076  -1.58294
    D3       -0.02576  -0.00043   0.00000  -0.00143  -0.00143  -0.02719
    D4        3.09675  -0.00008   0.00000  -0.00027  -0.00027   3.09648
    D5       -2.11148   0.00022   0.00000   0.00071   0.00071  -2.11077
    D6        2.07798   0.00039   0.00000   0.00129   0.00128   2.07926
    D7       -0.00478  -0.00034   0.00000  -0.00112  -0.00111  -0.00589
    D8        1.04742  -0.00011   0.00000  -0.00037  -0.00037   1.04705
    D9       -1.04630   0.00006   0.00000   0.00021   0.00020  -1.04610
   D10       -3.12907  -0.00067   0.00000  -0.00220  -0.00218  -3.13125
   D11       -0.09081  -0.00044   0.00000  -0.00146  -0.00147  -0.09228
   D12       -3.05864  -0.00049   0.00000  -0.00160  -0.00161  -3.06024
   D13       -1.06660   0.00008   0.00000   0.00025   0.00026  -1.06634
   D14       -3.11300  -0.00039   0.00000  -0.00127  -0.00127  -3.11426
   D15       -1.18978  -0.00038   0.00000  -0.00126  -0.00126  -1.19104
   D16       -0.81788  -0.00101   0.00000  -0.00333  -0.00332  -0.82120
   D17        1.10534  -0.00101   0.00000  -0.00331  -0.00331   1.10202
   D18        0.69511  -0.00026   0.00000  -0.00087  -0.00087   0.69424
   D19        2.61832  -0.00026   0.00000  -0.00085  -0.00086   2.61746
   D20        2.40016   0.00067   0.00000   0.00221   0.00221   2.40237
   D21        0.36928   0.00089   0.00000   0.00292   0.00291   0.37219
   D22       -1.27227  -0.00019   0.00000  -0.00062  -0.00062  -1.27289
   D23       -2.29034  -0.00115   0.00000  -0.00377  -0.00377  -2.29410
   D24       -0.17757  -0.00024   0.00000  -0.00080  -0.00081  -0.17838
   D25        1.47992  -0.00044   0.00000  -0.00144  -0.00144   1.47848
   D26        0.19749  -0.00033   0.00000  -0.00109  -0.00109   0.19640
   D27       -1.89747   0.00042   0.00000   0.00137   0.00138  -1.89610
   D28       -1.69624  -0.00057   0.00000  -0.00185  -0.00186  -1.69810
   D29        0.22944   0.00094   0.00000   0.00307   0.00307   0.23251
   D30        0.62238   0.00140   0.00000   0.00460   0.00459   0.62697
   D31       -3.10029  -0.00039   0.00000  -0.00129  -0.00128  -3.10157
   D32       -1.02875   0.00026   0.00000   0.00084   0.00084  -1.02791
   D33        0.42973   0.00049   0.00000   0.00159   0.00159   0.43132
   D34       -1.68829   0.00060   0.00000   0.00196   0.00195  -1.68634
   D35        0.16209  -0.00038   0.00000  -0.00125  -0.00125   0.16084
   D36        2.26212  -0.00004   0.00000  -0.00014  -0.00014   2.26198
   D37        2.06176  -0.00101   0.00000  -0.00333  -0.00332   2.05844
   D38       -2.17856   0.00088   0.00000   0.00288   0.00288  -2.17568
   D39        0.02920  -0.00134   0.00000  -0.00439  -0.00438   0.02482
   D40        2.07207   0.00055   0.00000   0.00182   0.00182   2.07389
   D41       -1.02298  -0.00103   0.00000  -0.00337  -0.00336  -1.02634
   D42        2.61320   0.00078   0.00000   0.00255   0.00255   2.61575
   D43        0.59236   0.00034   0.00000   0.00111   0.00111   0.59347
   D44        1.34252   0.00051   0.00000   0.00167   0.00166   1.34418
   D45       -0.72062  -0.00054   0.00000  -0.00178  -0.00178  -0.72240
   D46        0.53212   0.00028   0.00000   0.00093   0.00093   0.53305
   D47       -1.42991   0.00055   0.00000   0.00181   0.00180  -1.42811
   D48        0.46474   0.00042   0.00000   0.00137   0.00138   0.46611
   D49       -1.11318   0.00089   0.00000   0.00293   0.00292  -1.11026
   D50        2.90329   0.00038   0.00000   0.00125   0.00125   2.90454
         Item               Value     Threshold  Converged?
 Maximum Force            0.015252     0.000015     NO 
 RMS     Force            0.002257     0.000010     NO 
 Maximum Displacement     0.064044     0.000060     NO 
 RMS     Displacement     0.016780     0.000040     NO 
 Predicted change in Energy=-8.660776D-04
 GradGradGradGradGradGradGradGradGradGradGradGradGradGradGradGradGradGrad

                          Input orientation:                          
 ---------------------------------------------------------------------
 Center     Atomic      Atomic             Coordinates (Angstroms)
 Number     Number       Type             X           Y           Z
 ---------------------------------------------------------------------
      1          6           0       -0.952128   -0.614822    1.459643
      2          8           0       -1.003806   -0.846125    0.283072
      3          8           0       -0.687660    0.503981    2.054107
      4          1           0       -0.477565    1.267316    1.391388
      5          6           0       -1.197119   -1.744695    2.496093
      6          9           0       -2.227995   -1.447977    3.296402
      7          9           0       -0.105417   -1.914629    3.260346
      8          9           0       -1.456410   -2.897455    1.883076
      9          8           0        1.732955    0.434145   -3.199520
     10          1           0        1.253068    0.795889   -3.947611
     11          1           0        1.182872   -0.305744   -2.820246
     12          8           0        0.532795   -1.567824   -1.960427
     13          1           0        1.203166   -1.702726   -1.268309
     14          1           0       -0.277552   -1.355940   -1.473766
     15          8           0        2.117241    1.382759   -0.616911
     16          1           0        2.035450    1.261854   -1.581501
     17          1           0        2.307517    0.488896   -0.275891
     18          8           0       -0.055445    2.347571    0.453701
     19          1           0        0.204494    3.142842    0.927198
     20          1           0        0.768256    2.000992    0.002588
     21          8           0        3.947312   -1.121017   -2.605366
     22          1           0        3.341054   -0.432861   -2.940591
     23          1           0        3.810100   -1.891739   -3.162545
     24          8           0        2.722133   -1.317988   -0.218486
     25          1           0        3.193089   -1.763247    0.489607
     26          1           0        3.318977   -1.291050   -1.005461
 ---------------------------------------------------------------------
                    Distance matrix (angstroms):
                    1          2          3          4          5
     1  C    0.000000
     2  O    1.200205   0.000000
     3  O    1.294238   2.249288   0.000000
     4  H    1.942245   2.443752   1.032481   0.000000
     5  C    1.552695   2.396302   2.347646   3.287909   0.000000
     6  F    2.386559   3.307722   2.779581   3.750454   1.338373
     7  F    2.376752   3.288308   2.764723   3.708945   1.343418
     8  F    2.375712   2.640610   3.491417   4.306415   1.331119
     9  O    5.478850   4.610574   5.784881   5.163042   6.765551
    10  H    6.007611   5.068369   6.314448   5.632250   7.347061
    11  H    4.792829   3.834599   5.283357   4.792643   5.999867
    12  O    3.848387   2.813410   4.679569   4.504831   4.783770
    13  H    3.642877   2.830419   4.413981   4.326661   4.464734
    14  H    3.099871   1.968206   4.009162   3.889805   4.093473
    15  O    4.209921   3.939394   3.971656   3.283231   5.518763
    16  H    4.657907   4.142135   4.605143   3.892729   6.009627
    17  H    3.854291   3.613804   3.794760   3.338029   4.995528
    18  O    3.254495   3.335895   2.521868   1.491440   4.713961
    19  H    3.967532   4.217433   3.004904   2.048969   5.321087
    20  H    3.453291   3.365256   2.927365   2.004773   4.910238
    21  O    6.386318   5.738659   6.770102   6.423217   7.271797
    22  H    6.150332   5.425919   6.485000   6.019842   7.202323
    23  H    6.758251   6.011595   7.292652   7.007281   7.557383
    24  O    4.100092   3.789042   4.484522   4.417415   4.786601
    25  H    4.409385   4.300895   4.759012   4.844710   4.827034
    26  H    4.977586   4.532629   5.351283   5.167576   5.732520
                    6          7          8          9         10
     6  F    0.000000
     7  F    2.173569   0.000000
     8  F    2.166522   2.165180   0.000000
     9  O    7.837634   7.115210   6.863264   0.000000
    10  H    8.344367   7.819657   7.414781   0.959578   0.000000
    11  H    7.095921   6.420420   5.983646   0.996933   1.577807
    12  O    5.938903   5.271058   4.527402   2.642653   3.170936
    13  H    5.716148   4.718687   4.293245   2.928561   3.663909
    14  H    5.154338   4.770072   3.877418   3.197619   3.618435
    15  O    6.496781   5.553926   6.110741   2.778024   3.490670
    16  H    7.022399   6.173883   6.441757   1.842441   2.535295
    17  H    6.089633   4.909598   5.504150   2.980054   3.832445
    18  O    5.216043   5.103538   5.613922   4.495064   4.846800
    19  H    5.710144   5.578318   6.336994   5.167497   5.511030
    20  H    5.632239   5.168014   5.699137   3.693122   4.158291
    21  O    8.548227   7.173633   7.245831   2.770366   3.568627
    22  H    8.422877   7.247443   7.235859   1.845190   2.623662
    23  H    8.852881   7.522322   7.362465   3.118595   3.791845
    24  O    6.072487   4.522532   4.936751   3.596527   4.531335
    25  H    6.112745   4.310459   4.984580   4.535436   5.477387
    26  H    7.021363   5.505672   5.807625   3.210243   4.156867
                   11         12         13         14         15
    11  H    0.000000
    12  O    1.659740   0.000000
    13  H    2.088176   0.972946   0.000000
    14  H    2.246944   0.968708   1.534601   0.000000
    15  O    2.928955   3.608525   3.283302   3.737607   0.000000
    16  H    2.172267   3.226242   3.095080   3.494915   0.975573
    17  H    2.893099   3.196467   2.647205   3.394246   0.975444
    18  O    4.392294   4.637280   4.577590   4.180964   2.607228
    19  H    5.185876   5.535028   5.412682   5.122112   3.023369
    20  H    3.668969   4.079867   3.939778   3.813440   1.608026
    21  O    2.890151   3.503500   3.107482   4.380089   3.684021
    22  H    2.165269   3.183581   2.996607   4.012226   3.192755
    23  H    3.087859   3.505815   3.227996   4.455104   4.479773
    24  O    3.187964   2.808910   1.886110   3.251965   2.796189
    25  H    4.137683   3.621881   2.655885   4.008252   3.504167
    26  H    2.971064   2.958273   2.171456   3.627470   2.957093
                   16         17         18         19         20
    16  H    0.000000
    17  H    1.541461   0.000000
    18  O    3.113306   3.093634   0.000000
    19  H    3.630990   3.593544   0.961365   0.000000
    20  H    2.159037   2.175617   1.001052   1.573707   0.000000
    21  O    3.222048   3.272186   6.116459   6.683427   5.162825
    22  H    2.534519   3.003075   5.548715   6.130534   4.604914
    23  H    3.948953   4.032114   6.781698   7.421145   5.867216
    24  O    2.997487   1.854732   4.647914   5.248819   3.857737
    25  H    3.844588   2.538183   5.239570   5.761327   4.504053
    26  H    2.914890   2.173368   5.172567   5.752788   4.284843
                   21         22         23         24         25
    21  O    0.000000
    22  H    0.976465   0.000000
    23  H    0.960878   1.548416   0.000000
    24  O    2.690178   2.928544   3.190665   0.000000
    25  H    3.249642   3.682130   3.706134   0.959923   0.000000
    26  H    1.727257   2.117005   2.292387   0.988067   1.572910
                   26
    26  H    0.000000
 Stoichiometry    C2H13F3O8
 Framework group  C1[X(C2H13F3O8)]
 Deg. of freedom    72
 Full point group                 C1      NOp   1
 Largest Abelian subgroup         C1      NOp   1
 Largest concise Abelian subgroup C1      NOp   1
                         Standard orientation:                         
 ---------------------------------------------------------------------
 Center     Atomic      Atomic             Coordinates (Angstroms)
 Number     Number       Type             X           Y           Z
 ---------------------------------------------------------------------
      1          6           0        1.712423    0.383614    0.327704
      2          8           0        0.889765    0.061222    1.139977
      3          8           0        1.783984    1.475943   -0.362765
      4          1           0        0.997406    2.117968   -0.175369
      5          6           0        2.878708   -0.574890   -0.035493
      6          9           0        4.064228   -0.005637    0.212973
      7          9           0        2.827691   -0.890198   -1.340387
      8          9           0        2.796491   -1.703069    0.666170
      9          8           0       -3.704938    0.443426    1.144049
     10          1           0       -4.054506    0.824477    1.952376
     11          1           0       -2.931405   -0.133293    1.394884
     12          8           0       -1.625792   -1.155517    1.466774
     13          1           0       -1.480633   -1.358643    0.526406
     14          1           0       -0.798628   -0.741847    1.754994
     15          8           0       -2.152331    1.526765   -0.888979
     16          1           0       -2.816184    1.337405   -0.199642
     17          1           0       -1.831485    0.647751   -1.164446
     18          8           0       -0.192105    3.001512   -0.005646
     19          1           0       -0.146378    3.768159   -0.583905
     20          1           0       -0.973649    2.457016   -0.313573
     21          8           0       -4.300568   -1.463899   -0.774875
     22          1           0       -4.321336   -0.701495   -0.165126
     23          1           0       -4.490393   -2.238859   -0.239441
     24          8           0       -1.684713   -1.192690   -1.341273
     25          1           0       -1.343766   -1.657051   -2.109111
     26          1           0       -2.657918   -1.357903   -1.298210
 ---------------------------------------------------------------------
 Rotational constants (GHZ):           0.8353280           0.2862639           0.2542393
 Standard basis: 6-31++G(d,p) (6D, 7F)
 There are   325 symmetry adapted cartesian basis functions of A   symmetry.
 There are   325 symmetry adapted basis functions of A   symmetry.
   325 basis functions,   520 primitive gaussians,   325 cartesian basis functions
    58 alpha electrons       58 beta electrons
       nuclear repulsion energy       989.1375064224 Hartrees.
 NAtoms=   26 NActive=   26 NUniq=   26 SFac= 1.00D+00 NAtFMM=   60 NAOKFM=F Big=F
 Integral buffers will be    131072 words long.
 Raffenetti 2 integral format.
 Two-electron integral symmetry is turned on.
 Nuclear repulsion after empirical dispersion term =      989.1236158606 Hartrees.
 One-electron integrals computed using PRISM.
 NBasis=   325 RedAO= T EigKep=  5.50D-05  NBF=   325
 NBsUse=   325 1.00D-06 EigRej= -1.00D+00 NBFU=   325
 Initial guess from the checkpoint file:  "/local_scratch/slurm.5787714/Gau-2204665.chk"
 B after Tr=     0.000000   -0.000000    0.000000
         Rot=    0.999995   -0.000464   -0.000778    0.003031 Ang=  -0.36 deg.
 ExpMin= 3.60D-02 ExpMax= 7.00D+03 ExpMxC= 1.05D+03 IAcc=3 IRadAn=         5 AccDes= 0.00D+00
 Harris functional with IExCor= 4639 and IRadAn=       5 diagonalized for initial guess.
 HarFok:  IExCor= 4639 AccDes= 0.00D+00 IRadAn=         5 IDoV= 1 UseB2=F ITyADJ=14
 ICtDFT=  3500011 ScaDFX=  1.000000  1.000000  1.000000  1.000000
 FoFCou: FMM=F IPFlag=           0 FMFlag=      100000 FMFlg1=           0
         NFxFlg=           0 DoJE=T BraDBF=F KetDBF=T FulRan=T
         wScrn=  0.000000 ICntrl=       500 IOpCl=  0 I1Cent=   200000004 NGrid=           0
         NMat0=    1 NMatS0=      1 NMatT0=    0 NMatD0=    1 NMtDS0=    0 NMtDT0=    0
 Petite list used in FoFCou.
 Requested convergence on RMS density matrix=1.00D-10 within 128 cycles.
 Requested convergence on MAX density matrix=1.00D-08.
 Requested convergence on             energy=1.00D-08.
 No special actions if energy rises.
 SCF Done:  E(RwB97XD) =  -985.241056046     A.U. after   15 cycles
            NFock= 15  Conv=0.80D-10     -V/T= 2.0082
 Calling FoFJK, ICntrl=      2127 FMM=F ISym2X=0 I1Cent= 0 IOpClX= 0 NMat=1 NMatS=1 NMatT=0.
 ***** Axes restored to original set *****
 -------------------------------------------------------------------
 Center     Atomic                   Forces (Hartrees/Bohr)
 Number     Number              X              Y              Z
 -------------------------------------------------------------------
      1        6           0.000250248   -0.002376364    0.017172031
      2        8          -0.001699795   -0.001659981   -0.019350384
      3        8           0.000204303    0.005696040    0.002301407
      4        1          -0.001041335   -0.002725680   -0.000205922
      5        6           0.001159640    0.001793057   -0.002122759
      6        9          -0.000900465   -0.000190856    0.001211955
      7        9           0.000343132   -0.000564943    0.001147373
      8        9          -0.000690033   -0.001617374    0.000249063
      9        8          -0.000228828   -0.003425839    0.001842656
     10        1           0.001206219    0.000871816   -0.000623186
     11        1          -0.002309735    0.001571672   -0.001716346
     12        8           0.000585367    0.000802698   -0.002191668
     13        1          -0.002515755   -0.001363553    0.002341300
     14        1           0.002571909   -0.000385912    0.001302707
     15        8           0.000308878   -0.001902816   -0.001612177
     16        1          -0.000736365    0.001783959    0.001551072
     17        1           0.000367318    0.002177371    0.000874803
     18        8           0.001377962   -0.000313962    0.001572679
     19        1           0.000104814    0.000999245   -0.001288944
     20        1          -0.001032346    0.002046807    0.000461641
     21        8          -0.000856248    0.001946094    0.003021817
     22        1           0.001274273   -0.001418882   -0.004534694
     23        1          -0.000180415    0.000492975   -0.000808107
     24        8           0.001584540    0.000996094   -0.003431547
     25        1          -0.000498965   -0.000119830    0.000558364
     26        1           0.001351684   -0.003111837    0.002276867
 -------------------------------------------------------------------
 Cartesian Forces:  Max     0.019350384 RMS     0.003400197

 GradGradGradGradGradGradGradGradGradGradGradGradGradGradGradGradGradGrad
 Berny optimization.
 Using GEDIIS/GDIIS optimizer.
 FormGI is forming the generalized inverse of G from B-inverse, IUseBI=4.
 Internal  Forces:  Max     0.018988009 RMS     0.001957879
 Search for a local minimum.
 Step number   9 out of a maximum of  156
 All quantities printed in internal units (Hartrees-Bohrs-Radians)
 Mixed Optimization -- RFO/linear search
 Update second derivatives using D2CorX and points    1    5    6    7    8
                                                      9    2
 ITU=  0  0  0  0  0  0 -1  1  0
 Use linear search instead of GDIIS.
 Energy rises -- skip Quadratic/GDIIS search.
 Quartic linear search produced a step of -0.84197.
 Iteration  1 RMS(Cart)=  0.22911920 RMS(Int)=  0.00900623
 Iteration  2 RMS(Cart)=  0.01887196 RMS(Int)=  0.00015349
 Iteration  3 RMS(Cart)=  0.00008717 RMS(Int)=  0.00014230
 Iteration  4 RMS(Cart)=  0.00000002 RMS(Int)=  0.00014230
 Variable       Old X    -DE/DX   Delta X   Delta X   Delta X     New X
                                 (Linear)    (Quad)   (Total)
    R1        2.26806   0.01899   0.00932   0.00000   0.00931   2.27737
    R2        2.44575   0.00480  -0.00973   0.00000  -0.00973   2.43602
    R3        2.93417   0.00076   0.00959   0.00000   0.00959   2.94376
    R4        3.71937   0.00005  -0.10512   0.00000  -0.10518   3.61419
    R5        1.95111  -0.00003   0.03364   0.00000   0.03364   1.98474
    R6        2.81841   0.00213  -0.03545   0.00000  -0.03544   2.78297
    R7        2.52916   0.00138   0.00136   0.00000   0.00136   2.53052
    R8        2.53869   0.00100  -0.00402   0.00000  -0.00402   2.53467
    R9        2.51545   0.00142   0.00387   0.00000   0.00387   2.51932
   R10        1.81334   0.00021  -0.00227   0.00000  -0.00227   1.81107
   R11        1.88393  -0.00072  -0.00311   0.00000  -0.00314   1.88079
   R12        3.48171   0.00187   0.00361   0.00000   0.00357   3.48528
   R13        3.48690   0.00033  -0.02456   0.00000  -0.02457   3.46233
   R14        3.13645   0.00008  -0.00419   0.00000  -0.00421   3.13224
   R15        1.83860   0.00060  -0.00360   0.00000  -0.00364   1.83496
   R16        1.83059  -0.00096  -0.00239   0.00000  -0.00249   1.82811
   R17        3.56423   0.00091   0.00654   0.00000   0.00652   3.57075
   R18        1.84357  -0.00003  -0.00382   0.00000  -0.00385   1.83972
   R19        1.84332  -0.00013  -0.00492   0.00000  -0.00483   1.83849
   R20        3.03873   0.00179  -0.01194   0.00000  -0.01184   3.02689
   R21        3.50494   0.00186  -0.01422   0.00000  -0.01413   3.49080
   R22        1.81672   0.00022  -0.00245   0.00000  -0.00245   1.81427
   R23        1.89171   0.00007   0.00195   0.00000   0.00205   1.89376
   R24        1.84525  -0.00041  -0.00265   0.00000  -0.00266   1.84259
   R25        1.81580   0.00010  -0.00170   0.00000  -0.00170   1.81409
   R26        3.26404   0.00065  -0.01512   0.00000  -0.01513   3.24891
   R27        1.81399   0.00022  -0.00269   0.00000  -0.00269   1.81130
   R28        1.86718  -0.00070  -0.00281   0.00000  -0.00282   1.86436
    A1        2.24678  -0.00254  -0.01024   0.00000  -0.00998   2.23680
    A2        2.10289   0.00172   0.00399   0.00000   0.00387   2.10676
    A3        1.93338   0.00082   0.00633   0.00000   0.00620   1.93958
    A4        2.71183  -0.00091   0.00296   0.00000   0.00338   2.71520
    A5        1.96694  -0.00106  -0.00563   0.00000  -0.00522   1.96172
    A6        1.93838   0.00045   0.00363   0.00000   0.00363   1.94201
    A7        1.92151   0.00107   0.01125   0.00000   0.01126   1.93277
    A8        1.93211   0.00149   0.01108   0.00000   0.01109   1.94321
    A9        1.88998  -0.00109  -0.00990   0.00000  -0.00989   1.88008
   A10        1.89372  -0.00114  -0.01007   0.00000  -0.01007   1.88365
   A11        1.88677  -0.00090  -0.00729   0.00000  -0.00728   1.87949
   A12        1.87594  -0.00008  -0.00259   0.00000  -0.00255   1.87339
   A13        2.21104  -0.00031   0.00165   0.00000   0.00165   2.21269
   A14        2.37803  -0.00081  -0.00334   0.00000  -0.00332   2.37471
   A15        1.66082   0.00033  -0.01105   0.00000  -0.01103   1.64979
   A16        1.64965   0.00117  -0.01185   0.00000  -0.01188   1.63776
   A17        1.51554   0.00036   0.01835   0.00000   0.01838   1.53392
   A18        1.77632   0.00130   0.00896   0.00000   0.00899   1.78531
   A19        2.00598  -0.00073  -0.02357   0.00000  -0.02346   1.98252
   A20        1.82278  -0.00021   0.01684   0.00000   0.01671   1.83949
   A21        2.74546  -0.00127  -0.00682   0.00000  -0.00686   2.73860
   A22        2.52138   0.00280   0.19268   0.00000   0.19274   2.71412
   A23        1.82188  -0.00027   0.00295   0.00000   0.00284   1.82472
   A24        1.93717   0.00117  -0.03705   0.00000  -0.03700   1.90016
   A25        1.96196   0.00008   0.01700   0.00000   0.01728   1.97925
   A26        2.78688   0.00020  -0.01341   0.00000  -0.01326   2.77363
   A27        2.81503  -0.00056   0.01371   0.00000   0.01379   2.82882
   A28        1.94554   0.00049  -0.00487   0.00000  -0.00488   1.94066
   A29        1.83946   0.00241   0.06787   0.00000   0.06823   1.90769
   A30        1.86071  -0.00037  -0.00608   0.00000  -0.00619   1.85452
   A31        1.85203  -0.00090  -0.00183   0.00000  -0.00184   1.85019
   A32        1.73302   0.00121   0.00275   0.00000   0.00275   1.73577
   A33        1.98909   0.00066   0.00149   0.00000   0.00148   1.99057
   A34        2.73992  -0.00108   0.00548   0.00000   0.00547   2.74539
   A35        1.57226   0.00028  -0.01879   0.00000  -0.01865   1.55361
   A36        2.36184  -0.00063   0.01802   0.00000   0.01799   2.37983
   A37        1.61952   0.00088  -0.01022   0.00000  -0.01029   1.60924
   A38        2.19492  -0.00034   0.00383   0.00000   0.00377   2.19869
   A39        1.65472   0.00112   0.00962   0.00000   0.00961   1.66433
   A40        1.87949  -0.00042  -0.00551   0.00000  -0.00552   1.87397
   A41        2.85843  -0.00160   0.00585   0.00000   0.00587   2.86431
   A42        3.12405   0.00175   0.03046   0.00000   0.03069   3.15474
   A43        3.07900   0.00006   0.00950   0.00000   0.00962   3.08861
   A44        3.09045  -0.00018   0.06482   0.00000   0.06543   3.15588
   A45        3.22191  -0.00011  -0.05555   0.00000  -0.05519   3.16672
   A46        3.35518   0.00147   0.00569   0.00000   0.00570   3.36088
   A47        3.08032   0.00035   0.02823   0.00000   0.02784   3.10816
    D1        1.53920  -0.00049  -0.18302   0.00000  -0.18307   1.35614
    D2       -1.58294  -0.00059  -0.19151   0.00000  -0.19166  -1.77459
    D3       -0.02719  -0.00014   0.04448   0.00000   0.04414   0.01695
    D4        3.09648  -0.00004   0.05230   0.00000   0.05205  -3.13466
    D5       -2.11077  -0.00014   0.00799   0.00000   0.00803  -2.10274
    D6        2.07926   0.00024   0.01061   0.00000   0.01064   2.08990
    D7       -0.00589  -0.00027   0.00518   0.00000   0.00522  -0.00067
    D8        1.04705  -0.00018   0.00099   0.00000   0.00095   1.04801
    D9       -1.04610   0.00020   0.00361   0.00000   0.00357  -1.04253
   D10       -3.13125  -0.00032  -0.00182   0.00000  -0.00185  -3.13311
   D11       -0.09228  -0.00102   0.02764   0.00000   0.02734  -0.06494
   D12       -3.06024   0.00004  -0.01854   0.00000  -0.01866  -3.07890
   D13       -1.06634   0.00116   0.02315   0.00000   0.02256  -1.04378
   D14       -3.11426  -0.00036  -0.00470   0.00000  -0.00470  -3.11896
   D15       -1.19104  -0.00024   0.01140   0.00000   0.01138  -1.17966
   D16       -0.82120  -0.00039  -0.01235   0.00000  -0.01232  -0.83352
   D17        1.10202  -0.00028   0.00376   0.00000   0.00375   1.10577
   D18        0.69424  -0.00003   0.00649   0.00000   0.00653   0.70077
   D19        2.61746   0.00009   0.02260   0.00000   0.02260   2.64006
   D20        2.40237   0.00076  -0.01530   0.00000  -0.01531   2.38706
   D21        0.37219   0.00073  -0.00299   0.00000  -0.00306   0.36913
   D22       -1.27289  -0.00047   0.00700   0.00000   0.00693  -1.26596
   D23       -2.29410  -0.00120   0.01296   0.00000   0.01297  -2.28113
   D24       -0.17838  -0.00042  -0.00834   0.00000  -0.00834  -0.18672
   D25        1.47848  -0.00012  -0.01771   0.00000  -0.01766   1.46082
   D26        0.19640  -0.00051  -0.01407   0.00000  -0.01409   0.18231
   D27       -1.89610  -0.00016   0.00155   0.00000   0.00146  -1.89463
   D28       -1.69810  -0.00081  -0.03117   0.00000  -0.03141  -1.72950
   D29        0.23251   0.00028  -0.02153   0.00000  -0.02169   0.21082
   D30        0.62697   0.00092   0.02775   0.00000   0.02765   0.65462
   D31       -3.10157  -0.00023   0.02872   0.00000   0.02874  -3.07283
   D32       -1.02791  -0.00022   0.01885   0.00000   0.01879  -1.00912
   D33        0.43132   0.00038   0.02958   0.00000   0.02963   0.46094
   D34       -1.68634  -0.00017   0.02708   0.00000   0.02686  -1.65948
   D35        0.16084  -0.00019  -0.05021   0.00000  -0.05014   0.11070
   D36        2.26198   0.00110  -0.08412   0.00000  -0.08389   2.17809
   D37        2.05844  -0.00025  -0.06809   0.00000  -0.06793   1.99052
   D38       -2.17568   0.00134  -0.03086   0.00000  -0.03076  -2.20643
   D39        0.02482  -0.00061  -0.06543   0.00000  -0.06552  -0.04070
   D40        2.07389   0.00098  -0.02820   0.00000  -0.02835   2.04554
   D41       -1.02634  -0.00025   0.02207   0.00000   0.02216  -1.00419
   D42        2.61575   0.00091   0.01272   0.00000   0.01273   2.62847
   D43        0.59347   0.00066   0.01007   0.00000   0.01014   0.60361
   D44        1.34418   0.00043  -0.00041   0.00000  -0.00040   1.34378
   D45       -0.72240  -0.00048  -0.00256   0.00000  -0.00254  -0.72493
   D46        0.53305   0.00018   0.00527   0.00000   0.00525   0.53830
   D47       -1.42811   0.00032   0.00533   0.00000   0.00532  -1.42279
   D48        0.46611   0.00070  -0.00345   0.00000  -0.00338   0.46273
   D49       -1.11026   0.00029   0.01594   0.00000   0.01585  -1.09440
   D50        2.90454   0.00028   0.00908   0.00000   0.00906   2.91361
         Item               Value     Threshold  Converged?
 Maximum Force            0.018988     0.000015     NO 
 RMS     Force            0.001958     0.000010     NO 
 Maximum Displacement     0.911848     0.000060     NO 
 RMS     Displacement     0.228687     0.000040     NO 
 Predicted change in Energy=-2.798090D-05
 GradGradGradGradGradGradGradGradGradGradGradGradGradGradGradGradGradGrad

                          Input orientation:                          
 ---------------------------------------------------------------------
 Center     Atomic      Atomic             Coordinates (Angstroms)
 Number     Number       Type             X           Y           Z
 ---------------------------------------------------------------------
      1          6           0       -1.054429   -0.653395    1.538173
      2          8           0       -0.975094   -0.933004    0.368616
      3          8           0       -0.771136    0.466474    2.110349
      4          1           0       -0.449732    1.195494    1.426010
      5          6           0       -1.536688   -1.708813    2.577481
      6          9           0       -2.635232   -1.291535    3.219551
      7          9           0       -0.587946   -1.937215    3.497690
      8          9           0       -1.820908   -2.872035    1.991422
      9          8           0        1.628257    0.415033   -3.198627
     10          1           0        1.048081    0.732708   -3.892142
     11          1           0        1.168262   -0.346736   -2.752891
     12          8           0        0.689204   -1.618666   -1.804187
     13          1           0        1.435800   -1.711325   -1.190275
     14          1           0       -0.077207   -1.419921   -1.248343
     15          8           0        2.207582    1.402633   -0.670976
     16          1           0        2.040618    1.278689   -1.622048
     17          1           0        2.506423    0.530697   -0.359641
     18          8           0        0.030493    2.229107    0.493366
     19          1           0        0.283895    3.028156    0.961384
     20          1           0        0.856934    1.900437    0.031581
     21          8           0        3.952306   -1.027595   -2.850122
     22          1           0        3.279408   -0.375042   -3.118669
     23          1           0        3.783997   -1.813046   -3.375759
     24          8           0        3.050698   -1.234353   -0.332930
     25          1           0        3.637872   -1.632829    0.311404
     26          1           0        3.537922   -1.193511   -1.189828
 ---------------------------------------------------------------------
                    Distance matrix (angstroms):
                    1          2          3          4          5
     1  C    0.000000
     2  O    1.205131   0.000000
     3  O    1.289087   2.243606   0.000000
     4  H    1.948494   2.434048   1.050281   0.000000
     5  C    1.557768   2.407562   2.352904   3.307924   0.000000
     6  F    2.394409   3.318499   2.792093   3.765437   1.339094
     7  F    2.388620   3.308992   2.781365   3.758301   1.341291
     8  F    2.390667   2.666222   3.501686   4.329504   1.333166
     9  O    5.547578   4.617344   5.826230   5.129759   6.920334
    10  H    5.985829   5.002189   6.277764   5.544399   7.382281
    11  H    4.842274   3.831643   5.298459   4.739154   6.130650
    12  O    3.891449   2.821540   4.669474   4.432927   4.915459
    13  H    3.842510   2.974615   4.528519   4.341632   4.799133
    14  H    3.050770   1.912550   3.914184   3.759167   4.104933
    15  O    4.443906   4.082325   4.181497   3.391396   5.852617
    16  H    4.826931   4.236608   4.743041   3.936930   6.273622
    17  H    4.205168   3.846263   4.104554   3.517010   5.476207
    18  O    3.252306   3.320499   2.522720   1.472684   4.723008
    19  H    3.959496   4.198478   2.999237   2.027988   5.325896
    20  H    3.527774   3.390916   3.004686   2.036849   5.023716
    21  O    6.668175   5.886297   7.010664   6.527279   7.749322
    22  H    6.367558   5.529309   6.667659   6.084995   7.577589
    23  H    6.992989   6.119131   7.486176   7.073384   7.985088
    24  O    4.548692   4.097557   4.844464   4.609884   5.453413
    25  H    4.947923   4.666100   5.204097   5.094140   5.649509
    26  H    5.368743   4.781624   5.675799   5.333979   6.341121
                    6          7          8          9         10
     6  F    0.000000
     7  F    2.164634   0.000000
     8  F    2.160880   2.159381   0.000000
     9  O    7.891941   7.435408   7.045435   0.000000
    10  H    8.260783   8.025876   7.472723   0.958376   0.000000
    11  H    7.143477   6.684583   6.149859   0.995273   1.574019
    12  O    6.032978   5.462827   4.719982   2.638601   3.165014
    13  H    6.016319   5.111124   4.698573   2.931197   3.663838
    14  H    5.149957   4.801383   3.955402   3.174787   3.590231
    15  O    6.771084   6.028875   6.449021   2.774886   3.488432
    16  H    7.204909   6.592655   6.722875   1.844328   2.537037
    17  H    6.524398   5.526727   5.985973   2.973953   3.827027
    18  O    5.189711   5.173651   5.629698   4.412996   4.744195
    19  H    5.681580   5.643391   6.348498   5.093272   5.423078
    20  H    5.705004   5.369280   5.812771   3.638078   4.098260
    21  O    8.961376   7.857227   7.757093   2.757505   3.552323
    22  H    8.717566   7.821318   7.639451   1.832187   2.608485
    23  H    9.218275   8.147000   7.832180   3.105306   3.772633
    24  O    6.704714   5.329859   5.640669   3.599449   4.532968
    25  H    6.922834   5.301190   5.844345   4.533499   5.474722
    26  H    7.586835   6.288776   6.454056   3.204607   4.148751
                   11         12         13         14         15
    11  H    0.000000
    12  O    1.657511   0.000000
    13  H    2.091757   0.971020   0.000000
    14  H    2.228583   0.967392   1.541908   0.000000
    15  O    2.911159   3.566215   3.249931   3.677013   0.000000
    16  H    2.163751   3.202212   3.080976   3.450701   0.973539
    17  H    2.878925   3.163662   2.619704   3.357060   0.972886
    18  O    4.297403   4.529681   4.509605   4.044819   2.603549
    19  H    5.095864   5.422694   5.330966   4.979827   3.001248
    20  H    3.591656   3.972690   3.856532   3.679077   1.601762
    21  O    2.867739   3.477238   3.091178   4.353917   3.701183
    22  H    2.142786   3.159687   2.983830   3.982054   3.209383
    23  H    3.062696   3.476402   3.209473   4.425985   4.487932
    24  O    3.191808   2.808727   1.889560   3.264385   2.789052
    25  H    4.140400   3.629128   2.666519   4.034843   3.496402
    26  H    2.962344   2.945061   2.164959   3.622685   2.962934
                   16         17         18         19         20
    16  H    0.000000
    17  H    1.539525   0.000000
    18  O    3.069019   3.121290   0.000000
    19  H    3.580619   3.594724   0.960069   0.000000
    20  H    2.126539   2.179462   1.002135   1.569923   0.000000
    21  O    3.237540   3.274347   6.096363   6.665878   5.143823
    22  H    2.551333   3.005013   5.512154   6.099318   4.579329
    23  H    3.959003   4.027691   6.737799   7.382328   5.828175
    24  O    2.999577   1.847254   4.669042   5.243989   3.843484
    25  H    3.842706   2.532059   5.287801   5.778963   4.505095
    26  H    2.922414   2.173958   5.181652   5.747945   4.272242
                   21         22         23         24         25
    21  O    0.000000
    22  H    0.975057   0.000000
    23  H    0.959977   1.545498   0.000000
    24  O    2.681772   2.924220   3.182990   0.000000
    25  H    3.234258   3.670957   3.694456   0.958501   0.000000
    26  H    1.719249   2.111196   2.285316   0.986575   1.567382
                   26
    26  H    0.000000
 Stoichiometry    C2H13F3O8
 Framework group  C1[X(C2H13F3O8)]
 Deg. of freedom    72
 Full point group                 C1      NOp   1
 Largest Abelian subgroup         C1      NOp   1
 Largest concise Abelian subgroup C1      NOp   1
                         Standard orientation:                         
 ---------------------------------------------------------------------
 Center     Atomic      Atomic             Coordinates (Angstroms)
 Number     Number       Type             X           Y           Z
 ---------------------------------------------------------------------
      1          6           0        1.798347    0.309659    0.262120
      2          8           0        0.933612   -0.114422    0.986502
      3          8           0        1.830494    1.435075   -0.365693
      4          1           0        0.980884    2.023000   -0.177020
      5          6           0        3.075250   -0.533271   -0.030504
      6          9           0        4.183028    0.114066    0.352847
      7          9           0        3.185212   -0.788973   -1.342596
      8          9           0        3.041484   -1.702761    0.608624
      9          8           0       -3.639474    0.405413    1.355993
     10          1           0       -3.836565    0.721176    2.239132
     11          1           0       -2.870729   -0.222359    1.430159
     12          8           0       -1.622707   -1.289059    1.202262
     13          1           0       -1.633918   -1.417753    0.239874
     14          1           0       -0.752855   -0.915439    1.401290
     15          8           0       -2.327213    1.587709   -0.784133
     16          1           0       -2.899972    1.378540   -0.025205
     17          1           0       -2.128042    0.724075   -1.185350
     18          8           0       -0.211728    2.857384    0.047202
     19          1           0       -0.177717    3.659876   -0.478708
     20          1           0       -1.026654    2.358408   -0.254781
     21          8           0       -4.616079   -1.312757   -0.567017
     22          1           0       -4.500997   -0.604395    0.093069
     23          1           0       -4.750265   -2.121226   -0.067090
     24          8           0       -2.132206   -1.086337   -1.552418
     25          1           0       -1.961017   -1.488275   -2.405567
     26          1           0       -3.088839   -1.218999   -1.350959
 ---------------------------------------------------------------------
 Rotational constants (GHZ):           0.8779613           0.2586232           0.2344014
 Standard basis: 6-31++G(d,p) (6D, 7F)
 There are   325 symmetry adapted cartesian basis functions of A   symmetry.
 There are   325 symmetry adapted basis functions of A   symmetry.
   325 basis functions,   520 primitive gaussians,   325 cartesian basis functions
    58 alpha electrons       58 beta electrons
       nuclear repulsion energy       975.7452772543 Hartrees.
 NAtoms=   26 NActive=   26 NUniq=   26 SFac= 1.00D+00 NAtFMM=   60 NAOKFM=F Big=F
 Integral buffers will be    131072 words long.
 Raffenetti 2 integral format.
 Two-electron integral symmetry is turned on.
 Nuclear repulsion after empirical dispersion term =      975.7317721699 Hartrees.
 One-electron integrals computed using PRISM.
 NBasis=   325 RedAO= T EigKep=  5.43D-05  NBF=   325
 NBsUse=   325 1.00D-06 EigRej= -1.00D+00 NBFU=   325
 Lowest energy guess from the checkpoint file:  "/local_scratch/slurm.5787714/Gau-2204665.chk"
 B after Tr=     0.000000   -0.000000   -0.000000
         Rot=    0.999984    0.005453    0.001708   -0.000085 Ang=   0.65 deg.
 B after Tr=    -0.000000   -0.000000    0.000000
         Rot=    0.999643   -0.024862   -0.009768    0.000693 Ang=  -3.06 deg.
 Requested convergence on RMS density matrix=1.00D-10 within 128 cycles.
 Requested convergence on MAX density matrix=1.00D-08.
 Requested convergence on             energy=1.00D-08.
 No special actions if energy rises.
 SCF Done:  E(RwB97XD) =  -985.241571829     A.U. after   14 cycles
            NFock= 14  Conv=0.53D-10     -V/T= 2.0082
 Calling FoFJK, ICntrl=      2127 FMM=F ISym2X=0 I1Cent= 0 IOpClX= 0 NMat=1 NMatS=1 NMatT=0.
 ***** Axes restored to original set *****
 -------------------------------------------------------------------
 Center     Atomic                   Forces (Hartrees/Bohr)
 Number     Number              X              Y              Z
 -------------------------------------------------------------------
      1        6          -0.002565629   -0.005225126    0.010271160
      2        8          -0.000092375   -0.003576327   -0.012890426
      3        8           0.003313638    0.013060589   -0.000487216
      4        1          -0.003285735   -0.007000384    0.004055503
      5        6          -0.000524534   -0.001984493   -0.000173973
      6        9          -0.001553108    0.002350505   -0.000294227
      7        9           0.002784485    0.001048597    0.000629157
      8        9           0.000240195    0.000594055   -0.002077628
      9        8           0.001150157   -0.002532026    0.001896056
     10        1           0.000411347    0.001583495   -0.001852914
     11        1          -0.003212903    0.000022430   -0.000503269
     12        8           0.001616570    0.000868492   -0.004775845
     13        1          -0.001710355   -0.001601470    0.003688329
     14        1           0.000231686   -0.000207242    0.002900737
     15        8          -0.000662698    0.000819136   -0.000364239
     16        1          -0.000485513    0.001290824   -0.000431139
     17        1           0.001043923   -0.000081273    0.001858358
     18        8           0.001153208   -0.002300670    0.002111393
     19        1           0.000164799    0.002421414   -0.000369768
     20        1          -0.000987762    0.001676805    0.000242751
     21        8           0.000816559    0.001548987    0.003548627
     22        1          -0.000096031   -0.000105609   -0.005068217
     23        1          -0.000296514   -0.000474495   -0.001222627
     24        8           0.000059672    0.001239594   -0.003200495
     25        1           0.000146848   -0.000689134    0.001958155
     26        1           0.002340070   -0.002746674    0.000551758
 -------------------------------------------------------------------
 Cartesian Forces:  Max     0.013060589 RMS     0.003174165

 GradGradGradGradGradGradGradGradGradGradGradGradGradGradGradGradGradGrad
 Berny optimization.
 Using GEDIIS/GDIIS optimizer.
 FormGI is forming the generalized inverse of G from B-inverse, IUseBI=4.
 Internal  Forces:  Max     0.012595143 RMS     0.001867615
 Search for a local minimum.
 Step number  10 out of a maximum of  156
 All quantities printed in internal units (Hartrees-Bohrs-Radians)
 Mixed Optimization -- RFO/linear search
 Update second derivatives using D2CorX and points    1    5    6    7    8
                                                      9    2   10
 ITU=  0  0  0  0  0  0  0 -1  1  0
 Use linear search instead of GDIIS.
     Eigenvalues ---   -0.00095   0.00012   0.00022   0.00036   0.00050
     Eigenvalues ---    0.00055   0.00067   0.00129   0.00231   0.00288
     Eigenvalues ---    0.00320   0.00432   0.00521   0.00639   0.00739
     Eigenvalues ---    0.00814   0.00860   0.00976   0.01111   0.01221
     Eigenvalues ---    0.01240   0.01362   0.01394   0.01510   0.01549
     Eigenvalues ---    0.01660   0.01812   0.01896   0.01972   0.02188
     Eigenvalues ---    0.02343   0.02453   0.02538   0.02856   0.03178
     Eigenvalues ---    0.03251   0.03691   0.03942   0.04473   0.04706
     Eigenvalues ---    0.05606   0.05836   0.05990   0.07340   0.07939
     Eigenvalues ---    0.08738   0.11659   0.13551   0.19578   0.20564
     Eigenvalues ---    0.21757   0.23264   0.25853   0.28335   0.36066
     Eigenvalues ---    0.37286   0.38581   0.40556   0.41313   0.43193
     Eigenvalues ---    0.46676   0.47873   0.49111   0.51428   0.54078
     Eigenvalues ---    0.56001   0.57065   0.57172   0.57717   0.57945
     Eigenvalues ---    0.60817   0.88589
 RFO step:  Lambda=-4.19521670D-03 EMin=-9.46298643D-04
 Quartic linear search produced a step of -0.01849.
 Maximum step size (   0.252) exceeded in Quadratic search.
    -- Step size scaled by   0.512
 Iteration  1 RMS(Cart)=  0.14574299 RMS(Int)=  0.00832139
 Iteration  2 RMS(Cart)=  0.01712300 RMS(Int)=  0.00111986
 Iteration  3 RMS(Cart)=  0.00033007 RMS(Int)=  0.00108550
 Iteration  4 RMS(Cart)=  0.00000108 RMS(Int)=  0.00108550
 Iteration  5 RMS(Cart)=  0.00000000 RMS(Int)=  0.00108550
 Variable       Old X    -DE/DX   Delta X   Delta X   Delta X     New X
                                 (Linear)    (Quad)   (Total)
    R1        2.27737   0.01260   0.00003   0.00381   0.00547   2.28284
    R2        2.43602   0.00783  -0.00003   0.00980   0.01065   2.44667
    R3        2.94376  -0.00293   0.00003  -0.01008  -0.01004   2.93371
    R4        3.61419  -0.00048  -0.00036  -0.02626  -0.02516   3.58903
    R5        1.98474  -0.00775   0.00012  -0.03337  -0.03422   1.95053
    R6        2.78297   0.00078  -0.00012   0.04430   0.04322   2.82619
    R7        2.53052   0.00187   0.00000   0.00212   0.00212   2.53264
    R8        2.53467   0.00222  -0.00001  -0.00094  -0.00095   2.53372
    R9        2.51932   0.00034   0.00001  -0.00249  -0.00248   2.51684
   R10        1.81107   0.00162  -0.00001   0.00155   0.00154   1.81261
   R11        1.88079   0.00122  -0.00001   0.00229   0.00300   1.88379
   R12        3.48528   0.00219   0.00001   0.05021   0.04957   3.53484
   R13        3.46233   0.00069  -0.00009   0.00132   0.00123   3.46356
   R14        3.13224   0.00021  -0.00001   0.00487   0.00567   3.13792
   R15        1.83496   0.00170  -0.00001   0.00083   0.00019   1.83515
   R16        1.82811   0.00131  -0.00001   0.00249   0.00359   1.83169
   R17        3.57075   0.00095   0.00002   0.01454   0.01393   3.58468
   R18        1.83972   0.00228  -0.00001   0.00046  -0.00038   1.83935
   R19        1.83849   0.00241  -0.00002   0.00079   0.00090   1.83938
   R20        3.02689   0.00193  -0.00004   0.03815   0.03722   3.06411
   R21        3.49080   0.00182  -0.00005   0.04943   0.04924   3.54005
   R22        1.81427   0.00188  -0.00001   0.00105   0.00104   1.81531
   R23        1.89376   0.00049   0.00000  -0.00674  -0.00764   1.88613
   R24        1.84259   0.00152  -0.00001   0.00293   0.00289   1.84548
   R25        1.81409   0.00111  -0.00001   0.00114   0.00113   1.81523
   R26        3.24891   0.00106  -0.00005   0.02119   0.02102   3.26993
   R27        1.81130   0.00169  -0.00001   0.00154   0.00153   1.81283
   R28        1.86436   0.00135  -0.00001   0.00013   0.00001   1.86437
    A1        2.23680  -0.00029  -0.00004  -0.00568  -0.00358   2.23322
    A2        2.10676   0.00019   0.00002   0.00368   0.00262   2.10938
    A3        1.93958   0.00009   0.00002   0.00206   0.00100   1.94059
    A4        2.71520  -0.00099   0.00000   0.15574   0.15685   2.87205
    A5        1.96172  -0.00127  -0.00003  -0.01577  -0.01599   1.94573
    A6        1.94201  -0.00262   0.00001  -0.01087  -0.01089   1.93112
    A7        1.93277  -0.00239   0.00004  -0.00150  -0.00147   1.93130
    A8        1.94321  -0.00254   0.00004  -0.00614  -0.00613   1.93708
    A9        1.88008   0.00265  -0.00003   0.00664   0.00659   1.88667
   A10        1.88365   0.00258  -0.00004   0.00554   0.00546   1.88911
   A11        1.87949   0.00278  -0.00003   0.00747   0.00744   1.88693
   A12        1.87339   0.00013  -0.00001   0.01012   0.01089   1.88428
   A13        2.21269  -0.00039   0.00001  -0.01534  -0.01590   2.19679
   A14        2.37471  -0.00088  -0.00001  -0.03764  -0.03859   2.33612
   A15        1.64979   0.00026  -0.00004  -0.00299  -0.00375   1.64604
   A16        1.63776   0.00114  -0.00004   0.04401   0.04406   1.68182
   A17        1.53392   0.00045   0.00006   0.02450   0.02500   1.55892
   A18        1.78531   0.00151   0.00003   0.02022   0.02040   1.80571
   A19        1.98252  -0.00122  -0.00008  -0.02814  -0.02548   1.95704
   A20        1.83949  -0.00031   0.00006  -0.00430  -0.00570   1.83379
   A21        2.73860  -0.00115  -0.00002  -0.02837  -0.02849   2.71011
   A22        2.71412   0.00149   0.00067   0.06770   0.06732   2.78144
   A23        1.82472  -0.00057   0.00001  -0.00346  -0.00260   1.82212
   A24        1.90016   0.00171  -0.00013   0.01256   0.00801   1.90817
   A25        1.97925   0.00014   0.00005   0.04385   0.04453   2.02378
   A26        2.77363   0.00029  -0.00005  -0.01033  -0.01212   2.76151
   A27        2.82882  -0.00056   0.00005  -0.02106  -0.02034   2.80848
   A28        1.94066   0.00055  -0.00002   0.04226   0.04261   1.98327
   A29        1.90769   0.00211   0.00023   0.05386   0.05040   1.95808
   A30        1.85452   0.00002  -0.00002   0.00093  -0.00116   1.85336
   A31        1.85019  -0.00069  -0.00001  -0.00422  -0.00429   1.84590
   A32        1.73577   0.00115   0.00001   0.00854   0.00859   1.74435
   A33        1.99057   0.00059   0.00001   0.00793   0.00768   1.99826
   A34        2.74539  -0.00116   0.00002  -0.01571  -0.01556   2.72983
   A35        1.55361   0.00030  -0.00007  -0.01267  -0.01512   1.53849
   A36        2.37983  -0.00065   0.00006  -0.02350  -0.02467   2.35516
   A37        1.60924   0.00080  -0.00003   0.04723   0.04802   1.65725
   A38        2.19869  -0.00052   0.00001  -0.01157  -0.01216   2.18653
   A39        1.66433   0.00114   0.00003   0.03668   0.03678   1.70111
   A40        1.87397  -0.00009  -0.00002   0.00389   0.00409   1.87806
   A41        2.86431  -0.00141   0.00002  -0.02374  -0.02391   2.84039
   A42        3.15474   0.00116   0.00010   0.00268  -0.00008   3.15467
   A43        3.08861  -0.00015   0.00003   0.00120   0.00259   3.09120
   A44        3.15588  -0.00023   0.00021   0.03181   0.03038   3.18626
   A45        3.16672   0.00030  -0.00020  -0.02716  -0.02756   3.13916
   A46        3.36088   0.00147   0.00002   0.02864   0.02928   3.39016
   A47        3.10816  -0.00011   0.00011   0.01573   0.01736   3.12551
    D1        1.35614  -0.00057  -0.00063   0.03131   0.03084   1.38698
    D2       -1.77459  -0.00055  -0.00066   0.02303   0.02227  -1.75232
    D3        0.01695  -0.00027   0.00016   0.00597   0.00547   0.02242
    D4       -3.13466  -0.00029   0.00019   0.01363   0.01337  -3.12129
    D5       -2.10274   0.00005   0.00003   0.05335   0.05349  -2.04926
    D6        2.08990   0.00003   0.00004   0.05315   0.05331   2.14322
    D7       -0.00067  -0.00019   0.00002   0.04880   0.04896   0.04829
    D8        1.04801   0.00008   0.00000   0.04641   0.04627   1.09428
    D9       -1.04253   0.00006   0.00001   0.04622   0.04610  -0.99643
   D10       -3.13311  -0.00017  -0.00001   0.04186   0.04175  -3.09136
   D11       -0.06494  -0.00017   0.00010  -0.12570  -0.12644  -0.19138
   D12       -3.07890  -0.00020  -0.00006   0.10110   0.09850  -2.98040
   D13       -1.04378   0.00130   0.00009   0.16611   0.16645  -0.87733
   D14       -3.11896  -0.00026  -0.00002  -0.02036  -0.01951  -3.13847
   D15       -1.17966  -0.00039   0.00004  -0.02840  -0.02844  -1.20811
   D16       -0.83352  -0.00042  -0.00004  -0.03609  -0.03629  -0.86981
   D17        1.10577  -0.00055   0.00001  -0.04413  -0.04523   1.06054
   D18        0.70077   0.00002   0.00002  -0.01144  -0.01162   0.68915
   D19        2.64006  -0.00010   0.00008  -0.01948  -0.02056   2.61950
   D20        2.38706   0.00080  -0.00005   0.03041   0.03018   2.41724
   D21        0.36913   0.00057  -0.00001   0.02642   0.02604   0.39517
   D22       -1.26596  -0.00060   0.00003  -0.01973  -0.02011  -1.28607
   D23       -2.28113  -0.00134   0.00004  -0.06190  -0.06086  -2.34199
   D24       -0.18672  -0.00031  -0.00003  -0.01682  -0.01718  -0.20390
   D25        1.46082  -0.00006  -0.00006  -0.01964  -0.01954   1.44128
   D26        0.18231  -0.00056  -0.00005  -0.01914  -0.01833   0.16398
   D27       -1.89463   0.00026   0.00001   0.00507   0.00353  -1.89110
   D28       -1.72950  -0.00002  -0.00010   0.04972   0.04811  -1.68139
   D29        0.21082   0.00103  -0.00007   0.05816   0.05727   0.26809
   D30        0.65462   0.00124   0.00010   0.06566   0.06469   0.71931
   D31       -3.07283  -0.00033   0.00010  -0.01897  -0.01895  -3.09178
   D32       -1.00912   0.00010   0.00007   0.03007   0.02959  -0.97953
   D33        0.46094   0.00039   0.00010   0.00931   0.00953   0.47047
   D34       -1.65948  -0.00033   0.00010  -0.04673  -0.04601  -1.70549
   D35        0.11070  -0.00024  -0.00018   0.01980   0.01983   0.13053
   D36        2.17809   0.00155  -0.00030   0.05606   0.05268   2.23076
   D37        1.99052  -0.00036  -0.00024  -0.04921  -0.05174   1.93878
   D38       -2.20643   0.00133  -0.00011   0.03529   0.03430  -2.17214
   D39       -0.04070  -0.00082  -0.00023  -0.08315  -0.08569  -0.12639
   D40        2.04554   0.00087  -0.00010   0.00135   0.00034   2.04588
   D41       -1.00419  -0.00022   0.00007  -0.06602  -0.06718  -1.07136
   D42        2.62847   0.00121   0.00004   0.01087   0.00994   2.63841
   D43        0.60361   0.00060   0.00003  -0.02026  -0.02118   0.58243
   D44        1.34378   0.00041  -0.00000   0.03081   0.03104   1.37483
   D45       -0.72493  -0.00048  -0.00001   0.02002   0.02052  -0.70441
   D46        0.53830   0.00018   0.00002  -0.01498  -0.01498   0.52332
   D47       -1.42279   0.00012   0.00002  -0.01769  -0.01766  -1.44044
   D48        0.46273   0.00060  -0.00001   0.00742   0.00697   0.46971
   D49       -1.09440   0.00019   0.00006   0.01439   0.01465  -1.07975
   D50        2.91361   0.00025   0.00003   0.00782   0.00788   2.92149
         Item               Value     Threshold  Converged?
 Maximum Force            0.012595     0.000015     NO 
 RMS     Force            0.001868     0.000010     NO 
 Maximum Displacement     0.687585     0.000060     NO 
 RMS     Displacement     0.158234     0.000040     NO 
 Predicted change in Energy=-1.884173D-03
 GradGradGradGradGradGradGradGradGradGradGradGradGradGradGradGradGradGrad

                          Input orientation:                          
 ---------------------------------------------------------------------
 Center     Atomic      Atomic             Coordinates (Angstroms)
 Number     Number       Type             X           Y           Z
 ---------------------------------------------------------------------
      1          6           0       -1.085932   -0.639051    1.616810
      2          8           0       -0.825552   -0.952622    0.479619
      3          8           0       -0.903204    0.508326    2.188165
      4          1           0       -0.501317    1.197159    1.532895
      5          6           0       -1.717357   -1.661213    2.599967
      6          9           0       -2.931235   -1.251038    2.992954
      7          9           0       -0.951801   -1.802453    3.691611
      8          9           0       -1.846512   -2.856707    2.027301
      9          8           0        1.560092    0.359261   -3.191092
     10          1           0        0.944854    0.669851   -3.858221
     11          1           0        1.141012   -0.414637   -2.722922
     12          8           0        0.778141   -1.693291   -1.727596
     13          1           0        1.567047   -1.774440   -1.167139
     14          1           0        0.054944   -1.486390   -1.116287
     15          8           0        2.211139    1.374486   -0.666546
     16          1           0        2.006942    1.254501   -1.610631
     17          1           0        2.576865    0.516828   -0.387090
     18          8           0        0.073234    2.209940    0.594356
     19          1           0        0.348284    3.022747    1.026194
     20          1           0        0.876671    1.864841    0.113121
     21          8           0        3.977300   -0.954351   -3.032353
     22          1           0        3.255617   -0.334128   -3.251949
     23          1           0        3.818139   -1.738563   -3.563753
     24          8           0        3.242350   -1.232723   -0.461266
     25          1           0        3.873108   -1.612134    0.153931
     26          1           0        3.686553   -1.163793   -1.339490
 ---------------------------------------------------------------------
                    Distance matrix (angstroms):
                    1          2          3          4          5
     1  C    0.000000
     2  O    1.208026   0.000000
     3  O    1.294724   2.249339   0.000000
     4  H    1.928856   2.415798   1.032174   0.000000
     5  C    1.552453   2.406927   2.353577   3.284462   0.000000
     6  F    2.381899   3.292386   2.802847   3.745656   1.340216
     7  F    2.382498   3.324913   2.757247   3.722991   1.340787
     8  F    2.380122   2.657672   3.498450   4.299746   1.331853
     9  O    5.577991   4.570170   5.918315   5.221832   6.954161
    10  H    5.984419   4.958186   6.324570   5.606567   7.364063
    11  H    4.882920   3.796455   5.399023   4.838089   6.169066
    12  O    3.971302   2.827052   4.796584   4.541202   4.995633
    13  H    4.009710   3.018563   4.750918   4.516494   4.999122
    14  H    3.080486   1.899235   3.976976   3.811696   4.120941
    15  O    4.487619   3.993822   4.312625   3.496627   5.942950
    16  H    4.854667   4.154945   4.843200   4.021991   6.332530
    17  H    4.332177   3.806167   4.329306   3.691124   5.666279
    18  O    3.241270   3.289799   2.527676   1.495556   4.713228
    19  H    3.976753   4.180932   3.039525   2.076376   5.355662
    20  H    3.518859   3.312096   3.051868   2.088159   5.034525
    21  O    6.881167   5.949903   7.294694   6.747481   8.040635
    22  H    6.530454   5.564447   6.899301   6.273286   7.793366
    23  H    7.217830   6.207288   7.773297   7.297396   8.284875
    24  O    4.837858   4.184680   5.218846   4.888358   5.844095
    25  H    5.261082   4.755884   5.607817   5.378593   6.102360
    26  H    5.638411   4.869583   6.025462   5.600263   6.705892
                    6          7          8          9         10
     6  F    0.000000
     7  F    2.170331   0.000000
     8  F    2.165013   2.163767   0.000000
     9  O    7.810729   7.638993   7.012776   0.000000
    10  H    8.102621   8.167591   7.407274   0.959190   0.000000
    11  H    7.067813   6.888550   6.119937   0.996859   1.582244
    12  O    6.019855   5.689677   4.726690   2.639362   3.186188
    13  H    6.149378   5.472918   4.798764   2.940938   3.688307
    14  H    5.085126   4.922327   3.921154   3.158594   3.599934
    15  O    6.835884   6.252252   6.451693   2.797835   3.505250
    16  H    7.201133   6.798007   6.707138   1.870558   2.553724
    17  H    6.699941   5.870805   6.064345   2.986818   3.838701
    18  O    5.172859   5.171361   5.604433   4.468263   4.791350
    19  H    5.734860   5.663675   6.355102   5.133044   5.454312
    20  H    5.701078   5.440399   5.776922   3.694815   4.147795
    21  O    9.171707   8.380156   7.945807   2.755662   3.537771
    22  H    8.838363   8.250537   7.763092   1.832839   2.591365
    23  H    9.422427   8.683128   8.037313   3.104597   3.760711
    24  O    7.074257   5.929745   5.892945   3.579994   4.520795
    25  H    7.381701   5.985912   6.145936   4.519471   5.466213
    26  H    7.910296   6.872713   6.694479   3.204678   4.150081
                   11         12         13         14         15
    11  H    0.000000
    12  O    1.660513   0.000000
    13  H    2.109747   0.971118   0.000000
    14  H    2.215734   0.969289   1.540135   0.000000
    15  O    2.928278   3.548319   3.252874   3.610548   0.000000
    16  H    2.184730   3.195796   3.092682   3.401053   0.973340
    17  H    2.895757   3.149125   2.622616   3.302226   0.973360
    18  O    4.362669   4.596038   4.605391   4.073020   2.618872
    19  H    5.147804   5.478061   5.413787   5.000859   3.008714
    20  H    3.648154   4.007274   3.919190   3.662981   1.621459
    21  O    2.903717   3.533135   3.156088   4.397642   3.760300
    22  H    2.181263   3.210741   3.045029   4.016599   3.270261
    23  H    3.102707   3.551775   3.288231   4.496145   4.546135
    24  O    3.193740   2.808565   1.896932   3.263886   2.811242
    25  H    4.144228   3.622920   2.662608   4.025871   3.515000
    26  H    2.992474   2.981586   2.212442   3.652735   3.012069
                   16         17         18         19         20
    16  H    0.000000
    17  H    1.538190   0.000000
    18  O    3.084487   3.177740   0.000000
    19  H    3.581995   3.639172   0.960620   0.000000
    20  H    2.149732   2.226658   0.998094   1.566411   0.000000
    21  O    3.283692   3.335117   6.197378   6.742320   5.239823
    22  H    2.603240   3.064677   5.603027   6.166336   4.671032
    23  H    4.006689   4.088855   6.848713   7.468439   5.929262
    24  O    3.005588   1.873313   4.796828   5.356975   3.939703
    25  H    3.848877   2.550574   5.407519   5.887898   4.590169
    26  H    2.956815   2.227770   5.308286   5.853854   4.379284
                   21         22         23         24         25
    21  O    0.000000
    22  H    0.976588   0.000000
    23  H    0.960576   1.544697   0.000000
    24  O    2.688519   2.931818   3.195752   0.000000
    25  H    3.255141   3.689798   3.720239   0.959309   0.000000
    26  H    1.730372   2.128743   2.301092   0.986582   1.570387
                   26
    26  H    0.000000
 Stoichiometry    C2H13F3O8
 Framework group  C1[X(C2H13F3O8)]
 Deg. of freedom    72
 Full point group                 C1      NOp   1
 Largest Abelian subgroup         C1      NOp   1
 Largest concise Abelian subgroup C1      NOp   1
                         Standard orientation:                         
 ---------------------------------------------------------------------
 Center     Atomic      Atomic             Coordinates (Angstroms)
 Number     Number       Type             X           Y           Z
 ---------------------------------------------------------------------
      1          6           0        1.856334    0.265852    0.186458
      2          8           0        0.904873   -0.218820    0.751385
      3          8           0        1.965420    1.455984   -0.311535
      4          1           0        1.108746    2.010520   -0.156667
      5          6           0        3.158742   -0.552246   -0.024628
      6          9           0        4.185861    0.020355    0.618284
      7          9           0        3.468612   -0.620301   -1.327340
      8          9           0        3.020882   -1.795140    0.433676
      9          8           0       -3.570466    0.362046    1.472764
     10          1           0       -3.698202    0.638983    2.382178
     11          1           0       -2.824993   -0.299522    1.454703
     12          8           0       -1.650681   -1.394716    1.031799
     13          1           0       -1.753391   -1.475984    0.069553
     14          1           0       -0.757656   -1.040648    1.160886
     15          8           0       -2.327162    1.635450   -0.686060
     16          1           0       -2.860322    1.411686    0.096922
     17          1           0       -2.227507    0.791322   -1.160346
     18          8           0       -0.121794    2.830697    0.066420
     19          1           0       -0.121575    3.663469   -0.412415
     20          1           0       -0.950919    2.349826   -0.211981
     21          8           0       -4.848884   -1.143829   -0.448605
     22          1           0       -4.629730   -0.492040    0.244841
     23          1           0       -5.003386   -1.972628    0.011751
     24          8           0       -2.440400   -1.008156   -1.635589
     25          1           0       -2.349691   -1.361343   -2.522891
     26          1           0       -3.387270   -1.098752   -1.373720
 ---------------------------------------------------------------------
 Rotational constants (GHZ):           0.8939809           0.2460113           0.2236251
 Standard basis: 6-31++G(d,p) (6D, 7F)
 There are   325 symmetry adapted cartesian basis functions of A   symmetry.
 There are   325 symmetry adapted basis functions of A   symmetry.
   325 basis functions,   520 primitive gaussians,   325 cartesian basis functions
    58 alpha electrons       58 beta electrons
       nuclear repulsion energy       967.9627815104 Hartrees.
 NAtoms=   26 NActive=   26 NUniq=   26 SFac= 1.00D+00 NAtFMM=   60 NAOKFM=F Big=F
 Integral buffers will be    131072 words long.
 Raffenetti 2 integral format.
 Two-electron integral symmetry is turned on.
 Nuclear repulsion after empirical dispersion term =      967.9495378992 Hartrees.
 One-electron integrals computed using PRISM.
 NBasis=   325 RedAO= T EigKep=  5.07D-05  NBF=   325
 NBsUse=   325 1.00D-06 EigRej= -1.00D+00 NBFU=   325
 Initial guess from the checkpoint file:  "/local_scratch/slurm.5787714/Gau-2204665.chk"
 B after Tr=    -0.000000    0.000000   -0.000000
         Rot=    0.999614   -0.026299   -0.003093    0.008454 Ang=  -3.19 deg.
 ExpMin= 3.60D-02 ExpMax= 7.00D+03 ExpMxC= 1.05D+03 IAcc=3 IRadAn=         5 AccDes= 0.00D+00
 Harris functional with IExCor= 4639 and IRadAn=       5 diagonalized for initial guess.
 HarFok:  IExCor= 4639 AccDes= 0.00D+00 IRadAn=         5 IDoV= 1 UseB2=F ITyADJ=14
 ICtDFT=  3500011 ScaDFX=  1.000000  1.000000  1.000000  1.000000
 FoFCou: FMM=F IPFlag=           0 FMFlag=      100000 FMFlg1=           0
         NFxFlg=           0 DoJE=T BraDBF=F KetDBF=T FulRan=T
         wScrn=  0.000000 ICntrl=       500 IOpCl=  0 I1Cent=   200000004 NGrid=           0
         NMat0=    1 NMatS0=      1 NMatT0=    0 NMatD0=    1 NMtDS0=    0 NMtDT0=    0
 Petite list used in FoFCou.
 Requested convergence on RMS density matrix=1.00D-10 within 128 cycles.
 Requested convergence on MAX density matrix=1.00D-08.
 Requested convergence on             energy=1.00D-08.
 No special actions if energy rises.
 SCF Done:  E(RwB97XD) =  -985.243271271     A.U. after   17 cycles
            NFock= 17  Conv=0.37D-10     -V/T= 2.0082
 Calling FoFJK, ICntrl=      2127 FMM=F ISym2X=0 I1Cent= 0 IOpClX= 0 NMat=1 NMatS=1 NMatT=0.
 ***** Axes restored to original set *****
 -------------------------------------------------------------------
 Center     Atomic                   Forces (Hartrees/Bohr)
 Number     Number              X              Y              Z
 -------------------------------------------------------------------
      1        6          -0.001823157   -0.001402700    0.005675984
      2        8           0.000793892   -0.001820728   -0.006643562
      3        8           0.000524905    0.003862370    0.000299848
      4        1          -0.001352037   -0.001861278    0.000684461
      5        6           0.000234452   -0.000154723   -0.000726193
      6        9          -0.000825892    0.000640540    0.000101964
      7        9           0.000829958    0.000152885    0.000876587
      8        9          -0.000025763   -0.000414821   -0.000537104
      9        8           0.000531935   -0.002050326    0.001532589
     10        1           0.000341382    0.000711932   -0.000796310
     11        1          -0.001430595    0.000807213   -0.000802129
     12        8          -0.000775929    0.001124760   -0.002466113
     13        1          -0.000275638   -0.000818086    0.002371548
     14        1           0.001115810   -0.000773283    0.001130918
     15        8          -0.000076247   -0.000092671   -0.000486367
     16        1          -0.000526451    0.000702586    0.000003186
     17        1           0.000430578    0.000625064    0.001005388
     18        8           0.001225821   -0.000172799    0.001641769
     19        1          -0.000203680    0.001215995   -0.000404855
     20        1          -0.000378711    0.000641610   -0.000133282
     21        8           0.000340472    0.001699585    0.002179067
     22        1          -0.000217600   -0.000978301   -0.003259948
     23        1          -0.000043281   -0.000086002   -0.000565071
     24        8           0.000613880    0.000889587   -0.002200725
     25        1          -0.000093567   -0.000250161    0.000959649
     26        1           0.001065462   -0.002198246    0.000558701
 -------------------------------------------------------------------
 Cartesian Forces:  Max     0.006643562 RMS     0.001524376

 GradGradGradGradGradGradGradGradGradGradGradGradGradGradGradGradGradGrad
 Berny optimization.
 Using GEDIIS/GDIIS optimizer.
 FormGI is forming the generalized inverse of G from B-inverse, IUseBI=4.
 Internal  Forces:  Max     0.006730104 RMS     0.000845820
 Search for a local minimum.
 Step number  11 out of a maximum of  156
 All quantities printed in internal units (Hartrees-Bohrs-Radians)
 Mixed Optimization -- En-DIIS/RFO-DIIS
 Update second derivatives using D2CorX and points    3    2   10   11
 DE= -1.70D-03 DEPred=-1.88D-03 R= 9.02D-01
 TightC=F SS=  1.41D+00  RLast= 4.22D-01 DXNew= 4.2426D-01 1.2669D+00
 Trust test= 9.02D-01 RLast= 4.22D-01 DXMaxT set to 4.24D-01
 ITU=  1  0  0  0  0  0  0  0 -1  1  0
 Use linear search instead of GDIIS.
     Eigenvalues ---   -0.00125   0.00012   0.00022   0.00036   0.00050
     Eigenvalues ---    0.00055   0.00067   0.00130   0.00231   0.00285
     Eigenvalues ---    0.00315   0.00428   0.00525   0.00623   0.00735
     Eigenvalues ---    0.00828   0.00860   0.00973   0.01131   0.01217
     Eigenvalues ---    0.01236   0.01343   0.01362   0.01401   0.01536
     Eigenvalues ---    0.01563   0.01807   0.01901   0.01956   0.02198
     Eigenvalues ---    0.02350   0.02454   0.02531   0.02851   0.03173
     Eigenvalues ---    0.03252   0.03693   0.03932   0.04448   0.04687
     Eigenvalues ---    0.05596   0.05827   0.05971   0.07301   0.07920
     Eigenvalues ---    0.08684   0.11653   0.13535   0.19566   0.20417
     Eigenvalues ---    0.21757   0.23274   0.25868   0.33912   0.36957
     Eigenvalues ---    0.37304   0.38600   0.40478   0.41309   0.43237
     Eigenvalues ---    0.46708   0.48046   0.49080   0.51265   0.54113
     Eigenvalues ---    0.55947   0.57046   0.57156   0.57707   0.57900
     Eigenvalues ---    0.59879   0.80632
 RFO step:  Lambda=-1.46295941D-03 EMin=-1.25284410D-03
 Quartic linear search produced a step of  1.01511.
 Maximum step size (   0.424) exceeded in Quadratic search.
    -- Step size scaled by   0.701
 Iteration  1 RMS(Cart)=  0.10501187 RMS(Int)=  0.00829856
 Iteration  2 RMS(Cart)=  0.00799472 RMS(Int)=  0.00283482
 Iteration  3 RMS(Cart)=  0.00021850 RMS(Int)=  0.00283318
 Iteration  4 RMS(Cart)=  0.00000151 RMS(Int)=  0.00283318
 Iteration  5 RMS(Cart)=  0.00000003 RMS(Int)=  0.00283318
 Variable       Old X    -DE/DX   Delta X   Delta X   Delta X     New X
                                 (Linear)    (Quad)   (Total)
    R1        2.28284   0.00673   0.00555  -0.00047   0.00910   2.29194
    R2        2.44667   0.00314   0.01081  -0.00019   0.01250   2.45917
    R3        2.93371  -0.00041  -0.01020   0.00314  -0.00706   2.92665
    R4        3.58903  -0.00004  -0.02554  -0.02532  -0.04688   3.54216
    R5        1.95053  -0.00106  -0.03473  -0.00805  -0.04540   1.90512
    R6        2.82619   0.00114   0.04388   0.05425   0.09564   2.92183
    R7        2.53264   0.00097   0.00215  -0.00052   0.00164   2.53428
    R8        2.53372   0.00117  -0.00097   0.00748   0.00652   2.54024
    R9        2.51684   0.00061  -0.00252   0.00045  -0.00207   2.51477
   R10        1.81261   0.00057   0.00156   0.00059   0.00215   1.81476
   R11        1.88379  -0.00029   0.00304  -0.00777  -0.00299   1.88080
   R12        3.53484   0.00129   0.05032   0.03588   0.08374   3.61858
   R13        3.46356   0.00038   0.00125  -0.00142  -0.00036   3.46321
   R14        3.13792   0.00022   0.00576  -0.00132   0.00632   3.14424
   R15        1.83515   0.00148   0.00019   0.00741   0.00783   1.84298
   R16        1.83169  -0.00015   0.00364  -0.00411   0.00323   1.83492
   R17        3.58468   0.00052   0.01414   0.03339   0.04801   3.63269
   R18        1.83935   0.00112  -0.00038   0.00404   0.00115   1.84049
   R19        1.83938   0.00083   0.00091  -0.00027   0.00128   1.84066
   R20        3.06411   0.00122   0.03778   0.03380   0.06815   3.13227
   R21        3.54005   0.00116   0.04999   0.02387   0.07420   3.61425
   R22        1.81531   0.00079   0.00106   0.00001   0.00107   1.81638
   R23        1.88613   0.00078  -0.00775   0.00011  -0.01109   1.87504
   R24        1.84548   0.00033   0.00294   0.00013   0.00265   1.84814
   R25        1.81523   0.00039   0.00115   0.00013   0.00128   1.81651
   R26        3.26993   0.00054   0.02134   0.00540   0.02590   3.29583
   R27        1.81283   0.00065   0.00155   0.00092   0.00247   1.81530
   R28        1.86437   0.00021   0.00001  -0.00201  -0.00267   1.86170
    A1        2.23322  -0.00069  -0.00364  -0.00591  -0.00037   2.23285
    A2        2.10938   0.00040   0.00266   0.00561   0.00366   2.11304
    A3        1.94059   0.00029   0.00102   0.00028  -0.00330   1.93729
    A4        2.87205  -0.00052   0.15922  -0.36389  -0.20021   2.67184
    A5        1.94573   0.00002  -0.01623   0.03226   0.02085   1.96658
    A6        1.93112  -0.00057  -0.01106   0.00847  -0.00263   1.92849
    A7        1.93130  -0.00036  -0.00149  -0.00773  -0.00924   1.92205
    A8        1.93708  -0.00028  -0.00622   0.00463  -0.00162   1.93545
    A9        1.88667   0.00038   0.00669  -0.00325   0.00340   1.89008
   A10        1.88911   0.00041   0.00554   0.00001   0.00550   1.89461
   A11        1.88693   0.00046   0.00755  -0.00241   0.00513   1.89205
   A12        1.88428  -0.00009   0.01106   0.00032   0.01422   1.89850
   A13        2.19679  -0.00026  -0.01614   0.00288  -0.01403   2.18276
   A14        2.33612  -0.00052  -0.03917  -0.04020  -0.08223   2.25389
   A15        1.64604   0.00026  -0.00381  -0.00139  -0.00823   1.63781
   A16        1.68182   0.00081   0.04472   0.03699   0.08248   1.76431
   A17        1.55892   0.00027   0.02538   0.01862   0.04406   1.60298
   A18        1.80571   0.00058   0.02070   0.00980   0.02879   1.83449
   A19        1.95704  -0.00012  -0.02587   0.07134   0.05477   2.01181
   A20        1.83379  -0.00018  -0.00579   0.01095   0.00036   1.83415
   A21        2.71011  -0.00061  -0.02892  -0.01566  -0.04378   2.66633
   A22        2.78144   0.00094   0.06834   0.08526   0.15606   2.93750
   A23        1.82212  -0.00031  -0.00264  -0.00765  -0.00733   1.81479
   A24        1.90817   0.00075   0.00813   0.05012   0.04971   1.95789
   A25        2.02378   0.00018   0.04520  -0.06032  -0.01347   2.01031
   A26        2.76151  -0.00010  -0.01230  -0.00889  -0.02491   2.73660
   A27        2.80848  -0.00022  -0.02065   0.00474  -0.01626   2.79222
   A28        1.98327   0.00055   0.04325   0.01003   0.05122   2.03450
   A29        1.95808   0.00092   0.05116   0.00753   0.05032   2.00841
   A30        1.85336   0.00022  -0.00117   0.01335   0.00878   1.86214
   A31        1.84590  -0.00037  -0.00436  -0.00167  -0.00672   1.83918
   A32        1.74435   0.00057   0.00872   0.00952   0.01788   1.76223
   A33        1.99826   0.00030   0.00780   0.01102   0.01760   2.01586
   A34        2.72983  -0.00048  -0.01579   0.00538  -0.01054   2.71930
   A35        1.53849   0.00007  -0.01535   0.00179  -0.01834   1.52015
   A36        2.35516  -0.00040  -0.02504  -0.00915  -0.03873   2.31643
   A37        1.65725   0.00050   0.04874   0.02438   0.07403   1.73128
   A38        2.18653  -0.00030  -0.01234  -0.02091  -0.03632   2.15021
   A39        1.70111   0.00068   0.03733   0.01553   0.05271   1.75381
   A40        1.87806  -0.00005   0.00415   0.00550   0.01034   1.88839
   A41        2.84039  -0.00080  -0.02427  -0.01526  -0.03985   2.80054
   A42        3.15467   0.00029  -0.00008   0.04281   0.04284   3.19751
   A43        3.09120   0.00014   0.00263   0.00316   0.00902   3.10022
   A44        3.18626  -0.00019   0.03084  -0.06386  -0.03791   3.14835
   A45        3.13916   0.00019  -0.02798   0.05062   0.02042   3.15958
   A46        3.39016   0.00078   0.02973   0.03171   0.06439   3.45456
   A47        3.12551  -0.00001   0.01762  -0.01587   0.00638   3.13190
    D1        1.38698  -0.00027   0.03131  -0.16729  -0.13376   1.25321
    D2       -1.75232  -0.00030   0.02261  -0.15621  -0.13149  -1.88381
    D3        0.02242  -0.00024   0.00555  -0.02241  -0.01481   0.00760
    D4       -3.12129  -0.00022   0.01357  -0.03260  -0.01689  -3.13818
    D5       -2.04926  -0.00004   0.05430  -0.10988  -0.05552  -2.10478
    D6        2.14322   0.00008   0.05412  -0.10629  -0.05212   2.09110
    D7        0.04829  -0.00008   0.04970  -0.10120  -0.05142  -0.00312
    D8        1.09428  -0.00006   0.04697  -0.10050  -0.05360   1.04067
    D9       -0.99643   0.00006   0.04679  -0.09692  -0.05020  -1.04663
   D10       -3.09136  -0.00010   0.04238  -0.09182  -0.04950  -3.14085
   D11       -0.19138  -0.00020  -0.12835   0.22428   0.09308  -0.09830
   D12       -2.98040  -0.00044   0.09999  -0.21265  -0.11511  -3.09551
   D13       -0.87733   0.00088   0.16896  -0.19843  -0.02598  -0.90331
   D14       -3.13847  -0.00023  -0.01980  -0.02862  -0.04603   3.09869
   D15       -1.20811  -0.00024  -0.02887   0.01196  -0.01511  -1.22322
   D16       -0.86981  -0.00032  -0.03684  -0.01942  -0.05513  -0.92494
   D17        1.06054  -0.00033  -0.04591   0.02115  -0.02421   1.03634
   D18        0.68915  -0.00006  -0.01180  -0.00128  -0.01315   0.67600
   D19        2.61950  -0.00007  -0.02087   0.03930   0.01777   2.63727
   D20        2.41724   0.00046   0.03064   0.05809   0.08890   2.50615
   D21        0.39517   0.00048   0.02643   0.05758   0.08321   0.47839
   D22       -1.28607  -0.00035  -0.02042   0.01910  -0.00259  -1.28866
   D23       -2.34199  -0.00077  -0.06178  -0.07271  -0.13008  -2.47207
   D24       -0.20390  -0.00033  -0.01744  -0.05736  -0.07576  -0.27966
   D25        1.44128  -0.00004  -0.01983  -0.05682  -0.07549   1.36579
   D26        0.16398  -0.00025  -0.01861  -0.02157  -0.03775   0.12623
   D27       -1.89110  -0.00029   0.00358  -0.10981  -0.11291  -2.00401
   D28       -1.68139  -0.00008   0.04884  -0.11307  -0.06843  -1.74982
   D29        0.26809   0.00045   0.05814  -0.06342  -0.00729   0.26080
   D30        0.71931   0.00063   0.06566   0.02669   0.08770   0.80702
   D31       -3.09178  -0.00031  -0.01924  -0.02045  -0.03897  -3.13075
   D32       -0.97953  -0.00005   0.03004   0.01147   0.03842  -0.94111
   D33        0.47047   0.00029   0.00967   0.00145   0.01171   0.48218
   D34       -1.70549  -0.00015  -0.04671   0.05041   0.00427  -1.70122
   D35        0.13053  -0.00011   0.02013  -0.09678  -0.07584   0.05469
   D36        2.23076   0.00072   0.05347  -0.07445  -0.02660   2.20417
   D37        1.93878  -0.00072  -0.05252  -0.06435  -0.12148   1.81730
   D38       -2.17214   0.00067   0.03482  -0.04491  -0.01127  -2.18341
   D39       -0.12639  -0.00098  -0.08699  -0.04121  -0.13061  -0.25700
   D40        2.04588   0.00042   0.00035  -0.02177  -0.02041   2.02547
   D41       -1.07136  -0.00023  -0.06819   0.07707   0.00805  -1.06331
   D42        2.63841   0.00064   0.01009   0.11148   0.11816   2.75658
   D43        0.58243   0.00027  -0.02150   0.10156   0.07901   0.66143
   D44        1.37483   0.00034   0.03151   0.08357   0.11609   1.49091
   D45       -0.70441  -0.00010   0.02083   0.06805   0.09154  -0.61287
   D46        0.52332  -0.00005  -0.01521  -0.07224  -0.08853   0.43479
   D47       -1.44044  -0.00006  -0.01792  -0.07987  -0.09805  -1.53849
   D48        0.46971   0.00031   0.00708   0.04599   0.05232   0.52202
   D49       -1.07975   0.00011   0.01487   0.03973   0.05317  -1.02658
   D50        2.92149   0.00012   0.00800   0.05286   0.06068   2.98217
         Item               Value     Threshold  Converged?
 Maximum Force            0.006730     0.000015     NO 
 RMS     Force            0.000846     0.000010     NO 
 Maximum Displacement     0.472945     0.000060     NO 
 RMS     Displacement     0.102997     0.000040     NO 
 Predicted change in Energy=-1.528168D-03
 GradGradGradGradGradGradGradGradGradGradGradGradGradGradGradGradGradGrad

                          Input orientation:                          
 ---------------------------------------------------------------------
 Center     Atomic      Atomic             Coordinates (Angstroms)
 Number     Number       Type             X           Y           Z
 ---------------------------------------------------------------------
      1          6           0       -1.192959   -0.683809    1.622974
      2          8           0       -1.011870   -0.990673    0.463652
      3          8           0       -0.917655    0.447953    2.203321
      4          1           0       -0.512410    1.120516    1.571025
      5          6           0       -1.816948   -1.684777    2.626582
      6          9           0       -2.949272   -1.186376    3.144210
      7          9           0       -0.960854   -1.922728    3.635272
      8          9           0       -2.096784   -2.841559    2.031215
      9          8           0        1.578573    0.284351   -3.229337
     10          1           0        0.993034    0.580810   -3.930400
     11          1           0        1.124127   -0.437181   -2.716069
     12          8           0        0.785027   -1.646593   -1.624850
     13          1           0        1.590188   -1.731470   -1.081113
     14          1           0        0.073846   -1.448359   -0.994164
     15          8           0        2.230667    1.445562   -0.725362
     16          1           0        2.021242    1.295498   -1.664613
     17          1           0        2.636392    0.607968   -0.438009
     18          8           0        0.112283    2.210907    0.670231
     19          1           0        0.355263    3.035895    1.099460
     20          1           0        0.901610    1.920178    0.143968
     21          8           0        4.025419   -0.974535   -3.115536
     22          1           0        3.279838   -0.386397   -3.349351
     23          1           0        3.891694   -1.773588   -3.632878
     24          8           0        3.340117   -1.168604   -0.518702
     25          1           0        3.961460   -1.517969    0.125240
     26          1           0        3.787352   -1.144617   -1.396176
 ---------------------------------------------------------------------
                    Distance matrix (angstroms):
                    1          2          3          4          5
     1  C    0.000000
     2  O    1.212843   0.000000
     3  O    1.301337   2.259418   0.000000
     4  H    1.929102   2.435745   1.008148   0.000000
     5  C    1.548719   2.410021   2.352959   3.268898   0.000000
     6  F    2.377261   3.313189   2.771962   3.706071   1.341082
     7  F    2.374476   3.306131   2.769924   3.704531   1.344237
     8  F    2.374752   2.657079   3.498693   4.291859   1.330757
     9  O    5.671301   4.687670   5.980944   5.302344   7.049739
    10  H    6.100639   5.079064   6.425800   5.729163   7.484845
    11  H    4.925141   3.870331   5.399327   4.846013   6.224977
    12  O    3.922721   2.832121   4.684136   4.421973   4.984617
    13  H    4.019402   3.115410   4.671902   4.425898   5.035649
    14  H    3.006451   1.874429   3.847464   3.677364   4.091552
    15  O    4.665846   4.226469   4.414106   3.592146   6.117005
    16  H    5.005695   4.353833   4.931162   4.113315   6.482909
    17  H    4.536548   4.083927   4.430968   3.770129   5.872022
    18  O    3.315231   3.399487   2.553261   1.546164   4.767138
    19  H    4.062911   4.299599   3.088085   2.154972   5.416211
    20  H    3.654508   3.498094   3.117388   2.162268   5.152634
    21  O    7.054748   6.179412   7.399168   6.851641   8.222507
    22  H    6.694653   5.772599   7.010510   6.392341   7.960829
    23  H    7.393598   6.437348   7.882023   7.406252   8.472150
    24  O    5.036922   4.465027   5.305778   4.944592   6.062555
    25  H    5.432041   5.012641   5.655885   5.391420   6.298773
    26  H    5.842184   5.149290   6.134309   5.694125   6.919721
                    6          7          8          9         10
     6  F    0.000000
     7  F    2.176502   0.000000
     8  F    2.169131   2.169697   0.000000
     9  O    7.955283   7.644786   7.138135   0.000000
    10  H    8.289441   8.205167   7.536606   0.960329   0.000000
    11  H    7.176124   6.847885   6.220290   0.995276   1.589997
    12  O    6.074597   5.549165   4.806203   2.632991   3.212499
    13  H    6.225527   5.365508   4.951024   2.945936   3.717750
    14  H    5.131669   4.767316   3.975620   3.203512   3.685636
    15  O    6.980864   6.367598   6.686176   2.836112   3.542852
    16  H    7.347823   6.880309   6.908873   1.914872   2.588779
    17  H    6.873981   5.994682   6.356041   3.002537   3.859813
    18  O    5.199541   5.199041   5.679760   4.590017   4.959712
    19  H    5.738338   5.722800   6.436238   5.273136   5.633265
    20  H    5.786314   5.515968   5.935167   3.809645   4.289841
    21  O    9.374200   8.446028   8.213172   2.754052   3.504064
    22  H    9.033721   8.314369   7.992895   1.832651   2.550016
    23  H    9.647412   8.740449   8.311701   3.122257   3.746189
    24  O    7.278301   6.026819   6.233838   3.544243   4.495434
    25  H    7.548666   6.059153   6.487445   4.492182   5.446525
    26  H    8.123975   6.961781   7.017811   3.206421   4.148204
                   11         12         13         14         15
    11  H    0.000000
    12  O    1.663859   0.000000
    13  H    2.136698   0.975263   0.000000
    14  H    2.256220   0.970999   1.544993   0.000000
    15  O    2.955008   3.529926   3.260415   3.619242   0.000000
    16  H    2.216428   3.191505   3.112686   3.430832   0.973947
    17  H    2.927259   3.149474   2.642177   3.332331   0.974037
    18  O    4.416246   4.538753   4.560016   4.020188   2.649714
    19  H    5.216480   5.434358   5.385880   4.956913   3.062070
    20  H    3.713013   3.982984   3.912735   3.650696   1.657524
    21  O    2.977553   3.629594   3.262235   4.509951   3.845899
    22  H    2.247380   3.284217   3.131939   4.117408   3.367811
    23  H    3.207171   3.701308   3.436598   4.652370   4.644953
    24  O    3.205310   2.824981   1.922336   3.312530   2.847358
    25  H    4.158317   3.628923   2.669046   4.046165   3.535772
    26  H    3.055381   3.052577   2.295908   3.747533   3.095527
                   16         17         18         19         20
    16  H    0.000000
    17  H    1.534818   0.000000
    18  O    3.151761   3.188845   0.000000
    19  H    3.666683   3.669085   0.961187   0.000000
    20  H    2.216927   2.251680   0.992226   1.567253   0.000000
    21  O    3.357820   3.406298   6.308067   6.878938   5.363013
    22  H    2.692801   3.143039   5.739027   6.329071   4.814512
    23  H    4.097797   4.177892   6.976882   7.617905   6.070343
    24  O    3.020652   1.912576   4.822195   5.404221   3.990742
    25  H    3.857929   2.567618   5.386807   5.889944   4.602596
    26  H    3.024130   2.305287   5.388479   5.956854   4.482468
                   21         22         23         24         25
    21  O    0.000000
    22  H    0.977991   0.000000
    23  H    0.961254   1.542418   0.000000
    24  O    2.692740   2.937354   3.219989   0.000000
    25  H    3.286645   3.717236   3.767447   0.960617   0.000000
    26  H    1.744076   2.155773   2.325795   0.985168   1.576202
                   26
    26  H    0.000000
 Stoichiometry    C2H13F3O8
 Framework group  C1[X(C2H13F3O8)]
 Deg. of freedom    72
 Full point group                 C1      NOp   1
 Largest Abelian subgroup         C1      NOp   1
 Largest concise Abelian subgroup C1      NOp   1
                         Standard orientation:                         
 ---------------------------------------------------------------------
 Center     Atomic      Atomic             Coordinates (Angstroms)
 Number     Number       Type             X           Y           Z
 ---------------------------------------------------------------------
      1          6           0        1.919867    0.231334    0.228811
      2          8           0        1.012863   -0.266658    0.861532
      3          8           0        1.967173    1.418258   -0.302650
      4          1           0        1.128466    1.952338   -0.136237
      5          6           0        3.227243   -0.552186   -0.045768
      6          9           0        4.281723    0.100211    0.465065
      7          9           0        3.415870   -0.687677   -1.369790
      8          9           0        3.176265   -1.765806    0.497778
      9          8           0       -3.602132    0.223726    1.521531
     10          1           0       -3.761065    0.446332    2.442084
     11          1           0       -2.807999   -0.373907    1.468964
     12          8           0       -1.595398   -1.368980    0.914118
     13          1           0       -1.732450   -1.423500   -0.049926
     14          1           0       -0.694182   -1.024066    1.022200
     15          8           0       -2.427802    1.716724   -0.584518
     16          1           0       -2.938736    1.435428    0.195477
     17          1           0       -2.357152    0.908501   -1.123528
     18          8           0       -0.119952    2.840113    0.073362
     19          1           0       -0.109517    3.703307   -0.349330
     20          1           0       -0.983472    2.415071   -0.167855
     21          8           0       -4.963207   -1.170684   -0.424722
     22          1           0       -4.725409   -0.575761    0.314187
     23          1           0       -5.114997   -2.029941   -0.021425
     24          8           0       -2.598806   -0.903658   -1.685337
     25          1           0       -2.496494   -1.189914   -2.596586
     26          1           0       -3.536289   -1.050048   -1.420288
 ---------------------------------------------------------------------
 Rotational constants (GHZ):           0.8916614           0.2362509           0.2158606
 Standard basis: 6-31++G(d,p) (6D, 7F)
 There are   325 symmetry adapted cartesian basis functions of A   symmetry.
 There are   325 symmetry adapted basis functions of A   symmetry.
   325 basis functions,   520 primitive gaussians,   325 cartesian basis functions
    58 alpha electrons       58 beta electrons
       nuclear repulsion energy       959.3848766062 Hartrees.
 NAtoms=   26 NActive=   26 NUniq=   26 SFac= 1.00D+00 NAtFMM=   60 NAOKFM=F Big=F
 Integral buffers will be    131072 words long.
 Raffenetti 2 integral format.
 Two-electron integral symmetry is turned on.
 Nuclear repulsion after empirical dispersion term =      959.3720108486 Hartrees.
 One-electron integrals computed using PRISM.
 NBasis=   325 RedAO= T EigKep=  5.34D-05  NBF=   325
 NBsUse=   325 1.00D-06 EigRej= -1.00D+00 NBFU=   325
 Initial guess from the checkpoint file:  "/local_scratch/slurm.5787714/Gau-2204665.chk"
 B after Tr=     0.000000    0.000000    0.000000
         Rot=    0.999924   -0.010802   -0.005690   -0.001582 Ang=  -1.41 deg.
 ExpMin= 3.60D-02 ExpMax= 7.00D+03 ExpMxC= 1.05D+03 IAcc=3 IRadAn=         5 AccDes= 0.00D+00
 Harris functional with IExCor= 4639 and IRadAn=       5 diagonalized for initial guess.
 HarFok:  IExCor= 4639 AccDes= 0.00D+00 IRadAn=         5 IDoV= 1 UseB2=F ITyADJ=14
 ICtDFT=  3500011 ScaDFX=  1.000000  1.000000  1.000000  1.000000
 FoFCou: FMM=F IPFlag=           0 FMFlag=      100000 FMFlg1=           0
         NFxFlg=           0 DoJE=T BraDBF=F KetDBF=T FulRan=T
         wScrn=  0.000000 ICntrl=       500 IOpCl=  0 I1Cent=   200000004 NGrid=           0
         NMat0=    1 NMatS0=      1 NMatT0=    0 NMatD0=    1 NMtDS0=    0 NMtDT0=    0
 Petite list used in FoFCou.
 Requested convergence on RMS density matrix=1.00D-10 within 128 cycles.
 Requested convergence on MAX density matrix=1.00D-08.
 Requested convergence on             energy=1.00D-08.
 No special actions if energy rises.
 SCF Done:  E(RwB97XD) =  -985.244191732     A.U. after   16 cycles
            NFock= 16  Conv=0.54D-10     -V/T= 2.0083
 Calling FoFJK, ICntrl=      2127 FMM=F ISym2X=0 I1Cent= 0 IOpClX= 0 NMat=1 NMatS=1 NMatT=0.
 ***** Axes restored to original set *****
 -------------------------------------------------------------------
 Center     Atomic                   Forces (Hartrees/Bohr)
 Number     Number              X              Y              Z
 -------------------------------------------------------------------
      1        6           0.001776136    0.002440533   -0.002695947
      2        8          -0.000628516    0.000573102    0.003240061
      3        8          -0.004090922   -0.007210684    0.004409413
      4        1           0.002913092    0.004671947   -0.005255673
      5        6           0.000578647    0.000920665    0.000356816
      6        9           0.000611443   -0.001060574    0.000180222
      7        9          -0.001517981   -0.000316014   -0.000825050
      8        9          -0.000221666   -0.000029914    0.000867058
      9        8           0.000340804    0.000829918   -0.000168827
     10        1           0.000229279   -0.000429455    0.000826246
     11        1           0.000020979    0.000250215   -0.000472447
     12        8           0.001744137   -0.000348022    0.003209011
     13        1          -0.002155147    0.000777559   -0.002170330
     14        1           0.000606779   -0.000351116   -0.001372697
     15        8           0.000114414   -0.001804275   -0.000912349
     16        1          -0.000588840    0.000525762    0.001385179
     17        1           0.000116114    0.001374714   -0.000385180
     18        8           0.000184934    0.000778807    0.001505739
     19        1          -0.000361602   -0.000427638   -0.000546565
     20        1           0.000676500   -0.000328960   -0.001019622
     21        8          -0.000156292    0.001234629   -0.000052061
     22        1          -0.000437760   -0.001519899   -0.000302278
     23        1           0.000546024    0.000194144    0.000302843
     24        8           0.000354006    0.000369249    0.000912298
     25        1          -0.000387936    0.000312459   -0.000850719
     26        1          -0.000266627   -0.001427152   -0.000165141
 -------------------------------------------------------------------
 Cartesian Forces:  Max     0.007210684 RMS     0.001720408

 GradGradGradGradGradGradGradGradGradGradGradGradGradGradGradGradGradGrad
 Berny optimization.
 Using GEDIIS/GDIIS optimizer.
 FormGI is forming the generalized inverse of G from B-inverse, IUseBI=4.
 Internal  Forces:  Max     0.007551013 RMS     0.000919658
 Search for a local minimum.
 Step number  12 out of a maximum of  156
 All quantities printed in internal units (Hartrees-Bohrs-Radians)
 Mixed Optimization -- En-DIIS/RFO-DIIS
 Swapping is turned off.
 Update second derivatives using D2CorX and points    3   11   12
 DE= -9.20D-04 DEPred=-1.53D-03 R= 6.02D-01
 TightC=F SS=  1.41D+00  RLast= 6.43D-01 DXNew= 7.1352D-01 1.9285D+00
 Trust test= 6.02D-01 RLast= 6.43D-01 DXMaxT set to 7.14D-01
 ITU=  1  1  0  0  0  0  0  0  0 -1  1  0
     Eigenvalues ---   -0.00199   0.00012   0.00022   0.00036   0.00050
     Eigenvalues ---    0.00055   0.00067   0.00122   0.00234   0.00277
     Eigenvalues ---    0.00323   0.00424   0.00519   0.00640   0.00743
     Eigenvalues ---    0.00842   0.00852   0.00967   0.01143   0.01154
     Eigenvalues ---    0.01220   0.01335   0.01369   0.01428   0.01550
     Eigenvalues ---    0.01559   0.01801   0.01906   0.01998   0.02258
     Eigenvalues ---    0.02349   0.02446   0.02531   0.02861   0.03158
     Eigenvalues ---    0.03229   0.03698   0.03927   0.04495   0.04684
     Eigenvalues ---    0.05584   0.05812   0.05947   0.07282   0.07913
     Eigenvalues ---    0.08493   0.11645   0.13540   0.19584   0.20507
     Eigenvalues ---    0.21758   0.23287   0.25931   0.34543   0.37290
     Eigenvalues ---    0.38530   0.39898   0.41129   0.42026   0.43280
     Eigenvalues ---    0.46630   0.47966   0.49111   0.51528   0.54103
     Eigenvalues ---    0.55943   0.57048   0.57130   0.57707   0.57854
     Eigenvalues ---    0.59117   0.77751
 Use linear search instead of GDIIS.
 RFO step:  Lambda=-2.06841601D-03 EMin=-1.99308468D-03
 I=     1 Eig=   -1.99D-03 Dot1= -2.04D-04
 I=     1 Stepn= -6.00D-01 RXN=   6.00D-01 EDone=F
 Mixed    1 eigenvectors in step.  Raw Step.Grad=  2.04D-04.
 RFO eigenvector is Hessian eigenvector with negative curvature.
 Taking step of  6.00D-01 in eigenvector direction(s).  Step.Grad=  2.15D-04.
 Quartic linear search produced a step of -0.14857.
 Iteration  1 RMS(Cart)=  0.11485887 RMS(Int)=  0.01669659
 Iteration  2 RMS(Cart)=  0.05636268 RMS(Int)=  0.00435785
 Iteration  3 RMS(Cart)=  0.00357923 RMS(Int)=  0.00329879
 Iteration  4 RMS(Cart)=  0.00005180 RMS(Int)=  0.00329872
 Iteration  5 RMS(Cart)=  0.00000052 RMS(Int)=  0.00329872
 Variable       Old X    -DE/DX   Delta X   Delta X   Delta X     New X
                                 (Linear)    (Quad)   (Total)
    R1        2.29194  -0.00273  -0.00135   0.00081   0.00482   2.29676
    R2        2.45917  -0.00259  -0.00186   0.00377   0.00466   2.46383
    R3        2.92665   0.00091   0.00105  -0.00545  -0.00440   2.92225
    R4        3.54216   0.00067   0.00696   0.01287   0.02497   3.56713
    R5        1.90512   0.00755   0.00675  -0.00905  -0.00563   1.89949
    R6        2.92183  -0.00002  -0.01421   0.00905  -0.00846   2.91336
    R7        2.53428  -0.00084  -0.00024   0.00232   0.00207   2.53635
    R8        2.54024  -0.00153  -0.00097  -0.00351  -0.00448   2.53576
    R9        2.51477  -0.00031   0.00031  -0.00036  -0.00005   2.51471
   R10        1.81476  -0.00088  -0.00032   0.00049   0.00017   1.81493
   R11        1.88080  -0.00024   0.00044   0.00092   0.00394   1.88474
   R12        3.61858  -0.00019  -0.01244   0.03137   0.01617   3.63475
   R13        3.46321  -0.00004   0.00005   0.00048   0.00050   3.46371
   R14        3.14424   0.00021  -0.00094   0.00698   0.00864   3.15288
   R15        1.84298  -0.00286  -0.00116  -0.00287  -0.00520   1.83778
   R16        1.83492  -0.00075  -0.00048  -0.00370   0.00050   1.83542
   R17        3.63269   0.00012  -0.00713  -0.00452  -0.01266   3.62002
   R18        1.84049  -0.00148  -0.00017   0.00222  -0.00099   1.83950
   R19        1.84066  -0.00122  -0.00019  -0.00222  -0.00198   1.83868
   R20        3.13227  -0.00044  -0.01013   0.01771   0.00339   3.13565
   R21        3.61425  -0.00000  -0.01102   0.02683   0.01564   3.62989
   R22        1.81638  -0.00070  -0.00016   0.00022   0.00006   1.81644
   R23        1.87504   0.00074   0.00165   0.00120  -0.00130   1.87373
   R24        1.84814  -0.00048  -0.00039   0.00178   0.00121   1.84934
   R25        1.81651  -0.00040  -0.00019   0.00037   0.00018   1.81669
   R26        3.29583  -0.00022  -0.00385   0.01262   0.00868   3.30450
   R27        1.81530  -0.00093  -0.00037   0.00032  -0.00004   1.81526
   R28        1.86170  -0.00016   0.00040   0.00020   0.00048   1.86218
    A1        2.23285   0.00061   0.00006  -0.01892  -0.00569   2.22716
    A2        2.11304  -0.00034  -0.00054   0.00896   0.00180   2.11484
    A3        1.93729  -0.00027   0.00049   0.01000   0.00387   1.94116
    A4        2.67184   0.00068   0.02975   0.25982   0.29183   2.96367
    A5        1.96658  -0.00090  -0.00310  -0.03431  -0.02911   1.93748
    A6        1.92849   0.00117   0.00039  -0.00947  -0.00909   1.91940
    A7        1.92205   0.00105   0.00137   0.00540   0.00678   1.92884
    A8        1.93545   0.00096   0.00024  -0.00345  -0.00323   1.93222
    A9        1.89008  -0.00109  -0.00051   0.00305   0.00256   1.89264
   A10        1.89461  -0.00110  -0.00082   0.00129   0.00044   1.89505
   A11        1.89205  -0.00111  -0.00076   0.00350   0.00274   1.89480
   A12        1.89850  -0.00020  -0.00211   0.00362   0.00157   1.90007
   A13        2.18276   0.00004   0.00208  -0.00995  -0.00855   2.17420
   A14        2.25389   0.00005   0.01222  -0.01267  -0.00002   2.25387
   A15        1.63781   0.00001   0.00122   0.00019   0.00156   1.63937
   A16        1.76431  -0.00007  -0.01225   0.01426   0.00264   1.76695
   A17        1.60298   0.00016  -0.00655   0.01136   0.00461   1.60758
   A18        1.83449  -0.00030  -0.00428   0.00390  -0.00197   1.83252
   A19        2.01181   0.00029  -0.00814  -0.05592  -0.05080   1.96101
   A20        1.83415   0.00038  -0.00005   0.00017  -0.00442   1.82973
   A21        2.66633   0.00056   0.00651  -0.00456   0.00344   2.66977
   A22        2.93750   0.00070  -0.02319  -0.01703  -0.03539   2.90210
   A23        1.81479   0.00031   0.00109  -0.00253   0.00197   1.81676
   A24        1.95789  -0.00051  -0.00739   0.00575  -0.01321   1.94467
   A25        2.01031   0.00009   0.00200   0.04215   0.04836   2.05867
   A26        2.73660  -0.00031   0.00370  -0.00744  -0.00733   2.72927
   A27        2.79222  -0.00006   0.00242  -0.00772  -0.00671   2.78551
   A28        2.03450   0.00019  -0.00761   0.02787   0.02345   2.05795
   A29        2.00841   0.00010  -0.00748   0.03631   0.02408   2.03248
   A30        1.86214   0.00019  -0.00130  -0.00968  -0.01061   1.85153
   A31        1.83918   0.00044   0.00100  -0.00162  -0.00045   1.83873
   A32        1.76223  -0.00058  -0.00266   0.00082  -0.00179   1.76044
   A33        2.01586  -0.00011  -0.00262   0.00421   0.00126   2.01711
   A34        2.71930   0.00041   0.00157  -0.00388  -0.00145   2.71785
   A35        1.52015  -0.00015   0.00272  -0.01749  -0.01433   1.50583
   A36        2.31643   0.00010   0.00575  -0.01662  -0.01136   2.30507
   A37        1.73128   0.00019  -0.01100   0.02590   0.01503   1.74631
   A38        2.15021   0.00014   0.00540  -0.00110   0.00611   2.15633
   A39        1.75381   0.00002  -0.00783   0.02041   0.01155   1.76537
   A40        1.88839  -0.00027  -0.00154   0.00114  -0.00066   1.88773
   A41        2.80054   0.00007   0.00592  -0.01192  -0.00660   2.79394
   A42        3.19751  -0.00004  -0.00636  -0.02562  -0.03149   3.16601
   A43        3.10022   0.00011  -0.00134  -0.00495  -0.00081   3.09940
   A44        3.14835  -0.00017   0.00563   0.04476   0.04748   3.19583
   A45        3.15958  -0.00030  -0.00303  -0.03157  -0.03764   3.12194
   A46        3.45456   0.00013  -0.00957   0.00598  -0.00245   3.45211
   A47        3.13190   0.00021  -0.00095   0.00567   0.01010   3.14199
    D1        1.25321  -0.00011   0.01987   0.11386   0.13512   1.38833
    D2       -1.88381  -0.00019   0.01954   0.10299   0.12365  -1.76017
    D3        0.00760   0.00007   0.00220   0.00252   0.00518   0.01279
    D4       -3.13818   0.00015   0.00251   0.01249   0.01571  -3.12248
    D5       -2.10478   0.00002   0.00825   0.09124   0.09963  -2.00515
    D6        2.09110  -0.00004   0.00774   0.09000   0.09792   2.18902
    D7       -0.00312   0.00004   0.00764   0.08433   0.09215   0.08902
    D8        1.04067  -0.00005   0.00796   0.08213   0.08991   1.13058
    D9       -1.04663  -0.00011   0.00746   0.08090   0.08820  -0.95844
   D10       -3.14085  -0.00003   0.00735   0.07522   0.08242  -3.05843
   D11       -0.09830  -0.00049  -0.01383  -0.24242  -0.25754  -0.35584
   D12       -3.09551  -0.00009   0.01710   0.16569   0.18053  -2.91498
   D13       -0.90331   0.00055   0.00386   0.22423   0.22664  -0.67667
   D14        3.09869  -0.00006   0.00684  -0.00109   0.00453   3.10322
   D15       -1.22322   0.00030   0.00225  -0.02532  -0.02374  -1.24696
   D16       -0.92494  -0.00012   0.00819  -0.01600  -0.00842  -0.93337
   D17        1.03634   0.00025   0.00360  -0.04022  -0.03670   0.99964
   D18        0.67600   0.00004   0.00195  -0.00575  -0.00441   0.67159
   D19        2.63727   0.00041  -0.00264  -0.02997  -0.03268   2.60460
   D20        2.50615  -0.00020  -0.01321   0.00975  -0.00449   2.50166
   D21        0.47839   0.00004  -0.01236   0.00909  -0.00420   0.47419
   D22       -1.28866   0.00011   0.00038  -0.00607  -0.00728  -1.29594
   D23       -2.47207   0.00019   0.01933  -0.02022  -0.00194  -2.47401
   D24       -0.27966  -0.00017   0.01126  -0.00885   0.00348  -0.27617
   D25        1.36579  -0.00013   0.01122  -0.00572   0.00613   1.37192
   D26        0.12623   0.00010   0.00561  -0.00612   0.00082   0.12706
   D27       -2.00401  -0.00027   0.01677   0.05591   0.06151  -1.94250
   D28       -1.74982  -0.00031   0.01017   0.12555   0.13064  -1.61918
   D29        0.26080  -0.00028   0.00108   0.10133   0.10057   0.36137
   D30        0.80702  -0.00010  -0.01303   0.03732   0.01993   0.82695
   D31       -3.13075   0.00001   0.00579  -0.00002   0.00312  -3.12764
   D32       -0.94111  -0.00009  -0.00571   0.01994   0.01095  -0.93016
   D33        0.48218  -0.00014  -0.00174  -0.01150  -0.01240   0.46979
   D34       -1.70122  -0.00016  -0.00063  -0.06508  -0.06554  -1.76676
   D35        0.05469  -0.00003   0.01127   0.06305   0.07587   0.13055
   D36        2.20417  -0.00039   0.00395   0.09394   0.09098   2.29515
   D37        1.81730  -0.00039   0.01805  -0.02596  -0.01299   1.80431
   D38       -2.18341   0.00020   0.00167   0.03565   0.03448  -2.14893
   D39       -0.25700  -0.00041   0.01940  -0.06775  -0.05170  -0.30870
   D40        2.02547   0.00018   0.00303  -0.00614  -0.00423   2.02124
   D41       -1.06331  -0.00006  -0.00120  -0.08280  -0.08644  -1.14975
   D42        2.75658  -0.00016  -0.01756  -0.04157  -0.06115   2.69543
   D43        0.66143   0.00010  -0.01174  -0.06005  -0.07409   0.58734
   D44        1.49091   0.00020  -0.01725   0.01165  -0.00518   1.48573
   D45       -0.61287   0.00041  -0.01360   0.00726  -0.00562  -0.61849
   D46        0.43479  -0.00028   0.01315  -0.00063   0.01280   0.44759
   D47       -1.53849  -0.00041   0.01457  -0.00096   0.01389  -1.52460
   D48        0.52202  -0.00011  -0.00777  -0.00846  -0.01599   0.50604
   D49       -1.02658   0.00001  -0.00790   0.00162  -0.00591  -1.03249
   D50        2.98217  -0.00003  -0.00902  -0.00968  -0.01968   2.96249
         Item               Value     Threshold  Converged?
 Maximum Force            0.007551     0.000015     NO 
 RMS     Force            0.000920     0.000010     NO 
 Maximum Displacement     0.743411     0.000060     NO 
 RMS     Displacement     0.164872     0.000040     NO 
 Predicted change in Energy=-6.008082D-04
 GradGradGradGradGradGradGradGradGradGradGradGradGradGradGradGradGradGrad

                          Input orientation:                          
 ---------------------------------------------------------------------
 Center     Atomic      Atomic             Coordinates (Angstroms)
 Number     Number       Type             X           Y           Z
 ---------------------------------------------------------------------
      1          6           0       -1.158042   -0.637967    1.700949
      2          8           0       -0.739944   -0.979001    0.611883
      3          8           0       -1.051303    0.533632    2.262973
      4          1           0       -0.565568    1.177949    1.663575
      5          6           0       -1.928599   -1.625607    2.607662
      6          9           0       -3.195887   -1.211838    2.763293
      7          9           0       -1.354250   -1.698650    3.818195
      8          9           0       -1.943038   -2.843422    2.071418
      9          8           0        1.500716    0.250362   -3.195373
     10          1           0        0.867174    0.541685   -3.855796
     11          1           0        1.105851   -0.508237   -2.682211
     12          8           0        0.875786   -1.751061   -1.593116
     13          1           0        1.711081   -1.810124   -1.098570
     14          1           0        0.205248   -1.536563   -0.923998
     15          8           0        2.213617    1.375959   -0.684850
     16          1           0        1.969320    1.246612   -1.618200
     17          1           0        2.657598    0.545832   -0.438935
     18          8           0        0.144902    2.198655    0.752428
     19          1           0        0.439532    3.024591    1.146079
     20          1           0        0.910272    1.859012    0.221395
     21          8           0        4.007822   -0.889552   -3.245566
     22          1           0        3.224163   -0.330748   -3.422582
     23          1           0        3.883497   -1.678922   -3.780009
     24          8           0        3.459917   -1.189724   -0.622825
     25          1           0        4.123177   -1.534571   -0.019577
     26          1           0        3.866341   -1.117896   -1.517654
 ---------------------------------------------------------------------
                    Distance matrix (angstroms):
                    1          2          3          4          5
     1  C    0.000000
     2  O    1.215391   0.000000
     3  O    1.303805   2.260774   0.000000
     4  H    1.910490   2.406013   1.005167   0.000000
     5  C    1.546390   2.411252   2.356008   3.257159   0.000000
     6  F    2.368694   3.273291   2.810022   3.720086   1.342179
     7  F    2.376189   3.343007   2.737439   3.679569   1.341865
     8  F    2.370127   2.655888   3.498054   4.270268   1.330729
     9  O    5.641994   4.585531   6.032129   5.360907   6.996763
    10  H    6.030796   4.985527   6.412484   5.737686   7.368162
    11  H    4.934991   3.805212   5.494875   4.952042   6.199933
    12  O    4.028189   2.840543   4.878824   4.611143   5.052411
    13  H    4.176497   3.102248   4.942057   4.662742   5.197834
    14  H    3.091340   1.887642   4.002675   3.828612   4.127209
    15  O    4.595217   3.993855   4.478714   3.643924   6.083420
    16  H    4.934448   4.155326   4.969507   4.147338   6.426611
    17  H    4.532063   3.869448   4.588726   3.899862   5.918624
    18  O    3.262480   3.301545   2.546557   1.541686   4.729300
    19  H    4.034161   4.207764   3.110453   2.165205   5.419282
    20  H    3.563973   3.306057   3.126092   2.172978   5.088814
    21  O    7.156637   6.117940   7.613422   7.020692   8.369179
    22  H    6.748976   5.693091   7.166052   6.519756   8.036882
    23  H    7.519416   6.415202   8.109580   7.588709   8.636299
    24  O    5.199030   4.382664   5.625735   5.199811   6.297789
    25  H    5.626312   4.935316   6.021856   5.672310   6.598081
    26  H    5.986165   5.076621   6.419027   5.918863   7.131433
                    6          7          8          9         10
     6  F    0.000000
     7  F    2.177482   0.000000
     8  F    2.170343   2.169886   0.000000
     9  O    7.726695   7.819182   7.012135   0.000000
    10  H    7.962139   8.297226   7.381606   0.960418   0.000000
    11  H    6.975208   7.051557   6.111121   0.997360   1.592673
    12  O    5.987286   5.853042   4.750561   2.638837   3.221255
    13  H    6.272980   5.795106   4.946627   2.947277   3.720951
    14  H    5.026856   4.994667   3.910950   3.167094   3.654135
    15  O    6.917305   6.516157   6.532838   2.842168   3.544547
    16  H    7.205610   7.019620   6.756345   1.923429   2.592004
    17  H    6.899779   6.265443   6.241375   3.003936   3.857535
    18  O    5.180339   5.180286   5.614425   4.606431   4.950046
    19  H    5.811968   5.715492   6.400506   5.260291   5.600577
    20  H    5.722928   5.542741   5.803176   3.822392   4.284938
    21  O    9.386356   8.905233   8.215879   2.754542   3.504923
    22  H    8.958706   8.675360   7.949688   1.832917   2.550335
    23  H    9.651459   9.228601   8.339291   3.121151   3.746338
    24  O    7.467664   6.569465   6.259839   3.539819   4.491347
    25  H    7.836914   6.690114   6.548612   4.488760   5.443250
    26  H    8.258959   7.487532   7.043278   3.206720   4.149231
                   11         12         13         14         15
    11  H    0.000000
    12  O    1.668433   0.000000
    13  H    2.137552   0.972513   0.000000
    14  H    2.227073   0.971263   1.540405   0.000000
    15  O    2.960876   3.520368   3.251896   3.545916   0.000000
    16  H    2.226475   3.191001   3.111323   3.367481   0.973423
    17  H    2.924255   3.127732   2.623269   3.253564   0.972988
    18  O    4.477436   4.651454   4.685020   4.094618   2.649939
    19  H    5.251729   5.522714   5.479941   5.014403   3.036062
    20  H    3.751406   4.040578   3.980723   3.652248   1.659316
    21  O    2.980638   3.644507   3.275982   4.501985   3.861214
    22  H    2.250977   3.298350   3.143088   4.100093   3.380713
    23  H    3.207956   3.719412   3.453508   4.659033   4.658412
    24  O    3.201113   2.816789   1.915635   3.286925   2.853040
    25  H    4.152979   3.615030   2.656757   4.020964   3.544036
    26  H    3.057480   3.057779   2.302163   3.732468   3.105539
                   16         17         18         19         20
    16  H    0.000000
    17  H    1.534759   0.000000
    18  O    3.139229   3.234936   0.000000
    19  H    3.625286   3.684608   0.961217   0.000000
    20  H    2.209236   2.283337   0.991536   1.560517   0.000000
    21  O    3.371499   3.429374   6.359491   6.880389   5.400855
    22  H    2.705271   3.160939   5.771519   6.315468   4.840218
    23  H    4.110504   4.197039   7.039580   7.632187   6.112960
    24  O    3.024629   1.920855   4.935762   5.478339   4.063027
    25  H    3.863894   2.579120   5.509958   5.976116   4.679448
    26  H    3.033100   2.322215   5.477398   5.999891   4.541433
                   21         22         23         24         25
    21  O    0.000000
    22  H    0.978630   0.000000
    23  H    0.961349   1.542741   0.000000
    24  O    2.696122   2.938036   3.222817   0.000000
    25  H    3.291863   3.719927   3.770826   0.960594   0.000000
    26  H    1.748668   2.158876   2.330943   0.985423   1.576013
                   26
    26  H    0.000000
 Stoichiometry    C2H13F3O8
 Framework group  C1[X(C2H13F3O8)]
 Deg. of freedom    72
 Full point group                 C1      NOp   1
 Largest Abelian subgroup         C1      NOp   1
 Largest concise Abelian subgroup C1      NOp   1
                         Standard orientation:                         
 ---------------------------------------------------------------------
 Center     Atomic      Atomic             Coordinates (Angstroms)
 Number     Number       Type             X           Y           Z
 ---------------------------------------------------------------------
      1          6           0        1.939394    0.225173    0.120569
      2          8           0        0.923185   -0.305288    0.524431
      3          8           0        2.101534    1.470355   -0.230344
      4          1           0        1.248990    1.990636   -0.117039
      5          6           0        3.255396   -0.573566   -0.025982
      6          9           0        4.175881   -0.101497    0.829180
      7          9           0        3.737434   -0.460928   -1.273200
      8          9           0        3.055021   -1.862784    0.235945
      9          8           0       -3.506866    0.203229    1.593616
     10          1           0       -3.586241    0.399292    2.530452
     11          1           0       -2.761959   -0.446816    1.462151
     12          8           0       -1.649596   -1.482955    0.774595
     13          1           0       -1.859934   -1.483901   -0.174899
     14          1           0       -0.742609   -1.139636    0.828054
     15          8           0       -2.360955    1.709872   -0.526486
     16          1           0       -2.842241    1.434047    0.273412
     17          1           0       -2.371437    0.919376   -1.093682
     18          8           0       -0.033719    2.823038    0.079329
     19          1           0       -0.071509    3.693787   -0.326018
     20          1           0       -0.889211    2.376560   -0.148565
     21          8           0       -5.098096   -1.004367   -0.303013
     22          1           0       -4.767184   -0.459495    0.439502
     23          1           0       -5.282761   -1.867723    0.077391
     24          8           0       -2.805928   -0.845990   -1.713671
     25          1           0       -2.780165   -1.105241   -2.638261
     26          1           0       -3.733968   -0.936805   -1.394997
 ---------------------------------------------------------------------
 Rotational constants (GHZ):           0.9064475           0.2316662           0.2112695
 Standard basis: 6-31++G(d,p) (6D, 7F)
 There are   325 symmetry adapted cartesian basis functions of A   symmetry.
 There are   325 symmetry adapted basis functions of A   symmetry.
   325 basis functions,   520 primitive gaussians,   325 cartesian basis functions
    58 alpha electrons       58 beta electrons
       nuclear repulsion energy       957.2783623513 Hartrees.
 NAtoms=   26 NActive=   26 NUniq=   26 SFac= 1.00D+00 NAtFMM=   60 NAOKFM=F Big=F
 Integral buffers will be    131072 words long.
 Raffenetti 2 integral format.
 Two-electron integral symmetry is turned on.
 Nuclear repulsion after empirical dispersion term =      957.2655145786 Hartrees.
 One-electron integrals computed using PRISM.
 NBasis=   325 RedAO= T EigKep=  4.87D-05  NBF=   325
 NBsUse=   325 1.00D-06 EigRej= -1.00D+00 NBFU=   325
 Initial guess from the checkpoint file:  "/local_scratch/slurm.5787714/Gau-2204665.chk"
 B after Tr=    -0.000000   -0.000000   -0.000000
         Rot=    0.999665   -0.024532    0.000325    0.008229 Ang=  -2.97 deg.
 ExpMin= 3.60D-02 ExpMax= 7.00D+03 ExpMxC= 1.05D+03 IAcc=3 IRadAn=         5 AccDes= 0.00D+00
 Harris functional with IExCor= 4639 and IRadAn=       5 diagonalized for initial guess.
 HarFok:  IExCor= 4639 AccDes= 0.00D+00 IRadAn=         5 IDoV= 1 UseB2=F ITyADJ=14
 ICtDFT=  3500011 ScaDFX=  1.000000  1.000000  1.000000  1.000000
 FoFCou: FMM=F IPFlag=           0 FMFlag=      100000 FMFlg1=           0
         NFxFlg=           0 DoJE=T BraDBF=F KetDBF=T FulRan=T
         wScrn=  0.000000 ICntrl=       500 IOpCl=  0 I1Cent=   200000004 NGrid=           0
         NMat0=    1 NMatS0=      1 NMatT0=    0 NMatD0=    1 NMtDS0=    0 NMtDT0=    0
 Petite list used in FoFCou.
 Requested convergence on RMS density matrix=1.00D-10 within 128 cycles.
 Requested convergence on MAX density matrix=1.00D-08.
 Requested convergence on             energy=1.00D-08.
 No special actions if energy rises.
 SCF Done:  E(RwB97XD) =  -985.244121830     A.U. after   18 cycles
            NFock= 18  Conv=0.47D-10     -V/T= 2.0083
 Calling FoFJK, ICntrl=      2127 FMM=F ISym2X=0 I1Cent= 0 IOpClX= 0 NMat=1 NMatS=1 NMatT=0.
 ***** Axes restored to original set *****
 -------------------------------------------------------------------
 Center     Atomic                   Forces (Hartrees/Bohr)
 Number     Number              X              Y              Z
 -------------------------------------------------------------------
      1        6           0.003712932    0.003273478   -0.005190490
      2        8          -0.002913110    0.002139925    0.006950838
      3        8          -0.005029042   -0.011178761    0.003200292
      4        1           0.004219809    0.006436848   -0.005715044
      5        6           0.000533962    0.001376206   -0.000337078
      6        9           0.000584953   -0.001289133    0.000819789
      7        9          -0.001431334   -0.000841418   -0.000675940
      8        9          -0.000706678   -0.000576319    0.001156315
      9        8          -0.000409303   -0.000279942    0.000554886
     10        1           0.000277082   -0.000591084    0.000865204
     11        1           0.000976996    0.001413335   -0.001120795
     12        8          -0.001651734    0.000789485    0.001834089
     13        1           0.000209745    0.000459959   -0.000774633
     14        1           0.001266996   -0.001114091   -0.001350827
     15        8          -0.000061908   -0.000766583   -0.001327185
     16        1          -0.000388903   -0.000012963    0.001173154
     17        1           0.000203990    0.000796661   -0.000065805
     18        8           0.001245815    0.002180196    0.001231366
     19        1          -0.000961322   -0.000337698   -0.000127676
     20        1           0.000657854   -0.001154342   -0.001148293
     21        8          -0.000648052    0.001549583   -0.000199983
     22        1           0.000090238   -0.001924998   -0.000088036
     23        1           0.000566580    0.000295887    0.000378703
     24        8           0.000845759    0.000349134    0.000540717
     25        1          -0.000486738    0.000408030   -0.000765063
     26        1          -0.000704587   -0.001401397    0.000181494
 -------------------------------------------------------------------
 Cartesian Forces:  Max     0.011178761 RMS     0.002326048

 GradGradGradGradGradGradGradGradGradGradGradGradGradGradGradGradGradGrad
 Berny optimization.
 Using GEDIIS/GDIIS optimizer.
 FormGI is forming the generalized inverse of G from B-inverse, IUseBI=4.
 Internal  Forces:  Max     0.010163412 RMS     0.001354388
 Search for a local minimum.
 Step number  13 out of a maximum of  156
 All quantities printed in internal units (Hartrees-Bohrs-Radians)
 Mixed Optimization -- RFO/linear search
 Update second derivatives using D2CorX and points    3   13   12
 ITU=  0  1  1  0  0  0  0  0  0  0 -1  1  0
 Use linear search instead of GDIIS.
     Eigenvalues ---    0.00012   0.00021   0.00036   0.00047   0.00050
     Eigenvalues ---    0.00057   0.00070   0.00202   0.00250   0.00273
     Eigenvalues ---    0.00347   0.00437   0.00527   0.00667   0.00760
     Eigenvalues ---    0.00844   0.00857   0.00969   0.01142   0.01164
     Eigenvalues ---    0.01222   0.01339   0.01367   0.01444   0.01552
     Eigenvalues ---    0.01568   0.01820   0.01902   0.02034   0.02312
     Eigenvalues ---    0.02373   0.02449   0.02524   0.02862   0.03146
     Eigenvalues ---    0.03330   0.03699   0.03927   0.04517   0.04677
     Eigenvalues ---    0.05571   0.05802   0.05953   0.07267   0.07914
     Eigenvalues ---    0.08916   0.11656   0.13543   0.19571   0.20494
     Eigenvalues ---    0.21757   0.23294   0.25941   0.36536   0.37291
     Eigenvalues ---    0.38569   0.40484   0.41253   0.43345   0.46599
     Eigenvalues ---    0.47803   0.49122   0.51639   0.53076   0.54413
     Eigenvalues ---    0.56067   0.57085   0.57252   0.57727   0.58190
     Eigenvalues ---    0.59795   0.85401
 RFO step:  Lambda=-7.37589807D-04 EMin= 1.16104098D-04
 Quartic linear search produced a step of -0.59398.
 Iteration  1 RMS(Cart)=  0.08537916 RMS(Int)=  0.00999257
 Iteration  2 RMS(Cart)=  0.00764755 RMS(Int)=  0.00117917
 Iteration  3 RMS(Cart)=  0.00007870 RMS(Int)=  0.00117832
 Iteration  4 RMS(Cart)=  0.00000016 RMS(Int)=  0.00117832
 Variable       Old X    -DE/DX   Delta X   Delta X   Delta X     New X
                                 (Linear)    (Quad)   (Total)
    R1        2.29676  -0.00721  -0.00286  -0.00599  -0.01046   2.28629
    R2        2.46383  -0.00457  -0.00277  -0.00732  -0.01074   2.45309
    R3        2.92225   0.00192   0.00261   0.00544   0.00806   2.93031
    R4        3.56713   0.00065  -0.01483   0.00457  -0.01168   3.55545
    R5        1.89949   0.01016   0.00335   0.01707   0.02161   1.92111
    R6        2.91336   0.00060   0.00503  -0.01352  -0.00731   2.90605
    R7        2.53635  -0.00085  -0.00123  -0.00176  -0.00299   2.53336
    R8        2.53576  -0.00118   0.00266  -0.00269  -0.00002   2.53573
    R9        2.51471   0.00007   0.00003   0.00089   0.00092   2.51563
   R10        1.81493  -0.00096  -0.00010  -0.00139  -0.00149   1.81343
   R11        1.88474  -0.00167  -0.00234  -0.00076  -0.00431   1.88042
   R12        3.63475  -0.00024  -0.00960   0.00659  -0.00221   3.63254
   R13        3.46371  -0.00001  -0.00030  -0.02322  -0.02383   3.43988
   R14        3.15288   0.00025  -0.00513   0.00019  -0.00616   3.14673
   R15        1.83778  -0.00018   0.00309  -0.00643  -0.00269   1.83509
   R16        1.83542  -0.00140  -0.00030  -0.00403  -0.00560   1.82982
   R17        3.62002  -0.00003   0.00752  -0.00226   0.00588   3.62590
   R18        1.83950  -0.00132   0.00059  -0.00161   0.00006   1.83957
   R19        1.83868  -0.00067   0.00118  -0.00392  -0.00285   1.83583
   R20        3.13565  -0.00047  -0.00201  -0.01458  -0.01548   3.12018
   R21        3.62989  -0.00015  -0.00929  -0.00473  -0.01395   3.61594
   R22        1.81644  -0.00064  -0.00003  -0.00197  -0.00200   1.81443
   R23        1.87373   0.00105   0.00077   0.00503   0.00689   1.88062
   R24        1.84934  -0.00106  -0.00072  -0.00044  -0.00141   1.84793
   R25        1.81669  -0.00053  -0.00011  -0.00150  -0.00160   1.81508
   R26        3.30450  -0.00024  -0.00515  -0.00868  -0.01375   3.29075
   R27        1.81526  -0.00096   0.00003  -0.00188  -0.00185   1.81341
   R28        1.86218  -0.00072  -0.00029   0.00076   0.00065   1.86283
    A1        2.22716   0.00027   0.00338  -0.00524  -0.00463   2.22253
    A2        2.11484  -0.00025  -0.00107   0.00170   0.00202   2.11686
    A3        1.94116  -0.00002  -0.00230   0.00355   0.00263   1.94379
    A4        2.96367   0.00010  -0.17334   0.04592  -0.12990   2.83377
    A5        1.93748   0.00106   0.01729  -0.00816   0.00890   1.94637
    A6        1.91940   0.00172   0.00540   0.00578   0.01116   1.93057
    A7        1.92884   0.00156  -0.00403   0.00208  -0.00196   1.92688
    A8        1.93222   0.00186   0.00192   0.00248   0.00438   1.93661
    A9        1.89264  -0.00178  -0.00152  -0.00355  -0.00508   1.88756
   A10        1.89505  -0.00170  -0.00026  -0.00372  -0.00400   1.89106
   A11        1.89480  -0.00183  -0.00163  -0.00341  -0.00503   1.88976
   A12        1.90007  -0.00040  -0.00093  -0.00806  -0.00919   1.89088
   A13        2.17420  -0.00004   0.00508  -0.00337   0.00227   2.17648
   A14        2.25387   0.00018   0.00001  -0.00219  -0.00156   2.25231
   A15        1.63937   0.00020  -0.00093  -0.00761  -0.00874   1.63063
   A16        1.76695   0.00006  -0.00157  -0.00043  -0.00236   1.76459
   A17        1.60758   0.00004  -0.00274   0.02013   0.01632   1.62390
   A18        1.83252  -0.00074   0.00117  -0.01521  -0.01372   1.81880
   A19        1.96101   0.00128   0.03017  -0.00282   0.02331   1.98432
   A20        1.82973   0.00018   0.00262   0.01671   0.02153   1.85126
   A21        2.66977   0.00042  -0.00204   0.01191   0.00927   2.67903
   A22        2.90210   0.00072   0.02102   0.04513   0.06532   2.96742
   A23        1.81676   0.00037  -0.00117   0.00463   0.00218   1.81894
   A24        1.94467  -0.00074   0.00785  -0.00706   0.00493   1.94961
   A25        2.05867   0.00006  -0.02873   0.00985  -0.02100   2.03767
   A26        2.72927  -0.00056   0.00435  -0.01089  -0.00559   2.72368
   A27        2.78551  -0.00001   0.00399   0.00533   0.00821   2.79372
   A28        2.05795   0.00040  -0.01393   0.01352  -0.00225   2.05570
   A29        2.03248  -0.00114  -0.01430   0.03799   0.02565   2.05814
   A30        1.85153   0.00112   0.00630   0.00047   0.00697   1.85850
   A31        1.83873   0.00041   0.00026   0.00931   0.01084   1.84957
   A32        1.76044  -0.00048   0.00107  -0.00265  -0.00405   1.75639
   A33        2.01711  -0.00018  -0.00075   0.01445   0.01442   2.03153
   A34        2.71785   0.00061   0.00086   0.03473   0.03358   2.75143
   A35        1.50583  -0.00013   0.00851  -0.01211  -0.00385   1.50197
   A36        2.30507   0.00016   0.00675  -0.00171   0.00537   2.31044
   A37        1.74631  -0.00004  -0.00893   0.01098   0.00158   1.74789
   A38        2.15633   0.00019  -0.00363  -0.00002  -0.00362   2.15271
   A39        1.76537  -0.00014  -0.00686   0.00878   0.00188   1.76724
   A40        1.88773  -0.00012   0.00039  -0.00190  -0.00114   1.88658
   A41        2.79394   0.00014   0.00392   0.00840   0.01068   2.80462
   A42        3.16601  -0.00070   0.01871   0.00610   0.02698   3.19299
   A43        3.09940   0.00046   0.00048  -0.00069  -0.00170   3.09770
   A44        3.19583  -0.00067  -0.02820   0.02859   0.00101   3.19684
   A45        3.12194  -0.00003   0.02236  -0.02679  -0.00370   3.11823
   A46        3.45211  -0.00024   0.00145  -0.00465  -0.00363   3.44848
   A47        3.14199   0.00022  -0.00600   0.01391   0.00675   3.14874
    D1        1.38833   0.00008  -0.08026  -0.09800  -0.17888   1.20945
    D2       -1.76017   0.00002  -0.07344  -0.09623  -0.16986  -1.93003
    D3        0.01279  -0.00002  -0.00308   0.01553   0.01324   0.02603
    D4       -3.12248   0.00004  -0.00933   0.01391   0.00497  -3.11751
    D5       -2.00515  -0.00010  -0.05918  -0.04054  -0.09994  -2.10508
    D6        2.18902   0.00002  -0.05816  -0.04114  -0.09952   2.08950
    D7        0.08902   0.00007  -0.05473  -0.03985  -0.09479  -0.00576
    D8        1.13058  -0.00016  -0.05340  -0.03907  -0.09227   1.03832
    D9       -0.95844  -0.00003  -0.05239  -0.03967  -0.09185  -1.05028
   D10       -3.05843   0.00002  -0.04896  -0.03838  -0.08712   3.13764
   D11       -0.35584  -0.00001   0.15297  -0.01881   0.13477  -0.22107
   D12       -2.91498  -0.00066  -0.10723   0.00722  -0.09800  -3.01298
   D13       -0.67667   0.00031  -0.13462   0.07243  -0.06071  -0.73738
   D14        3.10322  -0.00018  -0.00269   0.00719   0.00417   3.10739
   D15       -1.24696   0.00018   0.01410   0.01727   0.03146  -1.21549
   D16       -0.93337  -0.00015   0.00500  -0.00750  -0.00244  -0.93580
   D17        0.99964   0.00021   0.02180   0.00258   0.02486   1.02450
   D18        0.67159  -0.00009   0.00262   0.01185   0.01342   0.68501
   D19        2.60460   0.00028   0.01941   0.02194   0.04072   2.64531
   D20        2.50166  -0.00021   0.00267   0.03113   0.03394   2.53560
   D21        0.47419   0.00017   0.00249   0.04898   0.05177   0.52596
   D22       -1.29594   0.00009   0.00432   0.04824   0.05344  -1.24250
   D23       -2.47401   0.00017   0.00115  -0.09437  -0.09371  -2.56772
   D24       -0.27617  -0.00023  -0.00207  -0.10907  -0.11172  -0.38789
   D25        1.37192  -0.00001  -0.00364  -0.11280  -0.11750   1.25442
   D26        0.12706   0.00020  -0.00049  -0.03976  -0.04068   0.08638
   D27       -1.94250  -0.00100  -0.03654  -0.03728  -0.07052  -2.01301
   D28       -1.61918  -0.00002  -0.07760   0.02743  -0.04909  -1.66827
   D29        0.36137  -0.00019  -0.05973   0.01761  -0.04145   0.31992
   D30        0.82695  -0.00042  -0.01184   0.05173   0.04140   0.86834
   D31       -3.12764  -0.00015  -0.00185   0.03610   0.03532  -3.09231
   D32       -0.93016  -0.00025  -0.00650   0.04521   0.04019  -0.88997
   D33        0.46979  -0.00002   0.00736  -0.02419  -0.01754   0.45225
   D34       -1.76676   0.00010   0.03893  -0.03523   0.00397  -1.76279
   D35        0.13055   0.00005  -0.04506  -0.06625  -0.11170   0.01885
   D36        2.29515  -0.00057  -0.05404  -0.06525  -0.11723   2.17792
   D37        1.80431  -0.00108   0.00772  -0.07367  -0.06393   1.74038
   D38       -2.14893  -0.00031  -0.02048  -0.01582  -0.03476  -2.18369
   D39       -0.30870  -0.00080   0.03071  -0.08746  -0.05498  -0.36368
   D40        2.02124  -0.00003   0.00251  -0.02961  -0.02581   1.99544
   D41       -1.14975  -0.00004   0.05134   0.05375   0.10623  -1.04352
   D42        2.69543  -0.00027   0.03632   0.06760   0.10492   2.80034
   D43        0.58734  -0.00010   0.04401   0.06237   0.10705   0.69439
   D44        1.48573   0.00020   0.00308   0.15657   0.15938   1.64511
   D45       -0.61849   0.00046   0.00334   0.13814   0.14093  -0.47756
   D46        0.44759  -0.00032  -0.00760  -0.14043  -0.14665   0.30093
   D47       -1.52460  -0.00044  -0.00825  -0.15580  -0.16308  -1.68769
   D48        0.50604  -0.00018   0.00950   0.07483   0.08508   0.59112
   D49       -1.03249  -0.00001   0.00351   0.08374   0.08844  -0.94405
   D50        2.96249  -0.00008   0.01169   0.07947   0.09221   3.05471
         Item               Value     Threshold  Converged?
 Maximum Force            0.010163     0.000015     NO 
 RMS     Force            0.001354     0.000010     NO 
 Maximum Displacement     0.494327     0.000060     NO 
 RMS     Displacement     0.085219     0.000040     NO 
 Predicted change in Energy=-5.244142D-04
 GradGradGradGradGradGradGradGradGradGradGradGradGradGradGradGradGradGrad

                          Input orientation:                          
 ---------------------------------------------------------------------
 Center     Atomic      Atomic             Coordinates (Angstroms)
 Number     Number       Type             X           Y           Z
 ---------------------------------------------------------------------
      1          6           0       -1.214324   -0.668151    1.697003
      2          8           0       -0.857113   -1.009634    0.592677
      3          8           0       -1.016504    0.480524    2.268431
      4          1           0       -0.519813    1.121445    1.655239
      5          6           0       -2.002182   -1.631336    2.622249
      6          9           0       -3.194725   -1.108846    2.941684
      7          9           0       -1.322849   -1.848184    3.758932
      8          9           0       -2.204625   -2.804530    2.026625
      9          8           0        1.498603    0.215585   -3.205960
     10          1           0        0.849935    0.471323   -3.865290
     11          1           0        1.115876   -0.523325   -2.660330
     12          8           0        0.894953   -1.722154   -1.525953
     13          1           0        1.736457   -1.750527   -1.042138
     14          1           0        0.214705   -1.515278   -0.868632
     15          8           0        2.233175    1.421420   -0.742334
     16          1           0        1.965819    1.265989   -1.665362
     17          1           0        2.710919    0.613119   -0.492967
     18          8           0        0.182233    2.155051    0.758761
     19          1           0        0.453964    2.984097    1.159692
     20          1           0        0.947468    1.846195    0.202516
     21          8           0        4.020595   -0.879350   -3.260540
     22          1           0        3.205093   -0.371714   -3.443617
     23          1           0        3.960626   -1.676739   -3.792644
     24          8           0        3.502544   -1.123474   -0.630646
     25          1           0        4.179099   -1.443820   -0.030218
     26          1           0        3.889453   -1.087283   -1.536589
 ---------------------------------------------------------------------
                    Distance matrix (angstroms):
                    1          2          3          4          5
     1  C    0.000000
     2  O    1.209853   0.000000
     3  O    1.298120   2.248139   0.000000
     4  H    1.920089   2.405059   1.016605   0.000000
     5  C    1.550653   2.411816   2.357265   3.272664   0.000000
     6  F    2.380217   3.315434   2.779211   3.712721   1.340594
     7  F    2.378195   3.308360   2.781784   3.726807   1.341852
     8  F    2.377701   2.663389   3.501668   4.288333   1.331216
     9  O    5.672742   4.634674   6.030333   5.340959   7.045185
    10  H    6.041412   4.998072   6.411413   5.724955   7.392151
    11  H    4.943395   3.835524   5.463282   4.899478   6.233427
    12  O    3.993422   2.840073   4.785689   4.495287   5.060555
    13  H    4.169117   3.154069   4.849356   4.540355   5.236350
    14  H    3.056506   1.881461   3.916665   3.723137   4.136944
    15  O    4.711891   4.152369   4.528842   3.662961   6.211118
    16  H    5.015944   4.271551   4.998593   4.150380   6.520976
    17  H    4.673880   4.067285   4.640753   3.912904   6.079101
    18  O    3.286508   3.335125   2.553452   1.537817   4.751945
    19  H    4.051025   4.241500   3.107967   2.159463   5.428991
    20  H    3.637138   3.400662   3.160736   2.188283   5.162244
    21  O    7.212919   6.217418   7.602048   6.984509   8.452604
    22  H    6.785654   5.761956   7.153719   6.488666   8.093027
    23  H    7.611411   6.548792   8.134017   7.588386   8.758309
    24  O    5.279594   4.529470   5.603504   5.142401   6.414145
    25  H    5.716114   5.093127   5.998431   5.612586   6.728965
    26  H    6.056429   5.202855   6.403485   5.874340   7.232101
                    6          7          8          9         10
     6  F    0.000000
     7  F    2.172196   0.000000
     8  F    2.166327   2.166337   0.000000
     9  O    7.846972   7.792911   7.086249   0.000000
    10  H    8.074101   8.260137   7.401095   0.959628   0.000000
    11  H    7.092720   6.993537   6.180386   0.995077   1.584921
    12  O    6.087807   5.732761   4.837327   2.634701   3.207158
    13  H    6.371746   5.693783   5.104934   2.933308   3.700368
    14  H    5.129123   4.887663   3.987209   3.179211   3.651035
    15  O    7.031098   6.602804   6.724571   2.839559   3.545263
    16  H    7.314091   7.066567   6.898731   1.922260   2.591597
    17  H    7.045469   6.356725   6.495479   2.998012   3.854338
    18  O    5.178998   5.224193   5.648186   4.605798   4.966146
    19  H    5.765467   5.767500   6.428676   5.273979   5.632164
    20  H    5.778674   5.608108   5.906971   3.818423   4.294977
    21  O    9.517409   8.874909   8.391292   2.749964   3.499017
    22  H    9.070453   8.634752   8.068903   1.820305   2.536787
    23  H    9.842394   9.217961   8.552550   3.160165   3.780985
    24  O    7.590466   6.563385   6.516043   3.527195   4.476900
    25  H    7.957241   6.692727   6.843542   4.474821   5.427603
    26  H    8.380989   7.469244   7.265206   3.193811   4.134098
                   11         12         13         14         15
    11  H    0.000000
    12  O    1.665176   0.000000
    13  H    2.123604   0.971088   0.000000
    14  H    2.237468   0.968301   1.549573   0.000000
    15  O    2.951119   3.505276   3.224572   3.565722   0.000000
    16  H    2.216756   3.177292   3.088751   3.381808   0.973457
    17  H    2.921152   3.133416   2.614955   3.301861   0.971480
    18  O    4.442473   4.556381   4.573007   4.015069   2.645348
    19  H    5.228069   5.436540   5.376757   4.941227   3.037311
    20  H    3.720064   3.965285   3.886911   3.603305   1.651126
    21  O    2.987373   3.672703   3.301142   4.539871   3.850944
    22  H    2.236370   3.292092   3.134505   4.108614   3.384802
    23  H    3.271865   3.812912   3.538030   4.754770   4.678361
    24  O    3.189982   2.821263   1.918746   3.319644   2.846095
    25  H    4.141031   3.619435   2.661681   4.052711   3.536004
    26  H    3.045254   3.061079   2.306462   3.759404   3.109291
                   16         17         18         19         20
    16  H    0.000000
    17  H    1.534901   0.000000
    18  O    3.138150   3.215374   0.000000
    19  H    3.635730   3.666970   0.960157   0.000000
    20  H    2.205141   2.261401   0.995181   1.566702   0.000000
    21  O    3.371820   3.406196   6.332092   6.869172   5.372658
    22  H    2.716627   3.149673   5.760400   6.326187   4.828072
    23  H    4.142973   4.206314   7.047989   7.651517   6.119762
    24  O    3.023523   1.913473   4.868639   5.419529   4.005185
    25  H    3.862041   2.569180   5.435926   5.907535   4.617554
    26  H    3.042176   2.317208   5.433677   5.970650   4.503893
                   21         22         23         24         25
    21  O    0.000000
    22  H    0.977883   0.000000
    23  H    0.960500   1.547818   0.000000
    24  O    2.691526   2.926846   3.242556   0.000000
    25  H    3.283097   3.708017   3.775954   0.959615   0.000000
    26  H    1.741390   2.148754   2.332875   0.985769   1.574855
                   26
    26  H    0.000000
 Stoichiometry    C2H13F3O8
 Framework group  C1[X(C2H13F3O8)]
 Deg. of freedom    72
 Full point group                 C1      NOp   1
 Largest Abelian subgroup         C1      NOp   1
 Largest concise Abelian subgroup C1      NOp   1
                         Standard orientation:                         
 ---------------------------------------------------------------------
 Center     Atomic      Atomic             Coordinates (Angstroms)
 Number     Number       Type             X           Y           Z
 ---------------------------------------------------------------------
      1          6           0        1.963236    0.209329    0.140548
      2          8           0        0.985693   -0.342010    0.592409
      3          8           0        2.060215    1.442456   -0.253293
      4          1           0        1.187836    1.946692   -0.118429
      5          6           0        3.305505   -0.547060   -0.034711
      6          9           0        4.277356    0.045994    0.673093
      7          9           0        3.673266   -0.554412   -1.325162
      8          9           0        3.198241   -1.808787    0.375987
      9          8           0       -3.512114    0.098799    1.619849
     10          1           0       -3.568945    0.234755    2.568096
     11          1           0       -2.751674   -0.516337    1.436767
     12          8           0       -1.617795   -1.473389    0.681001
     13          1           0       -1.852187   -1.422735   -0.260012
     14          1           0       -0.713568   -1.134079    0.750632
     15          8           0       -2.454902    1.739756   -0.442348
     16          1           0       -2.900519    1.415707    0.360171
     17          1           0       -2.488021    0.986111   -1.054471
     18          8           0       -0.085292    2.779075    0.107769
     19          1           0       -0.112481    3.664792   -0.261917
     20          1           0       -0.961486    2.357541   -0.104312
     21          8           0       -5.129333   -1.027265   -0.298193
     22          1           0       -4.771329   -0.550631    0.476989
     23          1           0       -5.345931   -1.910332    0.011386
     24          8           0       -2.873736   -0.757525   -1.741741
     25          1           0       -2.868241   -0.968570   -2.677845
     26          1           0       -3.787555   -0.900849   -1.400957
 ---------------------------------------------------------------------
 Rotational constants (GHZ):           0.9197939           0.2265862           0.2078734
 Standard basis: 6-31++G(d,p) (6D, 7F)
 There are   325 symmetry adapted cartesian basis functions of A   symmetry.
 There are   325 symmetry adapted basis functions of A   symmetry.
   325 basis functions,   520 primitive gaussians,   325 cartesian basis functions
    58 alpha electrons       58 beta electrons
       nuclear repulsion energy       954.8972996881 Hartrees.
 NAtoms=   26 NActive=   26 NUniq=   26 SFac= 1.00D+00 NAtFMM=   60 NAOKFM=F Big=F
 Integral buffers will be    131072 words long.
 Raffenetti 2 integral format.
 Two-electron integral symmetry is turned on.
 Nuclear repulsion after empirical dispersion term =      954.8845428076 Hartrees.
 One-electron integrals computed using PRISM.
 NBasis=   325 RedAO= T EigKep=  5.01D-05  NBF=   325
 NBsUse=   325 1.00D-06 EigRej= -1.00D+00 NBFU=   325
 Lowest energy guess from the checkpoint file:  "/local_scratch/slurm.5787714/Gau-2204665.chk"
 B after Tr=    -0.000000   -0.000000    0.000000
         Rot=    0.999539   -0.029935   -0.003525    0.003726 Ang=  -3.48 deg.
 B after Tr=     0.000000   -0.000000    0.000000
         Rot=    0.999971   -0.005113   -0.003627   -0.004316 Ang=  -0.87 deg.
 Requested convergence on RMS density matrix=1.00D-10 within 128 cycles.
 Requested convergence on MAX density matrix=1.00D-08.
 Requested convergence on             energy=1.00D-08.
 No special actions if energy rises.
 SCF Done:  E(RwB97XD) =  -985.244676110     A.U. after   16 cycles
            NFock= 16  Conv=0.53D-10     -V/T= 2.0083
 Calling FoFJK, ICntrl=      2127 FMM=F ISym2X=0 I1Cent= 0 IOpClX= 0 NMat=1 NMatS=1 NMatT=0.
 ***** Axes restored to original set *****
 -------------------------------------------------------------------
 Center     Atomic                   Forces (Hartrees/Bohr)
 Number     Number              X              Y              Z
 -------------------------------------------------------------------
      1        6           0.000441269    0.001626154    0.000670413
      2        8          -0.000135028   -0.002555059   -0.002229004
      3        8          -0.001709479   -0.000894940    0.002765951
      4        1           0.001022812    0.001829922   -0.001520648
      5        6          -0.000020548    0.000244527   -0.000187221
      6        9          -0.000026390    0.000029255   -0.000024178
      7        9           0.000158348   -0.000002091    0.000125297
      8        9           0.000049831   -0.000046078   -0.000056072
      9        8           0.000216205    0.000414936    0.000206053
     10        1           0.000052639    0.000126137   -0.000109353
     11        1           0.000015352   -0.000102900    0.000120798
     12        8          -0.000034140    0.000023338   -0.002018390
     13        1           0.000362308    0.000193966    0.000831456
     14        1          -0.000232201   -0.000322792    0.001154392
     15        8          -0.001059134    0.000581221   -0.001289972
     16        1          -0.000034537    0.000069564    0.001120183
     17        1           0.000919561   -0.000711745    0.000123628
     18        8           0.001705793   -0.000567389    0.000045281
     19        1          -0.000348734    0.000393679    0.000196347
     20        1          -0.001082543    0.000116278    0.000214872
     21        8           0.000423632    0.000978249    0.000737605
     22        1          -0.000551915   -0.001035008   -0.000717029
     23        1           0.000102824    0.000021288   -0.000178252
     24        8           0.000045878    0.000526063   -0.000228153
     25        1           0.000135822   -0.000047373   -0.000041882
     26        1          -0.000417624   -0.000889202    0.000287879
 -------------------------------------------------------------------
 Cartesian Forces:  Max     0.002765951 RMS     0.000842168

 GradGradGradGradGradGradGradGradGradGradGradGradGradGradGradGradGradGrad
 Berny optimization.
 Using GEDIIS/GDIIS optimizer.
 FormGI is forming the generalized inverse of G from B-inverse, IUseBI=4.
 Internal  Forces:  Max     0.002423387 RMS     0.000450457
 Search for a local minimum.
 Step number  14 out of a maximum of  156
 All quantities printed in internal units (Hartrees-Bohrs-Radians)
 Mixed Optimization -- En-DIIS/RFO-DIIS
 Update second derivatives using D2CorX and points   12   14
 DE= -4.84D-04 DEPred=-5.24D-04 R= 9.24D-01
 TightC=F SS=  1.41D+00  RLast= 5.32D-01 DXNew= 1.2000D+00 1.5951D+00
 Trust test= 9.24D-01 RLast= 5.32D-01 DXMaxT set to 1.20D+00
 ITU=  1  0  1  1  0  0  0  0  0  0  0 -1  1  0
 Use linear search instead of GDIIS.
     Eigenvalues ---    0.00012   0.00021   0.00035   0.00048   0.00051
     Eigenvalues ---    0.00056   0.00061   0.00204   0.00267   0.00318
     Eigenvalues ---    0.00350   0.00436   0.00536   0.00663   0.00770
     Eigenvalues ---    0.00840   0.00853   0.00964   0.01119   0.01157
     Eigenvalues ---    0.01226   0.01336   0.01374   0.01448   0.01495
     Eigenvalues ---    0.01560   0.01790   0.01901   0.01998   0.02219
     Eigenvalues ---    0.02367   0.02442   0.02527   0.02850   0.03148
     Eigenvalues ---    0.03383   0.03703   0.03968   0.04530   0.04707
     Eigenvalues ---    0.05561   0.05796   0.05994   0.07332   0.07918
     Eigenvalues ---    0.09259   0.11666   0.13552   0.19460   0.20269
     Eigenvalues ---    0.21758   0.23230   0.25658   0.36566   0.37337
     Eigenvalues ---    0.38584   0.40663   0.41252   0.43373   0.45950
     Eigenvalues ---    0.46894   0.48902   0.50939   0.53153   0.54403
     Eigenvalues ---    0.55980   0.57096   0.57242   0.57723   0.58067
     Eigenvalues ---    0.60934   0.88743
 RFO step:  Lambda=-4.03992361D-04 EMin= 1.17045715D-04
 Quartic linear search produced a step of  0.16010.
 Iteration  1 RMS(Cart)=  0.04010606 RMS(Int)=  0.00151963
 Iteration  2 RMS(Cart)=  0.00157680 RMS(Int)=  0.00051673
 Iteration  3 RMS(Cart)=  0.00000242 RMS(Int)=  0.00051673
 Iteration  4 RMS(Cart)=  0.00000000 RMS(Int)=  0.00051673
 Variable       Old X    -DE/DX   Delta X   Delta X   Delta X     New X
                                 (Linear)    (Quad)   (Total)
    R1        2.28629   0.00242  -0.00090   0.00976   0.00910   2.29539
    R2        2.45309   0.00106  -0.00097   0.00060  -0.00014   2.45296
    R3        2.93031  -0.00031   0.00059  -0.00147  -0.00088   2.92943
    R4        3.55545  -0.00024   0.00213   0.01776   0.02006   3.57551
    R5        1.92111   0.00234   0.00256   0.01737   0.01990   1.94100
    R6        2.90605  -0.00024  -0.00253  -0.05264  -0.05519   2.85087
    R7        2.53336   0.00003  -0.00015  -0.00007  -0.00021   2.53314
    R8        2.53573   0.00019  -0.00072   0.00168   0.00096   2.53669
    R9        2.51563   0.00006   0.00014   0.00027   0.00041   2.51604
   R10        1.81343   0.00007  -0.00021   0.00015  -0.00006   1.81338
   R11        1.88042   0.00010  -0.00006   0.00305   0.00330   1.88372
   R12        3.63254   0.00030   0.00224   0.00100   0.00319   3.63574
   R13        3.43988   0.00004  -0.00374  -0.01223  -0.01621   3.42367
   R14        3.14673  -0.00007   0.00040  -0.00491  -0.00414   3.14259
   R15        1.83509   0.00066  -0.00126  -0.00010  -0.00141   1.83368
   R16        1.82982   0.00067  -0.00082   0.00388   0.00319   1.83302
   R17        3.62590  -0.00006  -0.00109  -0.00239  -0.00366   3.62224
   R18        1.83957  -0.00079  -0.00015  -0.00521  -0.00545   1.83412
   R19        1.83583   0.00113  -0.00077   0.00384   0.00306   1.83889
   R20        3.12018   0.00018  -0.00194  -0.01877  -0.02080   3.09937
   R21        3.61594   0.00004   0.00027  -0.01051  -0.01032   3.60562
   R22        1.81443   0.00032  -0.00031   0.00022  -0.00010   1.81434
   R23        1.88062  -0.00080   0.00089  -0.00139  -0.00060   1.88002
   R24        1.84793   0.00012  -0.00003  -0.00000  -0.00032   1.84761
   R25        1.81508   0.00007  -0.00023  -0.00026  -0.00049   1.81459
   R26        3.29075  -0.00000  -0.00081  -0.00733  -0.00825   3.28250
   R27        1.81341   0.00009  -0.00030   0.00028  -0.00002   1.81339
   R28        1.86283  -0.00046   0.00018  -0.00047  -0.00031   1.86252
    A1        2.22253   0.00148  -0.00165   0.01768   0.01581   2.23834
    A2        2.11686  -0.00068   0.00061  -0.01060  -0.00988   2.10698
    A3        1.94379  -0.00080   0.00104  -0.00709  -0.00593   1.93786
    A4        2.83377  -0.00071   0.02593  -0.03001  -0.00399   2.82978
    A5        1.94637  -0.00063  -0.00324   0.00774   0.00384   1.95021
    A6        1.93057  -0.00000   0.00033   0.00241   0.00274   1.93330
    A7        1.92688  -0.00012   0.00077  -0.00207  -0.00130   1.92558
    A8        1.93661  -0.00008   0.00018   0.00137   0.00155   1.93816
    A9        1.88756   0.00008  -0.00040  -0.00054  -0.00094   1.88662
   A10        1.89106   0.00006  -0.00057  -0.00035  -0.00092   1.89014
   A11        1.88976   0.00006  -0.00037  -0.00090  -0.00127   1.88850
   A12        1.89088   0.00001  -0.00122   0.00049  -0.00055   1.89033
   A13        2.17648  -0.00007  -0.00101   0.00077  -0.00007   2.17640
   A14        2.25231   0.00005  -0.00025  -0.01168  -0.01149   2.24082
   A15        1.63063   0.00025  -0.00115   0.00225   0.00056   1.63119
   A16        1.76459  -0.00013   0.00004  -0.00162  -0.00193   1.76266
   A17        1.62390  -0.00005   0.00335   0.01267   0.01562   1.63953
   A18        1.81880   0.00003  -0.00251   0.00038  -0.00209   1.81671
   A19        1.98432  -0.00045  -0.00440  -0.01713  -0.02185   1.96247
   A20        1.85126  -0.00013   0.00274  -0.01093  -0.00839   1.84288
   A21        2.67903  -0.00012   0.00203  -0.00617  -0.00423   2.67480
   A22        2.96742  -0.00046   0.00479  -0.00998  -0.00617   2.96125
   A23        1.81894  -0.00034   0.00066   0.00415   0.00475   1.82368
   A24        1.94961   0.00064  -0.00133   0.01537   0.01301   1.96262
   A25        2.03767   0.00011   0.00438   0.00289   0.00720   2.04487
   A26        2.72368   0.00031  -0.00207  -0.00678  -0.01036   2.71332
   A27        2.79372   0.00011   0.00024   0.01645   0.01633   2.81005
   A28        2.05570  -0.00010   0.00339   0.01083   0.01445   2.07015
   A29        2.05814  -0.00001   0.00796  -0.00053   0.00621   2.06435
   A30        1.85850   0.00055  -0.00058   0.00717   0.00623   1.86473
   A31        1.84957  -0.00001   0.00166   0.00321   0.00547   1.85504
   A32        1.75639  -0.00001  -0.00094   0.01285   0.00949   1.76588
   A33        2.03153   0.00011   0.00251   0.02392   0.02675   2.05829
   A34        2.75143   0.00010   0.00514   0.00696   0.00998   2.76141
   A35        1.50197   0.00021  -0.00291   0.00993   0.00634   1.50831
   A36        2.31044   0.00003  -0.00096  -0.00276  -0.00350   2.30694
   A37        1.74789  -0.00010   0.00266   0.00179   0.00411   1.75200
   A38        2.15271  -0.00000   0.00040   0.00198   0.00270   2.15541
   A39        1.76724  -0.00017   0.00215  -0.00837  -0.00630   1.76094
   A40        1.88658  -0.00003  -0.00029  -0.00350  -0.00349   1.88310
   A41        2.80462   0.00006   0.00065   0.00155   0.00036   2.80498
   A42        3.19299  -0.00073  -0.00072  -0.00635  -0.00832   3.18467
   A43        3.09770  -0.00003  -0.00040  -0.01176  -0.01239   3.08532
   A44        3.19684   0.00017   0.00776  -0.00799  -0.00110   3.19574
   A45        3.11823   0.00028  -0.00662   0.01539   0.00863   3.12686
   A46        3.44848  -0.00006  -0.00097  -0.01051  -0.01110   3.43738
   A47        3.14874  -0.00036   0.00270  -0.00619  -0.00342   3.14533
    D1        1.20945  -0.00018  -0.00701   0.06302   0.05612   1.26557
    D2       -1.93003  -0.00013  -0.00740   0.06361   0.05619  -1.87384
    D3        0.02603  -0.00018   0.00295  -0.02228  -0.01962   0.00640
    D4       -3.11751  -0.00023   0.00331  -0.02283  -0.01970  -3.13721
    D5       -2.10508  -0.00001  -0.00005  -0.02451  -0.02450  -2.12959
    D6        2.08950  -0.00003  -0.00026  -0.02405  -0.02425   2.06526
    D7       -0.00576   0.00002  -0.00042  -0.02245  -0.02281  -0.02857
    D8        1.03832   0.00003  -0.00038  -0.02403  -0.02447   1.01385
    D9       -1.05028   0.00001  -0.00058  -0.02357  -0.02421  -1.07450
   D10        3.13764   0.00006  -0.00075  -0.02197  -0.02278   3.11486
   D11       -0.22107   0.00036  -0.01966   0.00052  -0.01885  -0.23992
   D12       -3.01298  -0.00019   0.01321   0.02107   0.03357  -2.97941
   D13       -0.73738   0.00050   0.02657   0.03959   0.06590  -0.67148
   D14        3.10739   0.00008   0.00139  -0.00880  -0.00772   3.09967
   D15       -1.21549  -0.00022   0.00124  -0.02767  -0.02663  -1.24212
   D16       -0.93580   0.00020  -0.00174  -0.00688  -0.00902  -0.94483
   D17        1.02450  -0.00010  -0.00190  -0.02575  -0.02792   0.99657
   D18        0.68501   0.00017   0.00144   0.00583   0.00644   0.69145
   D19        2.64531  -0.00012   0.00129  -0.01304  -0.01246   2.63285
   D20        2.53560   0.00012   0.00472   0.09632   0.10076   2.63636
   D21        0.52596  -0.00006   0.00762   0.09362   0.10104   0.62701
   D22       -1.24250   0.00006   0.00739   0.09419   0.10179  -1.14071
   D23       -2.56772  -0.00013  -0.01531  -0.09884  -0.11455  -2.68226
   D24       -0.38789  -0.00023  -0.01733  -0.10933  -0.12658  -0.51447
   D25        1.25442   0.00000  -0.01783  -0.10461  -0.12302   1.13140
   D26        0.08638  -0.00031  -0.00638  -0.00909  -0.01535   0.07103
   D27       -2.01301   0.00025  -0.00144   0.01527   0.01414  -1.99887
   D28       -1.66827   0.00049   0.01306  -0.04023  -0.02714  -1.69541
   D29        0.31992   0.00022   0.00946  -0.05514  -0.04533   0.27459
   D30        0.86834  -0.00007   0.00982  -0.00208   0.00799   0.87633
   D31       -3.09231   0.00020   0.00615   0.01067   0.01702  -3.07530
   D32       -0.88997   0.00006   0.00819   0.00481   0.01344  -0.87653
   D33        0.45225  -0.00003  -0.00479  -0.09366  -0.09841   0.35383
   D34       -1.76279  -0.00033  -0.00986  -0.10956  -0.11903  -1.88182
   D35        0.01885  -0.00007  -0.00574  -0.02964  -0.03500  -0.01616
   D36        2.17792   0.00056  -0.00420  -0.00475  -0.00957   2.16835
   D37        1.74038  -0.00005  -0.01232  -0.04005  -0.05331   1.68706
   D38       -2.18369   0.00023  -0.00004  -0.01919  -0.01991  -2.20360
   D39       -0.36368  -0.00030  -0.01708  -0.05978  -0.07719  -0.44087
   D40        1.99544  -0.00002  -0.00481  -0.03891  -0.04378   1.95166
   D41       -1.04352   0.00028   0.00317   0.05216   0.05549  -0.98803
   D42        2.80034   0.00004   0.00701   0.04531   0.05248   2.85283
   D43        0.69439   0.00022   0.00528   0.05618   0.06107   0.75546
   D44        1.64511   0.00020   0.02469   0.16845   0.19304   1.83815
   D45       -0.47756   0.00008   0.02166   0.13474   0.15636  -0.32120
   D46        0.30093  -0.00005  -0.02143  -0.13638  -0.15710   0.14384
   D47       -1.68769  -0.00009  -0.02389  -0.15845  -0.18189  -1.86958
   D48        0.59112   0.00017   0.01106   0.09645   0.10759   0.69871
   D49       -0.94405   0.00000   0.01321   0.08727   0.10136  -0.84270
   D50        3.05471   0.00012   0.01161   0.09189   0.10382  -3.12465
         Item               Value     Threshold  Converged?
 Maximum Force            0.002423     0.000015     NO 
 RMS     Force            0.000450     0.000010     NO 
 Maximum Displacement     0.202976     0.000060     NO 
 RMS     Displacement     0.040282     0.000040     NO 
 Predicted change in Energy=-2.647287D-04
 GradGradGradGradGradGradGradGradGradGradGradGradGradGradGradGradGradGrad

                          Input orientation:                          
 ---------------------------------------------------------------------
 Center     Atomic      Atomic             Coordinates (Angstroms)
 Number     Number       Type             X           Y           Z
 ---------------------------------------------------------------------
      1          6           0       -1.213720   -0.645121    1.687065
      2          8           0       -0.862167   -0.991500    0.577176
      3          8           0       -1.022753    0.498859    2.269964
      4          1           0       -0.509810    1.152554    1.666163
      5          6           0       -1.994078   -1.616190    2.609640
      6          9           0       -3.175691   -1.090498    2.962241
      7          9           0       -1.294771   -1.858622    3.729515
      8          9           0       -2.218839   -2.778254    1.999883
      9          8           0        1.485811    0.180089   -3.213033
     10          1           0        0.841225    0.416291   -3.883514
     11          1           0        1.112746   -0.567740   -2.669684
     12          8           0        0.892156   -1.762845   -1.534523
     13          1           0        1.727327   -1.776654   -1.040703
     14          1           0        0.208917   -1.534878   -0.884833
     15          8           0        2.188970    1.406743   -0.755015
     16          1           0        1.901749    1.249455   -1.668678
     17          1           0        2.682862    0.603856   -0.513423
     18          8           0        0.209351    2.164314    0.808803
     19          1           0        0.507395    2.981832    1.214561
     20          1           0        0.949007    1.846183    0.224459
     21          8           0        4.035555   -0.832897   -3.239175
     22          1           0        3.194229   -0.377887   -3.441798
     23          1           0        4.068037   -1.605173   -3.808907
     24          8           0        3.481706   -1.125212   -0.626064
     25          1           0        4.158209   -1.436480   -0.020841
     26          1           0        3.875960   -1.089820   -1.528688
 ---------------------------------------------------------------------
                    Distance matrix (angstroms):
                    1          2          3          4          5
     1  C    0.000000
     2  O    1.214669   0.000000
     3  O    1.298048   2.261081   0.000000
     4  H    1.930689   2.430435   1.027134   0.000000
     5  C    1.550187   2.408811   2.352080   3.280113   0.000000
     6  F    2.381967   3.324264   2.764135   3.717261   1.340481
     7  F    2.377132   3.297922   2.786036   3.733734   1.342358
     8  F    2.378734   2.656529   3.499004   4.299233   1.331433
     9  O    5.655032   4.609913   6.038026   5.360479   7.017105
    10  H    6.031645   4.978069   6.430126   5.759018   7.370954
    11  H    4.939604   3.823866   5.486175   4.938792   6.214729
    12  O    4.007823   2.851647   4.822479   4.550763   5.052320
    13  H    4.167833   3.152693   4.868410   4.572982   5.215324
    14  H    3.070867   1.892076   3.950423   3.774446   4.131724
    15  O    4.663925   4.103137   4.504433   3.634574   6.160918
    16  H    4.955459   4.207727   4.962762   4.116572   6.457042
    17  H    4.646013   4.037548   4.635715   3.904461   6.046147
    18  O    3.269465   3.340803   2.535117   1.508614   4.731842
    19  H    4.042311   4.250802   3.101675   2.141240   5.417141
    20  H    3.608767   3.384849   3.144394   2.165128   5.132140
    21  O    7.201249   6.211068   7.596754   6.976009   8.436745
[truncated: 1,069,719 more chars]
