# Supplementary material for: The Hydration of Trifluoroacetic Acid from 0 to 298 K
Source: J Phys Chem A. 2026 Jan 20;130(4):927–35. doi: 10.1021/acs.jpca.5c08151 (PMC12862820; doi:10.1021/acs.jpca.5c08151)
Supplement: Supplementary file 1 [file jp5c08151_si_001.zip › TFA_SI/within1kcal-hightemps/6-H2O/PM7-96-20943-wb97xd.log]

 Entering Gaussian System, Link 0=g16
 Initial command:
 /software/commercial/MERCURY/GAUSSIAN/AVX2/g16/l1.exe "/local_scratch/slurm.5787837/Gau-707669.inp" -scrdir="/local_scratch/slurm.5787837/"
 Entering Link 1 = /software/commercial/MERCURY/GAUSSIAN/AVX2/g16/l1.exe PID=    707670.
  
 Copyright (c) 1988-2019, Gaussian, Inc.  All Rights Reserved.
  
 This is part of the Gaussian(R) 16 program.  It is based on
 the Gaussian(R) 09 system (copyright 2009, Gaussian, Inc.),
 the Gaussian(R) 03 system (copyright 2003, Gaussian, Inc.),
 the Gaussian(R) 98 system (copyright 1998, Gaussian, Inc.),
 the Gaussian(R) 94 system (copyright 1995, Gaussian, Inc.),
 the Gaussian 92(TM) system (copyright 1992, Gaussian, Inc.),
 the Gaussian 90(TM) system (copyright 1990, Gaussian, Inc.),
 the Gaussian 88(TM) system (copyright 1988, Gaussian, Inc.),
 the Gaussian 86(TM) system (copyright 1986, Carnegie Mellon
 University), and the Gaussian 82(TM) system (copyright 1983,
 Carnegie Mellon University). Gaussian is a federally registered
 trademark of Gaussian, Inc.
  
 This software contains proprietary and confidential information,
 including trade secrets, belonging to Gaussian, Inc.
  
 This software is provided under written license and may be
 used, copied, transmitted, or stored only in accord with that
 written license.
  
 The following legend is applicable only to US Government
 contracts under FAR:
  
                    RESTRICTED RIGHTS LEGEND
  
 Use, reproduction and disclosure by the US Government is
 subject to restrictions as set forth in subparagraphs (a)
 and (c) of the Commercial Computer Software - Restricted
 Rights clause in FAR 52.227-19.
  
 Gaussian, Inc.
 340 Quinnipiac St., Bldg. 40, Wallingford CT 06492
  
  
 ---------------------------------------------------------------
 Warning -- This program may not be used in any manner that
 competes with the business of Gaussian, Inc. or will provide
 assistance to any competitor of Gaussian, Inc.  The licensee
 of this program is prohibited from giving any competitor of
 Gaussian, Inc. access to this program.  By using this program,
 the user acknowledges that Gaussian, Inc. is engaged in the
 business of creating and licensing software in the field of
 computational chemistry and represents and warrants to the
 licensee that it is not a competitor of Gaussian, Inc. and that
 it will not use this program in any manner prohibited above.
 ---------------------------------------------------------------
  

 Cite this work as:
 Gaussian 16, Revision C.01,
 M. J. Frisch, G. W. Trucks, H. B. Schlegel, G. E. Scuseria, 
 M. A. Robb, J. R. Cheeseman, G. Scalmani, V. Barone, 
 G. A. Petersson, H. Nakatsuji, X. Li, M. Caricato, A. V. Marenich, 
 J. Bloino, B. G. Janesko, R. Gomperts, B. Mennucci, H. P. Hratchian, 
 J. V. Ortiz, A. F. Izmaylov, J. L. Sonnenberg, D. Williams-Young, 
 F. Ding, F. Lipparini, F. Egidi, J. Goings, B. Peng, A. Petrone, 
 T. Henderson, D. Ranasinghe, V. G. Zakrzewski, J. Gao, N. Rega, 
 G. Zheng, W. Liang, M. Hada, M. Ehara, K. Toyota, R. Fukuda, 
 J. Hasegawa, M. Ishida, T. Nakajima, Y. Honda, O. Kitao, H. Nakai, 
 T. Vreven, K. Throssell, J. A. Montgomery, Jr., J. E. Peralta, 
 F. Ogliaro, M. J. Bearpark, J. J. Heyd, E. N. Brothers, K. N. Kudin, 
 V. N. Staroverov, T. A. Keith, R. Kobayashi, J. Normand, 
 K. Raghavachari, A. P. Rendell, J. C. Burant, S. S. Iyengar, 
 J. Tomasi, M. Cossi, J. M. Millam, M. Klene, C. Adamo, R. Cammi, 
 J. W. Ochterski, R. L. Martin, K. Morokuma, O. Farkas, 
 J. B. Foresman, and D. J. Fox, Gaussian, Inc., Wallingford CT, 2019.
 
 ******************************************
 Gaussian 16:  ES64L-G16RevC.01  3-Jul-2019
                30-Sep-2025 
 ******************************************
 %nproc=20
 Will use up to   20 processors via shared memory.
 %mem=18gb
 ----------------------------------------------------------------------
 # wb97xd/6-31++g** scf(conver=10) opt(tight,maxcycles=300,calcfc) freq
 ----------------------------------------------------------------------
 1/6=300,7=10,10=4,18=20,19=15,26=3,38=1/1,3;
 2/9=110,12=2,17=6,18=5,40=1/2;
 3/5=1,6=6,7=1111,11=2,25=1,30=1,71=2,74=-58,140=1/1,2,3;
 4//1;
 5/5=2,6=10,38=5/2;
 8/6=4,10=90,11=11/1;
 11/6=1,8=1,9=11,15=111,16=1/1,2,10;
 10/6=1,13=1/2;
 6/7=2,8=2,9=2,10=2,28=1/1;
 7/10=1,25=1/1,2,3,16;
 1/6=300,7=10,10=4,18=20,19=15,26=3/3(2);
 2/9=110/2;
 99//99;
 2/9=110/2;
 3/5=1,6=6,7=1111,11=2,25=1,30=1,71=1,74=-58/1,2,3;
 4/5=5,16=3,69=1/1;
 5/5=2,6=10,38=5/2;
 7//1,2,3,16;
 1/6=300,7=10,18=20,19=15,26=3/3(-5);
 2/9=110/2;
 6/7=2,8=2,9=2,10=2,19=2,28=1/1;
 99/9=1/99;
 ------------
 PM7-96-20943
 ------------
 Symbolic Z-matrix:
 Charge =  0 Multiplicity = 1
 C                    -0.74055  -0.6223    1.8748 
 O                     0.29917  -0.09206   1.58552 
 O                    -1.67522  -1.0718    1.06728 
 H                    -1.49219  -0.92734   0.05289 
 C                    -1.16052  -0.90316   3.33759 
 F                    -0.52459  -0.11929   4.1981 
 F                    -0.88955  -2.15196   3.69851 
 F                    -2.45598  -0.72351   3.55496 
 O                     0.26173   2.78521  -1.99997 
 H                     0.65551   2.028    -1.52875 
 H                     0.96091   3.15119  -2.53307 
 O                     1.21056   0.54934  -0.86432 
 H                     1.15879   0.50666   0.1036 
 H                     0.36931   0.10051  -1.12848 
 O                     2.52885  -1.41909  -2.11918 
 H                     3.12826  -1.82768  -1.50305 
 H                     2.16224  -0.63879  -1.66283 
 O                    -1.90027   1.45331  -2.86496 
 H                    -1.1915    2.05726  -2.56599 
 H                    -1.86222   1.45542  -3.81696 
 O                     0.21406  -2.41208  -3.04318 
 H                     1.11374  -2.1104   -2.80727 
 H                     0.19464  -3.34796  -2.86582 
 O                    -1.08114  -0.67673  -1.47999 
 H                    -1.52446   0.02046  -2.01847 
 H                    -0.76163  -1.37755  -2.08822 
 
 Add virtual bond connecting atoms O24        and H4         Dist= 3.04D+00.
 Add virtual bond connecting atoms O2         and H13        Dist= 3.43D+00.
 Add virtual bond connecting atoms O24        and H14        Dist= 3.18D+00.
 Add virtual bond connecting atoms H25        and O18        Dist= 3.22D+00.
 Add virtual bond connecting atoms H26        and O21        Dist= 3.24D+00.
 Add virtual bond connecting atoms O12        and H10        Dist= 3.24D+00.
 Add virtual bond connecting atoms H19        and O9         Dist= 3.25D+00.
 Add virtual bond connecting atoms O12        and H17        Dist= 3.25D+00.
 Add virtual bond connecting atoms H22        and O15        Dist= 3.25D+00.

 GradGradGradGradGradGradGradGradGradGradGradGradGradGradGradGradGradGrad
 Berny optimization.
 Initialization pass.
                           ----------------------------
                           !    Initial Parameters    !
                           ! (Angstroms and Degrees)  !
 --------------------------                            --------------------------
 ! Name  Definition              Value          Derivative Info.                !
 --------------------------------------------------------------------------------
 ! R1    R(1,2)                  1.2024         calculate D2E/DX2 analytically  !
 ! R2    R(1,3)                  1.3144         calculate D2E/DX2 analytically  !
 ! R3    R(1,5)                  1.5476         calculate D2E/DX2 analytically  !
 ! R4    R(2,13)                 1.8148         calculate D2E/DX2 analytically  !
 ! R5    R(3,4)                  1.0408         calculate D2E/DX2 analytically  !
 ! R6    R(4,24)                 1.6067         calculate D2E/DX2 analytically  !
 ! R7    R(5,6)                  1.3264         calculate D2E/DX2 analytically  !
 ! R8    R(5,7)                  1.3278         calculate D2E/DX2 analytically  !
 ! R9    R(5,8)                  1.3258         calculate D2E/DX2 analytically  !
 ! R10   R(9,10)                 0.9749         calculate D2E/DX2 analytically  !
 ! R11   R(9,11)                 0.9524         calculate D2E/DX2 analytically  !
 ! R12   R(9,19)                 1.7211         calculate D2E/DX2 analytically  !
 ! R13   R(10,12)                1.7135         calculate D2E/DX2 analytically  !
 ! R14   R(12,13)                0.9702         calculate D2E/DX2 analytically  !
 ! R15   R(12,14)                0.9894         calculate D2E/DX2 analytically  !
 ! R16   R(12,17)                1.719          calculate D2E/DX2 analytically  !
 ! R17   R(14,24)                1.6827         calculate D2E/DX2 analytically  !
 ! R18   R(15,16)                0.9518         calculate D2E/DX2 analytically  !
 ! R19   R(15,17)                0.9755         calculate D2E/DX2 analytically  !
 ! R20   R(15,22)                1.7187         calculate D2E/DX2 analytically  !
 ! R21   R(18,19)                0.978          calculate D2E/DX2 analytically  !
 ! R22   R(18,20)                0.9528         calculate D2E/DX2 analytically  !
 ! R23   R(18,25)                1.7061         calculate D2E/DX2 analytically  !
 ! R24   R(21,22)                0.9778         calculate D2E/DX2 analytically  !
 ! R25   R(21,23)                0.9527         calculate D2E/DX2 analytically  !
 ! R26   R(21,26)                1.7129         calculate D2E/DX2 analytically  !
 ! R27   R(24,25)                0.9862         calculate D2E/DX2 analytically  !
 ! R28   R(24,26)                0.9814         calculate D2E/DX2 analytically  !
 ! A1    A(2,1,3)              128.1592         calculate D2E/DX2 analytically  !
 ! A2    A(2,1,5)              122.8256         calculate D2E/DX2 analytically  !
 ! A3    A(3,1,5)              109.0053         calculate D2E/DX2 analytically  !
 ! A4    A(1,2,13)             138.7214         calculate D2E/DX2 analytically  !
 ! A5    A(1,3,4)              115.2285         calculate D2E/DX2 analytically  !
 ! A6    A(1,5,6)              112.0768         calculate D2E/DX2 analytically  !
 ! A7    A(1,5,7)              111.8521         calculate D2E/DX2 analytically  !
 ! A8    A(1,5,8)              113.2999         calculate D2E/DX2 analytically  !
 ! A9    A(6,5,7)              106.3569         calculate D2E/DX2 analytically  !
 ! A10   A(6,5,8)              106.3809         calculate D2E/DX2 analytically  !
 ! A11   A(7,5,8)              106.396          calculate D2E/DX2 analytically  !
 ! A12   A(10,9,11)            105.8129         calculate D2E/DX2 analytically  !
 ! A13   A(10,9,19)             99.8745         calculate D2E/DX2 analytically  !
 ! A14   A(11,9,19)            126.7515         calculate D2E/DX2 analytically  !
 ! A15   A(10,12,13)           114.0493         calculate D2E/DX2 analytically  !
 ! A16   A(10,12,14)            90.7168         calculate D2E/DX2 analytically  !
 ! A17   A(10,12,17)           126.5602         calculate D2E/DX2 analytically  !
 ! A18   A(13,12,14)           101.5971         calculate D2E/DX2 analytically  !
 ! A19   A(13,12,17)           117.5512         calculate D2E/DX2 analytically  !
 ! A20   A(14,12,17)            91.9            calculate D2E/DX2 analytically  !
 ! A21   A(2,13,12)            148.694          calculate D2E/DX2 analytically  !
 ! A22   A(16,15,17)           106.0963         calculate D2E/DX2 analytically  !
 ! A23   A(16,15,22)           127.2316         calculate D2E/DX2 analytically  !
 ! A24   A(17,15,22)           101.5141         calculate D2E/DX2 analytically  !
 ! A25   A(19,18,20)           105.9709         calculate D2E/DX2 analytically  !
 ! A26   A(19,18,25)           101.9654         calculate D2E/DX2 analytically  !
 ! A27   A(20,18,25)           119.2627         calculate D2E/DX2 analytically  !
 ! A28   A(22,21,23)           106.076          calculate D2E/DX2 analytically  !
 ! A29   A(22,21,26)           101.7274         calculate D2E/DX2 analytically  !
 ! A30   A(23,21,26)           118.5467         calculate D2E/DX2 analytically  !
 ! A31   A(4,24,14)             95.3521         calculate D2E/DX2 analytically  !
 ! A32   A(4,24,25)            121.0778         calculate D2E/DX2 analytically  !
 ! A33   A(4,24,26)            124.2758         calculate D2E/DX2 analytically  !
 ! A34   A(14,24,25)           100.0794         calculate D2E/DX2 analytically  !
 ! A35   A(14,24,26)           100.293          calculate D2E/DX2 analytically  !
 ! A36   A(25,24,26)           108.2264         calculate D2E/DX2 analytically  !
 ! A37   A(18,25,24)           164.5032         calculate D2E/DX2 analytically  !
 ! A38   A(21,26,24)           164.1998         calculate D2E/DX2 analytically  !
 ! A39   L(3,4,24,13,-1)       175.3392         calculate D2E/DX2 analytically  !
 ! A40   L(9,10,12,25,-1)      172.2953         calculate D2E/DX2 analytically  !
 ! A41   L(12,14,24,1,-1)      176.571          calculate D2E/DX2 analytically  !
 ! A42   L(12,17,15,26,-1)     168.4267         calculate D2E/DX2 analytically  !
 ! A43   L(9,19,18,1,-1)       172.5117         calculate D2E/DX2 analytically  !
 ! A44   L(15,22,21,1,-1)      168.3368         calculate D2E/DX2 analytically  !
 ! A45   L(3,4,24,13,-2)       178.6757         calculate D2E/DX2 analytically  !
 ! A46   L(9,10,12,25,-2)      175.8777         calculate D2E/DX2 analytically  !
 ! A47   L(12,14,24,1,-2)      179.9795         calculate D2E/DX2 analytically  !
 ! A48   L(12,17,15,26,-2)     183.1032         calculate D2E/DX2 analytically  !
 ! A49   L(9,19,18,1,-2)       190.8859         calculate D2E/DX2 analytically  !
 ! A50   L(15,22,21,1,-2)      177.3167         calculate D2E/DX2 analytically  !
 ! D1    D(3,1,2,13)             5.5087         calculate D2E/DX2 analytically  !
 ! D2    D(5,1,2,13)          -175.7669         calculate D2E/DX2 analytically  !
 ! D3    D(2,1,3,4)             -1.4452         calculate D2E/DX2 analytically  !
 ! D4    D(5,1,3,4)            179.6885         calculate D2E/DX2 analytically  !
 ! D5    D(2,1,5,6)             21.8392         calculate D2E/DX2 analytically  !
 ! D6    D(2,1,5,7)            -97.5066         calculate D2E/DX2 analytically  !
 ! D7    D(2,1,5,8)            142.239          calculate D2E/DX2 analytically  !
 ! D8    D(3,1,5,6)           -159.2216         calculate D2E/DX2 analytically  !
 ! D9    D(3,1,5,7)             81.4326         calculate D2E/DX2 analytically  !
 ! D10   D(3,1,5,8)            -38.8217         calculate D2E/DX2 analytically  !
 ! D11   D(1,2,13,12)          -10.9531         calculate D2E/DX2 analytically  !
 ! D12   D(1,3,24,14)           -1.4412         calculate D2E/DX2 analytically  !
 ! D13   D(1,3,24,25)         -105.643          calculate D2E/DX2 analytically  !
 ! D14   D(1,3,24,26)          103.5457         calculate D2E/DX2 analytically  !
 ! D15   D(11,9,12,13)         124.3314         calculate D2E/DX2 analytically  !
 ! D16   D(11,9,12,14)        -133.7493         calculate D2E/DX2 analytically  !
 ! D17   D(11,9,12,17)         -42.8647         calculate D2E/DX2 analytically  !
 ! D18   D(19,9,12,13)        -104.6882         calculate D2E/DX2 analytically  !
 ! D19   D(19,9,12,14)          -2.7689         calculate D2E/DX2 analytically  !
 ! D20   D(19,9,12,17)          88.1157         calculate D2E/DX2 analytically  !
 ! D21   D(10,9,18,20)        -117.5581         calculate D2E/DX2 analytically  !
 ! D22   D(10,9,18,25)           4.8717         calculate D2E/DX2 analytically  !
 ! D23   D(11,9,18,20)          -3.0167         calculate D2E/DX2 analytically  !
 ! D24   D(11,9,18,25)         119.4131         calculate D2E/DX2 analytically  !
 ! D25   D(10,12,13,2)         102.1308         calculate D2E/DX2 analytically  !
 ! D26   D(14,12,13,2)           6.071          calculate D2E/DX2 analytically  !
 ! D27   D(17,12,13,2)         -92.2801         calculate D2E/DX2 analytically  !
 ! D28   D(10,12,15,16)        147.0517         calculate D2E/DX2 analytically  !
 ! D29   D(10,12,15,22)        -81.0703         calculate D2E/DX2 analytically  !
 ! D30   D(13,12,15,16)        -21.9273         calculate D2E/DX2 analytically  !
 ! D31   D(13,12,15,22)        109.9507         calculate D2E/DX2 analytically  !
 ! D32   D(14,12,15,16)       -123.8118         calculate D2E/DX2 analytically  !
 ! D33   D(14,12,15,22)          8.0663         calculate D2E/DX2 analytically  !
 ! D34   D(10,12,24,4)        -114.89           calculate D2E/DX2 analytically  !
 ! D35   D(10,12,24,25)          7.8212         calculate D2E/DX2 analytically  !
 ! D36   D(10,12,24,26)        119.0134         calculate D2E/DX2 analytically  !
 ! D37   D(13,12,24,4)          -0.1768         calculate D2E/DX2 analytically  !
 ! D38   D(13,12,24,25)        122.5343         calculate D2E/DX2 analytically  !
 ! D39   D(13,12,24,26)       -126.2734         calculate D2E/DX2 analytically  !
 ! D40   D(17,12,24,4)         118.373          calculate D2E/DX2 analytically  !
 ! D41   D(17,12,24,25)       -118.9159         calculate D2E/DX2 analytically  !
 ! D42   D(17,12,24,26)         -7.7236         calculate D2E/DX2 analytically  !
 ! D43   D(16,15,21,23)        -16.6089         calculate D2E/DX2 analytically  !
 ! D44   D(16,15,21,26)        105.4491         calculate D2E/DX2 analytically  !
 ! D45   D(17,15,21,23)       -133.6544         calculate D2E/DX2 analytically  !
 ! D46   D(17,15,21,26)        -11.5964         calculate D2E/DX2 analytically  !
 ! D47   D(19,18,25,24)        -11.7272         calculate D2E/DX2 analytically  !
 ! D48   D(20,18,25,24)        104.4499         calculate D2E/DX2 analytically  !
 ! D49   D(22,21,26,24)          4.2346         calculate D2E/DX2 analytically  !
 ! D50   D(23,21,26,24)        120.0127         calculate D2E/DX2 analytically  !
 ! D51   D(4,24,25,18)         102.7644         calculate D2E/DX2 analytically  !
 ! D52   D(14,24,25,18)          0.1874         calculate D2E/DX2 analytically  !
 ! D53   D(26,24,25,18)       -104.2666         calculate D2E/DX2 analytically  !
 ! D54   D(4,24,26,21)        -100.6298         calculate D2E/DX2 analytically  !
 ! D55   D(14,24,26,21)          3.1679         calculate D2E/DX2 analytically  !
 ! D56   D(25,24,26,21)        107.4723         calculate D2E/DX2 analytically  !
 --------------------------------------------------------------------------------
 Trust Radius=3.00D-01 FncErr=1.00D-07 GrdErr=1.00D-06 EigMax=2.50D+02 EigMin=1.00D-04
 Number of steps in this run=    156 maximum allowed number of steps=    156.
 GradGradGradGradGradGradGradGradGradGradGradGradGradGradGradGradGradGrad

                          Input orientation:                          
 ---------------------------------------------------------------------
 Center     Atomic      Atomic             Coordinates (Angstroms)
 Number     Number       Type             X           Y           Z
 ---------------------------------------------------------------------
      1          6           0       -0.740546   -0.622301    1.874802
      2          8           0        0.299168   -0.092056    1.585516
      3          8           0       -1.675221   -1.071800    1.067276
      4          1           0       -1.492190   -0.927341    0.052893
      5          6           0       -1.160524   -0.903163    3.337593
      6          9           0       -0.524595   -0.119292    4.198105
      7          9           0       -0.889552   -2.151960    3.698507
      8          9           0       -2.455980   -0.723511    3.554961
      9          8           0        0.261729    2.785211   -1.999974
     10          1           0        0.655506    2.027998   -1.528753
     11          1           0        0.960913    3.151191   -2.533071
     12          8           0        1.210559    0.549343   -0.864317
     13          1           0        1.158791    0.506662    0.103605
     14          1           0        0.369312    0.100512   -1.128478
     15          8           0        2.528847   -1.419086   -2.119177
     16          1           0        3.128259   -1.827681   -1.503048
     17          1           0        2.162239   -0.638792   -1.662826
     18          8           0       -1.900267    1.453314   -2.864958
     19          1           0       -1.191504    2.057257   -2.565988
     20          1           0       -1.862225    1.455424   -3.816960
     21          8           0        0.214060   -2.412076   -3.043178
     22          1           0        1.113742   -2.110395   -2.807270
     23          1           0        0.194644   -3.347958   -2.865825
     24          8           0       -1.081136   -0.676726   -1.479986
     25          1           0       -1.524461    0.020456   -2.018472
     26          1           0       -0.761629   -1.377554   -2.088223
 ---------------------------------------------------------------------
                    Distance matrix (angstroms):
                    1          2          3          4          5
     1  C    0.000000
     2  O    1.202436   0.000000
     3  O    1.314444   2.264217   0.000000
     4  H    1.994335   2.501119   1.040837   0.000000
     5  C    1.547585   2.420407   2.334028   3.301491   0.000000
     6  F    2.386920   2.739516   3.468904   4.332663   1.326402
     7  F    2.384944   3.181351   2.950830   3.892733   1.327848
     8  F    2.403308   3.445038   2.630488   3.637983   1.325794
     9  O    5.256385   4.597369   5.294934   4.590592   6.642027
    10  H    4.534009   3.784214   4.666948   3.980983   5.964142
    11  H    6.046781   5.283874   6.143725   5.416581   7.443318
    12  O    3.561227   2.691414   3.832347   3.213522   5.038636
    13  H    2.831816   1.814794   3.384055   3.014405   4.222027
    14  H    3.282368   2.721721   3.221143   2.432551   4.826339
    15  O    5.222611   4.522966   5.286613   4.596568   6.607115
    16  H    5.275459   4.533803   5.500121   4.957833   6.533008
    17  H    4.576161   3.784399   4.729381   4.047444   6.009562
    18  O    5.302685   5.199270   4.678602   3.787862   6.676215
    19  H    5.206151   4.906795   4.819293   3.982056   6.604340
    20  H    6.162083   6.021052   5.502508   4.559634   7.565907
    21  O    5.319878   5.178276   4.718216   3.834238   6.699294
    22  H    5.251153   4.902427   4.885602   4.046113   6.662510
    23  H    5.547732   5.516000   4.913916   4.150145   6.804108
    24  O    3.372472   3.412387   2.645291   1.606702   4.823551
    25  H    4.023089   4.040670   3.276827   2.278138   5.447289
    26  H    4.034405   4.034124   3.299290   2.306683   5.461103
                    6          7          8          9         10
     6  F    0.000000
     7  F    2.124743   0.000000
     8  F    2.123432   2.124799   0.000000
     9  O    6.889893   7.627175   7.110160   0.000000
    10  H    6.228996   6.869025   6.564777   0.974926   0.000000
    11  H    7.629648   8.389291   7.984523   0.952362   1.537365
    12  O    5.393139   5.703233   5.881640   2.681250   1.713470
    13  H    4.471078   4.918059   5.147014   3.228242   2.287433
    14  H    5.405541   5.473404   5.531355   2.824657   1.989304
    15  O    7.135897   6.787341   7.584733   4.778090   3.967416
    16  H    6.983199   6.580587   7.614878   5.453687   4.580549
    17  H    6.468343   6.351928   6.968531   3.930573   3.065940
    18  O    7.365624   7.556363   6.801673   2.682606   2.940694
    19  H    7.136882   7.553316   6.840876   1.721097   2.118527
    20  H    8.277092   8.392947   7.710093   3.095312   3.450029
    21  O    7.631425   6.836369   7.315450   5.301164   4.711965
    22  H    7.464845   6.807353   7.425924   5.034344   4.355558
    23  H    7.800044   6.759907   7.425633   6.194349   5.558872
    24  O    5.732468   5.387932   5.219490   3.749491   3.214629
    25  H    6.298023   6.148687   5.699507   3.291609   3.003715
    26  H    6.415398   5.839719   5.928248   4.287618   3.730826
                   11         12         13         14         15
    11  H    0.000000
    12  O    3.101077   0.000000
    13  H    3.739619   0.970244   0.000000
    14  H    3.410208   0.989408   1.518639   0.000000
    15  O    4.849449   2.680908   3.244429   2.820329   0.000000
    16  H    5.526980   3.120223   3.450985   3.386742   0.951766
    17  H    4.069949   1.719004   2.332220   2.011638   0.975457
    18  O    3.343544   3.807489   4.366504   3.161712   5.331409
    19  H    2.414679   3.307476   3.880072   2.886421   5.111322
    20  H    3.534700   4.356729   5.039595   3.747463   5.516048
    21  O    5.636306   3.809259   4.394746   3.162796   2.682918
    22  H    5.270943   3.295247   3.914615   2.874131   1.718692
    23  H    6.552621   4.497452   4.960362   3.865337   3.118740
    24  O    4.464516   2.670985   2.987548   1.682693   3.740540
    25  H    4.030310   3.015317   3.455351   2.094009   4.302526
    26  H    4.865653   3.016688   3.470215   2.093995   3.290884
                   16         17         18         19         20
    16  H    0.000000
    17  H    1.540188   0.000000
    18  O    6.156769   4.725038   0.000000
    19  H    5.906177   4.396814   0.977996   0.000000
    20  H    6.406083   5.022185   0.952764   1.541753   0.000000
    21  O    3.347547   2.974106   4.409465   4.709380   4.457270
    22  H    2.416443   2.138858   4.667719   4.768826   4.752991
    23  H    3.574143   3.557839   5.238403   5.588171   5.311106
    24  O    4.363970   3.248746   2.669493   2.943849   3.258468
    25  H    5.032800   3.762027   1.706122   2.135227   2.325463
    26  H    3.959327   3.045609   3.148591   3.494421   3.496514
                   21         22         23         24         25
    21  O    0.000000
    22  H    0.977799   0.000000
    23  H    0.952736   1.542638   0.000000
    24  O    2.670682   2.938466   3.268584   0.000000
    25  H    3.160647   3.481788   3.875505   0.986189   0.000000
    26  H    1.712934   2.138013   2.324137   0.981426   1.594117
                   26
    26  H    0.000000
 Stoichiometry    C2H13F3O8
 Framework group  C1[X(C2H13F3O8)]
 Deg. of freedom    72
 Full point group                 C1      NOp   1
 Largest Abelian subgroup         C1      NOp   1
 Largest concise Abelian subgroup C1      NOp   1
                         Standard orientation:                         
 ---------------------------------------------------------------------
 Center     Atomic      Atomic             Coordinates (Angstroms)
 Number     Number       Type             X           Y           Z
 ---------------------------------------------------------------------
      1          6           0        1.653189   -0.018840    0.057448
      2          8           0        1.036063    0.026813    1.088430
      3          8           0        1.183312   -0.043933   -1.169886
      4          1           0        0.145383   -0.044801   -1.247626
      5          6           0        3.199861   -0.028986    0.005272
      6          9           0        3.734473   -0.442383    1.146601
      7          9           0        3.694654    1.182007   -0.222451
      8          9           0        3.687423   -0.816869   -0.943018
      9          8           0       -2.875885   -2.378824    1.301456
     10          1           0       -2.389798   -1.543690    1.430885
     11          1           0       -3.615968   -2.343752    1.899821
     12          8           0       -1.633606   -0.006112    1.428271
     13          1           0       -0.689081   -0.029634    1.648937
     14          1           0       -1.606880   -0.007143    0.439225
     15          8           0       -2.809921    2.398789    1.286834
     16          1           0       -2.294742    3.021843    1.789082
     17          1           0       -2.420294    1.521936    1.462436
     18          8           0       -2.954280   -2.218214   -1.375191
     19          1           0       -2.942666   -2.418044   -0.417898
     20          1           0       -3.873317   -2.166329   -1.621031
     21          8           0       -2.966387    2.191227   -1.383463
     22          1           0       -3.008793    2.350323   -0.419626
     23          1           0       -2.631166    2.995356   -1.769094
     24          8           0       -1.460904   -0.009829   -1.237122
     25          1           0       -1.989034   -0.813660   -1.455073
     26          1           0       -1.998023    0.780421   -1.461188
 ---------------------------------------------------------------------
 Rotational constants (GHZ):           0.7135135           0.2593315           0.2412837
 Standard basis: 6-31++G(d,p) (6D, 7F)
 There are   325 symmetry adapted cartesian basis functions of A   symmetry.
 There are   325 symmetry adapted basis functions of A   symmetry.
   325 basis functions,   520 primitive gaussians,   325 cartesian basis functions
    58 alpha electrons       58 beta electrons
       nuclear repulsion energy       970.4950856545 Hartrees.
 NAtoms=   26 NActive=   26 NUniq=   26 SFac= 1.00D+00 NAtFMM=   60 NAOKFM=F Big=F
 Integral buffers will be    131072 words long.
 Raffenetti 2 integral format.
 Two-electron integral symmetry is turned on.
 Nuclear repulsion after empirical dispersion term =      970.4820207019 Hartrees.
 One-electron integrals computed using PRISM.
 NBasis=   325 RedAO= T EigKep=  3.85D-05  NBF=   325
 NBsUse=   325 1.00D-06 EigRej= -1.00D+00 NBFU=   325
 ExpMin= 3.60D-02 ExpMax= 7.00D+03 ExpMxC= 1.05D+03 IAcc=3 IRadAn=         5 AccDes= 0.00D+00
 Harris functional with IExCor= 4639 and IRadAn=       5 diagonalized for initial guess.
 HarFok:  IExCor= 4639 AccDes= 0.00D+00 IRadAn=         5 IDoV= 1 UseB2=F ITyADJ=14
 ICtDFT=  3500011 ScaDFX=  1.000000  1.000000  1.000000  1.000000
 FoFCou: FMM=F IPFlag=           0 FMFlag=      100000 FMFlg1=           0
         NFxFlg=           0 DoJE=T BraDBF=F KetDBF=T FulRan=T
         wScrn=  0.000000 ICntrl=       500 IOpCl=  0 I1Cent=   200000004 NGrid=           0
         NMat0=    1 NMatS0=      1 NMatT0=    0 NMatD0=    1 NMtDS0=    0 NMtDT0=    0
 Petite list used in FoFCou.
 Requested convergence on RMS density matrix=1.00D-10 within 128 cycles.
 Requested convergence on MAX density matrix=1.00D-08.
 Requested convergence on             energy=1.00D-08.
 No special actions if energy rises.
 SCF Done:  E(RwB97XD) =  -985.237189081     A.U. after   18 cycles
            NFock= 18  Conv=0.83D-10     -V/T= 2.0080
 DoSCS=F DFT=T ScalE2(SS,OS)=  1.000000  1.000000
 Range of M.O.s used for correlation:     1   325
 NBasis=   325 NAE=    58 NBE=    58 NFC=     0 NFV=     0
 NROrb=    325 NOA=    58 NOB=    58 NVA=   267 NVB=   267

 **** Warning!!: The largest alpha MO coefficient is  0.37932637D+02

 Symmetrizing basis deriv contribution to polar:
 IMax=3 JMax=2 DiffMx= 0.00D+00
 G2DrvN: will do    27 centers at a time, making    1 passes.
 Calling FoFCou, ICntrl=  3107 FMM=F I1Cent=   0 AccDes= 0.00D+00.
 End of G2Drv F.D. properties file   721 does not exist.
 End of G2Drv F.D. properties file   722 does not exist.
 End of G2Drv F.D. properties file   788 does not exist.
          IDoAtm=11111111111111111111111111
          Differentiating once with respect to nuclear coordinates.
 CalDSu exits because no D1Ps are significant.
          There are    81 degrees of freedom in the 1st order CPHF.  IDoFFX=6 NUNeed=     0.
     75 vectors produced by pass  0 Test12= 1.91D-14 1.23D-09 XBig12= 1.70D-01 7.35D-02.
 AX will form    75 AO Fock derivatives at one time.
     75 vectors produced by pass  1 Test12= 1.91D-14 1.23D-09 XBig12= 6.24D-02 1.08D-01.
     75 vectors produced by pass  2 Test12= 1.91D-14 1.23D-09 XBig12= 1.75D-03 5.17D-03.
     75 vectors produced by pass  3 Test12= 1.91D-14 1.23D-09 XBig12= 1.89D-05 6.91D-04.
     75 vectors produced by pass  4 Test12= 1.91D-14 1.23D-09 XBig12= 1.44D-07 3.56D-05.
     75 vectors produced by pass  5 Test12= 1.91D-14 1.23D-09 XBig12= 8.71D-10 3.18D-06.
     68 vectors produced by pass  6 Test12= 1.91D-14 1.23D-09 XBig12= 4.86D-12 1.74D-07.
     16 vectors produced by pass  7 Test12= 1.91D-14 1.23D-09 XBig12= 2.35D-14 1.36D-08.
 InvSVY:  IOpt=1 It=  1 EMax= 3.05D-16
 Solved reduced A of dimension   534 with    81 vectors.
 End of Minotr F.D. properties file   721 does not exist.
 End of Minotr F.D. properties file   722 does not exist.
 End of Minotr F.D. properties file   788 does not exist.

 **********************************************************************

            Population analysis using the SCF Density.

 **********************************************************************

 Orbital symmetries:
       Occupied  (A) (A) (A) (A) (A) (A) (A) (A) (A) (A) (A) (A)
                 (A) (A) (A) (A) (A) (A) (A) (A) (A) (A) (A) (A)
                 (A) (A) (A) (A) (A) (A) (A) (A) (A) (A) (A) (A)
                 (A) (A) (A) (A) (A) (A) (A) (A) (A) (A) (A) (A)
                 (A) (A) (A) (A) (A) (A) (A) (A) (A) (A)
       Virtual   (A) (A) (A) (A) (A) (A) (A) (A) (A) (A) (A) (A)
                 (A) (A) (A) (A) (A) (A) (A) (A) (A) (A) (A) (A)
                 (A) (A) (A) (A) (A) (A) (A) (A) (A) (A) (A) (A)
                 (A) (A) (A) (A) (A) (A) (A) (A) (A) (A) (A) (A)
                 (A) (A) (A) (A) (A) (A) (A) (A) (A) (A) (A) (A)
                 (A) (A) (A) (A) (A) (A) (A) (A) (A) (A) (A) (A)
                 (A) (A) (A) (A) (A) (A) (A) (A) (A) (A) (A) (A)
                 (A) (A) (A) (A) (A) (A) (A) (A) (A) (A) (A) (A)
                 (A) (A) (A) (A) (A) (A) (A) (A) (A) (A) (A) (A)
                 (A) (A) (A) (A) (A) (A) (A) (A) (A) (A) (A) (A)
                 (A) (A) (A) (A) (A) (A) (A) (A) (A) (A) (A) (A)
                 (A) (A) (A) (A) (A) (A) (A) (A) (A) (A) (A) (A)
                 (A) (A) (A) (A) (A) (A) (A) (A) (A) (A) (A) (A)
                 (A) (A) (A) (A) (A) (A) (A) (A) (A) (A) (A) (A)
                 (A) (A) (A) (A) (A) (A) (A) (A) (A) (A) (A) (A)
                 (A) (A) (A) (A) (A) (A) (A) (A) (A) (A) (A) (A)
                 (A) (A) (A) (A) (A) (A) (A) (A) (A) (A) (A) (A)
                 (A) (A) (A) (A) (A) (A) (A) (A) (A) (A) (A) (A)
                 (A) (A) (A) (A) (A) (A) (A) (A) (A) (A) (A) (A)
                 (A) (A) (A) (A) (A) (A) (A) (A) (A) (A) (A) (A)
                 (A) (A) (A) (A) (A) (A) (A) (A) (A) (A) (A) (A)
                 (A) (A) (A) (A) (A) (A) (A) (A) (A) (A) (A) (A)
                 (A) (A) (A)
 The electronic state is 1-A.
 Alpha  occ. eigenvalues --  -24.89001 -24.88633 -24.88539 -19.34782 -19.31885
 Alpha  occ. eigenvalues --  -19.30908 -19.30258 -19.29757 -19.29632 -19.29346
 Alpha  occ. eigenvalues --  -19.29190 -10.57614 -10.48821  -1.45472  -1.35606
 Alpha  occ. eigenvalues --   -1.35354  -1.24814  -1.16648  -1.15903  -1.14070
 Alpha  occ. eigenvalues --   -1.13986  -1.13221  -1.12512  -1.11566  -0.87044
 Alpha  occ. eigenvalues --   -0.77306  -0.71375  -0.71072  -0.68894  -0.66576
 Alpha  occ. eigenvalues --   -0.66442  -0.64979  -0.64672  -0.63521  -0.62926
 Alpha  occ. eigenvalues --   -0.61230  -0.58995  -0.58308  -0.57689  -0.56948
 Alpha  occ. eigenvalues --   -0.54961  -0.53614  -0.53203  -0.52227  -0.52096
 Alpha  occ. eigenvalues --   -0.51468  -0.51204  -0.48953  -0.48240  -0.46936
 Alpha  occ. eigenvalues --   -0.44437  -0.43974  -0.43129  -0.42652  -0.42391
 Alpha  occ. eigenvalues --   -0.41450  -0.41109  -0.41040
 Alpha virt. eigenvalues --    0.02546   0.02778   0.04194   0.05407   0.06784
 Alpha virt. eigenvalues --    0.07363   0.09179   0.09735   0.09763   0.10350
 Alpha virt. eigenvalues --    0.11177   0.12169   0.12426   0.13341   0.13469
 Alpha virt. eigenvalues --    0.14088   0.14674   0.15963   0.16289   0.17137
 Alpha virt. eigenvalues --    0.18586   0.19751   0.20835   0.22220   0.22892
 Alpha virt. eigenvalues --    0.23601   0.24125   0.24252   0.25028   0.25746
 Alpha virt. eigenvalues --    0.26819   0.26947   0.27812   0.28427   0.28820
 Alpha virt. eigenvalues --    0.29411   0.30055   0.30144   0.30702   0.30973
 Alpha virt. eigenvalues --    0.31526   0.31640   0.31839   0.32107   0.32850
 Alpha virt. eigenvalues --    0.33399   0.33929   0.34062   0.34283   0.34706
 Alpha virt. eigenvalues --    0.35141   0.35605   0.36500   0.36631   0.37106
 Alpha virt. eigenvalues --    0.37507   0.37710   0.38535   0.38787   0.39274
 Alpha virt. eigenvalues --    0.39609   0.40504   0.41380   0.41521   0.41792
 Alpha virt. eigenvalues --    0.43419   0.43608   0.43769   0.44266   0.45090
 Alpha virt. eigenvalues --    0.45481   0.46573   0.46827   0.47635   0.48732
 Alpha virt. eigenvalues --    0.49976   0.51114   0.53470   0.53590   0.55381
 Alpha virt. eigenvalues --    0.57209   0.58897   0.60553   0.61910   0.69765
 Alpha virt. eigenvalues --    0.80790   0.81375   0.86740   0.89081   0.90710
 Alpha virt. eigenvalues --    0.93033   1.04459   1.07372   1.10293   1.10965
 Alpha virt. eigenvalues --    1.13143   1.15736   1.18444   1.19424   1.19972
 Alpha virt. eigenvalues --    1.21084   1.21488   1.22777   1.23463   1.24440
 Alpha virt. eigenvalues --    1.25284   1.25576   1.26871   1.27103   1.27651
 Alpha virt. eigenvalues --    1.27968   1.28862   1.30372   1.30831   1.31289
 Alpha virt. eigenvalues --    1.31951   1.32148   1.32865   1.34054   1.34516
 Alpha virt. eigenvalues --    1.35357   1.36403   1.36516   1.37886   1.38904
 Alpha virt. eigenvalues --    1.39449   1.39570   1.41311   1.41807   1.45044
 Alpha virt. eigenvalues --    1.45992   1.49114   1.52511   1.53326   1.55523
 Alpha virt. eigenvalues --    1.56006   1.57025   1.58796   1.59087   1.60161
 Alpha virt. eigenvalues --    1.60363   1.61826   1.63007   1.63296   1.64479
 Alpha virt. eigenvalues --    1.64661   1.66616   1.66721   1.67268   1.67780
 Alpha virt. eigenvalues --    1.68167   1.68641   1.69810   1.70260   1.71154
 Alpha virt. eigenvalues --    1.71822   1.73096   1.73997   1.74591   1.75219
 Alpha virt. eigenvalues --    1.76064   1.77845   1.80836   1.81862   1.82879
 Alpha virt. eigenvalues --    1.84734   1.85298   1.87578   1.88062   1.89344
 Alpha virt. eigenvalues --    1.90177   1.90932   1.92023   1.92820   1.93127
 Alpha virt. eigenvalues --    1.93907   1.95424   1.96166   2.03186   2.11339
 Alpha virt. eigenvalues --    2.12694   2.15875   2.18427   2.18840   2.20677
 Alpha virt. eigenvalues --    2.23774   2.28825   2.29943   2.30493   2.32884
 Alpha virt. eigenvalues --    2.34233   2.36500   2.36624   2.37411   2.41672
 Alpha virt. eigenvalues --    2.44977   2.45444   2.45868   2.47565   2.49072
 Alpha virt. eigenvalues --    2.49749   2.54130   2.56998   2.58573   2.59510
 Alpha virt. eigenvalues --    2.61777   2.64412   2.64807   2.65281   2.66612
 Alpha virt. eigenvalues --    2.69693   2.70947   2.71738   2.72462   2.73445
 Alpha virt. eigenvalues --    2.73854   2.75250   2.75798   2.77634   2.79249
 Alpha virt. eigenvalues --    2.82157   2.84430   2.85171   2.86616   2.88416
 Alpha virt. eigenvalues --    2.90065   2.96179   2.96482   2.99062   3.06466
 Alpha virt. eigenvalues --    3.10564   3.12604   3.14244   3.16248   3.17025
 Alpha virt. eigenvalues --    3.19754   3.24285   3.27381   3.30426   3.34688
 Alpha virt. eigenvalues --    3.37358   3.47981   3.51762   3.53706   3.54669
 Alpha virt. eigenvalues --    3.61270   3.63322   3.75550   3.76022   3.76829
 Alpha virt. eigenvalues --    3.79270   3.80295   3.81345   3.88541   4.36659
 Alpha virt. eigenvalues --    4.39148   4.40256   4.43401   4.44644   4.45276
 Alpha virt. eigenvalues --    4.60826   4.69953   4.79819   4.88316   5.69012
 Alpha virt. eigenvalues --    5.89170   6.56339
          Condensed to atoms (all electrons):
               1          2          3          4          5          6
     1  C    5.362687   0.389144   0.365832  -0.049571  -0.283340  -0.053465
     2  O    0.389144   8.248804  -0.139037   0.001058  -0.055889   0.001206
     3  O    0.365832  -0.139037   8.283565   0.192318  -0.233437   0.012425
     4  H   -0.049571   0.001058   0.192318   0.283580   0.013490   0.001062
     5  C   -0.283340  -0.055889  -0.233437   0.013490   5.164837   0.181678
     6  F   -0.053465   0.001206   0.012425   0.001062   0.181678   9.247562
     7  F   -0.036258   0.001607   0.015005   0.000526   0.163162  -0.042876
     8  F   -0.048351   0.006453   0.015767   0.001148   0.162127  -0.047069
     9  O    0.003791  -0.000670  -0.000054  -0.000542  -0.000047   0.000004
    10  H    0.003207  -0.002248   0.000483   0.000507   0.003100  -0.000015
    11  H   -0.000336   0.000348  -0.000037  -0.000200  -0.000238   0.000002
    12  O   -0.012513  -0.012010  -0.000334   0.001625  -0.007258   0.000185
    13  H   -0.013718   0.048766  -0.000457  -0.000607   0.000333  -0.000182
    14  H   -0.014459   0.000812  -0.003794  -0.001696  -0.037613   0.000414
    15  O    0.004742  -0.003916  -0.000074   0.000992   0.000740  -0.000003
    16  H   -0.000266  -0.000328  -0.000075  -0.000089  -0.000457  -0.000002
    17  H    0.002394   0.000000   0.000346   0.000550   0.003517  -0.000009
    18  O    0.000455   0.000061  -0.001077  -0.002980  -0.001107   0.000002
    19  H    0.000536  -0.000179   0.000170   0.000614   0.000664  -0.000007
    20  H    0.000094  -0.000092  -0.000035   0.000575   0.000056   0.000002
    21  O    0.001645  -0.000147  -0.003067  -0.002333  -0.000745   0.000001
    22  H   -0.000577   0.000501   0.000492  -0.000076   0.000095   0.000002
    23  H    0.000464  -0.000105   0.000227  -0.000470   0.000264   0.000002
    24  O    0.003725  -0.004253  -0.011392   0.047022  -0.008619   0.000043
    25  H    0.005161   0.000541  -0.002093  -0.006928   0.002515  -0.000057
    26  H    0.002528   0.000987  -0.002811  -0.000843   0.001139  -0.000064
               7          8          9         10         11         12
     1  C   -0.036258  -0.048351   0.003791   0.003207  -0.000336  -0.012513
     2  O    0.001607   0.006453  -0.000670  -0.002248   0.000348  -0.012010
     3  O    0.015005   0.015767  -0.000054   0.000483  -0.000037  -0.000334
     4  H    0.000526   0.001148  -0.000542   0.000507  -0.000200   0.001625
     5  C    0.163162   0.162127  -0.000047   0.003100  -0.000238  -0.007258
     6  F   -0.042876  -0.047069   0.000004  -0.000015   0.000002   0.000185
     7  F    9.229556  -0.046979   0.000000  -0.000030   0.000001   0.000037
     8  F   -0.046979   9.238922   0.000001  -0.000085   0.000003   0.000013
     9  O    0.000000   0.000001   8.375222   0.231221   0.276473  -0.027341
    10  H   -0.000030  -0.000085   0.231221   0.330476  -0.020200   0.018137
    11  H    0.000001   0.000003   0.276473  -0.020200   0.367356   0.002614
    12  O    0.000037   0.000013  -0.027341   0.018137   0.002614   8.511695
    13  H    0.000064   0.000309   0.002510  -0.006204   0.000662   0.246941
    14  H    0.000916   0.000836  -0.029069  -0.023006  -0.000642   0.280061
    15  O    0.000000   0.000001  -0.000487   0.001209   0.000151  -0.021350
    16  H    0.000022   0.000004  -0.000367   0.000023   0.000031   0.005208
    17  H   -0.000114  -0.000060   0.003399   0.002228  -0.000600   0.018867
    18  O    0.000000   0.000000  -0.040803  -0.000093   0.002957  -0.001828
    19  H    0.000001  -0.000006   0.031931  -0.004642  -0.004584   0.002360
    20  H    0.000000   0.000003   0.000670   0.002937  -0.002119   0.000268
    21  O    0.000001  -0.000002   0.000263   0.000438  -0.000049  -0.000697
    22  H   -0.000002   0.000009   0.000959  -0.000647   0.000147  -0.002085
    23  H    0.000003  -0.000001  -0.000148   0.000297  -0.000032   0.000672
    24  O    0.000021  -0.000013  -0.001325   0.007734   0.000266  -0.053204
    25  H   -0.000073  -0.000035  -0.003865   0.000730   0.001210  -0.000148
    26  H   -0.000084  -0.000160   0.002936  -0.001251   0.000122   0.001503
              13         14         15         16         17         18
     1  C   -0.013718  -0.014459   0.004742  -0.000266   0.002394   0.000455
     2  O    0.048766   0.000812  -0.003916  -0.000328   0.000000   0.000061
     3  O   -0.000457  -0.003794  -0.000074  -0.000075   0.000346  -0.001077
     4  H   -0.000607  -0.001696   0.000992  -0.000089   0.000550  -0.002980
     5  C    0.000333  -0.037613   0.000740  -0.000457   0.003517  -0.001107
     6  F   -0.000182   0.000414  -0.000003  -0.000002  -0.000009   0.000002
     7  F    0.000064   0.000916   0.000000   0.000022  -0.000114   0.000000
     8  F    0.000309   0.000836   0.000001   0.000004  -0.000060   0.000000
     9  O    0.002510  -0.029069  -0.000487  -0.000367   0.003399  -0.040803
    10  H   -0.006204  -0.023006   0.001209   0.000023   0.002228  -0.000093
    11  H    0.000662  -0.000642   0.000151   0.000031  -0.000600   0.002957
    12  O    0.246941   0.280061  -0.021350   0.005208   0.018867  -0.001828
    13  H    0.281531  -0.032583  -0.001197  -0.001428  -0.000399   0.001494
    14  H   -0.032583   0.391036  -0.014367   0.000998  -0.017066  -0.011672
    15  O   -0.001197  -0.014367   8.359845   0.277524   0.233372   0.000342
    16  H   -0.001428   0.000998   0.277524   0.369149  -0.020615  -0.000174
    17  H   -0.000399  -0.017066   0.233372  -0.020615   0.309669   0.001857
    18  O    0.001494  -0.011672   0.000342  -0.000174   0.001857   8.342949
    19  H    0.000089  -0.002614  -0.000155   0.000048   0.000266   0.253142
    20  H   -0.000251  -0.002107   0.000104  -0.000004   0.000193   0.280895
    21  O    0.001631  -0.002696  -0.045182   0.002888  -0.001244  -0.001211
    22  H    0.001144  -0.000566   0.027299  -0.004349  -0.002831   0.001091
    23  H   -0.000222  -0.003575   0.002694  -0.002037   0.002399  -0.000366
    24  O    0.002246   0.037606  -0.001942   0.000521   0.003004  -0.055353
    25  H   -0.000015  -0.012549   0.001130  -0.000387   0.000094   0.051751
    26  H    0.000400  -0.001643  -0.004313   0.001784  -0.001086   0.001316
              19         20         21         22         23         24
     1  C    0.000536   0.000094   0.001645  -0.000577   0.000464   0.003725
     2  O   -0.000179  -0.000092  -0.000147   0.000501  -0.000105  -0.004253
     3  O    0.000170  -0.000035  -0.003067   0.000492   0.000227  -0.011392
     4  H    0.000614   0.000575  -0.002333  -0.000076  -0.000470   0.047022
     5  C    0.000664   0.000056  -0.000745   0.000095   0.000264  -0.008619
     6  F   -0.000007   0.000002   0.000001   0.000002   0.000002   0.000043
     7  F    0.000001   0.000000   0.000001  -0.000002   0.000003   0.000021
     8  F   -0.000006   0.000003  -0.000002   0.000009  -0.000001  -0.000013
     9  O    0.031931   0.000670   0.000263   0.000959  -0.000148  -0.001325
    10  H   -0.004642   0.002937   0.000438  -0.000647   0.000297   0.007734
    11  H   -0.004584  -0.002119  -0.000049   0.000147  -0.000032   0.000266
    12  O    0.002360   0.000268  -0.000697  -0.002085   0.000672  -0.053204
    13  H    0.000089  -0.000251   0.001631   0.001144  -0.000222   0.002246
    14  H   -0.002614  -0.002107  -0.002696  -0.000566  -0.003575   0.037606
    15  O   -0.000155   0.000104  -0.045182   0.027299   0.002694  -0.001942
    16  H    0.000048  -0.000004   0.002888  -0.004349  -0.002037   0.000521
    17  H    0.000266   0.000193  -0.001244  -0.002831   0.002399   0.003004
    18  O    0.253142   0.280895  -0.001211   0.001091  -0.000366  -0.055353
    19  H    0.295219  -0.025221   0.000819  -0.000265  -0.000021  -0.000796
    20  H   -0.025221   0.361447  -0.000061  -0.000216   0.000213   0.005647
    21  O    0.000819  -0.000061   8.351095   0.249468   0.276081  -0.065449
    22  H   -0.000265  -0.000216   0.249468   0.298735  -0.022158   0.004541
    23  H   -0.000021   0.000213   0.276081  -0.022158   0.361588   0.003976
    24  O   -0.000796   0.005647  -0.065449   0.004541   0.003976   8.697628
    25  H   -0.004958  -0.004416  -0.000608   0.001839   0.000211   0.217917
    26  H    0.001239  -0.003096   0.058861  -0.008337  -0.006388   0.208151
              25         26
     1  C    0.005161   0.002528
     2  O    0.000541   0.000987
     3  O   -0.002093  -0.002811
     4  H   -0.006928  -0.000843
     5  C    0.002515   0.001139
     6  F   -0.000057  -0.000064
     7  F   -0.000073  -0.000084
     8  F   -0.000035  -0.000160
     9  O   -0.003865   0.002936
    10  H    0.000730  -0.001251
    11  H    0.001210   0.000122
    12  O   -0.000148   0.001503
    13  H   -0.000015   0.000400
    14  H   -0.012549  -0.001643
    15  O    0.001130  -0.004313
    16  H   -0.000387   0.001784
    17  H    0.000094  -0.001086
    18  O    0.051751   0.001316
    19  H   -0.004958   0.001239
    20  H   -0.004416  -0.003096
    21  O   -0.000608   0.058861
    22  H    0.001839  -0.008337
    23  H    0.000211  -0.006388
    24  O    0.217917   0.208151
    25  H    0.270571  -0.009756
    26  H   -0.009756   0.277002
 Mulliken charges:
               1
     1  C    0.366451
     2  O   -0.481414
     3  O   -0.488854
     4  H    0.521269
     5  C    0.931033
     6  F   -0.300841
     7  F   -0.284507
     8  F   -0.282835
     9  O   -0.824662
    10  H    0.455694
    11  H    0.376695
    12  O   -0.951415
    13  H    0.469145
    14  H    0.499036
    15  O   -0.817158
    16  H    0.372378
    17  H    0.461869
    18  O   -0.821648
    19  H    0.456351
    20  H    0.384514
    21  O   -0.819698
    22  H    0.455788
    23  H    0.386432
    24  O   -1.037703
    25  H    0.492220
    26  H    0.481864
 Sum of Mulliken charges =  -0.00000
 Mulliken charges with hydrogens summed into heavy atoms:
               1
     1  C    0.366451
     2  O   -0.481414
     3  O    0.032414
     5  C    0.931033
     6  F   -0.300841
     7  F   -0.284507
     8  F   -0.282835
     9  O    0.007727
    12  O    0.016766
    15  O    0.017088
    18  O    0.019216
    21  O    0.022521
    24  O   -0.063620
 APT charges:
               1
     1  C    0.250416
     2  O   -0.552030
     3  O   -0.399228
     4  H    0.454816
     5  C    0.319922
     6  F   -0.021979
     7  F   -0.040264
     8  F   -0.023517
     9  O   -1.109744
    10  H   -0.010356
    11  H    1.097538
    12  O   -0.620511
    13  H    0.312783
    14  H    0.338638
    15  O   -0.605232
    16  H    0.667604
    17  H   -0.023278
    18  O   -1.401241
    19  H    0.317173
    20  H    1.074521
    21  O   -0.998228
    22  H    0.257249
    23  H    0.741976
    24  O   -1.423248
    25  H    0.709093
    26  H    0.687127
 Sum of APT charges =  -0.00000
 APT charges with hydrogens summed into heavy atoms:
               1
     1  C    0.250416
     2  O   -0.552030
     3  O    0.055588
     5  C    0.319922
     6  F   -0.021979
     7  F   -0.040264
     8  F   -0.023517
     9  O   -0.022563
    12  O    0.030910
    15  O    0.039095
    18  O   -0.009547
    21  O    0.000996
    24  O   -0.027028
 Electronic spatial extent (au):  <R**2>=           4614.8303
 Charge=             -0.0000 electrons
 Dipole moment (field-independent basis, Debye):
    X=             -3.2629    Y=              2.3785    Z=              0.5674  Tot=              4.0775
 Quadrupole moment (field-independent basis, Debye-Ang):
   XX=            -79.5428   YY=            -73.1363   ZZ=            -77.5485
   XY=              4.0344   XZ=             -0.9053   YZ=             -1.7045
 Traceless Quadrupole moment (field-independent basis, Debye-Ang):
   XX=             -2.8003   YY=              3.6062   ZZ=             -0.8060
   XY=              4.0344   XZ=             -0.9053   YZ=             -1.7045
 Octapole moment (field-independent basis, Debye-Ang**2):
  XXX=            -48.0586  YYY=             64.2627  ZZZ=              8.7677  XYY=             -7.8887
  XXY=            -51.9733  XXZ=              2.2800  XZZ=            -15.3973  YZZ=             12.4611
  YYZ=              2.0749  XYZ=              7.5059
 Hexadecapole moment (field-independent basis, Debye-Ang**3):
 XXXX=          -3298.3970 YYYY=           -907.2067 ZZZZ=           -636.6981 XXXY=            297.1506
 XXXZ=             -2.8949 YYYX=           -102.3617 YYYZ=            -16.1365 ZZZX=            -22.4900
 ZZZY=            -14.3084 XXYY=           -697.9035 XXZZ=           -643.6548 YYZZ=           -232.1931
 XXYZ=            -25.0952 YYXZ=              2.9100 ZZXY=             15.7370
 N-N= 9.704820207019D+02 E-N=-4.268299198171D+03  KE= 9.773956779346D+02
  Exact polarizability:       0.000       0.000       0.000       0.000       0.000       0.000
 Approx polarizability:      81.485       1.043      76.071      -1.514       0.128      90.379
 Calling FoFJK, ICntrl=    100127 FMM=F ISym2X=0 I1Cent= 0 IOpClX= 0 NMat=1 NMatS=1 NMatT=0.
 ***** Axes restored to original set *****
 -------------------------------------------------------------------
 Center     Atomic                   Forces (Hartrees/Bohr)
 Number     Number              X              Y              Z
 -------------------------------------------------------------------
      1        6          -0.023879516   -0.011338138   -0.011380250
      2        8           0.010488251    0.004979495    0.006260907
      3        8           0.007083676    0.005018073   -0.016543864
      4        1           0.001783066   -0.001942297    0.020258340
      5        6          -0.000984835    0.003839911    0.016687247
      6        9           0.011740154    0.012087106   -0.000125844
      7        9           0.007692524   -0.018281715   -0.006353871
      8        9          -0.014374786    0.004645913   -0.008202809
      9        8          -0.008146522    0.001287147    0.002060377
     10        1           0.006886765   -0.000650727    0.004016961
     11        1           0.004919180    0.004450708   -0.005179267
     12        8          -0.003205934    0.000491086   -0.004162563
     13        1           0.001147298   -0.000226905    0.000625804
     14        1           0.001659016   -0.000220781    0.002641789
     15        8          -0.002441131    0.000429867   -0.008800222
     16        1           0.005780329   -0.004882849    0.004649152
     17        1           0.002270712    0.004886751    0.004205589
     18        8          -0.003650723   -0.004150296    0.008050965
     19        1           0.002473802    0.005102277   -0.001834444
     20        1          -0.000894782   -0.000640786   -0.008057769
     21        8          -0.005584582    0.007116485   -0.001559704
     22        1           0.005546126   -0.001724183    0.000517475
     23        1          -0.001116268   -0.008121919    0.000419377
     24        8          -0.002814104    0.002795003    0.006896300
     25        1          -0.003096234    0.001309971   -0.002395993
     26        1           0.000718520   -0.006259197   -0.002693681
 -------------------------------------------------------------------
 Cartesian Forces:  Max     0.023879516 RMS     0.007198394
 FormGI is forming the generalized inverse of G from B-inverse, IUseBI=4.

 GradGradGradGradGradGradGradGradGradGradGradGradGradGradGradGradGradGrad
 Berny optimization.
 Internal  Forces:  Max     0.021642733 RMS     0.005048771
 Search for a local minimum.
 Step number   1 out of a maximum of  156
 All quantities printed in internal units (Hartrees-Bohrs-Radians)
 Mixed Optimization -- RFO/linear search
 Second derivative matrix not updated -- analytic derivatives used.
 ITU=  0
     Eigenvalues ---    0.00004   0.00013   0.00018   0.00032   0.00039
     Eigenvalues ---    0.00108   0.00192   0.00246   0.00328   0.00366
     Eigenvalues ---    0.00404   0.00500   0.00530   0.00553   0.00712
     Eigenvalues ---    0.00917   0.00972   0.01016   0.01110   0.01138
     Eigenvalues ---    0.01258   0.01364   0.01502   0.01616   0.01727
     Eigenvalues ---    0.01799   0.01888   0.02011   0.02243   0.02449
     Eigenvalues ---    0.02644   0.02684   0.02825   0.02860   0.02991
     Eigenvalues ---    0.03087   0.03117   0.03408   0.03635   0.03908
     Eigenvalues ---    0.04425   0.06043   0.06412   0.06631   0.08323
     Eigenvalues ---    0.08361   0.11985   0.14148   0.18982   0.21115
     Eigenvalues ---    0.22663   0.24448   0.26441   0.30815   0.35321
     Eigenvalues ---    0.38025   0.40936   0.41264   0.45067   0.46322
     Eigenvalues ---    0.48039   0.48268   0.49201   0.50024   0.50244
     Eigenvalues ---    0.52108   0.59642   0.59667   0.59796   0.60029
     Eigenvalues ---    0.61100   0.89548
 RFO step:  Lambda=-1.18829270D-02 EMin= 3.81163965D-05
 Linear search not attempted -- first point.
 Maximum step size (   0.300) exceeded in Quadratic search.
    -- Step size scaled by   0.858
 Iteration  1 RMS(Cart)=  0.05059247 RMS(Int)=  0.00117927
 Iteration  2 RMS(Cart)=  0.00168500 RMS(Int)=  0.00033147
 Iteration  3 RMS(Cart)=  0.00000092 RMS(Int)=  0.00033147
 Variable       Old X    -DE/DX   Delta X   Delta X   Delta X     New X
                                 (Linear)    (Quad)   (Total)
    R1        2.27228   0.01207   0.00000   0.01549   0.01538   2.28766
    R2        2.48394  -0.01005   0.00000  -0.02191  -0.02207   2.46187
    R3        2.92451   0.00037   0.00000   0.00414   0.00414   2.92866
    R4        3.42946   0.00303   0.00000   0.12961   0.12962   3.55908
    R5        1.96690  -0.02164   0.00000  -0.05238  -0.05245   1.91445
    R6        3.03623  -0.00204   0.00000  -0.04582  -0.04588   2.99034
    R7        2.50654   0.01269   0.00000   0.00781   0.00781   2.51434
    R8        2.50927   0.01704   0.00000   0.02421   0.02421   2.53348
    R9        2.50539   0.01333   0.00000   0.01470   0.01470   2.52009
   R10        1.84234   0.00914   0.00000   0.01002   0.01023   1.85257
   R11        1.79970   0.00822   0.00000   0.01155   0.01155   1.81125
   R12        3.25240   0.00267   0.00000   0.04941   0.04970   3.30210
   R13        3.23799   0.00435   0.00000   0.08194   0.08207   3.32006
   R14        1.83350   0.00315   0.00000   0.00342   0.00351   1.83700
   R15        1.86971   0.00163   0.00000  -0.00423  -0.00454   1.86517
   R16        3.24845   0.00409   0.00000   0.08158   0.08154   3.32999
   R17        3.17983   0.00367   0.00000   0.05911   0.05882   3.23865
   R18        1.79858   0.00875   0.00000   0.01245   0.01245   1.81103
   R19        1.84335   0.00871   0.00000   0.00953   0.00952   1.85286
   R20        3.24786   0.00264   0.00000   0.05301   0.05322   3.30108
   R21        1.84814   0.00678   0.00000   0.00862   0.00887   1.85701
   R22        1.80046   0.00801   0.00000   0.01112   0.01112   1.81158
   R23        3.22410   0.00018   0.00000  -0.00315  -0.00329   3.22082
   R24        1.84777   0.00719   0.00000   0.00923   0.00943   1.85720
   R25        1.80041   0.00808   0.00000   0.01108   0.01108   1.81149
   R26        3.23698   0.00026   0.00000  -0.00199  -0.00197   3.23501
   R27        1.86363   0.00366   0.00000   0.00451   0.00431   1.86794
   R28        1.85463   0.00653   0.00000   0.00906   0.00902   1.86365
    A1        2.23680   0.00282   0.00000   0.00705   0.00669   2.24349
    A2        2.14371  -0.00893   0.00000  -0.03880  -0.03865   2.10506
    A3        1.90250   0.00610   0.00000   0.03156   0.03172   1.93422
    A4        2.42115  -0.00394   0.00000  -0.00556  -0.00576   2.41539
    A5        2.01112  -0.00142   0.00000  -0.02480  -0.02532   1.98580
    A6        1.95611  -0.01232   0.00000  -0.02009  -0.02035   1.93575
    A7        1.95219  -0.01441   0.00000  -0.03721  -0.03764   1.91454
    A8        1.97746  -0.01167   0.00000  -0.01969  -0.01996   1.95750
    A9        1.85628   0.01415   0.00000   0.02812   0.02771   1.88399
   A10        1.85670   0.01392   0.00000   0.03007   0.02996   1.88666
   A11        1.85696   0.01424   0.00000   0.02659   0.02617   1.88313
   A12        1.84678   0.00027   0.00000   0.00780   0.00688   1.85366
   A13        1.74314   0.00136   0.00000   0.05260   0.05282   1.79596
   A14        2.21223  -0.00023   0.00000  -0.01944  -0.02022   2.19201
   A15        1.99054  -0.00018   0.00000   0.01013   0.01016   2.00069
   A16        1.58331   0.00173   0.00000   0.03344   0.03338   1.61669
   A17        2.20889   0.00049   0.00000  -0.00102  -0.00192   2.20697
   A18        1.77320  -0.00151   0.00000  -0.00893  -0.00902   1.76419
   A19        2.05165  -0.00066   0.00000  -0.02029  -0.02033   2.03133
   A20        1.60396   0.00094   0.00000   0.01516   0.01489   1.61885
   A21        2.59520  -0.00394   0.00000  -0.03268  -0.03238   2.56282
   A22        1.85173   0.00059   0.00000   0.00545   0.00532   1.85705
   A23        2.22061  -0.00138   0.00000  -0.04063  -0.04064   2.17997
   A24        1.77176   0.00122   0.00000   0.04139   0.04157   1.81333
   A25        1.84954   0.00012   0.00000   0.00937   0.00909   1.85863
   A26        1.77963   0.00179   0.00000   0.03825   0.03795   1.81759
   A27        2.08153  -0.00001   0.00000  -0.00038  -0.00163   2.07990
   A28        1.85138   0.00055   0.00000   0.01031   0.00956   1.86093
   A29        1.77548   0.00139   0.00000   0.03469   0.03433   1.80981
   A30        2.06903   0.00027   0.00000   0.01952   0.01827   2.08730
   A31        1.66421   0.00116   0.00000   0.00596   0.00646   1.67067
   A32        2.11321  -0.00026   0.00000  -0.00348  -0.00367   2.10953
   A33        2.16902  -0.00054   0.00000  -0.01279  -0.01295   2.15607
   A34        1.74672  -0.00009   0.00000   0.00434   0.00392   1.75063
   A35        1.75044  -0.00008   0.00000   0.00546   0.00539   1.75583
   A36        1.88891   0.00025   0.00000   0.00833   0.00851   1.89742
   A37        2.87112   0.00153   0.00000   0.00076   0.00007   2.87119
   A38        2.86583   0.00067   0.00000  -0.00810  -0.00838   2.85745
   A39        3.06025   0.00657   0.00000   0.05889   0.05891   3.11916
   A40        3.00712  -0.00354   0.00000  -0.08545  -0.08512   2.92200
   A41        3.08175   0.00023   0.00000   0.00009   0.00030   3.08204
   A42        2.93960  -0.00249   0.00000  -0.05880  -0.05879   2.88081
   A43        3.01090  -0.00292   0.00000  -0.05725  -0.05674   2.95416
   A44        2.93803  -0.00130   0.00000  -0.00727  -0.00705   2.93099
   A45        3.11848   0.00050   0.00000   0.01407   0.01433   3.13281
   A46        3.06965   0.00047   0.00000   0.01405   0.01392   3.08356
   A47        3.14123  -0.00054   0.00000  -0.00736  -0.00748   3.13375
   A48        3.19575  -0.00078   0.00000  -0.03288  -0.03283   3.16293
   A49        3.33159  -0.00070   0.00000  -0.03210  -0.03166   3.29993
   A50        3.09476  -0.00151   0.00000  -0.04678  -0.04672   3.04804
    D1        0.09614   0.00028   0.00000  -0.00023  -0.00037   0.09577
    D2       -3.06771  -0.00040   0.00000  -0.01221  -0.01222  -3.07993
    D3       -0.02522   0.00029   0.00000   0.01425   0.01402  -0.01120
    D4        3.13616   0.00105   0.00000   0.02560   0.02564  -3.12139
    D5        0.38117  -0.00033   0.00000  -0.00922  -0.00912   0.37205
    D6       -1.70181  -0.00000   0.00000  -0.00568  -0.00569  -1.70750
    D7        2.48254   0.00035   0.00000   0.00103   0.00088   2.48342
    D8       -2.77894  -0.00089   0.00000  -0.01928  -0.01915  -2.79809
    D9        1.42127  -0.00056   0.00000  -0.01574  -0.01571   1.40555
   D10       -0.67757  -0.00021   0.00000  -0.00904  -0.00914  -0.68671
   D11       -0.19117   0.00009   0.00000   0.00233   0.00238  -0.18878
   D12       -0.02515  -0.00018   0.00000  -0.00459  -0.00472  -0.02987
   D13       -1.84382  -0.00241   0.00000  -0.02594  -0.02530  -1.86912
   D14        1.80721   0.00233   0.00000   0.02006   0.01959   1.82680
   D15        2.16999   0.00078   0.00000   0.00387   0.00357   2.17356
   D16       -2.33437  -0.00074   0.00000  -0.00397  -0.00411  -2.33847
   D17       -0.74813   0.00063   0.00000   0.01632   0.01635  -0.73178
   D18       -1.82715   0.00094   0.00000   0.00137   0.00111  -1.82604
   D19       -0.04833  -0.00058   0.00000  -0.00646  -0.00657  -0.05489
   D20        1.53791   0.00079   0.00000   0.01383   0.01389   1.55180
   D21       -2.05178  -0.00034   0.00000  -0.02036  -0.02121  -2.07299
   D22        0.08503   0.00041   0.00000   0.00079   0.00098   0.08600
   D23       -0.05265   0.00082   0.00000   0.03014   0.02988  -0.02277
   D24        2.08415   0.00157   0.00000   0.05129   0.05207   2.13622
   D25        1.78252   0.00061   0.00000   0.02458   0.02458   1.80710
   D26        0.10596  -0.00058   0.00000  -0.01137  -0.01135   0.09461
   D27       -1.61059  -0.00065   0.00000  -0.01826  -0.01798  -1.62857
   D28        2.56654  -0.00091   0.00000  -0.02770  -0.02753   2.53900
   D29       -1.41494  -0.00189   0.00000  -0.05596  -0.05550  -1.47044
   D30       -0.38270  -0.00064   0.00000  -0.00203  -0.00209  -0.38479
   D31        1.91900  -0.00161   0.00000  -0.03028  -0.03006   1.88894
   D32       -2.16092   0.00116   0.00000   0.01106   0.01100  -2.14992
   D33        0.14078   0.00018   0.00000  -0.01719  -0.01697   0.12381
   D34       -2.00521  -0.00006   0.00000  -0.01735  -0.01714  -2.02235
   D35        0.13650  -0.00005   0.00000  -0.01889  -0.01880   0.11771
   D36        2.07718   0.00013   0.00000  -0.00751  -0.00734   2.06984
   D37       -0.00309  -0.00012   0.00000  -0.00217  -0.00200  -0.00509
   D38        2.13863  -0.00012   0.00000  -0.00371  -0.00366   2.13497
   D39       -2.20389   0.00007   0.00000   0.00767   0.00780  -2.19609
   D40        2.06600  -0.00076   0.00000  -0.02025  -0.02026   2.04574
   D41       -2.07547  -0.00075   0.00000  -0.02180  -0.02191  -2.09739
   D42       -0.13480  -0.00057   0.00000  -0.01041  -0.01046  -0.14526
   D43       -0.28988   0.00020   0.00000   0.00380   0.00330  -0.28658
   D44        1.84043   0.00116   0.00000   0.04612   0.04672   1.88715
   D45       -2.33271  -0.00050   0.00000  -0.01852  -0.01892  -2.35163
   D46       -0.20240   0.00046   0.00000   0.02380   0.02450  -0.17790
   D47       -0.20468   0.00068   0.00000   0.02558   0.02581  -0.17887
   D48        1.82300   0.00214   0.00000   0.06501   0.06490   1.88790
   D49        0.07391  -0.00005   0.00000   0.00915   0.00897   0.08288
   D50        2.09462   0.00175   0.00000   0.05600   0.05631   2.15092
   D51        1.79358   0.00164   0.00000   0.02841   0.02856   1.82214
   D52        0.00327   0.00038   0.00000   0.01945   0.01936   0.02263
   D53       -1.81980   0.00044   0.00000   0.00961   0.00962  -1.81017
   D54       -1.75632  -0.00052   0.00000   0.00229   0.00220  -1.75412
   D55        0.05529   0.00069   0.00000   0.00935   0.00966   0.06495
   D56        1.87574   0.00063   0.00000   0.01844   0.01841   1.89415
         Item               Value     Threshold  Converged?
 Maximum Force            0.021643     0.000015     NO 
 RMS     Force            0.005049     0.000010     NO 
 Maximum Displacement     0.191879     0.000060     NO 
 RMS     Displacement     0.050420     0.000040     NO 
 Predicted change in Energy=-6.522256D-03
 GradGradGradGradGradGradGradGradGradGradGradGradGradGradGradGradGradGrad

                          Input orientation:                          
 ---------------------------------------------------------------------
 Center     Atomic      Atomic             Coordinates (Angstroms)
 Number     Number       Type             X           Y           Z
 ---------------------------------------------------------------------
      1          6           0       -0.786339   -0.634256    1.869689
      2          8           0        0.270322   -0.100605    1.616351
      3          8           0       -1.697392   -1.063946    1.043528
      4          1           0       -1.469589   -0.910480    0.068392
      5          6           0       -1.189952   -0.928837    3.336702
      6          9           0       -0.515922   -0.151106    4.179989
      7          9           0       -0.907083   -2.204765    3.635630
      8          9           0       -2.492717   -0.737587    3.547992
      9          8           0        0.275262    2.829976   -2.044600
     10          1           0        0.721499    2.105111   -1.558282
     11          1           0        0.944574    3.229733   -2.602170
     12          8           0        1.245671    0.579493   -0.862278
     13          1           0        1.198762    0.539397    0.107862
     14          1           0        0.405812    0.124977   -1.111745
     15          8           0        2.567405   -1.434611   -2.127563
     16          1           0        3.183884   -1.871614   -1.538131
     17          1           0        2.240745   -0.643379   -1.649429
     18          8           0       -1.921190    1.451177   -2.835264
     19          1           0       -1.197316    2.074776   -2.605470
     20          1           0       -1.963763    1.424523   -3.792595
     21          8           0        0.198030   -2.432199   -2.994255
     22          1           0        1.117158   -2.161902   -2.775125
     23          1           0        0.148735   -3.378610   -2.850055
     24          8           0       -1.077325   -0.666448   -1.445093
     25          1           0       -1.532012    0.028541   -1.981117
     26          1           0       -0.769320   -1.381680   -2.050210
 ---------------------------------------------------------------------
                    Distance matrix (angstroms):
                    1          2          3          4          5
     1  C    0.000000
     2  O    1.210576   0.000000
     3  O    1.302764   2.264520   0.000000
     4  H    1.946227   2.465636   1.013082   0.000000
     5  C    1.549778   2.403742   2.352531   3.280303   0.000000
     6  F    2.375720   2.681971   3.473692   4.288515   1.330532
     7  F    2.366353   3.145038   2.940247   3.836245   1.340658
     8  F    2.395643   3.430942   2.647904   3.631019   1.333573
     9  O    5.333812   4.689444   5.347011   4.636836   6.725619
    10  H    4.639902   3.891919   4.760606   4.067029   6.067896
    11  H    6.158246   5.416796   6.221477   5.486478   7.557785
    12  O    3.614677   2.749080   3.872287   3.234007   5.083184
    13  H    2.902089   1.883386   3.440042   3.037070   4.276339
    14  H    3.299485   2.740757   3.237623   2.445817   4.842073
    15  O    5.278843   4.590540   5.327448   4.625392   6.650694
    16  H    5.376519   4.645006   5.580693   5.015925   6.616893
    17  H    4.641929   3.852595   4.789343   4.097417   6.059098
    18  O    5.270057   5.198810   4.628278   3.769958   6.655249
    19  H    5.247361   4.970917   4.839094   4.016892   6.658165
    20  H    6.138922   6.047631   5.445321   4.539126   7.547448
    21  O    5.278213   5.167132   4.665665   3.804785   6.653391
    22  H    5.247028   4.924545   4.869220   4.042636   6.648131
    23  H    5.539118   5.541560   4.891404   4.150659   6.787447
    24  O    3.327685   3.392458   2.595327   1.582422   4.790313
    25  H    3.977943   4.025774   3.220148   2.255248   5.414128
    26  H    3.990556   4.020656   3.245533   2.280544   5.422252
                    6          7          8          9         10
     6  F    0.000000
     7  F    2.160290   0.000000
     8  F    2.156641   2.162066   0.000000
     9  O    6.946821   7.681899   7.187927   0.000000
    10  H    6.288837   6.942913   6.669794   0.980337   0.000000
    11  H    7.717564   8.477768   8.085733   0.958472   1.550561
    12  O    5.390866   5.711184   5.929648   2.721076   1.756898
    13  H    4.472041   4.940664   5.205017   3.276079   2.335653
    14  H    5.378500   5.448758   5.555055   2.864312   2.054261
    15  O    7.137191   6.773448   7.635614   4.842262   4.032504
    16  H    7.024643   6.604150   7.705742   5.551715   4.677402
    17  H    6.467121   6.346542   7.030485   4.010421   3.141754
    18  O    7.331839   7.501119   6.772244   2.711206   3.007011
    19  H    7.173653   7.572981   6.888580   1.747395   2.186178
    20  H    8.254753   8.334677   7.670641   3.169230   3.558930
    21  O    7.561937   6.725205   7.274121   5.347737   4.787820
    22  H    7.421851   6.722884   7.419008   5.114812   4.454735
    23  H    7.764024   6.675086   7.408595   6.261893   5.662856
    24  O    5.676469   5.311228   5.190308   3.796562   3.306073
    25  H    6.246914   6.076680   5.664005   3.334412   3.093419
    26  H    6.355620   5.746758   5.892777   4.339265   3.823904
                   11         12         13         14         15
    11  H    0.000000
    12  O    3.184597   0.000000
    13  H    3.827113   0.972101   0.000000
    14  H    3.485849   0.987006   1.512599   0.000000
    15  O    4.961345   2.721129   3.281313   2.852487   0.000000
    16  H    5.671898   3.197088   3.530294   3.447588   0.958357
    17  H    4.193897   1.762156   2.360669   2.060692   0.980493
    18  O    3.380858   3.831647   4.384910   3.185007   5.382946
    19  H    2.433440   3.353025   3.932016   2.933079   5.168880
    20  H    3.624130   4.427335   5.098880   3.806661   5.610567
    21  O    5.724380   3.835774   4.410780   3.182164   2.712983
    22  H    5.397169   3.345257   3.951619   2.915933   1.746856
    23  H    6.660706   4.563014   5.020220   3.919557   3.186078
    24  O    4.539508   2.699694   3.007707   1.713817   3.786805
    25  H    4.094730   3.044810   3.475907   2.126093   4.355167
    26  H    4.950477   3.052469   3.495877   2.128771   3.338041
                   16         17         18         19         20
    16  H    0.000000
    17  H    1.552566   0.000000
    18  O    6.227783   4.807814   0.000000
    19  H    5.992338   4.485827   0.982687   0.000000
    20  H    6.515013   5.152403   0.958648   1.555486   0.000000
    21  O    3.368958   3.030036   4.426847   4.734022   4.492771
    22  H    2.426062   2.198989   4.721178   4.830633   4.836296
    23  H    3.633774   3.646847   5.254679   5.622374   5.331145
    24  O    4.429332   3.324435   2.670023   2.979124   3.266298
    25  H    5.103577   3.846451   1.704382   2.165390   2.327365
    26  H    4.016228   3.125092   3.157244   3.526837   3.512459
                   21         22         23         24         25
    21  O    0.000000
    22  H    0.982790   0.000000
    23  H    0.958602   1.556867   0.000000
    24  O    2.672884   2.970038   3.291346   0.000000
    25  H    3.174073   3.527973   3.897261   0.988470   0.000000
    26  H    1.711893   2.166345   2.338869   0.986199   1.604742
                   26
    26  H    0.000000
 Stoichiometry    C2H13F3O8
 Framework group  C1[X(C2H13F3O8)]
 Deg. of freedom    72
 Full point group                 C1      NOp   1
 Largest Abelian subgroup         C1      NOp   1
 Largest concise Abelian subgroup C1      NOp   1
                         Standard orientation:                         
 ---------------------------------------------------------------------
 Center     Atomic      Atomic             Coordinates (Angstroms)
 Number     Number       Type             X           Y           Z
 ---------------------------------------------------------------------
      1          6           0        1.660337   -0.041172    0.041248
      2          8           0        1.060020    0.016082    1.090932
      3          8           0        1.178501   -0.074074   -1.168688
      4          1           0        0.166238   -0.057362   -1.205831
      5          6           0        3.209929   -0.040238    0.017295
      6          9           0        3.703241   -0.427043    1.190897
      7          9           0        3.657229    1.199058   -0.230557
      8          9           0        3.698858   -0.848295   -0.924198
      9          8           0       -2.959527   -2.390091    1.301802
     10          1           0       -2.475037   -1.560483    1.496948
     11          1           0       -3.728872   -2.391379    1.873442
     12          8           0       -1.664141   -0.002358    1.459781
     13          1           0       -0.722156   -0.030074    1.698271
     14          1           0       -1.610389   -0.002780    0.474240
     15          8           0       -2.827747    2.450289    1.272472
     16          1           0       -2.339899    3.106880    1.771811
     17          1           0       -2.436358    1.581028    1.501749
     18          8           0       -2.915768   -2.219463   -1.403676
     19          1           0       -2.990371   -2.422192   -0.445026
     20          1           0       -3.811204   -2.177412   -1.743429
     21          8           0       -2.883085    2.207191   -1.429031
     22          1           0       -2.951705    2.408224   -0.469472
     23          1           0       -2.560860    3.003859   -1.853775
     24          8           0       -1.415527   -0.017742   -1.228398
     25          1           0       -1.939759   -0.823314   -1.459283
     26          1           0       -1.936989    0.781320   -1.477730
 ---------------------------------------------------------------------
 Rotational constants (GHZ):           0.6983223           0.2596246           0.2412250
 Standard basis: 6-31++G(d,p) (6D, 7F)
 There are   325 symmetry adapted cartesian basis functions of A   symmetry.
 There are   325 symmetry adapted basis functions of A   symmetry.
   325 basis functions,   520 primitive gaussians,   325 cartesian basis functions
    58 alpha electrons       58 beta electrons
       nuclear repulsion energy       966.7014171050 Hartrees.
 NAtoms=   26 NActive=   26 NUniq=   26 SFac= 1.00D+00 NAtFMM=   60 NAOKFM=F Big=F
 Integral buffers will be    131072 words long.
 Raffenetti 2 integral format.
 Two-electron integral symmetry is turned on.
 Nuclear repulsion after empirical dispersion term =      966.6885590402 Hartrees.
 One-electron integrals computed using PRISM.
 NBasis=   325 RedAO= T EigKep=  3.90D-05  NBF=   325
 NBsUse=   325 1.00D-06 EigRej= -1.00D+00 NBFU=   325
 Initial guess from the checkpoint file:  "/local_scratch/slurm.5787837/Gau-707670.chk"
 B after Tr=    -0.000000    0.000000   -0.000000
         Rot=    0.999985    0.002732    0.004195    0.002048 Ang=   0.62 deg.
 ExpMin= 3.60D-02 ExpMax= 7.00D+03 ExpMxC= 1.05D+03 IAcc=3 IRadAn=         5 AccDes= 0.00D+00
 Harris functional with IExCor= 4639 and IRadAn=       5 diagonalized for initial guess.
 HarFok:  IExCor= 4639 AccDes= 0.00D+00 IRadAn=         5 IDoV= 1 UseB2=F ITyADJ=14
 ICtDFT=  3500011 ScaDFX=  1.000000  1.000000  1.000000  1.000000
 FoFCou: FMM=F IPFlag=           0 FMFlag=      100000 FMFlg1=           0
         NFxFlg=           0 DoJE=T BraDBF=F KetDBF=T FulRan=T
         wScrn=  0.000000 ICntrl=       500 IOpCl=  0 I1Cent=   200000004 NGrid=           0
         NMat0=    1 NMatS0=      1 NMatT0=    0 NMatD0=    1 NMtDS0=    0 NMtDT0=    0
 Petite list used in FoFCou.
 Requested convergence on RMS density matrix=1.00D-10 within 128 cycles.
 Requested convergence on MAX density matrix=1.00D-08.
 Requested convergence on             energy=1.00D-08.
 No special actions if energy rises.
 SCF Done:  E(RwB97XD) =  -985.243734973     A.U. after   16 cycles
            NFock= 16  Conv=0.77D-10     -V/T= 2.0082
 Calling FoFJK, ICntrl=      2127 FMM=F ISym2X=0 I1Cent= 0 IOpClX= 0 NMat=1 NMatS=1 NMatT=0.
 ***** Axes restored to original set *****
 -------------------------------------------------------------------
 Center     Atomic                   Forces (Hartrees/Bohr)
 Number     Number              X              Y              Z
 -------------------------------------------------------------------
      1        6          -0.003957748   -0.001859340   -0.001621048
      2        8           0.001088414    0.000646001    0.002293124
      3        8           0.000161326    0.000468632   -0.001460538
      4        1           0.001129575   -0.000404548    0.001484497
      5        6           0.000135138    0.001116742    0.002886593
      6        9           0.002211684    0.002116540    0.000165953
      7        9           0.001396298   -0.003930212   -0.001136764
      8        9          -0.002963292    0.000976037   -0.001289884
      9        8          -0.000931294   -0.000957033    0.000925952
     10        1           0.002417831    0.001807188    0.000449977
     11        1           0.000367736    0.001365652   -0.001106165
     12        8          -0.002277952   -0.000038328   -0.000424538
     13        1           0.001190036    0.000231273   -0.001023195
     14        1           0.000734134    0.000043622    0.000768637
     15        8          -0.000754595    0.001192793   -0.001597688
     16        1           0.001200251   -0.001160788    0.000432698
     17        1           0.002112041    0.000210784    0.001056071
     18        8           0.000074682   -0.000314016    0.002362921
     19        1          -0.000231555    0.000857797   -0.001651278
     20        1          -0.000737828   -0.000276503   -0.001373787
     21        8          -0.000555064    0.001870826    0.000414829
     22        1           0.000542366   -0.001638354    0.000056731
     23        1          -0.000465933   -0.001519991   -0.000490484
     24        8          -0.000939106    0.001242261    0.001094350
     25        1          -0.000796661   -0.000362055   -0.001219813
     26        1          -0.000150484   -0.001684980    0.000002850
 -------------------------------------------------------------------
 Cartesian Forces:  Max     0.003957748 RMS     0.001392434

 GradGradGradGradGradGradGradGradGradGradGradGradGradGradGradGradGradGrad
 Berny optimization.
 Using GEDIIS/GDIIS optimizer.
 FormGI is forming the generalized inverse of G from B-inverse, IUseBI=4.
 Internal  Forces:  Max     0.003781470 RMS     0.001000794
 Search for a local minimum.
 Step number   2 out of a maximum of  156
 All quantities printed in internal units (Hartrees-Bohrs-Radians)
 Mixed Optimization -- RFO/linear search
 Update second derivatives using D2CorX and points    1    2
 DE= -6.55D-03 DEPred=-6.52D-03 R= 1.00D+00
 TightC=F SS=  1.41D+00  RLast= 3.44D-01 DXNew= 5.0454D-01 1.0307D+00
 Trust test= 1.00D+00 RLast= 3.44D-01 DXMaxT set to 5.05D-01
 ITU=  1  0
 Use linear search instead of GDIIS.
     Eigenvalues ---    0.00004   0.00013   0.00018   0.00032   0.00039
     Eigenvalues ---    0.00108   0.00192   0.00246   0.00328   0.00365
     Eigenvalues ---    0.00404   0.00499   0.00530   0.00553   0.00712
     Eigenvalues ---    0.00917   0.00971   0.01015   0.01111   0.01137
     Eigenvalues ---    0.01258   0.01363   0.01500   0.01615   0.01726
     Eigenvalues ---    0.01794   0.01887   0.02004   0.02238   0.02406
     Eigenvalues ---    0.02630   0.02682   0.02822   0.02858   0.02983
     Eigenvalues ---    0.03087   0.03115   0.03406   0.03633   0.03908
     Eigenvalues ---    0.04419   0.06049   0.06408   0.06631   0.08319
     Eigenvalues ---    0.08359   0.11978   0.14137   0.19061   0.21114
     Eigenvalues ---    0.22663   0.24442   0.26424   0.31996   0.35339
     Eigenvalues ---    0.38023   0.40922   0.41278   0.45065   0.46326
     Eigenvalues ---    0.48032   0.48346   0.49193   0.50014   0.50126
     Eigenvalues ---    0.52225   0.59504   0.59652   0.59747   0.59962
     Eigenvalues ---    0.60339   0.89398
 RFO step:  Lambda=-1.36105727D-03 EMin= 3.81161365D-05
 Quartic linear search produced a step of  0.40804.
 Iteration  1 RMS(Cart)=  0.08240837 RMS(Int)=  0.00318452
 Iteration  2 RMS(Cart)=  0.00431494 RMS(Int)=  0.00105293
 Iteration  3 RMS(Cart)=  0.00000887 RMS(Int)=  0.00105290
 Iteration  4 RMS(Cart)=  0.00000001 RMS(Int)=  0.00105290
 Variable       Old X    -DE/DX   Delta X   Delta X   Delta X     New X
                                 (Linear)    (Quad)   (Total)
    R1        2.28766   0.00242   0.00628  -0.00342   0.00261   2.29027
    R2        2.46187  -0.00106  -0.00901   0.00593  -0.00361   2.45826
    R3        2.92866   0.00034   0.00169  -0.00033   0.00136   2.93001
    R4        3.55908   0.00222   0.05289   0.12232   0.17533   3.73442
    R5        1.91445  -0.00173  -0.02140   0.02462   0.00288   1.91733
    R6        2.99034  -0.00050  -0.01872  -0.03586  -0.05491   2.93543
    R7        2.51434   0.00246   0.00319  -0.00125   0.00193   2.51627
    R8        2.53348   0.00378   0.00988  -0.00195   0.00793   2.54140
    R9        2.52009   0.00283   0.00600   0.00085   0.00685   2.52694
   R10        1.85257   0.00164   0.00417  -0.00546  -0.00101   1.85156
   R11        1.81125   0.00147   0.00471  -0.00251   0.00220   1.81345
   R12        3.30210   0.00123   0.02028   0.01309   0.03419   3.33628
   R13        3.32006   0.00197   0.03349   0.02985   0.06338   3.38344
   R14        1.83700   0.00078   0.00143  -0.00620  -0.00436   1.83264
   R15        1.86517   0.00041  -0.00185  -0.00310  -0.00596   1.85921
   R16        3.32999   0.00190   0.03327   0.02989   0.06255   3.39255
   R17        3.23865   0.00125   0.02400   0.01957   0.04260   3.28124
   R18        1.81103   0.00157   0.00508  -0.00225   0.00283   1.81386
   R19        1.85286   0.00163   0.00388  -0.00523  -0.00197   1.85089
   R20        3.30108   0.00121   0.02172   0.01704   0.03945   3.34053
   R21        1.85701   0.00106   0.00362  -0.00330   0.00102   1.85803
   R22        1.81158   0.00141   0.00454  -0.00245   0.00208   1.81367
   R23        3.22082   0.00002  -0.00134  -0.00089  -0.00231   3.21851
   R24        1.85720   0.00117   0.00385  -0.00357   0.00112   1.85833
   R25        1.81149   0.00145   0.00452  -0.00263   0.00189   1.81339
   R26        3.23501   0.00005  -0.00080  -0.00177  -0.00196   3.23305
   R27        1.86794   0.00069   0.00176  -0.00166  -0.00018   1.86776
   R28        1.86365   0.00115   0.00368  -0.00264   0.00145   1.86510
    A1        2.24349   0.00024   0.00273  -0.00339  -0.00151   2.24198
    A2        2.10506  -0.00148  -0.01577   0.01243  -0.00293   2.10213
    A3        1.93422   0.00123   0.01294  -0.00897   0.00439   1.93861
    A4        2.41539  -0.00060  -0.00235   0.03066   0.02820   2.44358
    A5        1.98580  -0.00044  -0.01033  -0.00581  -0.01774   1.96806
    A6        1.93575  -0.00206  -0.00831   0.00803  -0.00039   1.93536
    A7        1.91454  -0.00274  -0.01536   0.00880  -0.00676   1.90778
    A8        1.95750  -0.00209  -0.00814  -0.00012  -0.00841   1.94909
    A9        1.88399   0.00241   0.01131  -0.00561   0.00553   1.88952
   A10        1.88666   0.00238   0.01223  -0.00627   0.00590   1.89256
   A11        1.88313   0.00245   0.01068  -0.00561   0.00485   1.88798
   A12        1.85366   0.00009   0.00281   0.01278   0.01462   1.86828
   A13        1.79596   0.00091   0.02155   0.03061   0.05230   1.84826
   A14        2.19201  -0.00031  -0.00825  -0.00453  -0.01480   2.17721
   A15        2.00069   0.00011   0.00414   0.04174   0.04407   2.04476
   A16        1.61669   0.00066   0.01362   0.02833   0.04383   1.66052
   A17        2.20697   0.00000  -0.00078  -0.07921  -0.08234   2.12463
   A18        1.76419  -0.00027  -0.00368   0.00912   0.00432   1.76851
   A19        2.03133  -0.00035  -0.00829   0.01306   0.00383   2.03516
   A20        1.61885   0.00031   0.00607   0.03246   0.03885   1.65770
   A21        2.56282  -0.00060  -0.01321  -0.06548  -0.07703   2.48579
   A22        1.85705   0.00009   0.00217   0.00627   0.00784   1.86489
   A23        2.17997  -0.00065  -0.01658  -0.01170  -0.02778   2.15220
   A24        1.81333   0.00072   0.01696   0.00903   0.02431   1.83764
   A25        1.85863   0.00009   0.00371   0.00871   0.01201   1.87065
   A26        1.81759   0.00074   0.01549   0.01768   0.03251   1.85009
   A27        2.07990  -0.00000  -0.00067   0.01121   0.00743   2.08733
   A28        1.86093   0.00018   0.00390   0.00886   0.01014   1.87107
   A29        1.80981   0.00067   0.01401   0.02813   0.04116   1.85096
   A30        2.08730   0.00025   0.00745   0.04018   0.04386   2.13116
   A31        1.67067   0.00017   0.00264   0.01728   0.02128   1.69195
   A32        2.10953  -0.00009  -0.00150   0.00700   0.00478   2.11431
   A33        2.15607  -0.00019  -0.00528  -0.02486  -0.03067   2.12541
   A34        1.75063   0.00008   0.00160   0.00535   0.00541   1.75604
   A35        1.75583   0.00008   0.00220  -0.00028   0.00151   1.75734
   A36        1.89742   0.00011   0.00347   0.00582   0.01024   1.90766
   A37        2.87119   0.00023   0.00003  -0.00996  -0.01187   2.85933
   A38        2.85745  -0.00002  -0.00342  -0.00480  -0.00872   2.84872
   A39        3.11916   0.00143   0.02404  -0.00567   0.01804   3.13720
   A40        2.92200  -0.00163  -0.03473  -0.05927  -0.09444   2.82756
   A41        3.08204   0.00007   0.00012   0.02453   0.02525   3.10729
   A42        2.88081  -0.00118  -0.02399  -0.02073  -0.04598   2.83483
   A43        2.95416  -0.00113  -0.02315  -0.02231  -0.04417   2.90999
   A44        2.93099  -0.00028  -0.00288   0.01542   0.01311   2.94409
   A45        3.13281   0.00023   0.00585  -0.00428   0.00219   3.13499
   A46        3.08356   0.00025   0.00568   0.02180   0.02826   3.11183
   A47        3.13375  -0.00021  -0.00305   0.00776   0.00507   3.13882
   A48        3.16293  -0.00056  -0.01339  -0.04524  -0.05855   3.10438
   A49        3.29993  -0.00046  -0.01292  -0.03911  -0.05070   3.24923
   A50        3.04804  -0.00079  -0.01906  -0.04384  -0.06354   2.98451
    D1        0.09577   0.00002  -0.00015  -0.02995  -0.03016   0.06562
    D2       -3.07993  -0.00023  -0.00499  -0.02720  -0.03226  -3.11218
    D3       -0.01120   0.00019   0.00572   0.01232   0.01770   0.00650
    D4       -3.12139   0.00046   0.01046   0.00945   0.01975  -3.10164
    D5        0.37205  -0.00011  -0.00372  -0.08175  -0.08538   0.28667
    D6       -1.70750  -0.00007  -0.00232  -0.08541  -0.08768  -1.79518
    D7        2.48342   0.00005   0.00036  -0.08422  -0.08389   2.39954
    D8       -2.79809  -0.00032  -0.00781  -0.07943  -0.08722  -2.88531
    D9        1.40555  -0.00029  -0.00641  -0.08309  -0.08952   1.31603
   D10       -0.68671  -0.00017  -0.00373  -0.08190  -0.08573  -0.77244
   D11       -0.18878   0.00002   0.00097   0.01791   0.01930  -0.16949
   D12       -0.02987  -0.00006  -0.00193   0.00168  -0.00041  -0.03028
   D13       -1.86912  -0.00054  -0.01032  -0.01691  -0.02628  -1.89540
   D14        1.82680   0.00049   0.00799   0.00458   0.01159   1.83839
   D15        2.17356   0.00009   0.00146  -0.01400  -0.01346   2.16010
   D16       -2.33847  -0.00017  -0.00168   0.00292   0.00132  -2.33715
   D17       -0.73178   0.00024   0.00667   0.04873   0.05476  -0.67702
   D18       -1.82604   0.00009   0.00045  -0.00152  -0.00232  -1.82836
   D19       -0.05489  -0.00018  -0.00268   0.01540   0.01246  -0.04243
   D20        1.55180   0.00024   0.00567   0.06121   0.06590   1.61770
   D21       -2.07299  -0.00038  -0.00866  -0.07358  -0.08436  -2.15734
   D22        0.08600   0.00008   0.00040  -0.03897  -0.03904   0.04697
   D23       -0.02277   0.00046   0.01219  -0.01985  -0.00844  -0.03121
   D24        2.13622   0.00091   0.02125   0.01476   0.03688   2.17310
   D25        1.80710   0.00043   0.01003   0.05811   0.07052   1.87762
   D26        0.09461  -0.00021  -0.00463   0.01061   0.00527   0.09988
   D27       -1.62857  -0.00032  -0.00733  -0.03514  -0.04304  -1.67161
   D28        2.53900  -0.00046  -0.01123  -0.10255  -0.11083   2.42817
   D29       -1.47044  -0.00090  -0.02265  -0.10219  -0.12083  -1.59128
   D30       -0.38479  -0.00011  -0.00085  -0.01945  -0.02129  -0.40608
   D31        1.88894  -0.00055  -0.01227  -0.01909  -0.03129   1.85766
   D32       -2.14992   0.00027   0.00449  -0.04491  -0.04165  -2.19158
   D33        0.12381  -0.00017  -0.00692  -0.04455  -0.05165   0.07216
   D34       -2.02235  -0.00020  -0.00699  -0.06624  -0.07322  -2.09557
   D35        0.11771  -0.00025  -0.00767  -0.05098  -0.05885   0.05885
   D36        2.06984  -0.00010  -0.00299  -0.04626  -0.04905   2.02079
   D37       -0.00509  -0.00002  -0.00082  -0.01446  -0.01493  -0.02002
   D38        2.13497  -0.00006  -0.00149   0.00080  -0.00056   2.13441
   D39       -2.19609   0.00009   0.00318   0.00552   0.00925  -2.18684
   D40        2.04574  -0.00033  -0.00827   0.00742  -0.00050   2.04524
   D41       -2.09739  -0.00037  -0.00894   0.02268   0.01387  -2.08352
   D42       -0.14526  -0.00022  -0.00427   0.02740   0.02367  -0.12159
   D43       -0.28658   0.00004   0.00135   0.01542   0.01543  -0.27115
   D44        1.88715   0.00078   0.01906   0.08977   0.11084   1.99799
   D45       -2.35163  -0.00032  -0.00772  -0.00182  -0.01061  -2.36224
   D46       -0.17790   0.00042   0.01000   0.07253   0.08479  -0.09310
   D47       -0.17887   0.00041   0.01053   0.09596   0.10660  -0.07227
   D48        1.88790   0.00109   0.02648   0.12741   0.15312   2.04102
   D49        0.08288   0.00009   0.00366   0.01460   0.01750   0.10038
   D50        2.15092   0.00099   0.02298   0.07145   0.09532   2.24624
   D51        1.82214   0.00053   0.01165   0.01735   0.02898   1.85112
   D52        0.02263   0.00031   0.00790  -0.00935  -0.00211   0.02052
   D53       -1.81017   0.00016   0.00393  -0.01280  -0.00889  -1.81906
   D54       -1.75412  -0.00000   0.00090  -0.04369  -0.04274  -1.79687
   D55        0.06495   0.00020   0.00394  -0.03122  -0.02635   0.03860
   D56        1.89415   0.00035   0.00751  -0.02384  -0.01686   1.87730
         Item               Value     Threshold  Converged?
 Maximum Force            0.003781     0.000015     NO 
 RMS     Force            0.001001     0.000010     NO 
 Maximum Displacement     0.322906     0.000060     NO 
 RMS     Displacement     0.081914     0.000040     NO 
 Predicted change in Energy=-1.376648D-03
 GradGradGradGradGradGradGradGradGradGradGradGradGradGradGradGradGradGrad

                          Input orientation:                          
 ---------------------------------------------------------------------
 Center     Atomic      Atomic             Coordinates (Angstroms)
 Number     Number       Type             X           Y           Z
 ---------------------------------------------------------------------
      1          6           0       -0.837427   -0.653188    1.894067
      2          8           0        0.215112   -0.101787    1.655400
      3          8           0       -1.738723   -1.073840    1.055653
      4          1           0       -1.485152   -0.902885    0.088232
      5          6           0       -1.237077   -0.984689    3.355034
      6          9           0       -0.495914   -0.293245    4.218525
      7          9           0       -1.038522   -2.294955    3.583960
      8          9           0       -2.524858   -0.710886    3.589027
      9          8           0        0.348088    2.826964   -2.173044
     10          1           0        0.829973    2.151538   -1.651891
     11          1           0        0.982637    3.224772   -2.773045
     12          8           0        1.263768    0.610687   -0.849849
     13          1           0        1.244800    0.595657    0.119641
     14          1           0        0.418004    0.157245   -1.066740
     15          8           0        2.605713   -1.377960   -2.182899
     16          1           0        3.289698   -1.818182   -1.673298
     17          1           0        2.305877   -0.610974   -1.652658
     18          8           0       -1.927851    1.457789   -2.796271
     19          1           0       -1.165557    2.065673   -2.669283
     20          1           0       -2.096113    1.407367   -3.739810
     21          8           0        0.193808   -2.435387   -2.906246
     22          1           0        1.125178   -2.181649   -2.718602
     23          1           0        0.136273   -3.389223   -2.818353
     24          8           0       -1.086485   -0.646654   -1.391076
     25          1           0       -1.546704    0.040023   -1.932888
     26          1           0       -0.780603   -1.376534   -1.980833
 ---------------------------------------------------------------------
                    Distance matrix (angstroms):
                    1          2          3          4          5
     1  C    0.000000
     2  O    1.211959   0.000000
     3  O    1.300853   2.263196   0.000000
     4  H    1.934667   2.447177   1.014607   0.000000
     5  C    1.550496   2.403565   2.355153   3.277228   0.000000
     6  F    2.376825   2.666800   3.486784   4.290638   1.331554
     7  F    2.364652   3.178196   2.893741   3.789123   1.344853
     8  F    2.392413   3.408423   2.677261   3.656968   1.337198
     9  O    5.482544   4.822058   5.476818   4.731375   6.899354
    10  H    4.818768   4.048914   4.932754   4.209197   6.259226
    11  H    6.335072   5.591620   6.367322   5.595931   7.758868
    12  O    3.679874   2.807770   3.934911   3.275280   5.145920
    13  H    3.007303   1.976168   3.544679   3.114363   4.373211
    14  H    3.316517   2.741953   3.266741   2.465734   4.857509
    15  O    5.385365   4.698524   5.427231   4.703075   6.752066
    16  H    5.578213   4.845547   5.769422   5.171069   6.816929
    17  H    4.739346   3.946368   4.889579   4.181844   6.145663
    18  O    5.257805   5.180921   4.613267   3.753548   6.654428
    19  H    5.322033   5.030607   4.905121   4.064279   6.752941
    20  H    6.129498   6.060330   5.411153   4.512698   7.536357
    21  O    5.223282   5.123940   4.613581   3.759570   6.584495
    22  H    5.240679   4.928077   4.865611   4.040715   6.625859
    23  H    5.535420   5.552290   4.887180   4.154411   6.765987
    24  O    3.294577   3.357388   2.567954   1.553365   4.760515
    25  H    3.953378   3.999990   3.195144   2.231097   5.395185
    26  H    3.942246   3.979777   3.198416   2.236462   5.369673
                    6          7          8          9         10
     6  F    0.000000
     7  F    2.168857   0.000000
     8  F    2.165018   2.172210   0.000000
     9  O    7.162415   7.829421   7.346540   0.000000
    10  H    6.495901   7.118758   6.849495   0.979803   0.000000
    11  H    7.965212   8.658174   8.262437   0.959638   1.559527
    12  O    5.440771   5.779443   5.983632   2.738831   1.790438
    13  H    4.541044   5.056748   5.287155   3.322533   2.393987
    14  H    5.382584   5.455618   5.575863   2.890708   2.118802
    15  O    7.195480   6.883167   7.751314   4.772668   3.986550
    16  H    7.167278   6.826387   7.920052   5.520888   4.670051
    17  H    6.513201   6.437622   7.128902   3.990383   3.132054
    18  O    7.370476   7.455290   6.769903   2.728177   3.065369
    19  H    7.311280   7.624583   6.980216   1.765485   2.241562
    20  H    8.293842   8.274255   7.640855   3.231738   3.670856
    21  O    7.471737   6.607657   7.249387   5.315423   4.797707
    22  H    7.370057   6.664587   7.434520   5.097814   4.472307
    23  H    7.713780   6.600544   7.437044   6.253181   5.704550
    24  O    5.651664   5.241201   5.184059   3.838684   3.401576
    25  H    6.249409   6.012153   5.657932   3.378602   3.191559
    26  H    6.299731   5.645967   5.874423   4.356637   3.892230
                   11         12         13         14         15
    11  H    0.000000
    12  O    3.257477   0.000000
    13  H    3.917730   0.969792   0.000000
    14  H    3.555279   0.983853   1.511058   0.000000
    15  O    4.916075   2.744551   3.323995   2.896331   0.000000
    16  H    5.653615   3.268313   3.636325   3.537916   0.959856
    17  H    4.209415   1.795258   2.392256   2.120737   0.979451
    18  O    3.404954   3.833089   4.394488   3.191509   5.382463
    19  H    2.443157   3.365849   3.968484   2.952610   5.130074
    20  H    3.703553   4.502818   5.168746   3.876712   5.682358
    21  O    5.716414   3.827813   4.409967   3.186815   2.731057
    22  H    5.408574   3.362824   3.972828   2.949435   1.767733
    23  H    6.668082   4.598428   5.073452   3.965471   3.247633
    24  O    4.602070   2.719839   3.043107   1.736358   3.846313
    25  H    4.152837   3.065515   3.509145   2.150357   4.394969
    26  H    4.990856   3.067186   3.521901   2.150513   3.392340
                   16         17         18         19         20
    16  H    0.000000
    17  H    1.557460   0.000000
    18  O    6.262258   4.848926   0.000000
    19  H    5.993798   4.499869   0.983230   0.000000
    20  H    6.609206   5.273274   0.959750   1.563755   0.000000
    21  O    3.389047   3.059543   4.435126   4.707819   4.550310
    22  H    2.431031   2.235465   4.751056   4.825934   4.929566
    23  H    3.704512   3.712775   5.268266   5.610069   5.370280
    24  O    4.539064   3.402620   2.666674   2.999464   3.279466
    25  H    5.187591   3.917232   1.703162   2.188791   2.331618
    26  H    4.105725   3.196896   3.164570   3.531422   3.546078
                   21         22         23         24         25
    21  O    0.000000
    22  H    0.983384   0.000000
    23  H    0.959604   1.564007   0.000000
    24  O    2.671040   3.001664   3.324747   0.000000
    25  H    3.178751   3.562601   3.921249   0.988376   0.000000
    26  H    1.710858   2.196478   2.364956   0.986966   1.611163
                   26
    26  H    0.000000
 Stoichiometry    C2H13F3O8
 Framework group  C1[X(C2H13F3O8)]
 Deg. of freedom    72
 Full point group                 C1      NOp   1
 Largest Abelian subgroup         C1      NOp   1
 Largest concise Abelian subgroup C1      NOp   1
                         Standard orientation:                         
 ---------------------------------------------------------------------
 Center     Atomic      Atomic             Coordinates (Angstroms)
 Number     Number       Type             X           Y           Z
 ---------------------------------------------------------------------
      1          6           0        1.685830   -0.068267    0.052976
      2          8           0        1.072664   -0.001422    1.096242
      3          8           0        1.216632   -0.125037   -1.158985
      4          1           0        0.202713   -0.102629   -1.188844
      5          6           0        3.236182   -0.047351    0.050200
      6          9           0        3.716649   -0.305963    1.264822
      7          9           0        3.663770    1.172423   -0.321217
      8          9           0        3.740673   -0.944088   -0.803878
      9          8           0       -3.164252   -2.293742    1.310854
     10          1           0       -2.663330   -1.490543    1.563762
     11          1           0       -3.977431   -2.290167    1.820396
     12          8           0       -1.710467    0.022167    1.466647
     13          1           0       -0.787722   -0.016180    1.762566
     14          1           0       -1.601258   -0.005027    0.489252
     15          8           0       -2.920881    2.471565    1.206066
     16          1           0       -2.531396    3.174657    1.730743
     17          1           0       -2.496139    1.636195    1.490803
     18          8           0       -2.877719   -2.236823   -1.401637
     19          1           0       -3.080888   -2.381047   -0.450500
     20          1           0       -3.713534   -2.237782   -1.873372
     21          8           0       -2.755810    2.195399   -1.505973
     22          1           0       -2.874926    2.439229   -0.560773
     23          1           0       -2.465677    2.984645   -1.968309
     24          8           0       -1.349530   -0.058380   -1.227933
     25          1           0       -1.877912   -0.859440   -1.464584
     26          1           0       -1.839489    0.750625   -1.509984
 ---------------------------------------------------------------------
 Rotational constants (GHZ):           0.6997022           0.2553958           0.2384112
 Standard basis: 6-31++G(d,p) (6D, 7F)
 There are   325 symmetry adapted cartesian basis functions of A   symmetry.
 There are   325 symmetry adapted basis functions of A   symmetry.
   325 basis functions,   520 primitive gaussians,   325 cartesian basis functions
    58 alpha electrons       58 beta electrons
       nuclear repulsion energy       962.9324428864 Hartrees.
 NAtoms=   26 NActive=   26 NUniq=   26 SFac= 1.00D+00 NAtFMM=   60 NAOKFM=F Big=F
 Integral buffers will be    131072 words long.
 Raffenetti 2 integral format.
 Two-electron integral symmetry is turned on.
 Nuclear repulsion after empirical dispersion term =      962.9198020768 Hartrees.
 One-electron integrals computed using PRISM.
 NBasis=   325 RedAO= T EigKep=  3.79D-05  NBF=   325
 NBsUse=   325 1.00D-06 EigRej= -1.00D+00 NBFU=   325
 Initial guess from the checkpoint file:  "/local_scratch/slurm.5787837/Gau-707670.chk"
 B after Tr=    -0.000000    0.000000    0.000000
         Rot=    0.999863    0.013843    0.008373    0.003501 Ang=   1.90 deg.
 ExpMin= 3.60D-02 ExpMax= 7.00D+03 ExpMxC= 1.05D+03 IAcc=3 IRadAn=         5 AccDes= 0.00D+00
 Harris functional with IExCor= 4639 and IRadAn=       5 diagonalized for initial guess.
 HarFok:  IExCor= 4639 AccDes= 0.00D+00 IRadAn=         5 IDoV= 1 UseB2=F ITyADJ=14
 ICtDFT=  3500011 ScaDFX=  1.000000  1.000000  1.000000  1.000000
 FoFCou: FMM=F IPFlag=           0 FMFlag=      100000 FMFlg1=           0
         NFxFlg=           0 DoJE=T BraDBF=F KetDBF=T FulRan=T
         wScrn=  0.000000 ICntrl=       500 IOpCl=  0 I1Cent=   200000004 NGrid=           0
         NMat0=    1 NMatS0=      1 NMatT0=    0 NMatD0=    1 NMtDS0=    0 NMtDT0=    0
 Petite list used in FoFCou.
 Requested convergence on RMS density matrix=1.00D-10 within 128 cycles.
 Requested convergence on MAX density matrix=1.00D-08.
 Requested convergence on             energy=1.00D-08.
 No special actions if energy rises.
 SCF Done:  E(RwB97XD) =  -985.245222528     A.U. after   16 cycles
            NFock= 16  Conv=0.43D-10     -V/T= 2.0083
 Calling FoFJK, ICntrl=      2127 FMM=F ISym2X=0 I1Cent= 0 IOpClX= 0 NMat=1 NMatS=1 NMatT=0.
 ***** Axes restored to original set *****
 -------------------------------------------------------------------
 Center     Atomic                   Forces (Hartrees/Bohr)
 Number     Number              X              Y              Z
 -------------------------------------------------------------------
      1        6           0.000134757   -0.000218154    0.000437352
      2        8          -0.000198425    0.000134070    0.000840159
      3        8          -0.000050346   -0.000103364   -0.000304784
      4        1          -0.000483674   -0.000189758    0.000304169
      5        6           0.000064119    0.000085575   -0.000141269
      6        9          -0.000060668   -0.000156496   -0.000051024
      7        9          -0.000089172   -0.000004057    0.000150599
      8        9           0.000056306    0.000030920    0.000100776
      9        8           0.000159999   -0.000305789   -0.000051527
     10        1           0.000122120    0.000927536   -0.000423541
     11        1           0.000017732    0.000125124    0.000167870
     12        8           0.000485271    0.000153762    0.000496628
     13        1           0.000552352    0.000365559   -0.000201497
     14        1          -0.000784072   -0.000384951   -0.000264188
     15        8           0.000066370   -0.000482834   -0.000210878
     16        1           0.000146592    0.000136476   -0.000220048
     17        1           0.000397540    0.000131396    0.000314301
     18        8           0.000593865    0.000340551    0.000466111
     19        1          -0.000881088   -0.000484321   -0.000487565
     20        1          -0.000159230    0.000252953    0.000058253
     21        8           0.000953601    0.000199155    0.000532661
     22        1          -0.000925539   -0.000356207   -0.000344587
     23        1          -0.000193112   -0.000082130   -0.000293311
     24        8          -0.000056707    0.000061071   -0.000226198
     25        1           0.000290565   -0.000334767   -0.000995532
     26        1          -0.000159158    0.000158677    0.000347068
 -------------------------------------------------------------------
 Cartesian Forces:  Max     0.000995532 RMS     0.000378727

 GradGradGradGradGradGradGradGradGradGradGradGradGradGradGradGradGradGrad
 Berny optimization.
 Using GEDIIS/GDIIS optimizer.
 FormGI is forming the generalized inverse of G from B-inverse, IUseBI=4.
 Internal  Forces:  Max     0.000941760 RMS     0.000239373
 Search for a local minimum.
 Step number   3 out of a maximum of  156
 All quantities printed in internal units (Hartrees-Bohrs-Radians)
 Mixed Optimization -- En-DIIS/RFO-DIIS
 Update second derivatives using D2CorX and points    2    3
 DE= -1.49D-03 DEPred=-1.38D-03 R= 1.08D+00
 TightC=F SS=  1.41D+00  RLast= 5.37D-01 DXNew= 8.4853D-01 1.6113D+00
 Trust test= 1.08D+00 RLast= 5.37D-01 DXMaxT set to 8.49D-01
 ITU=  1  1  0
 Use linear search instead of GDIIS.
     Eigenvalues ---    0.00004   0.00013   0.00018   0.00034   0.00039
     Eigenvalues ---    0.00108   0.00191   0.00242   0.00327   0.00357
     Eigenvalues ---    0.00403   0.00493   0.00512   0.00552   0.00718
     Eigenvalues ---    0.00925   0.00959   0.01014   0.01131   0.01169
     Eigenvalues ---    0.01257   0.01352   0.01429   0.01606   0.01726
     Eigenvalues ---    0.01758   0.01882   0.01974   0.02153   0.02280
     Eigenvalues ---    0.02611   0.02681   0.02816   0.02845   0.02970
     Eigenvalues ---    0.03086   0.03110   0.03400   0.03639   0.03904
     Eigenvalues ---    0.04405   0.06092   0.06399   0.06632   0.08307
     Eigenvalues ---    0.08344   0.11986   0.14134   0.19088   0.21109
     Eigenvalues ---    0.22666   0.24442   0.26439   0.32045   0.35567
     Eigenvalues ---    0.37898   0.40922   0.41281   0.45048   0.46361
     Eigenvalues ---    0.47993   0.48574   0.49182   0.49992   0.49998
     Eigenvalues ---    0.52320   0.59625   0.59651   0.59793   0.60034
     Eigenvalues ---    0.60605   0.89311
 RFO step:  Lambda=-4.00187677D-04 EMin= 3.88064012D-05
 Quartic linear search produced a step of  0.28713.
 Iteration  1 RMS(Cart)=  0.08803612 RMS(Int)=  0.00592411
 Iteration  2 RMS(Cart)=  0.00643245 RMS(Int)=  0.00054053
 Iteration  3 RMS(Cart)=  0.00003817 RMS(Int)=  0.00053997
 Iteration  4 RMS(Cart)=  0.00000000 RMS(Int)=  0.00053997
 Variable       Old X    -DE/DX   Delta X   Delta X   Delta X     New X
                                 (Linear)    (Quad)   (Total)
    R1        2.29027   0.00041   0.00075  -0.00314  -0.00248   2.28779
    R2        2.45826   0.00068  -0.00104   0.00559   0.00429   2.46254
    R3        2.93001   0.00007   0.00039  -0.00071  -0.00032   2.92969
    R4        3.73442   0.00094   0.05034   0.05930   0.10974   3.84416
    R5        1.91733   0.00016   0.00083  -0.01264  -0.01202   1.90531
    R6        2.93543   0.00060  -0.01577   0.08042   0.06445   2.99989
    R7        2.51627  -0.00015   0.00055  -0.00238  -0.00182   2.51445
    R8        2.54140   0.00002   0.00228  -0.00346  -0.00119   2.54022
    R9        2.52694  -0.00003   0.00197   0.00232   0.00428   2.53122
   R10        1.85156  -0.00008  -0.00029  -0.00242  -0.00256   1.84900
   R11        1.81345  -0.00004   0.00063  -0.00063   0.00001   1.81346
   R12        3.33628   0.00044   0.00982   0.01268   0.02282   3.35911
   R13        3.38344   0.00078   0.01820   0.02142   0.03975   3.42319
   R14        1.83264   0.00056  -0.00125  -0.00234  -0.00335   1.82929
   R15        1.85921   0.00094  -0.00171   0.00527   0.00330   1.86251
   R16        3.39255   0.00058   0.01796   0.00286   0.02069   3.41323
   R17        3.28124   0.00003   0.01223  -0.01930  -0.00732   3.27392
   R18        1.81386  -0.00008   0.00081  -0.00109  -0.00027   1.81359
   R19        1.85089   0.00070  -0.00057  -0.00011  -0.00081   1.85008
   R20        3.34053   0.00040   0.01133   0.01025   0.02171   3.36224
   R21        1.85803  -0.00065   0.00029  -0.00363  -0.00308   1.85496
   R22        1.81367  -0.00004   0.00060  -0.00083  -0.00024   1.81343
   R23        3.21851   0.00010  -0.00066   0.01094   0.01018   3.22869
   R24        1.85833  -0.00065   0.00032  -0.00391  -0.00341   1.85492
   R25        1.81339   0.00007   0.00054  -0.00063  -0.00009   1.81330
   R26        3.23305   0.00009  -0.00056   0.01307   0.01264   3.24570
   R27        1.86776   0.00025  -0.00005  -0.00145  -0.00169   1.86607
   R28        1.86510  -0.00032   0.00042  -0.00252  -0.00201   1.86309
    A1        2.24198   0.00001  -0.00043   0.00025  -0.00058   2.24140
    A2        2.10213  -0.00005  -0.00084   0.01178   0.01111   2.11324
    A3        1.93861   0.00004   0.00126  -0.01172  -0.01028   1.92832
    A4        2.44358  -0.00024   0.00810   0.00943   0.01757   2.46115
    A5        1.96806   0.00039  -0.00509   0.00318  -0.00275   1.96530
    A6        1.93536   0.00001  -0.00011   0.00300   0.00287   1.93823
    A7        1.90778   0.00027  -0.00194   0.00976   0.00780   1.91558
    A8        1.94909   0.00010  -0.00241  -0.00955  -0.01196   1.93713
    A9        1.88952  -0.00016   0.00159  -0.00061   0.00095   1.89047
   A10        1.89256  -0.00010   0.00169  -0.00165   0.00004   1.89260
   A11        1.88798  -0.00015   0.00139  -0.00090   0.00050   1.88848
   A12        1.86828  -0.00007   0.00420  -0.00338   0.00058   1.86885
   A13        1.84826   0.00028   0.01502  -0.00484   0.00987   1.85813
   A14        2.17721  -0.00004  -0.00425   0.02139   0.01658   2.19379
   A15        2.04476   0.00009   0.01265   0.00405   0.01576   2.06052
   A16        1.66052  -0.00002   0.01259  -0.00030   0.01353   1.67406
   A17        2.12463  -0.00011  -0.02364  -0.04780  -0.07193   2.05270
   A18        1.76851   0.00010   0.00124   0.00760   0.00772   1.77623
   A19        2.03516   0.00001   0.00110   0.03523   0.03525   2.07041
   A20        1.65770  -0.00005   0.01116   0.01062   0.02201   1.67971
   A21        2.48579  -0.00007  -0.02212  -0.02750  -0.04863   2.43716
   A22        1.86489  -0.00008   0.00225   0.00116   0.00271   1.86760
   A23        2.15220   0.00007  -0.00798   0.04105   0.03258   2.18477
   A24        1.83764   0.00012   0.00698  -0.00289   0.00273   1.84037
   A25        1.87065  -0.00013   0.00345  -0.00256   0.00076   1.87140
   A26        1.85009   0.00018   0.00933  -0.00610   0.00215   1.85224
   A27        2.08733   0.00013   0.00213   0.02931   0.03059   2.11791
   A28        1.87107   0.00013   0.00291   0.00092   0.00302   1.87409
   A29        1.85096   0.00027   0.01182   0.00167   0.01259   1.86355
   A30        2.13116   0.00004   0.01259   0.00993   0.02139   2.15255
   A31        1.69195  -0.00002   0.00611  -0.00518   0.00148   1.69344
   A32        2.11431   0.00003   0.00137  -0.00129  -0.00021   2.11410
   A33        2.12541   0.00002  -0.00881   0.00097  -0.00811   2.11730
   A34        1.75604  -0.00003   0.00155   0.01518   0.01584   1.77188
   A35        1.75734  -0.00001   0.00043   0.00580   0.00610   1.76344
   A36        1.90766  -0.00003   0.00294  -0.00764  -0.00431   1.90335
   A37        2.85933  -0.00004  -0.00341   0.00242  -0.00269   2.85664
   A38        2.84872   0.00001  -0.00250   0.00399   0.00098   2.84971
   A39        3.13720  -0.00029   0.00518  -0.01570  -0.01080   3.12639
   A40        2.82756  -0.00028  -0.02712   0.01258  -0.01473   2.81283
   A41        3.10729   0.00011   0.00725   0.02908   0.03704   3.14433
   A42        2.83483  -0.00036  -0.01320   0.00603  -0.00794   2.82688
   A43        2.90999  -0.00001  -0.01268   0.00190  -0.01097   2.89901
   A44        2.94409   0.00009   0.00376  -0.00845  -0.00485   2.93924
   A45        3.13499  -0.00008   0.00063  -0.01074  -0.00992   3.12508
   A46        3.11183   0.00007   0.00811  -0.00083   0.00776   3.11958
   A47        3.13882  -0.00003   0.00145   0.00069   0.00202   3.14084
   A48        3.10438  -0.00020  -0.01681  -0.01918  -0.03573   3.06865
   A49        3.24923  -0.00001  -0.01456   0.00364  -0.01017   3.23905
   A50        2.98451  -0.00004  -0.01824   0.00484  -0.01416   2.97035
    D1        0.06562  -0.00010  -0.00866  -0.01491  -0.02374   0.04188
    D2       -3.11218  -0.00003  -0.00926  -0.00318  -0.01252  -3.12471
    D3        0.00650   0.00001   0.00508  -0.00539  -0.00037   0.00612
    D4       -3.10164  -0.00006   0.00567  -0.01660  -0.01098  -3.11262
    D5        0.28667  -0.00009  -0.02451  -0.17186  -0.19638   0.09029
    D6       -1.79518  -0.00008  -0.02517  -0.17914  -0.20435  -1.99952
    D7        2.39954  -0.00013  -0.02409  -0.17841  -0.20251   2.19703
    D8       -2.88531  -0.00003  -0.02504  -0.16188  -0.18690  -3.07221
    D9        1.31603  -0.00002  -0.02570  -0.16916  -0.19487   1.12117
   D10       -0.77244  -0.00008  -0.02462  -0.16843  -0.19302  -0.96547
   D11       -0.16949   0.00004   0.00554   0.01806   0.02344  -0.14605
   D12       -0.03028   0.00001  -0.00012   0.00772   0.00748  -0.02280
   D13       -1.89540   0.00010  -0.00755  -0.00436  -0.01133  -1.90673
   D14        1.83839  -0.00008   0.00333   0.00671   0.00985   1.84823
   D15        2.16010  -0.00012  -0.00387  -0.02144  -0.02514   2.13496
   D16       -2.33715  -0.00004   0.00038  -0.00939  -0.00872  -2.34588
   D17       -0.67702  -0.00016   0.01572   0.00442   0.01927  -0.65776
   D18       -1.82836  -0.00006  -0.00067   0.00141   0.00080  -1.82756
   D19       -0.04243   0.00001   0.00358   0.01346   0.01722  -0.02521
   D20        1.61770  -0.00011   0.01892   0.02726   0.04521   1.66291
   D21       -2.15734  -0.00024  -0.02422  -0.07972  -0.10457  -2.26191
   D22        0.04697  -0.00003  -0.01121  -0.04749  -0.05900  -0.01203
   D23       -0.03121  -0.00006  -0.00242  -0.07612  -0.07871  -0.10992
   D24        2.17310   0.00015   0.01059  -0.04388  -0.03314   2.13996
   D25        1.87762   0.00009   0.02025   0.00290   0.02450   1.90212
   D26        0.09988   0.00002   0.00151  -0.00232  -0.00103   0.09885
   D27       -1.67161   0.00002  -0.01236  -0.02963  -0.04294  -1.71454
   D28        2.42817  -0.00000  -0.03182  -0.07874  -0.10937   2.31880
   D29       -1.59128   0.00010  -0.03469  -0.01989  -0.05263  -1.64391
   D30       -0.40608  -0.00012  -0.00611  -0.05260  -0.05868  -0.46476
   D31        1.85766  -0.00001  -0.00898   0.00624  -0.00194   1.85571
   D32       -2.19158  -0.00014  -0.01196  -0.07304  -0.08637  -2.27795
   D33        0.07216  -0.00004  -0.01483  -0.01419  -0.02963   0.04253
   D34       -2.09557  -0.00012  -0.02102  -0.01140  -0.03245  -2.12802
   D35        0.05885  -0.00009  -0.01690  -0.00868  -0.02555   0.03330
   D36        2.02079  -0.00014  -0.01408  -0.01403  -0.02808   1.99271
   D37       -0.02002  -0.00001  -0.00429  -0.00402  -0.00821  -0.02823
   D38        2.13441   0.00002  -0.00016  -0.00131  -0.00132   2.13309
   D39       -2.18684  -0.00003   0.00265  -0.00665  -0.00384  -2.19068
   D40        2.04524   0.00002  -0.00014   0.03862   0.03873   2.08396
   D41       -2.08352   0.00005   0.00398   0.04134   0.04562  -2.03790
   D42       -0.12159  -0.00000   0.00680   0.03599   0.04310  -0.07849
   D43       -0.27115  -0.00003   0.00443   0.06297   0.06709  -0.20406
   D44        1.99799   0.00032   0.03182   0.07392   0.10645   2.10444
   D45       -2.36224  -0.00013  -0.00305   0.03709   0.03366  -2.32858
   D46       -0.09310   0.00022   0.02435   0.04803   0.07302  -0.02008
   D47       -0.07227   0.00012   0.03061   0.13615   0.16681   0.09454
   D48        2.04102   0.00019   0.04397   0.14748   0.19122   2.23224
   D49        0.10038  -0.00010   0.00503   0.00946   0.01399   0.11437
   D50        2.24624   0.00037   0.02737   0.01974   0.04736   2.29361
   D51        1.85112  -0.00005   0.00832  -0.09498  -0.08674   1.76438
   D52        0.02052  -0.00002  -0.00061  -0.09845  -0.09924  -0.07872
   D53       -1.81906   0.00000  -0.00255  -0.10891  -0.11125  -1.93031
   D54       -1.79687   0.00006  -0.01227  -0.05542  -0.06767  -1.86454
   D55        0.03860   0.00004  -0.00757  -0.05742  -0.06461  -0.02601
   D56        1.87730   0.00000  -0.00484  -0.04056  -0.04594   1.83136
         Item               Value     Threshold  Converged?
 Maximum Force            0.000942     0.000015     NO 
 RMS     Force            0.000239     0.000010     NO 
 Maximum Displacement     0.533483     0.000060     NO 
 RMS     Displacement     0.088558     0.000040     NO 
 Predicted change in Energy=-3.173622D-04
 GradGradGradGradGradGradGradGradGradGradGradGradGradGradGradGradGradGrad

                          Input orientation:                          
 ---------------------------------------------------------------------
 Center     Atomic      Atomic             Coordinates (Angstroms)
 Number     Number       Type             X           Y           Z
 ---------------------------------------------------------------------
      1          6           0       -0.865802   -0.662331    1.933316
      2          8           0        0.178804   -0.097613    1.697612
      3          8           0       -1.760512   -1.095206    1.090558
      4          1           0       -1.505729   -0.920044    0.130888
      5          6           0       -1.286090   -0.993287    3.388423
      6          9           0       -0.423598   -0.481915    4.263106
      7          9           0       -1.320829   -2.326153    3.559311
      8          9           0       -2.503637   -0.504895    3.659014
      9          8           0        0.381220    2.797104   -2.243628
     10          1           0        0.862175    2.141815   -1.698983
     11          1           0        1.016382    3.175661   -2.855327
     12          8           0        1.272644    0.606915   -0.828909
     13          1           0        1.272683    0.618232    0.139044
     14          1           0        0.422265    0.148685   -1.024581
     15          8           0        2.633605   -1.309514   -2.260738
     16          1           0        3.395952   -1.710774   -1.837818
     17          1           0        2.335464   -0.579528   -1.680464
     18          8           0       -1.942137    1.448286   -2.770191
     19          1           0       -1.165772    2.043471   -2.689249
     20          1           0       -2.188704    1.427376   -3.697364
     21          8           0        0.220931   -2.443642   -2.887693
     22          1           0        1.152041   -2.172863   -2.735321
     23          1           0        0.185012   -3.399787   -2.815236
     24          8           0       -1.072370   -0.655101   -1.373132
     25          1           0       -1.534819    0.019597   -1.926345
     26          1           0       -0.761240   -1.388811   -1.953540
 ---------------------------------------------------------------------
                    Distance matrix (angstroms):
                    1          2          3          4          5
     1  C    0.000000
     2  O    1.210647   0.000000
     3  O    1.303122   2.263770   0.000000
     4  H    1.929941   2.443087   1.008248   0.000000
     5  C    1.550326   2.409770   2.348541   3.265753   0.000000
     6  F    2.378238   2.663144   3.496931   4.293972   1.330588
     7  F    2.370488   3.268213   2.793438   3.710178   1.344226
     8  F    2.384391   3.347905   2.738187   3.689966   1.339465
     9  O    5.565035   4.894255   5.554628   4.797509   6.990492
    10  H    4.903339   4.125396   5.013814   4.281399   6.350245
    11  H    6.419027   5.669666   6.443715   5.661566   7.852765
    12  O    3.716696   2.841858   3.972607   3.312427   5.185910
    13  H    3.071217   2.034242   3.611305   3.175836   4.438781
    14  H    3.326563   2.744134   3.284143   2.488866   4.867976
    15  O    5.500435   4.812825   5.530405   4.796420   6.883097
    16  H    5.786470   5.044957   5.961831   5.341117   7.053361
    17  H    4.828495   4.036684   4.972073   4.260483   6.243434
    18  O    5.266515   5.181646   4.626848   3.770371   6.657342
    19  H    5.364649   5.063267   4.948934   4.105017   6.795180
    20  H    6.149919   6.085758   5.428717   4.542284   7.542062
    21  O    5.253207   5.150791   4.644446   3.796648   6.615458
    22  H    5.305617   4.990465   4.927642   4.104686   6.695978
    23  H    5.580916   5.591976   4.934713   4.205636   6.814747
    24  O    3.312902   3.362394   2.595573   1.587472   4.778331
    25  H    3.976128   4.010400   3.224195   2.261853   5.416139
    26  H    3.955548   3.985196   3.217341   2.262487   5.382237
                    6          7          8          9         10
     6  F    0.000000
     7  F    2.168310   0.000000
     8  F    2.166107   2.173926   0.000000
     9  O    7.330572   7.925834   7.353012   0.000000
    10  H    6.639554   7.237258   6.858710   0.978447   0.000000
    11  H    8.131636   8.768130   8.268837   0.959642   1.558765
    12  O    5.476442   5.880942   5.969747   2.755538   1.811472
    13  H    4.592993   5.205184   5.283199   3.349524   2.422430
    14  H    5.391918   5.493203   5.560948   2.915798   2.149629
    15  O    7.252031   7.109436   7.879221   4.683785   3.919847
    16  H    7.302077   7.194145   8.153187   5.438222   4.613214
    17  H    6.553471   6.623777   7.206420   3.941810   3.094613
    18  O    7.449759   7.395608   6.742765   2.737621   3.081012
    19  H    7.433952   7.626413   6.970258   1.777562   2.258953
    20  H    8.374370   8.215931   7.612434   3.254844   3.716424
    21  O    7.442965   6.629834   7.351285   5.282606   4.780234
    22  H    7.370205   6.764686   7.552060   5.053365   4.446849
    23  H    7.680320   6.637402   7.584534   6.226290   5.693322
    24  O    5.676097   5.213745   5.233887   3.845570   3.416340
    25  H    6.308379   5.969989   5.692973   3.389162   3.209530
    26  H    6.291515   5.619901   5.942897   4.348706   3.894302
                   11         12         13         14         15
    11  H    0.000000
    12  O    3.281843   0.000000
    13  H    3.946187   0.968020   0.000000
    14  H    3.587086   0.985599   1.515819   0.000000
    15  O    4.804763   2.752280   3.365600   2.923089   0.000000
    16  H    5.529460   3.301214   3.720285   3.600244   0.959711
    17  H    4.149907   1.806206   2.423787   2.149606   0.979023
    18  O    3.426939   3.848544   4.414488   3.213489   5.366788
    19  H    2.463987   3.386802   3.997076   2.980469   5.085410
    20  H    3.746746   4.569695   5.230099   3.949174   5.727925
    21  O    5.675417   3.827609   4.431974   3.198731   2.738670
    22  H    5.351590   3.372850   4.008334   2.974691   1.779222
    23  H    6.627919   4.602402   5.104437   3.981757   3.266851
    24  O    4.608094   2.718079   3.067137   1.732482   3.866569
    25  H    4.163217   3.071019   3.536420   2.158709   4.387951
    26  H    4.980719   3.063397   3.541747   2.151172   3.409637
                   16         17         18         19         20
    16  H    0.000000
    17  H    1.558561   0.000000
    18  O    6.272493   4.857716   0.000000
    19  H    5.968971   4.489591   0.981600   0.000000
    20  H    6.670403   5.344497   0.959626   1.562772   0.000000
    21  O    3.423462   3.066525   4.454186   4.700692   4.631057
    22  H    2.460523   2.247650   4.763179   4.811637   5.004780
    23  H    3.757426   3.723710   5.294393   5.609772   5.451071
    24  O    4.614790   3.422499   2.670675   3.003861   3.314357
    25  H    5.226330   3.924093   1.708547   2.194147   2.354976
    26  H    4.171246   3.212333   3.179710   3.533479   3.606866
                   21         22         23         24         25
    21  O    0.000000
    22  H    0.981582   0.000000
    23  H    0.959559   1.564248   0.000000
    24  O    2.676828   3.017808   3.345740   0.000000
    25  H    3.174019   3.560975   3.929394   0.987483   0.000000
    26  H    1.717548   2.210557   2.383682   0.985904   1.607102
                   26
    26  H    0.000000
 Stoichiometry    C2H13F3O8
 Framework group  C1[X(C2H13F3O8)]
 Deg. of freedom    72
 Full point group                 C1      NOp   1
 Largest Abelian subgroup         C1      NOp   1
 Largest concise Abelian subgroup C1      NOp   1
                         Standard orientation:                         
 ---------------------------------------------------------------------
 Center     Atomic      Atomic             Coordinates (Angstroms)
 Number     Number       Type             X           Y           Z
 ---------------------------------------------------------------------
      1          6           0        1.718366   -0.053800    0.070348
      2          8           0        1.093825    0.012644    1.105335
      3          8           0        1.261570   -0.125262   -1.147995
      4          1           0        0.254053   -0.116111   -1.185271
      5          6           0        3.268499   -0.029475    0.068027
      6          9           0        3.748601   -0.042675    1.308911
      7          9           0        3.704477    1.086337   -0.541752
      8          9           0        3.763943   -1.086259   -0.589171
      9          8           0       -3.242957   -2.246163    1.314707
     10          1           0       -2.734274   -1.451742    1.574506
     11          1           0       -4.069829   -2.222885    1.801177
     12          8           0       -1.724829    0.048482    1.465976
     13          1           0       -0.817566    0.012104    1.801555
     14          1           0       -1.580867    0.003824    0.491970
     15          8           0       -3.066579    2.431654    1.157364
     16          1           0       -2.801167    3.158530    1.725037
     17          1           0       -2.583970    1.637272    1.464821
     18          8           0       -2.822765   -2.285650   -1.390186
     19          1           0       -3.081257   -2.393240   -0.449365
     20          1           0       -3.621244   -2.370194   -1.915700
     21          8           0       -2.758687    2.165176   -1.550865
     22          1           0       -2.928410    2.413068   -0.616388
     23          1           0       -2.489982    2.961288   -2.014282
     24          8           0       -1.332513   -0.075910   -1.220764
     25          1           0       -1.858264   -0.877066   -1.459211
     26          1           0       -1.818119    0.728401   -1.519557
 ---------------------------------------------------------------------
 Rotational constants (GHZ):           0.7046013           0.2503531           0.2345936
 Standard basis: 6-31++G(d,p) (6D, 7F)
 There are   325 symmetry adapted cartesian basis functions of A   symmetry.
 There are   325 symmetry adapted basis functions of A   symmetry.
   325 basis functions,   520 primitive gaussians,   325 cartesian basis functions
    58 alpha electrons       58 beta electrons
       nuclear repulsion energy       959.3969103250 Hartrees.
 NAtoms=   26 NActive=   26 NUniq=   26 SFac= 1.00D+00 NAtFMM=   60 NAOKFM=F Big=F
 Integral buffers will be    131072 words long.
 Raffenetti 2 integral format.
 Two-electron integral symmetry is turned on.
 Nuclear repulsion after empirical dispersion term =      959.3844289436 Hartrees.
 One-electron integrals computed using PRISM.
 NBasis=   325 RedAO= T EigKep=  3.52D-05  NBF=   325
 NBsUse=   325 1.00D-06 EigRej= -1.00D+00 NBFU=   325
 Initial guess from the checkpoint file:  "/local_scratch/slurm.5787837/Gau-707670.chk"
 B after Tr=     0.000000   -0.000000   -0.000000
         Rot=    0.999849    0.016577    0.004234   -0.003142 Ang=   1.99 deg.
 ExpMin= 3.60D-02 ExpMax= 7.00D+03 ExpMxC= 1.05D+03 IAcc=3 IRadAn=         5 AccDes= 0.00D+00
 Harris functional with IExCor= 4639 and IRadAn=       5 diagonalized for initial guess.
 HarFok:  IExCor= 4639 AccDes= 0.00D+00 IRadAn=         5 IDoV= 1 UseB2=F ITyADJ=14
 ICtDFT=  3500011 ScaDFX=  1.000000  1.000000  1.000000  1.000000
 FoFCou: FMM=F IPFlag=           0 FMFlag=      100000 FMFlg1=           0
         NFxFlg=           0 DoJE=T BraDBF=F KetDBF=T FulRan=T
         wScrn=  0.000000 ICntrl=       500 IOpCl=  0 I1Cent=   200000004 NGrid=           0
         NMat0=    1 NMatS0=      1 NMatT0=    0 NMatD0=    1 NMtDS0=    0 NMtDT0=    0
 Petite list used in FoFCou.
 Requested convergence on RMS density matrix=1.00D-10 within 128 cycles.
 Requested convergence on MAX density matrix=1.00D-08.
 Requested convergence on             energy=1.00D-08.
 No special actions if energy rises.
 SCF Done:  E(RwB97XD) =  -985.245499687     A.U. after   18 cycles
            NFock= 18  Conv=0.31D-10     -V/T= 2.0083
 Calling FoFJK, ICntrl=      2127 FMM=F ISym2X=0 I1Cent= 0 IOpClX= 0 NMat=1 NMatS=1 NMatT=0.
 ***** Axes restored to original set *****
 -------------------------------------------------------------------
 Center     Atomic                   Forces (Hartrees/Bohr)
 Number     Number              X              Y              Z
 -------------------------------------------------------------------
      1        6          -0.000114405   -0.000971304   -0.000026099
      2        8          -0.000068819    0.000372011    0.000647537
      3        8          -0.000246342    0.000051934    0.000431506
      4        1           0.000328770    0.000432158   -0.001630142
      5        6          -0.000109882   -0.000557148   -0.000262886
      6        9           0.000024312    0.000003953    0.000055366
      7        9          -0.000049853    0.000832606    0.000352445
      8        9           0.000273535   -0.000137260    0.000059566
      9        8           0.000116360    0.000035959   -0.000142623
     10        1          -0.000148319    0.000049643   -0.000051454
     11        1          -0.000051198   -0.000052498    0.000098179
     12        8          -0.000084064   -0.000087911   -0.000146346
     13        1           0.000357085    0.000175320    0.000263403
     14        1           0.000151610    0.000163419   -0.000221445
     15        8           0.000066048   -0.000327017    0.000111829
     16        1          -0.000010304    0.000002776   -0.000196374
     17        1          -0.000108235    0.000275857    0.000084228
     18        8           0.000295354    0.000086413    0.000030653
     19        1          -0.000267665   -0.000075601   -0.000048723
     20        1          -0.000117492    0.000073621    0.000104867
     21        8           0.000328613   -0.000103687    0.000156211
     22        1          -0.000237771   -0.000034208   -0.000143052
     23        1          -0.000087386    0.000067196   -0.000087252
     24        8          -0.000423168   -0.000426400    0.000761787
     25        1           0.000224008   -0.000085900   -0.000416405
     26        1          -0.000040791    0.000236069    0.000215225
 -------------------------------------------------------------------
 Cartesian Forces:  Max     0.001630142 RMS     0.000329211

 GradGradGradGradGradGradGradGradGradGradGradGradGradGradGradGradGradGrad
 Berny optimization.
 Using GEDIIS/GDIIS optimizer.
 FormGI is forming the generalized inverse of G from B-inverse, IUseBI=4.
 Internal  Forces:  Max     0.000951061 RMS     0.000209805
 Search for a local minimum.
 Step number   4 out of a maximum of  156
 All quantities printed in internal units (Hartrees-Bohrs-Radians)
 Mixed Optimization -- En-DIIS/RFO-DIIS
 Swapping is turned off.
 Update second derivatives using D2CorX and points    3    4
 DE= -2.77D-04 DEPred=-3.17D-04 R= 8.73D-01
 TightC=F SS=  1.41D+00  RLast= 6.80D-01 DXNew= 1.4270D+00 2.0399D+00
 Trust test= 8.73D-01 RLast= 6.80D-01 DXMaxT set to 1.43D+00
 ITU=  1  1  1  0
     Eigenvalues ---    0.00006   0.00013   0.00019   0.00036   0.00040
     Eigenvalues ---    0.00106   0.00181   0.00230   0.00285   0.00346
     Eigenvalues ---    0.00403   0.00491   0.00503   0.00554   0.00721
     Eigenvalues ---    0.00881   0.00954   0.01016   0.01124   0.01168
     Eigenvalues ---    0.01259   0.01323   0.01560   0.01603   0.01704
     Eigenvalues ---    0.01753   0.01890   0.01939   0.02120   0.02306
     Eigenvalues ---    0.02611   0.02679   0.02807   0.02834   0.03010
     Eigenvalues ---    0.03090   0.03100   0.03392   0.03711   0.03900
     Eigenvalues ---    0.04408   0.06059   0.06399   0.06617   0.08295
     Eigenvalues ---    0.08322   0.12037   0.14141   0.19256   0.21100
     Eigenvalues ---    0.22676   0.24443   0.26437   0.32079   0.35469
     Eigenvalues ---    0.37923   0.40964   0.41330   0.45035   0.46219
     Eigenvalues ---    0.47951   0.48508   0.49168   0.49841   0.49991
     Eigenvalues ---    0.52129   0.59630   0.59652   0.59792   0.60028
     Eigenvalues ---    0.60634   0.89246
 Eigenvalue     1 is   5.57D-05 Eigenvector:
                          D6        D7        D9        D5        D10
   1                   -0.39774  -0.39250  -0.38297  -0.38135  -0.37772
                          D8        D48       D47       D21       D2
   1                   -0.36657  -0.14649  -0.12881   0.09126   0.09094
 En-DIIS/RFO-DIIS/Sim-DIIS IScMMF=       -3 using points:     4    3
 RFO step:  Lambda=-1.89951513D-04.
 DidBck=F Rises=F RFO-DIIS coefs:    1.38810   -0.38810
 Iteration  1 RMS(Cart)=  0.03711197 RMS(Int)=  0.00102062
 Iteration  2 RMS(Cart)=  0.00112888 RMS(Int)=  0.00031453
 Iteration  3 RMS(Cart)=  0.00000180 RMS(Int)=  0.00031452
 Iteration  4 RMS(Cart)=  0.00000000 RMS(Int)=  0.00031452
 Variable       Old X    -DE/DX   Delta X   Delta X   Delta X     New X
                                 (Linear)    (Quad)   (Total)
    R1        2.28779   0.00028  -0.00096   0.00222   0.00128   2.28907
    R2        2.46254   0.00031   0.00166  -0.00284  -0.00122   2.46133
    R3        2.92969   0.00012  -0.00012   0.00113   0.00101   2.93070
    R4        3.84416   0.00040   0.04259   0.02629   0.06895   3.91311
    R5        1.90531   0.00095  -0.00466   0.01618   0.01143   1.91674
    R6        2.99989  -0.00076   0.02501  -0.08015  -0.05522   2.94467
    R7        2.51445   0.00005  -0.00071   0.00226   0.00155   2.51600
    R8        2.54022  -0.00078  -0.00046  -0.00060  -0.00106   2.53916
    R9        2.53122  -0.00029   0.00166  -0.00126   0.00040   2.53162
   R10        1.84900   0.00001  -0.00099  -0.00021  -0.00098   1.84802
   R11        1.81346  -0.00012   0.00000  -0.00014  -0.00014   1.81332
   R12        3.35911   0.00003   0.00886  -0.00042   0.00863   3.36773
   R13        3.42319   0.00011   0.01543   0.01516   0.03080   3.45399
   R14        1.82929   0.00060  -0.00130   0.00083  -0.00039   1.82890
   R15        1.86251  -0.00006   0.00128  -0.00206  -0.00102   1.86149
   R16        3.41323   0.00005   0.00803   0.01463   0.02270   3.43593
   R17        3.27392   0.00010  -0.00284   0.02242   0.01933   3.29325
   R18        1.81359  -0.00010  -0.00011  -0.00026  -0.00036   1.81323
   R19        1.85008   0.00037  -0.00031   0.00074   0.00050   1.85058
   R20        3.36224   0.00003   0.00843  -0.00182   0.00668   3.36892
   R21        1.85496  -0.00024  -0.00120  -0.00140  -0.00247   1.85249
   R22        1.81343  -0.00007  -0.00009  -0.00036  -0.00045   1.81298
   R23        3.22869   0.00003   0.00395  -0.01475  -0.01101   3.21768
   R24        1.85492  -0.00023  -0.00132  -0.00091  -0.00216   1.85277
   R25        1.81330  -0.00007  -0.00003  -0.00018  -0.00021   1.81309
   R26        3.24570   0.00003   0.00491  -0.01389  -0.00903   3.23666
   R27        1.86607   0.00010  -0.00066   0.00061  -0.00030   1.86578
   R28        1.86309  -0.00028  -0.00078   0.00012  -0.00073   1.86236
    A1        2.24140  -0.00007  -0.00022   0.00097   0.00054   2.24194
    A2        2.11324  -0.00066   0.00431  -0.01037  -0.00599   2.10725
    A3        1.92832   0.00074  -0.00399   0.00953   0.00561   1.93393
    A4        2.46115  -0.00020   0.00682  -0.00642   0.00029   2.46145
    A5        1.96530   0.00019  -0.00107   0.00411   0.00259   1.96789
    A6        1.93823  -0.00016   0.00111  -0.00411  -0.00300   1.93523
    A7        1.91558   0.00082   0.00303   0.00297   0.00600   1.92158
    A8        1.93713   0.00009  -0.00464   0.00505   0.00040   1.93753
    A9        1.89047  -0.00033   0.00037  -0.00180  -0.00144   1.88903
   A10        1.89260  -0.00011   0.00001  -0.00112  -0.00111   1.89149
   A11        1.88848  -0.00033   0.00019  -0.00113  -0.00093   1.88754
   A12        1.86885   0.00003   0.00022  -0.00133  -0.00117   1.86768
   A13        1.85813   0.00003   0.00383   0.00564   0.00927   1.86739
   A14        2.19379  -0.00003   0.00643   0.00490   0.01123   2.20502
   A15        2.06052   0.00003   0.00612  -0.00147   0.00457   2.06509
   A16        1.67406  -0.00009   0.00525  -0.01524  -0.00979   1.66427
   A17        2.05270  -0.00003  -0.02792   0.02902   0.00100   2.05370
   A18        1.77623   0.00013   0.00300   0.00373   0.00639   1.78261
   A19        2.07041   0.00002   0.01368  -0.01327   0.00011   2.07052
   A20        1.67971  -0.00009   0.00854  -0.01772  -0.00915   1.67056
   A21        2.43716  -0.00005  -0.01887  -0.01087  -0.02966   2.40750
   A22        1.86760   0.00005   0.00105   0.00128   0.00133   1.86892
   A23        2.18477   0.00000   0.01264   0.00772   0.01960   2.20438
   A24        1.84037   0.00006   0.00106   0.01900   0.01940   1.85977
   A25        1.87140   0.00004   0.00029   0.00245   0.00266   1.87406
   A26        1.85224   0.00005   0.00083   0.00307   0.00247   1.85471
   A27        2.11791   0.00002   0.01187   0.02089   0.03257   2.15048
   A28        1.87409   0.00009   0.00117   0.00350   0.00456   1.87865
   A29        1.86355   0.00002   0.00489  -0.00572  -0.00104   1.86251
   A30        2.15255   0.00002   0.00830   0.00533   0.01349   2.16604
   A31        1.69344  -0.00001   0.00058   0.00453   0.00533   1.69877
   A32        2.11410   0.00002  -0.00008   0.00434   0.00425   2.11835
   A33        2.11730  -0.00001  -0.00315  -0.01621  -0.01953   2.09777
   A34        1.77188  -0.00005   0.00615   0.00219   0.00754   1.77942
   A35        1.76344   0.00003   0.00237   0.00689   0.00933   1.77277
   A36        1.90335   0.00000  -0.00167   0.00409   0.00249   1.90583
   A37        2.85664   0.00004  -0.00105  -0.00026  -0.00313   2.85351
   A38        2.84971   0.00011   0.00038   0.00912   0.00914   2.85885
   A39        3.12639   0.00004  -0.00419   0.01054   0.00607   3.13247
   A40        2.81283   0.00005  -0.00572   0.00200  -0.00384   2.80899
   A41        3.14433  -0.00003   0.01437  -0.00592   0.00875   3.15308
   A42        2.82688  -0.00007  -0.00308  -0.00301  -0.00610   2.82078
   A43        2.89901  -0.00004  -0.00426  -0.00856  -0.01354   2.88547
   A44        2.93924  -0.00004  -0.00188  -0.00505  -0.00690   2.93235
   A45        3.12508  -0.00007  -0.00385  -0.00697  -0.01097   3.11411
   A46        3.11958  -0.00000   0.00301  -0.00126   0.00200   3.12159
   A47        3.14084   0.00002   0.00078   0.00374   0.00429   3.14513
   A48        3.06865   0.00003  -0.01387   0.00473  -0.00892   3.05973
   A49        3.23905   0.00009  -0.00395  -0.00303  -0.00647   3.23258
   A50        2.97035  -0.00002  -0.00549  -0.00951  -0.01529   2.95506
    D1        0.04188  -0.00017  -0.00921  -0.02727  -0.03663   0.00525
    D2       -3.12471   0.00021  -0.00486  -0.01982  -0.02473   3.13374
    D3        0.00612   0.00005  -0.00015  -0.00261  -0.00260   0.00352
    D4       -3.11262  -0.00028  -0.00426  -0.00920  -0.01341  -3.12603
    D5        0.09029  -0.00007  -0.07622   0.08823   0.01197   0.10226
    D6       -1.99952  -0.00009  -0.07931   0.09114   0.01179  -1.98773
    D7        2.19703  -0.00026  -0.07859   0.08745   0.00882   2.20585
    D8       -3.07221   0.00024  -0.07254   0.09440   0.02190  -3.05031
    D9        1.12117   0.00022  -0.07563   0.09731   0.02172   1.14289
   D10       -0.96547   0.00005  -0.07491   0.09362   0.01875  -0.94672
   D11       -0.14605   0.00011   0.00910   0.02406   0.03275  -0.11330
   D12       -0.02280  -0.00002   0.00290   0.01302   0.01591  -0.00689
   D13       -1.90673   0.00001  -0.00440   0.00271  -0.00109  -1.90782
   D14        1.84823   0.00000   0.00382   0.02082   0.02454   1.87278
   D15        2.13496  -0.00006  -0.00976   0.01227   0.00275   2.13771
   D16       -2.34588   0.00005  -0.00338   0.00786   0.00452  -2.34135
   D17       -0.65776  -0.00009   0.00748  -0.01853  -0.01141  -0.66917
   D18       -1.82756  -0.00006   0.00031   0.02122   0.02181  -1.80575
   D19       -0.02521   0.00006   0.00668   0.01682   0.02359  -0.00162
   D20        1.66291  -0.00009   0.01755  -0.00957   0.00765   1.67056
   D21       -2.26191  -0.00009  -0.04058  -0.06419  -0.10492  -2.36683
   D22       -0.01203  -0.00004  -0.02290  -0.03175  -0.05477  -0.06680
   D23       -0.10992  -0.00007  -0.03055  -0.05635  -0.08690  -0.19682
   D24        2.13996  -0.00001  -0.01286  -0.02391  -0.03675   2.10321
   D25        1.90212   0.00002   0.00951  -0.00893   0.00066   1.90278
   D26        0.09885   0.00003  -0.00040   0.00737   0.00686   0.10571
   D27       -1.71454   0.00006  -0.01666   0.03083   0.01381  -1.70073
   D28        2.31880   0.00008  -0.04245   0.01111  -0.03123   2.28757
   D29       -1.64391   0.00013  -0.02042   0.03466   0.01474  -1.62917
   D30       -0.46476  -0.00002  -0.02277  -0.02363  -0.04631  -0.51107
   D31        1.85571   0.00004  -0.00075  -0.00008  -0.00034   1.85537
   D32       -2.27795  -0.00009  -0.03352  -0.01381  -0.04775  -2.32570
   D33        0.04253  -0.00004  -0.01150   0.00973  -0.00178   0.04075
   D34       -2.12802  -0.00004  -0.01259  -0.00810  -0.02062  -2.14864
   D35        0.03330  -0.00003  -0.00992  -0.00144  -0.01119   0.02211
   D36        1.99271  -0.00003  -0.01090   0.00631  -0.00451   1.98820
   D37       -0.02823   0.00000  -0.00319  -0.01305  -0.01622  -0.04446
   D38        2.13309   0.00001  -0.00051  -0.00638  -0.00679   2.12630
   D39       -2.19068   0.00001  -0.00149   0.00136  -0.00011  -2.19080
   D40        2.08396   0.00002   0.01503  -0.03256  -0.01750   2.06647
   D41       -2.03790   0.00003   0.01771  -0.02589  -0.00806  -2.04596
   D42       -0.07849   0.00003   0.01673  -0.01814  -0.00138  -0.07987
   D43       -0.20406   0.00006   0.02604   0.00408   0.03028  -0.17378
   D44        2.10444   0.00014   0.04131   0.00805   0.04972   2.15416
   D45       -2.32858  -0.00007   0.01306  -0.02216  -0.00933  -2.33791
   D46       -0.02008   0.00001   0.02834  -0.01819   0.01011  -0.00997
   D47        0.09454  -0.00001   0.06474   0.10899   0.17367   0.26821
   D48        2.23224   0.00011   0.07421   0.13042   0.20463   2.43687
   D49        0.11437  -0.00005   0.00543  -0.00606  -0.00091   0.11346
   D50        2.29361   0.00012   0.01838  -0.00235   0.01608   2.30968
   D51        1.76438  -0.00003  -0.03366  -0.07736  -0.11111   1.65327
   D52       -0.07872  -0.00000  -0.03851  -0.08607  -0.12455  -0.20327
   D53       -1.93031  -0.00001  -0.04318  -0.09586  -0.13885  -2.06916
   D54       -1.86454   0.00002  -0.02626   0.02234  -0.00378  -1.86831
   D55       -0.02601   0.00003  -0.02508   0.02662   0.00174  -0.02427
   D56        1.83136  -0.00001  -0.01783   0.03316   0.01478   1.84614
         Item               Value     Threshold  Converged?
 Maximum Force            0.000951     0.000015     NO 
 RMS     Force            0.000210     0.000010     NO 
 Maximum Displacement     0.185468     0.000060     NO 
 RMS     Displacement     0.037323     0.000040     NO 
 Predicted change in Energy=-1.088786D-04
 GradGradGradGradGradGradGradGradGradGradGradGradGradGradGradGradGradGrad

                          Input orientation:                          
 ---------------------------------------------------------------------
 Center     Atomic      Atomic             Coordinates (Angstroms)
 Number     Number       Type             X           Y           Z
 ---------------------------------------------------------------------
      1          6           0       -0.871114   -0.668836    1.923423
      2          8           0        0.164853   -0.078884    1.708860
      3          8           0       -1.745718   -1.108600    1.064282
      4          1           0       -1.484790   -0.912988    0.103841
      5          6           0       -1.302836   -1.010942    3.373162
      6          9           0       -0.469971   -0.465924    4.257434
      7          9           0       -1.296559   -2.342260    3.554804
      8          9           0       -2.539432   -0.561278    3.624887
      9          8           0        0.392744    2.796143   -2.287220
     10          1           0        0.879925    2.155711   -1.731476
     11          1           0        1.022961    3.162946   -2.910960
     12          8           0        1.300776    0.626262   -0.823500
     13          1           0        1.306202    0.653375    0.143919
     14          1           0        0.448899    0.169424   -1.013098
     15          8           0        2.632792   -1.332174   -2.245979
     16          1           0        3.417976   -1.717375   -1.851287
     17          1           0        2.352281   -0.594012   -1.666816
     18          8           0       -1.959583    1.463272   -2.726456
     19          1           0       -1.176531    2.051637   -2.686050
     20          1           0       -2.286849    1.483386   -3.628076
     21          8           0        0.215151   -2.462271   -2.860047
     22          1           0        1.149372   -2.204285   -2.711923
     23          1           0        0.163642   -3.418104   -2.794726
     24          8           0       -1.052202   -0.641473   -1.368331
     25          1           0       -1.518442    0.026529   -1.926189
     26          1           0       -0.745606   -1.383602   -1.939723
 ---------------------------------------------------------------------
                    Distance matrix (angstroms):
                    1          2          3          4          5
     1  C    0.000000
     2  O    1.211325   0.000000
     3  O    1.302477   2.264085   0.000000
     4  H    1.935739   2.448089   1.014295   0.000000
     5  C    1.550859   2.406812   2.352999   3.275845   0.000000
     6  F    2.376909   2.654812   3.498111   4.299076   1.331408
     7  F    2.375449   3.265901   2.815379   3.739973   1.343667
     8  F    2.385338   3.349182   2.736099   3.692389   1.339676
     9  O    5.597582   4.928120   5.572487   4.795827   7.029140
    10  H    4.939888   4.164211   5.036467   4.286862   6.391359
    11  H    6.453009   5.708638   6.458657   5.656066   7.894357
    12  O    3.733627   2.863634   3.981783   3.314910   5.203000
    13  H    3.107343   2.070730   3.642231   3.200740   4.472700
    14  H    3.326900   2.747980   3.281036   2.481597   4.868379
    15  O    5.486464   4.827237   5.493557   4.759397   6.867831
    16  H    5.808973   5.093340   5.961115   5.339166   7.076722
    17  H    4.825525   4.055291   4.951495   4.237935   6.239799
    18  O    5.229916   5.153980   4.585843   3.725939   6.615013
    19  H    5.361109   5.064945   4.937212   4.082587   6.790390
    20  H    6.120090   6.077369   5.387898   4.507007   7.497152
    21  O    5.222831   5.153443   4.591056   3.751628   6.577502
    22  H    5.284543   5.002992   4.882806   4.066299   6.668256
    23  H    5.557888   5.606486   4.885838   4.170687   6.781433
    24  O    3.296845   3.356611   2.572310   1.558250   4.762466
    25  H    3.965108   4.007266   3.206726   2.237152   5.404253
    26  H    3.930717   3.980375   3.178034   2.223517   5.355010
                    6          7          8          9         10
     6  F    0.000000
     7  F    2.167388   0.000000
     8  F    2.166074   2.172911   0.000000
     9  O    7.363277   7.961544   7.404252   0.000000
    10  H    6.675495   7.274173   6.911199   0.977931   0.000000
    11  H    8.172112   8.803044   8.323329   0.959567   1.557615
    12  O    5.490383   5.893032   5.995465   2.770448   1.827772
    13  H    4.618292   5.232813   5.327422   3.366942   2.440458
    14  H    5.387624   5.497355   5.565515   2.919965   2.155734
    15  O    7.257541   7.078782   7.862141   4.697076   3.937334
    16  H    7.348383   7.200219   8.174091   5.451047   4.632155
    17  H    6.563402   6.605734   7.206390   3.964572   3.119774
    18  O    7.396990   7.374002   6.691382   2.739146   3.087437
    19  H    7.419522   7.633413   6.965110   1.782128   2.269594
    20  H    8.323588   8.198171   7.539889   3.271306   3.752009
    21  O    7.423835   6.591660   7.297662   5.292503   4.800142
    22  H    7.363158   6.728557   7.514113   5.075149   4.476991
    23  H    7.671361   6.603496   7.528578   6.239144   5.719352
    24  O    5.658537   5.214369   5.210615   3.840499   3.418952
    25  H    6.291184   5.975089   5.674715   3.384337   3.213020
    26  H    6.270794   5.604677   5.904144   4.345902   3.900315
                   11         12         13         14         15
    11  H    0.000000
    12  O    3.296883   0.000000
    13  H    3.963642   0.967814   0.000000
    14  H    3.590628   0.985060   1.519166   0.000000
    15  O    4.820774   2.762822   3.378440   2.923043   0.000000
    16  H    5.538641   3.321373   3.749786   3.616350   0.959519
    17  H    4.174892   1.818217   2.434957   2.152451   0.979286
    18  O    3.437806   3.866752   4.422708   3.226520   5.397712
    19  H    2.474542   3.411427   4.015947   2.997252   5.114175
    20  H    3.780215   4.633720   5.275120   4.006111   5.834419
    21  O    5.683152   3.855534   4.463346   3.223612   2.738464
    22  H    5.372408   3.406033   4.043099   3.001859   1.782755
    23  H    6.637934   4.640658   5.149565   4.015710   3.278556
    24  O    4.599958   2.727728   3.086358   1.742713   3.850522
    25  H    4.155192   3.086032   3.557654   2.173612   4.379622
    26  H    4.974156   3.077854   3.563812   2.167341   3.392641
                   16         17         18         19         20
    16  H    0.000000
    17  H    1.559385   0.000000
    18  O    6.308771   4.893611   0.000000
    19  H    6.000982   4.526678   0.980295   0.000000
    20  H    6.778414   5.448271   0.959388   1.563051   0.000000
    21  O    3.439557   3.079208   4.489678   4.726778   4.734774
    22  H    2.474741   2.265441   4.807992   4.850090   5.123072
    23  H    3.791207   3.746708   5.323587   5.632579   5.542922
    24  O    4.623128   3.417873   2.664169   3.000781   3.338537
    25  H    5.235938   3.928721   1.702722   2.189830   2.368396
    26  H    4.177876   3.208557   3.193333   3.541690   3.666822
                   21         22         23         24         25
    21  O    0.000000
    22  H    0.980441   0.000000
    23  H    0.959446   1.565847   0.000000
    24  O    2.673332   3.015717   3.350009   0.000000
    25  H    3.173573   3.565268   3.930555   0.987326   0.000000
    26  H    1.712769   2.204712   2.386831   0.985518   1.608082
                   26
    26  H    0.000000
 Stoichiometry    C2H13F3O8
 Framework group  C1[X(C2H13F3O8)]
 Deg. of freedom    72
 Full point group                 C1      NOp   1
 Largest Abelian subgroup         C1      NOp   1
 Largest concise Abelian subgroup C1      NOp   1
                         Standard orientation:                         
 ---------------------------------------------------------------------
 Center     Atomic      Atomic             Coordinates (Angstroms)
 Number     Number       Type             X           Y           Z
 ---------------------------------------------------------------------
      1          6           0        1.711331   -0.057287    0.076885
      2          8           0        1.096575   -0.014860    1.119757
      3          8           0        1.243554   -0.111999   -1.137462
      4          1           0        0.229708   -0.114556   -1.167543
      5          6           0        3.261985   -0.033179    0.069324
      6          9           0        3.743528   -0.090751    1.309262
      7          9           0        3.703367    1.100618   -0.500876
      8          9           0        3.755120   -1.068201   -0.623698
      9          8           0       -3.301894   -2.230749    1.292025
     10          1           0       -2.787486   -1.447121    1.570703
     11          1           0       -4.139675   -2.197066    1.758670
     12          8           0       -1.742002    0.050056    1.492137
     13          1           0       -0.842546    0.001062    1.846034
     14          1           0       -1.585287    0.001893    0.520816
     15          8           0       -3.049865    2.456803    1.131234
     16          1           0       -2.822912    3.182607    1.716363
     17          1           0       -2.579212    1.663749    1.460706
     18          8           0       -2.775510   -2.305339   -1.395032
     19          1           0       -3.079546   -2.400812   -0.467980
     20          1           0       -3.532044   -2.466173   -1.962672
     21          8           0       -2.710428    2.180377   -1.572016
     22          1           0       -2.888507    2.442311   -0.644145
     23          1           0       -2.438699    2.967160   -2.049166
     24          8           0       -1.327739   -0.077317   -1.200940
     25          1           0       -1.855698   -0.873502   -1.450262
     26          1           0       -1.797667    0.732473   -1.508596
 ---------------------------------------------------------------------
 Rotational constants (GHZ):           0.7003565           0.2511850           0.2349025
 Standard basis: 6-31++G(d,p) (6D, 7F)
 There are   325 symmetry adapted cartesian basis functions of A   symmetry.
 There are   325 symmetry adapted basis functions of A   symmetry.
   325 basis functions,   520 primitive gaussians,   325 cartesian basis functions
    58 alpha electrons       58 beta electrons
       nuclear repulsion energy       959.0795676405 Hartrees.
 NAtoms=   26 NActive=   26 NUniq=   26 SFac= 1.00D+00 NAtFMM=   60 NAOKFM=F Big=F
 Integral buffers will be    131072 words long.
 Raffenetti 2 integral format.
 Two-electron integral symmetry is turned on.
 Nuclear repulsion after empirical dispersion term =      959.0671471513 Hartrees.
 One-electron integrals computed using PRISM.
 NBasis=   325 RedAO= T EigKep=  3.53D-05  NBF=   325
 NBsUse=   325 1.00D-06 EigRej= -1.00D+00 NBFU=   325
 Initial guess from the checkpoint file:  "/local_scratch/slurm.5787837/Gau-707670.chk"
 B after Tr=     0.000000    0.000000   -0.000000
         Rot=    0.999996   -0.000987    0.002159    0.001474 Ang=  -0.32 deg.
 ExpMin= 3.60D-02 ExpMax= 7.00D+03 ExpMxC= 1.05D+03 IAcc=3 IRadAn=         5 AccDes= 0.00D+00
 Harris functional with IExCor= 4639 and IRadAn=       5 diagonalized for initial guess.
 HarFok:  IExCor= 4639 AccDes= 0.00D+00 IRadAn=         5 IDoV= 1 UseB2=F ITyADJ=14
 ICtDFT=  3500011 ScaDFX=  1.000000  1.000000  1.000000  1.000000
 FoFCou: FMM=F IPFlag=           0 FMFlag=      100000 FMFlg1=           0
         NFxFlg=           0 DoJE=T BraDBF=F KetDBF=T FulRan=T
         wScrn=  0.000000 ICntrl=       500 IOpCl=  0 I1Cent=   200000004 NGrid=           0
         NMat0=    1 NMatS0=      1 NMatT0=    0 NMatD0=    1 NMtDS0=    0 NMtDT0=    0
 Petite list used in FoFCou.
 Requested convergence on RMS density matrix=1.00D-10 within 128 cycles.
 Requested convergence on MAX density matrix=1.00D-08.
 Requested convergence on             energy=1.00D-08.
 No special actions if energy rises.
 SCF Done:  E(RwB97XD) =  -985.245556140     A.U. after   16 cycles
            NFock= 16  Conv=0.34D-10     -V/T= 2.0083
 Calling FoFJK, ICntrl=      2127 FMM=F ISym2X=0 I1Cent= 0 IOpClX= 0 NMat=1 NMatS=1 NMatT=0.
 ***** Axes restored to original set *****
 -------------------------------------------------------------------
 Center     Atomic                   Forces (Hartrees/Bohr)
 Number     Number              X              Y              Z
 -------------------------------------------------------------------
      1        6           0.000091371    0.000305502   -0.000087524
      2        8          -0.000193253   -0.000191017   -0.000104854
      3        8           0.000097435    0.000040256   -0.000140592
      4        1          -0.000150812   -0.000186597    0.000761825
      5        6           0.000035692   -0.000004471    0.000069923
      6        9          -0.000192320   -0.000151360    0.000006419
      7        9          -0.000044645    0.000283371   -0.000142660
      8        9           0.000221632   -0.000113174   -0.000046179
      9        8           0.000236218   -0.000111842    0.000058361
     10        1          -0.000236701   -0.000150160    0.000096150
     11        1          -0.000049456   -0.000067299   -0.000025145
     12        8          -0.000051484   -0.000021418   -0.000569375
     13        1          -0.000144959   -0.000085295    0.000086797
     14        1           0.000217277    0.000149784    0.000245597
     15        8          -0.000106151    0.000354724    0.000523371
     16        1           0.000026855   -0.000103132   -0.000089847
     17        1          -0.000148184   -0.000124389   -0.000384725
     18        8          -0.000163075   -0.000304991   -0.000229944
     19        1           0.000440635    0.000460387    0.000213551
     20        1          -0.000128162   -0.000044392    0.000015915
     21        8          -0.000318054   -0.000138250   -0.000170845
     22        1           0.000346411    0.000126403    0.000065052
     23        1           0.000077793    0.000104086    0.000080741
     24        8           0.000230697   -0.000102252   -0.000112881
     25        1          -0.000236991    0.000310636    0.000030388
     26        1           0.000142231   -0.000235108   -0.000149520
 -------------------------------------------------------------------
 Cartesian Forces:  Max     0.000761825 RMS     0.000216491

 GradGradGradGradGradGradGradGradGradGradGradGradGradGradGradGradGradGrad
 Berny optimization.
 Using GEDIIS/GDIIS optimizer.
 FormGI is forming the generalized inverse of G from B-inverse, IUseBI=4.
 Internal  Forces:  Max     0.000486963 RMS     0.000136341
 Search for a local minimum.
 Step number   5 out of a maximum of  156
 All quantities printed in internal units (Hartrees-Bohrs-Radians)
 Mixed Optimization -- En-DIIS/RFO-DIIS
 Swapping is turned off.
 Update second derivatives using D2CorX and points    4    5
 DE= -5.65D-05 DEPred=-1.09D-04 R= 5.18D-01
 TightC=F SS=  1.41D+00  RLast= 4.19D-01 DXNew= 2.4000D+00 1.2565D+00
 Trust test= 5.18D-01 RLast= 4.19D-01 DXMaxT set to 1.43D+00
 ITU=  1  1  1  1  0
     Eigenvalues ---    0.00006   0.00014   0.00019   0.00034   0.00040
     Eigenvalues ---    0.00108   0.00197   0.00230   0.00287   0.00347
     Eigenvalues ---    0.00403   0.00492   0.00508   0.00552   0.00721
     Eigenvalues ---    0.00921   0.00954   0.01015   0.01123   0.01199
     Eigenvalues ---    0.01281   0.01321   0.01552   0.01600   0.01714
     Eigenvalues ---    0.01789   0.01904   0.02008   0.02118   0.02314
     Eigenvalues ---    0.02608   0.02692   0.02783   0.02830   0.02963
     Eigenvalues ---    0.03088   0.03126   0.03394   0.03735   0.03886
     Eigenvalues ---    0.04436   0.06047   0.06392   0.06633   0.08275
     Eigenvalues ---    0.08332   0.12067   0.14175   0.19362   0.21156
     Eigenvalues ---    0.22731   0.24463   0.26451   0.32173   0.35504
     Eigenvalues ---    0.37866   0.40899   0.41278   0.45087   0.46458
     Eigenvalues ---    0.47939   0.48604   0.49152   0.49926   0.50024
     Eigenvalues ---    0.52008   0.59600   0.59653   0.59775   0.60015
     Eigenvalues ---    0.60390   0.89322
 Eigenvalue     1 is   6.13D-05 Eigenvector:
                          D6        D7        D5        D9        D10
   1                   -0.41631  -0.41221  -0.39879  -0.39542  -0.39133
                          D8        D2        D1        R6        D53
   1                   -0.37790   0.08337   0.05856  -0.05586  -0.04541
 En-DIIS/RFO-DIIS/Sim-DIIS IScMMF=       -3 using points:     5    4    3
 RFO step:  Lambda=-6.28105836D-05.
 DidBck=T Rises=F RFO-DIIS coefs:    0.57205    0.93088   -0.50293
 Iteration  1 RMS(Cart)=  0.05693539 RMS(Int)=  0.00292555
 Iteration  2 RMS(Cart)=  0.00310523 RMS(Int)=  0.00028076
 Iteration  3 RMS(Cart)=  0.00000889 RMS(Int)=  0.00028070
 Iteration  4 RMS(Cart)=  0.00000000 RMS(Int)=  0.00028070
 Variable       Old X    -DE/DX   Delta X   Delta X   Delta X     New X
                                 (Linear)    (Quad)   (Total)
    R1        2.28907  -0.00027  -0.00180   0.00121  -0.00061   2.28846
    R2        2.46133  -0.00020   0.00268  -0.00244   0.00014   2.46147
    R3        2.93070  -0.00011  -0.00059  -0.00022  -0.00081   2.92989
    R4        3.91311  -0.00004   0.02568  -0.04407  -0.01835   3.89476
    R5        1.91674  -0.00042  -0.01093   0.01046  -0.00055   1.91619
    R6        2.94467   0.00038   0.05605  -0.05538   0.00059   2.94526
    R7        2.51600  -0.00018  -0.00158   0.00007  -0.00151   2.51448
    R8        2.53916  -0.00030  -0.00014  -0.00252  -0.00267   2.53650
    R9        2.53162  -0.00025   0.00198  -0.00032   0.00166   2.53328
   R10        1.84802  -0.00025  -0.00087   0.00099   0.00030   1.84832
   R11        1.81332  -0.00004   0.00006  -0.00016  -0.00010   1.81322
   R12        3.36773  -0.00015   0.00779  -0.01615  -0.00828   3.35945
   R13        3.45399  -0.00031   0.00681  -0.02702  -0.02001   3.43398
   R14        1.82890   0.00005  -0.00152   0.00222   0.00079   1.82969
   R15        1.86149  -0.00029   0.00210  -0.00271  -0.00065   1.86085
   R16        3.43593  -0.00021   0.00069  -0.02102  -0.02030   3.41563
   R17        3.29325   0.00002  -0.01196   0.00403  -0.00795   3.28530
   R18        1.81323   0.00003   0.00002  -0.00028  -0.00026   1.81297
   R19        1.85058  -0.00048  -0.00062  -0.00009  -0.00067   1.84991
   R20        3.36892  -0.00016   0.00806  -0.01391  -0.00582   3.36309
   R21        1.85249   0.00049  -0.00049   0.00249   0.00203   1.85452
   R22        1.81298   0.00003   0.00007  -0.00031  -0.00024   1.81274
   R23        3.21768   0.00003   0.00983  -0.01220  -0.00256   3.21512
   R24        1.85277   0.00022  -0.00079   0.00201   0.00124   1.85401
   R25        1.81309  -0.00010   0.00005  -0.00018  -0.00013   1.81296
   R26        3.23666  -0.00002   0.01022  -0.00763   0.00256   3.23923
   R27        1.86578   0.00033  -0.00072   0.00194   0.00101   1.86679
   R28        1.86236   0.00030  -0.00070   0.00160   0.00087   1.86323
    A1        2.24194   0.00005  -0.00052   0.00129   0.00054   2.24248
    A2        2.10725   0.00028   0.00815  -0.00189   0.00635   2.11360
    A3        1.93393  -0.00032  -0.00757   0.00065  -0.00684   1.92709
    A4        2.46145   0.00004   0.00871  -0.01012  -0.00151   2.45994
    A5        1.96789  -0.00009  -0.00249   0.00418   0.00127   1.96916
    A6        1.93523   0.00036   0.00273   0.00097   0.00366   1.93889
    A7        1.92158  -0.00023   0.00136   0.00334   0.00469   1.92627
    A8        1.93753  -0.00002  -0.00619  -0.00187  -0.00805   1.92948
    A9        1.88903  -0.00002   0.00109  -0.00077   0.00028   1.88931
   A10        1.89149  -0.00009   0.00049  -0.00109  -0.00061   1.89088
   A11        1.88754  -0.00000   0.00065  -0.00065   0.00003   1.88757
   A12        1.86768   0.00007   0.00079   0.00159   0.00206   1.86974
   A13        1.86739  -0.00005   0.00100  -0.01280  -0.01222   1.85517
   A14        2.20502  -0.00001   0.00353  -0.01419  -0.01103   2.19399
   A15        2.06509  -0.00003   0.00597   0.00671   0.01252   2.07761
   A16        1.66427   0.00005   0.01100  -0.00317   0.00811   1.67238
   A17        2.05370   0.00001  -0.03660  -0.00032  -0.03668   2.01701
   A18        1.78261  -0.00012   0.00115  -0.00343  -0.00276   1.77986
   A19        2.07052   0.00003   0.01768  -0.00099   0.01628   2.08680
   A20        1.67056   0.00006   0.01499  -0.00540   0.00953   1.68010
   A21        2.40750   0.00004  -0.01176   0.01567   0.00418   2.41168
   A22        1.86892   0.00014   0.00079   0.00235   0.00248   1.87140
   A23        2.20438  -0.00006   0.00799  -0.00605   0.00121   2.20559
   A24        1.85977  -0.00003  -0.00693  -0.00159  -0.00922   1.85055
   A25        1.87406   0.00014  -0.00076   0.00197   0.00121   1.87527
   A26        1.85471  -0.00004   0.00002   0.00480   0.00366   1.85837
   A27        2.15048  -0.00001   0.00145  -0.00055   0.00087   2.15135
   A28        1.87865  -0.00004  -0.00043  -0.00148  -0.00212   1.87653
   A29        1.86251  -0.00007   0.00678  -0.00526   0.00109   1.86361
   A30        2.16604   0.00001   0.00499  -0.01598  -0.01128   2.15476
   A31        1.69877   0.00003  -0.00153  -0.00150  -0.00288   1.69589
   A32        2.11835  -0.00004  -0.00193  -0.00464  -0.00666   2.11169
   A33        2.09777   0.00002   0.00428   0.00993   0.01409   2.11185
   A34        1.77942  -0.00005   0.00474  -0.00957  -0.00540   1.77402
   A35        1.77277  -0.00001  -0.00092  -0.00562  -0.00649   1.76628
   A36        1.90583   0.00003  -0.00323   0.00436   0.00110   1.90693
   A37        2.85351  -0.00000  -0.00002  -0.00083  -0.00217   2.85134
   A38        2.85885  -0.00005  -0.00342   0.00281  -0.00094   2.85791
   A39        3.13247   0.00003  -0.00803   0.00552  -0.00270   3.12977
   A40        2.80899   0.00021  -0.00576   0.01367   0.00790   2.81688
   A41        3.15308   0.00003   0.01488  -0.01080   0.00457   3.15764
   A42        2.82078   0.00020  -0.00138   0.00491   0.00330   2.82408
   A43        2.88547  -0.00008   0.00028   0.00409   0.00372   2.88919
   A44        2.93235  -0.00006   0.00051  -0.00169  -0.00133   2.93101
   A45        3.11411   0.00007  -0.00029   0.00952   0.00925   3.12335
   A46        3.12159  -0.00005   0.00305  -0.01707  -0.01382   3.10776
   A47        3.14513   0.00004  -0.00082  -0.00055  -0.00155   3.14358
   A48        3.05973   0.00010  -0.01415   0.01137  -0.00243   3.05729
   A49        3.23258   0.00014  -0.00235   0.00476   0.00291   3.23550
   A50        2.95506   0.00002  -0.00058   0.01238   0.01153   2.96659
    D1        0.00525   0.00007   0.00374   0.01887   0.02248   0.02773
    D2        3.13374  -0.00004   0.00429   0.02455   0.02879  -3.12065
    D3        0.00352   0.00001   0.00093  -0.00405  -0.00318   0.00034
    D4       -3.12603   0.00011   0.00022  -0.00924  -0.00903  -3.13506
    D5        0.10226   0.00000  -0.10389  -0.02279  -0.12668  -0.02442
    D6       -1.98773  -0.00005  -0.10782  -0.02461  -0.13247  -2.12020
    D7        2.20585   0.00011  -0.10562  -0.02477  -0.13039   2.07546
    D8       -3.05031  -0.00009  -0.10337  -0.01803  -0.12137   3.11151
    D9        1.14289  -0.00014  -0.10730  -0.01985  -0.12716   1.01573
   D10       -0.94672   0.00002  -0.10510  -0.02001  -0.12508  -1.07180
   D11       -0.11330  -0.00002  -0.00223  -0.00279  -0.00521  -0.11852
   D12       -0.00689  -0.00003  -0.00305  -0.00138  -0.00461  -0.01150
   D13       -1.90782   0.00002  -0.00523   0.01286   0.00795  -1.89987
   D14        1.87278   0.00000  -0.00555  -0.00378  -0.00938   1.86339
   D15        2.13771   0.00003  -0.01382   0.05187   0.03814   2.17585
   D16       -2.34135  -0.00004  -0.00632   0.04965   0.04348  -2.29787
   D17       -0.66917   0.00009   0.01457   0.04382   0.05794  -0.61122
   D18       -1.80575   0.00006  -0.00893   0.02082   0.01213  -1.79362
   D19       -0.00162  -0.00001  -0.00143   0.01859   0.01747   0.01585
   D20        1.67056   0.00012   0.01946   0.01277   0.03194   1.70249
   D21       -2.36683  -0.00001  -0.00769  -0.02761  -0.03542  -2.40225
   D22       -0.06680  -0.00002  -0.00623  -0.02415  -0.03056  -0.09737
   D23       -0.19682  -0.00003  -0.00240  -0.05591  -0.05821  -0.25503
   D24        2.10321  -0.00004  -0.00094  -0.05246  -0.05336   2.04985
   D25        1.90278  -0.00004   0.01204  -0.01459  -0.00223   1.90055
   D26        0.10571  -0.00002  -0.00345  -0.01108  -0.01457   0.09114
   D27       -1.70073  -0.00003  -0.02750  -0.00219  -0.03011  -1.73084
   D28        2.28757  -0.00007  -0.04164   0.01900  -0.02256   2.26501
   D29       -1.62917  -0.00008  -0.03278   0.00771  -0.02465  -1.65382
   D30       -0.51107   0.00001  -0.00969   0.00542  -0.00415  -0.51523
   D31        1.85537  -0.00000  -0.00083  -0.00587  -0.00624   1.84913
   D32       -2.32570   0.00007  -0.02301   0.01331  -0.01027  -2.33597
   D33        0.04075   0.00006  -0.01414   0.00202  -0.01236   0.02839
   D34       -2.14864   0.00006  -0.00749   0.00352  -0.00396  -2.15261
   D35        0.02211   0.00002  -0.00806  -0.00557  -0.01349   0.00862
   D36        1.98820   0.00003  -0.01219  -0.00425  -0.01648   1.97173
   D37       -0.04446   0.00002   0.00281   0.00826   0.01104  -0.03342
   D38        2.12630  -0.00002   0.00224  -0.00083   0.00151   2.12781
   D39       -2.19080  -0.00001  -0.00189   0.00049  -0.00147  -2.19227
   D40        2.06647   0.00004   0.02696   0.00408   0.03106   2.09753
   D41       -2.04596   0.00000   0.02639  -0.00501   0.02153  -2.02443
   D42       -0.07987   0.00001   0.02227  -0.00370   0.01855  -0.06133
   D43       -0.17378   0.00008   0.02078   0.01275   0.03354  -0.14023
   D44        2.15416  -0.00001   0.03226  -0.01650   0.01600   2.17016
   D45       -2.33791  -0.00002   0.02092   0.01851   0.03925  -2.29866
   D46       -0.00997  -0.00011   0.03240  -0.01075   0.02171   0.01174
   D47        0.26821  -0.00007   0.00957   0.00293   0.01257   0.28078
   D48        2.43687   0.00008   0.00860   0.01008   0.01867   2.45554
   D49        0.11346   0.00001   0.00742  -0.02220  -0.01512   0.09834
   D50        2.30968  -0.00012   0.01694  -0.04366  -0.02666   2.28302
   D51        1.65327   0.00002   0.00393  -0.00847  -0.00453   1.64874
   D52       -0.20327   0.00002   0.00339   0.00192   0.00536  -0.19791
   D53       -2.06916   0.00005   0.00347   0.01083   0.01449  -2.05467
   D54       -1.86831  -0.00005  -0.03242   0.02426  -0.00810  -1.87642
   D55       -0.02427  -0.00001  -0.03324   0.02244  -0.01070  -0.03496
   D56        1.84614  -0.00006  -0.02943   0.01085  -0.01908   1.82706
         Item               Value     Threshold  Converged?
 Maximum Force            0.000487     0.000015     NO 
 RMS     Force            0.000136     0.000010     NO 
 Maximum Displacement     0.363278     0.000060     NO 
 RMS     Displacement     0.057125     0.000040     NO 
 Predicted change in Energy=-3.611227D-05
 GradGradGradGradGradGradGradGradGradGradGradGradGradGradGradGradGradGrad

                          Input orientation:                          
 ---------------------------------------------------------------------
 Center     Atomic      Atomic             Coordinates (Angstroms)
 Number     Number       Type             X           Y           Z
 ---------------------------------------------------------------------
      1          6           0       -0.872870   -0.674818    1.932590
      2          8           0        0.167335   -0.094027    1.715392
      3          8           0       -1.747513   -1.118938    1.075621
      4          1           0       -1.484832   -0.934044    0.113841
      5          6           0       -1.324188   -0.994708    3.380973
      6          9           0       -0.421933   -0.579381    4.266386
      7          9           0       -1.488797   -2.317595    3.537573
      8          9           0       -2.490865   -0.393519    3.653959
      9          8           0        0.403666    2.770083   -2.295507
     10          1           0        0.876480    2.131439   -1.725210
     11          1           0        1.036019    3.096112   -2.939325
     12          8           0        1.289023    0.614062   -0.814426
     13          1           0        1.297630    0.634584    0.153550
     14          1           0        0.440131    0.151398   -1.001490
     15          8           0        2.641502   -1.274609   -2.290630
     16          1           0        3.443127   -1.647677   -1.918300
     17          1           0        2.349665   -0.557907   -1.691067
     18          8           0       -1.958886    1.450104   -2.699498
     19          1           0       -1.171344    2.034832   -2.668496
     20          1           0       -2.302183    1.477283   -3.594815
     21          8           0        0.240228   -2.453036   -2.871454
     22          1           0        1.170167   -2.169746   -2.739116
     23          1           0        0.214970   -3.408556   -2.789314
     24          8           0       -1.052530   -0.664943   -1.359188
     25          1           0       -1.520019    0.007366   -1.911749
     26          1           0       -0.736043   -1.398079   -1.937546
 ---------------------------------------------------------------------
                    Distance matrix (angstroms):
                    1          2          3          4          5
     1  C    0.000000
     2  O    1.210999   0.000000
     3  O    1.302552   2.264155   0.000000
     4  H    1.936374   2.449541   1.014006   0.000000
     5  C    1.550429   2.410399   2.347187   3.271641   0.000000
     6  F    2.378877   2.662776   3.497037   4.301067   1.330608
     7  F    2.377825   3.317736   2.750440   3.692718   1.342256
     8  F    2.379107   3.303599   2.779683   3.719773   1.340554
     9  O    5.601223   4.934196   5.578222   4.805408   7.027201
    10  H    4.931004   4.158524   5.029408   4.284284   6.378780
    11  H    6.449754   5.709465   6.452479   5.649661   7.889965
    12  O    3.725733   2.856493   3.974433   3.309468   5.197920
    13  H    3.096867   2.061017   3.632899   3.194412   4.465957
    14  H    3.318950   2.741550   3.273214   2.475405   4.861312
    15  O    5.526857   4.854224   5.533474   4.787912   6.926191
    16  H    5.865462   5.133066   6.015470   5.378071   7.157930
    17  H    4.850699   4.072064   4.975559   4.254707   6.278023
    18  O    5.210659   5.137744   4.571234   3.718033   6.584229
    19  H    5.348017   5.053966   4.929163   4.080919   6.767388
    20  H    6.101368   6.063484   5.372243   4.498521   7.465174
    21  O    5.242126   5.158429   4.616311   3.767645   6.608097
    22  H    5.313534   5.015668   4.916225   4.088440   6.712526
    23  H    5.563551   5.592919   4.902184   4.176223   6.802066
    24  O    3.296693   3.356644   2.572433   1.558562   4.759377
    25  H    3.957666   4.001699   3.200733   2.233944   5.390306
    26  H    3.939516   3.982537   3.190637   2.232533   5.366122
                    6          7          8          9         10
     6  F    0.000000
     7  F    2.165816   0.000000
     8  F    2.165662   2.172500   0.000000
     9  O    7.413432   7.968106   7.333678   0.000000
    10  H    6.703257   7.285967   6.830072   0.978089   0.000000
    11  H    8.219316   8.810966   8.251535   0.959514   1.558885
    12  O    5.492388   5.937237   5.938791   2.761501   1.817183
    13  H    4.620176   5.284993   5.259520   3.370076   2.438787
    14  H    5.387737   5.515413   5.528190   2.921185   2.152843
    15  O    7.270656   7.219082   7.902889   4.622496   3.877649
    16  H    7.370909   7.385068   8.236216   5.375613   4.572382
    17  H    6.570651   6.720786   7.212978   3.902278   3.066597
    18  O    7.416508   7.301890   6.636895   2.736276   3.074533
    19  H    7.449048   7.586810   6.900106   1.777744   2.256702
    20  H    8.340485   8.119954   7.488673   3.268203   3.745296
    21  O    7.409305   6.639540   7.367598   5.257318   4.768238
    22  H    7.358064   6.818268   7.578229   5.018588   4.428820
    23  H    7.628419   6.642478   7.611029   6.201212   5.679917
    24  O    5.661454   5.186507   5.222464   3.846635   3.416841
    25  H    6.302335   5.924654   5.663953   3.388280   3.207755
    26  H    6.265598   5.602596   5.945879   4.335971   3.886233
                   11         12         13         14         15
    11  H    0.000000
    12  O    3.277161   0.000000
    13  H    3.961494   0.968232   0.000000
    14  H    3.575140   0.984717   1.517528   0.000000
    15  O    4.701232   2.752355   3.380093   2.922570   0.000000
    16  H    5.416659   3.312728   3.755587   3.618729   0.959381
    17  H    4.078684   1.807476   2.435451   2.150569   0.978932
    18  O    3.425831   3.847256   4.405662   3.213277   5.362351
    19  H    2.464167   3.392576   4.002558   2.987153   5.062902
    20  H    3.767475   4.623037   5.264887   4.000449   5.806362
    21  O    5.606329   3.839065   4.449960   3.212445   2.737181
    22  H    5.271370   3.386465   4.030884   2.989984   1.779673
    23  H    6.557997   4.608169   5.116599   3.990023   3.269629
    24  O    4.583056   2.723139   3.082272   1.738504   3.858127
    25  H    4.138792   3.076185   3.549367   2.165988   4.370957
    26  H    4.933712   3.067736   3.555310   2.158811   3.398195
                   16         17         18         19         20
    16  H    0.000000
    17  H    1.560415   0.000000
    18  O    6.276007   4.859285   0.000000
    19  H    5.951219   4.480532   0.981372   0.000000
    20  H    6.751642   5.422725   0.959262   1.564520   0.000000
    21  O    3.437392   3.071571   4.483321   4.709000   4.736509
    22  H    2.472376   2.255581   4.784961   4.813121   5.107862
    23  H    3.778937   3.726831   5.323560   5.618446   5.554846
    24  O    4.635656   3.420018   2.662956   3.002863   3.338981
    25  H    5.231828   3.916974   1.701366   2.191999   2.367520
    26  H    4.186662   3.207528   3.191874   3.536757   3.669746
                   21         22         23         24         25
    21  O    0.000000
    22  H    0.981098   0.000000
    23  H    0.959377   1.565111   0.000000
    24  O    2.674966   3.018114   3.343535   0.000000
    25  H    3.173811   3.558293   3.930499   0.987860   0.000000
    26  H    1.714125   2.207175   2.381586   0.985976   1.609521
                   26
    26  H    0.000000
 Stoichiometry    C2H13F3O8
 Framework group  C1[X(C2H13F3O8)]
 Deg. of freedom    72
 Full point group                 C1      NOp   1
 Largest Abelian subgroup         C1      NOp   1
 Largest concise Abelian subgroup C1      NOp   1
                         Standard orientation:                         
 ---------------------------------------------------------------------
 Center     Atomic      Atomic             Coordinates (Angstroms)
 Number     Number       Type             X           Y           Z
 ---------------------------------------------------------------------
      1          6           0        1.719015   -0.029037    0.084074
      2          8           0        1.098255    0.026310    1.122397
      3          8           0        1.259063   -0.095411   -1.132758
      4          1           0        0.245769   -0.098433   -1.170627
      5          6           0        3.269388   -0.018459    0.076356
      6          9           0        3.753644    0.086423    1.311271
      7          9           0        3.725899    1.018311   -0.643613
      8          9           0        3.744982   -1.147058   -0.468769
      9          8           0       -3.292365   -2.218457    1.294946
     10          1           0       -2.769450   -1.436571    1.563039
     11          1           0       -4.143443   -2.153032    1.733183
     12          8           0       -1.736211    0.055695    1.475234
     13          1           0       -0.836674    0.026167    1.832214
     14          1           0       -1.572889    0.007143    0.505370
     15          8           0       -3.137072    2.398122    1.120157
     16          1           0       -2.947668    3.129943    1.710899
     17          1           0       -2.632976    1.624745    1.445862
     18          8           0       -2.722245   -2.328058   -1.379032
     19          1           0       -3.038000   -2.412912   -0.453727
     20          1           0       -3.465922   -2.516019   -1.955052
     21          8           0       -2.749268    2.150760   -1.578098
     22          1           0       -2.951844    2.395440   -0.649848
     23          1           0       -2.475744    2.949291   -2.034099
     24          8           0       -1.312087   -0.075345   -1.211480
     25          1           0       -1.826615   -0.883390   -1.452711
     26          1           0       -1.800243    0.724589   -1.518005
 ---------------------------------------------------------------------
 Rotational constants (GHZ):           0.7082434           0.2500355           0.2344563
 Standard basis: 6-31++G(d,p) (6D, 7F)
 There are   325 symmetry adapted cartesian basis functions of A   symmetry.
 There are   325 symmetry adapted basis functions of A   symmetry.
   325 basis functions,   520 primitive gaussians,   325 cartesian basis functions
    58 alpha electrons       58 beta electrons
       nuclear repulsion energy       959.6063991889 Hartrees.
 NAtoms=   26 NActive=   26 NUniq=   26 SFac= 1.00D+00 NAtFMM=   60 NAOKFM=F Big=F
 Integral buffers will be    131072 words long.
 Raffenetti 2 integral format.
 Two-electron integral symmetry is turned on.
 Nuclear repulsion after empirical dispersion term =      959.5939324142 Hartrees.
 One-electron integrals computed using PRISM.
 NBasis=   325 RedAO= T EigKep=  3.40D-05  NBF=   325
 NBsUse=   325 1.00D-06 EigRej= -1.00D+00 NBFU=   325
 Initial guess from the checkpoint file:  "/local_scratch/slurm.5787837/Gau-707670.chk"
 B after Tr=    -0.000000   -0.000000    0.000000
         Rot=    0.999951    0.009100    0.001221   -0.003812 Ang=   1.14 deg.
 ExpMin= 3.60D-02 ExpMax= 7.00D+03 ExpMxC= 1.05D+03 IAcc=3 IRadAn=         5 AccDes= 0.00D+00
 Harris functional with IExCor= 4639 and IRadAn=       5 diagonalized for initial guess.
 HarFok:  IExCor= 4639 AccDes= 0.00D+00 IRadAn=         5 IDoV= 1 UseB2=F ITyADJ=14
 ICtDFT=  3500011 ScaDFX=  1.000000  1.000000  1.000000  1.000000
 FoFCou: FMM=F IPFlag=           0 FMFlag=      100000 FMFlg1=           0
         NFxFlg=           0 DoJE=T BraDBF=F KetDBF=T FulRan=T
         wScrn=  0.000000 ICntrl=       500 IOpCl=  0 I1Cent=   200000004 NGrid=           0
         NMat0=    1 NMatS0=      1 NMatT0=    0 NMatD0=    1 NMtDS0=    0 NMtDT0=    0
 Petite list used in FoFCou.
 Requested convergence on RMS density matrix=1.00D-10 within 128 cycles.
 Requested convergence on MAX density matrix=1.00D-08.
 Requested convergence on             energy=1.00D-08.
 No special actions if energy rises.
 SCF Done:  E(RwB97XD) =  -985.245569919     A.U. after   15 cycles
            NFock= 15  Conv=0.83D-10     -V/T= 2.0083
 Calling FoFJK, ICntrl=      2127 FMM=F ISym2X=0 I1Cent= 0 IOpClX= 0 NMat=1 NMatS=1 NMatT=0.
 ***** Axes restored to original set *****
 -------------------------------------------------------------------
 Center     Atomic                   Forces (Hartrees/Bohr)
 Number     Number              X              Y              Z
 -------------------------------------------------------------------
      1        6          -0.000472601   -0.000704712   -0.000273965
      2        8           0.000053309    0.000155359    0.000342139
      3        8           0.000142836    0.000226179   -0.000684577
      4        1          -0.000204451    0.000018975    0.000760156
      5        6          -0.000027854   -0.000234031    0.000068990
      6        9           0.000459201    0.000263988    0.000181110
      7        9           0.000033369    0.000091248    0.000108417
      8        9          -0.000169578    0.000085846   -0.000044401
      9        8          -0.000331520    0.000095020    0.000083864
     10        1           0.000124905    0.000031472   -0.000107235
     11        1           0.000142338   -0.000185482    0.000064182
     12        8           0.000186843    0.000152996    0.000276513
     13        1           0.000124417    0.000069371   -0.000209933
     14        1          -0.000169691   -0.000058996   -0.000105601
     15        8          -0.000123521   -0.000082253   -0.000119416
     16        1           0.000088958   -0.000065648    0.000016537
     17        1          -0.000002426    0.000134680    0.000123371
     18        8           0.000324459   -0.000022472   -0.000008054
     19        1          -0.000125903    0.000051472    0.000017161
     20        1          -0.000130734    0.000033223   -0.000089806
     21        8           0.000051262    0.000161284   -0.000047846
     22        1          -0.000055278   -0.000108159    0.000012312
     23        1           0.000025229   -0.000058081    0.000018068
     24        8           0.000153820   -0.000112301   -0.000462166
     25        1          -0.000058952    0.000032210    0.000064025
     26        1          -0.000038436    0.000028814    0.000016153
 -------------------------------------------------------------------
 Cartesian Forces:  Max     0.000760156 RMS     0.000212793

 GradGradGradGradGradGradGradGradGradGradGradGradGradGradGradGradGradGrad
 Berny optimization.
 Using GEDIIS/GDIIS optimizer.
 FormGI is forming the generalized inverse of G from B-inverse, IUseBI=4.
 Internal  Forces:  Max     0.000991121 RMS     0.000157794
 Search for a local minimum.
 Step number   6 out of a maximum of  156
 All quantities printed in internal units (Hartrees-Bohrs-Radians)
 Mixed Optimization -- En-DIIS/RFO-DIIS
 Swapping is turned off.
 Update second derivatives using D2CorX and points    4    5    6
 DE= -1.38D-05 DEPred=-3.61D-05 R= 3.82D-01
 Trust test= 3.82D-01 RLast= 3.62D-01 DXMaxT set to 1.43D+00
 ITU=  0  1  1  1  1  0
     Eigenvalues ---    0.00008   0.00016   0.00022   0.00036   0.00043
     Eigenvalues ---    0.00108   0.00193   0.00229   0.00285   0.00349
     Eigenvalues ---    0.00403   0.00499   0.00501   0.00552   0.00719
     Eigenvalues ---    0.00908   0.00956   0.01013   0.01123   0.01196
     Eigenvalues ---    0.01281   0.01339   0.01598   0.01645   0.01711
     Eigenvalues ---    0.01812   0.01917   0.02043   0.02188   0.02370
     Eigenvalues ---    0.02583   0.02667   0.02763   0.02837   0.02854
     Eigenvalues ---    0.03095   0.03189   0.03382   0.03763   0.03905
     Eigenvalues ---    0.04430   0.06052   0.06502   0.06601   0.08263
     Eigenvalues ---    0.08330   0.12130   0.14198   0.20214   0.21718
     Eigenvalues ---    0.22967   0.24509   0.26821   0.32373   0.35531
     Eigenvalues ---    0.37831   0.40786   0.41264   0.44914   0.46425
     Eigenvalues ---    0.47906   0.48748   0.49273   0.49953   0.50053
     Eigenvalues ---    0.52013   0.59626   0.59681   0.59779   0.60058
     Eigenvalues ---    0.60903   0.89357
 Eigenvalue     1 is   8.10D-05 Eigenvector:
                          D48       D47       D23       D21       D24
   1                   -0.38236  -0.33015   0.31105   0.27336   0.23072
                          D17       D22       D51       D52       D53
   1                   -0.20452   0.19303   0.18420   0.17635   0.16647
 En-DIIS/RFO-DIIS/Sim-DIIS IScMMF=       -3 using points:     6    5    4    3
 RFO step:  Lambda=-6.50563513D-05.
 DidBck=T Rises=F RFO-DIIS coefs:    0.54804    0.97685   -0.42448   -0.10041
 Iteration  1 RMS(Cart)=  0.05188209 RMS(Int)=  0.00206774
 Iteration  2 RMS(Cart)=  0.00224420 RMS(Int)=  0.00028452
 Iteration  3 RMS(Cart)=  0.00000418 RMS(Int)=  0.00028451
 Iteration  4 RMS(Cart)=  0.00000000 RMS(Int)=  0.00028451
 Variable       Old X    -DE/DX   Delta X   Delta X   Delta X     New X
                                 (Linear)    (Quad)   (Total)
    R1        2.28846   0.00015   0.00070  -0.00119  -0.00045   2.28801
    R2        2.46147   0.00010  -0.00027   0.00026  -0.00002   2.46144
    R3        2.92989   0.00016   0.00086  -0.00032   0.00055   2.93043
    R4        3.89476   0.00008   0.05551  -0.02560   0.02997   3.92472
    R5        1.91619  -0.00033   0.00504  -0.00862  -0.00364   1.91255
    R6        2.94526   0.00044  -0.02278   0.04115   0.01831   2.96357
    R7        2.51448   0.00051   0.00131   0.00004   0.00135   2.51584
    R8        2.53650  -0.00008   0.00053  -0.00065  -0.00012   2.53638
    R9        2.53328   0.00018  -0.00011  -0.00170  -0.00181   2.53147
   R10        1.84832  -0.00004  -0.00090   0.00045  -0.00029   1.84803
   R11        1.81322  -0.00001  -0.00003   0.00005   0.00003   1.81324
   R12        3.35945  -0.00003   0.01056  -0.01133  -0.00068   3.35877
   R13        3.43398  -0.00003   0.02920  -0.03205  -0.00267   3.43131
   R14        1.82969  -0.00018  -0.00090   0.00034  -0.00052   1.82918
   R15        1.86085   0.00022   0.00009   0.00023   0.00024   1.86109
   R16        3.41563   0.00000   0.02316  -0.02867  -0.00546   3.41017
   R17        3.28530   0.00003   0.01301  -0.01655  -0.00362   3.28168
   R18        1.81297   0.00011  -0.00010  -0.00005  -0.00015   1.81281
   R19        1.84991   0.00019   0.00048  -0.00111  -0.00059   1.84933
   R20        3.36309   0.00001   0.00832  -0.00722   0.00109   3.36419
   R21        1.85452  -0.00011  -0.00252   0.00324   0.00074   1.85526
   R22        1.81274   0.00013  -0.00015  -0.00009  -0.00024   1.81250
   R23        3.21512   0.00005  -0.00360   0.00396   0.00019   3.21530
   R24        1.85401  -0.00008  -0.00203   0.00217   0.00013   1.85414
   R25        1.81296   0.00006  -0.00006  -0.00002  -0.00009   1.81287
   R26        3.23923  -0.00000  -0.00463   0.00903   0.00437   3.24360
   R27        1.86679   0.00006  -0.00078   0.00103   0.00006   1.86685
   R28        1.86323  -0.00005  -0.00098   0.00098  -0.00003   1.86320
    A1        2.24248  -0.00005  -0.00002  -0.00148  -0.00157   2.24091
    A2        2.11360  -0.00094  -0.00490  -0.00018  -0.00508   2.10853
    A3        1.92709   0.00099   0.00500   0.00164   0.00665   1.93374
    A4        2.45994   0.00012   0.00260   0.00851   0.01112   2.47106
    A5        1.96916  -0.00007   0.00051  -0.00521  -0.00492   1.96424
    A6        1.93889  -0.00043  -0.00294  -0.00000  -0.00296   1.93594
    A7        1.92627   0.00030   0.00181  -0.00333  -0.00152   1.92475
    A8        1.92948  -0.00010   0.00264   0.00299   0.00563   1.93511
    A9        1.88931   0.00006  -0.00079   0.00018  -0.00062   1.88869
   A10        1.89088   0.00018  -0.00030   0.00020  -0.00012   1.89076
   A11        1.88757  -0.00000  -0.00045  -0.00003  -0.00047   1.88710
   A12        1.86974  -0.00017  -0.00149   0.00256   0.00159   1.87133
   A13        1.85517   0.00013   0.01138  -0.01807  -0.00696   1.84821
   A14        2.19399  -0.00001   0.01254  -0.01898  -0.00627   2.18772
   A15        2.07761  -0.00001  -0.00168   0.01572   0.01399   2.09160
   A16        1.67238  -0.00003  -0.00744   0.01822   0.01067   1.68304
   A17        2.01701   0.00002   0.00988  -0.05295  -0.04286   1.97415
   A18        1.77986   0.00004   0.00537  -0.00506   0.00014   1.77999
   A19        2.08680  -0.00001  -0.00376   0.02175   0.01762   2.10442
   A20        1.68010  -0.00004  -0.00690   0.01698   0.01009   1.69019
   A21        2.41168  -0.00006  -0.02234   0.00331  -0.01901   2.39267
   A22        1.87140  -0.00002  -0.00015   0.00312   0.00250   1.87390
   A23        2.20559  -0.00002   0.01301  -0.00536   0.00722   2.21281
   A24        1.85055   0.00006   0.01462  -0.01487  -0.00066   1.84989
   A25        1.87527   0.00005   0.00092   0.00158   0.00243   1.87770
   A26        1.85837   0.00005  -0.00014   0.00634   0.00457   1.86294
   A27        2.15135  -0.00001   0.01977  -0.00488   0.01478   2.16613
   A28        1.87653  -0.00005   0.00365  -0.00377  -0.00001   1.87652
   A29        1.86361   0.00004   0.00022   0.00125   0.00137   1.86498
   A30        2.15476  -0.00001   0.01433  -0.01531  -0.00095   2.15381
   A31        1.69589  -0.00000   0.00425  -0.00444  -0.00012   1.69577
   A32        2.11169   0.00001   0.00522  -0.00846  -0.00300   2.10869
   A33        2.11185   0.00001  -0.01744   0.02161   0.00417   2.11603
   A34        1.77402  -0.00004   0.00799  -0.00944  -0.00197   1.77205
   A35        1.76628   0.00001   0.00844  -0.00866  -0.00013   1.76616
   A36        1.90693  -0.00001   0.00037  -0.00031   0.00007   1.90701
   A37        2.85134  -0.00000  -0.00093  -0.00186  -0.00434   2.84700
   A38        2.85791  -0.00002   0.00532  -0.00382   0.00131   2.85922
   A39        3.12977   0.00004   0.00332  -0.00491  -0.00172   3.12805
   A40        2.81688  -0.00004  -0.00706   0.00858   0.00102   2.81791
   A41        3.15764  -0.00001   0.00625   0.00994   0.01655   3.17419
   A42        2.82408  -0.00007  -0.00549   0.00405  -0.00149   2.82259
   A43        2.88919  -0.00003  -0.00989   0.00512  -0.00575   2.88345
   A44        2.93101   0.00003  -0.00351   0.00133  -0.00221   2.92880
   A45        3.12335  -0.00005  -0.01093   0.01019  -0.00073   3.12262
   A46        3.10776   0.00004   0.00808  -0.01797  -0.00945   3.09832
   A47        3.14358   0.00000   0.00316  -0.00253   0.00020   3.14378
   A48        3.05729  -0.00000  -0.00717  -0.00349  -0.01044   3.04685
   A49        3.23550   0.00008  -0.00573   0.00250  -0.00271   3.23279
   A50        2.96659  -0.00004  -0.01466   0.01479  -0.00015   2.96645
    D1        0.02773  -0.00008  -0.03177   0.00970  -0.02226   0.00547
    D2       -3.12065   0.00012  -0.02725   0.00484  -0.02250   3.14004
    D3        0.00034   0.00002   0.00003   0.00050   0.00066   0.00099
    D4       -3.13506  -0.00016  -0.00406   0.00495   0.00091  -3.13415
    D5       -0.02442   0.00000   0.04382   0.05303   0.09681   0.07239
    D6       -2.12020   0.00000   0.04554   0.05500   0.10050  -2.01970
    D7        2.07546  -0.00012   0.04322   0.05527   0.09846   2.17392
    D8        3.11151   0.00017   0.04759   0.04896   0.09659  -3.07509
    D9        1.01573   0.00017   0.04931   0.05094   0.10028   1.11601
   D10       -1.07180   0.00005   0.04699   0.05120   0.09824  -0.97356
   D11       -0.11852   0.00004   0.02190   0.00490   0.02641  -0.09210
   D12       -0.01150  -0.00001   0.01118  -0.00010   0.01101  -0.00049
   D13       -1.89987   0.00002  -0.00530   0.01951   0.01480  -1.88507
   D14        1.86339   0.00001   0.01811  -0.00659   0.01165   1.87504
   D15        2.17585  -0.00001  -0.01832   0.05486   0.03671   2.21256
   D16       -2.29787   0.00001  -0.01815   0.06478   0.04665  -2.25121
   D17       -0.61122  -0.00005  -0.03024   0.09107   0.06055  -0.55067
   D18       -1.79362  -0.00002   0.00605   0.01388   0.02024  -1.77337
   D19        0.01585   0.00000   0.00621   0.02380   0.03019   0.04604
   D20        1.70249  -0.00006  -0.00588   0.05009   0.04409   1.74658
   D21       -2.40225   0.00002  -0.04956  -0.03745  -0.08691  -2.48915
   D22       -0.09737   0.00005  -0.02086  -0.03795  -0.05872  -0.15609
   D23       -0.25503  -0.00013  -0.02721  -0.07237  -0.09975  -0.35478
   D24        2.04985  -0.00010   0.00150  -0.07287  -0.07156   1.97829
   D25        1.90055  -0.00001   0.00381   0.01017   0.01404   1.91459
   D26        0.09114   0.00001   0.01008  -0.01405  -0.00394   0.08720
   D27       -1.73084   0.00003   0.01654  -0.03922  -0.02289  -1.75373
   D28        2.26501   0.00005  -0.01718  -0.01531  -0.03242   2.23259
   D29       -1.65382   0.00005   0.01359  -0.03089  -0.01702  -1.67084
   D30       -0.51523  -0.00001  -0.02832   0.02033  -0.00791  -0.52313
   D31        1.84913  -0.00000   0.00245   0.00474   0.00749   1.85663
   D32       -2.33597  -0.00001  -0.02909   0.01038  -0.01905  -2.35501
   D33        0.02839  -0.00001   0.00168  -0.00521  -0.00365   0.02475
   D34       -2.15261   0.00001  -0.01229  -0.01577  -0.02787  -2.18048
   D35        0.00862   0.00001  -0.00234  -0.02860  -0.03066  -0.02204
   D36        1.97173  -0.00000   0.00226  -0.03550  -0.03315   1.93858
   D37       -0.03342   0.00000  -0.01433   0.00537  -0.00882  -0.04224
   D38        2.12781  -0.00000  -0.00438  -0.00746  -0.01161   2.11620
   D39       -2.19227  -0.00001   0.00022  -0.01436  -0.01410  -2.20637
   D40        2.09753  -0.00000  -0.01933   0.03357   0.01432   2.11185
   D41       -2.02443  -0.00001  -0.00938   0.02074   0.01153  -2.01290
   D42       -0.06133  -0.00002  -0.00478   0.01384   0.00904  -0.05228
   D43       -0.14023   0.00003   0.00747   0.02459   0.03213  -0.10810
   D44        2.17016   0.00003   0.02955   0.00172   0.03142   2.20158
   D45       -2.29866  -0.00002  -0.01926   0.04097   0.02162  -2.27704
   D46        0.01174  -0.00001   0.00283   0.01811   0.02091   0.03264
   D47        0.28078  -0.00007   0.10222  -0.02402   0.07826   0.35904
   D48        2.45554   0.00005   0.11817  -0.01935   0.09884   2.55438
   D49        0.09834   0.00003   0.00776  -0.01463  -0.00706   0.09128
   D50        2.28302  -0.00001   0.02524  -0.03164  -0.00648   2.27655
   D51        1.64874  -0.00001  -0.06498   0.03638  -0.02869   1.62006
   D52       -0.19791   0.00001  -0.07776   0.05152  -0.02605  -0.22396
   D53       -2.05467   0.00001  -0.09060   0.06521  -0.02510  -2.07977
   D54       -1.87642   0.00001  -0.00511  -0.00615  -0.01133  -1.88775
   D55       -0.03496   0.00002  -0.00074  -0.00942  -0.01001  -0.04498
   D56        1.82706  -0.00002   0.01177  -0.02361  -0.01222   1.81484
         Item               Value     Threshold  Converged?
 Maximum Force            0.000991     0.000015     NO 
 RMS     Force            0.000158     0.000010     NO 
 Maximum Displacement     0.227911     0.000060     NO 
 RMS     Displacement     0.051930     0.000040     NO 
 Predicted change in Energy=-3.646769D-05
 GradGradGradGradGradGradGradGradGradGradGradGradGradGradGradGradGradGrad

                          Input orientation:                          
 ---------------------------------------------------------------------
 Center     Atomic      Atomic             Coordinates (Angstroms)
 Number     Number       Type             X           Y           Z
 ---------------------------------------------------------------------
      1          6           0       -0.898604   -0.679595    1.942579
      2          8           0        0.136536   -0.090105    1.725940
      3          8           0       -1.767560   -1.130941    1.083620
      4          1           0       -1.500445   -0.942194    0.125847
      5          6           0       -1.341738   -0.999462    3.393800
      6          9           0       -0.498170   -0.468564    4.276386
      7          9           0       -1.372462   -2.327043    3.588912
      8          9           0       -2.566439   -0.514124    3.636841
      9          8           0        0.455882    2.738892   -2.342057
     10          1           0        0.908458    2.108326   -1.747147
     11          1           0        1.091039    3.004841   -3.010293
     12          8           0        1.287520    0.605472   -0.801227
     13          1           0        1.300092    0.635631    0.166180
     14          1           0        0.435830    0.144572   -0.980435
     15          8           0        2.638328   -1.247586   -2.316080
     16          1           0        3.456371   -1.612241   -1.972440
     17          1           0        2.348285   -0.546903   -1.697519
     18          8           0       -1.947775    1.473155   -2.663872
     19          1           0       -1.145343    2.038799   -2.666153
     20          1           0       -2.343083    1.527500   -3.536064
     21          8           0        0.240088   -2.440901   -2.880440
     22          1           0        1.169560   -2.152418   -2.755737
     23          1           0        0.221066   -3.396625   -2.799535
     24          8           0       -1.055117   -0.664600   -1.352004
     25          1           0       -1.517072    0.014721   -1.900689
     26          1           0       -0.737305   -1.392930   -1.935658
 ---------------------------------------------------------------------
                    Distance matrix (angstroms):
                    1          2          3          4          5
     1  C    0.000000
     2  O    1.210762   0.000000
     3  O    1.302539   2.263072   0.000000
     4  H    1.931758   2.442552   1.012080   0.000000
     5  C    1.550717   2.407069   2.352773   3.272306   0.000000
     6  F    2.377296   2.655345   3.499121   4.296028   1.331323
     7  F    2.376770   3.278968   2.804149   3.731891   1.342193
     8  F    2.383187   3.337276   2.745471   3.694140   1.339595
     9  O    5.646131   4.965260   5.626239   4.844394   7.078614
    10  H    4.965084   4.182260   5.066277   4.314695   6.414910
    11  H    6.485730   5.737741   6.483549   5.668355   7.935065
    12  O    3.736176   2.862720   3.987643   3.320766   5.204524
    13  H    3.117640   2.076875   3.656906   3.214680   4.479992
    14  H    3.317224   2.732968   3.277527   2.480742   4.858239
    15  O    5.564951   4.892510   5.566275   4.815155   6.964569
    16  H    5.929840   5.197712   6.071293   5.424186   7.224533
    17  H    4.879570   4.101288   5.001601   4.277106   6.304173
    18  O    5.191771   5.104761   4.567000   3.717061   6.570883
    19  H    5.356395   5.046378   4.949263   4.099717   6.781787
    20  H    6.080569   6.037701   5.360971   4.496555   7.443872
    21  O    5.259309   5.172591   4.632539   3.783298   6.629178
    22  H    5.340475   5.040406   4.940723   4.110607   6.741863
    23  H    5.578849   5.605367   4.915979   4.188758   6.822473
    24  O    3.298333   3.350197   2.580177   1.568254   4.766229
    25  H    3.954148   3.987210   3.206460   2.241162   5.393600
    26  H    3.946591   3.983497   3.200953   2.243958   5.378036
                    6          7          8          9         10
     6  F    0.000000
     7  F    2.165860   0.000000
     8  F    2.165371   2.171302   0.000000
     9  O    7.416318   8.011425   7.447400   0.000000
    10  H    6.700889   7.304014   6.923834   0.977935   0.000000
    11  H    8.227139   8.834440   8.363292   0.959527   1.559683
    12  O    5.488570   5.911723   5.983557   2.759938   1.815771
    13  H    4.620258   5.256908   5.321418   3.380480   2.446023
    14  H    5.374240   5.500703   5.546777   2.930002   2.160452
    15  O    7.342010   7.219460   7.941338   4.544860   3.818152
    16  H    7.482928   7.399811   8.303260   5.298293   4.515001
    17  H    6.617853   6.705162   7.253343   3.846176   3.020895
    18  O    7.351109   7.339605   6.635587   2.735548   3.066251
    19  H    7.409761   7.631383   6.947278   1.777383   2.251112
    20  H    8.271780   8.158730   7.461145   3.275260   3.756341
    21  O    7.460248   6.668268   7.352824   5.212167   4.735667
    22  H    7.420743   6.837173   7.583320   4.960381   4.386270
    23  H    7.691521   6.670501   7.583267   6.157028   5.646638
    24  O    5.659275   5.222746   5.214913   3.853191   3.420655
    25  H    6.279170   5.969965   5.660838   3.392412   3.207795
    26  H    6.284992   5.638871   5.930495   4.319816   3.873353
                   11         12         13         14         15
    11  H    0.000000
    12  O    3.267346   0.000000
    13  H    3.968229   0.967958   0.000000
    14  H    3.568019   0.984846   1.517502   0.000000
    15  O    4.578119   2.748324   3.391017   2.927978   0.000000
    16  H    5.290500   3.315705   3.778381   3.632373   0.959300
    17  H    3.989854   1.804585   2.443454   2.156347   0.978622
    18  O    3.420593   3.832683   4.388540   3.206347   5.343757
    19  H    2.460299   3.383962   3.996391   2.988286   5.023848
    20  H    3.775204   4.637968   5.270176   4.020707   5.831288
    21  O    5.513356   3.834140   4.457640   3.214499   2.737527
    22  H    5.164135   3.382304   4.040773   2.994364   1.780252
    23  H    6.463749   4.598624   5.120435   3.986894   3.270360
    24  O    4.562971   2.721100   3.089092   1.736590   3.861457
    25  H    4.119986   3.069779   3.548787   2.162765   4.362720
    26  H    4.882425   3.062754   3.561428   2.156991   3.400110
                   16         17         18         19         20
    16  H    0.000000
    17  H    1.561532   0.000000
    18  O    6.261193   4.844647   0.000000
    19  H    5.914990   4.453038   0.981761   0.000000
    20  H    6.777651   5.449067   0.959135   1.566127   0.000000
    21  O    3.443198   3.070997   4.489263   4.693939   4.780254
    22  H    2.476863   2.255415   4.782362   4.788852   5.146782
    23  H    3.786200   3.722958   5.332639   5.606131   5.600388
    24  O    4.651503   3.422919   2.662298   3.007240   3.351757
    25  H    5.233287   3.911226   1.701465   2.195680   2.375972
    26  H    4.199568   3.208323   3.195305   3.532263   3.697124
                   21         22         23         24         25
    21  O    0.000000
    22  H    0.981168   0.000000
    23  H    0.959331   1.565123   0.000000
    24  O    2.677484   3.022127   3.344839   0.000000
    25  H    3.174525   3.556064   3.932726   0.987894   0.000000
    26  H    1.716437   2.210313   2.383182   0.985962   1.609578
                   26
    26  H    0.000000
 Stoichiometry    C2H13F3O8
 Framework group  C1[X(C2H13F3O8)]
 Deg. of freedom    72
 Full point group                 C1      NOp   1
 Largest Abelian subgroup         C1      NOp   1
 Largest concise Abelian subgroup C1      NOp   1
                         Standard orientation:                         
 ---------------------------------------------------------------------
 Center     Atomic      Atomic             Coordinates (Angstroms)
 Number     Number       Type             X           Y           Z
 ---------------------------------------------------------------------
      1          6           0        1.731751   -0.032420    0.076478
      2          8           0        1.105536    0.014322    1.111666
      3          8           0        1.276455   -0.094490   -1.142317
      4          1           0        0.265057   -0.101306   -1.178811
      5          6           0        3.282332   -0.013511    0.084648
      6          9           0        3.751435   -0.032755    1.330437
      7          9           0        3.737227    1.096252   -0.517830
      8          9           0        3.776055   -1.074125   -0.567923
      9          8           0       -3.351008   -2.167208    1.295918
     10          1           0       -2.804222   -1.400998    1.561066
     11          1           0       -4.216331   -2.049843    1.693577
     12          8           0       -1.734588    0.063280    1.467285
     13          1           0       -0.840541    0.031105    1.836863
     14          1           0       -1.558076    0.009178    0.499898
     15          8           0       -3.182347    2.370288    1.099863
     16          1           0       -3.031406    3.106253    1.696375
     17          1           0       -2.657591    1.613531    1.430999
     18          8           0       -2.687957   -2.352172   -1.351604
     19          1           0       -3.040208   -2.410577   -0.437075
     20          1           0       -3.396382   -2.594613   -1.951018
     21          8           0       -2.761864    2.129907   -1.594477
     22          1           0       -2.978126    2.372270   -0.668636
     23          1           0       -2.490940    2.931264   -2.046964
     24          8           0       -1.302662   -0.082762   -1.215344
     25          1           0       -1.813161   -0.895986   -1.447707
     26          1           0       -1.797549    0.711640   -1.525394
 ---------------------------------------------------------------------
 Rotational constants (GHZ):           0.7155095           0.2480185           0.2331762
 Standard basis: 6-31++G(d,p) (6D, 7F)
 There are   325 symmetry adapted cartesian basis functions of A   symmetry.
 There are   325 symmetry adapted basis functions of A   symmetry.
   325 basis functions,   520 primitive gaussians,   325 cartesian basis functions
    58 alpha electrons       58 beta electrons
       nuclear repulsion energy       959.0221041673 Hartrees.
 NAtoms=   26 NActive=   26 NUniq=   26 SFac= 1.00D+00 NAtFMM=   60 NAOKFM=F Big=F
 Integral buffers will be    131072 words long.
 Raffenetti 2 integral format.
 Two-electron integral symmetry is turned on.
 Nuclear repulsion after empirical dispersion term =      959.0096452911 Hartrees.
 One-electron integrals computed using PRISM.
 NBasis=   325 RedAO= T EigKep=  3.29D-05  NBF=   325
 NBsUse=   325 1.00D-06 EigRej= -1.00D+00 NBFU=   325
 Initial guess from the checkpoint file:  "/local_scratch/slurm.5787837/Gau-707670.chk"
 B after Tr=    -0.000000    0.000000   -0.000000
         Rot=    0.999995   -0.002243    0.001991   -0.001158 Ang=  -0.37 deg.
 ExpMin= 3.60D-02 ExpMax= 7.00D+03 ExpMxC= 1.05D+03 IAcc=3 IRadAn=         5 AccDes= 0.00D+00
 Harris functional with IExCor= 4639 and IRadAn=       5 diagonalized for initial guess.
 HarFok:  IExCor= 4639 AccDes= 0.00D+00 IRadAn=         5 IDoV= 1 UseB2=F ITyADJ=14
 ICtDFT=  3500011 ScaDFX=  1.000000  1.000000  1.000000  1.000000
 FoFCou: FMM=F IPFlag=           0 FMFlag=      100000 FMFlg1=           0
         NFxFlg=           0 DoJE=T BraDBF=F KetDBF=T FulRan=T
         wScrn=  0.000000 ICntrl=       500 IOpCl=  0 I1Cent=   200000004 NGrid=           0
         NMat0=    1 NMatS0=      1 NMatT0=    0 NMatD0=    1 NMtDS0=    0 NMtDT0=    0
 Petite list used in FoFCou.
 Requested convergence on RMS density matrix=1.00D-10 within 128 cycles.
 Requested convergence on MAX density matrix=1.00D-08.
 Requested convergence on             energy=1.00D-08.
 No special actions if energy rises.
 SCF Done:  E(RwB97XD) =  -985.245577013     A.U. after   15 cycles
            NFock= 15  Conv=0.85D-10     -V/T= 2.0083
 Calling FoFJK, ICntrl=      2127 FMM=F ISym2X=0 I1Cent= 0 IOpClX= 0 NMat=1 NMatS=1 NMatT=0.
 ***** Axes restored to original set *****
 -------------------------------------------------------------------
 Center     Atomic                   Forces (Hartrees/Bohr)
 Number     Number              X              Y              Z
 -------------------------------------------------------------------
      1        6          -0.000173112    0.000443338    0.000302045
      2        8           0.000430765   -0.000003453   -0.000091560
      3        8          -0.000183229   -0.000272432   -0.000044630
      4        1          -0.000023398   -0.000108548   -0.000071479
      5        6           0.000080047    0.000366423    0.000263985
      6        9           0.000079984    0.000039922   -0.000047902
      7        9           0.000036356   -0.000635761   -0.000222048
      8        9          -0.000242687    0.000144889   -0.000096765
      9        8          -0.000703883    0.000388434    0.000084896
     10        1           0.000263854   -0.000059558   -0.000218953
     11        1           0.000253502   -0.000365138    0.000161946
     12        8           0.000213107    0.000140148    0.000689194
     13        1           0.000262569    0.000146321   -0.000257086
     14        1          -0.000231548   -0.000078414   -0.000381204
     15        8          -0.000075107   -0.000290055   -0.000441126
     16        1           0.000070354   -0.000033142    0.000110403
     17        1          -0.000046060    0.000249836    0.000354562
     18        8           0.000577410    0.000100249   -0.000047295
     19        1          -0.000383539   -0.000152029    0.000022622
     20        1          -0.000080861    0.000074729   -0.000116141
     21        8           0.000203878    0.000281616   -0.000036093
     22        1          -0.000249635   -0.000166115   -0.000006479
     23        1           0.000043695   -0.000101019    0.000037665
     24        8           0.000027312   -0.000173593   -0.000311669
     25        1          -0.000016288   -0.000113016    0.000279281
     26        1          -0.000133488    0.000176369    0.000083832
 -------------------------------------------------------------------
 Cartesian Forces:  Max     0.000703883 RMS     0.000249081

 GradGradGradGradGradGradGradGradGradGradGradGradGradGradGradGradGradGrad
 Berny optimization.
 Using GEDIIS/GDIIS optimizer.
 FormGI is forming the generalized inverse of G from B-inverse, IUseBI=4.
 Internal  Forces:  Max     0.000595130 RMS     0.000148577
 Search for a local minimum.
 Step number   7 out of a maximum of  156
 All quantities printed in internal units (Hartrees-Bohrs-Radians)
 Mixed Optimization -- En-DIIS/RFO-DIIS
 Swapping is turned off.
 Update second derivatives using D2CorX and points    5    6    7
 DE= -7.09D-06 DEPred=-3.65D-05 R= 1.95D-01
 Trust test= 1.95D-01 RLast= 3.61D-01 DXMaxT set to 1.43D+00
 ITU=  0  0  1  1  1  1  0
     Eigenvalues ---    0.00013   0.00018   0.00030   0.00040   0.00048
     Eigenvalues ---    0.00106   0.00178   0.00232   0.00296   0.00343
     Eigenvalues ---    0.00427   0.00479   0.00500   0.00553   0.00713
     Eigenvalues ---    0.00855   0.00958   0.01019   0.01121   0.01192
     Eigenvalues ---    0.01237   0.01350   0.01590   0.01639   0.01675
     Eigenvalues ---    0.01727   0.01906   0.01923   0.02163   0.02319
     Eigenvalues ---    0.02546   0.02639   0.02766   0.02836   0.02847
     Eigenvalues ---    0.03091   0.03107   0.03389   0.03882   0.03963
     Eigenvalues ---    0.04528   0.06077   0.06536   0.07037   0.08260
     Eigenvalues ---    0.08302   0.12307   0.14199   0.20434   0.21989
     Eigenvalues ---    0.23466   0.24518   0.26871   0.32212   0.35483
     Eigenvalues ---    0.38768   0.41003   0.41623   0.44885   0.46721
     Eigenvalues ---    0.47906   0.48892   0.49253   0.49953   0.50199
     Eigenvalues ---    0.52024   0.59616   0.59702   0.59779   0.60042
     Eigenvalues ---    0.61739   0.89864
 En-DIIS/RFO-DIIS/Sim-DIIS IScMMF=       -3 using points:     7    6    5    4    3
 RFO step:  Lambda=-3.52731284D-05.
 DidBck=T Rises=F RFO-DIIS coefs:    0.73679    0.38274   -0.15340   -0.02546    0.05933
 Iteration  1 RMS(Cart)=  0.02152388 RMS(Int)=  0.00023322
 Iteration  2 RMS(Cart)=  0.00028539 RMS(Int)=  0.00007981
 Iteration  3 RMS(Cart)=  0.00000005 RMS(Int)=  0.00007981
 Variable       Old X    -DE/DX   Delta X   Delta X   Delta X     New X
                                 (Linear)    (Quad)   (Total)
    R1        2.28801   0.00039   0.00015  -0.00003   0.00011   2.28812
    R2        2.46144   0.00033  -0.00019   0.00080   0.00062   2.46206
    R3        2.93043  -0.00007  -0.00026   0.00005  -0.00020   2.93023
    R4        3.92472   0.00001  -0.01893   0.01860  -0.00034   3.92439
    R5        1.91255   0.00002   0.00122  -0.00209  -0.00086   1.91169
    R6        2.96357  -0.00002  -0.00670   0.01177   0.00508   2.96865
    R7        2.51584   0.00004  -0.00048   0.00014  -0.00034   2.51549
    R8        2.53638   0.00060  -0.00018   0.00024   0.00006   2.53644
    R9        2.53147   0.00026   0.00041   0.00022   0.00063   2.53210
   R10        1.84803   0.00006   0.00030  -0.00005   0.00019   1.84822
   R11        1.81324  -0.00005  -0.00001   0.00018   0.00017   1.81341
   R12        3.35877  -0.00004  -0.00246   0.00042  -0.00202   3.35675
   R13        3.43131  -0.00001  -0.00509   0.00541   0.00024   3.43155
   R14        1.82918  -0.00023   0.00044  -0.00087  -0.00043   1.82874
   R15        1.86109   0.00039  -0.00030   0.00128   0.00093   1.86202
   R16        3.41017   0.00001  -0.00298   0.00678   0.00377   3.41394
   R17        3.28168   0.00009  -0.00022   0.00407   0.00380   3.28548
   R18        1.81281   0.00011   0.00004   0.00016   0.00020   1.81301
   R19        1.84933   0.00045   0.00011   0.00068   0.00076   1.85009
   R20        3.36419   0.00002  -0.00250  -0.00085  -0.00333   3.36086
   R21        1.85526  -0.00046   0.00032  -0.00117  -0.00082   1.85444
   R22        1.81250   0.00014   0.00006   0.00003   0.00010   1.81260
   R23        3.21530   0.00007  -0.00059   0.00238   0.00187   3.21717
   R24        1.85414  -0.00026   0.00039  -0.00070  -0.00028   1.85385
   R25        1.81287   0.00010   0.00002   0.00008   0.00010   1.81298
   R26        3.24360  -0.00001  -0.00129   0.00004  -0.00122   3.24237
   R27        1.86685  -0.00016   0.00021  -0.00047  -0.00019   1.86666
   R28        1.86320  -0.00024   0.00025  -0.00066  -0.00038   1.86282
    A1        2.24091   0.00010   0.00049  -0.00011   0.00042   2.24132
    A2        2.10853   0.00029   0.00164  -0.00035   0.00128   2.10980
    A3        1.93374  -0.00039  -0.00215   0.00046  -0.00170   1.93204
    A4        2.47106  -0.00012  -0.00416   0.00407  -0.00006   2.47100
    A5        1.96424   0.00005   0.00152  -0.00102   0.00057   1.96481
    A6        1.93594  -0.00001   0.00115  -0.00031   0.00084   1.93678
    A7        1.92475  -0.00051   0.00030  -0.00030  -0.00001   1.92474
    A8        1.93511  -0.00016  -0.00175  -0.00030  -0.00205   1.93306
    A9        1.88869   0.00027   0.00019   0.00034   0.00053   1.88922
   A10        1.89076   0.00017  -0.00001   0.00038   0.00038   1.89114
   A11        1.88710   0.00027   0.00013   0.00024   0.00037   1.88747
   A12        1.87133  -0.00033  -0.00017  -0.00401  -0.00432   1.86701
   A13        1.84821   0.00020  -0.00053   0.00145   0.00091   1.84912
   A14        2.18772  -0.00002  -0.00103  -0.00439  -0.00554   2.18218
   A15        2.09160   0.00000  -0.00327  -0.00295  -0.00621   2.08539
   A16        1.68304  -0.00015  -0.00231  -0.00609  -0.00829   1.67476
   A17        1.97415   0.00005   0.01113   0.01843   0.02942   2.00357
   A18        1.77999   0.00021  -0.00104   0.00385   0.00278   1.78278
   A19        2.10442  -0.00003  -0.00479  -0.00983  -0.01452   2.08990
   A20        1.69019  -0.00011  -0.00251  -0.00850  -0.01097   1.67922
   A21        2.39267  -0.00008   0.00939  -0.00911   0.00030   2.39297
   A22        1.87390  -0.00011  -0.00057  -0.00028  -0.00067   1.87323
   A23        2.21281   0.00003  -0.00435  -0.00166  -0.00576   2.20705
   A24        1.84989   0.00007  -0.00175   0.00937   0.00770   1.85759
   A25        1.87770   0.00001  -0.00063   0.00095   0.00033   1.87803
   A26        1.86294   0.00006  -0.00098   0.00078   0.00028   1.86321
   A27        2.16613  -0.00000  -0.00670   0.00944   0.00276   2.16889
   A28        1.87652  -0.00008  -0.00058   0.00070   0.00010   1.87661
   A29        1.86498   0.00007  -0.00094  -0.00568  -0.00660   1.85837
   A30        2.15381  -0.00002  -0.00283   0.00220  -0.00062   2.15319
   A31        1.69577  -0.00001  -0.00058   0.00042  -0.00014   1.69562
   A32        2.10869   0.00001  -0.00014  -0.00211  -0.00231   2.10638
   A33        2.11603  -0.00000   0.00173  -0.00138   0.00032   2.11635
   A34        1.77205  -0.00002  -0.00132   0.00189   0.00065   1.77270
   A35        1.76616   0.00003  -0.00142   0.00695   0.00546   1.77162
   A36        1.90701  -0.00001   0.00028  -0.00165  -0.00133   1.90568
   A37        2.84700  -0.00000   0.00115   0.00253   0.00402   2.85102
   A38        2.85922  -0.00001  -0.00083   0.00226   0.00141   2.86064
   A39        3.12805  -0.00010   0.00057  -0.00102  -0.00040   3.12765
   A40        2.81791  -0.00010   0.00168   0.00622   0.00791   2.82582
   A41        3.17419  -0.00004  -0.00630   0.00273  -0.00366   3.17053
   A42        2.82259  -0.00013   0.00146  -0.00001   0.00136   2.82395
   A43        2.88345   0.00005   0.00307  -0.00623  -0.00285   2.88060
   A44        2.92880   0.00009   0.00094  -0.00103  -0.00006   2.92874
   A45        3.12262   0.00002   0.00226  -0.00046   0.00177   3.12439
   A46        3.09832   0.00010   0.00031  -0.00320  -0.00299   3.09533
   A47        3.14378   0.00000  -0.00050   0.00067   0.00027   3.14405
   A48        3.04685  -0.00002   0.00488   0.00378   0.00856   3.05541
   A49        3.23279   0.00009   0.00188   0.00109   0.00289   3.23567
   A50        2.96645  -0.00005   0.00277  -0.00342  -0.00067   2.96577
    D1        0.00547   0.00009   0.01119  -0.00092   0.01033   0.01580
    D2        3.14004  -0.00011   0.01094  -0.00117   0.00981  -3.13334
    D3        0.00099  -0.00003  -0.00044  -0.00041  -0.00085   0.00014
    D4       -3.13415   0.00015  -0.00021  -0.00018  -0.00038  -3.13453
    D5        0.07239   0.00003  -0.02938  -0.00103  -0.03041   0.04198
    D6       -2.01970   0.00003  -0.03056  -0.00106  -0.03161  -2.05131
    D7        2.17392   0.00013  -0.02978  -0.00096  -0.03074   2.14317
    D8       -3.07509  -0.00014  -0.02958  -0.00124  -0.03084  -3.10593
    D9        1.11601  -0.00014  -0.03077  -0.00127  -0.03204   1.08397
   D10       -0.97356  -0.00004  -0.02999  -0.00117  -0.03117  -1.00474
   D11       -0.09210  -0.00005  -0.01007  -0.00120  -0.01118  -0.10328
   D12       -0.00049  -0.00000  -0.00443   0.00116  -0.00324  -0.00372
   D13       -1.88507   0.00005  -0.00224  -0.00055  -0.00290  -1.88797
   D14        1.87504   0.00000  -0.00560   0.00915   0.00351   1.87854
   D15        2.21256  -0.00004  -0.00370   0.00294  -0.00078   2.21178
   D16       -2.25121   0.00008  -0.00672   0.00469  -0.00202  -2.25324
   D17       -0.55067  -0.00012  -0.00977  -0.00532  -0.01512  -0.56579
   D18       -1.77337  -0.00010  -0.00466  -0.00329  -0.00802  -1.78140
   D19        0.04604   0.00002  -0.00768  -0.00153  -0.00926   0.03678
   D20        1.74658  -0.00018  -0.01073  -0.01154  -0.02236   1.72422
   D21       -2.48915   0.00009   0.02840  -0.01602   0.01234  -2.47681
   D22       -0.15609   0.00010   0.01716  -0.00237   0.01471  -0.14137
   D23       -0.35478  -0.00022   0.02691  -0.02523   0.00173  -0.35304
   D24        1.97829  -0.00021   0.01567  -0.01158   0.00410   1.98240
   D25        1.91459  -0.00004  -0.00544  -0.00296  -0.00837   1.90623
   D26        0.08720  -0.00000  -0.00087   0.00301   0.00213   0.08933
   D27       -1.75373   0.00001   0.00450   0.01460   0.01911  -1.73462
   D28        2.23259   0.00014   0.01338   0.02195   0.03544   2.26803
   D29       -1.67084   0.00016   0.00416   0.02557   0.02980  -1.64104
   D30       -0.52313   0.00004   0.00663   0.00988   0.01652  -0.50662
   D31        1.85663   0.00007  -0.00259   0.01350   0.01087   1.86750
   D32       -2.35501  -0.00009   0.01053   0.01311   0.02367  -2.33135
   D33        0.02475  -0.00006   0.00130   0.01673   0.01802   0.04277
   D34       -2.18048   0.00000   0.00949   0.00096   0.01041  -2.17007
   D35       -0.02204   0.00000   0.00835  -0.00035   0.00792  -0.01412
   D36        1.93858   0.00000   0.00858   0.00015   0.00874   1.94732
   D37       -0.04224   0.00001   0.00468  -0.00296   0.00170  -0.04054
   D38        2.11620   0.00001   0.00354  -0.00428  -0.00080   2.11540
   D39       -2.20637   0.00001   0.00377  -0.00377   0.00003  -2.20634
   D40        2.11185  -0.00001  -0.00176  -0.01518  -0.01695   2.09490
   D41       -2.01290  -0.00000  -0.00290  -0.01650  -0.01945  -2.03235
   D42       -0.05228  -0.00001  -0.00267  -0.01600  -0.01862  -0.07090
   D43       -0.10810  -0.00000  -0.00945  -0.01110  -0.02058  -0.12868
   D44        2.20158   0.00001  -0.01436  -0.01187  -0.02625   2.17533
   D45       -2.27704   0.00001  -0.00268  -0.01946  -0.02209  -2.29913
   D46        0.03264   0.00002  -0.00758  -0.02023  -0.02777   0.00488
   D47        0.35904  -0.00011  -0.03487   0.00035  -0.03453   0.32451
   D48        2.55438  -0.00003  -0.04206   0.01069  -0.03136   2.52301
   D49        0.09128   0.00005  -0.00075   0.00936   0.00867   0.09995
   D50        2.27655  -0.00002  -0.00484   0.00642   0.00160   2.27815
   D51        1.62006  -0.00003   0.01592   0.00413   0.02007   1.64013
   D52       -0.22396  -0.00000   0.01760   0.00315   0.02068  -0.20328
   D53       -2.07977  -0.00003   0.01964  -0.00481   0.01479  -2.06498
   D54       -1.88775   0.00002   0.00616   0.00287   0.00906  -1.87869
   D55       -0.04498   0.00002   0.00513   0.00762   0.01276  -0.03222
   D56        1.81484   0.00001   0.00316   0.01213   0.01537   1.83021
         Item               Value     Threshold  Converged?
 Maximum Force            0.000595     0.000015     NO 
 RMS     Force            0.000149     0.000010     NO 
 Maximum Displacement     0.104625     0.000060     NO 
 RMS     Displacement     0.021551     0.000040     NO 
 Predicted change in Energy=-1.773924D-05
 GradGradGradGradGradGradGradGradGradGradGradGradGradGradGradGradGradGrad

                          Input orientation:                          
 ---------------------------------------------------------------------
 Center     Atomic      Atomic             Coordinates (Angstroms)
 Number     Number       Type             X           Y           Z
 ---------------------------------------------------------------------
      1          6           0       -0.886815   -0.678917    1.937749
      2          8           0        0.148289   -0.089438    1.720590
      3          8           0       -1.756248   -1.131395    1.079375
      4          1           0       -1.490513   -0.943249    0.121580
      5          6           0       -1.331141   -0.999101    3.388420
      6          9           0       -0.468858   -0.500857    4.271685
      7          9           0       -1.400076   -2.326995    3.571485
      8          9           0       -2.540434   -0.479849    3.640203
      9          8           0        0.430893    2.755435   -2.328941
     10          1           0        0.887752    2.122928   -1.739225
     11          1           0        1.066747    3.027685   -2.994099
     12          8           0        1.291782    0.618271   -0.806349
     13          1           0        1.305040    0.646680    0.160872
     14          1           0        0.442090    0.153787   -0.988480
     15          8           0        2.637802   -1.271592   -2.285197
     16          1           0        3.439938   -1.647786   -1.917075
     17          1           0        2.348315   -0.555971   -1.683060
     18          8           0       -1.954438    1.466743   -2.676901
     19          1           0       -1.159906    2.042662   -2.670419
     20          1           0       -2.342145    1.517198   -3.552786
     21          8           0        0.240416   -2.441609   -2.890770
     22          1           0        1.170184   -2.161641   -2.750966
     23          1           0        0.212108   -3.397576   -2.814966
     24          8           0       -1.047099   -0.663271   -1.359246
     25          1           0       -1.514028    0.014258   -1.905752
     26          1           0       -0.731713   -1.390719   -1.944973
 ---------------------------------------------------------------------
                    Distance matrix (angstroms):
                    1          2          3          4          5
     1  C    0.000000
     2  O    1.210819   0.000000
     3  O    1.302865   2.263646   0.000000
     4  H    1.932044   2.443665   1.011625   0.000000
     5  C    1.550609   2.407873   2.351575   3.271202   0.000000
     6  F    2.377741   2.656731   3.499400   4.296843   1.331141
     7  F    2.376698   3.290882   2.786922   3.718168   1.342225
     8  F    2.381686   3.326644   2.756320   3.701051   1.339928
     9  O    5.633451   4.957002   5.613168   4.834989   7.063251
    10  H    4.951723   4.172732   5.052312   4.303508   6.400257
    11  H    6.471354   5.726108   6.469965   5.658211   7.918423
    12  O    3.736182   2.862491   3.988456   3.322735   5.204969
    13  H    3.117487   2.076695   3.657415   3.216293   4.480525
    14  H    3.319971   2.735789   3.280307   2.484085   4.861147
    15  O    5.532402   4.862252   5.536035   4.789924   6.929408
    16  H    5.875302   5.147427   6.020442   5.381620   7.164653
    17  H    4.857102   4.079534   4.980923   4.259496   6.281294
    18  O    5.199872   5.116746   4.571565   3.722201   6.577005
    19  H    5.358804   5.053532   4.948860   4.101247   6.781679
    20  H    6.089900   6.049136   5.367983   4.503337   7.452129
    21  O    5.262350   5.177435   4.633074   3.783576   6.631654
    22  H    5.330456   5.033201   4.929190   4.100647   6.730541
    23  H    5.584536   5.614189   4.916899   4.188788   6.827613
    24  O    3.300927   3.353152   2.582422   1.570940   4.767997
    25  H    3.955552   3.990540   3.206583   2.242198   5.393385
    26  H    3.950475   3.987993   3.203685   2.246475   5.381241
                    6          7          8          9         10
     6  F    0.000000
     7  F    2.166155   0.000000
     8  F    2.165788   2.171886   0.000000
     9  O    7.414935   7.999911   7.411243   0.000000
    10  H    6.697438   7.296548   6.889495   0.978034   0.000000
    11  H    8.221941   8.824098   8.326375   0.959617   1.557348
    12  O    5.489876   5.923354   5.971899   2.761682   1.815899
    13  H    4.621941   5.271876   5.306833   3.377892   2.442091
    14  H    5.378450   5.508279   5.542712   2.926693   2.154007
    15  O    7.296443   7.191597   7.908941   4.592309   3.857917
    16  H    7.409108   7.349241   8.246954   5.349051   4.556706
    17  H    6.587753   6.693071   7.227916   3.880602   3.051704
    18  O    7.373008   7.330900   6.636144   2.733424   3.063961
    19  H    7.425621   7.623185   6.934902   1.776315   2.250882
    20  H    8.294824   8.149881   7.467704   3.274259   3.753418
    21  O    7.454552   6.668214   7.364457   5.230793   4.751852
    22  H    7.400155   6.826929   7.579191   4.990220   4.411453
    23  H    7.686048   6.673233   7.599922   6.176053   5.664775
    24  O    5.662873   5.215811   5.220937   3.848678   3.413347
    25  H    6.286371   5.957733   5.661737   3.387604   3.200432
    26  H    6.285522   5.635124   5.940988   4.323156   3.874366
                   11         12         13         14         15
    11  H    0.000000
    12  O    3.262233   0.000000
    13  H    3.959774   0.967730   0.000000
    14  H    3.559774   0.985339   1.519420   0.000000
    15  O    4.631904   2.751425   3.382200   2.921358   0.000000
    16  H    5.352761   3.314106   3.760350   3.618708   0.959405
    17  H    4.025398   1.806578   2.436160   2.149392   0.979023
    18  O    3.415364   3.841460   4.398824   3.212159   5.361024
    19  H    2.456222   3.393291   4.005114   2.993853   5.055221
    20  H    3.770179   4.642889   5.277407   4.023248   5.846709
    21  O    5.532330   3.848772   4.470288   3.224199   2.735529
    22  H    5.196048   3.394736   4.047673   2.999614   1.778492
    23  H    6.484326   4.618145   5.138689   4.000141   3.268709
    24  O    4.556780   2.723676   3.091811   1.738602   3.847848
    25  H    4.114079   3.073450   3.552189   2.165007   4.362922
    26  H    4.884406   3.070348   3.568465   2.162913   3.388743
                   16         17         18         19         20
    16  H    0.000000
    17  H    1.561559   0.000000
    18  O    6.275103   4.857239   0.000000
    19  H    5.945209   4.476090   0.981328   0.000000
    20  H    6.791551   5.458417   0.959186   1.566005   0.000000
    21  O    3.437321   3.075294   4.487576   4.702993   4.772844
    22  H    2.472085   2.259777   4.788937   4.807491   5.149100
    23  H    3.779797   3.730860   5.326780   5.612442   5.587808
    24  O    4.627520   3.412507   2.663914   3.008982   3.353089
    25  H    5.225352   3.910556   1.702452   2.196484   2.378514
    26  H    4.179657   3.201870   3.193096   3.535212   3.692497
                   21         22         23         24         25
    21  O    0.000000
    22  H    0.981017   0.000000
    23  H    0.959386   1.565101   0.000000
    24  O    2.676891   3.016345   3.343822   0.000000
    25  H    3.174841   3.557234   3.930245   0.987794   0.000000
    26  H    1.715791   2.204803   2.382260   0.985761   1.608576
                   26
    26  H    0.000000
 Stoichiometry    C2H13F3O8
 Framework group  C1[X(C2H13F3O8)]
 Deg. of freedom    72
 Full point group                 C1      NOp   1
 Largest Abelian subgroup         C1      NOp   1
 Largest concise Abelian subgroup C1      NOp   1
                         Standard orientation:                         
 ---------------------------------------------------------------------
 Center     Atomic      Atomic             Coordinates (Angstroms)
 Number     Number       Type             X           Y           Z
 ---------------------------------------------------------------------
      1          6           0        1.726436   -0.032680    0.076930
      2          8           0        1.103239    0.014438    1.113988
      3          8           0        1.267933   -0.091483   -1.141173
      4          1           0        0.256911   -0.095919   -1.175782
      5          6           0        3.276975   -0.018038    0.078772
      6          9           0        3.751741   -0.002315    1.322270
      7          9           0        3.732679    1.071629   -0.558823
      8          9           0        3.762811   -1.100002   -0.544706
      9          8           0       -3.333320   -2.189194    1.295163
     10          1           0       -2.789464   -1.420685    1.560050
     11          1           0       -4.195625   -2.075149    1.700489
     12          8           0       -1.735591    0.055886    1.478923
     13          1           0       -0.840456    0.022878    1.845180
     14          1           0       -1.564970    0.006609    0.509721
     15          8           0       -3.136303    2.395143    1.109843
     16          1           0       -2.951716    3.131071    1.697037
     17          1           0       -2.630883    1.624543    1.440316
     18          8           0       -2.704601   -2.343164   -1.360512
     19          1           0       -3.045559   -2.414780   -0.443112
     20          1           0       -3.420486   -2.575753   -1.955028
     21          8           0       -2.768633    2.138152   -1.588655
     22          1           0       -2.965536    2.387131   -0.660413
     23          1           0       -2.499167    2.934752   -2.050432
     24          8           0       -1.313564   -0.076365   -1.208606
     25          1           0       -1.823020   -0.889157   -1.444319
     26          1           0       -1.808855    0.717651   -1.518365
 ---------------------------------------------------------------------
 Rotational constants (GHZ):           0.7110658           0.2489237           0.2336596
 Standard basis: 6-31++G(d,p) (6D, 7F)
 There are   325 symmetry adapted cartesian basis functions of A   symmetry.
 There are   325 symmetry adapted basis functions of A   symmetry.
   325 basis functions,   520 primitive gaussians,   325 cartesian basis functions
    58 alpha electrons       58 beta electrons
       nuclear repulsion energy       959.0517341369 Hartrees.
 NAtoms=   26 NActive=   26 NUniq=   26 SFac= 1.00D+00 NAtFMM=   60 NAOKFM=F Big=F
 Integral buffers will be    131072 words long.
 Raffenetti 2 integral format.
 Two-electron integral symmetry is turned on.
 Nuclear repulsion after empirical dispersion term =      959.0392827090 Hartrees.
 One-electron integrals computed using PRISM.
 NBasis=   325 RedAO= T EigKep=  3.34D-05  NBF=   325
 NBsUse=   325 1.00D-06 EigRej= -1.00D+00 NBFU=   325
 Initial guess from the checkpoint file:  "/local_scratch/slurm.5787837/Gau-707670.chk"
 B after Tr=     0.000000    0.000000    0.000000
         Rot=    0.999999    0.000293   -0.001347    0.001041 Ang=   0.20 deg.
 ExpMin= 3.60D-02 ExpMax= 7.00D+03 ExpMxC= 1.05D+03 IAcc=3 IRadAn=         5 AccDes= 0.00D+00
 Harris functional with IExCor= 4639 and IRadAn=       5 diagonalized for initial guess.
 HarFok:  IExCor= 4639 AccDes= 0.00D+00 IRadAn=         5 IDoV= 1 UseB2=F ITyADJ=14
 ICtDFT=  3500011 ScaDFX=  1.000000  1.000000  1.000000  1.000000
 FoFCou: FMM=F IPFlag=           0 FMFlag=      100000 FMFlg1=           0
         NFxFlg=           0 DoJE=T BraDBF=F KetDBF=T FulRan=T
         wScrn=  0.000000 ICntrl=       500 IOpCl=  0 I1Cent=   200000004 NGrid=           0
         NMat0=    1 NMatS0=      1 NMatT0=    0 NMatD0=    1 NMtDS0=    0 NMtDT0=    0
 Petite list used in FoFCou.
 Requested convergence on RMS density matrix=1.00D-10 within 128 cycles.
 Requested convergence on MAX density matrix=1.00D-08.
 Requested convergence on             energy=1.00D-08.
 No special actions if energy rises.
 SCF Done:  E(RwB97XD) =  -985.245595642     A.U. after   14 cycles
            NFock= 14  Conv=0.41D-10     -V/T= 2.0083
 Calling FoFJK, ICntrl=      2127 FMM=F ISym2X=0 I1Cent= 0 IOpClX= 0 NMat=1 NMatS=1 NMatT=0.
 ***** Axes restored to original set *****
 -------------------------------------------------------------------
 Center     Atomic                   Forces (Hartrees/Bohr)
 Number     Number              X              Y              Z
 -------------------------------------------------------------------
      1        6          -0.000064407    0.000137642    0.000124010
      2        8           0.000156936   -0.000005542   -0.000029285
      3        8          -0.000037399   -0.000089247    0.000049778
      4        1           0.000044541    0.000008505   -0.000220924
      5        6           0.000020676    0.000167256    0.000049996
      6        9           0.000065851    0.000044327   -0.000022888
      7        9           0.000009167   -0.000365130   -0.000044691
      8        9          -0.000153061    0.000095840   -0.000011183
      9        8          -0.000310060    0.000240248    0.000034500
     10        1           0.000221786   -0.000010360   -0.000098426
     11        1           0.000108318   -0.000171898    0.000063870
     12        8          -0.000106361   -0.000074945    0.000041469
     13        1          -0.000003371    0.000048264   -0.000060370
     14        1           0.000073736    0.000038732    0.000025825
     15        8          -0.000022056   -0.000034136   -0.000199118
     16        1           0.000019946    0.000043716    0.000078112
     17        1           0.000076534   -0.000022575    0.000105597
     18        8           0.000146966   -0.000049519   -0.000038642
     19        1          -0.000048601   -0.000005746    0.000048306
     20        1          -0.000055573    0.000025539   -0.000041911
     21        8           0.000000424    0.000145722   -0.000038061
     22        1          -0.000072007   -0.000087246    0.000035261
     23        1           0.000035255   -0.000043460    0.000022380
     24        8          -0.000045572    0.000162232   -0.000052586
     25        1          -0.000014607   -0.000156814    0.000150838
     26        1          -0.000047062   -0.000041405    0.000028145
 -------------------------------------------------------------------
 Cartesian Forces:  Max     0.000365130 RMS     0.000104451

 GradGradGradGradGradGradGradGradGradGradGradGradGradGradGradGradGradGrad
 Berny optimization.
 Using GEDIIS/GDIIS optimizer.
 FormGI is forming the generalized inverse of G from B-inverse, IUseBI=4.
 Internal  Forces:  Max     0.000354016 RMS     0.000058684
 Search for a local minimum.
 Step number   8 out of a maximum of  156
 All quantities printed in internal units (Hartrees-Bohrs-Radians)
 Mixed Optimization -- En-DIIS/RFO-DIIS
 Swapping is turned off.
 Update second derivatives using D2CorX and points    5    6    7    8
 DE= -1.86D-05 DEPred=-1.77D-05 R= 1.05D+00
 TightC=F SS=  1.41D+00  RLast= 1.43D-01 DXNew= 2.4000D+00 4.3017D-01
 Trust test= 1.05D+00 RLast= 1.43D-01 DXMaxT set to 1.43D+00
 ITU=  1  0  0  1  1  1  1  0
     Eigenvalues ---    0.00013   0.00018   0.00027   0.00042   0.00049
     Eigenvalues ---    0.00105   0.00193   0.00230   0.00301   0.00365
     Eigenvalues ---    0.00402   0.00480   0.00503   0.00546   0.00715
     Eigenvalues ---    0.00900   0.00960   0.01053   0.01127   0.01205
     Eigenvalues ---    0.01276   0.01358   0.01596   0.01644   0.01714
     Eigenvalues ---    0.01783   0.01914   0.02095   0.02225   0.02492
     Eigenvalues ---    0.02567   0.02645   0.02772   0.02839   0.02885
     Eigenvalues ---    0.03092   0.03170   0.03422   0.03868   0.03936
     Eigenvalues ---    0.04590   0.06065   0.06433   0.06765   0.08169
     Eigenvalues ---    0.08308   0.12265   0.14222   0.20431   0.21977
     Eigenvalues ---    0.23414   0.24561   0.26866   0.32349   0.35538
     Eigenvalues ---    0.38769   0.41011   0.41640   0.45207   0.46739
     Eigenvalues ---    0.47940   0.48907   0.49289   0.49954   0.50256
     Eigenvalues ---    0.52022   0.59610   0.59670   0.59777   0.60028
     Eigenvalues ---    0.60915   0.89592
 En-DIIS/RFO-DIIS/Sim-DIIS IScMMF=       -3 using points:     8    7    6    5    4    3
 RFO step:  Lambda=-6.36159815D-06.
 DidBck=F Rises=F RFO-DIIS coefs:    1.34646   -0.10187   -0.13467   -0.18731    0.09473
                  RFO-DIIS coefs:   -0.01732
 Iteration  1 RMS(Cart)=  0.00632484 RMS(Int)=  0.00006601
 Iteration  2 RMS(Cart)=  0.00004922 RMS(Int)=  0.00004529
 Iteration  3 RMS(Cart)=  0.00000000 RMS(Int)=  0.00004529
 Variable       Old X    -DE/DX   Delta X   Delta X   Delta X     New X
                                 (Linear)    (Quad)   (Total)
    R1        2.28812   0.00014  -0.00028   0.00041   0.00012   2.28824
    R2        2.46206   0.00007   0.00039  -0.00029   0.00009   2.46215
    R3        2.93023   0.00000  -0.00011   0.00009  -0.00002   2.93021
    R4        3.92439   0.00002   0.00176   0.00155   0.00331   3.92769
    R5        1.91169   0.00009  -0.00234   0.00295   0.00061   1.91230
    R6        2.96865  -0.00014   0.01169  -0.01517  -0.00348   2.96516
    R7        2.51549   0.00005  -0.00011   0.00007  -0.00004   2.51546
    R8        2.53644   0.00035  -0.00024   0.00071   0.00047   2.53691
    R9        2.53210   0.00017   0.00000   0.00026   0.00026   2.53236
   R10        1.84822   0.00006   0.00006  -0.00013  -0.00008   1.84813
   R11        1.81341  -0.00002   0.00007   0.00010   0.00017   1.81358
   R12        3.35675  -0.00000  -0.00205   0.00281   0.00077   3.35752
   R13        3.43155   0.00002  -0.00446   0.00456   0.00009   3.43164
   R14        1.82874  -0.00003  -0.00022   0.00007  -0.00014   1.82860
   R15        1.86202  -0.00003   0.00045  -0.00076  -0.00032   1.86171
   R16        3.41394   0.00004  -0.00366   0.00371   0.00004   3.41398
   R17        3.28548   0.00005  -0.00207   0.00334   0.00127   3.28676
   R18        1.81301   0.00003   0.00003   0.00006   0.00009   1.81310
   R19        1.85009   0.00006  -0.00001   0.00008   0.00006   1.85015
   R20        3.36086   0.00003  -0.00167   0.00228   0.00062   3.36148
   R21        1.85444  -0.00005   0.00026  -0.00029  -0.00001   1.85443
   R22        1.81260   0.00006  -0.00002   0.00002   0.00000   1.81260
   R23        3.21717   0.00000   0.00144  -0.00061   0.00084   3.21800
   R24        1.85385  -0.00006   0.00018  -0.00024  -0.00006   1.85380
   R25        1.81298   0.00004   0.00002   0.00009   0.00011   1.81308
   R26        3.24237  -0.00002   0.00185  -0.00249  -0.00063   3.24174
   R27        1.86666  -0.00018   0.00005  -0.00027  -0.00021   1.86645
   R28        1.86282  -0.00002  -0.00002   0.00005   0.00004   1.86285
    A1        2.24132  -0.00002  -0.00023   0.00033   0.00008   2.24141
    A2        2.10980   0.00012   0.00055  -0.00027   0.00030   2.11010
    A3        1.93204  -0.00010  -0.00033  -0.00007  -0.00039   1.93166
    A4        2.47100  -0.00007   0.00281  -0.00358  -0.00076   2.47024
    A5        1.96481   0.00005  -0.00112   0.00178   0.00064   1.96545
    A6        1.93678  -0.00008   0.00025  -0.00014   0.00011   1.93689
    A7        1.92474  -0.00014  -0.00019  -0.00012  -0.00031   1.92443
    A8        1.93306  -0.00004  -0.00046   0.00018  -0.00027   1.93278
    A9        1.88922   0.00011   0.00019   0.00000   0.00019   1.88942
   A10        1.89114   0.00007   0.00012   0.00005   0.00017   1.89131
   A11        1.88747   0.00010   0.00010   0.00003   0.00012   1.88759
   A12        1.86701  -0.00014  -0.00078  -0.00173  -0.00273   1.86428
   A13        1.84912   0.00004  -0.00328   0.00009  -0.00336   1.84576
   A14        2.18218   0.00002  -0.00525  -0.00223  -0.00771   2.17447
   A15        2.08539  -0.00001   0.00257  -0.00128   0.00125   2.08663
   A16        1.67476   0.00000   0.00162  -0.00007   0.00162   1.67638
   A17        2.00357   0.00001  -0.00565   0.00193  -0.00372   1.99985
   A18        1.78278   0.00002   0.00033   0.00018   0.00041   1.78318
   A19        2.08990  -0.00001   0.00167  -0.00042   0.00120   2.09110
   A20        1.67922   0.00001   0.00081  -0.00047   0.00042   1.67965
   A21        2.39297   0.00002  -0.00263   0.00102  -0.00156   2.39141
   A22        1.87323  -0.00007   0.00060  -0.00132  -0.00070   1.87254
   A23        2.20705   0.00003  -0.00105   0.00246   0.00144   2.20849
   A24        1.85759  -0.00000   0.00004  -0.00009  -0.00007   1.85752
   A25        1.87803   0.00003   0.00065  -0.00040   0.00019   1.87822
   A26        1.86321   0.00001   0.00146   0.00138   0.00286   1.86607
   A27        2.16889   0.00000   0.00268   0.00366   0.00633   2.17522
   A28        1.87661  -0.00005  -0.00050  -0.00017  -0.00070   1.87591
   A29        1.85837   0.00003  -0.00153   0.00162   0.00007   1.85844
   A30        2.15319  -0.00000  -0.00236   0.00075  -0.00164   2.15155
   A31        1.69562  -0.00001  -0.00078   0.00036  -0.00042   1.69520
   A32        2.10638   0.00000  -0.00260   0.00324   0.00062   2.10700
   A33        2.11635  -0.00001   0.00405  -0.00463  -0.00058   2.11577
   A34        1.77270   0.00004  -0.00116   0.00049  -0.00070   1.77200
   A35        1.77162   0.00001   0.00053   0.00040   0.00093   1.77255
   A36        1.90568  -0.00001  -0.00059   0.00066   0.00009   1.90577
   A37        2.85102  -0.00001   0.00029  -0.00192  -0.00164   2.84938
   A38        2.86064  -0.00002   0.00002  -0.00112  -0.00110   2.85954
   A39        3.12765  -0.00000  -0.00151   0.00198   0.00047   3.12812
   A40        2.82582  -0.00008   0.00390  -0.00248   0.00141   2.82723
   A41        3.17053   0.00001   0.00325  -0.00246   0.00083   3.17137
   A42        2.82395  -0.00004   0.00080  -0.00117  -0.00041   2.82354
   A43        2.88060   0.00003  -0.00112   0.00153   0.00046   2.88105
   A44        2.92874   0.00004  -0.00026   0.00129   0.00104   2.92978
   A45        3.12439  -0.00000   0.00213  -0.00267  -0.00054   3.12385
   A46        3.09533   0.00007  -0.00489   0.00159  -0.00338   3.09195
   A47        3.14405  -0.00001  -0.00033   0.00065   0.00031   3.14436
   A48        3.05541  -0.00004   0.00022  -0.00213  -0.00192   3.05349
   A49        3.23567   0.00003   0.00098  -0.00020   0.00083   3.23650
   A50        2.96577  -0.00003   0.00194  -0.00242  -0.00052   2.96525
    D1        0.01580   0.00002   0.00303  -0.00325  -0.00022   0.01557
    D2       -3.13334  -0.00004   0.00276  -0.00403  -0.00127  -3.13460
    D3        0.00014  -0.00002  -0.00029  -0.00061  -0.00090  -0.00076
    D4       -3.13453   0.00004  -0.00005   0.00010   0.00005  -3.13448
    D5        0.04198   0.00002  -0.00511   0.00016  -0.00495   0.03703
    D6       -2.05131   0.00003  -0.00538   0.00032  -0.00507  -2.05637
    D7        2.14317   0.00002  -0.00509   0.00025  -0.00484   2.13833
    D8       -3.10593  -0.00004  -0.00533  -0.00049  -0.00582  -3.11175
    D9        1.08397  -0.00002  -0.00561  -0.00033  -0.00594   1.07803
   D10       -1.00474  -0.00003  -0.00532  -0.00040  -0.00572  -1.01045
   D11       -0.10328  -0.00002  -0.00011  -0.00325  -0.00336  -0.10664
   D12       -0.00372   0.00002  -0.00004   0.00171   0.00168  -0.00204
   D13       -1.88797  -0.00003   0.00338  -0.00091   0.00245  -1.88552
   D14        1.87854   0.00002   0.00130   0.00107   0.00238   1.88092
   D15        2.21178   0.00000   0.01225   0.00433   0.01653   2.22831
   D16       -2.25324   0.00000   0.01499   0.00372   0.01876  -2.23448
   D17       -0.56579   0.00000   0.01716   0.00293   0.01996  -0.54583
   D18       -1.78140  -0.00002   0.00183   0.00042   0.00228  -1.77912
   D19        0.03678  -0.00002   0.00457  -0.00019   0.00450   0.04128
   D20        1.72422  -0.00002   0.00674  -0.00097   0.00571   1.72993
   D21       -2.47681   0.00005  -0.01456  -0.00262  -0.01722  -2.49403
   D22       -0.14137   0.00008  -0.00941   0.00308  -0.00636  -0.14774
   D23       -0.35304  -0.00011  -0.02483  -0.00658  -0.03136  -0.38441
   D24        1.98240  -0.00008  -0.01967  -0.00089  -0.02051   1.96188
   D25        1.90623   0.00002   0.00067   0.00669   0.00744   1.91367
   D26        0.08933   0.00001  -0.00238   0.00713   0.00477   0.09410
   D27       -1.73462  -0.00001  -0.00410   0.00773   0.00356  -1.73106
   D28        2.26803  -0.00001   0.00239  -0.00510  -0.00264   2.26539
   D29       -1.64104  -0.00002   0.00140  -0.00216  -0.00068  -1.64171
   D30       -0.50662   0.00001   0.00590  -0.00576   0.00016  -0.50646
   D31        1.86750   0.00001   0.00491  -0.00281   0.00212   1.86962
   D32       -2.33135  -0.00001   0.00461  -0.00547  -0.00093  -2.33227
   D33        0.04277  -0.00002   0.00362  -0.00252   0.00104   0.04381
   D34       -2.17007  -0.00000  -0.00261  -0.00300  -0.00562  -2.17568
   D35       -0.01412   0.00001  -0.00582   0.00061  -0.00523  -0.01935
   D36        1.94732   0.00001  -0.00703   0.00187  -0.00516   1.94216
   D37       -0.04054  -0.00001   0.00076  -0.00434  -0.00358  -0.04412
   D38        2.11540  -0.00000  -0.00245  -0.00074  -0.00319   2.11221
   D39       -2.20634   0.00000  -0.00366   0.00052  -0.00313  -2.20947
   D40        2.09490  -0.00001   0.00307  -0.00513  -0.00205   2.09285
   D41       -2.03235  -0.00000  -0.00014  -0.00153  -0.00166  -2.03401
   D42       -0.07090  -0.00000  -0.00135  -0.00027  -0.00159  -0.07250
   D43       -0.12868  -0.00003   0.00323  -0.00064   0.00258  -0.12611
   D44        2.17533  -0.00003  -0.00166   0.00212   0.00047   2.17580
   D45       -2.29913   0.00004   0.00325  -0.00116   0.00210  -2.29703
   D46        0.00488   0.00003  -0.00164   0.00161  -0.00000   0.00488
   D47        0.32451  -0.00005  -0.00199  -0.00607  -0.00806   0.31645
   D48        2.52301   0.00001   0.00283  -0.00203   0.00084   2.52386
   D49        0.09995   0.00003  -0.00007   0.00247   0.00238   0.10232
   D50        2.27815  -0.00002  -0.00438   0.00446   0.00009   2.27824
   D51        1.64013   0.00001   0.00654   0.00493   0.01149   1.65162
   D52       -0.20328  -0.00000   0.00930   0.00293   0.01224  -0.19104
   D53       -2.06498  -0.00002   0.00940   0.00207   0.01148  -2.05350
   D54       -1.87869  -0.00001  -0.00140   0.00065  -0.00076  -1.87945
   D55       -0.03222  -0.00002  -0.00046  -0.00041  -0.00085  -0.03307
   D56        1.83021   0.00003  -0.00170   0.00052  -0.00120   1.82901
         Item               Value     Threshold  Converged?
 Maximum Force            0.000354     0.000015     NO 
 RMS     Force            0.000059     0.000010     NO 
 Maximum Displacement     0.040732     0.000060     NO 
 RMS     Displacement     0.006332     0.000040     NO 
 Predicted change in Energy=-3.140566D-06
 GradGradGradGradGradGradGradGradGradGradGradGradGradGradGradGradGradGrad

                          Input orientation:                          
 ---------------------------------------------------------------------
 Center     Atomic      Atomic             Coordinates (Angstroms)
 Number     Number       Type             X           Y           Z
 ---------------------------------------------------------------------
      1          6           0       -0.887160   -0.679767    1.939295
      2          8           0        0.146583   -0.087377    1.723230
      3          8           0       -1.754889   -1.134038    1.080073
      4          1           0       -1.489929   -0.944105    0.122077
      5          6           0       -1.331338   -1.003487    3.389217
      6          9           0       -0.467552   -0.509936    4.273618
      7          9           0       -1.403097   -2.332097    3.567794
      8          9           0       -2.539545   -0.482307    3.642966
      9          8           0        0.436726    2.754015   -2.338819
     10          1           0        0.889240    2.123506   -1.743711
     11          1           0        1.072893    3.006131   -3.011696
     12          8           0        1.289454    0.621629   -0.804639
     13          1           0        1.302515    0.652661    0.162428
     14          1           0        0.440220    0.156374   -0.986033
     15          8           0        2.637120   -1.267290   -2.282958
     16          1           0        3.440335   -1.642083   -1.915635
     17          1           0        2.347333   -0.552490   -1.679936
     18          8           0       -1.951965    1.467907   -2.676515
     19          1           0       -1.156777    2.042937   -2.673281
     20          1           0       -2.347038    1.523803   -3.548774
     21          8           0        0.240164   -2.438306   -2.889999
     22          1           0        1.169640   -2.158038   -2.749076
     23          1           0        0.212615   -3.394288   -2.813390
     24          8           0       -1.048539   -0.662748   -1.357138
     25          1           0       -1.515912    0.014872   -1.902954
     26          1           0       -0.733156   -1.389798   -1.943391
 ---------------------------------------------------------------------
                    Distance matrix (angstroms):
                    1          2          3          4          5
     1  C    0.000000
     2  O    1.210882   0.000000
     3  O    1.302912   2.263791   0.000000
     4  H    1.932741   2.444555   1.011947   0.000000
     5  C    1.550600   2.408116   2.351294   3.271526   0.000000
     6  F    2.377809   2.657104   3.499353   4.297564   1.331121
     7  F    2.376634   3.292824   2.783497   3.715781   1.342476
     8  F    2.381566   3.325152   2.758415   3.702919   1.340067
     9  O    5.643208   4.965675   5.622184   4.841910   7.074975
    10  H    4.957668   4.178424   5.057349   4.307186   6.407496
    11  H    6.476107   5.731262   6.471470   5.656231   7.926477
    12  O    3.736369   2.863383   3.987798   3.321941   5.205572
    13  H    3.118862   2.078446   3.658154   3.216991   4.482429
    14  H    3.319430   2.736009   3.279095   2.482828   4.860711
    15  O    5.531108   4.862562   5.533306   4.787606   6.927612
    16  H    5.874841   5.148519   6.018533   5.380237   7.163667
    17  H    4.855613   4.079359   4.978361   4.257369   6.279517
    18  O    5.201156   5.116695   4.573939   3.723358   6.579215
    19  H    5.362991   5.056312   4.953643   4.104563   6.787124
    20  H    6.091458   6.050460   5.370380   4.505590   7.453492
    21  O    5.261692   5.178562   4.630640   3.781330   6.629998
    22  H    5.328840   5.033468   4.925833   4.097616   6.728040
    23  H    5.582665   5.614351   4.913131   4.185572   6.824372
    24  O    3.300425   3.353809   2.580899   1.569096   4.766965
    25  H    3.954837   3.990433   3.205551   2.240773   5.392420
    26  H    3.950078   3.989280   3.201670   2.244439   5.379941
                    6          7          8          9         10
     6  F    0.000000
     7  F    2.166495   0.000000
     8  F    2.166019   2.172299   0.000000
     9  O    7.429362   8.008842   7.423861   0.000000
    10  H    6.707023   7.302006   6.896602   0.977990   0.000000
    11  H    8.234774   8.827054   8.336871   0.959705   1.555808
    12  O    5.491467   5.923892   5.971691   2.761869   1.815947
    13  H    4.624571   5.275000   5.306950   3.379574   2.442857
    14  H    5.378843   5.507054   5.542070   2.928785   2.155297
    15  O    7.293920   7.189468   7.907630   4.584293   3.852709
    16  H    7.406767   7.348670   8.246338   5.341014   4.551627
    17  H    6.585605   6.691143   7.226325   3.875244   3.048124
    18  O    7.376971   7.330258   6.639610   2.733853   3.061434
    19  H    7.433142   7.625785   6.941460   1.776723   2.248727
    20  H    8.298095   8.148896   7.468778   3.275172   3.753850
    21  O    7.452307   6.664433   7.364261   5.225191   4.748200
    22  H    7.396950   6.822911   7.577884   4.983346   4.406927
    23  H    7.681653   6.667704   7.598588   6.170662   5.661103
    24  O    5.662712   5.212234   5.220794   3.852788   3.415793
    25  H    6.286854   5.953996   5.661469   3.392002   3.202570
    26  H    6.284577   5.631155   5.940872   4.323907   3.874964
                   11         12         13         14         15
    11  H    0.000000
    12  O    3.256355   0.000000
    13  H    3.958107   0.967654   0.000000
    14  H    3.553125   0.985172   1.519480   0.000000
    15  O    4.608686   2.751299   3.383385   2.921506   0.000000
    16  H    5.330292   3.314362   3.762243   3.619295   0.959454
    17  H    4.007687   1.806601   2.436871   2.149667   0.979056
    18  O    3.410021   3.837564   4.394982   3.209423   5.356854
    19  H    2.452283   3.390572   4.002778   2.992711   5.050109
    20  H    3.765857   4.644164   5.277418   4.025705   5.851009
    21  O    5.509095   3.848757   4.472133   3.224510   2.735904
    22  H    5.171747   3.394368   4.049017   2.999479   1.778818
    23  H    6.461019   4.617602   5.140153   3.999779   3.268593
    24  O    4.549583   2.724168   3.093031   1.739277   3.847947
    25  H    4.108388   3.073195   3.551917   2.164999   4.363028
    26  H    4.871065   3.071407   3.570724   2.164253   3.389553
                   16         17         18         19         20
    16  H    0.000000
    17  H    1.561224   0.000000
    18  O    6.271194   4.853775   0.000000
    19  H    5.940272   4.472332   0.981323   0.000000
    20  H    6.795856   5.462660   0.959188   1.566113   0.000000
    21  O    3.438670   3.075827   4.484362   4.698930   4.777646
    22  H    2.473235   2.260045   4.785098   4.802724   5.153881
    23  H    3.780789   3.730623   5.324010   5.608768   5.592873
    24  O    4.628284   3.412961   2.663949   3.010761   3.357137
    25  H    5.225902   3.911048   1.702895   2.198961   2.382512
    26  H    4.181201   3.203108   3.192091   3.534949   3.697423
                   21         22         23         24         25
    21  O    0.000000
    22  H    0.980987   0.000000
    23  H    0.959443   1.564719   0.000000
    24  O    2.676383   3.015577   3.342528   0.000000
    25  H    3.174294   3.556635   3.929258   0.987685   0.000000
    26  H    1.715455   2.204530   2.381042   0.985780   1.608553
                   26
    26  H    0.000000
 Stoichiometry    C2H13F3O8
 Framework group  C1[X(C2H13F3O8)]
 Deg. of freedom    72
 Full point group                 C1      NOp   1
 Largest Abelian subgroup         C1      NOp   1
 Largest concise Abelian subgroup C1      NOp   1
                         Standard orientation:                         
 ---------------------------------------------------------------------
 Center     Atomic      Atomic             Coordinates (Angstroms)
 Number     Number       Type             X           Y           Z
 ---------------------------------------------------------------------
      1          6           0        1.727740   -0.035030    0.078319
      2          8           0        1.104654    0.010607    1.115583
      3          8           0        1.269155   -0.091874   -1.139896
      4          1           0        0.257833   -0.096945   -1.175088
      5          6           0        3.278260   -0.019317    0.079454
      6          9           0        3.753665    0.001645    1.322610
      7          9           0        3.732645    1.068386   -0.562947
      8          9           0        3.764290   -1.103564   -0.540194
      9          8           0       -3.348126   -2.179920    1.295209
     10          1           0       -2.797558   -1.415970    1.559251
     11          1           0       -4.213861   -2.046989    1.687469
     12          8           0       -1.735343    0.054670    1.478128
     13          1           0       -0.841142    0.018488    1.846164
     14          1           0       -1.563340    0.005199    0.509350
     15          8           0       -3.132893    2.395485    1.107880
     16          1           0       -2.949135    3.131082    1.695827
     17          1           0       -2.627652    1.625041    1.439090
     18          8           0       -2.707531   -2.341201   -1.357635
     19          1           0       -3.052329   -2.410404   -0.441491
     20          1           0       -3.418814   -2.581949   -1.954426
     21          8           0       -2.764808    2.136730   -1.590773
     22          1           0       -2.961019    2.386359   -0.662592
     23          1           0       -2.493417    2.932969   -2.052164
     24          8           0       -1.310766   -0.077636   -1.209495
     25          1           0       -1.820348   -0.890294   -1.444943
     26          1           0       -1.805357    0.716422   -1.520325
 ---------------------------------------------------------------------
 Rotational constants (GHZ):           0.7121472           0.2487070           0.2335630
 Standard basis: 6-31++G(d,p) (6D, 7F)
 There are   325 symmetry adapted cartesian basis functions of A   symmetry.
 There are   325 symmetry adapted basis functions of A   symmetry.
   325 basis functions,   520 primitive gaussians,   325 cartesian basis functions
    58 alpha electrons       58 beta electrons
       nuclear repulsion energy       959.0292906808 Hartrees.
 NAtoms=   26 NActive=   26 NUniq=   26 SFac= 1.00D+00 NAtFMM=   60 NAOKFM=F Big=F
 Integral buffers will be    131072 words long.
 Raffenetti 2 integral format.
 Two-electron integral symmetry is turned on.
 Nuclear repulsion after empirical dispersion term =      959.0168356769 Hartrees.
 One-electron integrals computed using PRISM.
 NBasis=   325 RedAO= T EigKep=  3.33D-05  NBF=   325
 NBsUse=   325 1.00D-06 EigRej= -1.00D+00 NBFU=   325
 Initial guess from the checkpoint file:  "/local_scratch/slurm.5787837/Gau-707670.chk"
 B after Tr=    -0.000000   -0.000000   -0.000000
         Rot=    1.000000    0.000534    0.000195    0.000468 Ang=   0.08 deg.
 ExpMin= 3.60D-02 ExpMax= 7.00D+03 ExpMxC= 1.05D+03 IAcc=3 IRadAn=         5 AccDes= 0.00D+00
 Harris functional with IExCor= 4639 and IRadAn=       5 diagonalized for initial guess.
 HarFok:  IExCor= 4639 AccDes= 0.00D+00 IRadAn=         5 IDoV= 1 UseB2=F ITyADJ=14
 ICtDFT=  3500011 ScaDFX=  1.000000  1.000000  1.000000  1.000000
 FoFCou: FMM=F IPFlag=           0 FMFlag=      100000 FMFlg1=           0
         NFxFlg=           0 DoJE=T BraDBF=F KetDBF=T FulRan=T
         wScrn=  0.000000 ICntrl=       500 IOpCl=  0 I1Cent=   200000004 NGrid=           0
         NMat0=    1 NMatS0=      1 NMatT0=    0 NMatD0=    1 NMtDS0=    0 NMtDT0=    0
 Petite list used in FoFCou.
 Requested convergence on RMS density matrix=1.00D-10 within 128 cycles.
 Requested convergence on MAX density matrix=1.00D-08.
 Requested convergence on             energy=1.00D-08.
 No special actions if energy rises.
 SCF Done:  E(RwB97XD) =  -985.245599778     A.U. after   14 cycles
            NFock= 14  Conv=0.45D-10     -V/T= 2.0083
 Calling FoFJK, ICntrl=      2127 FMM=F ISym2X=0 I1Cent= 0 IOpClX= 0 NMat=1 NMatS=1 NMatT=0.
 ***** Axes restored to original set *****
 -------------------------------------------------------------------
 Center     Atomic                   Forces (Hartrees/Bohr)
 Number     Number              X              Y              Z
 -------------------------------------------------------------------
      1        6          -0.000001616    0.000001618    0.000011571
      2        8           0.000045270    0.000014463   -0.000013876
      3        8          -0.000017917    0.000003777    0.000044071
      4        1           0.000028874   -0.000002784   -0.000075015
      5        6          -0.000006076    0.000048955   -0.000013759
      6        9           0.000011527    0.000011455   -0.000016974
      7        9           0.000006516   -0.000123721    0.000007881
      8        9          -0.000055343    0.000035066    0.000012514
      9        8          -0.000161254    0.000211791   -0.000052146
     10        1           0.000144315   -0.000070757    0.000018548
     11        1           0.000025829   -0.000076463    0.000014454
     12        8          -0.000028282   -0.000019120    0.000024118
     13        1           0.000002934    0.000013221    0.000000881
     14        1          -0.000003587   -0.000013796    0.000008592
     15        8           0.000031050    0.000008741   -0.000082375
     16        1          -0.000008873    0.000010369    0.000022857
     17        1           0.000037232   -0.000029764    0.000045006
     18        8           0.000094562   -0.000000241   -0.000054135
     19        1          -0.000008191   -0.000029299    0.000066712
     20        1          -0.000059199   -0.000008923   -0.000003805
     21        8           0.000028838    0.000034506   -0.000002263
     22        1          -0.000058279   -0.000038861    0.000011685
     23        1           0.000002018   -0.000010659    0.000002687
     24        8          -0.000067045    0.000187745   -0.000039920
     25        1           0.000021659   -0.000154632    0.000065231
     26        1          -0.000004962   -0.000002686   -0.000002540
 -------------------------------------------------------------------
 Cartesian Forces:  Max     0.000211791 RMS     0.000057059

 GradGradGradGradGradGradGradGradGradGradGradGradGradGradGradGradGradGrad
 Berny optimization.
 Using GEDIIS/GDIIS optimizer.
 FormGI is forming the generalized inverse of G from B-inverse, IUseBI=4.
 Internal  Forces:  Max     0.000169570 RMS     0.000029842
 Search for a local minimum.
 Step number   9 out of a maximum of  156
 All quantities printed in internal units (Hartrees-Bohrs-Radians)
 Mixed Optimization -- En-DIIS/RFO-DIIS
 Swapping is turned off.
 Update second derivatives using D2CorX and points    5    6    7    8    9
 DE= -4.14D-06 DEPred=-3.14D-06 R= 1.32D+00
 TightC=F SS=  1.41D+00  RLast= 6.30D-02 DXNew= 2.4000D+00 1.8899D-01
 Trust test= 1.32D+00 RLast= 6.30D-02 DXMaxT set to 1.43D+00
 ITU=  1  1  0  0  1  1  1  1  0
     Eigenvalues ---    0.00011   0.00017   0.00027   0.00043   0.00050
     Eigenvalues ---    0.00100   0.00190   0.00222   0.00302   0.00349
     Eigenvalues ---    0.00380   0.00484   0.00511   0.00555   0.00713
     Eigenvalues ---    0.00930   0.00959   0.01036   0.01127   0.01201
     Eigenvalues ---    0.01276   0.01359   0.01596   0.01644   0.01710
     Eigenvalues ---    0.01777   0.01910   0.02071   0.02193   0.02417
     Eigenvalues ---    0.02565   0.02675   0.02785   0.02852   0.02884
     Eigenvalues ---    0.03104   0.03163   0.03377   0.03872   0.03981
     Eigenvalues ---    0.04591   0.06069   0.06338   0.06757   0.08090
     Eigenvalues ---    0.08375   0.12298   0.14244   0.20396   0.21905
     Eigenvalues ---    0.23337   0.24570   0.26859   0.32323   0.35783
     Eigenvalues ---    0.38656   0.40845   0.41315   0.45089   0.46703
     Eigenvalues ---    0.47943   0.49002   0.49302   0.50191   0.50310
     Eigenvalues ---    0.52019   0.59586   0.59675   0.59780   0.60066
     Eigenvalues ---    0.61238   0.89501
 En-DIIS/RFO-DIIS/Sim-DIIS IScMMF=       -3 using points:     9    8    7    6    5    4    3
 RFO step:  Lambda=-6.21698336D-06.
 DidBck=F Rises=F RFO-DIIS coefs:    1.38051    0.15185   -0.16097   -0.06703   -0.12797
                  RFO-DIIS coefs:   -0.27314    0.09675
 Iteration  1 RMS(Cart)=  0.01433468 RMS(Int)=  0.00025724
 Iteration  2 RMS(Cart)=  0.00024083 RMS(Int)=  0.00012023
 Iteration  3 RMS(Cart)=  0.00000006 RMS(Int)=  0.00012023
 Variable       Old X    -DE/DX   Delta X   Delta X   Delta X     New X
                                 (Linear)    (Quad)   (Total)
    R1        2.28824   0.00005   0.00021  -0.00012   0.00010   2.28834
    R2        2.46215  -0.00001  -0.00023   0.00041   0.00019   2.46233
    R3        2.93021   0.00001   0.00005  -0.00001   0.00004   2.93025
    R4        3.92769   0.00000   0.00817   0.00139   0.00955   3.93724
    R5        1.91230   0.00003   0.00143  -0.00146  -0.00002   1.91228
    R6        2.96516  -0.00005  -0.00762   0.00718  -0.00043   2.96473
    R7        2.51546   0.00000   0.00029  -0.00026   0.00004   2.51549
    R8        2.53691   0.00012  -0.00071   0.00133   0.00062   2.53753
    R9        2.53236   0.00007  -0.00008   0.00022   0.00015   2.53251
   R10        1.84813   0.00015   0.00013   0.00026   0.00039   1.84852
   R11        1.81358  -0.00001   0.00011   0.00017   0.00028   1.81386
   R12        3.35752   0.00001  -0.00424   0.00466   0.00045   3.35797
   R13        3.43164   0.00003  -0.00533   0.00609   0.00075   3.43240
   R14        1.82860   0.00001   0.00002  -0.00031  -0.00030   1.82830
   R15        1.86171   0.00002  -0.00023   0.00009  -0.00023   1.86148
   R16        3.41398   0.00004  -0.00418   0.00469   0.00049   3.41447
   R17        3.28676   0.00001   0.00286  -0.00230   0.00048   3.28724
   R18        1.81310  -0.00000  -0.00003   0.00013   0.00010   1.81320
   R19        1.85015   0.00003   0.00017  -0.00016   0.00001   1.85016
   R20        3.36148   0.00003  -0.00383   0.00521   0.00142   3.36290
   R21        1.85443  -0.00001   0.00032  -0.00026   0.00010   1.85453
   R22        1.81260   0.00003  -0.00017   0.00006  -0.00010   1.81250
   R23        3.21800  -0.00001  -0.00233   0.00265   0.00033   3.21834
   R24        1.85380  -0.00003   0.00020  -0.00033  -0.00009   1.85370
   R25        1.81308   0.00001  -0.00001   0.00012   0.00012   1.81320
   R26        3.24174  -0.00000  -0.00131   0.00037  -0.00092   3.24082
   R27        1.86645  -0.00017   0.00026  -0.00106  -0.00080   1.86565
   R28        1.86285  -0.00000   0.00013   0.00001   0.00014   1.86299
    A1        2.24141   0.00000  -0.00002  -0.00009  -0.00010   2.24131
    A2        2.11010   0.00004  -0.00129   0.00139   0.00010   2.11019
    A3        1.93166  -0.00004   0.00132  -0.00132  -0.00001   1.93165
    A4        2.47024  -0.00002   0.00170  -0.00025   0.00143   2.47167
    A5        1.96545   0.00001  -0.00017  -0.00015  -0.00030   1.96515
    A6        1.93689  -0.00004  -0.00030   0.00016  -0.00014   1.93675
    A7        1.92443  -0.00001   0.00104  -0.00160  -0.00056   1.92387
    A8        1.93278   0.00001  -0.00033   0.00061   0.00028   1.93307
    A9        1.88942   0.00002  -0.00013   0.00028   0.00015   1.88956
   A10        1.89131   0.00001  -0.00016   0.00034   0.00018   1.89148
   A11        1.88759   0.00002  -0.00014   0.00025   0.00011   1.88770
   A12        1.86428  -0.00005  -0.00239  -0.00086  -0.00379   1.86049
   A13        1.84576  -0.00001  -0.00642   0.00106  -0.00590   1.83986
   A14        2.17447   0.00001  -0.01119  -0.00567  -0.01758   2.15689
   A15        2.08663  -0.00000   0.00546  -0.00215   0.00333   2.08997
   A16        1.67638  -0.00000  -0.00040   0.00231   0.00178   1.67816
   A17        1.99985   0.00000  -0.00570  -0.00032  -0.00605   1.99380
   A18        1.78318   0.00001   0.00123  -0.00016   0.00111   1.78429
   A19        2.09110  -0.00001   0.00084  -0.00037   0.00056   2.09166
   A20        1.67965   0.00001  -0.00277   0.00392   0.00118   1.68083
   A21        2.39141  -0.00001  -0.00675   0.00095  -0.00588   2.38553
   A22        1.87254  -0.00002   0.00103  -0.00139  -0.00033   1.87220
   A23        2.20849   0.00001   0.00084  -0.00038   0.00054   2.20904
   A24        1.85752  -0.00001   0.00418  -0.00400   0.00027   1.85778
   A25        1.87822   0.00005   0.00192   0.00002   0.00157   1.87979
   A26        1.86607   0.00001   0.00427  -0.00143   0.00254   1.86861
   A27        2.17522  -0.00001   0.01242   0.00253   0.01475   2.18997
   A28        1.87591  -0.00001  -0.00035  -0.00017  -0.00055   1.87537
   A29        1.85844   0.00001  -0.00405   0.00337  -0.00062   1.85782
   A30        2.15155  -0.00000  -0.00443   0.00105  -0.00340   2.14815
   A31        1.69520  -0.00001  -0.00036   0.00039  -0.00000   1.69520
   A32        2.10700   0.00000  -0.00336   0.00176  -0.00154   2.10545
   A33        2.11577  -0.00001   0.00313  -0.00374  -0.00063   2.11514
   A34        1.77200   0.00004  -0.00250   0.00429   0.00169   1.77369
   A35        1.77255  -0.00001   0.00229  -0.00122   0.00111   1.77366
   A36        1.90577  -0.00001   0.00055   0.00004   0.00060   1.90637
   A37        2.84938  -0.00000  -0.00104  -0.00574  -0.00692   2.84246
   A38        2.85954   0.00000   0.00205  -0.00107   0.00095   2.86049
   A39        3.12812   0.00001   0.00062  -0.00078  -0.00015   3.12796
   A40        2.82723  -0.00006   0.00828  -0.00624   0.00182   2.82905
   A41        3.17137   0.00001   0.00386  -0.00039   0.00348   3.17485
   A42        2.82354  -0.00002   0.00071  -0.00086  -0.00013   2.82341
   A43        2.88105   0.00005  -0.00367   0.00536   0.00174   2.88279
   A44        2.92978   0.00002  -0.00161   0.00226   0.00073   2.93051
   A45        3.12385   0.00000   0.00231  -0.00216   0.00010   3.12396
   A46        3.09195   0.00004  -0.01099   0.00609  -0.00502   3.08693
   A47        3.14436  -0.00000   0.00043   0.00075   0.00114   3.14550
   A48        3.05349  -0.00002   0.00109  -0.00400  -0.00297   3.05053
   A49        3.23650   0.00000   0.00158  -0.00158   0.00019   3.23669
   A50        2.96525  -0.00001   0.00157  -0.00299  -0.00140   2.96385
    D1        0.01557   0.00000  -0.00018  -0.00084  -0.00102   0.01455
    D2       -3.13460  -0.00001   0.00200  -0.00411  -0.00212  -3.13673
    D3       -0.00076  -0.00000  -0.00194   0.00197   0.00006  -0.00069
    D4       -3.13448   0.00000  -0.00390   0.00496   0.00107  -3.13341
    D5        0.03703   0.00000   0.00044   0.00299   0.00342   0.04045
    D6       -2.05637   0.00002   0.00010   0.00359   0.00369  -2.05268
    D7        2.13833  -0.00001  -0.00018   0.00392   0.00374   2.14207
    D8       -3.11175  -0.00000   0.00225   0.00025   0.00250  -3.10925
    D9        1.07803   0.00001   0.00191   0.00085   0.00277   1.08080
   D10       -1.01045  -0.00001   0.00163   0.00119   0.00282  -1.00763
   D11       -0.10664  -0.00000   0.00450  -0.00786  -0.00341  -0.11005
   D12       -0.00204   0.00001   0.00369  -0.00224   0.00144  -0.00060
   D13       -1.88552  -0.00004   0.00821  -0.00834  -0.00007  -1.88558
   D14        1.88092  -0.00000   0.00762  -0.00507   0.00255   1.88348
   D15        2.22831   0.00002   0.03403   0.00505   0.03889   2.26720
   D16       -2.23448   0.00001   0.03826   0.00445   0.04262  -2.19186
   D17       -0.54583   0.00001   0.03579   0.00900   0.04463  -0.50120
   D18       -1.77912  -0.00000   0.01158  -0.00192   0.00976  -1.76936
   D19        0.04128  -0.00001   0.01581  -0.00252   0.01350   0.05478
   D20        1.72993  -0.00002   0.01334   0.00202   0.01551   1.74543
   D21       -2.49403   0.00002  -0.05143   0.00331  -0.04819  -2.54222
   D22       -0.14774   0.00004  -0.02965   0.00615  -0.02355  -0.17129
   D23       -0.38441  -0.00005  -0.07349   0.00059  -0.07279  -0.45720
   D24        1.96188  -0.00003  -0.05171   0.00343  -0.04815   1.91373
   D25        1.91367   0.00001   0.00066   0.00932   0.00988   1.92355
   D26        0.09410   0.00000  -0.00164   0.00743   0.00578   0.09988
   D27       -1.73106  -0.00001   0.00045   0.00292   0.00342  -1.72764
   D28        2.26539   0.00000   0.00403  -0.00767  -0.00362   2.26177
   D29       -1.64171  -0.00001   0.00948  -0.01115  -0.00167  -1.64338
   D30       -0.50646   0.00001   0.00216  -0.00099   0.00112  -0.50533
   D31        1.86962   0.00000   0.00761  -0.00447   0.00308   1.87270
   D32       -2.33227  -0.00000   0.00198  -0.00355  -0.00147  -2.33375
   D33        0.04381  -0.00001   0.00743  -0.00704   0.00048   0.04429
   D34       -2.17568  -0.00001  -0.00865  -0.00083  -0.00943  -2.18511
   D35       -0.01935   0.00001  -0.01277   0.00246  -0.01026  -0.02961
   D36        1.94216   0.00000  -0.01271   0.00345  -0.00921   1.93295
   D37       -0.04412  -0.00001  -0.00244  -0.00226  -0.00469  -0.04882
   D38        2.11221   0.00000  -0.00656   0.00102  -0.00552   2.10669
   D39       -2.20947   0.00000  -0.00651   0.00201  -0.00447  -2.21393
   D40        2.09285  -0.00001  -0.00186  -0.00150  -0.00335   2.08950
   D41       -2.03401   0.00000  -0.00598   0.00179  -0.00418  -2.03819
   D42       -0.07250  -0.00000  -0.00593   0.00278  -0.00313  -0.07562
   D43       -0.12611  -0.00001   0.01102  -0.00065   0.01037  -0.11574
   D44        2.17580  -0.00001   0.00121   0.00398   0.00521   2.18101
   D45       -2.29703   0.00002   0.00411   0.00546   0.00957  -2.28746
   D46        0.00488   0.00002  -0.00569   0.01009   0.00441   0.00928
   D47        0.31645  -0.00003   0.02594   0.00154   0.02746   0.34391
   D48        2.52386   0.00004   0.04361   0.00226   0.04612   2.56997
   D49        0.10232   0.00001  -0.00322  -0.01083  -0.01405   0.08828
   D50        2.27824   0.00001  -0.01138  -0.00684  -0.01820   2.26004
   D51        1.65162   0.00002  -0.00818  -0.00179  -0.00991   1.64171
   D52       -0.19104  -0.00000  -0.00475  -0.00582  -0.01047  -0.20151
   D53       -2.05350  -0.00001  -0.00640  -0.00631  -0.01261  -2.06611
   D54       -1.87945   0.00000   0.00374   0.00906   0.01284  -1.86661
   D55       -0.03307  -0.00001   0.00605   0.00727   0.01336  -0.01972
   D56        1.82901   0.00003   0.00443   0.01150   0.01589   1.84490
         Item               Value     Threshold  Converged?
 Maximum Force            0.000170     0.000015     NO 
 RMS     Force            0.000030     0.000010     NO 
 Maximum Displacement     0.086440     0.000060     NO 
 RMS     Displacement     0.014353     0.000040     NO 
 Predicted change in Energy=-3.057912D-06
 GradGradGradGradGradGradGradGradGradGradGradGradGradGradGradGradGradGrad

                          Input orientation:                          
 ---------------------------------------------------------------------
 Center     Atomic      Atomic             Coordinates (Angstroms)
 Number     Number       Type             X           Y           Z
 ---------------------------------------------------------------------
      1          6           0       -0.890386   -0.681644    1.938669
      2          8           0        0.141680   -0.085579    1.724403
      3          8           0       -1.755695   -1.137736    1.077822
      4          1           0       -1.489979   -0.945668    0.120470
      5          6           0       -1.334456   -1.009879    3.387631
      6          9           0       -0.474850   -0.511887    4.273644
      7          9           0       -1.397575   -2.339556    3.563974
      8          9           0       -2.546476   -0.497051    3.640617
      9          8           0        0.448540    2.749914   -2.358013
     10          1           0        0.894572    2.123284   -1.753650
     11          1           0        1.079993    2.960389   -3.049595
     12          8           0        1.288625    0.626632   -0.802931
     13          1           0        1.302299    0.661775    0.163826
     14          1           0        0.439592    0.160695   -0.982854
     15          8           0        2.639147   -1.262067   -2.279066
     16          1           0        3.443888   -1.634948   -1.913006
     17          1           0        2.348501   -0.548456   -1.675043
     18          8           0       -1.951737    1.476074   -2.663108
     19          1           0       -1.152955    2.046157   -2.670326
     20          1           0       -2.372232    1.552278   -3.521779
     21          8           0        0.243652   -2.437124   -2.886950
     22          1           0        1.172686   -2.156099   -2.744966
     23          1           0        0.216094   -3.392592   -2.803446
     24          8           0       -1.047333   -0.660708   -1.357438
     25          1           0       -1.516884    0.016130   -1.901587
     26          1           0       -0.730770   -1.386655   -1.944546
 ---------------------------------------------------------------------
                    Distance matrix (angstroms):
                    1          2          3          4          5
     1  C    0.000000
     2  O    1.210935   0.000000
     3  O    1.303011   2.263876   0.000000
     4  H    1.932632   2.444313   1.011937   0.000000
     5  C    1.550621   2.408243   2.351384   3.271490   0.000000
     6  F    2.377729   2.657156   3.499361   4.297383   1.331141
     7  F    2.376454   3.291465   2.784525   3.716071   1.342804
     8  F    2.381877   3.326766   2.757487   3.702550   1.340145
     9  O    5.659486   4.979990   5.637148   4.853665   7.094191
    10  H    4.968593   4.188409   5.067090   4.314728   6.420128
    11  H    6.483022   5.740157   6.470805   5.649013   7.939173
    12  O    3.738455   2.865335   3.989751   3.323468   5.207642
    13  H    3.124533   2.083500   3.664008   3.222199   4.487741
    14  H    3.318685   2.734710   3.278962   2.482863   4.859900
    15  O    5.530261   4.863048   5.531617   4.786185   6.925646
    16  H    5.876233   5.151297   6.018964   5.380815   7.163800
    17  H    4.854589   4.079282   4.976940   4.256239   6.277559
    18  O    5.192164   5.106017   4.567821   3.718382   6.570574
    19  H    5.362152   5.053119   4.954703   4.105258   6.787572
    20  H    6.082989   6.043571   5.364011   4.503785   7.441879
    21  O    5.258741   5.177330   4.626577   3.778160   6.625543
    22  H    5.326042   5.032424   4.922010   4.094588   6.723714
    23  H    5.573257   5.607432   4.902710   4.177010   6.812559
    24  O    3.299908   3.352950   2.580663   1.568869   4.766555
    25  H    3.953094   3.988607   3.203953   2.239307   5.390899
    26  H    3.949921   3.989381   3.201115   2.243916   5.379452
                    6          7          8          9         10
     6  F    0.000000
     7  F    2.166893   0.000000
     8  F    2.166236   2.172712   0.000000
     9  O    7.447877   8.023764   7.449595   0.000000
    10  H    6.719204   7.310815   6.914122   0.978194   0.000000
    11  H    8.252518   8.829896   8.358475   0.959853   1.553898
    12  O    5.493422   5.923159   5.976269   2.762671   1.816346
    13  H    4.628859   5.278098   5.314510   3.383623   2.445192
    14  H    5.377670   5.504551   5.543078   2.931757   2.157056
    15  O    7.293679   7.183121   7.906870   4.571760   3.844504
    16  H    7.408941   7.343946   8.247545   5.328898   4.544086
    17  H    6.584794   6.684940   7.226319   3.867240   3.042743
    18  O    7.365576   7.324117   6.632035   2.734425   3.057363
    19  H    7.431159   7.626324   6.945344   1.776963   2.244684
    20  H    8.284289   8.142741   7.451847   3.278023   3.758236
    21  O    7.449623   6.657145   7.359201   5.217961   4.743985
    22  H    7.394504   6.814883   7.573657   4.974243   4.401497
    23  H    7.672097   6.652583   7.585638   6.163021   5.655731
    24  O    5.662064   5.211670   5.220610   3.856310   3.417396
    25  H    6.284752   5.952802   5.660339   3.397763   3.205793
    26  H    6.284632   5.629960   5.939885   4.321219   3.872706
                   11         12         13         14         15
    11  H    0.000000
    12  O    3.246143   0.000000
    13  H    3.957161   0.967493   0.000000
    14  H    3.538335   0.985051   1.519940   0.000000
    15  O    4.566597   2.751375   3.384680   2.922749   0.000000
    16  H    5.291215   3.315443   3.764913   3.621507   0.959504
    17  H    3.976242   1.806861   2.437342   2.150803   0.979061
    18  O    3.397639   3.831678   4.386729   3.204985   5.359209
    19  H    2.442482   3.385783   3.997149   2.989771   5.047521
    20  H    3.758137   4.653045   5.280043   4.035963   5.880373
    21  O    5.464345   3.849897   4.475617   3.226863   2.736545
    22  H    5.126387   3.395369   4.051948   3.001667   1.779568
    23  H    6.416173   4.615901   5.140276   3.998795   3.268837
    24  O    4.527831   2.724229   3.095800   1.739530   3.847229
    25  H    4.090276   3.074189   3.553953   2.166280   4.364501
    26  H    4.837023   3.071574   3.574167   2.165386   3.388771
                   16         17         18         19         20
    16  H    0.000000
    17  H    1.561078   0.000000
    18  O    6.273267   4.854589   0.000000
    19  H    5.937595   4.470212   0.981377   0.000000
    20  H    6.824501   5.487152   0.959134   1.567012   0.000000
    21  O    3.439995   3.076715   4.492544   4.700771   4.812607
    22  H    2.474291   2.260927   4.791805   4.803450   5.188636
    23  H    3.781647   3.729552   5.331331   5.609991   5.627359
    24  O    4.629133   3.412501   2.662434   3.010307   3.367051
    25  H    5.228331   3.912963   1.703070   2.201003   2.390898
    26  H    4.182155   3.202674   3.194105   3.534006   3.717444
                   21         22         23         24         25
    21  O    0.000000
    22  H    0.980938   0.000000
    23  H    0.959506   1.564418   0.000000
    24  O    2.676136   3.014949   3.339218   0.000000
    25  H    3.176300   3.558603   3.928861   0.987261   0.000000
    26  H    1.714966   2.203602   2.378664   0.985854   1.608610
                   26
    26  H    0.000000
 Stoichiometry    C2H13F3O8
 Framework group  C1[X(C2H13F3O8)]
 Deg. of freedom    72
 Full point group                 C1      NOp   1
 Largest Abelian subgroup         C1      NOp   1
 Largest concise Abelian subgroup C1      NOp   1
                         Standard orientation:                         
 ---------------------------------------------------------------------
 Center     Atomic      Atomic             Coordinates (Angstroms)
 Number     Number       Type             X           Y           Z
 ---------------------------------------------------------------------
      1          6           0        1.728389   -0.037764    0.079691
      2          8           0        1.104297    0.008505    1.116385
      3          8           0        1.270803   -0.095807   -1.138949
      4          1           0        0.259511   -0.101219   -1.174677
      5          6           0        3.278907   -0.020003    0.082027
      6          9           0        3.753181   -0.000920    1.325665
      7          9           0        3.731737    1.070249   -0.557832
      8          9           0        3.767216   -1.102098   -0.539754
      9          8           0       -3.374281   -2.161779    1.296701
     10          1           0       -2.813664   -1.404380    1.559228
     11          1           0       -4.248442   -1.993226    1.655520
     12          8           0       -1.737855    0.056775    1.476927
     13          1           0       -0.845888    0.017760    1.849642
     14          1           0       -1.562131    0.004095    0.509109
     15          8           0       -3.130530    2.399137    1.097636
     16          1           0       -2.949313    3.135941    1.684942
     17          1           0       -2.625587    1.629881    1.432058
     18          8           0       -2.696140   -2.350951   -1.345537
     19          1           0       -3.053038   -2.410001   -0.433266
     20          1           0       -3.390234   -2.624033   -1.948527
     21          8           0       -2.756673    2.133958   -1.600250
     22          1           0       -2.953844    2.386433   -0.673094
     23          1           0       -2.476875    2.927563   -2.061287
     24          8           0       -1.308856   -0.082571   -1.209700
     25          1           0       -1.816494   -0.896023   -1.444824
     26          1           0       -1.803108    0.710604   -1.523542
 ---------------------------------------------------------------------
 Rotational constants (GHZ):           0.7130328           0.2486026           0.2334635
 Standard basis: 6-31++G(d,p) (6D, 7F)
 There are   325 symmetry adapted cartesian basis functions of A   symmetry.
 There are   325 symmetry adapted basis functions of A   symmetry.
   325 basis functions,   520 primitive gaussians,   325 cartesian basis functions
    58 alpha electrons       58 beta electrons
       nuclear repulsion energy       959.0090298426 Hartrees.
 NAtoms=   26 NActive=   26 NUniq=   26 SFac= 1.00D+00 NAtFMM=   60 NAOKFM=F Big=F
 Integral buffers will be    131072 words long.
 Raffenetti 2 integral format.
 Two-electron integral symmetry is turned on.
 Nuclear repulsion after empirical dispersion term =      958.9965708814 Hartrees.
 One-electron integrals computed using PRISM.
 NBasis=   325 RedAO= T EigKep=  3.31D-05  NBF=   325
 NBsUse=   325 1.00D-06 EigRej= -1.00D+00 NBFU=   325
 Initial guess from the checkpoint file:  "/local_scratch/slurm.5787837/Gau-707670.chk"
 B after Tr=     0.000000    0.000000   -0.000000
         Rot=    0.999998    0.001639    0.000713    0.000415 Ang=   0.21 deg.
 ExpMin= 3.60D-02 ExpMax= 7.00D+03 ExpMxC= 1.05D+03 IAcc=3 IRadAn=         5 AccDes= 0.00D+00
 Harris functional with IExCor= 4639 and IRadAn=       5 diagonalized for initial guess.
 HarFok:  IExCor= 4639 AccDes= 0.00D+00 IRadAn=         5 IDoV= 1 UseB2=F ITyADJ=14
 ICtDFT=  3500011 ScaDFX=  1.000000  1.000000  1.000000  1.000000
 FoFCou: FMM=F IPFlag=           0 FMFlag=      100000 FMFlg1=           0
         NFxFlg=           0 DoJE=T BraDBF=F KetDBF=T FulRan=T
         wScrn=  0.000000 ICntrl=       500 IOpCl=  0 I1Cent=   200000004 NGrid=           0
         NMat0=    1 NMatS0=      1 NMatT0=    0 NMatD0=    1 NMtDS0=    0 NMtDT0=    0
 Petite list used in FoFCou.
 Requested convergence on RMS density matrix=1.00D-10 within 128 cycles.
 Requested convergence on MAX density matrix=1.00D-08.
 Requested convergence on             energy=1.00D-08.
 No special actions if energy rises.
 SCF Done:  E(RwB97XD) =  -985.245602223     A.U. after   14 cycles
            NFock= 14  Conv=0.92D-10     -V/T= 2.0083
 Calling FoFJK, ICntrl=      2127 FMM=F ISym2X=0 I1Cent= 0 IOpClX= 0 NMat=1 NMatS=1 NMatT=0.
 ***** Axes restored to original set *****
 -------------------------------------------------------------------
 Center     Atomic                   Forces (Hartrees/Bohr)
 Number     Number              X              Y              Z
 -------------------------------------------------------------------
      1        6           0.000095987   -0.000011581   -0.000049225
      2        8          -0.000095183   -0.000025719   -0.000004009
      3        8           0.000012979    0.000036669    0.000109362
      4        1           0.000026631    0.000011453   -0.000070414
      5        6          -0.000024265   -0.000044388   -0.000060407
      6        9          -0.000068592   -0.000042247   -0.000020328
      7        9           0.000000697    0.000114501    0.000035210
      8        9           0.000061446   -0.000037075    0.000025454
      9        8           0.000070301   -0.000028271   -0.000060411
     10        1          -0.000039474    0.000025036    0.000032738
     11        1          -0.000030771    0.000047395   -0.000014482
     12        8           0.000082798    0.000027579   -0.000031726
     13        1          -0.000022118   -0.000020613    0.000064797
     14        1          -0.000084089   -0.000054586    0.000014822
     15        8           0.000068980    0.000008569    0.000004610
     16        1          -0.000039055    0.000004279   -0.000018851
     17        1           0.000002267   -0.000018231    0.000000323
     18        8           0.000062351    0.000006271   -0.000074472
     19        1          -0.000014253    0.000002628    0.000054832
     20        1          -0.000031698   -0.000008261    0.000019570
     21        8           0.000062584   -0.000045422    0.000022340
     22        1          -0.000047383    0.000005221   -0.000011673
     23        1          -0.000018079    0.000027710   -0.000017377
     24        8           0.000019066   -0.000019348    0.000009378
     25        1          -0.000042005    0.000033668   -0.000001793
     26        1          -0.000009124    0.000004766    0.000041734
 -------------------------------------------------------------------
 Cartesian Forces:  Max     0.000114501 RMS     0.000044027

 GradGradGradGradGradGradGradGradGradGradGradGradGradGradGradGradGradGrad
 Berny optimization.
 Using GEDIIS/GDIIS optimizer.
 FormGI is forming the generalized inverse of G from B-inverse, IUseBI=4.
 Internal  Forces:  Max     0.000109412 RMS     0.000026078
 Search for a local minimum.
 Step number  10 out of a maximum of  156
 All quantities printed in internal units (Hartrees-Bohrs-Radians)
 Mixed Optimization -- En-DIIS/RFO-DIIS
 Swapping is turned off.
 Update second derivatives using D2CorX and points    5    6    7    8    9
                                                     10
 DE= -2.45D-06 DEPred=-3.06D-06 R= 8.00D-01
 TightC=F SS=  1.41D+00  RLast= 1.50D-01 DXNew= 2.4000D+00 4.4999D-01
 Trust test= 8.00D-01 RLast= 1.50D-01 DXMaxT set to 1.43D+00
 ITU=  1  1  1  0  0  1  1  1  1  0
     Eigenvalues ---    0.00015   0.00016   0.00023   0.00042   0.00050
     Eigenvalues ---    0.00100   0.00191   0.00235   0.00297   0.00350
     Eigenvalues ---    0.00380   0.00489   0.00505   0.00550   0.00713
     Eigenvalues ---    0.00907   0.00950   0.01026   0.01133   0.01197
     Eigenvalues ---    0.01286   0.01361   0.01598   0.01643   0.01707
     Eigenvalues ---    0.01764   0.01908   0.02048   0.02182   0.02404
     Eigenvalues ---    0.02556   0.02666   0.02780   0.02854   0.02859
     Eigenvalues ---    0.03097   0.03144   0.03371   0.03886   0.03977
     Eigenvalues ---    0.04591   0.06076   0.06455   0.06800   0.08048
     Eigenvalues ---    0.08398   0.12309   0.14231   0.20413   0.21965
     Eigenvalues ---    0.23429   0.24561   0.26896   0.32346   0.35993
     Eigenvalues ---    0.38630   0.40970   0.41382   0.44967   0.46711
     Eigenvalues ---    0.47924   0.48942   0.49294   0.50148   0.50181
     Eigenvalues ---    0.52018   0.59563   0.59680   0.59781   0.60066
     Eigenvalues ---    0.62063   0.89807
 En-DIIS/RFO-DIIS/Sim-DIIS IScMMF=       -3 using points:    10    9    8    7    6    5    4    3
 RFO step:  Lambda=-1.12018435D-06.
 DidBck=T Rises=F RFO-DIIS coefs:    0.72322    0.71708   -0.43318    0.07249   -0.07778
                  RFO-DIIS coefs:    0.00224    0.00096   -0.00503
 Iteration  1 RMS(Cart)=  0.00296573 RMS(Int)=  0.00002461
 Iteration  2 RMS(Cart)=  0.00000477 RMS(Int)=  0.00002433
 Iteration  3 RMS(Cart)=  0.00000000 RMS(Int)=  0.00002433
 Variable       Old X    -DE/DX   Delta X   Delta X   Delta X     New X
                                 (Linear)    (Quad)   (Total)
    R1        2.28834  -0.00009  -0.00002  -0.00006  -0.00008   2.28825
    R2        2.46233  -0.00007   0.00001  -0.00014  -0.00014   2.46220
    R3        2.93025  -0.00001   0.00002  -0.00001   0.00001   2.93026
    R4        3.93724  -0.00000   0.00199  -0.00052   0.00148   3.93872
    R5        1.91228   0.00005  -0.00004   0.00035   0.00031   1.91260
    R6        2.96473  -0.00003   0.00018  -0.00167  -0.00149   2.96324
    R7        2.51549  -0.00007   0.00007  -0.00010  -0.00003   2.51546
    R8        2.53753  -0.00011   0.00001  -0.00005  -0.00004   2.53749
    R9        2.53251  -0.00007  -0.00004  -0.00006  -0.00010   2.53240
   R10        1.84852   0.00004  -0.00018   0.00008  -0.00010   1.84842
   R11        1.81386   0.00000  -0.00000  -0.00002  -0.00002   1.81384
   R12        3.35797   0.00001   0.00028  -0.00001   0.00027   3.35825
   R13        3.43240   0.00005  -0.00009   0.00185   0.00176   3.43416
   R14        1.82830   0.00006  -0.00004   0.00009   0.00005   1.82835
   R15        1.86148   0.00006  -0.00004   0.00020   0.00015   1.86163
   R16        3.41447   0.00002  -0.00037   0.00072   0.00035   3.41482
   R17        3.28724  -0.00003   0.00019   0.00000   0.00019   3.28742
   R18        1.81320  -0.00004  -0.00000  -0.00004  -0.00004   1.81316
   R19        1.85016   0.00001  -0.00002  -0.00002  -0.00004   1.85012
   R20        3.36290   0.00002   0.00007   0.00076   0.00084   3.36373
   R21        1.85453  -0.00000  -0.00000  -0.00008  -0.00007   1.85446
   R22        1.81250  -0.00000   0.00001  -0.00004  -0.00003   1.81247
   R23        3.21834  -0.00000   0.00031  -0.00085  -0.00054   3.21779
   R24        1.85370  -0.00002  -0.00002  -0.00010  -0.00011   1.85360
   R25        1.81320  -0.00003   0.00001  -0.00006  -0.00005   1.81315
   R26        3.24082   0.00002   0.00035   0.00032   0.00067   3.24149
   R27        1.86565   0.00004   0.00013  -0.00002   0.00011   1.86576
   R28        1.86299  -0.00002  -0.00004  -0.00003  -0.00007   1.86292
    A1        2.24131   0.00002  -0.00006   0.00004  -0.00003   2.24128
    A2        2.11019   0.00002  -0.00025   0.00033   0.00009   2.11028
    A3        1.93165  -0.00004   0.00031  -0.00036  -0.00005   1.93159
    A4        2.47167   0.00002   0.00024   0.00016   0.00040   2.47206
    A5        1.96515   0.00000  -0.00002  -0.00002  -0.00005   1.96510
    A6        1.93675   0.00004  -0.00013   0.00017   0.00003   1.93678
    A7        1.92387   0.00007  -0.00003   0.00001  -0.00002   1.92385
    A8        1.93307   0.00005   0.00016   0.00013   0.00029   1.93336
    A9        1.88956  -0.00006  -0.00000  -0.00013  -0.00013   1.88943
   A10        1.89148  -0.00005   0.00001  -0.00012  -0.00011   1.89138
   A11        1.88770  -0.00005  -0.00001  -0.00007  -0.00008   1.88762
   A12        1.86049   0.00005  -0.00005   0.00059   0.00043   1.86091
   A13        1.83986  -0.00003  -0.00033   0.00004  -0.00038   1.83948
   A14        2.15689   0.00001   0.00104  -0.00042   0.00050   2.15739
   A15        2.08997   0.00000   0.00082   0.00095   0.00176   2.09172
   A16        1.67816   0.00001   0.00105  -0.00031   0.00074   1.67890
   A17        1.99380  -0.00000  -0.00359  -0.00069  -0.00428   1.98952
   A18        1.78429  -0.00002  -0.00004  -0.00012  -0.00018   1.78411
   A19        2.09166   0.00000   0.00188  -0.00030   0.00156   2.09323
   A20        1.68083   0.00000   0.00067   0.00048   0.00117   1.68200
   A21        2.38553  -0.00001  -0.00093  -0.00013  -0.00105   2.38448
   A22        1.87220   0.00001   0.00000   0.00028   0.00026   1.87247
   A23        2.20904  -0.00001   0.00126  -0.00229  -0.00105   2.20799
   A24        1.85778  -0.00001  -0.00003  -0.00072  -0.00076   1.85702
   A25        1.87979   0.00003  -0.00014   0.00048   0.00025   1.88004
   A26        1.86861   0.00002   0.00095  -0.00012   0.00074   1.86935
   A27        2.18997  -0.00001   0.00019   0.00056   0.00069   2.19066
   A28        1.87537   0.00002  -0.00013   0.00032   0.00019   1.87556
   A29        1.85782   0.00001   0.00033   0.00031   0.00064   1.85847
   A30        2.14815  -0.00000   0.00028   0.00088   0.00115   2.14931
   A31        1.69520  -0.00001  -0.00017   0.00024   0.00007   1.69528
   A32        2.10545   0.00001   0.00045   0.00019   0.00065   2.10611
   A33        2.11514  -0.00000   0.00016  -0.00044  -0.00029   2.11485
   A34        1.77369  -0.00000  -0.00083   0.00075  -0.00011   1.77358
   A35        1.77366   0.00000   0.00019  -0.00047  -0.00027   1.77339
   A36        1.90637  -0.00000  -0.00014  -0.00006  -0.00020   1.90617
   A37        2.84246  -0.00001   0.00085  -0.00064   0.00016   2.84262
   A38        2.86049  -0.00001  -0.00059   0.00021  -0.00038   2.86010
   A39        3.12796  -0.00000   0.00007  -0.00009  -0.00002   3.12794
   A40        2.82905   0.00001   0.00018  -0.00062  -0.00046   2.82859
   A41        3.17485   0.00001   0.00093  -0.00006   0.00088   3.17573
   A42        2.82341   0.00000  -0.00031   0.00015  -0.00016   2.82325
   A43        2.88279   0.00002  -0.00086   0.00077  -0.00009   2.88270
   A44        2.93051   0.00001   0.00002  -0.00003   0.00000   2.93051
   A45        3.12396  -0.00000  -0.00039   0.00031  -0.00009   3.12387
   A46        3.08693  -0.00001  -0.00085  -0.00010  -0.00098   3.08595
   A47        3.14550  -0.00000  -0.00013   0.00013  -0.00002   3.14549
   A48        3.05053  -0.00001  -0.00101  -0.00065  -0.00165   3.04888
   A49        3.23669   0.00001   0.00005  -0.00024  -0.00015   3.23654
   A50        2.96385   0.00002   0.00003   0.00035   0.00037   2.96422
    D1        0.01455  -0.00001  -0.00174   0.00019  -0.00156   0.01299
    D2       -3.13673   0.00001  -0.00180   0.00030  -0.00150  -3.13823
    D3       -0.00069   0.00001  -0.00039   0.00105   0.00067  -0.00003
    D4       -3.13341  -0.00001  -0.00033   0.00094   0.00061  -3.13280
    D5        0.04045  -0.00000   0.00319   0.00005   0.00324   0.04369
    D6       -2.05268   0.00000   0.00330   0.00009   0.00339  -2.04929
    D7        2.14207  -0.00001   0.00323   0.00009   0.00332   2.14539
    D8       -3.10925   0.00001   0.00314   0.00015   0.00329  -3.10596
    D9        1.08080   0.00002   0.00325   0.00020   0.00345   1.08425
   D10       -1.00763   0.00000   0.00318   0.00019   0.00337  -1.00426
   D11       -0.11005   0.00000   0.00173  -0.00039   0.00132  -0.10873
   D12       -0.00060  -0.00000   0.00129  -0.00126   0.00001  -0.00059
   D13       -1.88558   0.00001   0.00221  -0.00234  -0.00012  -1.88570
   D14        1.88348  -0.00001   0.00143  -0.00180  -0.00037   1.88311
   D15        2.26720   0.00001  -0.00061   0.00046  -0.00018   2.26702
   D16       -2.19186  -0.00001   0.00022   0.00017   0.00038  -2.19148
   D17       -0.50120   0.00000   0.00131   0.00045   0.00171  -0.49949
   D18       -1.76936   0.00002  -0.00003   0.00006   0.00006  -1.76930
   D19        0.05478   0.00000   0.00080  -0.00023   0.00062   0.05539
   D20        1.74543   0.00001   0.00189   0.00005   0.00194   1.74738
   D21       -2.54222  -0.00003  -0.00209  -0.00102  -0.00313  -2.54535
   D22       -0.17129  -0.00001  -0.00143   0.00007  -0.00136  -0.17264
   D23       -0.45720   0.00002  -0.00245  -0.00024  -0.00267  -0.45987
   D24        1.91373   0.00004  -0.00178   0.00086  -0.00090   1.91283
   D25        1.92355  -0.00000   0.00172  -0.00056   0.00116   1.92470
   D26        0.09988  -0.00000   0.00020  -0.00047  -0.00028   0.09961
   D27       -1.72764   0.00001  -0.00128  -0.00086  -0.00217  -1.72981
   D28        2.26177   0.00000  -0.00321   0.00239  -0.00081   2.26096
   D29       -1.64338  -0.00001  -0.00123  -0.00098  -0.00220  -1.64558
   D30       -0.50533  -0.00001  -0.00124   0.00245   0.00121  -0.50412
   D31        1.87270  -0.00002   0.00073  -0.00092  -0.00018   1.87252
   D32       -2.33375   0.00001  -0.00200   0.00225   0.00024  -2.33351
   D33        0.04429   0.00000  -0.00002  -0.00113  -0.00115   0.04314
   D34       -2.18511  -0.00000  -0.00226  -0.00001  -0.00227  -2.18738
   D35       -0.02961   0.00001  -0.00204   0.00051  -0.00154  -0.03115
   D36        1.93295   0.00000  -0.00249   0.00053  -0.00196   1.93099
   D37       -0.04882  -0.00000  -0.00105   0.00088  -0.00018  -0.04899
   D38        2.10669   0.00001  -0.00084   0.00140   0.00056   2.10724
   D39       -2.21393   0.00000  -0.00128   0.00142   0.00013  -2.21380
   D40        2.08950  -0.00000   0.00123   0.00067   0.00189   2.09139
   D41       -2.03819   0.00001   0.00144   0.00118   0.00263  -2.03556
   D42       -0.07562   0.00000   0.00100   0.00121   0.00220  -0.07342
   D43       -0.11574  -0.00001   0.00120  -0.00221  -0.00101  -0.11675
   D44        2.18101   0.00001   0.00185  -0.00070   0.00115   2.18216
   D45       -2.28746  -0.00000   0.00004   0.00016   0.00020  -2.28726
   D46        0.00928   0.00001   0.00069   0.00167   0.00236   0.01165
   D47        0.34391  -0.00002  -0.00360   0.00012  -0.00350   0.34041
   D48        2.56997   0.00003  -0.00292   0.00124  -0.00162   2.56835
   D49        0.08828  -0.00001   0.00447   0.00003   0.00450   0.09277
   D50        2.26004   0.00002   0.00483   0.00151   0.00634   2.26638
   D51        1.64171  -0.00000   0.00477   0.00027   0.00505   1.64675
   D52       -0.20151   0.00001   0.00536  -0.00060   0.00478  -0.19673
   D53       -2.06611   0.00001   0.00555  -0.00038   0.00519  -2.06092
   D54       -1.86661   0.00001  -0.00509  -0.00125  -0.00635  -1.87296
   D55       -0.01972  -0.00001  -0.00512  -0.00144  -0.00655  -0.02627
   D56        1.84490  -0.00001  -0.00600  -0.00084  -0.00685   1.83805
         Item               Value     Threshold  Converged?
 Maximum Force            0.000109     0.000015     NO 
 RMS     Force            0.000026     0.000010     NO 
 Maximum Displacement     0.011019     0.000060     NO 
 RMS     Displacement     0.002967     0.000040     NO 
 Predicted change in Energy=-5.061037D-07
 GradGradGradGradGradGradGradGradGradGradGradGradGradGradGradGradGradGrad

                          Input orientation:                          
 ---------------------------------------------------------------------
 Center     Atomic      Atomic             Coordinates (Angstroms)
 Number     Number       Type             X           Y           Z
 ---------------------------------------------------------------------
      1          6           0       -0.891713   -0.681825    1.940308
      2          8           0        0.140205   -0.085546    1.726174
      3          8           0       -1.757114   -1.137422    1.079402
      4          1           0       -1.491226   -0.945198    0.121955
      5          6           0       -1.335550   -1.011004    3.389135
      6          9           0       -0.478030   -0.510070    4.275488
      7          9           0       -1.394404   -2.340802    3.565881
      8          9           0       -2.549287   -0.502146    3.641615
      9          8           0        0.451884    2.747711   -2.362014
     10          1           0        0.896596    2.122366   -1.755439
     11          1           0        1.083928    2.955641   -3.053811
     12          8           0        1.288200    0.626227   -0.801123
     13          1           0        1.302353    0.661709    0.165642
     14          1           0        0.438802    0.160502   -0.980314
     15          8           0        2.638895   -1.258298   -2.282506
     16          1           0        3.444433   -1.631737   -1.918837
     17          1           0        2.348473   -0.546734   -1.675997
     18          8           0       -1.949831    1.475608   -2.663925
     19          1           0       -1.150552    2.044908   -2.672469
     20          1           0       -2.371431    1.551476   -3.522065
     21          8           0        0.242850   -2.435286   -2.886399
     22          1           0        1.171820   -2.153418   -2.746069
     23          1           0        0.216528   -3.390945   -2.805035
     24          8           0       -1.048517   -0.660303   -1.355110
     25          1           0       -1.517437    0.016652   -1.899758
     26          1           0       -0.731932   -1.386386   -1.941977
 ---------------------------------------------------------------------
                    Distance matrix (angstroms):
                    1          2          3          4          5
     1  C    0.000000
     2  O    1.210891   0.000000
     3  O    1.302938   2.263753   0.000000
     4  H    1.932664   2.444195   1.012103   0.000000
     5  C    1.550628   2.408270   2.351289   3.271548   0.000000
     6  F    2.377751   2.657337   3.499227   4.297411   1.331127
     7  F    2.376423   3.290247   2.786083   3.717218   1.342783
     8  F    2.382075   3.328038   2.756093   3.701863   1.340090
     9  O    5.663652   4.983751   5.640681   4.856270   7.099195
    10  H    4.971930   4.191495   5.069983   4.316973   6.423949
    11  H    6.486566   5.743490   6.473649   5.650969   7.943531
    12  O    3.738779   2.865613   3.990084   3.323651   5.207960
    13  H    3.125452   2.084283   3.664992   3.223064   4.488586
    14  H    3.318105   2.734003   3.278580   2.482454   4.859303
    15  O    5.534408   4.867064   5.535516   4.789297   6.929998
    16  H    5.881964   5.157008   6.024108   5.384877   7.169944
    17  H    4.857439   4.082145   4.979657   4.258485   6.280376
    18  O    5.193563   5.106703   4.569198   3.719106   6.572679
    19  H    5.364680   5.054992   4.956983   4.106775   6.790866
    20  H    6.083973   6.044185   5.364799   4.504112   7.443389
    21  O    5.259178   5.177609   4.627298   3.778568   6.625877
    22  H    5.327841   5.034012   4.923935   4.095995   6.725529
    23  H    5.575465   5.609219   4.905352   4.179160   6.814749
    24  O    3.299217   3.352270   2.580039   1.568081   4.765841
    25  H    3.952911   3.988182   3.203861   2.239010   5.390876
    26  H    3.948933   3.988501   3.200268   2.242987   5.378291
                    6          7          8          9         10
     6  F    0.000000
     7  F    2.166763   0.000000
     8  F    2.166095   2.172590   0.000000
     9  O    7.452135   8.027558   7.457356   0.000000
    10  H    6.722455   7.313344   6.920287   0.978141   0.000000
    11  H    8.256481   8.832596   8.365719   0.959842   1.554094
    12  O    5.493880   5.922022   5.978081   2.763423   1.817280
    13  H    4.629650   5.277233   5.317149   3.385816   2.447185
    14  H    5.377146   5.503186   5.543465   2.933074   2.158543
    15  O    7.299476   7.186303   7.911018   4.564806   3.839570
    16  H    7.417109   7.348418   8.253441   5.322718   4.539985
    17  H    6.588675   6.686186   7.229594   3.862777   3.039466
    18  O    7.366449   7.326934   6.635562   2.734525   3.057089
    19  H    7.433324   7.629609   6.950654   1.777108   2.244495
    20  H    8.284732   8.145146   7.454348   3.278384   3.758575
    21  O    7.451090   6.657435   7.358534   5.213649   4.741165
    22  H    7.397625   6.816255   7.574684   4.968589   4.397662
    23  H    7.675654   6.654808   7.586448   6.159121   5.653384
    24  O    5.661419   5.211513   5.219635   3.857411   3.418623
    25  H    6.284223   5.953648   5.660448   3.398616   3.206621
    26  H    6.284049   5.629057   5.938111   4.320719   3.872757
                   11         12         13         14         15
    11  H    0.000000
    12  O    3.246921   0.000000
    13  H    3.959130   0.967520   0.000000
    14  H    3.539545   0.985132   1.519916   0.000000
    15  O    4.557424   2.751419   3.386178   2.923885   0.000000
    16  H    5.282441   3.316176   3.767420   3.623087   0.959481
    17  H    3.970400   1.807048   2.438511   2.151976   0.979041
    18  O    3.397970   3.830969   4.386979   3.204625   5.355009
    19  H    2.442899   3.385573   3.998107   2.990054   5.042137
    20  H    3.759048   4.653226   5.280868   4.036424   5.876623
    21  O    5.458711   3.848894   4.475363   3.226402   2.736972
    22  H    5.119074   3.394523   4.052165   3.001572   1.780010
    23  H    6.410415   4.615389   5.140812   3.998974   3.269416
    24  O    4.528571   2.724391   3.096287   1.739630   3.848983
    25  H    4.091038   3.074114   3.554320   2.166320   4.364297
    26  H    4.835981   3.071334   3.574223   2.165243   3.390404
                   16         17         18         19         20
    16  H    0.000000
    17  H    1.561195   0.000000
    18  O    6.269675   4.851936   0.000000
    19  H    5.932922   4.466849   0.981337   0.000000
    20  H    6.821104   5.485248   0.959118   1.567110   0.000000
    21  O    3.439767   3.076580   4.489146   4.696751   4.809658
    22  H    2.474112   2.260752   4.787618   4.798414   5.184886
    23  H    3.781472   3.729538   5.328824   5.606691   5.624873
    24  O    4.631206   3.414002   2.662232   3.010650   3.367160
    25  H    5.228547   3.913149   1.702783   2.201252   2.390999
    26  H    4.183630   3.203850   3.193038   3.533078   3.716943
                   21         22         23         24         25
    21  O    0.000000
    22  H    0.980881   0.000000
    23  H    0.959478   1.564460   0.000000
    24  O    2.676385   3.015635   3.340513   0.000000
    25  H    3.175542   3.557745   3.929107   0.987317   0.000000
    26  H    1.715320   2.204354   2.379644   0.985817   1.608513
                   26
    26  H    0.000000
 Stoichiometry    C2H13F3O8
 Framework group  C1[X(C2H13F3O8)]
 Deg. of freedom    72
 Full point group                 C1      NOp   1
 Largest Abelian subgroup         C1      NOp   1
 Largest concise Abelian subgroup C1      NOp   1
                         Standard orientation:                         
 ---------------------------------------------------------------------
 Center     Atomic      Atomic             Coordinates (Angstroms)
 Number     Number       Type             X           Y           Z
 ---------------------------------------------------------------------
      1          6           0        1.729768   -0.038371    0.079937
      2          8           0        1.105438    0.008278    1.116418
      3          8           0        1.272479   -0.097564   -1.138681
      4          1           0        0.261028   -0.102974   -1.174582
      5          6           0        3.280283   -0.019780    0.082480
      6          9           0        3.754456   -0.003608    1.326182
      7          9           0        3.732553    1.072430   -0.554383
      8          9           0        3.769581   -1.099809   -0.541993
      9          8           0       -3.379692   -2.157070    1.297099
     10          1           0       -2.816927   -1.401380    1.559754
     11          1           0       -4.253826   -1.985780    1.654656
     12          8           0       -1.737021    0.057863    1.476567
     13          1           0       -0.845390    0.018978    1.850168
     14          1           0       -1.560214    0.004223    0.508917
     15          8           0       -3.135217    2.396735    1.095736
     16          1           0       -2.956514    3.134807    1.682182
     17          1           0       -2.627768    1.629454    1.430844
     18          8           0       -2.697591   -2.350114   -1.343942
     19          1           0       -3.056038   -2.407660   -0.432226
     20          1           0       -3.390602   -2.623817   -1.947870
     21          8           0       -2.756148    2.131236   -1.601824
     22          1           0       -2.955326    2.383544   -0.675112
     23          1           0       -2.478462    2.925410   -2.063102
     24          8           0       -1.306544   -0.084174   -1.209847
     25          1           0       -1.814826   -0.897488   -1.444294
     26          1           0       -1.800390    0.708970   -1.524289
 ---------------------------------------------------------------------
 Rotational constants (GHZ):           0.7139399           0.2483625           0.2333352
 Standard basis: 6-31++G(d,p) (6D, 7F)
 There are   325 symmetry adapted cartesian basis functions of A   symmetry.
 There are   325 symmetry adapted basis functions of A   symmetry.
   325 basis functions,   520 primitive gaussians,   325 cartesian basis functions
    58 alpha electrons       58 beta electrons
       nuclear repulsion energy       958.9616508560 Hartrees.
 NAtoms=   26 NActive=   26 NUniq=   26 SFac= 1.00D+00 NAtFMM=   60 NAOKFM=F Big=F
 Integral buffers will be    131072 words long.
 Raffenetti 2 integral format.
 Two-electron integral symmetry is turned on.
 Nuclear repulsion after empirical dispersion term =      958.9491925676 Hartrees.
 One-electron integrals computed using PRISM.
 NBasis=   325 RedAO= T EigKep=  3.29D-05  NBF=   325
 NBsUse=   325 1.00D-06 EigRej= -1.00D+00 NBFU=   325
 Initial guess from the checkpoint file:  "/local_scratch/slurm.5787837/Gau-707670.chk"
 B after Tr=    -0.000000   -0.000000    0.000000
         Rot=    1.000000    0.000180    0.000127    0.000010 Ang=   0.03 deg.
 Requested convergence on RMS density matrix=1.00D-10 within 128 cycles.
 Requested convergence on MAX density matrix=1.00D-08.
 Requested convergence on             energy=1.00D-08.
 No special actions if energy rises.
 SCF Done:  E(RwB97XD) =  -985.245602788     A.U. after   13 cycles
            NFock= 13  Conv=0.42D-10     -V/T= 2.0083
 Calling FoFJK, ICntrl=      2127 FMM=F ISym2X=0 I1Cent= 0 IOpClX= 0 NMat=1 NMatS=1 NMatT=0.
 ***** Axes restored to original set *****
 -------------------------------------------------------------------
 Center     Atomic                   Forces (Hartrees/Bohr)
 Number     Number              X              Y              Z
 -------------------------------------------------------------------
      1        6           0.000023923   -0.000002205   -0.000005622
      2        8          -0.000009261    0.000000023   -0.000001066
      3        8          -0.000006377    0.000001002    0.000018538
      4        1          -0.000004008    0.000002594   -0.000002930
      5        6          -0.000008946   -0.000024073   -0.000016238
      6        9          -0.000025670   -0.000016316   -0.000008303
      7        9          -0.000000050    0.000055684    0.000007186
      8        9           0.000028174   -0.000017285    0.000004965
      9        8           0.000014169   -0.000008418   -0.000037390
     10        1          -0.000009401    0.000001522    0.000022904
     11        1          -0.000010720    0.000020181   -0.000003600
     12        8           0.000001323   -0.000008816    0.000000843
     13        1          -0.000005911   -0.000008904    0.000021166
     14        1          -0.000003137   -0.000005390    0.000000680
     15        8           0.000022650   -0.000011309   -0.000024687
     16        1          -0.000019723    0.000012940    0.000006686
     17        1           0.000004355   -0.000006233    0.000012048
     18        8           0.000030752   -0.000003820   -0.000041466
     19        1           0.000006895    0.000012618    0.000034831
     20        1          -0.000023791   -0.000003079    0.000007921
     21        8           0.000016942   -0.000022310    0.000018996
     22        1          -0.000007426    0.000012355   -0.000007374
     23        1          -0.000010641    0.000007658   -0.000009605
     24        8           0.000006567   -0.000009608   -0.000011672
     25        1          -0.000010996    0.000007566    0.000001699
     26        1           0.000000307    0.000013621    0.000011490
 -------------------------------------------------------------------
 Cartesian Forces:  Max     0.000055684 RMS     0.000016027

 GradGradGradGradGradGradGradGradGradGradGradGradGradGradGradGradGradGrad
 Berny optimization.
 Using GEDIIS/GDIIS optimizer.
 FormGI is forming the generalized inverse of G from B-inverse, IUseBI=4.
 Internal  Forces:  Max     0.000054830 RMS     0.000009802
 Search for a local minimum.
 Step number  11 out of a maximum of  156
 All quantities printed in internal units (Hartrees-Bohrs-Radians)
 Mixed Optimization -- En-DIIS/RFO-DIIS
 Swapping is turned off.
 Update second derivatives using D2CorX and points    5    6    7    8    9
                                                     10   11
 DE= -5.65D-07 DEPred=-5.06D-07 R= 1.12D+00
 Trust test= 1.12D+00 RLast= 2.19D-02 DXMaxT set to 1.43D+00
 ITU=  0  1  1  1  0  0  1  1  1  1  0
     Eigenvalues ---    0.00013   0.00018   0.00029   0.00040   0.00053
     Eigenvalues ---    0.00100   0.00190   0.00233   0.00297   0.00340
     Eigenvalues ---    0.00351   0.00480   0.00512   0.00550   0.00711
     Eigenvalues ---    0.00883   0.00967   0.01016   0.01136   0.01208
     Eigenvalues ---    0.01257   0.01356   0.01604   0.01643   0.01695
     Eigenvalues ---    0.01772   0.01907   0.02067   0.02220   0.02437
     Eigenvalues ---    0.02568   0.02671   0.02759   0.02827   0.02859
     Eigenvalues ---    0.03093   0.03188   0.03346   0.03871   0.03966
     Eigenvalues ---    0.04642   0.06051   0.06169   0.06824   0.07900
     Eigenvalues ---    0.08279   0.12297   0.14230   0.20445   0.21921
     Eigenvalues ---    0.23411   0.24565   0.26739   0.32340   0.36405
     Eigenvalues ---    0.38845   0.40945   0.41413   0.45136   0.46660
     Eigenvalues ---    0.47925   0.48882   0.49251   0.49942   0.50223
     Eigenvalues ---    0.52009   0.59537   0.59599   0.59740   0.59813
     Eigenvalues ---    0.60185   0.89872
 En-DIIS/RFO-DIIS/Sim-DIIS IScMMF=       -3 using points:    11   10    9    8    7    6    5    4    3
 RFO step:  Lambda=-2.92566749D-07.
 DidBck=F Rises=F RFO-DIIS coefs:    1.59387   -0.47560   -0.25984    0.11503    0.00103
                  RFO-DIIS coefs:    0.01309    0.01312   -0.00605    0.00536
 Iteration  1 RMS(Cart)=  0.00180413 RMS(Int)=  0.00001161
 Iteration  2 RMS(Cart)=  0.00000273 RMS(Int)=  0.00001134
 Iteration  3 RMS(Cart)=  0.00000000 RMS(Int)=  0.00001134
 Variable       Old X    -DE/DX   Delta X   Delta X   Delta X     New X
                                 (Linear)    (Quad)   (Total)
    R1        2.28825  -0.00002  -0.00002   0.00000  -0.00002   2.28824
    R2        2.46220  -0.00000  -0.00011   0.00010  -0.00001   2.46218
    R3        2.93026  -0.00001   0.00002  -0.00004  -0.00002   2.93024
    R4        3.93872  -0.00001   0.00047  -0.00098  -0.00051   3.93821
    R5        1.91260   0.00001   0.00029  -0.00024   0.00005   1.91265
    R6        2.96324   0.00001  -0.00143   0.00144   0.00001   2.96325
    R7        2.51546  -0.00003  -0.00000  -0.00002  -0.00002   2.51544
    R8        2.53749  -0.00005   0.00002  -0.00007  -0.00004   2.53745
    R9        2.53240  -0.00003  -0.00009  -0.00003  -0.00013   2.53228
   R10        1.84842   0.00003   0.00001  -0.00003  -0.00002   1.84839
   R11        1.81384  -0.00000  -0.00001  -0.00001  -0.00002   1.81382
   R12        3.35825  -0.00001   0.00017  -0.00041  -0.00025   3.35800
   R13        3.43416   0.00002   0.00124   0.00003   0.00127   3.43543
   R14        1.82835   0.00001   0.00005   0.00000   0.00005   1.82840
   R15        1.86163   0.00000   0.00007  -0.00014  -0.00008   1.86155
   R16        3.41482   0.00001   0.00046  -0.00015   0.00031   3.41513
   R17        3.28742  -0.00000   0.00013   0.00009   0.00022   3.28765
   R18        1.81316  -0.00002  -0.00002   0.00001  -0.00002   1.81314
   R19        1.85012   0.00001  -0.00002   0.00002   0.00000   1.85012
   R20        3.36373   0.00000   0.00060  -0.00007   0.00052   3.36426
   R21        1.85446   0.00001  -0.00004   0.00005   0.00001   1.85447
   R22        1.81247   0.00000  -0.00002  -0.00001  -0.00003   1.81244
   R23        3.21779   0.00000  -0.00049   0.00033  -0.00015   3.21764
   R24        1.85360  -0.00000  -0.00006   0.00004  -0.00002   1.85358
   R25        1.81315  -0.00001  -0.00003  -0.00000  -0.00004   1.81312
   R26        3.24149   0.00000   0.00019   0.00007   0.00027   3.24175
   R27        1.86576   0.00001  -0.00000   0.00000   0.00000   1.86576
   R28        1.86292  -0.00001  -0.00002  -0.00004  -0.00006   1.86287
    A1        2.24128   0.00001  -0.00002   0.00009   0.00008   2.24136
    A2        2.11028   0.00000  -0.00003  -0.00003  -0.00006   2.11022
    A3        1.93159  -0.00001   0.00004  -0.00006  -0.00002   1.93157
    A4        2.47206  -0.00000   0.00016  -0.00042  -0.00027   2.47180
    A5        1.96510  -0.00000  -0.00005   0.00015   0.00012   1.96521
    A6        1.93678   0.00002  -0.00002   0.00003   0.00001   1.93679
    A7        1.92385   0.00002  -0.00009  -0.00008  -0.00017   1.92368
    A8        1.93336   0.00001   0.00032  -0.00002   0.00030   1.93365
    A9        1.88943  -0.00002  -0.00009   0.00003  -0.00006   1.88937
   A10        1.89138  -0.00002  -0.00007   0.00002  -0.00005   1.89133
   A11        1.88762  -0.00002  -0.00005   0.00002  -0.00003   1.88759
   A12        1.86091   0.00002   0.00024  -0.00001   0.00027   1.86119
   A13        1.83948  -0.00001  -0.00019  -0.00006  -0.00021   1.83927
   A14        2.15739   0.00000  -0.00033   0.00099   0.00072   2.15810
   A15        2.09172   0.00000   0.00083   0.00011   0.00095   2.09267
   A16        1.67890   0.00000   0.00019   0.00004   0.00023   1.67913
   A17        1.98952  -0.00000  -0.00158  -0.00033  -0.00191   1.98761
   A18        1.78411  -0.00000  -0.00011   0.00004  -0.00005   1.78406
   A19        2.09323   0.00000   0.00037   0.00014   0.00053   2.09375
   A20        1.68200  -0.00000   0.00057   0.00005   0.00061   1.68261
   A21        2.38448  -0.00000  -0.00043   0.00083   0.00038   2.38487
   A22        1.87247  -0.00001   0.00013  -0.00035  -0.00022   1.87225
   A23        2.20799   0.00000  -0.00097   0.00008  -0.00088   2.20711
   A24        1.85702  -0.00000  -0.00049  -0.00040  -0.00087   1.85615
   A25        1.88004   0.00002   0.00022   0.00004   0.00028   1.88033
   A26        1.86935   0.00000   0.00016   0.00055   0.00074   1.87010
   A27        2.19066  -0.00000   0.00066   0.00083   0.00150   2.19216
   A28        1.87556   0.00001   0.00016   0.00002   0.00018   1.87574
   A29        1.85847  -0.00000   0.00036   0.00031   0.00067   1.85913
   A30        2.14931  -0.00000   0.00059   0.00034   0.00093   2.15023
   A31        1.69528  -0.00000   0.00014  -0.00028  -0.00014   1.69514
   A32        2.10611   0.00000   0.00034   0.00027   0.00061   2.10672
   A33        2.11485  -0.00000  -0.00042   0.00032  -0.00010   2.11475
   A34        1.77358   0.00000   0.00026  -0.00045  -0.00018   1.77340
   A35        1.77339  -0.00000  -0.00025  -0.00032  -0.00058   1.77281
   A36        1.90617  -0.00000  -0.00001   0.00001  -0.00001   1.90617
   A37        2.84262   0.00000  -0.00045   0.00008  -0.00034   2.84228
   A38        2.86010   0.00000  -0.00002   0.00000  -0.00001   2.86009
   A39        3.12794  -0.00001   0.00005  -0.00002   0.00004   3.12798
   A40        2.82859   0.00000  -0.00052   0.00007  -0.00043   2.82815
   A41        3.17573   0.00000   0.00024  -0.00041  -0.00018   3.17555
   A42        2.82325  -0.00000  -0.00005   0.00029   0.00024   2.82349
   A43        2.88270   0.00001   0.00031  -0.00031   0.00001   2.88271
   A44        2.93051  -0.00000   0.00004  -0.00010  -0.00007   2.93044
   A45        3.12387  -0.00000  -0.00006  -0.00031  -0.00037   3.12350
   A46        3.08595  -0.00001  -0.00025  -0.00023  -0.00046   3.08550
   A47        3.14549  -0.00000   0.00008   0.00004   0.00013   3.14561
   A48        3.04888  -0.00001  -0.00080   0.00036  -0.00045   3.04843
   A49        3.23654   0.00001  -0.00018   0.00036   0.00016   3.23670
   A50        2.96422   0.00001   0.00007   0.00001   0.00009   2.96431
    D1        0.01299  -0.00000  -0.00090   0.00021  -0.00069   0.01230
    D2       -3.13823   0.00000  -0.00096   0.00001  -0.00094  -3.13917
    D3       -0.00003   0.00000   0.00058  -0.00015   0.00042   0.00040
    D4       -3.13280  -0.00000   0.00063   0.00003   0.00066  -3.13213
    D5        0.04369  -0.00000   0.00400   0.00002   0.00402   0.04771
    D6       -2.04929   0.00000   0.00419   0.00001   0.00421  -2.04508
    D7        2.14539  -0.00000   0.00411   0.00006   0.00417   2.14956
    D8       -3.10596   0.00000   0.00395  -0.00015   0.00381  -3.10215
    D9        1.08425   0.00000   0.00415  -0.00015   0.00399   1.08824
   D10       -1.00426   0.00000   0.00407  -0.00011   0.00395  -1.00031
   D11       -0.10873   0.00000   0.00044  -0.00041   0.00004  -0.10869
   D12       -0.00059  -0.00000  -0.00023  -0.00017  -0.00039  -0.00099
   D13       -1.88570  -0.00000  -0.00077   0.00044  -0.00033  -1.88604
   D14        1.88311  -0.00000  -0.00057  -0.00068  -0.00125   1.88186
   D15        2.26702  -0.00000   0.00090  -0.00112  -0.00021   2.26681
   D16       -2.19148  -0.00000   0.00098  -0.00099  -0.00001  -2.19148
   D17       -0.49949  -0.00000   0.00149  -0.00092   0.00060  -0.49889
   D18       -1.76930   0.00000   0.00042   0.00005   0.00046  -1.76884
   D19        0.05539   0.00000   0.00051   0.00018   0.00066   0.05605
   D20        1.74738   0.00000   0.00101   0.00025   0.00127   1.74865
   D21       -2.54535  -0.00001  -0.00230  -0.00151  -0.00380  -2.54915
   D22       -0.17264  -0.00000  -0.00093   0.00002  -0.00091  -0.17355
   D23       -0.45987   0.00000  -0.00217  -0.00108  -0.00326  -0.46313
   D24        1.91283   0.00002  -0.00079   0.00044  -0.00037   1.91247
   D25        1.92470   0.00000   0.00056   0.00033   0.00089   1.92559
   D26        0.09961  -0.00000   0.00008   0.00021   0.00029   0.09990
   D27       -1.72981   0.00000  -0.00070   0.00006  -0.00061  -1.73042
   D28        2.26096   0.00000   0.00019   0.00009   0.00028   2.26124
   D29       -1.64558  -0.00000  -0.00117  -0.00046  -0.00163  -1.64721
   D30       -0.50412   0.00000   0.00093   0.00033   0.00125  -0.50287
   D31        1.87252  -0.00000  -0.00043  -0.00022  -0.00066   1.87186
   D32       -2.33351   0.00000   0.00052   0.00019   0.00072  -2.33279
   D33        0.04314  -0.00000  -0.00084  -0.00036  -0.00120   0.04194
   D34       -2.18738  -0.00000  -0.00102   0.00007  -0.00096  -2.18834
   D35       -0.03115   0.00000  -0.00052   0.00011  -0.00041  -0.03156
   D36        1.93099   0.00000  -0.00056  -0.00006  -0.00062   1.93037
   D37       -0.04899   0.00000  -0.00008   0.00020   0.00012  -0.04887
   D38        2.10724   0.00000   0.00043   0.00024   0.00067   2.10792
   D39       -2.21380   0.00000   0.00039   0.00007   0.00046  -2.21334
   D40        2.09139   0.00000   0.00050   0.00035   0.00084   2.09223
   D41       -2.03556   0.00000   0.00100   0.00039   0.00139  -2.03417
   D42       -0.07342   0.00000   0.00096   0.00022   0.00118  -0.07224
   D43       -0.11675  -0.00001  -0.00077  -0.00174  -0.00251  -0.11925
   D44        2.18216  -0.00000   0.00039  -0.00108  -0.00069   2.18147
   D45       -2.28726   0.00000   0.00031  -0.00069  -0.00037  -2.28763
   D46        0.01165   0.00001   0.00147  -0.00003   0.00144   0.01309
   D47        0.34041  -0.00001   0.00030  -0.00054  -0.00023   0.34018
   D48        2.56835   0.00002   0.00157   0.00092   0.00247   2.57082
   D49        0.09277  -0.00001   0.00074  -0.00059   0.00015   0.09293
   D50        2.26638   0.00001   0.00181   0.00003   0.00184   2.26822
   D51        1.64675   0.00000   0.00084  -0.00031   0.00053   1.64729
   D52       -0.19673   0.00000   0.00036   0.00023   0.00059  -0.19614
   D53       -2.06092   0.00000   0.00054   0.00078   0.00130  -2.05961
   D54       -1.87296   0.00000  -0.00163   0.00095  -0.00068  -1.87364
   D55       -0.02627  -0.00000  -0.00179   0.00051  -0.00129  -0.02756
   D56        1.83805  -0.00000  -0.00162  -0.00012  -0.00173   1.83632
         Item               Value     Threshold  Converged?
 Maximum Force            0.000055     0.000015     NO 
 RMS     Force            0.000010     0.000010     YES
 Maximum Displacement     0.010231     0.000060     NO 
 RMS     Displacement     0.001804     0.000040     NO 
 Predicted change in Energy=-1.427355D-07
 GradGradGradGradGradGradGradGradGradGradGradGradGradGradGradGradGradGrad

                          Input orientation:                          
 ---------------------------------------------------------------------
 Center     Atomic      Atomic             Coordinates (Angstroms)
 Number     Number       Type             X           Y           Z
 ---------------------------------------------------------------------
      1          6           0       -0.892227   -0.681761    1.940949
      2          8           0        0.139759   -0.085595    1.726880
      3          8           0       -1.758020   -1.136691    1.080095
      4          1           0       -1.492311   -0.944395    0.122583
      5          6           0       -1.335497   -1.011945    3.389707
      6          9           0       -0.480102   -0.507702    4.276222
      7          9           0       -1.389491   -2.341883    3.566773
      8          9           0       -2.551105   -0.507560    3.641805
      9          8           0        0.453667    2.746951   -2.364277
     10          1           0        0.897626    2.122162   -1.756597
     11          1           0        1.086198    2.953993   -3.055882
     12          8           0        1.287534    0.625874   -0.800539
     13          1           0        1.301562    0.661253    0.166258
     14          1           0        0.437999    0.160528   -0.979845
     15          8           0        2.639042   -1.257033   -2.283583
     16          1           0        3.444309   -1.630838   -1.919712
     17          1           0        2.348249   -0.546247   -1.676339
     18          8           0       -1.948663    1.475959   -2.664775
     19          1           0       -1.149147    2.044929   -2.673797
     20          1           0       -2.371875    1.553163   -3.521985
     21          8           0        0.242593   -2.434977   -2.885212
     22          1           0        1.171590   -2.152786   -2.745791
     23          1           0        0.216684   -3.390711   -2.804807
     24          8           0       -1.049672   -0.659913   -1.354586
     25          1           0       -1.518015    0.017033   -1.899746
     26          1           0       -0.732747   -1.386134   -1.941046
 ---------------------------------------------------------------------
                    Distance matrix (angstroms):
                    1          2          3          4          5
     1  C    0.000000
     2  O    1.210882   0.000000
     3  O    1.302931   2.263780   0.000000
     4  H    1.932752   2.444373   1.012131   0.000000
     5  C    1.550616   2.408214   2.351254   3.271583   0.000000
     6  F    2.377739   2.657357   3.499132   4.297439   1.331116
     7  F    2.376254   3.288563   2.787808   3.718332   1.342760
     8  F    2.382253   3.329525   2.754477   3.700918   1.340023
     9  O    5.665903   4.985922   5.642511   4.857709   7.102023
    10  H    4.973671   4.193229   5.071430   4.318204   6.426033
    11  H    6.488543   5.745403   6.475305   5.652325   7.945998
    12  O    3.738586   2.865558   3.989839   3.323468   5.207773
    13  H    3.125048   2.084013   3.664525   3.222691   4.488239
    14  H    3.318130   2.734206   3.278510   2.482398   4.859317
    15  O    5.536016   4.868521   5.537415   4.791185   6.931323
    16  H    5.883111   5.158048   6.025550   5.386315   7.170739
    17  H    4.858376   4.083078   4.980763   4.259641   6.281057
    18  O    5.194661   5.107504   4.570157   3.719642   6.574374
    19  H    5.366258   5.056320   4.958340   4.107744   6.793032
    20  H    6.085055   6.045198   5.365750   4.504920   7.444820
    21  O    5.258652   5.177023   4.627274   3.778698   6.624953
    22  H    5.328113   5.034157   4.924680   4.096846   6.725424
    23  H    5.575867   5.609447   4.906376   4.180279   6.814674
    24  O    3.299366   3.352614   2.580067   1.568084   4.765914
    25  H    3.953588   3.988880   3.204393   2.239379   5.391699
    26  H    3.948603   3.988277   3.200110   2.242908   5.377756
                    6          7          8          9         10
     6  F    0.000000
     7  F    2.166685   0.000000
     8  F    2.165995   2.172492   0.000000
     9  O    7.453919   8.029372   7.462808   0.000000
    10  H    6.723780   7.314156   6.924733   0.978128   0.000000
    11  H    8.258110   8.833737   8.370862   0.959833   1.554234
    12  O    5.493908   5.920090   5.979484   2.763978   1.817953
    13  H    4.629534   5.274855   5.318702   3.387132   2.448426
    14  H    5.377330   5.502137   5.544432   2.933680   2.159308
    15  O    7.302163   7.185586   7.912620   4.562265   3.837864
    16  H    7.419705   7.346613   8.254526   5.320395   4.538415
    17  H    6.590450   6.684702   7.231031   3.861068   3.038281
    18  O    7.366751   7.329447   6.638542   2.734394   3.056751
    19  H    7.434131   7.631947   6.954676   1.776977   2.244215
    20  H    8.284805   8.147820   7.456446   3.278582   3.758988
    21  O    7.451363   6.655861   7.356741   5.212322   4.740291
    22  H    7.398854   6.814937   7.574075   4.966728   4.396446
    23  H    7.677122   6.654087   7.584986   6.158012   5.652804
    24  O    5.661588   5.211936   5.219333   3.858267   3.419579
    25  H    6.284519   5.955152   5.661383   3.399378   3.207395
    26  H    6.284099   5.628574   5.936880   4.320774   3.873019
                   11         12         13         14         15
    11  H    0.000000
    12  O    3.247653   0.000000
    13  H    3.960458   0.967545   0.000000
    14  H    3.540274   0.985092   1.519874   0.000000
    15  O    4.554175   2.751606   3.386797   2.924688   0.000000
    16  H    5.279417   3.316169   3.767800   3.623567   0.959472
    17  H    3.968323   1.807211   2.439010   2.152600   0.979042
    18  O    3.398224   3.830273   4.386622   3.203983   5.353652
    19  H    2.443185   3.385295   3.998305   2.989896   5.040396
    20  H    3.760032   4.653752   5.281361   4.036992   5.877085
    21  O    5.457270   3.847931   4.474318   3.225718   2.737239
    22  H    5.116898   3.393877   4.051633   3.001357   1.780288
    23  H    6.408928   4.614842   5.140291   3.998845   3.269874
    24  O    4.529532   2.724472   3.096247   1.739747   3.850481
    25  H    4.091981   3.074093   3.554350   2.166287   4.364825
    26  H    4.836127   3.070907   3.573644   2.164883   3.391601
                   16         17         18         19         20
    16  H    0.000000
    17  H    1.561063   0.000000
    18  O    6.268289   4.850749   0.000000
    19  H    5.931251   4.465522   0.981343   0.000000
    20  H    6.821520   5.485754   0.959103   1.567265   0.000000
    21  O    3.439449   3.076111   4.488387   4.695870   4.811048
    22  H    2.473881   2.260358   4.786474   4.797063   5.185815
    23  H    3.781283   3.729341   5.328490   5.606143   5.626444
    24  O    4.632270   3.415013   2.662091   3.011043   3.368018
    25  H    5.228817   3.913462   1.702702   2.201723   2.391743
    26  H    4.184272   3.204374   3.192774   3.533059   3.718276
                   21         22         23         24         25
    21  O    0.000000
    22  H    0.980870   0.000000
    23  H    0.959460   1.564540   0.000000
    24  O    2.676494   3.016310   3.341266   0.000000
    25  H    3.175412   3.557792   3.929508   0.987319   0.000000
    26  H    1.715462   2.204965   2.380300   0.985786   1.608486
                   26
    26  H    0.000000
 Stoichiometry    C2H13F3O8
 Framework group  C1[X(C2H13F3O8)]
 Deg. of freedom    72
 Full point group                 C1      NOp   1
 Largest Abelian subgroup         C1      NOp   1
 Largest concise Abelian subgroup C1      NOp   1
                         Standard orientation:                         
 ---------------------------------------------------------------------
 Center     Atomic      Atomic             Coordinates (Angstroms)
 Number     Number       Type             X           Y           Z
 ---------------------------------------------------------------------
      1          6           0        1.730312   -0.039312    0.080069
      2          8           0        1.105916    0.008081    1.116466
      3          8           0        1.273204   -0.099692   -1.138551
      4          1           0        0.261733   -0.105011   -1.174719
      5          6           0        3.280805   -0.019965    0.082750
      6          9           0        3.754914   -0.007308    1.326506
      7          9           0        3.732344    1.074548   -0.550620
      8          9           0        3.771012   -1.097592   -0.545006
      9          8           0       -3.383080   -2.154193    1.297834
     10          1           0       -2.819017   -1.399425    1.560306
     11          1           0       -4.257004   -1.981516    1.655214
     12          8           0       -1.736568    0.058697    1.475834
     13          1           0       -0.844911    0.019766    1.849435
     14          1           0       -1.559785    0.004200    0.508268
     15          8           0       -3.136227    2.396854    1.094640
     16          1           0       -2.957073    3.135298    1.680465
     17          1           0       -2.628069    1.630038    1.429737
     18          8           0       -2.699391   -2.349857   -1.342468
     19          1           0       -3.058428   -2.406499   -0.430920
     20          1           0       -3.391319   -2.625648   -1.946664
     21          8           0       -2.754428    2.130640   -1.602736
     22          1           0       -2.954592    2.383158   -0.676305
     23          1           0       -2.477475    2.924839   -2.064371
     24          8           0       -1.305821   -0.085509   -1.210504
     25          1           0       -1.814926   -0.898470   -1.444395
     26          1           0       -1.799111    0.707917   -1.525011
 ---------------------------------------------------------------------
 Rotational constants (GHZ):           0.7142439           0.2482684           0.2332756
 Standard basis: 6-31++G(d,p) (6D, 7F)
 There are   325 symmetry adapted cartesian basis functions of A   symmetry.
 There are   325 symmetry adapted basis functions of A   symmetry.
   325 basis functions,   520 primitive gaussians,   325 cartesian basis functions
    58 alpha electrons       58 beta electrons
       nuclear repulsion energy       958.9331743095 Hartrees.
 NAtoms=   26 NActive=   26 NUniq=   26 SFac= 1.00D+00 NAtFMM=   60 NAOKFM=F Big=F
 Integral buffers will be    131072 words long.
 Raffenetti 2 integral format.
 Two-electron integral symmetry is turned on.
 Nuclear repulsion after empirical dispersion term =      958.9207168418 Hartrees.
 One-electron integrals computed using PRISM.
 NBasis=   325 RedAO= T EigKep=  3.29D-05  NBF=   325
 NBsUse=   325 1.00D-06 EigRej= -1.00D+00 NBFU=   325
 Initial guess from the checkpoint file:  "/local_scratch/slurm.5787837/Gau-707670.chk"
 B after Tr=     0.000000   -0.000000    0.000000
         Rot=    1.000000    0.000085    0.000059    0.000093 Ang=   0.02 deg.
 Requested convergence on RMS density matrix=1.00D-10 within 128 cycles.
 Requested convergence on MAX density matrix=1.00D-08.
 Requested convergence on             energy=1.00D-08.
 No special actions if energy rises.
 SCF Done:  E(RwB97XD) =  -985.245602960     A.U. after   13 cycles
            NFock= 13  Conv=0.36D-10     -V/T= 2.0083
 Calling FoFJK, ICntrl=      2127 FMM=F ISym2X=0 I1Cent= 0 IOpClX= 0 NMat=1 NMatS=1 NMatT=0.
 ***** Axes restored to original set *****
 -------------------------------------------------------------------
 Center     Atomic                   Forces (Hartrees/Bohr)
 Number     Number              X              Y              Z
 -------------------------------------------------------------------
      1        6          -0.000001093    0.000007732    0.000003057
      2        8           0.000005341    0.000001082   -0.000013538
      3        8          -0.000000013   -0.000002786   -0.000011395
      4        1          -0.000002585   -0.000001505    0.000014779
      5        6           0.000000200   -0.000000530    0.000001917
      6        9          -0.000000564   -0.000000986    0.000000502
      7        9          -0.000001726   -0.000002606   -0.000003039
      8        9          -0.000001954   -0.000000463   -0.000001761
      9        8          -0.000002948   -0.000004883   -0.000002446
     10        1           0.000000763   -0.000001926    0.000006951
     11        1          -0.000000572    0.000002499   -0.000000226
     12        8           0.000020656    0.000013382    0.000016410
     13        1          -0.000001418   -0.000005852   -0.000004781
     14        1          -0.000019120   -0.000011570   -0.000006338
     15        8           0.000001105   -0.000006110   -0.000011322
     16        1          -0.000002009    0.000000727    0.000005607
     17        1          -0.000005809    0.000002890    0.000006766
     18        8           0.000026261    0.000006399   -0.000013597
     19        1          -0.000004302   -0.000000874    0.000010244
     20        1          -0.000013335    0.000000131    0.000000153
     21        8           0.000010354    0.000001729    0.000010487
     22        1          -0.000003658    0.000006230   -0.000004799
     23        1          -0.000003915   -0.000003366   -0.000003305
     24        8           0.000005351   -0.000000945   -0.000005979
     25        1          -0.000001343   -0.000004091    0.000006372
     26        1          -0.000003665    0.000005691   -0.000000719
 -------------------------------------------------------------------
 Cartesian Forces:  Max     0.000026261 RMS     0.000007393

 GradGradGradGradGradGradGradGradGradGradGradGradGradGradGradGradGradGrad
 Berny optimization.
 Using GEDIIS/GDIIS optimizer.
 FormGI is forming the generalized inverse of G from B-inverse, IUseBI=4.
 Internal  Forces:  Max     0.000017902 RMS     0.000003630
 Search for a local minimum.
 Step number  12 out of a maximum of  156
 All quantities printed in internal units (Hartrees-Bohrs-Radians)
 Mixed Optimization -- En-DIIS/RFO-DIIS
 Swapping is turned off.
 Update second derivatives using D2CorX and points    5    6    7    8    9
                                                     10   11   12
 DE= -1.71D-07 DEPred=-1.43D-07 R= 1.20D+00
 Trust test= 1.20D+00 RLast= 1.36D-02 DXMaxT set to 1.43D+00
 ITU=  0  0  1  1  1  0  0  1  1  1  1  0
     Eigenvalues ---    0.00013   0.00017   0.00030   0.00039   0.00055
     Eigenvalues ---    0.00100   0.00176   0.00236   0.00292   0.00329
     Eigenvalues ---    0.00361   0.00466   0.00508   0.00537   0.00709
     Eigenvalues ---    0.00884   0.00979   0.01001   0.01136   0.01206
     Eigenvalues ---    0.01292   0.01352   0.01609   0.01649   0.01699
     Eigenvalues ---    0.01782   0.01910   0.02090   0.02222   0.02433
     Eigenvalues ---    0.02566   0.02680   0.02738   0.02858   0.02878
     Eigenvalues ---    0.03060   0.03115   0.03353   0.03886   0.03975
     Eigenvalues ---    0.04619   0.05995   0.06258   0.06849   0.07735
     Eigenvalues ---    0.08243   0.12291   0.14234   0.20449   0.21887
     Eigenvalues ---    0.23318   0.24531   0.26760   0.32524   0.36344
     Eigenvalues ---    0.38954   0.40916   0.41403   0.45266   0.46595
     Eigenvalues ---    0.47918   0.48951   0.49436   0.50064   0.50200
     Eigenvalues ---    0.52169   0.59538   0.59693   0.59782   0.60044
     Eigenvalues ---    0.60718   0.90068
 En-DIIS/RFO-DIIS/Sim-DIIS IScMMF=       -3 using points:    12   11   10    9    8    7    6    5    4    3
 RFO step:  Lambda=-6.18504371D-08.
 DidBck=F Rises=F RFO-DIIS coefs:    1.26493    0.05564   -0.24870   -0.20300    0.17207
                  RFO-DIIS coefs:   -0.04820    0.01797   -0.00293   -0.01242    0.00463
 Iteration  1 RMS(Cart)=  0.00059646 RMS(Int)=  0.00000288
 Iteration  2 RMS(Cart)=  0.00000046 RMS(Int)=  0.00000283
 Variable       Old X    -DE/DX   Delta X   Delta X   Delta X     New X
                                 (Linear)    (Quad)   (Total)
    R1        2.28824   0.00000  -0.00002   0.00001  -0.00000   2.28823
    R2        2.46218   0.00000  -0.00005   0.00005   0.00000   2.46218
    R3        2.93024  -0.00000  -0.00001   0.00000  -0.00001   2.93023
    R4        3.93821  -0.00001   0.00019  -0.00087  -0.00068   3.93753
    R5        1.91265  -0.00001   0.00016  -0.00019  -0.00003   1.91262
    R6        2.96325   0.00000  -0.00070   0.00077   0.00007   2.96332
    R7        2.51544   0.00000  -0.00003   0.00002  -0.00001   2.51544
    R8        2.53745   0.00000  -0.00007   0.00007  -0.00000   2.53744
    R9        2.53228   0.00000  -0.00005   0.00003  -0.00002   2.53225
   R10        1.84839   0.00000   0.00002  -0.00000   0.00002   1.84841
   R11        1.81382   0.00000  -0.00001   0.00001   0.00000   1.81382
   R12        3.35800  -0.00000  -0.00025  -0.00011  -0.00036   3.35764
   R13        3.43543  -0.00000   0.00082  -0.00070   0.00011   3.43555
   R14        1.82840  -0.00001   0.00003  -0.00003   0.00000   1.82840
   R15        1.86155   0.00002   0.00006  -0.00003   0.00002   1.86158
   R16        3.41513  -0.00000   0.00028  -0.00039  -0.00011   3.41503
   R17        3.28765  -0.00001   0.00027  -0.00034  -0.00008   3.28757
   R18        1.81314  -0.00000  -0.00002   0.00002   0.00000   1.81314
   R19        1.85012   0.00000   0.00002   0.00001   0.00002   1.85014
   R20        3.36426  -0.00000   0.00017  -0.00018  -0.00000   3.36425
   R21        1.85447  -0.00001  -0.00003   0.00004   0.00001   1.85448
   R22        1.81244   0.00001  -0.00002   0.00001  -0.00001   1.81243
   R23        3.21764   0.00000  -0.00039   0.00035  -0.00003   3.21761
   R24        1.85358  -0.00000  -0.00004   0.00004   0.00000   1.85358
   R25        1.81312   0.00000  -0.00003   0.00002  -0.00001   1.81311
   R26        3.24175  -0.00000   0.00012  -0.00010   0.00002   3.24177
   R27        1.86576  -0.00000   0.00001  -0.00004  -0.00003   1.86574
   R28        1.86287  -0.00001  -0.00003   0.00002  -0.00002   1.86285
    A1        2.24136   0.00000   0.00003  -0.00004  -0.00000   2.24136
    A2        2.11022   0.00001   0.00004  -0.00001   0.00003   2.11025
    A3        1.93157  -0.00001  -0.00007   0.00005  -0.00003   1.93154
    A4        2.47180   0.00001   0.00008  -0.00005   0.00003   2.47183
    A5        1.96521  -0.00000   0.00001  -0.00004  -0.00002   1.96519
    A6        1.93679   0.00000   0.00005  -0.00003   0.00002   1.93681
    A7        1.92368  -0.00000   0.00002  -0.00007  -0.00005   1.92362
    A8        1.93365  -0.00000   0.00008  -0.00003   0.00005   1.93370
    A9        1.88937   0.00000  -0.00006   0.00006  -0.00000   1.88937
   A10        1.89133   0.00000  -0.00006   0.00005  -0.00000   1.89133
   A11        1.88759   0.00000  -0.00003   0.00003  -0.00000   1.88758
   A12        1.86119   0.00000   0.00012  -0.00014  -0.00001   1.86118
   A13        1.83927   0.00000  -0.00018   0.00004  -0.00013   1.83914
   A14        2.15810  -0.00000  -0.00019  -0.00009  -0.00028   2.15783
   A15        2.09267  -0.00000   0.00063  -0.00041   0.00022   2.09289
   A16        1.67913  -0.00000  -0.00026   0.00028   0.00002   1.67915
   A17        1.98761   0.00000  -0.00036   0.00018  -0.00018   1.98743
   A18        1.78406   0.00000   0.00005  -0.00009  -0.00003   1.78403
   A19        2.09375   0.00000  -0.00019   0.00010  -0.00008   2.09368
   A20        1.68261  -0.00000  -0.00003   0.00009   0.00006   1.68267
   A21        2.38487  -0.00000  -0.00026   0.00050   0.00023   2.38509
   A22        1.87225  -0.00000   0.00007  -0.00020  -0.00013   1.87212
   A23        2.20711   0.00000  -0.00099   0.00037  -0.00062   2.20649
   A24        1.85615  -0.00000  -0.00009  -0.00031  -0.00040   1.85575
   A25        1.88033   0.00001   0.00027  -0.00005   0.00022   1.88055
   A26        1.87010   0.00000   0.00027   0.00009   0.00036   1.87046
   A27        2.19216  -0.00000   0.00098   0.00017   0.00115   2.19331
   A28        1.87574   0.00000   0.00017  -0.00012   0.00004   1.87578
   A29        1.85913   0.00000  -0.00001   0.00019   0.00018   1.85932
   A30        2.15023  -0.00000   0.00045  -0.00001   0.00044   2.15068
   A31        1.69514  -0.00000   0.00004  -0.00002   0.00002   1.69516
   A32        2.10672   0.00000   0.00007  -0.00011  -0.00004   2.10668
   A33        2.11475   0.00000  -0.00007   0.00013   0.00006   2.11481
   A34        1.77340  -0.00000   0.00010  -0.00012  -0.00002   1.77339
   A35        1.77281   0.00000  -0.00008   0.00004  -0.00004   1.77277
   A36        1.90617   0.00000  -0.00004   0.00004   0.00000   1.90617
   A37        2.84228  -0.00000  -0.00016  -0.00022  -0.00038   2.84191
   A38        2.86009  -0.00000   0.00019  -0.00041  -0.00022   2.85987
   A39        3.12798   0.00000  -0.00000  -0.00004  -0.00004   3.12794
   A40        2.82815  -0.00000   0.00012  -0.00017  -0.00006   2.82810
   A41        3.17555   0.00000   0.00005  -0.00022  -0.00017   3.17538
   A42        2.82349   0.00000   0.00015   0.00012   0.00027   2.82376
   A43        2.88271   0.00000  -0.00005  -0.00001  -0.00007   2.88264
   A44        2.93044  -0.00000  -0.00013   0.00012  -0.00001   2.93044
   A45        3.12350   0.00000   0.00009  -0.00006   0.00003   3.12353
   A46        3.08550   0.00000  -0.00058   0.00031  -0.00026   3.08523
   A47        3.14561   0.00000   0.00009  -0.00003   0.00005   3.14567
   A48        3.04843  -0.00000  -0.00011   0.00018   0.00007   3.04850
   A49        3.23670   0.00000   0.00006  -0.00003   0.00004   3.23674
   A50        2.96431   0.00000   0.00015   0.00007   0.00023   2.96454
    D1        0.01230   0.00000  -0.00008   0.00013   0.00006   0.01236
    D2       -3.13917  -0.00000   0.00002  -0.00008  -0.00006  -3.13923
    D3        0.00040  -0.00000   0.00036  -0.00034   0.00002   0.00042
    D4       -3.13213   0.00000   0.00027  -0.00014   0.00013  -3.13201
    D5        0.04771   0.00000   0.00070   0.00001   0.00071   0.04842
    D6       -2.04508  -0.00000   0.00073   0.00001   0.00074  -2.04434
    D7        2.14956   0.00000   0.00071   0.00004   0.00075   2.15031
    D8       -3.10215  -0.00000   0.00078  -0.00017   0.00061  -3.10154
    D9        1.08824  -0.00000   0.00081  -0.00017   0.00064   1.08888
   D10       -1.00031   0.00000   0.00079  -0.00014   0.00065  -0.99966
   D11       -0.10869   0.00000   0.00007   0.00000   0.00008  -0.10861
   D12       -0.00099  -0.00000  -0.00039   0.00030  -0.00009  -0.00108
   D13       -1.88604   0.00000  -0.00055   0.00049  -0.00006  -1.88610
   D14        1.88186  -0.00000  -0.00047   0.00036  -0.00011   1.88174
   D15        2.26681   0.00000   0.00076   0.00014   0.00090   2.26771
   D16       -2.19148   0.00000   0.00084   0.00008   0.00092  -2.19057
   D17       -0.49889  -0.00000   0.00068   0.00029   0.00097  -0.49792
   D18       -1.76884   0.00000   0.00036   0.00003   0.00039  -1.76845
   D19        0.05605   0.00000   0.00045  -0.00003   0.00041   0.05646
   D20        1.74865  -0.00000   0.00028   0.00017   0.00046   1.74911
   D21       -2.54915  -0.00000  -0.00279   0.00001  -0.00279  -2.55194
   D22       -0.17355   0.00000  -0.00099   0.00032  -0.00066  -0.17422
   D23       -0.46313  -0.00000  -0.00298  -0.00018  -0.00316  -0.46629
   D24        1.91247   0.00000  -0.00117   0.00014  -0.00104   1.91143
   D25        1.92559  -0.00000  -0.00024   0.00021  -0.00003   1.92556
   D26        0.09990  -0.00000  -0.00020   0.00008  -0.00012   0.09978
   D27       -1.73042   0.00000  -0.00015  -0.00001  -0.00015  -1.73057
   D28        2.26124   0.00000   0.00161  -0.00028   0.00132   2.26257
   D29       -1.64721   0.00000   0.00027  -0.00025   0.00001  -1.64720
   D30       -0.50287   0.00000   0.00138   0.00006   0.00144  -0.50144
   D31        1.87186  -0.00000   0.00004   0.00009   0.00013   1.87198
   D32       -2.33279  -0.00000   0.00131   0.00009   0.00140  -2.33139
   D33        0.04194  -0.00000  -0.00003   0.00012   0.00009   0.04203
   D34       -2.18834   0.00000  -0.00035   0.00026  -0.00009  -2.18843
   D35       -0.03156   0.00000  -0.00022   0.00008  -0.00014  -0.03169
   D36        1.93037   0.00000  -0.00026   0.00013  -0.00013   1.93024
   D37       -0.04887   0.00000   0.00027  -0.00012   0.00015  -0.04872
   D38        2.10792   0.00000   0.00040  -0.00030   0.00010   2.10802
   D39       -2.21334   0.00000   0.00036  -0.00025   0.00011  -2.21323
   D40        2.09223   0.00000   0.00008  -0.00001   0.00006   2.09230
   D41       -2.03417   0.00000   0.00021  -0.00019   0.00002  -2.03415
   D42       -0.07224   0.00000   0.00016  -0.00014   0.00002  -0.07222
   D43       -0.11925  -0.00000  -0.00137  -0.00094  -0.00231  -0.12156
   D44        2.18147  -0.00000  -0.00074  -0.00082  -0.00156   2.17991
   D45       -2.28763   0.00000  -0.00049  -0.00055  -0.00104  -2.28867
   D46        0.01309   0.00000   0.00014  -0.00044  -0.00030   0.01279
   D47        0.34018  -0.00001   0.00058   0.00009   0.00067   0.34085
   D48        2.57082   0.00001   0.00225   0.00027   0.00252   2.57334
   D49        0.09293  -0.00000   0.00033   0.00038   0.00072   0.09365
   D50        2.26822   0.00000   0.00093   0.00038   0.00132   2.26954
   D51        1.64729   0.00000   0.00006  -0.00038  -0.00032   1.64697
   D52       -0.19614   0.00000  -0.00009  -0.00024  -0.00032  -0.19646
   D53       -2.05961   0.00000  -0.00003  -0.00024  -0.00027  -2.05988
   D54       -1.87364   0.00000  -0.00054  -0.00011  -0.00065  -1.87429
   D55       -0.02756   0.00000  -0.00058  -0.00005  -0.00063  -0.02818
   D56        1.83632  -0.00000  -0.00051  -0.00015  -0.00066   1.83566
         Item               Value     Threshold  Converged?
 Maximum Force            0.000018     0.000015     NO 
 RMS     Force            0.000004     0.000010     YES
 Maximum Displacement     0.002650     0.000060     NO 
 RMS     Displacement     0.000596     0.000040     NO 
 Predicted change in Energy=-2.956106D-08
 GradGradGradGradGradGradGradGradGradGradGradGradGradGradGradGradGradGrad

                          Input orientation:                          
 ---------------------------------------------------------------------
 Center     Atomic      Atomic             Coordinates (Angstroms)
 Number     Number       Type             X           Y           Z
 ---------------------------------------------------------------------
      1          6           0       -0.892275   -0.681683    1.940899
      2          8           0        0.139728   -0.085587    1.726722
      3          8           0       -1.758134   -1.136650    1.080131
      4          1           0       -1.492441   -0.944461    0.122609
      5          6           0       -1.335441   -1.011868    3.389684
      6          9           0       -0.480417   -0.506969    4.276176
      7          9           0       -1.388601   -2.341814    3.566927
      8          9           0       -2.551370   -0.508228    3.641654
      9          8           0        0.453936    2.746712   -2.364772
     10          1           0        0.897701    2.122072   -1.756784
     11          1           0        1.086405    2.952913   -3.056686
     12          8           0        1.287360    0.625778   -0.800520
     13          1           0        1.301290    0.661017    0.166285
     14          1           0        0.437833    0.160440   -0.979951
     15          8           0        2.639383   -1.256911   -2.283396
     16          1           0        3.443942   -1.631272   -1.918527
     17          1           0        2.348220   -0.546187   -1.676237
     18          8           0       -1.948426    1.476020   -2.664466
     19          1           0       -1.148869    2.044935   -2.673791
     20          1           0       -2.373127    1.554566   -3.520809
     21          8           0        0.242904   -2.434694   -2.885330
     22          1           0        1.171875   -2.152434   -2.745865
     23          1           0        0.217168   -3.390498   -2.805765
     24          8           0       -1.049772   -0.660069   -1.354608
     25          1           0       -1.518139    0.016827   -1.899782
     26          1           0       -0.732791   -1.386275   -1.941040
 ---------------------------------------------------------------------
                    Distance matrix (angstroms):
                    1          2          3          4          5
     1  C    0.000000
     2  O    1.210881   0.000000
     3  O    1.302931   2.263779   0.000000
     4  H    1.932726   2.444344   1.012116   0.000000
     5  C    1.550611   2.408228   2.351228   3.271539   0.000000
     6  F    2.377745   2.657416   3.499109   4.297407   1.331111
     7  F    2.376203   3.288268   2.788033   3.718428   1.342758
     8  F    2.382279   3.329805   2.754186   3.700718   1.340010
     9  O    5.666125   4.986077   5.642793   4.858004   7.102292
    10  H    4.973723   4.193220   5.071570   4.318393   6.426090
    11  H    6.488552   5.745404   6.475275   5.652246   7.946099
    12  O    3.738401   2.865319   3.989742   3.323419   5.207569
    13  H    3.124712   2.083653   3.664260   3.222484   4.487894
    14  H    3.318090   2.734131   3.278514   2.482418   4.859270
    15  O    5.536078   4.868400   5.537683   4.791498   6.931313
    16  H    5.882148   5.157016   6.024799   5.385705   7.169607
    17  H    4.858275   4.082856   4.980799   4.259711   6.280905
    18  O    5.194278   5.107009   4.569931   3.719468   6.574045
    19  H    5.366158   5.056098   4.958389   4.107845   6.792980
    20  H    6.084734   6.044925   5.365586   4.505024   7.444346
    21  O    5.258723   5.176869   4.627521   3.778877   6.625059
    22  H    5.328187   5.034006   4.924938   4.097062   6.725510
    23  H    5.576679   5.609979   4.907325   4.181056   6.815574
    24  O    3.299339   3.352542   2.580089   1.568121   4.765886
    25  H    3.953537   3.988802   3.204371   2.239376   5.391664
    26  H    3.948587   3.988177   3.200175   2.242970   5.377731
                    6          7          8          9         10
     6  F    0.000000
     7  F    2.166676   0.000000
     8  F    2.165980   2.172476   0.000000
     9  O    7.453968   8.029514   7.463488   0.000000
    10  H    6.723665   7.314052   6.925150   0.978137   0.000000
    11  H    8.258121   8.833574   8.371419   0.959833   1.554236
    12  O    5.493723   5.919626   5.979526   2.764026   1.818013
    13  H    4.629241   5.274171   5.318676   3.387386   2.448624
    14  H    5.377312   5.501930   5.544518   2.933733   2.159386
    15  O    7.302297   7.185259   7.912690   4.561995   3.837747
    16  H    7.418827   7.344968   8.253521   5.320339   4.538403
    17  H    6.590443   6.684226   7.231002   3.860774   3.038108
    18  O    7.366126   7.329361   6.638368   2.734194   3.056421
    19  H    7.433780   7.632012   6.954891   1.776786   2.243947
    20  H    8.284036   8.147826   7.455721   3.278707   3.759277
    21  O    7.451609   6.655980   7.356681   5.211763   4.739883
    22  H    7.399100   6.814928   7.574059   4.966115   4.396005
    23  H    7.678232   6.655031   7.585611   6.157587   5.652603
    24  O    5.661566   5.211965   5.219242   3.858462   3.419753
    25  H    6.284400   5.955240   5.661340   3.399641   3.207613
    26  H    6.284158   5.628575   5.936723   4.320815   3.873106
                   11         12         13         14         15
    11  H    0.000000
    12  O    3.247495   0.000000
    13  H    3.960619   0.967548   0.000000
    14  H    3.539968   0.985105   1.519866   0.000000
    15  O    4.553277   2.751618   3.386721   2.924838   0.000000
    16  H    5.279028   3.315880   3.767226   3.623238   0.959474
    17  H    3.967557   1.807154   2.438912   2.152607   0.979054
    18  O    3.397830   3.829820   4.386119   3.203525   5.353701
    19  H    2.442843   3.385021   3.998068   2.989656   5.040382
    20  H    3.760205   4.654222   5.281518   4.037455   5.878848
    21  O    5.455929   3.847572   4.473920   3.225398   2.737263
    22  H    5.115514   3.393548   4.051281   3.001110   1.780286
    23  H    6.407605   4.614845   5.140348   3.998932   3.269892
    24  O    4.529234   2.724446   3.096108   1.739705   3.850810
    25  H    4.091781   3.074089   3.554264   2.166227   4.365152
    26  H    4.835565   3.070855   3.573473   2.164805   3.391976
                   16         17         18         19         20
    16  H    0.000000
    17  H    1.561000   0.000000
    18  O    6.268120   4.850472   0.000000
    19  H    5.931175   4.465272   0.981348   0.000000
    20  H    6.823134   5.486959   0.959095   1.567389   0.000000
    21  O    3.439017   3.075828   4.488250   4.695621   4.812654
    22  H    2.473537   2.260071   4.786292   4.796766   5.187430
    23  H    3.780759   3.729252   5.328486   5.606015   5.628017
    24  O    4.631923   3.415079   2.661989   3.011165   3.368724
    25  H    5.228654   3.913526   1.702684   2.201970   2.392357
    26  H    4.183973   3.204449   3.192780   3.533164   3.719532
                   21         22         23         24         25
    21  O    0.000000
    22  H    0.980871   0.000000
    23  H    0.959456   1.564563   0.000000
    24  O    2.676455   3.016366   3.341591   0.000000
    25  H    3.175300   3.557770   3.929626   0.987305   0.000000
    26  H    1.715472   2.205107   2.380563   0.985776   1.608468
                   26
    26  H    0.000000
 Stoichiometry    C2H13F3O8
 Framework group  C1[X(C2H13F3O8)]
 Deg. of freedom    72
 Full point group                 C1      NOp   1
 Largest Abelian subgroup         C1      NOp   1
 Largest concise Abelian subgroup C1      NOp   1
                         Standard orientation:                         
 ---------------------------------------------------------------------
 Center     Atomic      Atomic             Coordinates (Angstroms)
 Number     Number       Type             X           Y           Z
 ---------------------------------------------------------------------
      1          6           0        1.730306   -0.039364    0.080035
      2          8           0        1.105801    0.008366    1.116349
      3          8           0        1.273325   -0.100090   -1.138616
      4          1           0        0.261872   -0.105357   -1.174866
      5          6           0        3.280793   -0.019929    0.082826
      6          9           0        3.754837   -0.007677    1.326605
      7          9           0        3.732240    1.074869   -0.550112
      8          9           0        3.771159   -1.097253   -0.545299
      9          8           0       -3.383505   -2.153581    1.298231
     10          1           0       -2.819147   -1.398964    1.560536
     11          1           0       -4.257536   -1.980141    1.654979
     12          8           0       -1.736461    0.059028    1.475559
     13          1           0       -0.844744    0.020283    1.849042
     14          1           0       -1.559782    0.004270    0.507976
     15          8           0       -3.136203    2.397138    1.094287
     16          1           0       -2.955820    3.135822    1.679436
     17          1           0       -2.627991    1.630280    1.429245
     18          8           0       -2.699072   -2.350230   -1.341598
     19          1           0       -3.058406   -2.406560   -0.430143
     20          1           0       -3.390010   -2.628141   -1.945943
     21          8           0       -2.754666    2.130053   -1.603064
     22          1           0       -2.954814    2.382746   -0.676676
     23          1           0       -2.478544    2.924300   -2.065108
     24          8           0       -1.305718   -0.085805   -1.210719
     25          1           0       -1.814799   -0.898811   -1.444445
     26          1           0       -1.799013    0.707541   -1.525386
 ---------------------------------------------------------------------
 Rotational constants (GHZ):           0.7142963           0.2482697           0.2332766
 Standard basis: 6-31++G(d,p) (6D, 7F)
 There are   325 symmetry adapted cartesian basis functions of A   symmetry.
 There are   325 symmetry adapted basis functions of A   symmetry.
   325 basis functions,   520 primitive gaussians,   325 cartesian basis functions
    58 alpha electrons       58 beta electrons
       nuclear repulsion energy       958.9429889816 Hartrees.
 NAtoms=   26 NActive=   26 NUniq=   26 SFac= 1.00D+00 NAtFMM=   60 NAOKFM=F Big=F
 Integral buffers will be    131072 words long.
 Raffenetti 2 integral format.
 Two-electron integral symmetry is turned on.
 Nuclear repulsion after empirical dispersion term =      958.9305311124 Hartrees.
 One-electron integrals computed using PRISM.
 NBasis=   325 RedAO= T EigKep=  3.29D-05  NBF=   325
 NBsUse=   325 1.00D-06 EigRej= -1.00D+00 NBFU=   325
 Initial guess from the checkpoint file:  "/local_scratch/slurm.5787837/Gau-707670.chk"
 B after Tr=    -0.000000    0.000000   -0.000000
         Rot=    1.000000    0.000099    0.000006   -0.000006 Ang=   0.01 deg.
 Requested convergence on RMS density matrix=1.00D-10 within 128 cycles.
 Requested convergence on MAX density matrix=1.00D-08.
 Requested convergence on             energy=1.00D-08.
 No special actions if energy rises.
 SCF Done:  E(RwB97XD) =  -985.245603008     A.U. after   11 cycles
            NFock= 11  Conv=0.69D-10     -V/T= 2.0083
 Calling FoFJK, ICntrl=      2127 FMM=F ISym2X=0 I1Cent= 0 IOpClX= 0 NMat=1 NMatS=1 NMatT=0.
 ***** Axes restored to original set *****
 -------------------------------------------------------------------
 Center     Atomic                   Forces (Hartrees/Bohr)
 Number     Number              X              Y              Z
 -------------------------------------------------------------------
      1        6          -0.000004791    0.000001549    0.000001783
      2        8           0.000005059    0.000002150   -0.000006574
      3        8           0.000000204   -0.000001467   -0.000008140
      4        1          -0.000000697   -0.000000430    0.000005811
      5        6           0.000001425    0.000002986    0.000003724
      6        9           0.000004688    0.000002240    0.000002187
      7        9          -0.000001567   -0.000010881   -0.000002909
      8        9          -0.000006830    0.000002684   -0.000002022
      9        8           0.000001051   -0.000006854    0.000006514
     10        1          -0.000000717    0.000002056    0.000000462
     11        1           0.000001930    0.000000990   -0.000000045
     12        8           0.000012499    0.000008320    0.000009555
     13        1          -0.000001159   -0.000002665   -0.000004921
     14        1          -0.000010211   -0.000005466   -0.000003650
     15        8          -0.000003190   -0.000001504   -0.000001775
     16        1           0.000001877   -0.000001816    0.000002135
     17        1          -0.000004569    0.000002255    0.000001603
     18        8           0.000015990    0.000004397   -0.000002270
     19        1          -0.000007738   -0.000002462    0.000000569
     20        1          -0.000005354    0.000002356   -0.000001312
     21        8           0.000007069    0.000002672    0.000007212
     22        1          -0.000001310    0.000003745   -0.000003293
     23        1          -0.000003290   -0.000004321   -0.000002305
     24        8           0.000001468   -0.000004382    0.000000209
     25        1          -0.000000879   -0.000000583    0.000002912
     26        1          -0.000000958    0.000004429   -0.000005458
 -------------------------------------------------------------------
 Cartesian Forces:  Max     0.000015990 RMS     0.000004717

 GradGradGradGradGradGradGradGradGradGradGradGradGradGradGradGradGradGrad
 Berny optimization.
 Using GEDIIS/GDIIS optimizer.
 FormGI is forming the generalized inverse of G from B-inverse, IUseBI=4.
 Internal  Forces:  Max     0.000009934 RMS     0.000002593
 Search for a local minimum.
 Step number  13 out of a maximum of  156
 All quantities printed in internal units (Hartrees-Bohrs-Radians)
 Mixed Optimization -- En-DIIS/RFO-DIIS
 Swapping is turned off.
 Update second derivatives using D2CorX and points    5    6    7    8    9
                                                     10   11   12   13
 DE= -4.88D-08 DEPred=-2.96D-08 R= 1.65D+00
 Trust test= 1.65D+00 RLast= 7.37D-03 DXMaxT set to 1.43D+00
 ITU=  0  0  0  1  1  1  0  0  1  1  1  1  0
     Eigenvalues ---    0.00013   0.00019   0.00031   0.00040   0.00052
     Eigenvalues ---    0.00099   0.00150   0.00237   0.00262   0.00322
     Eigenvalues ---    0.00363   0.00446   0.00504   0.00528   0.00705
     Eigenvalues ---    0.00887   0.00980   0.00987   0.01136   0.01201
     Eigenvalues ---    0.01294   0.01359   0.01589   0.01645   0.01702
     Eigenvalues ---    0.01785   0.01911   0.02069   0.02205   0.02430
     Eigenvalues ---    0.02561   0.02671   0.02728   0.02862   0.02892
     Eigenvalues ---    0.03028   0.03108   0.03369   0.03882   0.03958
     Eigenvalues ---    0.04590   0.06028   0.06310   0.06863   0.07702
     Eigenvalues ---    0.08227   0.12285   0.14225   0.20469   0.21967
     Eigenvalues ---    0.23394   0.24552   0.26975   0.32442   0.36476
     Eigenvalues ---    0.38906   0.40950   0.41407   0.45452   0.46670
     Eigenvalues ---    0.47912   0.48925   0.49365   0.50173   0.50291
     Eigenvalues ---    0.52040   0.59512   0.59676   0.59779   0.60067
     Eigenvalues ---    0.62216   0.90073
 En-DIIS/RFO-DIIS/Sim-DIIS IScMMF=       -3 using points:    13   12   11   10    9    8    7    6    5    4
 RFO step:  Lambda=-3.30596774D-08.
 DidBck=F Rises=F RFO-DIIS coefs:    1.19944    0.24673   -0.63621    0.19393   -0.01514
                  RFO-DIIS coefs:    0.04060   -0.02632    0.00576   -0.00634   -0.00245
 Iteration  1 RMS(Cart)=  0.00058869 RMS(Int)=  0.00000339
 Iteration  2 RMS(Cart)=  0.00000037 RMS(Int)=  0.00000336
 Variable       Old X    -DE/DX   Delta X   Delta X   Delta X     New X
                                 (Linear)    (Quad)   (Total)
    R1        2.28823   0.00000   0.00001  -0.00000   0.00001   2.28824
    R2        2.46218   0.00000   0.00004  -0.00004  -0.00000   2.46218
    R3        2.93023   0.00000  -0.00002   0.00002  -0.00000   2.93023
    R4        3.93753  -0.00001  -0.00056  -0.00027  -0.00083   3.93670
    R5        1.91262  -0.00001  -0.00006   0.00004  -0.00002   1.91260
    R6        2.96332   0.00000   0.00041  -0.00039   0.00003   2.96335
    R7        2.51544   0.00001  -0.00002   0.00002  -0.00000   2.51543
    R8        2.53744   0.00001  -0.00004   0.00004   0.00000   2.53744
    R9        2.53225   0.00001  -0.00002   0.00003   0.00001   2.53226
   R10        1.84841  -0.00001   0.00002  -0.00001   0.00001   1.84842
   R11        1.81382   0.00000  -0.00000   0.00000   0.00000   1.81382
   R12        3.35764   0.00000  -0.00035   0.00012  -0.00024   3.35740
   R13        3.43555  -0.00000   0.00016  -0.00026  -0.00010   3.43544
   R14        1.82840  -0.00001   0.00001  -0.00000   0.00000   1.82840
   R15        1.86158   0.00001  -0.00004   0.00006   0.00003   1.86161
   R16        3.41503  -0.00000   0.00002  -0.00017  -0.00015   3.41488
   R17        3.28757  -0.00000   0.00011  -0.00014  -0.00003   3.28754
   R18        1.81314   0.00000   0.00000   0.00000   0.00001   1.81315
   R19        1.85014   0.00000   0.00003  -0.00001   0.00002   1.85016
   R20        3.36425  -0.00000  -0.00006  -0.00008  -0.00014   3.36412
   R21        1.85448  -0.00001   0.00001  -0.00002  -0.00001   1.85447
   R22        1.81243   0.00000  -0.00001   0.00000  -0.00001   1.81242
   R23        3.21761   0.00000   0.00003   0.00003   0.00005   3.21766
   R24        1.85358  -0.00000   0.00001  -0.00000   0.00001   1.85358
   R25        1.81311   0.00000  -0.00001   0.00001  -0.00000   1.81311
   R26        3.24177  -0.00000  -0.00002  -0.00010  -0.00012   3.24165
   R27        1.86574  -0.00000  -0.00002  -0.00000  -0.00003   1.86571
   R28        1.86285  -0.00000  -0.00002   0.00002   0.00000   1.86285
    A1        2.24136  -0.00000   0.00005  -0.00005  -0.00000   2.24135
    A2        2.11025  -0.00000   0.00002  -0.00001   0.00002   2.11027
    A3        1.93154   0.00000  -0.00008   0.00006  -0.00002   1.93153
    A4        2.47183   0.00000  -0.00015   0.00011  -0.00004   2.47178
    A5        1.96519  -0.00000   0.00007  -0.00006   0.00000   1.96519
    A6        1.93681  -0.00000   0.00004  -0.00003   0.00001   1.93682
    A7        1.92362  -0.00000  -0.00003   0.00003  -0.00000   1.92362
    A8        1.93370  -0.00000  -0.00002  -0.00001  -0.00003   1.93367
    A9        1.88937   0.00000   0.00001   0.00000   0.00001   1.88938
   A10        1.89133   0.00000   0.00000   0.00001   0.00001   1.89134
   A11        1.88758   0.00000   0.00001  -0.00000   0.00000   1.88759
   A12        1.86118  -0.00000  -0.00005   0.00005  -0.00002   1.86116
   A13        1.83914   0.00000  -0.00011   0.00009  -0.00003   1.83911
   A14        2.15783  -0.00000  -0.00006  -0.00008  -0.00016   2.15767
   A15        2.09289  -0.00000   0.00011  -0.00015  -0.00004   2.09286
   A16        1.67915  -0.00000  -0.00021   0.00015  -0.00006   1.67909
   A17        1.98743   0.00000   0.00036   0.00006   0.00042   1.98785
   A18        1.78403   0.00000   0.00008  -0.00011  -0.00003   1.78400
   A19        2.09368   0.00000  -0.00032   0.00004  -0.00028   2.09340
   A20        1.68267  -0.00000  -0.00017   0.00007  -0.00009   1.68257
   A21        2.38509  -0.00000   0.00033   0.00002   0.00035   2.38544
   A22        1.87212  -0.00000  -0.00015   0.00008  -0.00008   1.87204
   A23        2.20649  -0.00000  -0.00042  -0.00000  -0.00042   2.20607
   A24        1.85575   0.00000  -0.00013  -0.00007  -0.00020   1.85555
   A25        1.88055   0.00000   0.00016  -0.00000   0.00015   1.88070
   A26        1.87046   0.00000   0.00030   0.00001   0.00029   1.87075
   A27        2.19331   0.00000   0.00097   0.00003   0.00099   2.19430
   A28        1.87578   0.00000   0.00005   0.00001   0.00006   1.87585
   A29        1.85932   0.00000   0.00003   0.00008   0.00010   1.85942
   A30        2.15068  -0.00000   0.00020   0.00007   0.00027   2.15094
   A31        1.69516  -0.00000  -0.00008   0.00005  -0.00003   1.69513
   A32        2.10668  -0.00000   0.00000  -0.00012  -0.00011   2.10656
   A33        2.11481   0.00000   0.00013   0.00002   0.00014   2.11496
   A34        1.77339  -0.00000  -0.00006   0.00003  -0.00004   1.77335
   A35        1.77277  -0.00000  -0.00009   0.00003  -0.00006   1.77271
   A36        1.90617   0.00000   0.00001   0.00003   0.00004   1.90622
   A37        2.84191  -0.00000  -0.00019  -0.00013  -0.00032   2.84158
   A38        2.85987  -0.00000   0.00010  -0.00014  -0.00004   2.85983
   A39        3.12794  -0.00000  -0.00002   0.00004   0.00002   3.12796
   A40        2.82810  -0.00000   0.00017  -0.00018  -0.00002   2.82808
   A41        3.17538  -0.00000  -0.00027   0.00002  -0.00024   3.17514
   A42        2.82376   0.00000   0.00024   0.00001   0.00025   2.82401
   A43        2.88264  -0.00000  -0.00009  -0.00007  -0.00016   2.88248
   A44        2.93044  -0.00000  -0.00008   0.00002  -0.00006   2.93038
   A45        3.12353   0.00000  -0.00003   0.00014   0.00011   3.12363
   A46        3.08523   0.00000  -0.00028   0.00017  -0.00012   3.08512
   A47        3.14567   0.00000   0.00008   0.00001   0.00008   3.14575
   A48        3.04850   0.00000   0.00031  -0.00007   0.00024   3.04874
   A49        3.23674   0.00000   0.00019  -0.00017   0.00002   3.23676
   A50        2.96454   0.00000   0.00006   0.00003   0.00009   2.96462
    D1        0.01236   0.00000   0.00034  -0.00025   0.00009   0.01245
    D2       -3.13923  -0.00000   0.00027  -0.00019   0.00008  -3.13915
    D3        0.00042  -0.00000   0.00002  -0.00010  -0.00008   0.00034
    D4       -3.13201   0.00000   0.00009  -0.00015  -0.00006  -3.13207
    D5        0.04842   0.00000  -0.00029  -0.00005  -0.00035   0.04808
    D6       -2.04434  -0.00000  -0.00031  -0.00006  -0.00037  -2.04471
    D7        2.15031   0.00000  -0.00028  -0.00007  -0.00035   2.14995
    D8       -3.10154  -0.00000  -0.00036  -0.00001  -0.00036  -3.10190
    D9        1.08888  -0.00000  -0.00037  -0.00001  -0.00038   1.08850
   D10       -0.99966  -0.00000  -0.00034  -0.00002  -0.00036  -1.00003
   D11       -0.10861   0.00000  -0.00041   0.00059   0.00018  -0.10843
   D12       -0.00108  -0.00000  -0.00027   0.00032   0.00004  -0.00103
   D13       -1.88610   0.00000  -0.00014   0.00029   0.00015  -1.88594
   D14        1.88174  -0.00000  -0.00041   0.00042   0.00001   1.88175
   D15        2.26771   0.00000   0.00052   0.00007   0.00059   2.26830
   D16       -2.19057   0.00000   0.00054  -0.00004   0.00050  -2.19007
   D17       -0.49792  -0.00000   0.00031   0.00009   0.00039  -0.49753
   D18       -1.76845  -0.00000   0.00027   0.00005   0.00033  -1.76812
   D19        0.05646   0.00000   0.00029  -0.00006   0.00024   0.05670
   D20        1.74911  -0.00000   0.00006   0.00007   0.00013   1.74924
   D21       -2.55194  -0.00000  -0.00212  -0.00007  -0.00219  -2.55413
   D22       -0.17422   0.00000  -0.00045   0.00006  -0.00039  -0.17460
   D23       -0.46629  -0.00000  -0.00248   0.00010  -0.00239  -0.46868
   D24        1.91143   0.00000  -0.00081   0.00023  -0.00058   1.91084
   D25        1.92556  -0.00000  -0.00010  -0.00014  -0.00024   1.92532
   D26        0.09978  -0.00000   0.00007  -0.00020  -0.00013   0.09965
   D27       -1.73057   0.00000   0.00034  -0.00023   0.00011  -1.73046
   D28        2.26257   0.00000   0.00123  -0.00011   0.00112   2.26368
   D29       -1.64720   0.00000   0.00034  -0.00010   0.00024  -1.64696
   D30       -0.50144  -0.00000   0.00093   0.00001   0.00094  -0.50049
   D31        1.87198   0.00000   0.00004   0.00003   0.00006   1.87205
   D32       -2.33139  -0.00000   0.00099   0.00008   0.00107  -2.33032
   D33        0.04203   0.00000   0.00010   0.00009   0.00019   0.04222
   D34       -2.18843   0.00000   0.00015  -0.00001   0.00014  -2.18829
   D35       -0.03169   0.00000   0.00010  -0.00011  -0.00001  -0.03170
   D36        1.93024   0.00000   0.00009  -0.00006   0.00004   1.93028
   D37       -0.04872   0.00000   0.00022  -0.00015   0.00008  -0.04864
   D38        2.10802  -0.00000   0.00017  -0.00024  -0.00007   2.10794
   D39       -2.21323   0.00000   0.00017  -0.00019  -0.00003  -2.21326
   D40        2.09230   0.00000  -0.00018  -0.00011  -0.00029   2.09200
   D41       -2.03415  -0.00000  -0.00024  -0.00021  -0.00044  -2.03460
   D42       -0.07222   0.00000  -0.00024  -0.00016  -0.00039  -0.07261
   D43       -0.12156  -0.00000  -0.00151  -0.00015  -0.00166  -0.12322
   D44        2.17991   0.00000  -0.00124   0.00002  -0.00122   2.17869
   D45       -2.28867  -0.00000  -0.00066  -0.00020  -0.00086  -2.28954
   D46        0.01279   0.00000  -0.00038  -0.00004  -0.00042   0.01237
   D47        0.34085  -0.00000   0.00065   0.00006   0.00071   0.34157
   D48        2.57334   0.00000   0.00213   0.00009   0.00223   2.57557
   D49        0.09365  -0.00000  -0.00063  -0.00012  -0.00075   0.09289
   D50        2.26954   0.00000  -0.00036   0.00002  -0.00034   2.26920
   D51        1.64697  -0.00000  -0.00076   0.00017  -0.00059   1.64638
   D52       -0.19646   0.00000  -0.00062   0.00014  -0.00048  -0.19694
   D53       -2.05988   0.00000  -0.00049   0.00008  -0.00041  -2.06029
   D54       -1.87429   0.00000   0.00098   0.00013   0.00111  -1.87318
   D55       -0.02818   0.00000   0.00086   0.00022   0.00108  -0.02710
   D56        1.83566   0.00000   0.00075   0.00028   0.00103   1.83669
         Item               Value     Threshold  Converged?
 Maximum Force            0.000010     0.000015     YES
 RMS     Force            0.000003     0.000010     YES
 Maximum Displacement     0.003136     0.000060     NO 
 RMS     Displacement     0.000589     0.000040     NO 
 Predicted change in Energy=-1.589532D-08
 GradGradGradGradGradGradGradGradGradGradGradGradGradGradGradGradGradGrad

                          Input orientation:                          
 ---------------------------------------------------------------------
 Center     Atomic      Atomic             Coordinates (Angstroms)
 Number     Number       Type             X           Y           Z
 ---------------------------------------------------------------------
      1          6           0       -0.892095   -0.681634    1.940601
      2          8           0        0.139870   -0.085497    1.726341
      3          8           0       -1.757898   -1.136819    1.079892
      4          1           0       -1.492237   -0.944719    0.122353
      5          6           0       -1.335281   -1.011627    3.389424
      6          9           0       -0.480099   -0.506900    4.275859
      7          9           0       -1.388791   -2.341550    3.566736
      8          9           0       -2.551076   -0.507646    3.641384
      9          8           0        0.453718    2.746800   -2.364686
     10          1           0        0.897499    2.122148   -1.756717
     11          1           0        1.086095    2.952803   -3.056743
     12          8           0        1.287268    0.625765   -0.800743
     13          1           0        1.301045    0.660836    0.166071
     14          1           0        0.437780    0.160395   -0.980359
     15          8           0        2.639709   -1.257275   -2.282786
     16          1           0        3.443619   -1.632015   -1.916868
     17          1           0        2.348199   -0.546354   -1.676006
     18          8           0       -1.948502    1.476098   -2.664046
     19          1           0       -1.149004    2.045086   -2.673555
     20          1           0       -2.374494    1.555912   -3.519624
     21          8           0        0.243338   -2.434767   -2.885419
     22          1           0        1.172298   -2.152564   -2.745739
     23          1           0        0.217538   -3.390605   -2.806284
     24          8           0       -1.049715   -0.660328   -1.354923
     25          1           0       -1.518223    0.016552   -1.899969
     26          1           0       -0.732617   -1.386416   -1.941439
 ---------------------------------------------------------------------
                    Distance matrix (angstroms):
                    1          2          3          4          5
     1  C    0.000000
     2  O    1.210884   0.000000
     3  O    1.302931   2.263780   0.000000
     4  H    1.932721   2.444344   1.012107   0.000000
     5  C    1.550611   2.408242   2.351216   3.271523   0.000000
     6  F    2.377751   2.657439   3.499110   4.297409   1.331109
     7  F    2.376204   3.288410   2.787833   3.718282   1.342758
     8  F    2.382258   3.329683   2.754311   3.700778   1.340015
     9  O    5.665763   4.985670   5.642593   4.857922   7.101835
    10  H    4.973329   4.192778   5.071326   4.318265   6.425622
    11  H    6.488130   5.744955   6.474956   5.652002   7.945617
    12  O    3.738166   2.865060   3.989552   3.323277   5.207332
    13  H    3.124267   2.083214   3.663845   3.222133   4.487465
    14  H    3.318070   2.734124   3.278475   2.482381   4.859257
    15  O    5.535521   4.867787   5.537243   4.791175   6.930717
    16  H    5.880622   5.155526   6.023419   5.384559   7.167949
    17  H    4.857742   4.082288   4.980327   4.259312   6.280372
    18  O    5.193706   5.106405   4.569544   3.719213   6.573379
    19  H    5.365766   5.055657   4.958189   4.107778   6.792489
    20  H    6.084257   6.044535   5.365309   4.505056   7.443599
    21  O    5.258626   5.176688   4.627451   3.778777   6.625029
    22  H    5.327958   5.033704   4.924758   4.096899   6.725318
    23  H    5.576982   5.610211   4.907573   4.181221   6.815980
    24  O    3.299360   3.352571   2.580095   1.568135   4.765898
    25  H    3.953414   3.988711   3.204260   2.239309   5.391502
    26  H    3.948720   3.988262   3.200303   2.243068   5.377896
                    6          7          8          9         10
     6  F    0.000000
     7  F    2.166684   0.000000
     8  F    2.165989   2.172484   0.000000
     9  O    7.453550   8.029191   7.462779   0.000000
    10  H    6.723216   7.313746   6.924448   0.978139   0.000000
    11  H    8.257697   8.833217   8.370701   0.959835   1.554228
    12  O    5.493487   5.919554   5.979130   2.763967   1.817958
    13  H    4.628869   5.273904   5.318081   3.387320   2.448550
    14  H    5.377323   5.502015   5.544371   2.933617   2.159294
    15  O    7.301512   7.184802   7.912141   4.562661   3.838299
    16  H    7.416961   7.343402   8.251954   5.321097   4.538956
    17  H    6.589804   6.683874   7.230424   3.861114   3.038412
    18  O    7.365512   7.328735   6.637528   2.734037   3.056198
    19  H    7.433332   7.631600   6.954186   1.776660   2.243814
    20  H    8.283326   8.147290   7.454495   3.278854   3.759575
    21  O    7.451438   6.656038   7.356745   5.211915   4.739975
    22  H    7.398747   6.814854   7.573943   4.966420   4.396230
    23  H    7.678490   6.655539   7.586113   6.157803   5.652821
    24  O    5.661599   5.211929   5.219241   3.858556   3.419833
    25  H    6.284310   5.955021   5.661110   3.399819   3.207767
    26  H    6.284274   5.628751   5.936913   4.320880   3.873167
                   11         12         13         14         15
    11  H    0.000000
    12  O    3.247325   0.000000
    13  H    3.960537   0.967548   0.000000
    14  H    3.539666   0.985119   1.519858   0.000000
    15  O    4.553843   2.751615   3.386454   2.924824   0.000000
    16  H    5.279943   3.315593   3.766487   3.622824   0.959478
    17  H    3.967801   1.807076   2.438665   2.152468   0.979064
    18  O    3.397594   3.829513   4.385632   3.203157   5.354284
    19  H    2.442632   3.384866   3.997795   2.989458   5.041095
    20  H    3.760484   4.654674   5.281581   4.037849   5.880988
    21  O    5.455777   3.847403   4.473599   3.225201   2.737197
    22  H    5.115558   3.393425   4.050979   3.000977   1.780215
    23  H    6.407492   4.614948   5.140336   3.999014   3.269872
    24  O    4.529084   2.724452   3.095960   1.739691   3.850860
    25  H    4.091720   3.074121   3.554138   2.166177   4.365499
    26  H    4.835333   3.070830   3.573321   2.164747   3.392017
                   16         17         18         19         20
    16  H    0.000000
    17  H    1.560968   0.000000
    18  O    6.268462   4.850585   0.000000
    19  H    5.931765   4.465545   0.981343   0.000000
    20  H    6.825112   5.488377   0.959090   1.567467   0.000000
    21  O    3.438648   3.075584   4.488656   4.696018   4.814642
    22  H    2.473237   2.259863   4.786779   4.797283   5.189550
    23  H    3.780384   3.729210   5.328861   5.606407   5.629877
    24  O    4.631416   3.414953   2.661943   3.011299   3.369376
    25  H    5.228570   3.913597   1.702712   2.202206   2.392930
    26  H    4.183524   3.204308   3.192886   3.533353   3.720716
                   21         22         23         24         25
    21  O    0.000000
    22  H    0.980874   0.000000
    23  H    0.959456   1.564601   0.000000
    24  O    2.676385   3.016368   3.341675   0.000000
    25  H    3.175401   3.557990   3.929757   0.987290   0.000000
    26  H    1.715408   2.205126   2.380656   0.985777   1.608482
                   26
    26  H    0.000000
 Stoichiometry    C2H13F3O8
 Framework group  C1[X(C2H13F3O8)]
 Deg. of freedom    72
 Full point group                 C1      NOp   1
 Largest Abelian subgroup         C1      NOp   1
 Largest concise Abelian subgroup C1      NOp   1
                         Standard orientation:                         
 ---------------------------------------------------------------------
 Center     Atomic      Atomic             Coordinates (Angstroms)
 Number     Number       Type             X           Y           Z
 ---------------------------------------------------------------------
      1          6           0        1.730083   -0.039250    0.079996
      2          8           0        1.105527    0.008509    1.116281
      3          8           0        1.273157   -0.099905   -1.138679
      4          1           0        0.261715   -0.105156   -1.174980
      5          6           0        3.280571   -0.019930    0.082839
      6          9           0        3.754581   -0.007302    1.326627
      7          9           0        3.732125    1.074614   -0.550464
      8          9           0        3.770845   -1.097518   -0.544916
      9          8           0       -3.383151   -2.153786    1.298373
     10          1           0       -2.818835   -1.399102    1.560587
     11          1           0       -4.257247   -1.980221    1.654902
     12          8           0       -1.736491    0.059062    1.475374
     13          1           0       -0.844677    0.020449    1.848637
     14          1           0       -1.560012    0.004263    0.507741
     15          8           0       -3.135604    2.397585    1.094353
     16          1           0       -2.953987    3.136294    1.679095
     17          1           0       -2.627648    1.630436    1.429063
     18          8           0       -2.698502   -2.350600   -1.341226
     19          1           0       -3.057981   -2.406941   -0.429833
     20          1           0       -3.388608   -2.630373   -1.945655
     21          8           0       -2.754865    2.130061   -1.603000
     22          1           0       -2.954785    2.382880   -0.676594
     23          1           0       -2.479161    2.924273   -2.065353
     24          8           0       -1.305887   -0.085741   -1.210934
     25          1           0       -1.814779   -0.898854   -1.444641
     26          1           0       -1.799356    0.707518   -1.525550
 ---------------------------------------------------------------------
 Rotational constants (GHZ):           0.7142144           0.2483063           0.2332971
 Standard basis: 6-31++G(d,p) (6D, 7F)
 There are   325 symmetry adapted cartesian basis functions of A   symmetry.
 There are   325 symmetry adapted basis functions of A   symmetry.
   325 basis functions,   520 primitive gaussians,   325 cartesian basis functions
    58 alpha electrons       58 beta electrons
       nuclear repulsion energy       958.9592233542 Hartrees.
 NAtoms=   26 NActive=   26 NUniq=   26 SFac= 1.00D+00 NAtFMM=   60 NAOKFM=F Big=F
 Integral buffers will be    131072 words long.
 Raffenetti 2 integral format.
 Two-electron integral symmetry is turned on.
 Nuclear repulsion after empirical dispersion term =      958.9467651158 Hartrees.
 One-electron integrals computed using PRISM.
 NBasis=   325 RedAO= T EigKep=  3.29D-05  NBF=   325
 NBsUse=   325 1.00D-06 EigRej= -1.00D+00 NBFU=   325
 Initial guess from the checkpoint file:  "/local_scratch/slurm.5787837/Gau-707670.chk"
 B after Tr=    -0.000000   -0.000000   -0.000000
         Rot=    1.000000    0.000045   -0.000008   -0.000007 Ang=   0.01 deg.
 Requested convergence on RMS density matrix=1.00D-10 within 128 cycles.
 Requested convergence on MAX density matrix=1.00D-08.
 Requested convergence on             energy=1.00D-08.
 No special actions if energy rises.
 SCF Done:  E(RwB97XD) =  -985.245603034     A.U. after   12 cycles
            NFock= 12  Conv=0.32D-10     -V/T= 2.0083
 Calling FoFJK, ICntrl=      2127 FMM=F ISym2X=0 I1Cent= 0 IOpClX= 0 NMat=1 NMatS=1 NMatT=0.
 ***** Axes restored to original set *****
 -------------------------------------------------------------------
 Center     Atomic                   Forces (Hartrees/Bohr)
 Number     Number              X              Y              Z
 -------------------------------------------------------------------
      1        6          -0.000003156   -0.000003957   -0.000001534
      2        8           0.000001343    0.000001618    0.000000166
      3        8           0.000000248    0.000000731   -0.000002386
      4        1           0.000000138    0.000000208   -0.000000465
      5        6           0.000000251    0.000001384    0.000000891
      6        9           0.000003355    0.000001480    0.000001730
      7        9          -0.000001159   -0.000006386   -0.000000685
      8        9          -0.000004375    0.000001723   -0.000000712
      9        8           0.000004122   -0.000002992    0.000005563
     10        1          -0.000000358    0.000002338   -0.000000729
     11        1           0.000002033    0.000000878    0.000000359
     12        8           0.000002052    0.000000394   -0.000000290
     13        1          -0.000002224   -0.000000611   -0.000000175
     14        1          -0.000000285    0.000000528    0.000000878
[truncated: 383,523 more chars]
