# Supplementary material for: The Hydration of Trifluoroacetic Acid from 0 to 298 K
Source: J Phys Chem A. 2026 Jan 20;130(4):927–35. doi: 10.1021/acs.jpca.5c08151 (PMC12862820; doi:10.1021/acs.jpca.5c08151)
Supplement: Supplementary file 1 [file jp5c08151_si_001.zip › TFA_SI/within1kcal-hightemps/6-H2O/PM7-1-254-20192-wb97xd.log]

 Entering Gaussian System, Link 0=g16
 Initial command:
 /software/commercial/MERCURY/GAUSSIAN/AVX2/g16/l1.exe "/local_scratch/slurm.5787847/Gau-1028531.inp" -scrdir="/local_scratch/slurm.5787847/"
 Entering Link 1 = /software/commercial/MERCURY/GAUSSIAN/AVX2/g16/l1.exe PID=   1028532.
  
 Copyright (c) 1988-2019, Gaussian, Inc.  All Rights Reserved.
  
 This is part of the Gaussian(R) 16 program.  It is based on
 the Gaussian(R) 09 system (copyright 2009, Gaussian, Inc.),
 the Gaussian(R) 03 system (copyright 2003, Gaussian, Inc.),
 the Gaussian(R) 98 system (copyright 1998, Gaussian, Inc.),
 the Gaussian(R) 94 system (copyright 1995, Gaussian, Inc.),
 the Gaussian 92(TM) system (copyright 1992, Gaussian, Inc.),
 the Gaussian 90(TM) system (copyright 1990, Gaussian, Inc.),
 the Gaussian 88(TM) system (copyright 1988, Gaussian, Inc.),
 the Gaussian 86(TM) system (copyright 1986, Carnegie Mellon
 University), and the Gaussian 82(TM) system (copyright 1983,
 Carnegie Mellon University). Gaussian is a federally registered
 trademark of Gaussian, Inc.
  
 This software contains proprietary and confidential information,
 including trade secrets, belonging to Gaussian, Inc.
  
 This software is provided under written license and may be
 used, copied, transmitted, or stored only in accord with that
 written license.
  
 The following legend is applicable only to US Government
 contracts under FAR:
  
                    RESTRICTED RIGHTS LEGEND
  
 Use, reproduction and disclosure by the US Government is
 subject to restrictions as set forth in subparagraphs (a)
 and (c) of the Commercial Computer Software - Restricted
 Rights clause in FAR 52.227-19.
  
 Gaussian, Inc.
 340 Quinnipiac St., Bldg. 40, Wallingford CT 06492
  
  
 ---------------------------------------------------------------
 Warning -- This program may not be used in any manner that
 competes with the business of Gaussian, Inc. or will provide
 assistance to any competitor of Gaussian, Inc.  The licensee
 of this program is prohibited from giving any competitor of
 Gaussian, Inc. access to this program.  By using this program,
 the user acknowledges that Gaussian, Inc. is engaged in the
 business of creating and licensing software in the field of
 computational chemistry and represents and warrants to the
 licensee that it is not a competitor of Gaussian, Inc. and that
 it will not use this program in any manner prohibited above.
 ---------------------------------------------------------------
  

 Cite this work as:
 Gaussian 16, Revision C.01,
 M. J. Frisch, G. W. Trucks, H. B. Schlegel, G. E. Scuseria, 
 M. A. Robb, J. R. Cheeseman, G. Scalmani, V. Barone, 
 G. A. Petersson, H. Nakatsuji, X. Li, M. Caricato, A. V. Marenich, 
 J. Bloino, B. G. Janesko, R. Gomperts, B. Mennucci, H. P. Hratchian, 
 J. V. Ortiz, A. F. Izmaylov, J. L. Sonnenberg, D. Williams-Young, 
 F. Ding, F. Lipparini, F. Egidi, J. Goings, B. Peng, A. Petrone, 
 T. Henderson, D. Ranasinghe, V. G. Zakrzewski, J. Gao, N. Rega, 
 G. Zheng, W. Liang, M. Hada, M. Ehara, K. Toyota, R. Fukuda, 
 J. Hasegawa, M. Ishida, T. Nakajima, Y. Honda, O. Kitao, H. Nakai, 
 T. Vreven, K. Throssell, J. A. Montgomery, Jr., J. E. Peralta, 
 F. Ogliaro, M. J. Bearpark, J. J. Heyd, E. N. Brothers, K. N. Kudin, 
 V. N. Staroverov, T. A. Keith, R. Kobayashi, J. Normand, 
 K. Raghavachari, A. P. Rendell, J. C. Burant, S. S. Iyengar, 
 J. Tomasi, M. Cossi, J. M. Millam, M. Klene, C. Adamo, R. Cammi, 
 J. W. Ochterski, R. L. Martin, K. Morokuma, O. Farkas, 
 J. B. Foresman, and D. J. Fox, Gaussian, Inc., Wallingford CT, 2019.
 
 ******************************************
 Gaussian 16:  ES64L-G16RevC.01  3-Jul-2019
                30-Sep-2025 
 ******************************************
 %nproc=20
 Will use up to   20 processors via shared memory.
 %mem=18gb
 ----------------------------------------------------------------------
 # wb97xd/6-31++g** scf(conver=10) opt(tight,maxcycles=300,calcfc) freq
 ----------------------------------------------------------------------
 1/6=300,7=10,10=4,18=20,19=15,26=3,38=1/1,3;
 2/9=110,12=2,17=6,18=5,40=1/2;
 3/5=1,6=6,7=1111,11=2,25=1,30=1,71=2,74=-58,140=1/1,2,3;
 4//1;
 5/5=2,6=10,38=5/2;
 8/6=4,10=90,11=11/1;
 11/6=1,8=1,9=11,15=111,16=1/1,2,10;
 10/6=1,13=1/2;
 6/7=2,8=2,9=2,10=2,28=1/1;
 7/10=1,25=1/1,2,3,16;
 1/6=300,7=10,10=4,18=20,19=15,26=3/3(2);
 2/9=110/2;
 99//99;
 2/9=110/2;
 3/5=1,6=6,7=1111,11=2,25=1,30=1,71=1,74=-58/1,2,3;
 4/5=5,16=3,69=1/1;
 5/5=2,6=10,38=5/2;
 7//1,2,3,16;
 1/6=300,7=10,18=20,19=15,26=3/3(-5);
 2/9=110/2;
 6/7=2,8=2,9=2,10=2,19=2,28=1/1;
 99/9=1/99;
 ---------------
 PM7-1-254-20192
 ---------------
 Symbolic Z-matrix:
 Charge =  0 Multiplicity = 1
 C                     0.1636   -0.38186  -1.06327 
 O                    -0.97538  -0.28409  -0.66003 
 O                     0.99274  -1.35448  -0.91842 
 H                     0.77375  -2.15173  -0.09319 
 C                     0.80323   0.74229  -1.92059 
 F                     2.0663    0.98142  -1.58907 
 F                     0.16746   1.90072  -1.80024 
 F                     0.81286   0.46039  -3.21772 
 O                    -1.66347   1.8709    1.10205 
 H                    -2.01582   1.06634   1.51575 
 H                    -1.95034   1.80888   0.18277 
 O                     3.22861  -1.91802   0.46148 
 H                     2.89549  -1.03791   0.67561 
 H                     3.22259  -1.93538  -0.50526 
 O                    -2.12736  -0.70493   1.72127 
 H                    -1.77936  -0.78488   0.81122 
 H                    -2.92101  -1.23154   1.77715 
 O                     0.85947   1.05283   0.79443 
 H                    -0.06085   1.41789   0.92391 
 H                     1.44611   1.7767    1.01395 
 O                     0.8494   -2.92978   0.98254 
 H                     1.84608  -2.95291   1.00375 
 H                     0.64184  -2.22588   1.69502 
 O                     0.41553  -0.91614   2.56503 
 H                    -0.554    -0.86983   2.57633 
 H                     0.67495  -0.15777   2.00557 
 
 Add virtual bond connecting atoms H4         and O3         Dist= 2.21D+00.
 Add virtual bond connecting atoms O21        and H4         Dist= 2.51D+00.
 Add virtual bond connecting atoms O24        and H23        Dist= 3.00D+00.
 Add virtual bond connecting atoms H19        and O9         Dist= 3.17D+00.
 Add virtual bond connecting atoms H26        and O18        Dist= 3.25D+00.
 Add virtual bond connecting atoms O15        and H10        Dist= 3.38D+00.
 Add virtual bond connecting atoms O15        and H25        Dist= 3.40D+00.
 Add virtual bond connecting atoms H16        and O2         Dist= 3.31D+00.
 Add virtual bond connecting atoms H22        and O12        Dist= 3.42D+00.

 GradGradGradGradGradGradGradGradGradGradGradGradGradGradGradGradGradGrad
 Berny optimization.
 Initialization pass.
                           ----------------------------
                           !    Initial Parameters    !
                           ! (Angstroms and Degrees)  !
 --------------------------                            --------------------------
 ! Name  Definition              Value          Derivative Info.                !
 --------------------------------------------------------------------------------
 ! R1    R(1,2)                  1.2122         calculate D2E/DX2 analytically  !
 ! R2    R(1,3)                  1.2863         calculate D2E/DX2 analytically  !
 ! R3    R(1,5)                  1.5517         calculate D2E/DX2 analytically  !
 ! R4    R(2,16)                 1.7498         calculate D2E/DX2 analytically  !
 ! R5    R(3,4)                  1.1682         calculate D2E/DX2 analytically  !
 ! R6    R(4,21)                 1.3298         calculate D2E/DX2 analytically  !
 ! R7    R(5,6)                  1.3276         calculate D2E/DX2 analytically  !
 ! R8    R(5,7)                  1.3269         calculate D2E/DX2 analytically  !
 ! R9    R(5,8)                  1.3274         calculate D2E/DX2 analytically  !
 ! R10   R(9,10)                 0.9709         calculate D2E/DX2 analytically  !
 ! R11   R(9,11)                 0.965          calculate D2E/DX2 analytically  !
 ! R12   R(9,19)                 1.6749         calculate D2E/DX2 analytically  !
 ! R13   R(10,15)                1.7866         calculate D2E/DX2 analytically  !
 ! R14   R(12,13)                0.9651         calculate D2E/DX2 analytically  !
 ! R15   R(12,14)                0.9669         calculate D2E/DX2 analytically  !
 ! R16   R(12,22)                1.8101         calculate D2E/DX2 analytically  !
 ! R17   R(15,16)                0.9776         calculate D2E/DX2 analytically  !
 ! R18   R(15,17)                0.9541         calculate D2E/DX2 analytically  !
 ! R19   R(15,25)                1.7983         calculate D2E/DX2 analytically  !
 ! R20   R(18,19)                0.9985         calculate D2E/DX2 analytically  !
 ! R21   R(18,20)                0.9572         calculate D2E/DX2 analytically  !
 ! R22   R(18,26)                1.7223         calculate D2E/DX2 analytically  !
 ! R23   R(21,22)                0.9972         calculate D2E/DX2 analytically  !
 ! R24   R(21,23)                1.0228         calculate D2E/DX2 analytically  !
 ! R25   R(23,24)                1.5886         calculate D2E/DX2 analytically  !
 ! R26   R(24,25)                0.9707         calculate D2E/DX2 analytically  !
 ! R27   R(24,26)                0.9775         calculate D2E/DX2 analytically  !
 ! A1    A(2,1,3)              128.992          calculate D2E/DX2 analytically  !
 ! A2    A(2,1,5)              120.8416         calculate D2E/DX2 analytically  !
 ! A3    A(3,1,5)              110.1392         calculate D2E/DX2 analytically  !
 ! A4    A(1,2,16)             133.4982         calculate D2E/DX2 analytically  !
 ! A5    A(1,3,4)              118.3446         calculate D2E/DX2 analytically  !
 ! A6    A(3,4,21)             163.7698         calculate D2E/DX2 analytically  !
 ! A7    A(1,5,6)              112.6257         calculate D2E/DX2 analytically  !
 ! A8    A(1,5,7)              112.6348         calculate D2E/DX2 analytically  !
 ! A9    A(1,5,8)              112.8939         calculate D2E/DX2 analytically  !
 ! A10   A(6,5,7)              106.0186         calculate D2E/DX2 analytically  !
 ! A11   A(6,5,8)              105.9843         calculate D2E/DX2 analytically  !
 ! A12   A(7,5,8)              106.111          calculate D2E/DX2 analytically  !
 ! A13   A(10,9,11)            104.1683         calculate D2E/DX2 analytically  !
 ! A14   A(10,9,19)             99.6975         calculate D2E/DX2 analytically  !
 ! A15   A(11,9,19)             99.5405         calculate D2E/DX2 analytically  !
 ! A16   A(9,10,15)            153.282          calculate D2E/DX2 analytically  !
 ! A17   A(13,12,14)           103.654          calculate D2E/DX2 analytically  !
 ! A18   A(13,12,22)           101.0281         calculate D2E/DX2 analytically  !
 ! A19   A(14,12,22)           106.5292         calculate D2E/DX2 analytically  !
 ! A20   A(10,15,16)            87.2352         calculate D2E/DX2 analytically  !
 ! A21   A(10,15,17)           127.2904         calculate D2E/DX2 analytically  !
 ! A22   A(10,15,25)            95.2204         calculate D2E/DX2 analytically  !
 ! A23   A(16,15,17)           107.7876         calculate D2E/DX2 analytically  !
 ! A24   A(16,15,25)            97.1054         calculate D2E/DX2 analytically  !
 ! A25   A(17,15,25)           130.4912         calculate D2E/DX2 analytically  !
 ! A26   A(2,16,15)            157.3512         calculate D2E/DX2 analytically  !
 ! A27   A(19,18,20)           104.9898         calculate D2E/DX2 analytically  !
 ! A28   A(19,18,26)            93.8441         calculate D2E/DX2 analytically  !
 ! A29   A(20,18,26)           115.8432         calculate D2E/DX2 analytically  !
 ! A30   A(4,21,22)             95.0283         calculate D2E/DX2 analytically  !
 ! A31   A(4,21,23)             98.5859         calculate D2E/DX2 analytically  !
 ! A32   A(22,21,23)           101.7694         calculate D2E/DX2 analytically  !
 ! A33   A(12,22,21)           138.0541         calculate D2E/DX2 analytically  !
 ! A34   A(23,24,25)           100.8365         calculate D2E/DX2 analytically  !
 ! A35   A(23,24,26)           106.7625         calculate D2E/DX2 analytically  !
 ! A36   A(25,24,26)           103.5754         calculate D2E/DX2 analytically  !
 ! A37   A(15,25,24)           150.7755         calculate D2E/DX2 analytically  !
 ! A38   L(9,19,18,2,-1)       174.6932         calculate D2E/DX2 analytically  !
 ! A39   L(21,23,24,1,-1)      169.1343         calculate D2E/DX2 analytically  !
 ! A40   L(18,26,24,4,-1)      171.9864         calculate D2E/DX2 analytically  !
 ! A41   L(9,19,18,2,-2)       182.7294         calculate D2E/DX2 analytically  !
 ! A42   L(21,23,24,1,-2)      185.3372         calculate D2E/DX2 analytically  !
 ! A43   L(18,26,24,4,-2)      189.6238         calculate D2E/DX2 analytically  !
 ! D1    D(3,1,2,16)            37.3795         calculate D2E/DX2 analytically  !
 ! D2    D(5,1,2,16)          -144.7156         calculate D2E/DX2 analytically  !
 ! D3    D(2,1,3,4)            -16.806          calculate D2E/DX2 analytically  !
 ! D4    D(5,1,3,4)            165.1099         calculate D2E/DX2 analytically  !
 ! D5    D(2,1,5,6)            139.1113         calculate D2E/DX2 analytically  !
 ! D6    D(2,1,5,7)             19.2637         calculate D2E/DX2 analytically  !
 ! D7    D(2,1,5,8)           -100.8986         calculate D2E/DX2 analytically  !
 ! D8    D(3,1,5,6)            -42.623          calculate D2E/DX2 analytically  !
 ! D9    D(3,1,5,7)           -162.4707         calculate D2E/DX2 analytically  !
 ! D10   D(3,1,5,8)             77.3671         calculate D2E/DX2 analytically  !
 ! D11   D(1,2,16,15)           93.1761         calculate D2E/DX2 analytically  !
 ! D12   D(1,3,4,21)          -117.7029         calculate D2E/DX2 analytically  !
 ! D13   D(3,4,21,22)          -30.1818         calculate D2E/DX2 analytically  !
 ! D14   D(3,4,21,23)           72.5488         calculate D2E/DX2 analytically  !
 ! D15   D(11,9,10,15)          63.9665         calculate D2E/DX2 analytically  !
 ! D16   D(19,9,10,15)         -38.5408         calculate D2E/DX2 analytically  !
 ! D17   D(10,9,18,20)        -138.9153         calculate D2E/DX2 analytically  !
 ! D18   D(10,9,18,26)         -20.7679         calculate D2E/DX2 analytically  !
 ! D19   D(11,9,18,20)         115.3376         calculate D2E/DX2 analytically  !
 ! D20   D(11,9,18,26)        -126.515          calculate D2E/DX2 analytically  !
 ! D21   D(9,10,15,16)         -22.4629         calculate D2E/DX2 analytically  !
 ! D22   D(9,10,15,17)        -132.8069         calculate D2E/DX2 analytically  !
 ! D23   D(9,10,15,25)          74.4259         calculate D2E/DX2 analytically  !
 ! D24   D(13,12,14,22)       -106.1069         calculate D2E/DX2 analytically  !
 ! D25   D(13,12,22,21)         39.8491         calculate D2E/DX2 analytically  !
 ! D26   D(14,12,22,21)        -68.1319         calculate D2E/DX2 analytically  !
 ! D27   D(10,15,16,2)          18.562          calculate D2E/DX2 analytically  !
 ! D28   D(17,15,16,2)         146.9891         calculate D2E/DX2 analytically  !
 ! D29   D(25,15,16,2)         -76.3588         calculate D2E/DX2 analytically  !
 ! D30   D(10,15,25,24)        -78.6377         calculate D2E/DX2 analytically  !
 ! D31   D(16,15,25,24)          9.2176         calculate D2E/DX2 analytically  !
 ! D32   D(17,15,25,24)        129.9634         calculate D2E/DX2 analytically  !
 ! D33   D(19,18,24,23)        120.6522         calculate D2E/DX2 analytically  !
 ! D34   D(19,18,24,25)         17.5935         calculate D2E/DX2 analytically  !
 ! D35   D(20,18,24,23)       -130.8427         calculate D2E/DX2 analytically  !
 ! D36   D(20,18,24,25)        126.0986         calculate D2E/DX2 analytically  !
 ! D37   D(4,21,22,12)          25.9727         calculate D2E/DX2 analytically  !
 ! D38   D(23,21,22,12)        -73.8976         calculate D2E/DX2 analytically  !
 ! D39   D(4,21,24,25)          85.209          calculate D2E/DX2 analytically  !
 ! D40   D(4,21,24,26)         -21.7387         calculate D2E/DX2 analytically  !
 ! D41   D(22,21,24,25)       -179.3852         calculate D2E/DX2 analytically  !
 ! D42   D(22,21,24,26)         73.6671         calculate D2E/DX2 analytically  !
 ! D43   D(23,24,25,15)        -62.1194         calculate D2E/DX2 analytically  !
 ! D44   D(26,24,25,15)         48.2642         calculate D2E/DX2 analytically  !
 --------------------------------------------------------------------------------
 Trust Radius=3.00D-01 FncErr=1.00D-07 GrdErr=1.00D-06 EigMax=2.50D+02 EigMin=1.00D-04
 Number of steps in this run=    156 maximum allowed number of steps=    156.
 GradGradGradGradGradGradGradGradGradGradGradGradGradGradGradGradGradGrad

                          Input orientation:                          
 ---------------------------------------------------------------------
 Center     Atomic      Atomic             Coordinates (Angstroms)
 Number     Number       Type             X           Y           Z
 ---------------------------------------------------------------------
      1          6           0        0.163600   -0.381860   -1.063265
      2          8           0       -0.975382   -0.284090   -0.660031
      3          8           0        0.992743   -1.354481   -0.918424
      4          1           0        0.773745   -2.151729   -0.093185
      5          6           0        0.803234    0.742287   -1.920589
      6          9           0        2.066299    0.981424   -1.589070
      7          9           0        0.167464    1.900720   -1.800238
      8          9           0        0.812855    0.460394   -3.217719
      9          8           0       -1.663468    1.870897    1.102049
     10          1           0       -2.015824    1.066341    1.515745
     11          1           0       -1.950338    1.808879    0.182770
     12          8           0        3.228608   -1.918020    0.461480
     13          1           0        2.895493   -1.037907    0.675607
     14          1           0        3.222588   -1.935383   -0.505260
     15          8           0       -2.127356   -0.704933    1.721270
     16          1           0       -1.779365   -0.784875    0.811216
     17          1           0       -2.921011   -1.231543    1.777148
     18          8           0        0.859468    1.052831    0.794425
     19          1           0       -0.060848    1.417889    0.923910
     20          1           0        1.446111    1.776699    1.013947
     21          8           0        0.849404   -2.929784    0.982536
     22          1           0        1.846078   -2.952913    1.003748
     23          1           0        0.641839   -2.225878    1.695025
     24          8           0        0.415527   -0.916143    2.565031
     25          1           0       -0.554000   -0.869826    2.576329
     26          1           0        0.674947   -0.157773    2.005572
 ---------------------------------------------------------------------
                    Distance matrix (angstroms):
                    1          2          3          4          5
     1  C    0.000000
     2  O    1.212203   0.000000
     3  O    1.286253   2.255220   0.000000
     4  H    2.108499   2.620846   1.168154   0.000000
     5  C    1.551723   2.409550   2.331670   3.422806   0.000000
     6  F    2.399016   3.422932   2.656829   3.704728   1.327563
     7  F    2.398607   2.716535   3.472033   4.438912   1.326896
     8  F    2.402623   3.208398   2.934772   4.072767   1.327442
     9  O    3.619624   2.867466   4.641210   4.852846   4.061370
    10  H    3.674027   2.764089   4.564760   4.552618   4.456512
    11  H    3.289479   2.457921   4.458834   4.814893   3.625451
    12  O    3.752187   4.647692   2.687155   2.527572   4.316703
    13  H    3.304136   4.163633   2.502322   2.516636   3.779798
    14  H    3.475948   4.513721   2.341017   2.492678   3.876383
    15  O    3.620289   2.678572   4.138226   3.715085   4.893459
    16  H    2.729691   1.749783   3.316728   3.033908   4.057684
    17  H    4.278402   3.259291   4.753808   4.242182   5.607073
    18  O    2.448180   2.696197   2.957493   3.326320   2.733296
    19  H    2.690416   2.498395   3.491459   3.804366   3.048648
    20  H    3.258684   3.593422   3.707275   4.136467   3.177232
    21  O    3.338794   3.609372   2.473010   1.329763   4.681279
    22  H    3.703187   4.225093   2.641574   1.730623   4.826363
    23  H    3.352205   3.454306   2.777154   1.794601   4.680675
    24  O    3.676066   3.568633   3.558058   2.953152   4.798072
    25  H    3.741619   3.315823   3.852351   3.245380   4.966213
    26  H    3.119207   3.137671   3.175351   2.896619   4.030050
                    6          7          8          9         10
     6  F    0.000000
     7  F    2.120205   0.000000
     8  F    2.120163   2.121395   0.000000
     9  O    4.684490   3.431687   5.175142   0.000000
    10  H    5.129408   4.056930   5.547458   0.970881   0.000000
    11  H    4.467379   2.902730   4.584427   0.964995   1.527244
    12  O    3.736642   5.391544   5.002922   6.220822   6.125517
    13  H    3.145477   4.712481   4.662647   5.424677   5.408764
    14  H    3.319550   5.072123   4.347873   6.398809   6.366771
    15  O    5.602579   4.945366   5.864848   2.689521   1.786642
    16  H    4.865215   4.221641   4.950012   2.674162   1.994812
    17  H    6.411077   5.669871   6.461664   3.415012   2.483538
    18  O    2.672563   2.816037   4.055916   2.670032   2.964421
    19  H    3.321193   2.776011   4.339729   1.674915   2.072629
    20  H    2.791558   3.093535   4.476681   3.112253   3.569511
    21  O    4.836480   5.616284   5.397851   5.419903   4.945994
    22  H    4.717013   5.851311   5.526211   5.966215   5.597395
    23  H    4.806366   5.428693   5.601818   4.738104   4.234858
    24  O    4.856168   5.201137   5.957594   3.772284   3.307977
    25  H    5.257723   5.229797   6.099900   3.303934   2.647737
    26  H    4.019338   4.356503   5.261551   3.224909   2.996437
                   11         12         13         14         15
    11  H    0.000000
    12  O    6.386622   0.000000
    13  H    5.641734   0.965099   0.000000
    14  H    6.422776   0.966915   1.518849   0.000000
    15  O    2.952552   5.634270   5.141333   5.923964   0.000000
    16  H    2.674273   5.146467   4.683664   5.298708   0.977592
    17  H    3.567690   6.326139   5.923057   6.591554   0.954111
    18  O    2.973339   3.814398   2.920736   4.025288   3.587464
    19  H    2.066963   4.707722   3.851304   4.905906   3.067998
    20  H    3.496821   4.139258   3.183895   4.386731   4.407774
    21  O    5.561754   2.637381   2.803549   2.972268   3.789036
    22  H    6.145034   1.810096   2.208212   2.281941   4.621302
    23  H    5.028475   2.882323   2.743984   3.403808   3.159495
    24  O    4.324145   3.652685   3.120093   4.283122   2.687526
    25  H    3.854133   4.458635   3.942081   4.989412   1.798268
    26  H    3.752659   3.464660   2.733910   3.994327   2.869341
                   16         17         18         19         20
    16  H    0.000000
    17  H    1.560734   0.000000
    18  O    3.215725   4.525056   0.000000
    19  H    2.796099   3.990994   0.998507   0.000000
    20  H    4.123888   5.357588   0.957248   1.551701   0.000000
    21  O    3.397117   4.210873   3.987068   4.442326   4.744262
    22  H    4.228628   5.127026   4.130763   4.769345   4.746504
    23  H    2.952936   3.699911   3.407107   3.790175   4.139003
    24  O    2.812587   3.442778   2.684956   2.892735   3.274044
    25  H    2.150432   2.524335   2.978202   2.864844   3.666821
    26  H    2.800605   3.759797   1.722349   2.047949   2.306554
                   21         22         23         24         25
    21  O    0.000000
    22  H    0.997168   0.000000
    23  H    1.022842   1.567366   0.000000
    24  O    2.597554   2.938114   1.588563   0.000000
    25  H    2.958572   3.545792   2.011369   0.970699   0.000000
    26  H    2.959913   3.191866   2.091553   0.977455   1.530717
                   26
    26  H    0.000000
 Stoichiometry    C2H13F3O8
 Framework group  C1[X(C2H13F3O8)]
 Deg. of freedom    72
 Full point group                 C1      NOp   1
 Largest Abelian subgroup         C1      NOp   1
 Largest concise Abelian subgroup C1      NOp   1
                         Standard orientation:                         
 ---------------------------------------------------------------------
 Center     Atomic      Atomic             Coordinates (Angstroms)
 Number     Number       Type             X           Y           Z
 ---------------------------------------------------------------------
      1          6           0       -0.615196    0.050428   -0.777955
      2          8           0       -0.022726   -0.933713   -1.165100
      3          8           0       -0.259553    1.285072   -0.838109
      4          1           0        0.864757    1.529145   -1.040444
      5          6           0       -2.026035   -0.068834   -0.143010
      6          9           0       -2.181522    0.725943    0.908930
      7          9           0       -2.291971   -1.296878    0.283417
      8          9           0       -3.000603    0.247125   -0.987100
      9          8           0        0.660958   -2.992296    0.710313
     10          1           0        1.473617   -2.804893    0.213245
     11          1           0       -0.017027   -3.081812    0.029477
     12          8           0        0.592672    3.227323    0.811794
     13          1           0        0.456017    2.397867    1.285864
     14          1           0       -0.218891    3.332226    0.296735
     15          8           0        2.491719   -1.806014   -0.862765
     16          1           0        1.665411   -1.393709   -1.183555
     17          1           0        2.986905   -2.097351   -1.624500
     18          8           0        0.122593   -0.496484    1.491438
     19          1           0        0.302994   -1.450291    1.257508
     20          1           0       -0.175797   -0.516750    2.400766
     21          8           0        2.116686    1.963802   -0.930812
     22          1           0        1.887244    2.747797   -0.358927
     23          1           0        2.451848    1.290715   -0.237396
     24          8           0        2.647017    0.208665    0.909169
     25          1           0        2.886377   -0.572111    0.384431
     26          1           0        1.755862   -0.006968    1.247938
 ---------------------------------------------------------------------
 Rotational constants (GHZ):           0.6715732           0.5425274           0.3849181
 Standard basis: 6-31++G(d,p) (6D, 7F)
 There are   325 symmetry adapted cartesian basis functions of A   symmetry.
 There are   325 symmetry adapted basis functions of A   symmetry.
   325 basis functions,   520 primitive gaussians,   325 cartesian basis functions
    58 alpha electrons       58 beta electrons
       nuclear repulsion energy      1090.2098606851 Hartrees.
 NAtoms=   26 NActive=   26 NUniq=   26 SFac= 1.00D+00 NAtFMM=   60 NAOKFM=F Big=F
 Integral buffers will be    131072 words long.
 Raffenetti 2 integral format.
 Two-electron integral symmetry is turned on.
 Nuclear repulsion after empirical dispersion term =     1090.1909372147 Hartrees.
 One-electron integrals computed using PRISM.
 NBasis=   325 RedAO= T EigKep=  3.08D-05  NBF=   325
 NBsUse=   325 1.00D-06 EigRej= -1.00D+00 NBFU=   325
 ExpMin= 3.60D-02 ExpMax= 7.00D+03 ExpMxC= 1.05D+03 IAcc=3 IRadAn=         5 AccDes= 0.00D+00
 Harris functional with IExCor= 4639 and IRadAn=       5 diagonalized for initial guess.
 HarFok:  IExCor= 4639 AccDes= 0.00D+00 IRadAn=         5 IDoV= 1 UseB2=F ITyADJ=14
 ICtDFT=  3500011 ScaDFX=  1.000000  1.000000  1.000000  1.000000
 FoFCou: FMM=F IPFlag=           0 FMFlag=      100000 FMFlg1=           0
         NFxFlg=           0 DoJE=T BraDBF=F KetDBF=T FulRan=T
         wScrn=  0.000000 ICntrl=       500 IOpCl=  0 I1Cent=   200000004 NGrid=           0
         NMat0=    1 NMatS0=      1 NMatT0=    0 NMatD0=    1 NMtDS0=    0 NMtDT0=    0
 Petite list used in FoFCou.
 Requested convergence on RMS density matrix=1.00D-10 within 128 cycles.
 Requested convergence on MAX density matrix=1.00D-08.
 Requested convergence on             energy=1.00D-08.
 No special actions if energy rises.
 SCF Done:  E(RwB97XD) =  -985.217861400     A.U. after   18 cycles
            NFock= 18  Conv=0.73D-10     -V/T= 2.0080
 DoSCS=F DFT=T ScalE2(SS,OS)=  1.000000  1.000000
 Range of M.O.s used for correlation:     1   325
 NBasis=   325 NAE=    58 NBE=    58 NFC=     0 NFV=     0
 NROrb=    325 NOA=    58 NOB=    58 NVA=   267 NVB=   267

 **** Warning!!: The largest alpha MO coefficient is  0.41784262D+02

 Symmetrizing basis deriv contribution to polar:
 IMax=3 JMax=2 DiffMx= 0.00D+00
 G2DrvN: will do    27 centers at a time, making    1 passes.
 Calling FoFCou, ICntrl=  3107 FMM=F I1Cent=   0 AccDes= 0.00D+00.
 End of G2Drv F.D. properties file   721 does not exist.
 End of G2Drv F.D. properties file   722 does not exist.
 End of G2Drv F.D. properties file   788 does not exist.
          IDoAtm=11111111111111111111111111
          Differentiating once with respect to nuclear coordinates.
 CalDSu exits because no D1Ps are significant.
          There are    81 degrees of freedom in the 1st order CPHF.  IDoFFX=6 NUNeed=     0.
     75 vectors produced by pass  0 Test12= 1.91D-14 1.23D-09 XBig12= 1.82D-01 6.91D-02.
 AX will form    75 AO Fock derivatives at one time.
     75 vectors produced by pass  1 Test12= 1.91D-14 1.23D-09 XBig12= 6.21D-02 4.42D-02.
     75 vectors produced by pass  2 Test12= 1.91D-14 1.23D-09 XBig12= 1.59D-03 4.70D-03.
     75 vectors produced by pass  3 Test12= 1.91D-14 1.23D-09 XBig12= 1.64D-05 7.88D-04.
     75 vectors produced by pass  4 Test12= 1.91D-14 1.23D-09 XBig12= 1.33D-07 6.09D-05.
     75 vectors produced by pass  5 Test12= 1.91D-14 1.23D-09 XBig12= 8.24D-10 2.61D-06.
     68 vectors produced by pass  6 Test12= 1.91D-14 1.23D-09 XBig12= 4.55D-12 1.70D-07.
     15 vectors produced by pass  7 Test12= 1.91D-14 1.23D-09 XBig12= 2.21D-14 1.20D-08.
 InvSVY:  IOpt=1 It=  1 EMax= 2.78D-16
 Solved reduced A of dimension   533 with    81 vectors.
 End of Minotr F.D. properties file   721 does not exist.
 End of Minotr F.D. properties file   722 does not exist.
 End of Minotr F.D. properties file   788 does not exist.

 **********************************************************************

            Population analysis using the SCF Density.

 **********************************************************************

 Orbital symmetries:
       Occupied  (A) (A) (A) (A) (A) (A) (A) (A) (A) (A) (A) (A)
                 (A) (A) (A) (A) (A) (A) (A) (A) (A) (A) (A) (A)
                 (A) (A) (A) (A) (A) (A) (A) (A) (A) (A) (A) (A)
                 (A) (A) (A) (A) (A) (A) (A) (A) (A) (A) (A) (A)
                 (A) (A) (A) (A) (A) (A) (A) (A) (A) (A)
       Virtual   (A) (A) (A) (A) (A) (A) (A) (A) (A) (A) (A) (A)
                 (A) (A) (A) (A) (A) (A) (A) (A) (A) (A) (A) (A)
                 (A) (A) (A) (A) (A) (A) (A) (A) (A) (A) (A) (A)
                 (A) (A) (A) (A) (A) (A) (A) (A) (A) (A) (A) (A)
                 (A) (A) (A) (A) (A) (A) (A) (A) (A) (A) (A) (A)
                 (A) (A) (A) (A) (A) (A) (A) (A) (A) (A) (A) (A)
                 (A) (A) (A) (A) (A) (A) (A) (A) (A) (A) (A) (A)
                 (A) (A) (A) (A) (A) (A) (A) (A) (A) (A) (A) (A)
                 (A) (A) (A) (A) (A) (A) (A) (A) (A) (A) (A) (A)
                 (A) (A) (A) (A) (A) (A) (A) (A) (A) (A) (A) (A)
                 (A) (A) (A) (A) (A) (A) (A) (A) (A) (A) (A) (A)
                 (A) (A) (A) (A) (A) (A) (A) (A) (A) (A) (A) (A)
                 (A) (A) (A) (A) (A) (A) (A) (A) (A) (A) (A) (A)
                 (A) (A) (A) (A) (A) (A) (A) (A) (A) (A) (A) (A)
                 (A) (A) (A) (A) (A) (A) (A) (A) (A) (A) (A) (A)
                 (A) (A) (A) (A) (A) (A) (A) (A) (A) (A) (A) (A)
                 (A) (A) (A) (A) (A) (A) (A) (A) (A) (A) (A) (A)
                 (A) (A) (A) (A) (A) (A) (A) (A) (A) (A) (A) (A)
                 (A) (A) (A) (A) (A) (A) (A) (A) (A) (A) (A) (A)
                 (A) (A) (A) (A) (A) (A) (A) (A) (A) (A) (A) (A)
                 (A) (A) (A) (A) (A) (A) (A) (A) (A) (A) (A) (A)
                 (A) (A) (A) (A) (A) (A) (A) (A) (A) (A) (A) (A)
                 (A) (A) (A)
 The electronic state is 1-A.
 Alpha  occ. eigenvalues --  -24.88510 -24.88299 -24.88219 -19.32666 -19.32027
 Alpha  occ. eigenvalues --  -19.30916 -19.30741 -19.30503 -19.30293 -19.30012
 Alpha  occ. eigenvalues --  -19.28605 -10.56749 -10.47616  -1.45110  -1.35162
 Alpha  occ. eigenvalues --   -1.35054  -1.23175  -1.16911  -1.15931  -1.14860
 Alpha  occ. eigenvalues --   -1.14013  -1.13536  -1.12930  -1.11491  -0.85687
 Alpha  occ. eigenvalues --   -0.76146  -0.70837  -0.70694  -0.68669  -0.67855
 Alpha  occ. eigenvalues --   -0.65507  -0.64528  -0.64284  -0.63727  -0.63165
 Alpha  occ. eigenvalues --   -0.60795  -0.58653  -0.57933  -0.56974  -0.55841
 Alpha  occ. eigenvalues --   -0.54990  -0.53712  -0.53561  -0.52914  -0.51561
 Alpha  occ. eigenvalues --   -0.51299  -0.51066  -0.50746  -0.48905  -0.47658
 Alpha  occ. eigenvalues --   -0.44599  -0.43584  -0.42824  -0.42555  -0.41919
 Alpha  occ. eigenvalues --   -0.41212  -0.40869  -0.40121
 Alpha virt. eigenvalues --    0.02950   0.04189   0.04593   0.05947   0.06882
 Alpha virt. eigenvalues --    0.08251   0.08501   0.09379   0.09881   0.10407
 Alpha virt. eigenvalues --    0.11746   0.12241   0.12575   0.13284   0.13563
 Alpha virt. eigenvalues --    0.13889   0.15493   0.15708   0.16551   0.17905
 Alpha virt. eigenvalues --    0.19500   0.19565   0.20075   0.21003   0.21252
 Alpha virt. eigenvalues --    0.22264   0.23394   0.24738   0.25533   0.25677
 Alpha virt. eigenvalues --    0.26356   0.26879   0.27444   0.28257   0.28500
 Alpha virt. eigenvalues --    0.29261   0.29498   0.30519   0.30927   0.31150
 Alpha virt. eigenvalues --    0.31636   0.32239   0.32582   0.33049   0.33858
 Alpha virt. eigenvalues --    0.34205   0.34716   0.34887   0.35429   0.36292
 Alpha virt. eigenvalues --    0.36624   0.36772   0.37521   0.37800   0.38105
 Alpha virt. eigenvalues --    0.38308   0.39153   0.39296   0.39831   0.40844
 Alpha virt. eigenvalues --    0.41007   0.41899   0.42276   0.43382   0.43919
 Alpha virt. eigenvalues --    0.44623   0.44890   0.45661   0.46011   0.46733
 Alpha virt. eigenvalues --    0.47219   0.48302   0.49363   0.49640   0.51959
 Alpha virt. eigenvalues --    0.52451   0.53298   0.54593   0.55071   0.55923
 Alpha virt. eigenvalues --    0.58625   0.59502   0.60657   0.62329   0.63366
 Alpha virt. eigenvalues --    0.84415   0.86831   0.90070   0.90945   0.92471
 Alpha virt. eigenvalues --    0.95177   1.05536   1.06177   1.09140   1.09771
 Alpha virt. eigenvalues --    1.12309   1.15252   1.17471   1.18662   1.19377
 Alpha virt. eigenvalues --    1.21256   1.22044   1.22743   1.23362   1.23872
 Alpha virt. eigenvalues --    1.25280   1.25871   1.26799   1.28125   1.28493
 Alpha virt. eigenvalues --    1.28971   1.29834   1.31017   1.32136   1.32688
 Alpha virt. eigenvalues --    1.33528   1.34345   1.35265   1.36558   1.37841
 Alpha virt. eigenvalues --    1.38955   1.39121   1.39843   1.40953   1.41443
 Alpha virt. eigenvalues --    1.43306   1.44717   1.44987   1.46271   1.47735
 Alpha virt. eigenvalues --    1.48307   1.49913   1.53157   1.54093   1.56603
 Alpha virt. eigenvalues --    1.57541   1.58647   1.59404   1.59954   1.60803
 Alpha virt. eigenvalues --    1.61676   1.62197   1.63838   1.64867   1.65269
 Alpha virt. eigenvalues --    1.65710   1.67763   1.68284   1.69420   1.70253
 Alpha virt. eigenvalues --    1.71041   1.71729   1.72793   1.73621   1.74643
 Alpha virt. eigenvalues --    1.74887   1.75790   1.76022   1.77199   1.78550
 Alpha virt. eigenvalues --    1.79381   1.79660   1.81017   1.82345   1.85242
 Alpha virt. eigenvalues --    1.85582   1.89106   1.89482   1.89598   1.91913
 Alpha virt. eigenvalues --    1.92673   1.93935   1.95389   1.96074   1.98010
 Alpha virt. eigenvalues --    1.99361   2.00938   2.06921   2.14681   2.17338
 Alpha virt. eigenvalues --    2.18960   2.19201   2.19793   2.21522   2.24497
 Alpha virt. eigenvalues --    2.28526   2.30055   2.30749   2.33064   2.33594
 Alpha virt. eigenvalues --    2.35885   2.36590   2.39885   2.40155   2.40274
 Alpha virt. eigenvalues --    2.42341   2.43188   2.44852   2.46918   2.48987
 Alpha virt. eigenvalues --    2.50048   2.55175   2.57421   2.57746   2.59313
 Alpha virt. eigenvalues --    2.61273   2.62584   2.63726   2.65695   2.66995
 Alpha virt. eigenvalues --    2.68718   2.70251   2.71758   2.72597   2.74407
 Alpha virt. eigenvalues --    2.74597   2.76813   2.79473   2.81206   2.83121
 Alpha virt. eigenvalues --    2.83689   2.87044   2.88783   2.90789   2.91915
 Alpha virt. eigenvalues --    2.94739   2.96777   3.02858   3.08750   3.11723
 Alpha virt. eigenvalues --    3.12534   3.14031   3.15856   3.18659   3.20418
 Alpha virt. eigenvalues --    3.23999   3.25005   3.30838   3.33727   3.36391
 Alpha virt. eigenvalues --    3.42549   3.48463   3.51465   3.54598   3.55053
 Alpha virt. eigenvalues --    3.61438   3.65220   3.71492   3.75482   3.76761
 Alpha virt. eigenvalues --    3.81771   3.83315   3.84410   3.91362   4.29349
 Alpha virt. eigenvalues --    4.38786   4.44744   4.47635   4.51133   4.54187
 Alpha virt. eigenvalues --    4.67353   4.79398   4.89936   5.04923   5.96914
 Alpha virt. eigenvalues --    6.11615   6.98566
          Condensed to atoms (all electrons):
               1          2          3          4          5          6
     1  C    6.918841   0.308453   0.182430  -0.003320  -0.782597  -0.114489
     2  O    0.308453   8.334675  -0.164846  -0.000668  -0.032395   0.009446
     3  O    0.182430  -0.164846   8.540885   0.113038  -0.130329   0.009248
     4  H   -0.003320  -0.000668   0.113038   0.304263  -0.003404   0.001692
     5  C   -0.782597  -0.032395  -0.130329  -0.003404   5.164273   0.210865
     6  F   -0.114489   0.009446   0.009248   0.001692   0.210865   9.291359
     7  F   -0.075441   0.014674   0.014713  -0.000235   0.161557  -0.045008
     8  F   -0.068642   0.005265   0.014972   0.001575   0.187633  -0.048214
     9  O   -0.082265   0.024695   0.002204  -0.001663   0.044130   0.000419
    10  H    0.001396  -0.000495   0.000575   0.000820   0.001238   0.000045
    11  H    0.004654   0.004115   0.000434  -0.000173  -0.010231   0.000003
    12  O   -0.038094   0.002095   0.010740  -0.019816   0.011392  -0.001644
    13  H    0.029170  -0.002962  -0.003485   0.006232  -0.006742   0.000840
    14  H    0.009658   0.000455  -0.000235  -0.006930  -0.001990  -0.000199
    15  O   -0.002677  -0.027776  -0.001085   0.001050   0.003107   0.000362
    16  H   -0.034747   0.035393   0.001735  -0.001874  -0.000919  -0.000187
    17  H    0.003235   0.000709  -0.000588  -0.000770   0.002228   0.000007
    18  O   -0.260269   0.019522   0.003224  -0.005345   0.057193  -0.032812
    19  H    0.035942  -0.018725  -0.000018   0.001555  -0.019082  -0.001188
    20  H    0.010437   0.005881   0.000996  -0.002206  -0.007147   0.000047
    21  O   -0.082403   0.001872  -0.037432   0.132822   0.010791  -0.000726
    22  H   -0.002422   0.001587  -0.001920  -0.019989   0.003488   0.000345
    23  H    0.000998  -0.001915   0.010619  -0.019575  -0.003280  -0.000175
    24  O    0.124403  -0.009169  -0.014405  -0.002896  -0.038934  -0.001902
    25  H   -0.021573   0.000785   0.001072   0.000858   0.002708   0.000277
    26  H   -0.016031  -0.001088  -0.001991   0.003101   0.018751  -0.000959
               7          8          9         10         11         12
     1  C   -0.075441  -0.068642  -0.082265   0.001396   0.004654  -0.038094
     2  O    0.014674   0.005265   0.024695  -0.000495   0.004115   0.002095
     3  O    0.014713   0.014972   0.002204   0.000575   0.000434   0.010740
     4  H   -0.000235   0.001575  -0.001663   0.000820  -0.000173  -0.019816
     5  C    0.161557   0.187633   0.044130   0.001238  -0.010231   0.011392
     6  F   -0.045008  -0.048214   0.000419   0.000045   0.000003  -0.001644
     7  F    9.280926  -0.037372   0.000133  -0.000142   0.002327   0.000463
     8  F   -0.037372   9.234895   0.000268   0.000030  -0.000073   0.000431
     9  O    0.000133   0.000268   8.211791   0.267159   0.293733   0.000352
    10  H   -0.000142   0.000030   0.267159   0.310289  -0.034540  -0.000201
    11  H    0.002327  -0.000073   0.293733  -0.034540   0.339190   0.000174
    12  O    0.000463   0.000431   0.000352  -0.000201   0.000174   8.188151
    13  H   -0.000093  -0.000220  -0.000499   0.000007  -0.000093   0.277529
    14  H   -0.000037  -0.000394   0.000258   0.000057  -0.000022   0.281625
    15  O    0.000093   0.000072  -0.000882   0.025068  -0.003659   0.000179
    16  H    0.001872   0.000222  -0.018311  -0.012239  -0.003801   0.000244
    17  H   -0.000205  -0.000034   0.004848  -0.003244  -0.000809  -0.000010
    18  O    0.000143   0.002246  -0.044342   0.003355   0.002806   0.006684
    19  H   -0.000859  -0.000461   0.085909  -0.010815  -0.008726   0.000732
    20  H   -0.002144  -0.000004  -0.000521  -0.000280  -0.000324  -0.000206
    21  O    0.000432   0.000380   0.000799  -0.000505   0.000391  -0.003112
    22  H   -0.000092  -0.000147  -0.000028  -0.000261   0.000042   0.034001
    23  H   -0.000128  -0.000004   0.000825   0.001850  -0.000566  -0.007687
    24  O   -0.000436   0.000066  -0.015395  -0.000717   0.001124  -0.002304
    25  H    0.000125   0.000058   0.000394  -0.004570   0.001961   0.002269
    26  H    0.000347   0.000059   0.000954  -0.000402  -0.000324  -0.003143
              13         14         15         16         17         18
     1  C    0.029170   0.009658  -0.002677  -0.034747   0.003235  -0.260269
     2  O   -0.002962   0.000455  -0.027776   0.035393   0.000709   0.019522
     3  O   -0.003485  -0.000235  -0.001085   0.001735  -0.000588   0.003224
     4  H    0.006232  -0.006930   0.001050  -0.001874  -0.000770  -0.005345
     5  C   -0.006742  -0.001990   0.003107  -0.000919   0.002228   0.057193
     6  F    0.000840  -0.000199   0.000362  -0.000187   0.000007  -0.032812
     7  F   -0.000093  -0.000037   0.000093   0.001872  -0.000205   0.000143
     8  F   -0.000220  -0.000394   0.000072   0.000222  -0.000034   0.002246
     9  O   -0.000499   0.000258  -0.000882  -0.018311   0.004848  -0.044342
    10  H    0.000007   0.000057   0.025068  -0.012239  -0.003244   0.003355
    11  H   -0.000093  -0.000022  -0.003659  -0.003801  -0.000809   0.002806
    12  O    0.277529   0.281625   0.000179   0.000244  -0.000010   0.006684
    13  H    0.350552  -0.033484  -0.000028   0.000068  -0.000020  -0.003385
    14  H   -0.033484   0.350084  -0.000037  -0.000377   0.000019   0.000629
    15  O   -0.000028  -0.000037   8.421489   0.204015   0.262716   0.003172
    16  H    0.000068  -0.000377   0.204015   0.358400  -0.015793  -0.001309
    17  H   -0.000020   0.000019   0.262716  -0.015793   0.337537   0.000465
    18  O   -0.003385   0.000629   0.003172  -0.001309   0.000465   8.727741
    19  H    0.002040  -0.000661   0.000230   0.008693  -0.000323   0.196811
    20  H   -0.001952   0.000071   0.000641  -0.001182   0.000345   0.251616
    21  O   -0.006435  -0.007170  -0.002589   0.004764  -0.001027   0.010927
    22  H   -0.003819  -0.004376  -0.000027  -0.000001   0.000371   0.000776
    23  H   -0.003051   0.004163   0.000562  -0.001054  -0.001708   0.001068
    24  O   -0.003455  -0.000405  -0.007085  -0.023675   0.003615  -0.055623
    25  H    0.000843  -0.000662   0.018292  -0.002664   0.002139   0.007730
    26  H   -0.001769   0.001201   0.003236  -0.000556   0.000469   0.036232
              19         20         21         22         23         24
     1  C    0.035942   0.010437  -0.082403  -0.002422   0.000998   0.124403
     2  O   -0.018725   0.005881   0.001872   0.001587  -0.001915  -0.009169
     3  O   -0.000018   0.000996  -0.037432  -0.001920   0.010619  -0.014405
     4  H    0.001555  -0.002206   0.132822  -0.019989  -0.019575  -0.002896
     5  C   -0.019082  -0.007147   0.010791   0.003488  -0.003280  -0.038934
     6  F   -0.001188   0.000047  -0.000726   0.000345  -0.000175  -0.001902
     7  F   -0.000859  -0.002144   0.000432  -0.000092  -0.000128  -0.000436
     8  F   -0.000461  -0.000004   0.000380  -0.000147  -0.000004   0.000066
     9  O    0.085909  -0.000521   0.000799  -0.000028   0.000825  -0.015395
    10  H   -0.010815  -0.000280  -0.000505  -0.000261   0.001850  -0.000717
    11  H   -0.008726  -0.000324   0.000391   0.000042  -0.000566   0.001124
    12  O    0.000732  -0.000206  -0.003112   0.034001  -0.007687  -0.002304
    13  H    0.002040  -0.001952  -0.006435  -0.003819  -0.003051  -0.003455
    14  H   -0.000661   0.000071  -0.007170  -0.004376   0.004163  -0.000405
    15  O    0.000230   0.000641  -0.002589  -0.000027   0.000562  -0.007085
    16  H    0.008693  -0.001182   0.004764  -0.000001  -0.001054  -0.023675
    17  H   -0.000323   0.000345  -0.001027   0.000371  -0.001708   0.003615
    18  O    0.196811   0.251616   0.010927   0.000776   0.001068  -0.055623
    19  H    0.306095  -0.015851  -0.000697   0.000078  -0.000074  -0.009243
    20  H   -0.015851   0.334973   0.000515   0.000649  -0.000433   0.004625
    21  O   -0.000697   0.000515   8.367879   0.256390   0.229864  -0.082366
    22  H    0.000078   0.000649   0.256390   0.313247  -0.032882   0.002147
    23  H   -0.000074  -0.000433   0.229864  -0.032882   0.293106   0.060893
    24  O   -0.009243   0.004625  -0.082366   0.002147   0.060893   8.463119
    25  H   -0.000475   0.000490   0.004982   0.001996  -0.014251   0.247992
    26  H   -0.009792  -0.002177   0.004548  -0.003258  -0.005017   0.244139
              25         26
     1  C   -0.021573  -0.016031
     2  O    0.000785  -0.001088
     3  O    0.001072  -0.001991
     4  H    0.000858   0.003101
     5  C    0.002708   0.018751
     6  F    0.000277  -0.000959
     7  F    0.000125   0.000347
     8  F    0.000058   0.000059
     9  O    0.000394   0.000954
    10  H   -0.004570  -0.000402
    11  H    0.001961  -0.000324
    12  O    0.002269  -0.003143
    13  H    0.000843  -0.001769
    14  H   -0.000662   0.001201
    15  O    0.018292   0.003236
    16  H   -0.002664  -0.000556
    17  H    0.002139   0.000469
    18  O    0.007730   0.036232
    19  H   -0.000475  -0.009792
    20  H    0.000490  -0.002177
    21  O    0.004982   0.004548
    22  H    0.001996  -0.003258
    23  H   -0.014251  -0.005017
    24  O    0.247992   0.244139
    25  H    0.313494  -0.028340
    26  H   -0.028340   0.299465
 Mulliken charges:
               1
     1  C   -0.044647
     2  O   -0.509584
     3  O   -0.550548
     4  H    0.521858
     5  C    1.157696
     6  F   -0.277450
     7  F   -0.315611
     8  F   -0.292606
     9  O   -0.774967
    10  H    0.456519
    11  H    0.412388
    12  O   -0.740843
    13  H    0.404212
    14  H    0.408759
    15  O   -0.898442
    16  H    0.503284
    17  H    0.405828
    18  O   -0.929255
    19  H    0.458904
    20  H    0.423142
    21  O   -0.802896
    22  H    0.454105
    23  H    0.487851
    24  O   -0.884114
    25  H    0.464072
    26  H    0.462347
 Sum of Mulliken charges =  -0.00000
 Mulliken charges with hydrogens summed into heavy atoms:
               1
     1  C   -0.044647
     2  O   -0.509584
     3  O   -0.028690
     5  C    1.157696
     6  F   -0.277450
     7  F   -0.315611
     8  F   -0.292606
     9  O    0.093940
    12  O    0.072127
    15  O    0.010670
    18  O   -0.047209
    21  O    0.139060
    24  O    0.042305
 APT charges:
               1
     1  C   -0.288823
     2  O   -0.354491
     3  O   -0.383390
     4  H    0.466409
     5  C    0.542017
     6  F   -0.135344
     7  F   -0.120847
     8  F   -0.027514
     9  O   -0.711701
    10  H    0.415546
    11  H    0.362305
    12  O   -0.469079
    13  H    0.059690
    14  H    0.418049
    15  O   -1.171602
    16  H    0.125725
    17  H    1.050375
    18  O   -1.262375
    19  H    0.466269
    20  H    0.802086
    21  O   -0.706417
    22  H    0.551720
    23  H    0.295472
    24  O   -0.540193
    25  H    0.469584
    26  H    0.146529
 Sum of APT charges =  -0.00000
 APT charges with hydrogens summed into heavy atoms:
               1
     1  C   -0.288823
     2  O   -0.354491
     3  O    0.083019
     5  C    0.542017
     6  F   -0.135344
     7  F   -0.120847
     8  F   -0.027514
     9  O    0.066151
    12  O    0.008661
    15  O    0.004498
    18  O    0.005980
    21  O    0.140775
    24  O    0.075920
 Electronic spatial extent (au):  <R**2>=           3005.6062
 Charge=             -0.0000 electrons
 Dipole moment (field-independent basis, Debye):
    X=              0.6213    Y=             -1.4187    Z=             -0.7619  Tot=              1.7260
 Quadrupole moment (field-independent basis, Debye-Ang):
   XX=            -83.0003   YY=            -80.3128   ZZ=            -74.4324
   XY=             -7.9994   XZ=             -7.4570   YZ=              5.0148
 Traceless Quadrupole moment (field-independent basis, Debye-Ang):
   XX=             -3.7518   YY=             -1.0643   ZZ=              4.8161
   XY=             -7.9994   XZ=             -7.4570   YZ=              5.0148
 Octapole moment (field-independent basis, Debye-Ang**2):
  XXX=             -2.1253  YYY=             -2.1439  ZZZ=             16.0158  XYY=            -11.4037
  XXY=            -25.9993  XXZ=            -19.2008  XZZ=             -4.6247  YZZ=            -13.6770
  YYZ=            -29.5074  XYZ=             14.8960
 Hexadecapole moment (field-independent basis, Debye-Ang**3):
 XXXX=          -1567.3446 YYYY=          -1402.3697 ZZZZ=           -401.1784 XXXY=            -83.6305
 XXXZ=            -81.5010 YYYX=            -40.8552 YYYZ=             20.0488 ZZZX=            -35.6960
 ZZZY=             16.2953 XXYY=           -447.3663 XXZZ=           -333.1123 YYZZ=           -317.3943
 XXYZ=             47.5173 YYXZ=            -36.7790 ZZXY=            -35.5370
 N-N= 1.090190937215D+03 E-N=-4.507913985063D+03  KE= 9.774369541693D+02
  Exact polarizability:       0.000       0.000       0.000       0.000       0.000       0.000
 Approx polarizability:      85.394      -1.854      92.840      -2.895       2.310      78.281
 Calling FoFJK, ICntrl=    100127 FMM=F ISym2X=0 I1Cent= 0 IOpClX= 0 NMat=1 NMatS=1 NMatT=0.
 ***** Axes restored to original set *****
 -------------------------------------------------------------------
 Center     Atomic                   Forces (Hartrees/Bohr)
 Number     Number              X              Y              Z
 -------------------------------------------------------------------
      1        6           0.021424654   -0.009488315   -0.009470544
      2        8          -0.017325147   -0.000969161    0.000591150
      3        8          -0.010037188   -0.010855677    0.007911678
      4        1           0.000684591    0.006659604   -0.004082959
      5        6           0.001538567    0.011298808   -0.001241132
      6        9           0.017403169   -0.005012094    0.006572170
      7        9          -0.015916059    0.009808495    0.005381297
      8        9          -0.005459239   -0.014542485   -0.015427903
      9        8           0.001371854    0.005274779   -0.002371384
     10        1          -0.003538781    0.000275545    0.002561858
     11        1           0.000777179    0.001190216    0.000783119
     12        8           0.009970325    0.001636290   -0.001291831
     13        1           0.001544217   -0.000958058   -0.001113982
     14        1          -0.000095784    0.000936349    0.003927997
     15        8          -0.000227151    0.001448015    0.000522478
     16        1           0.000249806   -0.003147494   -0.003986170
     17        1          -0.005743580   -0.004157627    0.001386862
     18        8          -0.004793401    0.005990968    0.012559532
     19        1           0.004972044    0.001422099   -0.002104247
     20        1           0.004267201    0.003352814    0.000032036
     21        8           0.009894542    0.015106322   -0.001394120
     22        1          -0.015721173   -0.001755538   -0.000433056
     23        1           0.002110948   -0.010210508   -0.005931018
     24        8           0.000534540   -0.003891821    0.002708606
     25        1          -0.001267125   -0.000627206    0.003562108
     26        1           0.003380989    0.001215679    0.000347455
 -------------------------------------------------------------------
 Cartesian Forces:  Max     0.021424654 RMS     0.007121384
 FormGI is forming the generalized inverse of G from B-inverse, IUseBI=4.

 GradGradGradGradGradGradGradGradGradGradGradGradGradGradGradGradGradGrad
 Berny optimization.
 Internal  Forces:  Max     0.048870190 RMS     0.010883292
 Search for a local minimum.
 Step number   1 out of a maximum of  156
 All quantities printed in internal units (Hartrees-Bohrs-Radians)
 Mixed Optimization -- RFO/linear search
 Second derivative matrix not updated -- analytic derivatives used.
 ITU=  0
     Eigenvalues ---   -0.01658  -0.01081  -0.00488  -0.00333  -0.00298
     Eigenvalues ---   -0.00122   0.00008   0.00066   0.00258   0.00385
     Eigenvalues ---    0.00410   0.00681   0.00730   0.00782   0.01025
     Eigenvalues ---    0.01198   0.01269   0.01384   0.01497   0.01662
     Eigenvalues ---    0.01834   0.01900   0.02138   0.02204   0.02519
     Eigenvalues ---    0.02692   0.02867   0.02957   0.03108   0.03422
     Eigenvalues ---    0.03658   0.03740   0.04430   0.04823   0.05201
     Eigenvalues ---    0.05489   0.05677   0.05987   0.06766   0.07244
     Eigenvalues ---    0.07884   0.09100   0.10468   0.12222   0.14437
     Eigenvalues ---    0.14965   0.18746   0.20644   0.21235   0.22821
     Eigenvalues ---    0.26856   0.27411   0.35025   0.36189   0.37991
     Eigenvalues ---    0.40440   0.40841   0.41722   0.46527   0.47584
     Eigenvalues ---    0.50453   0.52221   0.52644   0.54867   0.54907
     Eigenvalues ---    0.55021   0.57257   0.57770   0.59105   0.61440
     Eigenvalues ---    0.86636   1.18357
 RFO step:  Lambda=-2.33893623D-02 EMin=-1.65849079D-02
 Linear search not attempted -- first point.
 Maximum step size (   0.300) exceeded in Quadratic search.
    -- Step size scaled by   0.340
 Iteration  1 RMS(Cart)=  0.08465529 RMS(Int)=  0.00189545
 Iteration  2 RMS(Cart)=  0.00342384 RMS(Int)=  0.00020390
 Iteration  3 RMS(Cart)=  0.00000600 RMS(Int)=  0.00020387
 Iteration  4 RMS(Cart)=  0.00000000 RMS(Int)=  0.00020387
 Variable       Old X    -DE/DX   Delta X   Delta X   Delta X     New X
                                 (Linear)    (Quad)   (Total)
    R1        2.29073   0.01904   0.00000  -0.00011   0.00002   2.29075
    R2        2.43067  -0.00440   0.00000   0.00753   0.00767   2.43834
    R3        2.93233   0.00273   0.00000  -0.00238  -0.00238   2.92996
    R4        3.30661   0.00607   0.00000   0.02717   0.02719   3.33380
    R5        2.20749  -0.01437   0.00000  -0.16035  -0.16032   2.04718
    R6        2.51289  -0.00411   0.00000   0.17584   0.17593   2.68882
    R7        2.50873   0.01730   0.00000   0.00329   0.00329   2.51202
    R8        2.50747   0.01668   0.00000   0.00450   0.00450   2.51197
    R9        2.50850   0.01812   0.00000   0.00860   0.00860   2.51710
   R10        1.83470   0.00821   0.00000   0.00378   0.00391   1.83861
   R11        1.82358  -0.00105   0.00000  -0.00129  -0.00129   1.82229
   R12        3.16513   0.00244   0.00000   0.01111   0.01105   3.17619
   R13        3.37626   0.00880   0.00000   0.02637   0.02653   3.40279
   R14        1.82377  -0.00165   0.00000  -0.00120  -0.00120   1.82257
   R15        1.82720  -0.00394   0.00000  -0.00240  -0.00240   1.82481
   R16        3.42059   0.00919   0.00000   0.09020   0.09020   3.51078
   R17        1.84738   0.01269   0.00000  -0.00093  -0.00093   1.84645
   R18        1.80301   0.00715   0.00000   0.00387   0.00387   1.80688
   R19        3.39823   0.00580   0.00000   0.04301   0.04286   3.44110
   R20        1.88690  -0.00239   0.00000  -0.00350  -0.00358   1.88333
   R21        1.80894   0.00516   0.00000   0.00251   0.00251   1.81144
   R22        3.25477   0.00207   0.00000   0.04631   0.04618   3.30095
   R23        1.88438  -0.00427   0.00000  -0.01748  -0.01748   1.86689
   R24        1.93289  -0.00414   0.00000  -0.02984  -0.02984   1.90305
   R25        3.00195   0.00703   0.00000   0.08433   0.08434   3.08629
   R26        1.83435   0.00519   0.00000   0.00012  -0.00002   1.83433
   R27        1.84712   0.00510   0.00000  -0.00124  -0.00138   1.84574
    A1        2.25133   0.00041   0.00000  -0.00312  -0.00306   2.24827
    A2        2.10908  -0.00465   0.00000  -0.00306  -0.00312   2.10597
    A3        1.92229   0.00413   0.00000   0.00584   0.00579   1.92808
    A4        2.32998   0.01191   0.00000   0.04700   0.04666   2.37664
    A5        2.06550   0.00078   0.00000  -0.02720  -0.02721   2.03829
    A6        2.85832   0.02687   0.00000  -0.00059  -0.00007   2.85825
    A7        1.96569  -0.00503   0.00000  -0.00083  -0.00084   1.96485
    A8        1.96585  -0.00965   0.00000  -0.01289  -0.01298   1.95287
    A9        1.97037  -0.01802   0.00000  -0.02024  -0.02035   1.95002
   A10        1.85037   0.01341   0.00000   0.01462   0.01463   1.86500
   A11        1.84978   0.01053   0.00000   0.01133   0.01130   1.86108
   A12        1.85199   0.01246   0.00000   0.01186   0.01168   1.86367
   A13        1.81808   0.00471   0.00000   0.00239   0.00212   1.82020
   A14        1.74005  -0.00089   0.00000   0.01457   0.01474   1.75479
   A15        1.73731   0.00492   0.00000   0.01859   0.01831   1.75562
   A16        2.67528   0.01554   0.00000   0.01943   0.01951   2.69479
   A17        1.80910  -0.00105   0.00000   0.00444   0.00443   1.81353
   A18        1.76327   0.00112   0.00000  -0.00579  -0.00578   1.75749
   A19        1.85929   0.00027   0.00000  -0.00592  -0.00592   1.85337
   A20        1.52254   0.02575   0.00000   0.02977   0.02971   1.55225
   A21        2.22164   0.00307   0.00000   0.00953   0.00929   2.23093
   A22        1.66191  -0.01010   0.00000  -0.02401  -0.02380   1.63811
   A23        1.88125  -0.01750   0.00000  -0.00117  -0.00102   1.88023
   A24        1.69481   0.01072   0.00000  -0.01350  -0.01388   1.68093
   A25        2.27750   0.00061   0.00000   0.00666   0.00663   2.28413
   A26        2.74630   0.04887   0.00000  -0.02511  -0.02540   2.72089
   A27        1.83242   0.00361   0.00000   0.00068   0.00099   1.83341
   A28        1.63789   0.00597   0.00000  -0.01215  -0.01223   1.62566
   A29        2.02185   0.00283   0.00000   0.01176   0.01165   2.03349
   A30        1.65856   0.01213   0.00000   0.00121   0.00165   1.66021
   A31        1.72065   0.02377   0.00000   0.03048   0.03056   1.75121
   A32        1.77621   0.00314   0.00000  -0.00245  -0.00254   1.77367
   A33        2.40950   0.02508   0.00000  -0.00395  -0.00395   2.40555
   A34        1.75993  -0.00448   0.00000   0.01997   0.01988   1.77981
   A35        1.86336   0.01635   0.00000  -0.01514  -0.01519   1.84817
   A36        1.80773  -0.00079   0.00000   0.00711   0.00729   1.81502
   A37        2.63153   0.00427   0.00000  -0.00406  -0.00469   2.62684
   A38        3.04897  -0.00664   0.00000  -0.00187  -0.00265   3.04632
   A39        2.95195   0.02419   0.00000  -0.00532  -0.00529   2.94666
   A40        3.00173   0.01401   0.00000  -0.00612  -0.00608   2.99565
   A41        3.18923   0.00282   0.00000   0.01300   0.01285   3.20208
   A42        3.23475  -0.01640   0.00000   0.03117   0.03084   3.26558
   A43        3.30956  -0.00232   0.00000  -0.01489  -0.01508   3.29448
    D1        0.65240  -0.00987   0.00000   0.01311   0.01302   0.66541
    D2       -2.52576  -0.01384   0.00000   0.00026   0.00026  -2.52550
    D3       -0.29332   0.00261   0.00000   0.01475   0.01483  -0.27849
    D4        2.88171   0.00639   0.00000   0.02664   0.02668   2.90839
    D5        2.42795   0.00554   0.00000   0.01830   0.01827   2.44622
    D6        0.33621  -0.00132   0.00000   0.00915   0.00921   0.34542
    D7       -1.76101   0.00256   0.00000   0.01780   0.01773  -1.74329
    D8       -0.74391   0.00222   0.00000   0.00752   0.00752  -0.73639
    D9       -2.83565  -0.00464   0.00000  -0.00163  -0.00154  -2.83719
   D10        1.35031  -0.00076   0.00000   0.00702   0.00698   1.35729
   D11        1.62623  -0.00961   0.00000   0.01718   0.01687   1.64309
   D12       -2.05430   0.00225   0.00000   0.00689   0.00686  -2.04744
   D13       -0.52677  -0.00088   0.00000   0.03146   0.03136  -0.49541
   D14        1.26622   0.00740   0.00000   0.03297   0.03302   1.29924
   D15        1.11643  -0.00422   0.00000   0.00767   0.00789   1.12432
   D16       -0.67266  -0.01024   0.00000  -0.01686  -0.01649  -0.68915
   D17       -2.42453   0.00303   0.00000  -0.00658  -0.00665  -2.43118
   D18       -0.36247   0.00854   0.00000  -0.00163  -0.00173  -0.36419
   D19        2.01302  -0.00206   0.00000  -0.01515  -0.01524   1.99778
   D20       -2.20810   0.00346   0.00000  -0.01020  -0.01032  -2.21843
   D21       -0.39205  -0.01355   0.00000   0.02175   0.02263  -0.36942
   D22       -2.31792  -0.01235   0.00000  -0.00259  -0.00257  -2.32048
   D23        1.29898  -0.00018   0.00000   0.01166   0.01155   1.31053
   D24       -1.85191  -0.00093   0.00000   0.00667   0.00668  -1.84523
   D25        0.69550   0.00007   0.00000   0.01334   0.01335   0.70885
   D26       -1.18913   0.00070   0.00000   0.01247   0.01246  -1.17667
   D27        0.32397  -0.01138   0.00000  -0.06387  -0.06393   0.26004
   D28        2.56544  -0.00192   0.00000  -0.04287  -0.04275   2.52270
   D29       -1.33271  -0.00390   0.00000  -0.04377  -0.04373  -1.37644
   D30       -1.37249  -0.00802   0.00000   0.01228   0.01222  -1.36026
   D31        0.16088   0.01774   0.00000   0.03831   0.03841   0.19929
   D32        2.26829   0.00389   0.00000   0.02652   0.02637   2.29466
   D33        2.10578  -0.00646   0.00000   0.01598   0.01549   2.12127
   D34        0.30707  -0.00669   0.00000  -0.00557  -0.00575   0.30132
   D35       -2.28364  -0.00009   0.00000   0.01534   0.01504  -2.26860
   D36        2.20084  -0.00032   0.00000  -0.00621  -0.00620   2.19464
   D37        0.45331   0.01615   0.00000   0.08124   0.08133   0.53464
   D38       -1.28976  -0.01146   0.00000   0.04990   0.04982  -1.23994
   D39        1.48718  -0.01171   0.00000  -0.01346  -0.01391   1.47326
   D40       -0.37941  -0.01573   0.00000  -0.02372  -0.02377  -0.40319
   D41       -3.13086   0.00815   0.00000  -0.00899  -0.00943  -3.14029
   D42        1.28573   0.00412   0.00000  -0.01925  -0.01929   1.26645
   D43       -1.08419  -0.00266   0.00000   0.01834   0.01819  -1.06600
   D44        0.84237   0.01313   0.00000   0.01080   0.01077   0.85314
         Item               Value     Threshold  Converged?
 Maximum Force            0.048870     0.000015     NO 
 RMS     Force            0.010883     0.000010     NO 
 Maximum Displacement     0.352349     0.000060     NO 
 RMS     Displacement     0.086170     0.000040     NO 
 Predicted change in Energy=-8.031741D-03
 GradGradGradGradGradGradGradGradGradGradGradGradGradGradGradGradGradGrad

                          Input orientation:                          
 ---------------------------------------------------------------------
 Center     Atomic      Atomic             Coordinates (Angstroms)
 Number     Number       Type             X           Y           Z
 ---------------------------------------------------------------------
      1          6           0        0.156459   -0.413620   -1.096551
      2          8           0       -0.973134   -0.330434   -0.664624
      3          8           0        0.998756   -1.383731   -0.976840
      4          1           0        0.787300   -2.122428   -0.213170
      5          6           0        0.752724    0.717015   -1.974091
      6          9           0        2.028111    0.963430   -1.691740
      7          9           0        0.095693    1.862319   -1.820573
      8          9           0        0.700742    0.414609   -3.270259
      9          8           0       -1.582641    1.892312    1.121608
     10          1           0       -1.964754    1.091103    1.519963
     11          1           0       -1.878905    1.866557    0.204294
     12          8           0        3.245940   -1.817385    0.557282
     13          1           0        2.883724   -0.971848    0.847212
     14          1           0        3.252774   -1.748928   -0.405912
     15          8           0       -2.167430   -0.687531    1.714470
     16          1           0       -1.808889   -0.808554    0.813622
     17          1           0       -2.983901   -1.181837    1.771728
     18          8           0        0.928353    1.024849    0.822463
     19          1           0        0.018421    1.413193    0.942669
     20          1           0        1.533135    1.731989    1.052807
     21          8           0        0.856878   -2.955486    0.938226
     22          1           0        1.843656   -2.958299    0.985572
     23          1           0        0.621149   -2.290554    1.656872
     24          8           0        0.383951   -0.964271    2.579924
     25          1           0       -0.584299   -0.896216    2.589687
     26          1           0        0.668599   -0.205032    2.035386
 ---------------------------------------------------------------------
                    Distance matrix (angstroms):
                    1          2          3          4          5
     1  C    0.000000
     2  O    1.212213   0.000000
     3  O    1.290313   2.257268   0.000000
     4  H    2.024437   2.552289   1.083319   0.000000
     5  C    1.550466   2.406334   2.338413   3.341329   0.000000
     6  F    2.398666   3.425861   2.660793   3.639822   1.329306
     7  F    2.389101   2.699404   3.473363   4.352043   1.329278
     8  F    2.388977   3.185323   2.929609   3.973643   1.331992
     9  O    3.641706   2.915943   4.668998   4.849369   4.051987
    10  H    3.689158   2.788638   4.597958   4.572125   4.442189
    11  H    3.321764   2.530259   4.498931   4.816111   3.604480
    12  O    3.774998   4.637312   2.755253   2.594525   4.364305
    13  H    3.395263   4.191946   2.655168   2.615959   3.918313
    14  H    3.441976   4.465126   2.353705   2.501043   3.845818
    15  O    3.657503   2.685880   4.213380   3.808563   4.909739
    16  H    2.768993   1.764170   3.379267   3.085572   4.081735
    17  H    4.321926   3.271679   4.843237   4.364228   5.621314
    18  O    2.519451   2.768371   3.007275   3.316291   2.818923
    19  H    2.741299   2.570372   3.531056   3.798389   3.087289
    20  H    3.334459   3.672131   3.756692   4.124985   3.286537
    21  O    3.330463   3.578962   2.481536   1.422863   4.688252
    22  H    3.695573   4.190838   2.654087   1.803205   4.843312
    23  H    3.364544   3.431203   2.810935   1.884921   4.716639
    24  O    3.724438   3.573587   3.633800   3.050474   4.868447
    25  H    3.790774   3.325934   3.932409   3.352742   5.021774
    26  H    3.180382   3.162447   3.251436   2.957448   4.114992
                    6          7          8          9         10
     6  F    0.000000
     7  F    2.135143   0.000000
     8  F    2.134206   2.136244   0.000000
     9  O    4.670682   3.387349   5.165843   0.000000
    10  H    5.125847   3.999925   5.523471   0.972950   0.000000
    11  H    4.435691   2.828275   4.564564   0.964313   1.529603
    12  O    3.778114   5.396154   5.109785   6.115187   6.044617
    13  H    3.305095   4.787766   4.862226   5.312921   5.311883
    14  H    3.241920   5.000953   4.404344   6.242850   6.244787
    15  O    5.650708   4.911211   5.855650   2.710914   1.800681
    16  H    4.913179   4.207134   4.946964   2.727769   2.032711
    17  H    6.458951   5.626315   6.445686   3.440433   2.503658
    18  O    2.744897   2.894878   4.144222   2.673401   2.976737
    19  H    3.343838   2.800570   4.383092   1.680765   2.090453
    20  H    2.892789   3.215515   4.595353   3.120656   3.586669
    21  O    4.862758   5.603715   5.393817   5.430103   4.967384
    22  H    4.752051   5.845356   5.549311   5.940239   5.584551
    23  H    4.876593   5.441975   5.621464   4.758105   4.259254
    24  O    4.966529   5.238042   6.018829   3.762212   3.296133
    25  H    5.349166   5.246170   6.140729   3.305727   2.645638
    26  H    4.135825   4.412549   5.341803   3.209661   2.979963
                   11         12         13         14         15
    11  H    0.000000
    12  O    6.321398   0.000000
    13  H    5.581445   0.964465   0.000000
    14  H    6.306997   0.965647   1.519990   0.000000
    15  O    2.981149   5.649799   5.132946   5.916180   0.000000
    16  H    2.744523   5.160886   4.695573   5.290746   0.977101
    17  H    3.601468   6.378850   5.943724   6.630221   0.956160
    18  O    2.995214   3.676931   2.794797   3.821737   3.648533
    19  H    2.085805   4.582799   3.729276   4.720034   3.128364
    20  H    3.518537   3.972066   3.029373   4.147506   4.470577
    21  O    5.592429   2.673576   2.837465   3.000467   3.859094
    22  H    6.143866   1.857826   2.246525   2.320435   4.666528
    23  H    5.063776   2.884877   2.741128   3.387312   3.217013
    24  O    4.333327   3.606919   3.041581   4.214386   2.708346
    25  H    3.872857   4.432826   3.881897   4.942049   1.820950
    26  H    3.759543   3.380408   2.628030   3.875759   2.894625
                   16         17         18         19         20
    16  H    0.000000
    17  H    1.561398   0.000000
    18  O    3.294532   4.590893   0.000000
    19  H    2.879562   4.054067   0.996613   0.000000
    20  H    4.204841   5.423177   0.958575   1.551812   0.000000
    21  O    3.425077   4.311861   3.982659   4.448414   4.737391
    22  H    4.241703   5.203765   4.090214   4.737433   4.701037
    23  H    2.968582   3.773438   3.432566   3.819832   4.168629
    24  O    2.820038   3.470295   2.709546   2.909735   3.304925
    25  H    2.159100   2.551221   3.016900   2.899881   3.708502
    26  H    2.827524   3.790043   1.746786   2.058013   2.337720
                   21         22         23         24         25
    21  O    0.000000
    22  H    0.987917   0.000000
    23  H    1.007052   1.546302   0.000000
    24  O    2.623693   2.940892   1.633192   0.000000
    25  H    3.007475   3.566557   2.065775   0.970687   0.000000
    26  H    2.967188   3.172278   2.120125   0.976724   1.534515
                   26
    26  H    0.000000
 Stoichiometry    C2H13F3O8
 Framework group  C1[X(C2H13F3O8)]
 Deg. of freedom    72
 Full point group                 C1      NOp   1
 Largest Abelian subgroup         C1      NOp   1
 Largest concise Abelian subgroup C1      NOp   1
                         Standard orientation:                         
 ---------------------------------------------------------------------
 Center     Atomic      Atomic             Coordinates (Angstroms)
 Number     Number       Type             X           Y           Z
 ---------------------------------------------------------------------
      1          6           0       -0.644053    0.073199   -0.782226
      2          8           0       -0.053229   -0.913632   -1.165049
      3          8           0       -0.290922    1.311304   -0.867685
      4          1           0        0.750839    1.507555   -1.090842
      5          6           0       -2.049763   -0.046582   -0.139124
      6          9           0       -2.208894    0.772135    0.895976
      7          9           0       -2.289565   -1.277250    0.302386
      8          9           0       -3.016087    0.245306   -1.008157
      9          8           0        0.611211   -2.950155    0.813288
     10          1           0        1.405754   -2.807927    0.270053
     11          1           0       -0.099365   -3.061883    0.171028
     12          8           0        0.716131    3.163425    0.906268
     13          1           0        0.663179    2.331054    1.390570
     14          1           0       -0.145752    3.237510    0.477149
     15          8           0        2.428955   -1.906365   -0.905829
     16          1           0        1.627019   -1.447985   -1.224441
     17          1           0        2.888927   -2.252852   -1.669121
     18          8           0        0.177585   -0.416695    1.548557
     19          1           0        0.311198   -1.381173    1.336033
     20          1           0       -0.083554   -0.398926    2.470705
     21          8           0        2.105422    1.937416   -1.021108
     22          1           0        1.923069    2.708273   -0.430764
     23          1           0        2.474983    1.265155   -0.368694
     24          8           0        2.719781    0.165639    0.813868
     25          1           0        2.917382   -0.636943    0.304900
     26          1           0        1.840665   -0.010784    1.201193
 ---------------------------------------------------------------------
 Rotational constants (GHZ):           0.6675694           0.5311392           0.3848169
 Standard basis: 6-31++G(d,p) (6D, 7F)
 There are   325 symmetry adapted cartesian basis functions of A   symmetry.
 There are   325 symmetry adapted basis functions of A   symmetry.
   325 basis functions,   520 primitive gaussians,   325 cartesian basis functions
    58 alpha electrons       58 beta electrons
       nuclear repulsion energy      1084.7086938439 Hartrees.
 NAtoms=   26 NActive=   26 NUniq=   26 SFac= 1.00D+00 NAtFMM=   60 NAOKFM=F Big=F
 Integral buffers will be    131072 words long.
 Raffenetti 2 integral format.
 Two-electron integral symmetry is turned on.
 Nuclear repulsion after empirical dispersion term =     1084.6898177785 Hartrees.
 One-electron integrals computed using PRISM.
 NBasis=   325 RedAO= T EigKep=  3.17D-05  NBF=   325
 NBsUse=   325 1.00D-06 EigRej= -1.00D+00 NBFU=   325
 Initial guess from the checkpoint file:  "/local_scratch/slurm.5787847/Gau-1028532.chk"
 B after Tr=    -0.000000   -0.000000   -0.000000
         Rot=    0.999922    0.004752   -0.007720    0.008637 Ang=   1.43 deg.
 ExpMin= 3.60D-02 ExpMax= 7.00D+03 ExpMxC= 1.05D+03 IAcc=3 IRadAn=         5 AccDes= 0.00D+00
 Harris functional with IExCor= 4639 and IRadAn=       5 diagonalized for initial guess.
 HarFok:  IExCor= 4639 AccDes= 0.00D+00 IRadAn=         5 IDoV= 1 UseB2=F ITyADJ=14
 ICtDFT=  3500011 ScaDFX=  1.000000  1.000000  1.000000  1.000000
 FoFCou: FMM=F IPFlag=           0 FMFlag=      100000 FMFlg1=           0
         NFxFlg=           0 DoJE=T BraDBF=F KetDBF=T FulRan=T
         wScrn=  0.000000 ICntrl=       500 IOpCl=  0 I1Cent=   200000004 NGrid=           0
         NMat0=    1 NMatS0=      1 NMatT0=    0 NMatD0=    1 NMtDS0=    0 NMtDT0=    0
 Petite list used in FoFCou.
 Requested convergence on RMS density matrix=1.00D-10 within 128 cycles.
 Requested convergence on MAX density matrix=1.00D-08.
 Requested convergence on             energy=1.00D-08.
 No special actions if energy rises.
 SCF Done:  E(RwB97XD) =  -985.225494672     A.U. after   16 cycles
            NFock= 16  Conv=0.90D-10     -V/T= 2.0080
 Calling FoFJK, ICntrl=      2127 FMM=F ISym2X=0 I1Cent= 0 IOpClX= 0 NMat=1 NMatS=1 NMatT=0.
 ***** Axes restored to original set *****
 -------------------------------------------------------------------
 Center     Atomic                   Forces (Hartrees/Bohr)
 Number     Number              X              Y              Z
 -------------------------------------------------------------------
      1        6           0.014009067   -0.006123536   -0.007319820
      2        8          -0.011035366   -0.000899403    0.000587757
      3        8          -0.005378127   -0.004553843    0.001498870
      4        1          -0.000924451    0.004030383   -0.001794367
      5        6           0.001075831    0.007839460   -0.001141591
      6        9           0.012024951   -0.003361962    0.003899167
      7        9          -0.010656522    0.006469618    0.004126241
      8        9          -0.004257597   -0.010001160   -0.010221247
      9        8           0.001203982    0.003055280   -0.001359989
     10        1          -0.002722422    0.001164865    0.001410734
     11        1           0.000396751    0.000872256    0.000512257
     12        8           0.007976855    0.002588022   -0.000922805
     13        1           0.001049329   -0.000620310   -0.000591385
     14        1          -0.000066408    0.000317725    0.002783594
     15        8          -0.000735287    0.000877900   -0.000395602
     16        1          -0.000535984   -0.002550256   -0.002338328
     17        1          -0.003941807   -0.002671087    0.001247544
     18        8          -0.003185217    0.004846911    0.008654857
     19        1           0.003875785    0.001066815   -0.001530365
     20        1           0.003099589    0.002206513   -0.000318221
     21        8           0.006800985    0.007321457    0.001582588
     22        1          -0.011347261   -0.002324880   -0.000590855
     23        1           0.001338950   -0.007558461   -0.004293172
     24        8          -0.000159938   -0.001499344    0.002290094
     25        1          -0.000143981   -0.000750872    0.003014143
     26        1           0.002238292    0.000257911    0.001209901
 -------------------------------------------------------------------
 Cartesian Forces:  Max     0.014009067 RMS     0.004717077

 GradGradGradGradGradGradGradGradGradGradGradGradGradGradGradGradGradGrad
 Berny optimization.
 Using GEDIIS/GDIIS optimizer.
 FormGI is forming the generalized inverse of G from B-inverse, IUseBI=4.
 Internal  Forces:  Max     0.033216518 RMS     0.007561287
 Search for a local minimum.
 Step number   2 out of a maximum of  156
 All quantities printed in internal units (Hartrees-Bohrs-Radians)
 Mixed Optimization -- RFO/linear search
 Update second derivatives using D2CorX and points    1    2
 DE= -7.63D-03 DEPred=-8.03D-03 R= 9.50D-01
 TightC=F SS=  1.41D+00  RLast= 3.42D-01 DXNew= 5.0454D-01 1.0272D+00
 Trust test= 9.50D-01 RLast= 3.42D-01 DXMaxT set to 5.05D-01
 ITU=  1  0
 Use linear search instead of GDIIS.
     Eigenvalues ---   -0.49964  -0.01134  -0.00490  -0.00336  -0.00298
     Eigenvalues ---   -0.00122   0.00008   0.00066   0.00258   0.00382
     Eigenvalues ---    0.00411   0.00681   0.00730   0.00782   0.01027
     Eigenvalues ---    0.01199   0.01268   0.01383   0.01497   0.01660
     Eigenvalues ---    0.01831   0.01858   0.02021   0.02144   0.02259
     Eigenvalues ---    0.02646   0.02813   0.02956   0.03110   0.03411
     Eigenvalues ---    0.03509   0.03742   0.04444   0.04517   0.04831
     Eigenvalues ---    0.05220   0.05676   0.05811   0.06712   0.06794
     Eigenvalues ---    0.07270   0.08468   0.09827   0.10480   0.12403
     Eigenvalues ---    0.14528   0.15093   0.20074   0.21420   0.22473
     Eigenvalues ---    0.24619   0.27131   0.28020   0.35392   0.37602
     Eigenvalues ---    0.40440   0.40842   0.41613   0.42129   0.46955
     Eigenvalues ---    0.47705   0.50473   0.52309   0.53647   0.54882
     Eigenvalues ---    0.54933   0.56258   0.57330   0.57830   0.59243
     Eigenvalues ---    0.78685   0.87228
 RFO step:  Lambda=-5.03014593D-01 EMin=-4.99637338D-01
 I=     1 Eig=   -5.00D-01 Dot1=  2.47D-02
 I=     1 Stepn=  6.00D-01 RXN=   6.00D-01 EDone=F
 I=     2 Eig=   -1.13D-02 Dot1=  5.37D-04
 I=     2 Stepn=  3.00D-01 RXN=   6.71D-01 EDone=F
 I=     3 Eig=   -4.90D-03 Dot1=  2.71D-04
 I=     3 Stepn=  1.50D-01 RXN=   6.87D-01 EDone=F
 Mixed    3 eigenvectors in step.  Raw Step.Grad=  2.55D-02.
 RFO eigenvector is Hessian eigenvector with negative curvature.
 Taking step of  6.00D-01 in eigenvector direction(s).  Step.Grad= -1.86D-03.
 Quartic linear search produced a step of  0.96159.
 Iteration  1 RMS(Cart)=  0.30877625 RMS(Int)=  0.01998008
 Iteration  2 RMS(Cart)=  0.11625791 RMS(Int)=  0.00329607
 Iteration  3 RMS(Cart)=  0.00473363 RMS(Int)=  0.00222367
 Iteration  4 RMS(Cart)=  0.00001262 RMS(Int)=  0.00222367
 Iteration  5 RMS(Cart)=  0.00000008 RMS(Int)=  0.00222367
 Variable       Old X    -DE/DX   Delta X   Delta X   Delta X     New X
                                 (Linear)    (Quad)   (Total)
    R1        2.29075   0.01312   0.00002   0.06906   0.06863   2.35938
    R2        2.43834  -0.00293   0.00738  -0.03241  -0.02387   2.41447
    R3        2.92996   0.00188  -0.00228   0.00241   0.00013   2.93008
    R4        3.33380   0.00514   0.02614  -0.00142   0.02289   3.35669
    R5        2.04718  -0.00508  -0.15416   0.03690  -0.11508   1.93210
    R6        2.68882   0.00080   0.16917  -0.13254   0.03897   2.72779
    R7        2.51202   0.01174   0.00317   0.07297   0.07614   2.58816
    R8        2.51197   0.01132   0.00433   0.06780   0.07212   2.58409
    R9        2.51710   0.01238   0.00827   0.08732   0.09559   2.61269
   R10        1.83861   0.00540   0.00376   0.04101   0.04578   1.88439
   R11        1.82229  -0.00064  -0.00124  -0.00429  -0.00553   1.81676
   R12        3.17619   0.00191   0.01063   0.02913   0.03987   3.21605
   R13        3.40279   0.00664   0.02551   0.04928   0.07577   3.47856
   R14        1.82257  -0.00112  -0.00115  -0.00659  -0.00774   1.81484
   R15        1.82481  -0.00275  -0.00230  -0.01841  -0.02071   1.80410
   R16        3.51078   0.00788   0.08673   0.00158   0.08831   3.59909
   R17        1.84645   0.00910  -0.00089   0.03634   0.03363   1.88009
   R18        1.80688   0.00482   0.00372   0.03565   0.03937   1.84625
   R19        3.44110   0.00487   0.04122   0.02608   0.06563   3.50673
   R20        1.88333  -0.00175  -0.00344  -0.02067  -0.02417   1.85915
   R21        1.81144   0.00351   0.00241   0.02176   0.02417   1.83562
   R22        3.30095   0.00237   0.04441   0.01637   0.05974   3.36068
   R23        1.86689  -0.00235  -0.01681  -0.03127  -0.04808   1.81881
   R24        1.90305  -0.00177  -0.02869  -0.02178  -0.04941   1.85364
   R25        3.08629   0.00647   0.08110  -0.01785   0.06410   3.15039
   R26        1.83433   0.00338  -0.00002   0.02967   0.02877   1.86311
   R27        1.84574   0.00354  -0.00133   0.04029   0.03789   1.88363
    A1        2.24827   0.00017  -0.00294   0.00621   0.00358   2.25186
    A2        2.10597  -0.00313  -0.00300  -0.04884  -0.05214   2.05383
    A3        1.92808   0.00286   0.00556   0.04222   0.04750   1.97557
    A4        2.37664   0.00993   0.04487   0.01140   0.05074   2.42739
    A5        2.03829  -0.00067  -0.02617   0.00754  -0.01393   2.02436
    A6        2.85825   0.01887  -0.00007   0.10027   0.09971   2.95796
    A7        1.96485  -0.00346  -0.00081  -0.04058  -0.04355   1.92130
    A8        1.95287  -0.00658  -0.01248  -0.04955  -0.06478   1.88809
    A9        1.95002  -0.01252  -0.01957  -0.10615  -0.13009   1.81993
   A10        1.86500   0.00911   0.01407   0.07658   0.08968   1.95469
   A11        1.86108   0.00719   0.01087   0.06687   0.07376   1.93484
   A12        1.86367   0.00827   0.01124   0.07037   0.07604   1.93971
   A13        1.82020   0.00316   0.00204   0.02129   0.02260   1.84279
   A14        1.75479  -0.00034   0.01418   0.00072   0.01685   1.77164
   A15        1.75562   0.00351   0.01761   0.01436   0.02981   1.78543
   A16        2.69479   0.01079   0.01876   0.04265   0.06293   2.75772
   A17        1.81353  -0.00052   0.00426  -0.00317   0.00101   1.81454
   A18        1.75749   0.00065  -0.00556   0.00950   0.00389   1.76139
   A19        1.85337   0.00023  -0.00569   0.02336   0.01765   1.87101
   A20        1.55225   0.01786   0.02857   0.07132   0.10157   1.65381
   A21        2.23093   0.00209   0.00893   0.00831   0.01681   2.24774
   A22        1.63811  -0.00680  -0.02289  -0.01796  -0.04121   1.59690
   A23        1.88023  -0.01209  -0.00098  -0.06166  -0.06134   1.81888
   A24        1.68093   0.00787  -0.01334   0.05002   0.03164   1.71257
   A25        2.28413  -0.00005   0.00637  -0.00874  -0.00181   2.28232
   A26        2.72089   0.03322  -0.02443   0.18373   0.15881   2.87971
   A27        1.83341   0.00266   0.00095   0.01973   0.02161   1.85501
   A28        1.62566   0.00415  -0.01176   0.06761   0.05482   1.68048
   A29        2.03349   0.00219   0.01120  -0.00110   0.00940   2.04289
   A30        1.66021   0.00912   0.00159   0.06845   0.05984   1.72005
   A31        1.75121   0.01626   0.02939   0.05880   0.08918   1.84039
   A32        1.77367   0.00208  -0.00244   0.04616   0.03952   1.81319
   A33        2.40555   0.01761  -0.00380   0.19944   0.19565   2.60120
   A34        1.77981  -0.00353   0.01911  -0.03925  -0.02019   1.75961
   A35        1.84817   0.01183  -0.01460   0.07965   0.06346   1.91163
   A36        1.81502  -0.00075   0.00701  -0.00066   0.00721   1.82223
   A37        2.62684   0.00270  -0.00451   0.03760   0.03010   2.65694
   A38        3.04632  -0.00515  -0.00255  -0.04006  -0.04696   2.99936
   A39        2.94666   0.01652  -0.00508   0.06654   0.06245   3.00911
   A40        2.99565   0.00999  -0.00585   0.06663   0.05973   3.05537
   A41        3.20208   0.00201   0.01236   0.01698   0.02732   3.22941
   A42        3.26558  -0.01128   0.02965  -0.12415  -0.09393   3.17165
   A43        3.29448  -0.00214  -0.01450   0.03493   0.02147   3.31595
    D1        0.66541  -0.00705   0.01252  -0.03572  -0.02441   0.64101
    D2       -2.52550  -0.00982   0.00025  -0.04667  -0.04683  -2.57234
    D3       -0.27849   0.00175   0.01426   0.02390   0.03770  -0.24079
    D4        2.90839   0.00442   0.02565   0.03598   0.06154   2.96993
    D5        2.44622   0.00392   0.01757   0.01232   0.02844   2.47466
    D6        0.34542  -0.00070   0.00886  -0.02249  -0.01174   0.33368
    D7       -1.74329   0.00188   0.01705  -0.00519   0.01100  -1.73229
    D8       -0.73639   0.00158   0.00723   0.00277   0.00883  -0.72756
    D9       -2.83719  -0.00304  -0.00148  -0.03204  -0.03135  -2.86854
   D10        1.35729  -0.00046   0.00671  -0.01473  -0.00861   1.34868
   D11        1.64309  -0.00745   0.01622  -0.11313  -0.09884   1.54426
   D12       -2.04744   0.00099   0.00660  -0.07311  -0.06756  -2.11500
   D13       -0.49541  -0.00111   0.03015  -0.08748  -0.05888  -0.55429
   D14        1.29924   0.00508   0.03175  -0.01811   0.01502   1.31426
   D15        1.12432  -0.00270   0.00759  -0.01471  -0.00515   1.11916
   D16       -0.68915  -0.00713  -0.01585  -0.03561  -0.04882  -0.73797
   D17       -2.43118   0.00190  -0.00639   0.02272   0.01594  -2.41524
   D18       -0.36419   0.00588  -0.00166   0.04910   0.04789  -0.31630
   D19        1.99778  -0.00160  -0.01466   0.00100  -0.01415   1.98363
   D20       -2.21843   0.00238  -0.00993   0.02739   0.01781  -2.20062
   D21       -0.36942  -0.00903   0.02176  -0.07725  -0.04837  -0.41779
   D22       -2.32048  -0.00873  -0.00247  -0.05867  -0.06112  -2.38160
   D23        1.31053   0.00012   0.01111  -0.02222  -0.01301   1.29752
   D24       -1.84523  -0.00059   0.00642  -0.01715  -0.01075  -1.85598
   D25        0.70885   0.00021   0.01284  -0.02783  -0.01493   0.69392
   D26       -1.17667   0.00048   0.01198  -0.03473  -0.02280  -1.19947
   D27        0.26004  -0.00843  -0.06148   0.04362  -0.01617   0.24387
   D28        2.52270  -0.00195  -0.04110   0.06623   0.02551   2.54821
   D29       -1.37644  -0.00346  -0.04205   0.05443   0.01117  -1.36527
   D30       -1.36026  -0.00568   0.01175  -0.04332  -0.02997  -1.39023
   D31        0.19929   0.01209   0.03693   0.02993   0.06891   0.26820
   D32        2.29466   0.00274   0.02535  -0.01264   0.01173   2.30639
   D33        2.12127  -0.00471   0.01489  -0.04804  -0.03543   2.08583
   D34        0.30132  -0.00488  -0.00553  -0.02688  -0.03463   0.26669
   D35       -2.26860   0.00001   0.01446  -0.00055   0.01340  -2.25519
   D36        2.19464  -0.00016  -0.00596   0.02062   0.01421   2.20885
   D37        0.53464   0.01167   0.07820  -0.08839  -0.00839   0.52625
   D38       -1.23994  -0.00744   0.04790  -0.17077  -0.12467  -1.36461
   D39        1.47326  -0.00861  -0.01338  -0.01764  -0.03624   1.43703
   D40       -0.40319  -0.01175  -0.02286  -0.03179  -0.05777  -0.46096
   D41       -3.14029   0.00555  -0.00906   0.07748   0.07157  -3.06872
   D42        1.26645   0.00241  -0.01855   0.06332   0.05003   1.31648
   D43       -1.06600  -0.00224   0.01749  -0.01633   0.00311  -1.06288
   D44        0.85314   0.00907   0.01036   0.05589   0.06678   0.91992
         Item               Value     Threshold  Converged?
 Maximum Force            0.033217     0.000015     NO 
 RMS     Force            0.007561     0.000010     NO 
 Maximum Displacement     1.562322     0.000060     NO 
 RMS     Displacement     0.416302     0.000040     NO 
 Predicted change in Energy=-9.363594D-02
 GradGradGradGradGradGradGradGradGradGradGradGradGradGradGradGradGradGrad

                          Input orientation:                          
 ---------------------------------------------------------------------
 Center     Atomic      Atomic             Coordinates (Angstroms)
 Number     Number       Type             X           Y           Z
 ---------------------------------------------------------------------
      1          6           0        0.177427   -0.482001   -1.348479
      2          8           0       -0.975874   -0.402547   -0.876873
      3          8           0        1.069936   -1.373434   -1.145387
      4          1           0        0.904140   -2.001695   -0.355990
      5          6           0        0.601835    0.579464   -2.396013
      6          9           0        1.910650    0.933714   -2.202875
      7          9           0       -0.240650    1.650651   -2.283407
      8          9           0        0.438581   -0.057529   -3.612198
      9          8           0       -1.728667    2.059809    1.488758
     10          1           0       -2.084742    1.146981    1.673998
     11          1           0       -1.916598    2.226967    0.560855
     12          8           0        3.618188   -2.265137    0.664328
     13          1           0        3.500220   -1.333730    0.866506
     14          1           0        3.780271   -2.277970   -0.276413
     15          8           0       -2.237086   -0.683280    1.549952
     16          1           0       -1.830236   -0.738700    0.643737
     17          1           0       -3.046104   -1.226946    1.483366
     18          8           0        0.877940    1.453305    1.424870
     19          1           0       -0.051198    1.773142    1.472936
     20          1           0        1.419204    2.119527    1.879552
     21          8           0        0.901470   -2.797056    0.848599
     22          1           0        1.851517   -2.920849    0.940467
     23          1           0        0.674071   -2.174840    1.572001
     24          8           0        0.289631   -0.956335    2.642849
     25          1           0       -0.691194   -0.928226    2.546835
     26          1           0        0.599678   -0.082060    2.278051
 ---------------------------------------------------------------------
                    Distance matrix (angstroms):
                    1          2          3          4          5
     1  C    0.000000
     2  O    1.248531   0.000000
     3  O    1.277682   2.280364   0.000000
     4  H    1.955152   2.522508   1.022423   0.000000
     5  C    1.550534   2.400270   2.365796   3.303855   0.000000
     6  F    2.395475   3.446142   2.673576   3.611187   1.369596
     7  F    2.365815   2.595095   3.486806   4.285454   1.367444
     8  F    2.317930   3.098665   2.866247   3.820918   1.382576
     9  O    4.259566   3.496585   5.153451   5.179825   4.765932
    10  H    4.111735   3.183955   4.924776   4.792540   4.909660
    11  H    3.920332   3.141078   4.979311   5.165148   4.218986
    12  O    4.366898   5.191333   3.250198   2.911444   5.153234
    13  H    4.083205   4.893045   3.155245   2.946236   4.764974
    14  H    4.165971   5.147686   2.986505   2.890465   4.770753
    15  O    3.777736   2.749354   4.321754   3.903605   5.022413
    16  H    2.839988   1.776284   3.466244   3.173550   4.110061
    17  H    4.354934   3.245954   4.886061   4.425822   5.623180
    18  O    3.453635   3.489819   3.825380   3.887053   3.929246
    19  H    3.619160   3.333204   4.244231   4.301981   4.101229
    20  H    4.327834   4.437921   4.633900   4.716717   4.617396
    21  O    3.272747   3.497906   2.455822   1.443482   4.692353
    22  H    3.740298   4.199845   2.712222   1.850180   4.994596
    23  H    3.411973   3.443881   2.860622   1.949374   4.830790
    24  O    4.020981   3.781088   3.890190   3.234724   5.276957
    25  H    4.015855   3.475508   4.114886   3.481928   5.326987
    26  H    3.672870   3.540992   3.689000   3.273511   4.720645
                    6          7          8          9         10
     6  F    0.000000
     7  F    2.269047   0.000000
     8  F    2.266217   2.268241   0.000000
     9  O    5.304798   4.075639   5.932945   0.000000
    10  H    5.571247   4.394931   5.980123   0.997175   0.000000
    11  H    4.894746   3.351234   5.308499   0.961386   1.560041
    12  O    4.622681   6.238042   5.768198   6.926305   6.722008
    13  H    4.133901   5.729101   5.573250   6.264548   6.164234
    14  H    4.185887   5.969078   5.217730   7.230529   7.066312
    15  O    5.822551   4.911989   5.847953   2.790479   1.840775
    16  H    4.989428   4.099263   4.870780   2.925069   2.163794
    17  H    6.544176   5.508150   6.282940   3.540964   2.568285
    18  O    3.807492   3.878338   5.277092   2.677000   2.988878
    19  H    4.250303   3.763111   5.426769   1.701861   2.137243
    20  H    4.279473   4.506128   5.988365   3.172598   3.642216
    21  O    4.924285   5.558417   5.255282   5.560266   5.015394
    22  H    4.974108   5.972364   5.560732   6.158351   5.707841
    23  H    5.043998   5.507745   5.604853   4.869530   4.319254
    24  O    5.448030   5.598712   6.321048   3.808225   3.316664
    25  H    5.726793   5.494072   6.322040   3.335300   2.647699
    26  H    4.777986   4.951297   5.892503   3.260641   3.013559
                   11         12         13         14         15
    11  H    0.000000
    12  O    7.129064   0.000000
    13  H    6.489523   0.960371   0.000000
    14  H    7.310936   0.954688   1.508735   0.000000
    15  O    3.090398   6.129504   5.814367   6.487466   0.000000
    16  H    2.968082   5.658246   5.368189   5.890145   0.994899
    17  H    3.749176   6.794221   6.576190   7.127472   0.976994
    18  O    3.025644   4.681260   3.867258   5.023972   3.779422
    19  H    2.125457   5.515970   4.757413   5.843961   3.289080
    20  H    3.588604   5.053472   4.157148   5.436985   4.618747
    21  O    5.767592   2.774427   2.982473   3.134102   3.848438
    22  H    6.390837   1.904557   2.289681   2.369426   4.700516
    23  H    5.206715   3.082182   3.031881   3.616040   3.271096
    24  O    4.397221   4.087395   3.688591   4.738499   2.766456
    25  H    3.924407   4.888960   4.533860   5.457703   1.855682
    26  H    3.822567   4.059720   3.460098   4.632869   2.989787
                   16         17         18         19         20
    16  H    0.000000
    17  H    1.556180   0.000000
    18  O    3.570613   4.752399   0.000000
    19  H    3.187773   4.239115   0.983821   0.000000
    20  H    4.500618   5.594177   0.971367   1.564417   0.000000
    21  O    3.426516   4.295523   4.289314   4.709998   5.050120
    22  H    4.290119   5.210637   4.507296   5.092877   5.145306
    23  H    3.032445   3.840060   3.636845   4.015269   4.369371
    24  O    2.921925   3.541858   2.763322   2.989131   3.364445
    25  H    2.226010   2.601115   3.064748   2.976616   3.766675
    26  H    3.001107   3.903078   1.778397   2.124529   2.382732
                   21         22         23         24         25
    21  O    0.000000
    22  H    0.962472   0.000000
    23  H    0.980905   1.530275   0.000000
    24  O    2.642335   3.032640   1.667113   0.000000
    25  H    2.985483   3.607816   2.090047   0.985913   0.000000
    26  H    3.083118   3.378602   2.209925   0.996777   1.566714
                   26
    26  H    0.000000
 Stoichiometry    C2H13F3O8
 Framework group  C1[X(C2H13F3O8)]
 Deg. of freedom    72
 Full point group                 C1      NOp   1
 Largest Abelian subgroup         C1      NOp   1
 Largest concise Abelian subgroup C1      NOp   1
                         Standard orientation:                         
 ---------------------------------------------------------------------
 Center     Atomic      Atomic             Coordinates (Angstroms)
 Number     Number       Type             X           Y           Z
 ---------------------------------------------------------------------
      1          6           0       -0.958145    0.031060   -0.658433
      2          8           0       -0.263595   -0.858756   -1.191965
      3          8           0       -0.781644    1.296492   -0.656621
      4          1           0        0.138357    1.620944   -0.962689
      5          6           0       -2.273255   -0.403043    0.038843
      6          9           0       -2.461952    0.326192    1.182698
      7          9           0       -2.198597   -1.744551    0.293178
      8          9           0       -3.259142   -0.125805   -0.889964
      9          8           0        1.641701   -3.013238    0.796542
     10          1           0        2.090146   -2.652990   -0.017998
     11          1           0        0.767148   -3.290069    0.508817
     12          8           0        0.545481    3.825052    0.895445
     13          1           0        0.569537    3.113889    1.540410
     14          1           0       -0.383320    3.927256    0.699709
     15          8           0        2.390221   -1.530827   -1.445990
     16          1           0        1.447410   -1.218689   -1.505169
     17          1           0        2.625070   -1.760568   -2.366089
     18          8           0        1.114163   -0.685956    2.009716
     19          1           0        1.304551   -1.584924    1.658272
     20          1           0        1.283690   -0.725564    2.965355
     21          8           0        1.451005    2.189869   -1.154835
     22          1           0        1.347861    2.975491   -0.608473
     23          1           0        2.060386    1.621528   -0.637325
     24          8           0        2.911050    0.543865    0.308338
     25          1           0        3.037303   -0.199822   -0.326496
     26          1           0        2.310420    0.170881    1.010969
 ---------------------------------------------------------------------
 Rotational constants (GHZ):           0.5503104           0.4573678           0.3306725
 Standard basis: 6-31++G(d,p) (6D, 7F)
 There are   325 symmetry adapted cartesian basis functions of A   symmetry.
 There are   325 symmetry adapted basis functions of A   symmetry.
   325 basis functions,   520 primitive gaussians,   325 cartesian basis functions
    58 alpha electrons       58 beta electrons
       nuclear repulsion energy      1018.1662966224 Hartrees.
 NAtoms=   26 NActive=   26 NUniq=   26 SFac= 1.00D+00 NAtFMM=   60 NAOKFM=F Big=F
 Integral buffers will be    131072 words long.
 Raffenetti 2 integral format.
 Two-electron integral symmetry is turned on.
 Nuclear repulsion after empirical dispersion term =     1018.1515320144 Hartrees.
 One-electron integrals computed using PRISM.
 NBasis=   325 RedAO= T EigKep=  4.79D-05  NBF=   325
 NBsUse=   325 1.00D-06 EigRej= -1.00D+00 NBFU=   325
 Initial guess from the checkpoint file:  "/local_scratch/slurm.5787847/Gau-1028532.chk"
 B after Tr=     0.000000   -0.000000    0.000000
         Rot=    0.993659   -0.015750   -0.076299   -0.081073 Ang= -12.91 deg.
 ExpMin= 3.60D-02 ExpMax= 7.00D+03 ExpMxC= 1.05D+03 IAcc=3 IRadAn=         5 AccDes= 0.00D+00
 Harris functional with IExCor= 4639 and IRadAn=       5 diagonalized for initial guess.
 HarFok:  IExCor= 4639 AccDes= 0.00D+00 IRadAn=         5 IDoV= 1 UseB2=F ITyADJ=14
 ICtDFT=  3500011 ScaDFX=  1.000000  1.000000  1.000000  1.000000
 FoFCou: FMM=F IPFlag=           0 FMFlag=      100000 FMFlg1=           0
         NFxFlg=           0 DoJE=T BraDBF=F KetDBF=T FulRan=T
         wScrn=  0.000000 ICntrl=       500 IOpCl=  0 I1Cent=   200000004 NGrid=           0
         NMat0=    1 NMatS0=      1 NMatT0=    0 NMatD0=    1 NMtDS0=    0 NMtDT0=    0
 Petite list used in FoFCou.
 Requested convergence on RMS density matrix=1.00D-10 within 128 cycles.
 Requested convergence on MAX density matrix=1.00D-08.
 Requested convergence on             energy=1.00D-08.
 No special actions if energy rises.
 SCF Done:  E(RwB97XD) =  -985.221496836     A.U. after   17 cycles
            NFock= 17  Conv=0.88D-10     -V/T= 2.0086
 Calling FoFJK, ICntrl=      2127 FMM=F ISym2X=0 I1Cent= 0 IOpClX= 0 NMat=1 NMatS=1 NMatT=0.
 ***** Axes restored to original set *****
 -------------------------------------------------------------------
 Center     Atomic                   Forces (Hartrees/Bohr)
 Number     Number              X              Y              Z
 -------------------------------------------------------------------
      1        6          -0.045283764    0.011435930    0.014306058
      2        8           0.039059428   -0.004821059   -0.010292149
      3        8           0.011179119    0.009819745   -0.014305820
      4        1          -0.008125219   -0.011064876    0.014076504
      5        6          -0.006727592   -0.013465436    0.008411172
      6        9          -0.033413812    0.001227277   -0.015454591
      7        9           0.031051097   -0.019147927   -0.015106682
      8        9           0.009090852    0.029490766    0.018598473
      9        8          -0.005039479   -0.017624318    0.004589192
     10        1           0.004310655    0.018132794   -0.005214209
     11        1          -0.002602752   -0.000602089   -0.001144464
     12        8          -0.000791385    0.000524105    0.005022707
     13        1           0.000277563    0.002510483    0.002963325
     14        1           0.002363493   -0.002234489   -0.008627333
     15        8          -0.010504313   -0.009803121   -0.018737661
     16        1          -0.002123455    0.000475803    0.011218531
     17        1           0.011834335    0.009180788    0.005038938
     18        8           0.009334986    0.005626228    0.005678443
     19        1          -0.000377181    0.002680280   -0.000457053
     20        1          -0.006358693   -0.007722274   -0.005324786
     21        8          -0.005145101   -0.004511168   -0.009035485
     22        1           0.011077692   -0.004923357    0.002256425
     23        1          -0.004702179    0.005614034    0.009387830
     24        8          -0.008362269    0.013103955   -0.006956250
     25        1           0.014018285   -0.000424130    0.002886312
     26        1          -0.004040312   -0.013477944    0.006222572
 -------------------------------------------------------------------
 Cartesian Forces:  Max     0.045283764 RMS     0.012714938

 GradGradGradGradGradGradGradGradGradGradGradGradGradGradGradGradGradGrad
 Berny optimization.
 Using GEDIIS/GDIIS optimizer.
 FormGI is forming the generalized inverse of G from B-inverse, IUseBI=4.
 Internal  Forces:  Max     0.040415365 RMS     0.009655468
 Search for a local minimum.
 Step number   3 out of a maximum of  156
 All quantities printed in internal units (Hartrees-Bohrs-Radians)
 Mixed Optimization -- RFO/linear search
 Update second derivatives using D2CorX and points    1    3    2
 ITU=  0  1  0
 Use linear search instead of GDIIS.
     Eigenvalues ---   -0.01145  -0.00489  -0.00334  -0.00298  -0.00121
     Eigenvalues ---    0.00008   0.00066   0.00258   0.00382   0.00410
     Eigenvalues ---    0.00680   0.00729   0.00780   0.01024   0.01201
     Eigenvalues ---    0.01265   0.01378   0.01497   0.01659   0.01834
     Eigenvalues ---    0.01874   0.02099   0.02147   0.02311   0.02640
     Eigenvalues ---    0.02816   0.02947   0.03106   0.03405   0.03567
     Eigenvalues ---    0.03739   0.04430   0.04772   0.04855   0.05208
     Eigenvalues ---    0.05659   0.05836   0.06747   0.07005   0.07268
     Eigenvalues ---    0.08430   0.09983   0.10467   0.12304   0.14429
     Eigenvalues ---    0.15046   0.20026   0.20263   0.21685   0.22667
     Eigenvalues ---    0.25748   0.27186   0.27993   0.35794   0.37743
     Eigenvalues ---    0.40435   0.40864   0.41636   0.42659   0.47455
     Eigenvalues ---    0.47703   0.50539   0.52925   0.54016   0.54889
     Eigenvalues ---    0.54938   0.56813   0.57829   0.59232   0.60479
     Eigenvalues ---    0.81025   0.90777
 RFO step:  Lambda=-1.69808238D-02 EMin=-1.14542215D-02
 Quartic linear search produced a step of -0.61513.
 Maximum step size (   0.505) exceeded in Quadratic search.
    -- Step size scaled by   0.918
 Iteration  1 RMS(Cart)=  0.34731406 RMS(Int)=  0.06537628
 Iteration  2 RMS(Cart)=  0.20335671 RMS(Int)=  0.02752297
 Iteration  3 RMS(Cart)=  0.08839323 RMS(Int)=  0.00501746
 Iteration  4 RMS(Cart)=  0.00795056 RMS(Int)=  0.00293093
 Iteration  5 RMS(Cart)=  0.00005166 RMS(Int)=  0.00293083
 Iteration  6 RMS(Cart)=  0.00000001 RMS(Int)=  0.00293083
 Variable       Old X    -DE/DX   Delta X   Delta X   Delta X     New X
                                 (Linear)    (Quad)   (Total)
    R1        2.35938  -0.04042  -0.04222   0.01078  -0.03112   2.32827
    R2        2.41447   0.00719   0.01468  -0.02417  -0.00955   2.40492
    R3        2.93008   0.00110  -0.00008   0.00366   0.00358   2.93366
    R4        3.35669  -0.00049  -0.01408  -0.00282  -0.01672   3.33997
    R5        1.93210   0.02045   0.07079   0.17706   0.24759   2.17969
    R6        2.72779   0.00189  -0.02397  -0.26085  -0.28490   2.44289
    R7        2.58816  -0.03379  -0.04683   0.00327  -0.04357   2.54459
    R8        2.58409  -0.03537  -0.04437   0.00680  -0.03757   2.54652
    R9        2.61269  -0.03102  -0.05880  -0.00263  -0.06143   2.55126
   R10        1.88439  -0.01900  -0.02816  -0.00258  -0.03088   1.85350
   R11        1.81676   0.00151   0.00340   0.00113   0.00453   1.82129
   R12        3.21605   0.00215  -0.02452  -0.00847  -0.03372   3.18233
   R13        3.47856   0.00009  -0.04661   0.02032  -0.02613   3.45243
   R14        1.81484   0.00303   0.00476   0.00209   0.00685   1.82169
   R15        1.80410   0.00893   0.01274   0.00624   0.01898   1.82308
   R16        3.59909   0.00209  -0.05432   0.09679   0.04247   3.64156
   R17        1.88009  -0.01193  -0.02069   0.00331  -0.01757   1.86252
   R18        1.84625  -0.01525  -0.02422  -0.00213  -0.02635   1.81990
   R19        3.50673   0.00300  -0.04037   0.02344  -0.01709   3.48964
   R20        1.85915   0.00319   0.01487   0.00669   0.02081   1.87996
   R21        1.83562  -0.01133  -0.01487  -0.00041  -0.01528   1.82033
   R22        3.36068   0.00055  -0.03675  -0.02802  -0.06467   3.29602
   R23        1.81881   0.01345   0.02958   0.01003   0.03961   1.85842
   R24        1.85364   0.01092   0.03039   0.01523   0.04604   1.89969
   R25        3.15039  -0.00046  -0.03943  -0.02460  -0.06326   3.08713
   R26        1.86311  -0.01235  -0.01770  -0.00386  -0.02146   1.84165
   R27        1.88363  -0.01480  -0.02331  -0.00394  -0.02715   1.85649
    A1        2.25186  -0.00102  -0.00220   0.00537  -0.00309   2.24877
    A2        2.05383   0.00455   0.03207  -0.01825   0.01671   2.07054
    A3        1.97557  -0.00353  -0.02922   0.01423  -0.01205   1.96352
    A4        2.42739   0.00750  -0.03121   0.07474   0.03346   2.46085
    A5        2.02436  -0.00161   0.00857   0.02052   0.01747   2.04183
    A6        2.95796   0.00025  -0.06134   0.07733   0.02076   2.97872
    A7        1.92130   0.01751   0.02679  -0.00490   0.02225   1.94354
    A8        1.88809   0.02449   0.03985   0.00181   0.04193   1.93002
    A9        1.81993   0.02858   0.08002   0.02390   0.10419   1.92412
   A10        1.95469  -0.02312  -0.05517  -0.01341  -0.06824   1.88645
   A11        1.93484  -0.02059  -0.04537  -0.00222  -0.04725   1.88759
   A12        1.93971  -0.02140  -0.04677  -0.00254  -0.04914   1.89056
   A13        1.84279  -0.00111  -0.01390  -0.01128  -0.02381   1.81898
   A14        1.77164   0.00012  -0.01036   0.02557   0.01380   1.78544
   A15        1.78543   0.00226  -0.01834  -0.00654  -0.02516   1.76027
   A16        2.75772  -0.00173  -0.03871   0.02590  -0.01119   2.74653
   A17        1.81454   0.00250  -0.00062  -0.00554  -0.00614   1.80840
   A18        1.76139   0.00000  -0.00240   0.02281   0.01965   1.78103
   A19        1.87101   0.00049  -0.01085  -0.07994  -0.09097   1.78004
   A20        1.65381  -0.00408  -0.06248   0.04217  -0.01821   1.63561
   A21        2.24774  -0.00085  -0.01034   0.00996  -0.00105   2.24669
   A22        1.59690   0.00224   0.02535  -0.03168  -0.00615   1.59075
   A23        1.81888   0.00346   0.03773   0.00151   0.04206   1.86094
   A24        1.71257   0.00127  -0.01946  -0.00760  -0.03439   1.67818
   A25        2.28232  -0.00231   0.00111   0.00084   0.00368   2.28600
   A26        2.87971  -0.00621  -0.09769  -0.04834  -0.14288   2.73682
   A27        1.85501  -0.00019  -0.01329  -0.01003  -0.02123   1.83379
   A28        1.68048   0.00015  -0.03372  -0.07679  -0.11078   1.56969
   A29        2.04289   0.00050  -0.00578   0.06212   0.05371   2.09660
   A30        1.72005   0.00404  -0.03681   0.04090   0.01504   1.73508
   A31        1.84039  -0.00447  -0.05486   0.11284   0.05429   1.89469
   A32        1.81319   0.00249  -0.02431  -0.07638  -0.09807   1.71512
   A33        2.60120   0.00098  -0.12035  -0.14740  -0.26775   2.33345
   A34        1.75961  -0.00057   0.01242   0.04493   0.05946   1.81908
   A35        1.91163  -0.00164  -0.03903  -0.03701  -0.07692   1.83471
   A36        1.82223   0.00087  -0.00443  -0.00587  -0.00590   1.81633
   A37        2.65694  -0.00042  -0.01852  -0.06526  -0.09340   2.56354
   A38        2.99936  -0.00072   0.02889   0.01940   0.04496   3.04432
   A39        3.00911  -0.00693  -0.03841   0.05051   0.00719   3.01630
   A40        3.05537  -0.00254  -0.03674  -0.04243  -0.08256   2.97282
   A41        3.22941   0.00282  -0.01681   0.01904   0.00260   3.23201
   A42        3.17165   0.00163   0.05778   0.15850   0.21377   3.38542
   A43        3.31595  -0.00069  -0.01321  -0.12813  -0.14318   3.17277
    D1        0.64101   0.00131   0.01501  -0.06277  -0.05144   0.58956
    D2       -2.57234   0.00110   0.02881  -0.03730  -0.01082  -2.58315
    D3       -0.24079   0.00118  -0.02319  -0.09294  -0.11583  -0.35662
    D4        2.96993   0.00112  -0.03786  -0.11639  -0.15539   2.81454
    D5        2.47466  -0.00049  -0.01750   0.00256  -0.01540   2.45926
    D6        0.33368   0.00133   0.00722   0.02101   0.02784   0.36152
    D7       -1.73229  -0.00005  -0.00677   0.01089   0.00359  -1.72869
    D8       -0.72756  -0.00063  -0.00543   0.02396   0.01899  -0.70857
    D9       -2.86854   0.00119   0.01928   0.04242   0.06223  -2.80631
   D10        1.34868  -0.00019   0.00530   0.03229   0.03799   1.38666
   D11        1.54426   0.00141   0.06080   0.26335   0.31920   1.86346
   D12       -2.11500  -0.00190   0.04156   0.25056   0.29203  -1.82298
   D13       -0.55429  -0.00245   0.03622   0.09722   0.13298  -0.42131
   D14        1.31426   0.00047  -0.00924   0.05687   0.04623   1.36048
   D15        1.11916   0.00131   0.00317  -0.00787  -0.00411   1.11505
   D16       -0.73797  -0.00084   0.03003  -0.00646   0.02531  -0.71266
   D17       -2.41524  -0.00019  -0.00980  -0.02365  -0.03494  -2.45018
   D18       -0.31630   0.00001  -0.02946  -0.00212  -0.02882  -0.34512
   D19        1.98363   0.00062   0.00870  -0.01905  -0.01175   1.97188
   D20       -2.20062   0.00082  -0.01095   0.00247  -0.00563  -2.20625
   D21       -0.41779  -0.00021   0.02976   0.02681   0.05978  -0.35801
   D22       -2.38160  -0.00085   0.03759  -0.01759   0.01986  -2.36174
   D23        1.29752   0.00110   0.00800   0.01801   0.02420   1.32171
   D24       -1.85598  -0.00116   0.00661   0.00498   0.01081  -1.84517
   D25        0.69392   0.00165   0.00919   0.12812   0.13708   0.83100
   D26       -1.19947  -0.00122   0.01402   0.14978   0.16403  -1.03543
   D27        0.24387   0.00096   0.00995  -0.27421  -0.26562  -0.02176
   D28        2.54821  -0.00047  -0.01569  -0.24533  -0.26005   2.28816
   D29       -1.36527  -0.00083  -0.00687  -0.24756  -0.25439  -1.61967
   D30       -1.39023   0.00038   0.01843   0.05439   0.07056  -1.31967
   D31        0.26820  -0.00337  -0.04239   0.09211   0.05028   0.31848
   D32        2.30639   0.00160  -0.00722   0.08690   0.07760   2.38399
   D33        2.08583  -0.00088   0.02180   0.00413   0.02182   2.10765
   D34        0.26669   0.00018   0.02130  -0.05475  -0.03107   0.23561
   D35       -2.25519  -0.00044  -0.00825  -0.01310  -0.02561  -2.28080
   D36        2.20885   0.00062  -0.00874  -0.07198  -0.07850   2.13034
   D37        0.52625  -0.00146   0.00516   0.51396   0.51684   1.04309
   D38       -1.36461   0.00141   0.07669   0.40027   0.47925  -0.88537
   D39        1.43703  -0.00256   0.02229  -0.08545  -0.06617   1.37085
   D40       -0.46096  -0.00191   0.03554  -0.10209  -0.06345  -0.52441
   D41       -3.06872  -0.00012  -0.04402  -0.04622  -0.09831   3.11616
   D42        1.31648   0.00052  -0.03078  -0.06286  -0.09558   1.22090
   D43       -1.06288   0.00054  -0.00192   0.04361   0.03946  -1.02343
   D44        0.91992  -0.00116  -0.04108   0.01807  -0.02462   0.89531
         Item               Value     Threshold  Converged?
 Maximum Force            0.040415     0.000015     NO 
 RMS     Force            0.009655     0.000010     NO 
 Maximum Displacement     2.751142     0.000060     NO 
 RMS     Displacement     0.554612     0.000040     NO 
 Predicted change in Energy=-1.092850D-02
 GradGradGradGradGradGradGradGradGradGradGradGradGradGradGradGradGradGrad

                          Input orientation:                          
 ---------------------------------------------------------------------
 Center     Atomic      Atomic             Coordinates (Angstroms)
 Number     Number       Type             X           Y           Z
 ---------------------------------------------------------------------
      1          6           0        0.077148   -0.569177   -1.388533
      2          8           0       -0.991941   -0.421764   -0.794142
      3          8           0        0.887937   -1.548984   -1.341777
      4          1           0        0.815663   -2.244910   -0.424773
      5          6           0        0.539846    0.538408   -2.373010
      6          9           0        1.868332    0.742717   -2.292052
      7          9           0       -0.079966    1.703531   -2.100527
      8          9           0        0.244890    0.187647   -3.642911
      9          8           0       -1.225008    1.939707    1.335170
     10          1           0       -1.701069    1.129323    1.615662
     11          1           0       -1.473041    2.051958    0.410639
     12          8           0        3.036916   -1.324440    1.117373
     13          1           0        2.548486   -0.814668    1.773769
     14          1           0        2.914699   -0.822129    0.302844
     15          8           0       -2.145197   -0.642667    1.638739
     16          1           0       -1.775075   -0.812936    0.741280
     17          1           0       -3.020338   -1.044258    1.656596
     18          8           0        1.241696    0.941259    1.079465
     19          1           0        0.357971    1.388195    1.174165
     20          1           0        1.882071    1.579710    1.411438
     21          8           0        0.909181   -2.927759    0.668889
     22          1           0        1.874102   -2.834839    0.834508
     23          1           0        0.576675   -2.360768    1.429500
     24          8           0        0.361643   -1.177684    2.535325
     25          1           0       -0.604513   -1.054687    2.569653
     26          1           0        0.691302   -0.359561    2.102738
 ---------------------------------------------------------------------
                    Distance matrix (angstroms):
                    1          2          3          4          5
     1  C    0.000000
     2  O    1.232065   0.000000
     3  O    1.272630   2.259308   0.000000
     4  H    2.069376   2.593786   1.153444   0.000000
     5  C    1.552426   2.400235   2.354105   3.408600   0.000000
     6  F    2.397029   3.432333   2.667600   3.677058   1.346540
     7  F    2.386801   2.656166   3.477267   4.381835   1.347563
     8  F    2.383934   3.164904   2.953746   4.074251   1.350068
     9  O    3.925388   3.188234   4.878684   4.977224   4.339234
    10  H    3.882286   2.952268   4.756335   4.677901   4.613066
    11  H    3.537013   2.793252   4.648867   4.939550   3.753831
    12  O    3.950976   4.549770   3.273523   2.856474   4.678496
    13  H    4.020937   4.391260   3.606005   3.143542   4.802210
    14  H    3.313071   4.077439   2.709403   2.638122   3.827686
    15  O    3.756141   2.701426   4.347963   3.948664   4.969760
    16  H    2.833064   1.767437   3.460133   3.181532   4.108988
    17  H    4.369546   3.241605   4.951727   4.526429   5.605128
    18  O    3.119071   3.218287   3.491256   3.549071   3.546049
    19  H    3.236911   2.995404   3.903569   3.995690   3.652077
    20  H    3.964253   4.138892   4.284533   4.374542   4.148243
    21  O    3.238545   3.469112   2.438083   1.292720   4.626431
    22  H    3.647489   4.085295   2.713330   1.747598   4.842231
    23  H    3.376483   3.341389   2.904454   1.873197   4.781805
    24  O    3.980940   3.672731   3.930238   3.179196   5.202737
    25  H    4.045692   3.444678   4.215569   3.521380   5.317652
    26  H    3.551070   3.350984   3.649394   3.155680   4.567451
                    6          7          8          9         10
     6  F    0.000000
     7  F    2.180759   0.000000
     8  F    2.183687   2.186866   0.000000
     9  O    4.915108   3.629176   5.478286   0.000000
    10  H    5.306629   4.094844   5.685605   0.980832   0.000000
    11  H    4.492597   2.892752   4.781026   0.963784   1.534709
    12  O    4.154865   5.407258   5.722073   5.372718   5.358894
    13  H    4.406694   5.316037   5.970897   4.692357   4.675769
    14  H    3.205793   4.595994   4.869960   5.082382   5.180441
    15  O    5.786088   4.873595   5.856429   2.758180   1.826945
    16  H    4.989546   4.157146   4.929762   2.869203   2.131288
    17  H    6.533314   5.505643   6.345398   3.497223   2.542951
    18  O    3.434999   3.527067   4.884915   2.673372   2.997122
    19  H    3.835686   3.318860   4.965715   1.684017   2.121693
    20  H    3.796917   4.024775   5.492235   3.128795   3.617106
    21  O    4.812435   5.486066   5.360845   5.356391   4.916269
    22  H    4.751243   5.747139   5.642432   5.714144   5.395056
    23  H    5.014972   5.423172   5.686287   4.663588   4.171751
    24  O    5.409400   5.476088   6.328377   3.698102   3.228443
    25  H    5.742978   5.449174   6.392248   3.297781   2.623440
    26  H    4.681303   4.745381   5.788887   3.089991   2.859626
                   11         12         13         14         15
    11  H    0.000000
    12  O    5.677962   0.000000
    13  H    5.123315   0.963995   0.000000
    14  H    5.246357   0.964734   1.515845   0.000000
    15  O    3.036614   5.252707   4.698774   5.236350   0.000000
    16  H    2.899684   4.853693   4.445134   4.710232   0.985604
    17  H    3.678735   6.087658   5.574786   6.091522   0.963050
    18  O    3.008452   2.890959   2.296309   2.551786   3.780562
    19  H    2.091927   3.812920   3.163936   3.490213   3.256698
    20  H    3.532902   3.139145   2.511661   2.839741   4.605379
    21  O    5.526234   2.701671   2.893654   2.930831   3.935921
    22  H    5.938335   1.927032   2.327680   2.327340   4.648351
    23  H    4.971073   2.687785   2.529227   3.017138   3.225560
    24  O    4.279129   3.031371   2.343935   3.410056   2.715576
    25  H    3.881615   3.929617   3.260743   4.192536   1.846637
    26  H    3.655545   2.721000   1.940226   2.897772   2.888108
                   16         17         18         19         20
    16  H    0.000000
    17  H    1.562688   0.000000
    18  O    3.506062   4.737118   0.000000
    19  H    3.095521   4.190768   0.994832   0.000000
    20  H    4.421378   5.565871   0.963279   1.554303   0.000000
    21  O    3.418032   4.468138   3.904925   4.380251   4.670672
    22  H    4.172921   5.276130   3.836516   4.499782   4.452096
    23  H    2.898302   3.837091   3.386467   3.764008   4.151115
    24  O    2.813752   3.496821   2.717340   2.904566   3.343359
    25  H    2.184401   2.582633   3.100475   2.973455   3.803237
    26  H    2.853442   3.800542   1.744177   2.006991   2.378361
                   21         22         23         24         25
    21  O    0.000000
    22  H    0.983431   0.000000
    23  H    1.005270   1.504020   0.000000
    24  O    2.616514   2.815399   1.633639   0.000000
    25  H    3.067991   3.510442   2.097856   0.974558   0.000000
    26  H    2.949413   3.022321   2.114526   0.982410   1.542837
                   26
    26  H    0.000000
 Stoichiometry    C2H13F3O8
 Framework group  C1[X(C2H13F3O8)]
 Deg. of freedom    72
 Full point group                 C1      NOp   1
 Largest Abelian subgroup         C1      NOp   1
 Largest concise Abelian subgroup C1      NOp   1
                         Standard orientation:                         
 ---------------------------------------------------------------------
 Center     Atomic      Atomic             Coordinates (Angstroms)
 Number     Number       Type             X           Y           Z
 ---------------------------------------------------------------------
      1          6           0       -0.923569    0.168540   -0.786452
      2          8           0       -0.327757   -0.842892   -1.160614
      3          8           0       -0.619406    1.389813   -0.975033
      4          1           0        0.479426    1.620857   -1.238890
      5          6           0       -2.254122    0.001590   -0.004286
      6          9           0       -2.353136    0.901337    0.992620
      7          9           0       -2.335297   -1.230758    0.534839
      8          9           0       -3.307069    0.173043   -0.831685
      9          8           0        0.907108   -2.776352    1.053358
     10          1           0        1.478431   -2.696282    0.260130
     11          1           0        0.021034   -2.901077    0.695315
     12          8           0        1.443434    2.564770    1.278879
     13          1           0        1.930230    1.776586    1.545490
     14          1           0        0.520939    2.284630    1.314024
     15          8           0        2.124880   -1.968326   -1.285804
     16          1           0        1.308268   -1.443173   -1.455432
     17          1           0        2.345741   -2.409191   -2.113043
     18          8           0        0.799640   -0.207587    1.786034
     19          1           0        0.811389   -1.182605    1.588820
     20          1           0        0.847733   -0.145687    2.746118
     21          8           0        1.726540    1.947065   -1.335948
     22          1           0        1.773436    2.618495   -0.618926
     23          1           0        2.279669    1.230235   -0.899174
     24          8           0        2.942954    0.179165    0.161052
     25          1           0        3.012287   -0.654171   -0.339456
     26          1           0        2.237949    0.002752    0.822094
 ---------------------------------------------------------------------
 Rotational constants (GHZ):           0.6814399           0.4585854           0.3799466
 Standard basis: 6-31++G(d,p) (6D, 7F)
 There are   325 symmetry adapted cartesian basis functions of A   symmetry.
 There are   325 symmetry adapted basis functions of A   symmetry.
   325 basis functions,   520 primitive gaussians,   325 cartesian basis functions
    58 alpha electrons       58 beta electrons
       nuclear repulsion energy      1060.1685188124 Hartrees.
 NAtoms=   26 NActive=   26 NUniq=   26 SFac= 1.00D+00 NAtFMM=   60 NAOKFM=F Big=F
 Integral buffers will be    131072 words long.
 Raffenetti 2 integral format.
 Two-electron integral symmetry is turned on.
 Nuclear repulsion after empirical dispersion term =     1060.1505354370 Hartrees.
 One-electron integrals computed using PRISM.
 NBasis=   325 RedAO= T EigKep=  4.19D-05  NBF=   325
 NBsUse=   325 1.00D-06 EigRej= -1.00D+00 NBFU=   325
 Lowest energy guess from the checkpoint file:  "/local_scratch/slurm.5787847/Gau-1028532.chk"
 B after Tr=     0.000000    0.000000   -0.000000
         Rot=    0.997082   -0.002505   -0.075383    0.011770 Ang=  -8.76 deg.
 B after Tr=     0.000000    0.000000   -0.000000
         Rot=    0.995492    0.021744    0.003276    0.092262 Ang=  10.88 deg.
 Requested convergence on RMS density matrix=1.00D-10 within 128 cycles.
 Requested convergence on MAX density matrix=1.00D-08.
 Requested convergence on             energy=1.00D-08.
 No special actions if energy rises.
 SCF Done:  E(RwB97XD) =  -985.228992039     A.U. after   18 cycles
            NFock= 18  Conv=0.42D-10     -V/T= 2.0084
 Calling FoFJK, ICntrl=      2127 FMM=F ISym2X=0 I1Cent= 0 IOpClX= 0 NMat=1 NMatS=1 NMatT=0.
 ***** Axes restored to original set *****
 -------------------------------------------------------------------
 Center     Atomic                   Forces (Hartrees/Bohr)
 Number     Number              X              Y              Z
 -------------------------------------------------------------------
      1        6          -0.011106936    0.001786032    0.004395458
      2        8           0.008941083    0.000102891   -0.002507810
      3        8           0.006441286   -0.007749837    0.008300418
      4        1          -0.005811590    0.004793044   -0.003976574
      5        6           0.000525609    0.003422727   -0.001636457
      6        9          -0.008216335   -0.000108592   -0.001394139
      7        9           0.004385079   -0.006194569   -0.003598592
      8        9           0.001704925    0.003265163    0.007226022
      9        8          -0.000606725   -0.005334754   -0.000051633
     10        1           0.000198224    0.005776242   -0.001642137
     11        1          -0.001010242    0.000618669   -0.000204814
     12        8           0.004080032    0.000647181   -0.000676438
     13        1           0.003657951   -0.002152834   -0.000800900
     14        1           0.000432227   -0.000113068   -0.000060110
     15        8          -0.002381579   -0.004156429   -0.005742064
     16        1          -0.002427744    0.001874887    0.002066084
     17        1           0.001762540    0.001636624    0.001518882
     18        8          -0.001403409    0.005100948    0.004066454
     19        1           0.002759864    0.000843330   -0.002896978
     20        1          -0.000489721   -0.000350341   -0.001631641
     21        8           0.007837456    0.003026152    0.001325868
     22        1          -0.004004592   -0.002694793   -0.002107522
     23        1          -0.001991228   -0.001908020   -0.004636966
     24        8          -0.003363012    0.002501775    0.000122422
     25        1           0.002391545   -0.001294552    0.001959848
     26        1          -0.002304707   -0.003337876    0.002583321
 -------------------------------------------------------------------
 Cartesian Forces:  Max     0.011106936 RMS     0.003791771

 GradGradGradGradGradGradGradGradGradGradGradGradGradGradGradGradGradGrad
 Berny optimization.
 Using GEDIIS/GDIIS optimizer.
 FormGI is forming the generalized inverse of G from B-inverse, IUseBI=4.
 Internal  Forces:  Max     0.028690626 RMS     0.005060981
 Search for a local minimum.
 Step number   4 out of a maximum of  156
 All quantities printed in internal units (Hartrees-Bohrs-Radians)
 Mixed Optimization -- RFO/linear search
 Update second derivatives using D2CorX and points    2    4
 DE= -3.50D-03 DEPred=-1.09D-02 R= 3.20D-01
 Trust test= 3.20D-01 RLast= 1.03D+00 DXMaxT set to 5.05D-01
 ITU=  0  0  1  0
 Use linear search instead of GDIIS.
     Eigenvalues ---   -0.38451  -0.00509  -0.00319  -0.00288  -0.00120
     Eigenvalues ---    0.00008   0.00066   0.00254   0.00382   0.00405
     Eigenvalues ---    0.00657   0.00726   0.00778   0.01006   0.01190
     Eigenvalues ---    0.01264   0.01374   0.01472   0.01581   0.01820
     Eigenvalues ---    0.01839   0.02119   0.02152   0.02186   0.02569
     Eigenvalues ---    0.02762   0.02946   0.03100   0.03299   0.03477
     Eigenvalues ---    0.03734   0.03808   0.04435   0.04864   0.05093
     Eigenvalues ---    0.05593   0.05677   0.05878   0.06748   0.07193
     Eigenvalues ---    0.07449   0.09541   0.10436   0.12071   0.13448
     Eigenvalues ---    0.15021   0.15081   0.20232   0.21432   0.22603
     Eigenvalues ---    0.25544   0.27103   0.28060   0.35839   0.37568
     Eigenvalues ---    0.40453   0.40878   0.41611   0.41790   0.47164
     Eigenvalues ---    0.47720   0.50523   0.52915   0.53791   0.54887
     Eigenvalues ---    0.54960   0.56663   0.57842   0.59233   0.60535
     Eigenvalues ---    0.80410   0.91049
 RFO step:  Lambda=-3.89167122D-01 EMin=-3.84507554D-01
 I=     1 Eig=   -3.85D-01 Dot1=  2.55D-02
 I=     1 Stepn=  6.00D-01 RXN=   6.00D-01 EDone=F
 I=     2 Eig=   -5.09D-03 Dot1= -2.47D-06
 I=     2 Stepn= -3.00D-01 RXN=   6.71D-01 EDone=F
 I=     3 Eig=   -3.19D-03 Dot1=  2.21D-04
 I=     3 Stepn=  1.50D-01 RXN=   6.87D-01 EDone=F
 Mixed    3 eigenvectors in step.  Raw Step.Grad=  2.57D-02.
 RFO eigenvector is Hessian eigenvector with negative curvature.
 Taking step of  6.00D-01 in eigenvector direction(s).  Step.Grad= -2.79D-03.
 Quartic linear search produced a step of -0.42006.
 Iteration  1 RMS(Cart)=  0.27619822 RMS(Int)=  0.03308477
 Iteration  2 RMS(Cart)=  0.19981778 RMS(Int)=  0.00910438
 Iteration  3 RMS(Cart)=  0.01419036 RMS(Int)=  0.00334987
 Iteration  4 RMS(Cart)=  0.00018387 RMS(Int)=  0.00334950
 Iteration  5 RMS(Cart)=  0.00000061 RMS(Int)=  0.00334950
 Variable       Old X    -DE/DX   Delta X   Delta X   Delta X     New X
                                 (Linear)    (Quad)   (Total)
    R1        2.32827  -0.00977  -0.01576   0.04732   0.02988   2.35815
    R2        2.40492   0.00490   0.01404  -0.01155   0.00449   2.40941
    R3        2.93366  -0.00058  -0.00156   0.00628   0.00472   2.93838
    R4        3.33997  -0.00259  -0.00259   0.02106   0.01482   3.35479
    R5        2.17969  -0.00904  -0.05567  -0.05152  -0.10282   2.07687
    R6        2.44289  -0.00287   0.10331   0.02561   0.13323   2.57612
    R7        2.54459  -0.00821  -0.01368   0.05793   0.04425   2.58884
    R8        2.54652  -0.00810  -0.01451   0.05339   0.03888   2.58540
    R9        2.55126  -0.00802  -0.01435   0.06686   0.05251   2.60377
   R10        1.85350  -0.00397  -0.00626   0.02613   0.02083   1.87433
   R11        1.82129   0.00053   0.00042  -0.00298  -0.00256   1.81873
   R12        3.18233   0.00014  -0.00258   0.01950   0.01724   3.19957
   R13        3.45243   0.00153  -0.02085   0.06168   0.04166   3.49408
   R14        1.82169  -0.00354   0.00037  -0.00929  -0.00891   1.81277
   R15        1.82308  -0.00006   0.00073  -0.01420  -0.01347   1.80961
   R16        3.64156   0.00344  -0.05494   0.03668  -0.01826   3.62330
   R17        1.86252  -0.00583  -0.00675   0.03396   0.02388   1.88640
   R18        1.81990  -0.00226  -0.00547   0.02599   0.02052   1.84043
   R19        3.48964   0.00273  -0.02039   0.01902  -0.00350   3.48614
   R20        1.87996  -0.00232   0.00141  -0.01346  -0.01185   1.86811
   R21        1.82033  -0.00112  -0.00373   0.01649   0.01276   1.83309
   R22        3.29602   0.00447   0.00207   0.01514   0.01625   3.31227
   R23        1.85842   0.00307   0.00356  -0.01277  -0.00921   1.84921
   R24        1.89969   0.00289   0.00141  -0.01259  -0.01012   1.88956
   R25        3.08713   0.00585  -0.00035   0.03968   0.04011   3.12724
   R26        1.84165   0.00070  -0.00307   0.02217   0.01872   1.86037
   R27        1.85649   0.00000  -0.00451   0.02545   0.01998   1.87646
    A1        2.24877   0.00020  -0.00021   0.00196   0.00219   2.25096
    A2        2.07054  -0.00199   0.01488  -0.02001  -0.00535   2.06519
    A3        1.96352   0.00175  -0.01489   0.01760   0.00230   1.96582
    A4        2.46085   0.00177  -0.03537   0.04265  -0.00497   2.45588
    A5        2.04183  -0.00056  -0.00149  -0.01115  -0.00275   2.03908
    A6        2.97872  -0.00197  -0.05060   0.09771   0.04899   3.02771
    A7        1.94354   0.00186   0.00895  -0.02718  -0.01861   1.92493
    A8        1.93002   0.00306   0.00960  -0.03337  -0.02421   1.90581
    A9        1.92412   0.00079   0.01088  -0.07273  -0.06272   1.86140
   A10        1.88645  -0.00213  -0.00901   0.05136   0.04234   1.92879
   A11        1.88759  -0.00134  -0.01114   0.04295   0.03099   1.91858
   A12        1.89056  -0.00251  -0.01130   0.04488   0.03261   1.92318
   A13        1.81898   0.00053   0.00051   0.02210   0.02338   1.84236
   A14        1.78544   0.00119  -0.01287   0.01606   0.00523   1.79067
   A15        1.76027   0.00150  -0.00195   0.01100   0.00769   1.76796
   A16        2.74653   0.00089  -0.02173   0.00638  -0.01221   2.73432
   A17        1.80840   0.00117   0.00216   0.00302   0.00498   1.81338
   A18        1.78103   0.00098  -0.00989   0.00750  -0.00245   1.77859
   A19        1.78004   0.00030   0.03080   0.00921   0.03995   1.82000
   A20        1.63561  -0.00015  -0.03502   0.06763   0.03630   1.67191
   A21        2.24669  -0.00130  -0.00662   0.01147   0.00511   2.25180
   A22        1.59075   0.00121   0.01989  -0.00498   0.01332   1.60407
   A23        1.86094   0.00120   0.00810  -0.07748  -0.06648   1.79446
   A24        1.67818  -0.00197   0.00116   0.07721   0.06667   1.74484
   A25        2.28600   0.00046  -0.00079  -0.02586  -0.02284   2.26316
   A26        2.73682   0.00172  -0.00669   0.24448   0.23858   2.97541
   A27        1.83379   0.00003  -0.00016   0.01664   0.01778   1.85157
   A28        1.56969   0.00368   0.02351   0.05051   0.07265   1.64234
   A29        2.09660   0.00127  -0.02651   0.00809  -0.01917   2.07743
   A30        1.73508   0.00005  -0.03145   0.04905   0.00615   1.74123
   A31        1.89469  -0.00325  -0.06027   0.05941   0.00413   1.89882
   A32        1.71512   0.02219   0.02460   0.05457   0.08089   1.79601
   A33        2.33345   0.02869   0.03029   0.17612   0.20641   2.53986
   A34        1.81908   0.00149  -0.01650  -0.05913  -0.07248   1.74659
   A35        1.83471   0.00239   0.00565   0.09662   0.09879   1.93350
   A36        1.81633  -0.00133  -0.00055  -0.01671  -0.01075   1.80558
   A37        2.56354   0.00222   0.02659   0.04168   0.06086   2.62440
   A38        3.04432  -0.00052   0.00084  -0.03517  -0.03686   3.00746
   A39        3.01630   0.00086  -0.02925   0.08769   0.05978   3.07608
   A40        2.97282   0.00023   0.00959   0.06800   0.07459   3.04741
   A41        3.23201   0.00136  -0.01257  -0.00363  -0.01707   3.21494
   A42        3.38542  -0.01557  -0.05034  -0.13697  -0.18915   3.19627
   A43        3.17277   0.00200   0.05113   0.02036   0.07368   3.24645
    D1        0.58956   0.00083   0.03186  -0.02529   0.00848   0.59804
    D2       -2.58315  -0.00108   0.02422  -0.04479  -0.01770  -2.60085
    D3       -0.35662  -0.00296   0.03282   0.02097   0.05840  -0.29822
    D4        2.81454  -0.00109   0.03942   0.04003   0.08348   2.89802
    D5        2.45926   0.00093  -0.00548   0.01085   0.00464   2.46390
    D6        0.36152   0.00033  -0.00676  -0.01356  -0.02030   0.34123
    D7       -1.72869   0.00099  -0.00613  -0.00130  -0.00788  -1.73658
    D8       -0.70857  -0.00070  -0.01169  -0.00574  -0.01738  -0.72594
    D9       -2.80631  -0.00129  -0.01297  -0.03014  -0.04232  -2.84862
   D10        1.38666  -0.00064  -0.01234  -0.01788  -0.02990   1.35676
   D11        1.86346   0.00401  -0.09257  -0.13702  -0.22776   1.63570
   D12       -1.82298  -0.01242  -0.09429  -0.07759  -0.16650  -1.98947
   D13       -0.42131  -0.01756  -0.03113  -0.09332  -0.11818  -0.53950
   D14        1.36048   0.00569  -0.02573  -0.00134  -0.02666   1.33382
   D15        1.11505   0.00055   0.00389   0.03510   0.04050   1.15556
   D16       -0.71266  -0.00159   0.00988   0.01173   0.02342  -0.68924
   D17       -2.45018   0.00009   0.00798   0.02170   0.02943  -2.42075
   D18       -0.34512   0.00247  -0.00801   0.04988   0.04429  -0.30083
   D19        1.97188  -0.00108   0.01088  -0.00546   0.00466   1.97654
   D20       -2.20625   0.00130  -0.00511   0.02271   0.01953  -2.18672
   D21       -0.35801   0.00033  -0.00479  -0.14618  -0.14506  -0.50307
   D22       -2.36174  -0.00059   0.01733  -0.10798  -0.09024  -2.45198
   D23        1.32171  -0.00157  -0.00470  -0.06727  -0.07551   1.24620
   D24       -1.84517  -0.00148  -0.00003  -0.01175  -0.01179  -1.85695
   D25        0.83100   0.00239  -0.05131   0.01772  -0.03342   0.79758
   D26       -1.03543   0.00078  -0.05933   0.00971  -0.04979  -1.08522
   D27       -0.02176   0.00249   0.11837   0.09018   0.20992   0.18817
   D28        2.28816   0.00142   0.09852   0.10628   0.20777   2.49593
   D29       -1.61967   0.00143   0.10217   0.08255   0.18522  -1.43445
   D30       -1.31967   0.00093  -0.01705  -0.05360  -0.06943  -1.38910
   D31        0.31848   0.00086  -0.05007   0.01602  -0.02817   0.29031
   D32        2.38399   0.00081  -0.03753  -0.03094  -0.06908   2.31492
   D33        2.10765  -0.00117   0.00572  -0.05718  -0.05422   2.05344
   D34        0.23561  -0.00291   0.02760  -0.02837   0.00016   0.23577
   D35       -2.28080   0.00109   0.00513  -0.01717  -0.01452  -2.29532
   D36        2.13034  -0.00065   0.02701   0.01164   0.03986   2.17020
   D37        1.04309  -0.00193  -0.21358   0.04368  -0.16675   0.87634
   D38       -0.88537  -0.00370  -0.14894  -0.04118  -0.19328  -1.07865
   D39        1.37085  -0.00225   0.04302  -0.01398   0.02172   1.39258
   D40       -0.52441  -0.00193   0.05092  -0.02528   0.02555  -0.49886
   D41        3.11616   0.00568   0.01123   0.07912   0.09265  -3.07437
   D42        1.22090   0.00599   0.01913   0.06783   0.09648   1.31738
   D43       -1.02343  -0.00075  -0.01788  -0.02573  -0.03976  -1.06319
   D44        0.89531   0.00192  -0.01771   0.05257   0.03805   0.93336
         Item               Value     Threshold  Converged?
 Maximum Force            0.028691     0.000015     NO 
 RMS     Force            0.005061     0.000010     NO 
 Maximum Displacement     1.643483     0.000060     NO 
 RMS     Displacement     0.461326     0.000040     NO 
 Predicted change in Energy=-7.689970D-02
 GradGradGradGradGradGradGradGradGradGradGradGradGradGradGradGradGradGrad

                          Input orientation:                          
 ---------------------------------------------------------------------
 Center     Atomic      Atomic             Coordinates (Angstroms)
 Number     Number       Type             X           Y           Z
 ---------------------------------------------------------------------
      1          6           0        0.114782   -0.580808   -1.524466
      2          8           0       -0.986235   -0.408729   -0.962905
      3          8           0        0.964343   -1.516146   -1.354074
      4          1           0        0.865495   -2.115240   -0.438002
      5          6           0        0.534793    0.412275   -2.644808
      6          9           0        1.874691    0.684848   -2.560233
      7          9           0       -0.196859    1.562033   -2.524249
      8          9           0        0.256003   -0.205193   -3.844599
      9          8           0       -1.601910    2.090410    1.647267
     10          1           0       -2.004534    1.191355    1.762888
     11          1           0       -1.739451    2.317859    0.722269
     12          8           0        3.547994   -2.030869    0.865769
     13          1           0        3.364970   -1.249615    1.391468
     14          1           0        3.643041   -1.691822   -0.024748
     15          8           0       -2.184050   -0.632635    1.518765
     16          1           0       -1.781651   -0.652144    0.605432
     17          1           0       -2.995659   -1.159555    1.408540
     18          8           0        0.988307    1.425005    1.622418
     19          1           0        0.057916    1.756579    1.663463
     20          1           0        1.521093    2.055533    2.131860
     21          8           0        0.879001   -2.797949    0.741871
     22          1           0        1.844180   -2.910219    0.857623
     23          1           0        0.637151   -2.169103    1.480716
     24          8           0        0.294476   -1.027031    2.628245
     25          1           0       -0.684462   -0.978592    2.536004
     26          1           0        0.598987   -0.129024    2.333510
 ---------------------------------------------------------------------
                    Distance matrix (angstroms):
                    1          2          3          4          5
     1  C    0.000000
     2  O    1.247878   0.000000
     3  O    1.275007   2.276870   0.000000
     4  H    2.024464   2.572276   1.099032   0.000000
     5  C    1.554924   2.411715   2.359939   3.371600   0.000000
     6  F    2.402494   3.454311   2.669817   3.655520   1.369955
     7  F    2.385048   2.635301   3.491831   4.359284   1.368135
     8  F    2.354580   3.144637   2.902251   3.952804   1.377856
     9  O    4.488021   3.665754   5.347985   5.303200   5.079719
    10  H    4.294037   3.320715   5.085296   4.900464   5.146157
    11  H    4.109534   3.292633   5.130428   5.271085   4.487833
    12  O    4.427510   5.151176   3.444981   2.983746   5.231872
    13  H    4.417431   5.018281   3.656781   3.216153   5.202240
    14  H    3.991505   4.894554   2.995562   2.839863   4.577460
    15  O    3.814259   2.764703   4.352720   3.914944   5.081268
    16  H    2.852721   1.775281   3.482333   3.199498   4.130734
    17  H    4.314199   3.197699   4.841570   4.385380   5.600390
    18  O    3.832651   3.734340   4.184548   4.098018   4.409140
    19  H    3.953417   3.560424   4.542892   4.478764   4.538256
    20  H    4.721941   4.683679   5.021812   4.942605   5.146810
    21  O    3.261293   3.477605   2.458310   1.363223   4.679061
    22  H    3.753841   4.193212   2.758470   1.807889   5.002048
    23  H    3.438992   3.421342   2.927360   1.933008   4.867641
    24  O    4.180480   3.862496   4.067778   3.303352   5.471238
    25  H    4.157456   3.557833   4.259134   3.541052   5.501082
    26  H    3.914402   3.668449   3.956749   3.420141   5.008071
                    6          7          8          9         10
     6  F    0.000000
     7  F    2.249904   0.000000
     8  F    2.249871   2.251998   0.000000
     9  O    5.636081   4.433385   6.235562   0.000000
    10  H    5.830464   4.667401   6.205182   0.991854   0.000000
    11  H    5.148161   3.672975   5.586047   0.962430   1.556331
    12  O    4.681084   6.198797   6.029748   6.642077   6.482138
    13  H    4.645322   5.993732   6.178421   5.990918   5.909980
    14  H    3.899270   5.619600   5.317269   6.679104   6.588130
    15  O    5.903165   5.011134   5.907812   2.787539   1.848989
    16  H    5.017751   4.148380   4.914731   2.939274   2.188120
    17  H    6.547769   5.541403   6.251367   3.544263   2.575785
    18  O    4.339133   4.314886   5.751703   2.674436   3.005233
    19  H    4.721111   4.199964   5.850345   1.693141   2.140809
    20  H    4.900974   4.987410   6.513785   3.160568   3.648697
    21  O    4.901547   5.552878   5.305301   5.556142   5.027106
    22  H    4.960562   5.966904   5.652466   6.124163   5.696931
    23  H    5.099589   5.536848   5.688690   4.815037   4.283783
    24  O    5.687522   5.787302   6.524922   3.778497   3.309914
    25  H    5.940364   5.683194   6.495746   3.324205   2.654989
    26  H    5.122356   5.204889   6.188091   3.200119   2.974446
                   11         12         13         14         15
    11  H    0.000000
    12  O    6.847561   0.000000
    13  H    6.263370   0.959278   0.000000
    14  H    6.753280   0.957605   1.509484   0.000000
    15  O    3.088283   5.936143   5.584666   6.120401   0.000000
    16  H    2.972600   5.511241   5.240471   5.559258   0.998239
    17  H    3.760510   6.623683   6.361289   6.812485   0.973911
    18  O    3.008009   4.366643   3.585450   4.413092   3.782655
    19  H    2.105091   5.211691   4.477476   5.253061   3.279587
    20  H    3.561868   4.733920   3.856432   4.816254   4.618465
    21  O    5.747014   2.779800   2.999893   3.074271   3.830722
    22  H    6.339837   1.917369   2.314173   2.344988   4.674520
    23  H    5.133839   2.978301   2.880004   3.395526   3.212687
    24  O    4.354066   3.833978   3.317694   4.323564   2.744009
    25  H    3.907586   4.670188   4.216789   5.078723   1.844783
    26  H    3.748550   3.803672   3.129510   4.155718   2.943251
                   16         17         18         19         20
    16  H    0.000000
    17  H    1.541513   0.000000
    18  O    3.608529   4.753702   0.000000
    19  H    3.210200   4.230029   0.988562   0.000000
    20  H    4.535374   5.591156   0.970029   1.565137   0.000000
    21  O    3.420843   4.259316   4.315166   4.718818   5.089267
    22  H    4.278920   5.176135   4.484596   5.061534   5.136805
    23  H    2.986284   3.771167   3.614001   3.972391   4.364962
    24  O    2.922775   3.511443   2.739630   2.955546   3.354578
    25  H    2.244437   2.577897   3.067585   2.965403   3.772760
    26  H    2.987866   3.852148   1.752778   2.072974   2.379755
                   21         22         23         24         25
    21  O    0.000000
    22  H    0.978557   0.000000
    23  H    0.999915   1.547391   0.000000
    24  O    2.652588   3.013815   1.654865   0.000000
    25  H    2.995561   3.597524   2.068239   0.984466   0.000000
    26  H    3.120077   3.385823   2.211479   0.992982   1.552421
                   26
    26  H    0.000000
 Stoichiometry    C2H13F3O8
 Framework group  C1[X(C2H13F3O8)]
 Deg. of freedom    72
 Full point group                 C1      NOp   1
 Largest Abelian subgroup         C1      NOp   1
 Largest concise Abelian subgroup C1      NOp   1
                         Standard orientation:                         
 ---------------------------------------------------------------------
 Center     Atomic      Atomic             Coordinates (Angstroms)
 Number     Number       Type             X           Y           Z
 ---------------------------------------------------------------------
      1          6           0       -1.114185    0.036638   -0.645320
      2          8           0       -0.423906   -0.885006   -1.126244
      3          8           0       -0.945908    1.297047   -0.738563
      4          1           0        0.047838    1.642672   -1.056185
      5          6           0       -2.409600   -0.338469    0.128620
      6          9           0       -2.563352    0.475100    1.220060
      7          9           0       -2.339760   -1.649377    0.513893
      8          9           0       -3.458823   -0.154942   -0.745416
      9          8           0        1.882618   -2.965665    0.820178
     10          1           0        2.178588   -2.660035   -0.075794
     11          1           0        0.966074   -3.237969    0.710315
     12          8           0        0.914119    3.602374    1.020318
     13          1           0        1.349473    2.953345    1.576594
     14          1           0       -0.018506    3.428617    1.150809
     15          8           0        2.215407   -1.576174   -1.573343
     16          1           0        1.263699   -1.282062   -1.508288
     17          1           0        2.300191   -1.827745   -2.510374
     18          8           0        1.563831   -0.597862    2.022048
     19          1           0        1.697149   -1.509749    1.664355
     20          1           0        1.897362   -0.614940    2.932774
     21          8           0        1.294656    2.132794   -1.308375
     22          1           0        1.279767    2.926625   -0.736375
     23          1           0        1.968337    1.546309   -0.858909
     24          8           0        2.987159    0.549088   -0.018594
     25          1           0        3.035843   -0.211744   -0.641441
     26          1           0        2.530506    0.167879    0.776491
 ---------------------------------------------------------------------
 Rotational constants (GHZ):           0.5654517           0.4143250           0.3194288
 Standard basis: 6-31++G(d,p) (6D, 7F)
 There are   325 symmetry adapted cartesian basis functions of A   symmetry.
 There are   325 symmetry adapted basis functions of A   symmetry.
   325 basis functions,   520 primitive gaussians,   325 cartesian basis functions
    58 alpha electrons       58 beta electrons
       nuclear repulsion energy      1005.5913946351 Hartrees.
 NAtoms=   26 NActive=   26 NUniq=   26 SFac= 1.00D+00 NAtFMM=   60 NAOKFM=F Big=F
 Integral buffers will be    131072 words long.
 Raffenetti 2 integral format.
 Two-electron integral symmetry is turned on.
 Nuclear repulsion after empirical dispersion term =     1005.5772887224 Hartrees.
 One-electron integrals computed using PRISM.
 NBasis=   325 RedAO= T EigKep=  5.74D-05  NBF=   325
 NBsUse=   325 1.00D-06 EigRej= -1.00D+00 NBFU=   325
 Initial guess from the checkpoint file:  "/local_scratch/slurm.5787847/Gau-1028532.chk"
 B after Tr=    -0.000000   -0.000000    0.000000
         Rot=    0.995490   -0.017600   -0.043289   -0.082562 Ang= -10.89 deg.
 ExpMin= 3.60D-02 ExpMax= 7.00D+03 ExpMxC= 1.05D+03 IAcc=3 IRadAn=         5 AccDes= 0.00D+00
 Harris functional with IExCor= 4639 and IRadAn=       5 diagonalized for initial guess.
 HarFok:  IExCor= 4639 AccDes= 0.00D+00 IRadAn=         5 IDoV= 1 UseB2=F ITyADJ=14
 ICtDFT=  3500011 ScaDFX=  1.000000  1.000000  1.000000  1.000000
 FoFCou: FMM=F IPFlag=           0 FMFlag=      100000 FMFlg1=           0
         NFxFlg=           0 DoJE=T BraDBF=F KetDBF=T FulRan=T
         wScrn=  0.000000 ICntrl=       500 IOpCl=  0 I1Cent=   200000004 NGrid=           0
         NMat0=    1 NMatS0=      1 NMatT0=    0 NMatD0=    1 NMtDS0=    0 NMtDT0=    0
 Petite list used in FoFCou.
 Requested convergence on RMS density matrix=1.00D-10 within 128 cycles.
 Requested convergence on MAX density matrix=1.00D-08.
 Requested convergence on             energy=1.00D-08.
 No special actions if energy rises.
 SCF Done:  E(RwB97XD) =  -985.223999632     A.U. after   17 cycles
            NFock= 17  Conv=0.72D-10     -V/T= 2.0087
 Calling FoFJK, ICntrl=      2127 FMM=F ISym2X=0 I1Cent= 0 IOpClX= 0 NMat=1 NMatS=1 NMatT=0.
 ***** Axes restored to original set *****
 -------------------------------------------------------------------
 Center     Atomic                   Forces (Hartrees/Bohr)
 Number     Number              X              Y              Z
 -------------------------------------------------------------------
      1        6          -0.035852258    0.009115672    0.014566206
      2        8           0.033163414   -0.004123183   -0.012165953
      3        8           0.008288096   -0.004264567    0.006134176
      4        1          -0.008220072    0.002083170   -0.001824785
      5        6          -0.004998678   -0.003498293    0.001595380
      6        9          -0.031549565    0.000851510   -0.009565295
      7        9           0.024033901   -0.022906345   -0.012191832
      8        9           0.010088281    0.023370958    0.020068562
      9        8          -0.004418482   -0.013786385    0.001303898
     10        1           0.003970281    0.014086005   -0.003274629
     11        1          -0.002942691   -0.000227764   -0.000253529
     12        8          -0.001229537   -0.001480760    0.001345724
     13        1          -0.000064093    0.002097375    0.004894594
     14        1           0.001994929   -0.000017686   -0.006845958
     15        8          -0.008216984   -0.007615534   -0.022624330
     16        1          -0.001369299    0.000236765    0.012629977
     17        1           0.008385035    0.007150633    0.006699723
     18        8           0.004655067    0.005833720    0.006185589
     19        1           0.003257288    0.002096523   -0.000800281
     20        1          -0.005518582   -0.006528952   -0.004972919
     21        8           0.007380936    0.003155731   -0.003287767
     22        1          -0.002499425   -0.001696437    0.001623902
     23        1          -0.001482159   -0.000545781    0.000132297
     24        8          -0.008925081    0.009358673   -0.006141751
     25        1           0.011672485   -0.001968489    0.002740327
     26        1           0.000397192   -0.010776560    0.004028675
 -------------------------------------------------------------------
 Cartesian Forces:  Max     0.035852258 RMS     0.010592193

 GradGradGradGradGradGradGradGradGradGradGradGradGradGradGradGradGradGrad
 Berny optimization.
 Using GEDIIS/GDIIS optimizer.
 FormGI is forming the generalized inverse of G from B-inverse, IUseBI=4.
 Internal  Forces:  Max     0.037039468 RMS     0.007865013
 Search for a local minimum.
 Step number   5 out of a maximum of  156
 All quantities printed in internal units (Hartrees-Bohrs-Radians)
 Mixed Optimization -- RFO/linear search
 Update second derivatives using D2CorX and points    5    4
 ITU=  0  0  0  1  0
 Use linear search instead of GDIIS.
     Eigenvalues ---   -0.00528  -0.00318  -0.00276  -0.00115   0.00008
     Eigenvalues ---    0.00065   0.00249   0.00381   0.00396   0.00629
     Eigenvalues ---    0.00723   0.00777   0.00964   0.01139   0.01258
     Eigenvalues ---    0.01363   0.01377   0.01525   0.01763   0.01836
     Eigenvalues ---    0.02068   0.02129   0.02161   0.02445   0.02753
     Eigenvalues ---    0.02937   0.03085   0.03188   0.03487   0.03696
     Eigenvalues ---    0.03742   0.04428   0.04845   0.05100   0.05578
     Eigenvalues ---    0.05701   0.05810   0.06742   0.07185   0.07503
     Eigenvalues ---    0.09650   0.10280   0.11273   0.12282   0.13845
     Eigenvalues ---    0.15067   0.16230   0.20257   0.21419   0.22624
     Eigenvalues ---    0.25824   0.27084   0.28190   0.36007   0.37908
     Eigenvalues ---    0.40449   0.40881   0.41657   0.41931   0.47665
     Eigenvalues ---    0.48197   0.50522   0.52926   0.53947   0.54888
     Eigenvalues ---    0.55033   0.56665   0.57886   0.59231   0.60880
     Eigenvalues ---    0.83196   0.99136
 RFO step:  Lambda=-1.52818005D-02 EMin=-5.28082057D-03
 Quartic linear search produced a step of -0.75140.
 Iteration  1 RMS(Cart)=  0.18113025 RMS(Int)=  0.11588347
 Iteration  2 RMS(Cart)=  0.10489222 RMS(Int)=  0.08728551
 Iteration  3 RMS(Cart)=  0.04237683 RMS(Int)=  0.05144039
 Iteration  4 RMS(Cart)=  0.05978561 RMS(Int)=  0.02075545
 Iteration  5 RMS(Cart)=  0.03077996 RMS(Int)=  0.01543457
 Iteration  6 RMS(Cart)=  0.00349408 RMS(Int)=  0.01541408
 Iteration  7 RMS(Cart)=  0.00005015 RMS(Int)=  0.01541404
 Iteration  8 RMS(Cart)=  0.00000973 RMS(Int)=  0.01541404
 Iteration  9 RMS(Cart)=  0.00000016 RMS(Int)=  0.01541404
 Variable       Old X    -DE/DX   Delta X   Delta X   Delta X     New X
                                 (Linear)    (Quad)   (Total)
    R1        2.35815  -0.03704  -0.02245  -0.01849  -0.04399   2.31416
    R2        2.40941   0.00469  -0.00338   0.00545   0.00720   2.41662
    R3        2.93838  -0.00198  -0.00355  -0.00398  -0.00753   2.93085
    R4        3.35479  -0.00257  -0.01114   0.05490   0.03212   3.38691
    R5        2.07687  -0.00562   0.07726  -0.03626   0.05377   2.13064
    R6        2.57612  -0.00335  -0.10011  -0.02220  -0.10832   2.46780
    R7        2.58884  -0.03128  -0.03325  -0.02125  -0.05450   2.53434
    R8        2.58540  -0.03318  -0.02921  -0.02045  -0.04966   2.53574
    R9        2.60377  -0.02999  -0.03946  -0.01521  -0.05467   2.54910
   R10        1.87433  -0.01439  -0.01565  -0.01350  -0.02843   1.84590
   R11        1.81873   0.00061   0.00192  -0.00033   0.00160   1.82033
   R12        3.19957   0.00273  -0.01296   0.03133   0.01337   3.21295
   R13        3.49408   0.00024  -0.03130   0.00544  -0.02416   3.46992
   R14        1.81277   0.00440   0.00670  -0.00050   0.00619   1.81897
   R15        1.80961   0.00656   0.01012   0.00253   0.01265   1.82226
   R16        3.62330   0.00089   0.01372   0.01516   0.02888   3.65218
   R17        1.88640  -0.01487  -0.01794  -0.00841  -0.03586   1.85054
   R18        1.84043  -0.01161  -0.01542  -0.00874  -0.02416   1.81626
   R19        3.48614   0.00297   0.00263   0.12070   0.11579   3.60193
   R20        1.86811   0.00012   0.00890  -0.00132   0.00243   1.87054
   R21        1.83309  -0.00989  -0.00958  -0.00732  -0.01691   1.81618
   R22        3.31227   0.00100  -0.01221   0.05129   0.03629   3.34856
   R23        1.84921  -0.00153   0.00692  -0.01401  -0.00709   1.84211
   R24        1.88956  -0.00214   0.00760  -0.00951   0.00870   1.89826
   R25        3.12724  -0.00222  -0.03014   0.00698  -0.01336   3.11389
   R26        1.86037  -0.00958  -0.01407  -0.01176  -0.02676   1.83361
   R27        1.87646  -0.00989  -0.01501  -0.00429  -0.02144   1.85502
    A1        2.25096   0.00096  -0.00165   0.00563  -0.00393   2.24703
    A2        2.06519  -0.00033   0.00402  -0.00685   0.00148   2.06667
    A3        1.96582  -0.00063  -0.00173   0.00055   0.00282   1.96864
    A4        2.45588   0.00402   0.00373  -0.00269  -0.05936   2.39652
    A5        2.03908  -0.00113   0.00207  -0.02473  -0.01119   2.02788
    A6        3.02771  -0.00306  -0.03681  -0.04753  -0.04034   2.98737
    A7        1.92493   0.01225   0.01398   0.01197   0.02577   1.95070
    A8        1.90581   0.01646   0.01819   0.01134   0.02940   1.93521
    A9        1.86140   0.01789   0.04713   0.00406   0.05107   1.91247
   A10        1.92879  -0.01602  -0.03182  -0.00777  -0.03979   1.88901
   A11        1.91858  -0.01411  -0.02329  -0.00747  -0.03092   1.88766
   A12        1.92318  -0.01508  -0.02451  -0.01157  -0.03613   1.88705
   A13        1.84236  -0.00092  -0.01757  -0.01106  -0.02823   1.81413
   A14        1.79067   0.00079  -0.00393  -0.00221  -0.00860   1.78207
   A15        1.76796   0.00274  -0.00578   0.02589   0.00862   1.77658
   A16        2.73432  -0.00056   0.00917   0.03370   0.04081   2.77513
   A17        1.81338   0.00316  -0.00374   0.01585   0.01223   1.82561
   A18        1.77859  -0.00014   0.00184   0.00438   0.00650   1.78509
   A19        1.82000   0.00083  -0.03002   0.00524  -0.02468   1.79531
   A20        1.67191  -0.00343  -0.02728   0.12486   0.09588   1.76779
   A21        2.25180  -0.00089  -0.00384  -0.04368  -0.05951   2.19228
   A22        1.60407   0.00154  -0.01001   0.03187   0.03777   1.64185
   A23        1.79446   0.00489   0.04996   0.02714   0.10606   1.90052
   A24        1.74484  -0.00156  -0.05009  -0.09446  -0.20122   1.54362
   A25        2.26316  -0.00148   0.01716  -0.02012   0.00533   2.26849
   A26        2.97541  -0.00588  -0.17927  -0.22112  -0.37369   2.60172
   A27        1.85157   0.00000  -0.01336   0.00021  -0.00844   1.84313
   A28        1.64234   0.00135  -0.05459   0.07055   0.01535   1.65770
   A29        2.07743   0.00018   0.01440   0.02375   0.03676   2.11419
   A30        1.74123   0.00303  -0.00462  -0.03173  -0.03250   1.70873
   A31        1.89882  -0.00306  -0.00311  -0.01434   0.02102   1.91985
   A32        1.79601   0.00118  -0.06078   0.10766   0.04377   1.83978
   A33        2.53986   0.00084  -0.15510   0.08514  -0.06996   2.46990
   A34        1.74659   0.00002   0.05446   0.07593   0.10549   1.85208
   A35        1.93350  -0.00217  -0.07423   0.01231  -0.05327   1.88022
   A36        1.80558   0.00171   0.00808   0.00123   0.01436   1.81994
   A37        2.62440  -0.00019  -0.04573  -0.00657  -0.09963   2.52477
   A38        3.00746  -0.00123   0.02770  -0.02351  -0.02399   2.98347
   A39        3.07608  -0.00441  -0.04492  -0.01809  -0.02958   3.04651
   A40        3.04741  -0.00163  -0.05605  -0.00228  -0.05178   2.99563
   A41        3.21494   0.00260   0.01282   0.01448   0.01554   3.23048
   A42        3.19627   0.00193   0.14213  -0.10181   0.00945   3.20572
   A43        3.24645   0.00113  -0.05537   0.04588  -0.03050   3.21595
    D1        0.59804   0.00091  -0.00637  -0.06021  -0.06890   0.52913
    D2       -2.60085   0.00071   0.01330  -0.07606  -0.05922  -2.66007
    D3       -0.29822   0.00194  -0.04389   0.02634  -0.00189  -0.30011
    D4        2.89802   0.00213  -0.06273   0.04167  -0.01111   2.88690
    D5        2.46390  -0.00056  -0.00349   0.02840   0.02264   2.48654
    D6        0.34123   0.00086   0.01525   0.02307   0.03598   0.37721
    D7       -1.73658  -0.00015   0.00592   0.02844   0.03212  -1.70445
    D8       -0.72594  -0.00068   0.01306   0.01526   0.03062  -0.69533
    D9       -2.84862   0.00074   0.03180   0.00994   0.04396  -2.80466
   D10        1.35676  -0.00027   0.02247   0.01530   0.04010   1.39686
   D11        1.63570   0.00118   0.17114   0.59762   0.74351   2.37920
   D12       -1.98947  -0.00222   0.12511  -0.06316   0.06254  -1.92693
   D13       -0.53950  -0.00176   0.08880  -0.12840  -0.04113  -0.58062
   D14        1.33382  -0.00010   0.02003  -0.02769  -0.00095   1.33288
   D15        1.15556   0.00198  -0.03044   0.02931   0.01034   1.16590
   D16       -0.68924  -0.00098  -0.01760   0.00547   0.01244  -0.67681
   D17       -2.42075   0.00016  -0.02211  -0.01851  -0.04485  -2.46560
   D18       -0.30083   0.00054  -0.03328   0.03678  -0.00036  -0.30119
   D19        1.97654   0.00041  -0.00350  -0.01012  -0.01204   1.96450
   D20       -2.18672   0.00079  -0.01467   0.04516   0.03245  -2.15427
   D21       -0.50307   0.00172   0.10900   0.01879   0.16948  -0.33359
   D22       -2.45198  -0.00140   0.06780  -0.11311  -0.03362  -2.48560
   D23        1.24620   0.00014   0.05674  -0.06630  -0.02257   1.22363
   D24       -1.85695  -0.00119   0.00886  -0.01184  -0.00274  -1.85969
   D25        0.79758   0.00200   0.02511   0.00939   0.03446   0.83204
   D26       -1.08522  -0.00160   0.03741  -0.01071   0.02674  -1.05848
   D27        0.18817   0.00073  -0.15774  -0.53711  -0.69465  -0.50649
   D28        2.49593   0.00008  -0.15612  -0.52517  -0.66205   1.83388
   D29       -1.43445  -0.00004  -0.13917  -0.58183  -0.70988  -2.14433
   D30       -1.38910   0.00114   0.05217   0.01032   0.06071  -1.32839
   D31        0.29031  -0.00215   0.02117   0.13804   0.14769   0.43800
   D32        2.31492   0.00238   0.05191   0.06953   0.10527   2.42018
   D33        2.05344  -0.00122   0.04074   0.00281   0.02431   2.07775
   D34        0.23577  -0.00074  -0.00012  -0.07524  -0.07885   0.15692
   D35       -2.29532  -0.00028   0.01091   0.04984   0.05072  -2.24460
   D36        2.17020   0.00021  -0.02995  -0.02821  -0.05244   2.11776
   D37        0.87634  -0.00128   0.12530  -0.08148   0.06317   0.93951
   D38       -1.07865   0.00069   0.14523  -0.08615   0.03973  -1.03891
   D39        1.39258  -0.00160  -0.01632   0.00008  -0.03198   1.36060
   D40       -0.49886  -0.00231  -0.01920  -0.02700  -0.06788  -0.56674
   D41       -3.07437   0.00037  -0.06962   0.02054  -0.05122  -3.12559
   D42        1.31738  -0.00034  -0.07250  -0.00654  -0.08713   1.23025
   D43       -1.06319   0.00152   0.02988   0.02170   0.04146  -1.02173
   D44        0.93336  -0.00028  -0.02859   0.06132   0.02786   0.96122
         Item               Value     Threshold  Converged?
 Maximum Force            0.037039     0.000015     NO 
 RMS     Force            0.007865     0.000010     NO 
 Maximum Displacement     0.537523     0.000060     NO 
 RMS     Displacement     0.170358     0.000040     NO 
 Predicted change in Energy=-6.462620D-03
 GradGradGradGradGradGradGradGradGradGradGradGradGradGradGradGradGradGrad

                          Input orientation:                          
 ---------------------------------------------------------------------
 Center     Atomic      Atomic             Coordinates (Angstroms)
 Number     Number       Type             X           Y           Z
 ---------------------------------------------------------------------
      1          6           0        0.099499   -0.576436   -1.420375
      2          8           0       -0.973421   -0.430372   -0.848399
      3          8           0        0.949910   -1.523501   -1.296894
      4          1           0        0.847907   -2.167031   -0.376737
      5          6           0        0.512474    0.466064   -2.491849
      6          9           0        1.828408    0.722140   -2.455373
      7          9           0       -0.145265    1.621908   -2.313012
      8          9           0        0.209515   -0.003406   -3.719617
      9          8           0       -1.481935    2.067785    1.407342
     10          1           0       -1.920366    1.211051    1.574487
     11          1           0       -1.591665    2.203749    0.460045
     12          8           0        3.473799   -1.819065    0.798345
     13          1           0        3.249645   -1.109703    1.409143
     14          1           0        3.445521   -1.407378   -0.073199
     15          8           0       -2.226709   -0.598425    1.514483
     16          1           0       -1.689629   -0.858093    0.737903
     17          1           0       -3.088973   -1.018214    1.450925
     18          8           0        1.066744    1.247534    1.521112
     19          1           0        0.163525    1.652350    1.510383
     20          1           0        1.632376    1.889067    1.959488
     21          8           0        0.901194   -2.826097    0.749395
     22          1           0        1.870973   -2.898774    0.816398
     23          1           0        0.624991   -2.230318    1.509535
     24          8           0        0.230292   -1.110064    2.651673
     25          1           0       -0.735838   -1.024896    2.622854
     26          1           0        0.559439   -0.238654    2.341969
 ---------------------------------------------------------------------
                    Distance matrix (angstroms):
                    1          2          3          4          5
     1  C    0.000000
     2  O    1.224601   0.000000
     3  O    1.278819   2.257273   0.000000
     4  H    2.044331   2.560408   1.127487   0.000000
     5  C    1.550939   2.390064   2.361702   3.394025   0.000000
     6  F    2.397217   3.429416   2.675207   3.691805   1.341114
     7  F    2.385252   2.653825   3.482169   4.369395   1.341856
     8  F    2.372126   3.134570   2.954397   4.032824   1.348926
     9  O    4.181964   3.404078   5.111174   5.152162   4.663354
    10  H    4.030404   3.075931   4.895006   4.783518   4.796750
    11  H    3.758383   3.005469   4.841367   5.074981   4.020029
    12  O    4.225251   4.941457   3.293538   2.897793   4.981630
    13  H    4.267783   4.836556   3.575282   3.174217   5.019252
    14  H    3.701515   4.591571   2.781903   2.723382   4.238209
    15  O    3.745012   2.679960   4.341718   3.935797   4.968597
    16  H    2.817530   1.792276   3.398578   3.065099   4.127220
    17  H    4.313454   3.179310   4.911049   4.489894   5.542470
    18  O    3.593713   3.548552   3.953914   3.912668   4.125744
    19  H    3.682517   3.345778   4.311060   4.314774   4.188903
    20  H    4.455546   4.478192   4.766068   4.746080   4.805572
    21  O    3.226700   3.436078   2.426197   1.305902   4.636280
    22  H    3.678930   4.117662   2.684350   1.733690   4.910413
    23  H    3.405267   3.369656   2.912251   1.900452   4.826408
    24  O    4.108947   3.763165   4.034844   3.266480   5.386987
    25  H    4.152903   3.529803   4.295903   3.579143   5.471877
    26  H    3.805374   3.544695   3.878739   3.345626   4.885143
                    6          7          8          9         10
     6  F    0.000000
     7  F    2.173760   0.000000
     8  F    2.178427   2.178544   0.000000
     9  O    5.262100   3.978257   5.782435   0.000000
    10  H    5.525587   4.293302   5.834282   0.976808   0.000000
    11  H    4.731990   3.181267   5.058198   0.963275   1.528226
    12  O    4.444290   5.883745   5.862094   6.327542   6.235464
    13  H    4.506667   5.730755   6.063866   5.699499   5.669413
    14  H    3.581152   5.204524   5.073385   6.208751   6.193850
    15  O    5.826459   4.889991   5.803882   2.770351   1.836205
    16  H    5.007068   4.224162   4.920033   3.008662   2.243762
    17  H    6.516796   5.459202   6.216460   3.479635   2.520026
    18  O    4.082720   4.038518   5.455725   2.679837   2.987810
    19  H    4.400494   3.835965   5.486032   1.700218   2.131069
    20  H    4.570684   4.635260   6.152904   3.167923   3.637293
    21  O    4.870344   5.500742   5.330861   5.482909   4.994050
    22  H    4.880299   5.856192   5.631965   6.021455   5.642660
    23  H    5.087801   5.481314   5.698754   4.787826   4.280897
    24  O    5.656224   5.679156   6.466720   3.818221   3.342638
    25  H    5.951124   5.631796   6.493388   3.405702   2.738912
    26  H    5.054492   5.062326   6.076233   3.218757   2.973231
                   11         12         13         14         15
    11  H    0.000000
    12  O    6.477376   0.000000
    13  H    5.942898   0.962556   0.000000
    14  H    6.220758   0.964300   1.524571   0.000000
    15  O    3.060604   5.873551   5.501177   5.945530   0.000000
    16  H    3.075984   5.252438   4.991022   5.227750   0.979264
    17  H    3.688471   6.643583   6.339416   6.721162   0.961125
    18  O    3.017839   3.964888   3.214679   3.904992   3.775506
    19  H    2.118476   4.849292   4.142864   4.758273   3.283172
    20  H    3.569565   4.299923   3.451241   4.276197   4.612828
    21  O    5.621159   2.763115   2.982700   3.027049   3.915566
    22  H    6.176779   1.932653   2.335135   2.344109   4.750782
    23  H    5.067144   2.964899   2.855637   3.337314   3.285619
    24  O    4.370826   3.802347   3.265023   4.225047   2.755327
    25  H    3.979238   4.656241   4.167056   4.989865   1.906059
    26  H    3.759550   3.657043   2.977599   3.940611   2.928615
                   16         17         18         19         20
    16  H    0.000000
    17  H    1.578671   0.000000
    18  O    3.555935   4.733764   0.000000
    19  H    3.214534   4.208822   0.989847   0.000000
    20  H    4.480500   5.567948   0.961082   1.554108   0.000000
    21  O    3.253543   4.436442   4.149389   4.602146   4.922574
    22  H    4.104684   5.342302   4.281971   4.910166   4.928185
    23  H    2.799265   3.907193   3.505814   3.909995   4.264577
    24  O    2.722518   3.530970   2.745195   2.989638   3.382270
    25  H    2.119100   2.628822   3.102753   3.035472   3.813092
    26  H    2.831085   3.835698   1.771982   2.103373   2.413438
                   21         22         23         24         25
    21  O    0.000000
    22  H    0.974804   0.000000
    23  H    1.004517   1.574720   0.000000
    24  O    2.648309   3.042952   1.647797   0.000000
    25  H    3.071490   3.683771   2.131754   0.970304   0.000000
    26  H    3.057442   3.335225   2.159622   0.981637   1.541043
                   26
    26  H    0.000000
 Stoichiometry    C2H13F3O8
 Framework group  C1[X(C2H13F3O8)]
 Deg. of freedom    72
 Full point group                 C1      NOp   1
 Largest Abelian subgroup         C1      NOp   1
 Largest concise Abelian subgroup C1      NOp   1
                         Standard orientation:                         
 ---------------------------------------------------------------------
 Center     Atomic      Atomic             Coordinates (Angstroms)
 Number     Number       Type             X           Y           Z
 ---------------------------------------------------------------------
      1          6           0       -0.993477    0.112448   -0.704836
      2          8           0       -0.350611   -0.840063   -1.128030
      3          8           0       -0.751578    1.361628   -0.832958
      4          1           0        0.299143    1.636517   -1.135691
      5          6           0       -2.319922   -0.168603    0.048136
      6          9           0       -2.498023    0.676440    1.074181
      7          9           0       -2.341378   -1.421662    0.527680
      8          9           0       -3.359684   -0.025855   -0.799282
      9          8           0        1.300751   -2.963017    0.958549
     10          1           0        1.713815   -2.763883    0.096066
     11          1           0        0.367382   -3.075240    0.748486
     12          8           0        1.045842    3.358366    1.072223
     13          1           0        1.495354    2.696137    1.606925
     14          1           0        0.111522    3.128219    1.135087
     15          8           0        2.115386   -1.841846   -1.440240
     16          1           0        1.364082   -1.215721   -1.489918
     17          1           0        2.252829   -2.232450   -2.307592
     18          8           0        1.305695   -0.489915    1.990667
     19          1           0        1.305773   -1.440945    1.716186
     20          1           0        1.512649   -0.491707    2.929201
     21          8           0        1.534210    2.027797   -1.299672
     22          1           0        1.502903    2.814707   -0.725186
     23          1           0        2.160529    1.388750   -0.843165
     24          8           0        3.046517    0.300666    0.020740
     25          1           0        3.111328   -0.493772   -0.532575
     26          1           0        2.505155    0.017091    0.788935
 ---------------------------------------------------------------------
 Rotational constants (GHZ):           0.5936550           0.4391429           0.3412433
 Standard basis: 6-31++G(d,p) (6D, 7F)
 There are   325 symmetry adapted cartesian basis functions of A   symmetry.
 There are   325 symmetry adapted basis functions of A   symmetry.
   325 basis functions,   520 primitive gaussians,   325 cartesian basis functions
    58 alpha electrons       58 beta electrons
       nuclear repulsion energy      1026.4198237313 Hartrees.
 NAtoms=   26 NActive=   26 NUniq=   26 SFac= 1.00D+00 NAtFMM=   60 NAOKFM=F Big=F
 Integral buffers will be    131072 words long.
 Raffenetti 2 integral format.
 Two-electron integral symmetry is turned on.
 Nuclear repulsion after empirical dispersion term =     1026.4046411404 Hartrees.
 One-electron integrals computed using PRISM.
 NBasis=   325 RedAO= T EigKep=  5.12D-05  NBF=   325
 NBsUse=   325 1.00D-06 EigRej= -1.00D+00 NBFU=   325
 Lowest energy guess from the checkpoint file:  "/local_scratch/slurm.5787847/Gau-1028532.chk"
 B after Tr=    -0.000000    0.000000    0.000000
         Rot=    0.998883   -0.004079   -0.021327   -0.041958 Ang=  -5.42 deg.
 B after Tr=     0.000000    0.000000    0.000000
         Rot=    0.998880    0.013101    0.021802    0.039909 Ang=   5.43 deg.
 Requested convergence on RMS density matrix=1.00D-10 within 128 cycles.
 Requested convergence on MAX density matrix=1.00D-08.
 Requested convergence on             energy=1.00D-08.
 No special actions if energy rises.
 SCF Done:  E(RwB97XD) =  -985.231166155     A.U. after   16 cycles
            NFock= 16  Conv=0.91D-10     -V/T= 2.0083
 Calling FoFJK, ICntrl=      2127 FMM=F ISym2X=0 I1Cent= 0 IOpClX= 0 NMat=1 NMatS=1 NMatT=0.
 ***** Axes restored to original set *****
 -------------------------------------------------------------------
 Center     Atomic                   Forces (Hartrees/Bohr)
 Number     Number              X              Y              Z
 -------------------------------------------------------------------
      1        6          -0.006032282    0.000329744    0.000620051
      2        8           0.004976855   -0.000253912    0.001485706
      3        8           0.006370432   -0.003287889    0.004640866
      4        1          -0.007321024    0.005695609   -0.004177017
      5        6          -0.001652333    0.000541654   -0.002698173
      6        9          -0.003158727    0.000191233   -0.000392688
      7        9           0.003153649   -0.003756079   -0.001306233
      8        9           0.001550079    0.002651436    0.003976042
      9        8           0.000279416   -0.002117034   -0.002007706
     10        1          -0.000605967    0.000965201   -0.000640403
     11        1          -0.001280352    0.000982380   -0.000236330
     12        8          -0.000924285    0.001343674   -0.001628270
     13        1           0.000742693    0.000081430    0.000884925
     14        1           0.000678259   -0.000795846   -0.000179764
     15        8           0.001417607   -0.002310728    0.005521667
     16        1          -0.007981975    0.003451927   -0.004757603
     17        1           0.001933001   -0.000273387   -0.001853447
     18        8          -0.000992410    0.001157004    0.002054469
     19        1           0.002408687    0.000196384   -0.001949753
     20        1           0.000217485   -0.000789026   -0.000009098
     21        8           0.000782184    0.000253258   -0.001992823
     22        1           0.000932812   -0.000000628    0.005602908
     23        1           0.001517824   -0.001891950   -0.001790762
     24        8           0.000572962    0.000348963   -0.002666238
     25        1          -0.000253644   -0.000768327    0.002074398
     26        1           0.002669054   -0.001945092    0.001425277
 -------------------------------------------------------------------
 Cartesian Forces:  Max     0.007981975 RMS     0.002689504

 GradGradGradGradGradGradGradGradGradGradGradGradGradGradGradGradGradGrad
 Berny optimization.
 Using GEDIIS/GDIIS optimizer.
 FormGI is forming the generalized inverse of G from B-inverse, IUseBI=4.
 Internal  Forces:  Max     0.004955348 RMS     0.001589398
 Search for a local minimum.
 Step number   6 out of a maximum of  156
 All quantities printed in internal units (Hartrees-Bohrs-Radians)
 Mixed Optimization -- RFO/linear search
 Update second derivatives using D2CorX and points    4    6
 DE= -2.17D-03 DEPred=-6.46D-03 R= 3.36D-01
 Trust test= 3.36D-01 RLast= 1.15D+00 DXMaxT set to 5.05D-01
 ITU=  0  0  0  0  1  0
 Use linear search instead of GDIIS.
     Eigenvalues ---   -0.04498  -0.00343  -0.00274  -0.00115   0.00008
     Eigenvalues ---    0.00066   0.00253   0.00384   0.00397   0.00621
     Eigenvalues ---    0.00721   0.00736   0.00952   0.01141   0.01217
     Eigenvalues ---    0.01300   0.01349   0.01511   0.01738   0.01815
     Eigenvalues ---    0.01939   0.02093   0.02148   0.02336   0.02740
     Eigenvalues ---    0.02941   0.03026   0.03204   0.03462   0.03693
     Eigenvalues ---    0.03771   0.04163   0.04475   0.05010   0.05166
     Eigenvalues ---    0.05619   0.05702   0.06661   0.06924   0.07454
     Eigenvalues ---    0.08348   0.09734   0.10561   0.12083   0.13146
     Eigenvalues ---    0.14426   0.15057   0.20118   0.21437   0.22476
     Eigenvalues ---    0.24293   0.27105   0.27842   0.36096   0.37520
     Eigenvalues ---    0.40460   0.40886   0.41361   0.41836   0.47551
     Eigenvalues ---    0.48179   0.50535   0.52938   0.53907   0.54887
     Eigenvalues ---    0.54918   0.56580   0.57792   0.58725   0.59230
     Eigenvalues ---    0.82917   0.93250
 RFO step:  Lambda=-5.27248946D-02 EMin=-4.49829188D-02
 Quartic linear search produced a step of -0.50313.
 Maximum step size (   0.505) exceeded in Quadratic search.
    -- Step size scaled by   0.601
 Iteration  1 RMS(Cart)=  0.13060653 RMS(Int)=  0.04415685
 Iteration  2 RMS(Cart)=  0.04372232 RMS(Int)=  0.00904840
 Iteration  3 RMS(Cart)=  0.01850050 RMS(Int)=  0.00560244
 Iteration  4 RMS(Cart)=  0.00083761 RMS(Int)=  0.00557843
 Iteration  5 RMS(Cart)=  0.00004124 RMS(Int)=  0.00557843
 Iteration  6 RMS(Cart)=  0.00000022 RMS(Int)=  0.00557843
 Variable       Old X    -DE/DX   Delta X   Delta X   Delta X     New X
                                 (Linear)    (Quad)   (Total)
    R1        2.31416  -0.00298   0.00710  -0.04031  -0.03322   2.28094
    R2        2.41662   0.00224  -0.00589   0.01927   0.01468   2.43130
    R3        2.93085   0.00001   0.00141   0.00098   0.00239   2.93324
    R4        3.38691  -0.00142  -0.02362  -0.03513  -0.06095   3.32596
    R5        2.13064  -0.00476   0.02468  -0.13225  -0.10444   2.02620
    R6        2.46780   0.00164  -0.01253   0.05333   0.04477   2.51256
    R7        2.53434  -0.00307   0.00516  -0.03131  -0.02615   2.50819
    R8        2.53574  -0.00496   0.00543  -0.03476  -0.02934   2.50640
    R9        2.54910  -0.00489   0.00109  -0.03183  -0.03075   2.51835
   R10        1.84590   0.00002   0.00383  -0.01904  -0.01443   1.83147
   R11        1.82033   0.00052   0.00048  -0.00083  -0.00034   1.81998
   R12        3.21295   0.00210  -0.01540   0.01671  -0.00051   3.21243
   R13        3.46992   0.00004  -0.00880   0.02113   0.01352   3.48345
   R14        1.81897   0.00045   0.00137  -0.00846  -0.00710   1.81187
   R15        1.82226  -0.00020   0.00041  -0.00081  -0.00040   1.82187
   R16        3.65218   0.00077  -0.00534   0.02243   0.01709   3.66927
   R17        1.85054  -0.00223   0.00603  -0.00748  -0.00412   1.84642
   R18        1.81626  -0.00149   0.00183  -0.01091  -0.00908   1.80719
   R19        3.60193   0.00234  -0.05650   0.07338   0.01419   3.61612
   R20        1.87054  -0.00016   0.00474  -0.00873  -0.00603   1.86451
   R21        1.81618  -0.00040   0.00209  -0.00657  -0.00448   1.81170
   R22        3.34856   0.00033  -0.02644   0.07149   0.04366   3.39222
   R23        1.84211   0.00170   0.00820  -0.01415  -0.00595   1.83616
   R24        1.89826  -0.00436   0.00072  -0.02027  -0.01622   1.88204
   R25        3.11389  -0.00152  -0.01346   0.07783   0.06749   3.18137
   R26        1.83361   0.00219   0.00404  -0.00155   0.00115   1.83476
   R27        1.85502  -0.00102   0.00074  -0.00775  -0.00831   1.84672
    A1        2.24703   0.00137   0.00087   0.00054  -0.00256   2.24448
    A2        2.06667  -0.00017   0.00195   0.00066   0.00460   2.07127
    A3        1.96864  -0.00118  -0.00258  -0.00225  -0.00285   1.96579
    A4        2.39652  -0.00030   0.03236   0.13765   0.14936   2.54589
    A5        2.02788  -0.00005   0.00702  -0.01811  -0.01316   2.01472
    A6        2.98737  -0.00192  -0.00435  -0.09244  -0.08091   2.90646
    A7        1.95070   0.00058  -0.00360   0.01211   0.00847   1.95917
    A8        1.93521   0.00126  -0.00261   0.01605   0.01341   1.94861
    A9        1.91247   0.00175   0.00586   0.00016   0.00599   1.91846
   A10        1.88901  -0.00147  -0.00129  -0.00887  -0.01019   1.87882
   A11        1.88766  -0.00106  -0.00003  -0.00644  -0.00652   1.88114
   A12        1.88705  -0.00121   0.00177  -0.01449  -0.01275   1.87429
   A13        1.81413   0.00044   0.00244   0.01703   0.01667   1.83081
   A14        1.78207   0.00142   0.00169   0.01581   0.01703   1.79910
   A15        1.77658   0.00141  -0.00821   0.07195   0.05903   1.83561
   A16        2.77513  -0.00133  -0.01439   0.02974   0.01298   2.78811
   A17        1.82561   0.00091  -0.00866   0.02408   0.01547   1.84108
   A18        1.78509   0.00044  -0.00204  -0.00106  -0.00294   1.78214
   A19        1.79531   0.00035  -0.00768  -0.00105  -0.00868   1.78663
   A20        1.76779  -0.00460  -0.06650  -0.06759  -0.13698   1.63081
   A21        2.19228   0.00108   0.02737   0.00848   0.03159   2.22387
   A22        1.64185   0.00073  -0.02571  -0.02016  -0.03832   1.60353
   A23        1.90052   0.00018  -0.01991   0.00133  -0.00817   1.89235
   A24        1.54362   0.00066   0.06770   0.04086   0.08653   1.63016
   A25        2.26849   0.00035   0.00881   0.02514   0.03397   2.30246
   A26        2.60172   0.00189   0.06798   0.22402   0.28440   2.88612
   A27        1.84313   0.00051  -0.00470  -0.00140  -0.00189   1.84124
   A28        1.65770   0.00126  -0.04428   0.02041  -0.02392   1.63378
   A29        2.11419  -0.00017  -0.00885   0.01715   0.00666   2.12085
   A30        1.70873   0.00266   0.01326  -0.04205  -0.02397   1.68475
   A31        1.91985   0.00006  -0.01266  -0.02072  -0.02466   1.89518
   A32        1.83978  -0.00281  -0.06272   0.20524   0.14189   1.98167
   A33        2.46990   0.00018  -0.06865   0.20486   0.13621   2.60611
   A34        1.85208   0.00050  -0.01661   0.05840   0.03174   1.88382
   A35        1.88022  -0.00164  -0.02290   0.00892  -0.00961   1.87062
   A36        1.81994   0.00144  -0.00181   0.00341   0.00365   1.82359
   A37        2.52477  -0.00030   0.01951   0.04287   0.04361   2.56838
   A38        2.98347   0.00024   0.03061   0.03412   0.05283   3.03631
   A39        3.04651  -0.00013  -0.01520   0.02980   0.02218   3.06868
   A40        2.99563  -0.00177  -0.01148  -0.00200  -0.00969   2.98595
   A41        3.23048   0.00131   0.00077   0.04779   0.04394   3.27442
   A42        3.20572   0.00143   0.09041  -0.12752  -0.04800   3.15771
   A43        3.21595   0.00095  -0.02172   0.00522  -0.02501   3.19094
    D1        0.52913  -0.00033   0.03040   0.04377   0.07076   0.59989
    D2       -2.66007   0.00038   0.03870   0.01401   0.05167  -2.60840
    D3       -0.30011   0.00222  -0.02843  -0.04210  -0.06666  -0.36677
    D4        2.88690   0.00152  -0.03641  -0.01377  -0.04869   2.83822
    D5        2.48654  -0.00065  -0.01372   0.02717   0.01251   2.49905
    D6        0.37721  -0.00005  -0.00789   0.01909   0.01026   0.38747
    D7       -1.70445  -0.00045  -0.01219   0.02695   0.01383  -1.69063
    D8       -0.69533   0.00002  -0.00666   0.00205  -0.00368  -0.69901
    D9       -2.80466   0.00062  -0.00083  -0.00603  -0.00593  -2.81059
   D10        1.39686   0.00022  -0.00513   0.00183  -0.00236   1.39450
   D11        2.37920  -0.00218  -0.25949  -0.16863  -0.43928   1.93992
   D12       -1.92693  -0.00053   0.05230  -0.06552  -0.01478  -1.94171
   D13       -0.58062   0.00118   0.08015  -0.07695   0.00147  -0.57915
   D14        1.33288  -0.00074   0.01389   0.12467   0.13972   1.47260
   D15        1.16590   0.00132  -0.02558   0.01837  -0.00322   1.16267
   D16       -0.67681  -0.00077  -0.01804  -0.06867  -0.07809  -0.75489
   D17       -2.46560   0.00082   0.00776   0.01627   0.02195  -2.44365
   D18       -0.30119   0.00112  -0.02210   0.02824   0.00390  -0.29729
   D19        1.96450  -0.00031   0.00371  -0.02472  -0.02158   1.94292
   D20       -2.15427  -0.00002  -0.02615  -0.01275  -0.03963  -2.19390
   D21       -0.33359  -0.00113  -0.01229   0.00809   0.01183  -0.32176
   D22       -2.48560   0.00239   0.06231   0.06696   0.13229  -2.35331
   D23        1.22363  -0.00063   0.04935   0.04122   0.08687   1.31050
   D24       -1.85969  -0.00088   0.00731  -0.00610   0.00135  -1.85834
   D25        0.83204   0.00050  -0.00052  -0.01110  -0.01163   0.82041
   D26       -1.05848  -0.00072   0.01160  -0.03622  -0.02462  -1.08310
   D27       -0.50649   0.00214   0.24388   0.18749   0.43031  -0.07618
   D28        1.83388   0.00049   0.22856   0.15337   0.38372   2.21761
   D29       -2.14433   0.00121   0.26397   0.19901   0.46093  -1.68340
   D30       -1.32839   0.00277   0.00439   0.06579   0.06884  -1.25955
   D31        0.43800  -0.00181  -0.06013   0.00104  -0.06466   0.37335
   D32        2.42018  -0.00085  -0.01821   0.04817   0.02332   2.44350
   D33        2.07775  -0.00134   0.01505   0.02955   0.03633   2.11407
   D34        0.15692  -0.00136   0.03959  -0.03719   0.00159   0.15851
   D35       -2.24460   0.00028  -0.01821   0.04740   0.02357  -2.22103
   D36        2.11776   0.00025   0.00633  -0.01933  -0.01116   2.10659
   D37        0.93951  -0.00110   0.05211  -0.08335  -0.02588   0.91363
   D38       -1.03891  -0.00137   0.07725  -0.10145  -0.02955  -1.06846
   D39        1.36060  -0.00082   0.00516  -0.09157  -0.09397   1.26663
   D40       -0.56674  -0.00200   0.02130  -0.12248  -0.10921  -0.67596
   D41       -3.12559   0.00077  -0.02085  -0.03788  -0.06202   3.09558
   D42        1.23025  -0.00040  -0.00471  -0.06879  -0.07726   1.15299
   D43       -1.02173   0.00046  -0.00085  -0.05986  -0.06486  -1.08660
   D44        0.96122  -0.00055  -0.03316  -0.02485  -0.06088   0.90033
         Item               Value     Threshold  Converged?
 Maximum Force            0.004955     0.000015     NO 
 RMS     Force            0.001589     0.000010     NO 
 Maximum Displacement     0.731212     0.000060     NO 
 RMS     Displacement     0.185433     0.000040     NO 
 Predicted change in Energy=-2.002424D-02
 GradGradGradGradGradGradGradGradGradGradGradGradGradGradGradGradGradGrad

                          Input orientation:                          
 ---------------------------------------------------------------------
 Center     Atomic      Atomic             Coordinates (Angstroms)
 Number     Number       Type             X           Y           Z
 ---------------------------------------------------------------------
      1          6           0        0.135613   -0.604902   -1.340358
      2          8           0       -0.926257   -0.442934   -0.789818
      3          8           0        0.955239   -1.590393   -1.229322
      4          1           0        0.851154   -2.177776   -0.338369
      5          6           0        0.595565    0.438794   -2.393201
      6          9           0        1.904932    0.651938   -2.350896
      7          9           0       -0.007829    1.607149   -2.219937
      8          9           0        0.292140    0.011678   -3.618547
      9          8           0       -1.609122    2.078091    1.442407
     10          1           0       -2.026213    1.219681    1.611105
     11          1           0       -1.798311    2.267768    0.517323
     12          8           0        3.702789   -2.033259    0.541585
     13          1           0        3.636586   -1.251481    1.092711
     14          1           0        3.646267   -1.713751   -0.366263
     15          8           0       -2.356098   -0.591391    1.515310
     16          1           0       -1.858433   -0.697567    0.681196
     17          1           0       -3.203819   -1.023317    1.418551
     18          8           0        0.965179    1.347805    1.541757
     19          1           0        0.050983    1.715557    1.491771
     20          1           0        1.484630    2.013622    1.995616
     21          8           0        0.998379   -2.780187    0.837743
     22          1           0        1.965848   -2.861871    0.799704
     23          1           0        0.678974   -2.164138    1.552127
     24          8           0        0.132343   -1.032737    2.672543
     25          1           0       -0.835362   -0.989841    2.606338
     26          1           0        0.437234   -0.155314    2.368950
 ---------------------------------------------------------------------
                    Distance matrix (angstroms):
                    1          2          3          4          5
     1  C    0.000000
     2  O    1.207020   0.000000
     3  O    1.286588   2.247188   0.000000
     4  H    1.997476   2.524415   1.072217   0.000000
     5  C    1.552204   2.379963   2.366766   3.336780   0.000000
     6  F    2.394018   3.413406   2.681025   3.628773   1.327276
     7  F    2.384827   2.663003   3.483259   4.313212   1.326332
     8  F    2.365336   3.113337   2.952072   3.983186   1.332654
     9  O    4.241030   3.435797   5.212664   5.228434   4.718033
    10  H    4.088243   3.120676   4.985338   4.860287   4.849533
    11  H    3.929793   3.133209   5.051556   5.245448   4.188907
    12  O    4.278628   5.072458   3.298677   2.987813   4.937496
    13  H    4.312157   5.001719   3.563189   3.265676   4.925081
    14  H    3.808293   4.764698   2.828731   2.833506   4.248378
    15  O    3.789941   2.716634   4.415423   4.029789   5.005003
    16  H    2.841037   1.760021   3.516244   3.251522   4.094551
    17  H    4.351834   3.225063   4.962920   4.567532   5.576966
    18  O    3.578803   3.495786   4.038810   3.997198   4.055467
    19  H    3.662329   3.289336   4.376224   4.375811   4.125494
    20  H    4.450308   4.427831   4.865121   4.839069   4.746813
    21  O    3.196929   3.437431   2.385420   1.329592   4.578548
    22  H    3.608813   4.091712   2.599025   1.733707   4.792360
    23  H    3.330605   3.320244   2.853413   1.898369   4.727349
    24  O    4.035645   3.668303   4.026499   3.300514   5.295446
    25  H    4.082571   3.441112   4.275419   3.595389   5.392954
    26  H    3.748609   3.452484   3.908368   3.404593   4.801678
                    6          7          8          9         10
     6  F    0.000000
     7  F    2.142016   0.000000
     8  F    2.148947   2.142807   0.000000
     9  O    5.363920   4.024759   5.787756   0.000000
    10  H    5.610141   4.347514   5.846648   0.969171   0.000000
    11  H    4.954957   3.336890   5.154159   0.963094   1.531922
    12  O    4.336937   5.886192   5.755085   6.777247   6.674350
    13  H    4.298844   5.694485   5.914122   6.223004   6.200214
    14  H    3.545067   5.274173   4.980424   6.728185   6.685210
    15  O    5.886408   4.929504   5.808042   2.772981   1.843362
    16  H    5.017735   4.141621   4.859608   2.888923   2.137456
    17  H    6.566167   5.511106   6.218143   3.487457   2.540644
    18  O    4.064494   3.894142   5.372798   2.677725   2.994937
    19  H    4.397102   3.713756   5.392283   1.699946   2.138896
    20  H    4.574167   4.490383   6.078540   3.143485   3.619973
    21  O    4.771660   5.441560   5.305828   5.546850   5.073972
    22  H    4.719835   5.743324   5.529876   6.131615   5.766627
    23  H    4.966573   5.377989   5.623139   4.821196   4.332637
    24  O    5.587052   5.561026   6.379197   3.771364   3.295360
    25  H    5.897357   5.542752   6.404959   3.371298   2.700112
    26  H    5.008267   4.935811   5.991582   3.167673   2.921217
                   11         12         13         14         15
    11  H    0.000000
    12  O    6.982945   0.000000
    13  H    6.500330   0.958801   0.000000
    14  H    6.802694   0.964090   1.530488   0.000000
    15  O    3.079269   6.303747   6.043721   6.389710   0.000000
    16  H    2.970468   5.721080   5.538177   5.694869   0.977082
    17  H    3.690380   7.034933   6.851961   7.112379   0.956323
    18  O    3.087503   4.463905   3.754243   4.494652   3.846045
    19  H    2.162030   5.319037   4.671093   5.304575   3.334157
    20  H    3.609382   4.838562   4.013359   4.913701   4.665616
    21  O    5.779792   2.821248   3.059752   3.098100   4.062320
    22  H    6.368817   1.941696   2.338925   2.345520   4.934206
    23  H    5.181655   3.190890   3.129133   3.562008   3.418559
    24  O    4.389275   4.276694   3.850122   4.695295   2.779624
    25  H    3.987891   5.093794   4.728407   5.426362   1.913568
    26  H    3.781204   4.186859   3.614723   4.495332   2.953229
                   16         17         18         19         20
    16  H    0.000000
    17  H    1.568396   0.000000
    18  O    3.591225   4.797702   0.000000
    19  H    3.182149   4.254472   0.986658   0.000000
    20  H    4.500479   5.615831   0.958712   1.548562   0.000000
    21  O    3.538813   4.591558   4.187727   4.640801   4.955574
    22  H    4.395837   5.521658   4.390143   5.009842   5.043035
    23  H    3.057415   4.049123   3.523601   3.930656   4.277785
    24  O    2.835664   3.564065   2.763924   2.992318   3.401061
    25  H    2.199607   2.649821   3.136857   3.057294   3.843974
    26  H    2.900455   3.861858   1.795088   2.102092   2.437355
                   21         22         23         24         25
    21  O    0.000000
    22  H    0.971656   0.000000
    23  H    0.995932   1.645909   0.000000
    24  O    2.677703   3.196091   1.683510   0.000000
    25  H    3.113820   3.822983   2.187132   0.970914   0.000000
    26  H    3.090217   3.482046   2.181975   0.977241   1.540223
                   26
    26  H    0.000000
 Stoichiometry    C2H13F3O8
 Framework group  C1[X(C2H13F3O8)]
 Deg. of freedom    72
 Full point group                 C1      NOp   1
 Largest Abelian subgroup         C1      NOp   1
 Largest concise Abelian subgroup C1      NOp   1
                         Standard orientation:                         
 ---------------------------------------------------------------------
 Center     Atomic      Atomic             Coordinates (Angstroms)
 Number     Number       Type             X           Y           Z
 ---------------------------------------------------------------------
      1          6           0       -0.921662   -0.105468   -0.728566
      2          8           0       -0.073747   -0.875638   -1.109060
      3          8           0       -0.990502    1.166382   -0.910137
      4          1           0       -0.062818    1.648451   -1.148173
      5          6           0       -2.160476   -0.670320    0.016832
      6          9           0       -2.566446    0.129695    0.995007
      7          9           0       -1.911689   -1.860108    0.547555
      8          9           0       -3.174481   -0.818395   -0.835127
      9          8           0        2.010457   -2.667058    0.952883
     10          1           0        2.385887   -2.355195    0.115575
     11          1           0        1.183570   -3.096307    0.708846
     12          8           0       -0.175460    3.747953    0.974662
     13          1           0        0.290778    3.271236    1.663620
     14          1           0       -1.041523    3.328963    0.912597
     15          8           0        2.574109   -1.384776   -1.440331
     16          1           0        1.637499   -1.106630   -1.449582
     17          1           0        2.799445   -1.716590   -2.308476
     18          8           0        1.336110   -0.314814    2.040273
     19          1           0        1.551507   -1.226027    1.729163
     20          1           0        1.531402   -0.311778    2.978879
     21          8           0        1.052914    2.371514   -1.159805
     22          1           0        0.710342    3.111789   -0.631835
     23          1           0        1.770740    1.854937   -0.701815
     24          8           0        2.895795    0.900469    0.109018
     25          1           0        3.144019    0.167546   -0.477397
     26          1           0        2.428109    0.471341    0.852065
 ---------------------------------------------------------------------
 Rotational constants (GHZ):           0.5588222           0.4526628           0.3344931
 Standard basis: 6-31++G(d,p) (6D, 7F)
 There are   325 symmetry adapted cartesian basis functions of A   symmetry.
 There are   325 symmetry adapted basis functions of A   symmetry.
   325 basis functions,   520 primitive gaussians,   325 cartesian basis functions
    58 alpha electrons       58 beta electrons
       nuclear repulsion energy      1023.4634011798 Hartrees.
 NAtoms=   26 NActive=   26 NUniq=   26 SFac= 1.00D+00 NAtFMM=   60 NAOKFM=F Big=F
 Integral buffers will be    131072 words long.
 Raffenetti 2 integral format.
 Two-electron integral symmetry is turned on.
 Nuclear repulsion after empirical dispersion term =     1023.4488757311 Hartrees.
 One-electron integrals computed using PRISM.
 NBasis=   325 RedAO= T EigKep=  5.46D-05  NBF=   325
 NBsUse=   325 1.00D-06 EigRej= -1.00D+00 NBFU=   325
 Initial guess from the checkpoint file:  "/local_scratch/slurm.5787847/Gau-1028532.chk"
 B after Tr=    -0.000000   -0.000000   -0.000000
         Rot=    0.992456    0.002777    0.014061   -0.121762 Ang=  14.08 deg.
 ExpMin= 3.60D-02 ExpMax= 7.00D+03 ExpMxC= 1.05D+03 IAcc=3 IRadAn=         5 AccDes= 0.00D+00
 Harris functional with IExCor= 4639 and IRadAn=       5 diagonalized for initial guess.
 HarFok:  IExCor= 4639 AccDes= 0.00D+00 IRadAn=         5 IDoV= 1 UseB2=F ITyADJ=14
 ICtDFT=  3500011 ScaDFX=  1.000000  1.000000  1.000000  1.000000
 FoFCou: FMM=F IPFlag=           0 FMFlag=      100000 FMFlg1=           0
         NFxFlg=           0 DoJE=T BraDBF=F KetDBF=T FulRan=T
         wScrn=  0.000000 ICntrl=       500 IOpCl=  0 I1Cent=   200000004 NGrid=           0
         NMat0=    1 NMatS0=      1 NMatT0=    0 NMatD0=    1 NMtDS0=    0 NMtDT0=    0
 Petite list used in FoFCou.
 Requested convergence on RMS density matrix=1.00D-10 within 128 cycles.
 Requested convergence on MAX density matrix=1.00D-08.
 Requested convergence on             energy=1.00D-08.
 No special actions if energy rises.
 SCF Done:  E(RwB97XD) =  -985.229854099     A.U. after   16 cycles
            NFock= 16  Conv=0.77D-10     -V/T= 2.0081
 Calling FoFJK, ICntrl=      2127 FMM=F ISym2X=0 I1Cent= 0 IOpClX= 0 NMat=1 NMatS=1 NMatT=0.
 ***** Axes restored to original set *****
 -------------------------------------------------------------------
 Center     Atomic                   Forces (Hartrees/Bohr)
 Number     Number              X              Y              Z
 -------------------------------------------------------------------
      1        6           0.014446635   -0.004773329   -0.011246890
      2        8          -0.017373787    0.004664835    0.012725001
      3        8           0.004770275    0.009818927   -0.011230877
      4        1          -0.006300437   -0.000822929    0.003910795
      5        6          -0.001627040   -0.002592349    0.001768499
      6        9           0.012364056   -0.000178618    0.002596090
      7        9          -0.006648698    0.008183020    0.004914345
      8        9          -0.003057339   -0.006476396   -0.010012240
      9        8           0.002188591    0.004866126   -0.003534027
     10        1          -0.004634628   -0.004228152    0.001222930
     11        1          -0.000685640    0.000411437    0.000707684
     12        8          -0.002248227   -0.003267046   -0.003741599
     13        1           0.000549504    0.003224309    0.001968351
     14        1           0.000414989    0.000025812    0.000713638
     15        8           0.004188790    0.003774493    0.002428923
     16        1          -0.002692039   -0.003038199   -0.002864632
     17        1          -0.002984094   -0.002030651   -0.001159997
     18        8          -0.002243290   -0.000716971   -0.000232623
     19        1           0.002120762    0.000962310   -0.001181309
     20        1           0.001811935    0.000314294    0.001268131
     21        8          -0.007748124   -0.008042066   -0.006112864
     22        1           0.002999949    0.004419869    0.013464323
     23        1           0.008296678   -0.001064623    0.004488720
     24        8          -0.001619667   -0.001802686   -0.002765814
     25        1           0.001114280   -0.001685214    0.001041815
     26        1           0.004596564    0.000053795    0.000863627
 -------------------------------------------------------------------
 Cartesian Forces:  Max     0.017373787 RMS     0.005463339

 GradGradGradGradGradGradGradGradGradGradGradGradGradGradGradGradGradGrad
 Berny optimization.
 Using GEDIIS/GDIIS optimizer.
 FormGI is forming the generalized inverse of G from B-inverse, IUseBI=4.
 Internal  Forces:  Max     0.020098618 RMS     0.003913516
 Search for a local minimum.
 Step number   7 out of a maximum of  156
 All quantities printed in internal units (Hartrees-Bohrs-Radians)
 Mixed Optimization -- RFO/linear search
 Update second derivatives using D2CorX and points    7    6
 DE=  1.31D-03 DEPred=-2.00D-02 R=-6.55D-02
 Trust test=-6.55D-02 RLast= 1.04D+00 DXMaxT set to 2.52D-01
 ITU= -1  0  0  0  0  1  0
 Use linear search instead of GDIIS.
     Eigenvalues ---   -0.00371  -0.00274  -0.00115   0.00008   0.00066
     Eigenvalues ---    0.00248   0.00365   0.00386   0.00451   0.00644
     Eigenvalues ---    0.00724   0.00903   0.00980   0.01153   0.01262
     Eigenvalues ---    0.01362   0.01499   0.01604   0.01833   0.01850
     Eigenvalues ---    0.02031   0.02158   0.02198   0.02402   0.02749
     Eigenvalues ---    0.02955   0.03080   0.03252   0.03479   0.03719
     Eigenvalues ---    0.03883   0.04516   0.04764   0.05008   0.05294
     Eigenvalues ---    0.05687   0.05776   0.06725   0.07047   0.07470
     Eigenvalues ---    0.09908   0.10041   0.10981   0.12097   0.13528
     Eigenvalues ---    0.14588   0.15085   0.20377   0.21473   0.22698
     Eigenvalues ---    0.26478   0.27619   0.28580   0.36571   0.37768
     Eigenvalues ---    0.40472   0.40895   0.41763   0.41875   0.47769
     Eigenvalues ---    0.48453   0.50646   0.53067   0.53960   0.54888
     Eigenvalues ---    0.55045   0.56619   0.57882   0.59231   0.59240
     Eigenvalues ---    0.83363   1.01786
 RFO step:  Lambda=-4.70753303D-03 EMin=-3.71010295D-03
 Quartic linear search produced a step of -0.61320.
 Maximum step size (   0.252) exceeded in Quadratic search.
    -- Step size scaled by   0.688
 Iteration  1 RMS(Cart)=  0.14547159 RMS(Int)=  0.03478308
 Iteration  2 RMS(Cart)=  0.06077501 RMS(Int)=  0.00322921
 Iteration  3 RMS(Cart)=  0.00427416 RMS(Int)=  0.00206883
 Iteration  4 RMS(Cart)=  0.00002147 RMS(Int)=  0.00206881
 Iteration  5 RMS(Cart)=  0.00000004 RMS(Int)=  0.00206881
 Variable       Old X    -DE/DX   Delta X   Delta X   Delta X     New X
                                 (Linear)    (Quad)   (Total)
    R1        2.28094   0.02010   0.02037   0.01080   0.03103   2.31197
    R2        2.43130  -0.00113  -0.00900   0.00539  -0.00421   2.42708
    R3        2.93324   0.00009  -0.00147   0.00155   0.00008   2.93332
    R4        3.32596  -0.00165   0.03738  -0.00462   0.03345   3.35941
    R5        2.02620   0.01448   0.06405  -0.06459  -0.00156   2.02463
    R6        2.51256   0.01058  -0.02745   0.12849   0.09971   2.61227
    R7        2.50819   0.01225   0.01604   0.00866   0.02469   2.53288
    R8        2.50640   0.01087   0.01799   0.00789   0.02588   2.53228
    R9        2.51835   0.01198   0.01886   0.00629   0.02515   2.54350
   R10        1.83147   0.00666   0.00885   0.00513   0.01375   1.84522
   R11        1.81998  -0.00046   0.00021  -0.00179  -0.00158   1.81840
   R12        3.21243   0.00312   0.00032   0.02461   0.02554   3.23797
   R13        3.48345   0.00053  -0.00829   0.00631  -0.00235   3.48110
   R14        1.81187   0.00372   0.00435   0.00295   0.00730   1.81917
   R15        1.82187  -0.00069   0.00024  -0.00437  -0.00413   1.81774
   R16        3.66927  -0.00101  -0.01048  -0.03044  -0.04091   3.62836
   R17        1.84642  -0.00060   0.00253   0.00562   0.00890   1.85532
   R18        1.80719   0.00368   0.00556   0.00331   0.00888   1.81606
   R19        3.61612   0.00251  -0.00870   0.04554   0.03783   3.65395
   R20        1.86451   0.00151   0.00370  -0.00413   0.00024   1.86476
   R21        1.81170   0.00180   0.00275   0.00233   0.00508   1.81678
   R22        3.39222   0.00077  -0.02677   0.03584   0.00953   3.40176
   R23        1.83616   0.00085   0.00365   0.00236   0.00601   1.84217
   R24        1.88204  -0.00314   0.00995  -0.01052  -0.00152   1.88052
   R25        3.18137  -0.00300  -0.04138   0.00858  -0.03382   3.14755
   R26        1.83476   0.00112  -0.00071  -0.00348  -0.00360   1.83116
   R27        1.84672   0.00190   0.00509  -0.00175   0.00374   1.85046
    A1        2.24448  -0.00005   0.00157   0.00758   0.00947   2.25394
    A2        2.07127   0.00158  -0.00282   0.00099  -0.00205   2.06922
    A3        1.96579  -0.00146   0.00175  -0.00816  -0.00661   1.95918
    A4        2.54589  -0.00187  -0.09159   0.07489  -0.01027   2.53562
    A5        2.01472  -0.00102   0.00807  -0.00744   0.00008   2.01480
    A6        2.90646   0.00142   0.04962  -0.02861   0.01537   2.92183
    A7        1.95917  -0.00363  -0.00519  -0.00139  -0.00661   1.95256
    A8        1.94861  -0.00540  -0.00822  -0.01044  -0.01870   1.92991
    A9        1.91846  -0.00262  -0.00367  -0.00263  -0.00632   1.91214
   A10        1.87882   0.00447   0.00625   0.00419   0.01040   1.88921
   A11        1.88114   0.00322   0.00400   0.00423   0.00822   1.88937
   A12        1.87429   0.00473   0.00782   0.00701   0.01479   1.88908
   A13        1.83081   0.00061  -0.01022   0.00645  -0.00238   1.82843
   A14        1.79910   0.00032  -0.01044   0.00101  -0.00907   1.79004
   A15        1.83561   0.00139  -0.03620   0.04505   0.01072   1.84633
   A16        2.78811  -0.00171  -0.00796   0.00625  -0.00078   2.78733
   A17        1.84108  -0.00030  -0.00949  -0.00249  -0.01205   1.82903
   A18        1.78214   0.00065   0.00180  -0.00487  -0.00300   1.77914
   A19        1.78663   0.00051   0.00532   0.04715   0.05247   1.83910
   A20        1.63081  -0.00173   0.08400  -0.00586   0.08048   1.71129
   A21        2.22387   0.00073  -0.01937   0.00467  -0.01252   2.21135
   A22        1.60353   0.00037   0.02350   0.01816   0.03953   1.64306
   A23        1.89235  -0.00069   0.00501  -0.01597  -0.01548   1.87687
   A24        1.63016   0.00098  -0.05306  -0.03756  -0.08407   1.54608
   A25        2.30246  -0.00023  -0.02083   0.01371  -0.00839   2.29406
   A26        2.88612  -0.00572  -0.17439   0.02581  -0.14768   2.73843
   A27        1.84124  -0.00001   0.00116   0.00296   0.00298   1.84422
   A28        1.63378   0.00220   0.01467   0.01503   0.02989   1.66367
   A29        2.12085  -0.00047  -0.00408  -0.01467  -0.01770   2.10315
   A30        1.68475   0.00557   0.01470   0.05433   0.06855   1.75331
   A31        1.89518   0.00146   0.01512  -0.00656   0.00720   1.90238
   A32        1.98167  -0.01200  -0.08701  -0.04191  -0.12856   1.85311
   A33        2.60611  -0.00120  -0.08352   0.06540  -0.01812   2.58799
   A34        1.88382   0.00120  -0.01946   0.06721   0.05189   1.93571
   A35        1.87062  -0.00190   0.00589  -0.03319  -0.02970   1.84091
   A36        1.82359   0.00171  -0.00224   0.02010   0.01877   1.84236
   A37        2.56838   0.00230  -0.02674  -0.00380  -0.02415   2.54422
   A38        3.03631   0.00088  -0.03240   0.01053  -0.01748   3.01882
   A39        3.06868  -0.00356  -0.01360   0.00830  -0.00788   3.06080
   A40        2.98595  -0.00159   0.00594  -0.00047   0.00371   2.98966
   A41        3.27442   0.00118  -0.02694   0.00794  -0.01724   3.25718
   A42        3.15771   0.00223   0.02944   0.06143   0.09582   3.25353
   A43        3.19094   0.00322   0.01534   0.01648   0.03492   3.22585
    D1        0.59989  -0.00126  -0.04339   0.03587  -0.00651   0.59338
    D2       -2.60840   0.00021  -0.03168   0.04373   0.01227  -2.59613
    D3       -0.36677   0.00311   0.04088   0.03476   0.07399  -0.29278
    D4        2.83822   0.00162   0.02985   0.02704   0.05607   2.89429
    D5        2.49905  -0.00092  -0.00767   0.01537   0.00811   2.50716
    D6        0.38747  -0.00026  -0.00629   0.01840   0.01250   0.39997
    D7       -1.69063  -0.00102  -0.00848   0.01800   0.00991  -1.68072
    D8       -0.69901   0.00035   0.00225   0.02255   0.02442  -0.67458
    D9       -2.81059   0.00102   0.00363   0.02559   0.02882  -2.78177
   D10        1.39450   0.00026   0.00145   0.02519   0.02622   1.42072
   D11        1.93992  -0.00202   0.26937  -0.06944   0.20428   2.14420
   D12       -1.94171   0.00089   0.00906   0.01634   0.02510  -1.91661
   D13       -0.57915   0.00605  -0.00090   0.10630   0.10520  -0.47396
   D14        1.47260  -0.00424  -0.08568   0.08213  -0.00411   1.46848
   D15        1.16267   0.00042   0.00198   0.04584   0.04630   1.20897
   D16       -0.75489  -0.00142   0.04788  -0.00586   0.03874  -0.71615
   D17       -2.44365   0.00115  -0.01346   0.03130   0.01864  -2.42501
   D18       -0.29729   0.00135  -0.00239   0.01903   0.01718  -0.28010
   D19        1.94292  -0.00007   0.01324   0.00967   0.02344   1.96636
   D20       -2.19390   0.00012   0.02430  -0.00260   0.02198  -2.17192
   D21       -0.32176  -0.00169  -0.00725   0.02281   0.01018  -0.31159
   D22       -2.35331   0.00044  -0.08112   0.04724  -0.03542  -2.38873
   D23        1.31050  -0.00074  -0.05327  -0.01393  -0.06608   1.24442
   D24       -1.85834  -0.00079  -0.00083  -0.01063  -0.01138  -1.86972
   D25        0.82041   0.00016   0.00713  -0.09086  -0.08363   0.73678
   D26       -1.08310   0.00013   0.01510  -0.10098  -0.08598  -1.16908
   D27       -0.07618  -0.00023  -0.26387  -0.02042  -0.28406  -0.36025
   D28        2.21761  -0.00052  -0.23530  -0.02409  -0.26242   1.95518
   D29       -1.68340  -0.00056  -0.28264  -0.03595  -0.31714  -2.00054
   D30       -1.25955   0.00156  -0.04221   0.06293   0.02217  -1.23738
   D31        0.37335  -0.00011   0.03965   0.05680   0.09917   0.47252
   D32        2.44350  -0.00021  -0.01430   0.00157  -0.01012   2.43338
   D33        2.11407  -0.00009  -0.02227   0.04016   0.02134   2.13542
   D34        0.15851  -0.00052  -0.00097  -0.02658  -0.02747   0.13104
   D35       -2.22103   0.00105  -0.01445   0.04756   0.03537  -2.18566
   D36        2.10659   0.00063   0.00685  -0.01919  -0.01344   2.09315
   D37        0.91363  -0.00060   0.01587  -0.33853  -0.32634   0.58729
   D38       -1.06846  -0.00140   0.01812  -0.34642  -0.32462  -1.39308
   D39        1.26663   0.00058   0.05762  -0.09039  -0.03067   1.23595
   D40       -0.67596  -0.00046   0.06697  -0.13074  -0.05923  -0.73519
   D41        3.09558   0.00149   0.03803  -0.06117  -0.02354   3.07203
   D42        1.15299   0.00045   0.04737  -0.10152  -0.05210   1.10089
   D43       -1.08660   0.00099   0.03977  -0.03711   0.00443  -1.08217
   D44        0.90033   0.00014   0.03733  -0.03674   0.00297   0.90330
         Item               Value     Threshold  Converged?
 Maximum Force            0.020099     0.000015     NO 
 RMS     Force            0.003914     0.000010     NO 
 Maximum Displacement     0.673868     0.000060     NO 
 RMS     Displacement     0.145638     0.000040     NO 
 Predicted change in Energy=-3.892923D-03
 GradGradGradGradGradGradGradGradGradGradGradGradGradGradGradGradGradGrad

                          Input orientation:                          
 ---------------------------------------------------------------------
 Center     Atomic      Atomic             Coordinates (Angstroms)
 Number     Number       Type             X           Y           Z
 ---------------------------------------------------------------------
      1          6           0        0.124728   -0.610237   -1.366775
      2          8           0       -0.949724   -0.483453   -0.795563
      3          8           0        0.997808   -1.545359   -1.253409
      4          1           0        0.899928   -2.163416   -0.383753
      5          6           0        0.526796    0.443178   -2.433609
      6          9           0        1.842326    0.698964   -2.411803
      7          9           0       -0.127850    1.594346   -2.228876
      8          9           0        0.206015   -0.011596   -3.659127
      9          8           0       -1.488392    2.105668    1.404492
     10          1           0       -1.962054    1.268335    1.571732
     11          1           0       -1.644585    2.294065    0.473876
     12          8           0        3.625825   -1.792637    0.706276
     13          1           0        3.353811   -0.894885    0.922548
     14          1           0        3.776039   -1.781664   -0.243764
     15          8           0       -2.375192   -0.525686    1.506897
     16          1           0       -1.842418   -0.760981    0.716515
     17          1           0       -3.248467   -0.910190    1.392416
     18          8           0        1.042340    1.205750    1.575739
     19          1           0        0.154812    1.632779    1.514983
     20          1           0        1.598369    1.829190    2.051601
     21          8           0        1.027569   -2.820241    0.825872
     22          1           0        1.993012   -2.772457    0.952141
     23          1           0        0.626083   -2.259250    1.543075
     24          8           0        0.082939   -1.153650    2.664197
     25          1           0       -0.879505   -1.053440    2.612861
     26          1           0        0.452198   -0.291910    2.381482
 ---------------------------------------------------------------------
                    Distance matrix (angstroms):
                    1          2          3          4          5
     1  C    0.000000
     2  O    1.223440   0.000000
     3  O    1.284357   2.264983   0.000000
     4  H    1.994902   2.532405   1.071391   0.000000
     5  C    1.552248   2.392060   2.359873   3.336985   0.000000
     6  F    2.399215   3.435969   2.663095   3.632399   1.340344
     7  F    2.380588   2.654640   3.475110   4.310636   1.340025
     8  F    2.370623   3.123841   2.960885   3.979940   1.345962
     9  O    4.202168   3.440051   5.155156   5.208356   4.642831
    10  H    4.064298   3.114106   4.965791   4.877681   4.787276
    11  H    3.866967   3.131918   4.970607   5.203769   4.073592
    12  O    4.237132   4.990503   3.287549   2.959079   4.945879
    13  H    3.968501   4.652053   3.272408   3.055673   4.587616
    14  H    3.995681   4.931802   2.965432   2.904711   4.505876
    15  O    3.809821   2.708332   4.476176   4.121058   4.988769
    16  H    2.869231   1.777724   3.544395   3.270760   4.121463
    17  H    4.368244   3.202121   5.043281   4.683432   5.542805
    18  O    3.577459   3.527718   3.946475   3.900150   4.113657
    19  H    3.651925   3.322206   4.298278   4.309465   4.140640
    20  H    4.450586   4.466255   4.761444   4.728601   4.815227
    21  O    3.241441   3.464003   2.439184   1.382353   4.639492
    22  H    3.680089   4.117487   2.713052   1.830403   4.894221
    23  H    3.381986   3.332543   2.910007   1.948548   4.809052
    24  O    4.067651   3.672260   4.042037   3.313170   5.360457
    25  H    4.128246   3.456467   4.326007   3.657611   5.448340
    26  H    3.775977   3.477886   3.883460   3.368905   4.871450
                    6          7          8          9         10
     6  F    0.000000
     7  F    2.171811   0.000000
     8  F    2.176747   2.176266   0.000000
     9  O    5.257053   3.913296   5.744046   0.000000
    10  H    5.537693   4.232636   5.805224   0.976449   0.000000
    11  H    4.798962   3.177256   5.081585   0.962256   1.535642
    12  O    4.371654   5.846096   5.824426   6.468346   6.429848
    13  H    3.992849   5.315046   5.628549   5.716863   5.775758
    14  H    3.820099   5.529780   5.248134   6.748506   6.747164
    15  O    5.885867   4.847791   5.797820   2.778655   1.842118
    16  H    5.049272   4.142781   4.889161   2.969230   2.205410
    17  H    6.555733   5.396731   6.185387   3.491906   2.536332
    18  O    4.098451   3.999431   5.439227   2.691427   3.005048
    19  H    4.374855   3.754711   5.429365   1.713462   2.148758
    20  H    4.610738   4.621414   6.159510   3.165958   3.636131
    21  O    4.850893   5.491362   5.355245   5.561424   5.119629
    22  H    4.836279   5.803955   5.663877   6.010066   5.688096
    23  H    5.086387   5.444835   5.682544   4.852083   4.375286
    24  O    5.682728   5.615877   6.426808   3.831330   3.352832
    25  H    5.977167   5.569396   6.449932   3.436694   2.765231
    26  H    5.088209   5.014960   6.052119   3.235550   2.986415
                   11         12         13         14         15
    11  H    0.000000
    12  O    6.673257   0.000000
    13  H    5.945980   0.962665   0.000000
    14  H    6.819805   0.961904   1.524774   0.000000
    15  O    3.090617   6.185334   5.770550   6.517663   0.000000
    16  H    3.071045   5.564718   5.202035   5.790594   0.981792
    17  H    3.699109   6.964581   6.618994   7.265001   0.961020
    18  O    3.101306   4.052245   3.190960   4.439408   3.831727
    19  H    2.181521   4.943218   4.119910   5.278721   3.325651
    20  H    3.636218   4.363268   3.431752   4.800959   4.650949
    21  O    5.781041   2.796641   3.021215   3.126795   4.160235
    22  H    6.255437   1.920045   2.319035   2.364539   4.943373
    23  H    5.199211   3.149033   3.112402   3.652821   3.466150
    24  O    4.434928   4.098024   3.714688   4.742323   2.788564
    25  H    4.045540   4.947674   4.561059   5.510417   1.933587
    26  H    3.837021   3.889782   3.303245   4.489900   2.968785
                   16         17         18         19         20
    16  H    0.000000
    17  H    1.567189   0.000000
    18  O    3.595570   4.787675   0.000000
    19  H    3.218161   4.250179   0.986788   0.000000
    20  H    4.508931   5.606295   0.961400   1.552545   0.000000
    21  O    3.534025   4.717388   4.095256   4.589767   4.842048
    22  H    4.337289   5.579873   4.137485   4.806440   4.747600
    23  H    3.003582   4.105459   3.490066   3.920557   4.233117
    24  O    2.766704   3.574208   2.769830   3.014970   3.401343
    25  H    2.146825   2.668705   3.142141   3.080733   3.842451
    26  H    2.873570   3.880135   1.800132   2.131593   2.433433
                   21         22         23         24         25
    21  O    0.000000
    22  H    0.974837   0.000000
    23  H    0.995130   1.575144   0.000000
    24  O    2.655050   3.033158   1.665614   0.000000
    25  H    3.154655   3.736892   2.205723   0.969007   0.000000
    26  H    3.023811   3.251190   2.145597   0.979222   1.551418
                   26
    26  H    0.000000
 Stoichiometry    C2H13F3O8
 Framework group  C1[X(C2H13F3O8)]
 Deg. of freedom    72
 Full point group                 C1      NOp   1
 Largest Abelian subgroup         C1      NOp   1
 Largest concise Abelian subgroup C1      NOp   1
                         Standard orientation:                         
 ---------------------------------------------------------------------
 Center     Atomic      Atomic             Coordinates (Angstroms)
 Number     Number       Type             X           Y           Z
 ---------------------------------------------------------------------
      1          6           0       -0.960051    0.020453   -0.722579
      2          8           0       -0.214002   -0.864948   -1.117901
      3          8           0       -0.859592    1.292118   -0.872079
      4          1           0        0.109209    1.646366   -1.161578
      5          6           0       -2.259796   -0.382778    0.024109
      6          9           0       -2.554230    0.473690    1.012185
      7          9           0       -2.138192   -1.607901    0.553214
      8          9           0       -3.290383   -0.398196   -0.841492
      9          8           0        1.541878   -2.820314    1.101870
     10          1           0        1.951706   -2.649485    0.232209
     11          1           0        0.644446   -3.102017    0.898905
     12          8           0        0.533053    3.568649    1.047797
     13          1           0        0.633578    2.800205    1.618859
     14          1           0       -0.413465    3.635229    0.889905
     15          8           0        2.299752   -1.837185   -1.384093
     16          1           0        1.473341   -1.311856   -1.454726
     17          1           0        2.438021   -2.274416   -2.228646
     18          8           0        1.352740   -0.286494    1.989430
     19          1           0        1.398153   -1.245611    1.761875
     20          1           0        1.583518   -0.229484    2.920978
     21          8           0        1.365956    2.214783   -1.253186
     22          1           0        1.281363    2.936782   -0.603673
     23          1           0        2.035965    1.581696   -0.878258
     24          8           0        3.024502    0.512743   -0.069306
     25          1           0        3.153670   -0.297177   -0.585368
     26          1           0        2.520512    0.240563    0.724915
 ---------------------------------------------------------------------
 Rotational constants (GHZ):           0.5707384           0.4468417           0.3376138
 Standard basis: 6-31++G(d,p) (6D, 7F)
 There are   325 symmetry adapted cartesian basis functions of A   symmetry.
 There are   325 symmetry adapted basis functions of A   symmetry.
   325 basis functions,   520 primitive gaussians,   325 cartesian basis functions
    58 alpha electrons       58 beta electrons
       nuclear repulsion energy      1022.5823779591 Hartrees.
 NAtoms=   26 NActive=   26 NUniq=   26 SFac= 1.00D+00 NAtFMM=   60 NAOKFM=F Big=F
 Integral buffers will be    131072 words long.
 Raffenetti 2 integral format.
 Two-electron integral symmetry is turned on.
 Nuclear repulsion after empirical dispersion term =     1022.5676507686 Hartrees.
 One-electron integrals computed using PRISM.
 NBasis=   325 RedAO= T EigKep=  5.25D-05  NBF=   325
 NBsUse=   325 1.00D-06 EigRej= -1.00D+00 NBFU=   325
 Lowest energy guess from the checkpoint file:  "/local_scratch/slurm.5787847/Gau-1028532.chk"
 B after Tr=    -0.000000   -0.000000   -0.000000
         Rot=    0.998653    0.014808    0.006865   -0.049253 Ang=   5.95 deg.
 B after Tr=     0.000000   -0.000000    0.000000
         Rot=    0.997267    0.011515   -0.005905    0.072745 Ang=   8.47 deg.
 Requested convergence on RMS density matrix=1.00D-10 within 128 cycles.
 Requested convergence on MAX density matrix=1.00D-08.
 Requested convergence on             energy=1.00D-08.
 No special actions if energy rises.
 SCF Done:  E(RwB97XD) =  -985.234054759     A.U. after   16 cycles
            NFock= 16  Conv=0.65D-10     -V/T= 2.0083
 Calling FoFJK, ICntrl=      2127 FMM=F ISym2X=0 I1Cent= 0 IOpClX= 0 NMat=1 NMatS=1 NMatT=0.
 ***** Axes restored to original set *****
 -------------------------------------------------------------------
 Center     Atomic                   Forces (Hartrees/Bohr)
 Number     Number              X              Y              Z
 -------------------------------------------------------------------
      1        6          -0.006791240    0.001195166    0.000852536
      2        8           0.007599607   -0.001096206   -0.000669612
      3        8           0.002719222    0.002127123   -0.002264840
      4        1          -0.003115051    0.000634846    0.002695508
      5        6          -0.001462179    0.000281634   -0.000300106
      6        9          -0.002780459   -0.000016209   -0.000426864
      7        9           0.002354352   -0.002537513   -0.001475597
      8        9           0.001202342    0.001876802    0.002197934
      9        8           0.000158893   -0.001439499   -0.000814398
     10        1          -0.000967558    0.001046634   -0.000835806
     11        1          -0.000704293    0.000350695   -0.000256621
     12        8          -0.000818401    0.000116828   -0.000403654
     13        1          -0.000207741    0.000623067    0.000628153
     14        1           0.000656651   -0.000173685   -0.000862623
     15        8           0.002740922   -0.002386565   -0.001141467
     16        1          -0.005811303    0.002311586   -0.000019209
     17        1           0.000900600    0.000232079   -0.000021484
     18        8           0.000460567    0.000625384    0.001223781
     19        1           0.001342177    0.000693371   -0.001525008
     20        1          -0.000332616   -0.001117760    0.000055357
     21        8          -0.000234574   -0.001318851   -0.002589271
     22        1          -0.000350575    0.000379182    0.002930030
     23        1           0.001236701   -0.001308448    0.001845058
     24        8           0.000887848   -0.000035937   -0.001183127
     25        1           0.000324120    0.000124281    0.000912395
     26        1           0.000991989   -0.001188005    0.001448934
 -------------------------------------------------------------------
 Cartesian Forces:  Max     0.007599607 RMS     0.001893072

 GradGradGradGradGradGradGradGradGradGradGradGradGradGradGradGradGradGrad
 Berny optimization.
 Using GEDIIS/GDIIS optimizer.
 FormGI is forming the generalized inverse of G from B-inverse, IUseBI=4.
 Internal  Forces:  Max     0.007010603 RMS     0.001445511
 Search for a local minimum.
 Step number   8 out of a maximum of  156
 All quantities printed in internal units (Hartrees-Bohrs-Radians)
 Mixed Optimization -- RFO/linear search
 Update second derivatives using D2CorX and points    6    8
 DE= -2.89D-03 DEPred=-3.89D-03 R= 7.42D-01
 TightC=F SS=  1.41D+00  RLast= 8.12D-01 DXNew= 4.2426D-01 2.4366D+00
 Trust test= 7.42D-01 RLast= 8.12D-01 DXMaxT set to 4.24D-01
 ITU=  1 -1  0  0  0  0  1  0
 Use linear search instead of GDIIS.
     Eigenvalues ---   -0.01563  -0.00294  -0.00119   0.00008   0.00065
     Eigenvalues ---    0.00247   0.00347   0.00381   0.00456   0.00642
     Eigenvalues ---    0.00726   0.00870   0.00967   0.01159   0.01224
     Eigenvalues ---    0.01306   0.01397   0.01526   0.01721   0.01836
     Eigenvalues ---    0.01881   0.02134   0.02175   0.02323   0.02821
     Eigenvalues ---    0.02951   0.03032   0.03204   0.03462   0.03714
     Eigenvalues ---    0.03818   0.04575   0.04651   0.05033   0.05290
     Eigenvalues ---    0.05641   0.05725   0.06728   0.07030   0.07561
     Eigenvalues ---    0.09667   0.10113   0.10784   0.12182   0.13624
     Eigenvalues ---    0.14529   0.15064   0.20315   0.21475   0.22654
     Eigenvalues ---    0.26406   0.27485   0.28317   0.36353   0.37743
     Eigenvalues ---    0.40399   0.40896   0.41529   0.41807   0.47727
     Eigenvalues ---    0.48185   0.50401   0.52935   0.53931   0.54879
     Eigenvalues ---    0.55041   0.56313   0.57422   0.58086   0.59232
     Eigenvalues ---    0.83315   0.98516
 RFO step:  Lambda=-1.61163016D-02 EMin=-1.56314715D-02
 I=     1 Eig=   -1.56D-02 Dot1= -1.61D-03
 I=     1 Stepn= -6.00D-01 RXN=   6.00D-01 EDone=F
 I=     2 Eig=   -2.94D-03 Dot1=  8.51D-05
 I=     2 Stepn=  3.00D-01 RXN=   6.71D-01 EDone=F
 I=     3 Eig=   -1.19D-03 Dot1=  1.01D-04
 I=     3 Stepn=  1.50D-01 RXN=   6.87D-01 EDone=F
 Mixed    3 eigenvectors in step.  Raw Step.Grad=  1.79D-03.
 RFO eigenvector is Hessian eigenvector with negative curvature.
 Taking step of  6.00D-01 in eigenvector direction(s).  Step.Grad= -7.40D-04.
 Quartic linear search produced a step of  0.16168.
 Iteration  1 RMS(Cart)=  0.10386449 RMS(Int)=  0.01384647
 Iteration  2 RMS(Cart)=  0.01467309 RMS(Int)=  0.00225892
 Iteration  3 RMS(Cart)=  0.00044230 RMS(Int)=  0.00225203
 Iteration  4 RMS(Cart)=  0.00000309 RMS(Int)=  0.00225203
 Iteration  5 RMS(Cart)=  0.00000002 RMS(Int)=  0.00225203
 Variable       Old X    -DE/DX   Delta X   Delta X   Delta X     New X
                                 (Linear)    (Quad)   (Total)
    R1        2.31197  -0.00701  -0.00035  -0.01803  -0.01801   2.29396
    R2        2.42708   0.00035   0.00169   0.00448   0.00667   2.43376
    R3        2.93332  -0.00044   0.00040  -0.00042  -0.00002   2.93330
    R4        3.35941  -0.00080  -0.00445  -0.01676  -0.02138   3.33803
    R5        2.02463   0.00404  -0.01714  -0.04293  -0.05961   1.96503
    R6        2.61227   0.00197   0.02336   0.02400   0.04826   2.66053
    R7        2.53288  -0.00274  -0.00024  -0.01356  -0.01380   2.51908
    R8        2.53228  -0.00356  -0.00056  -0.01972  -0.02028   2.51200
    R9        2.54350  -0.00292  -0.00091  -0.02172  -0.02263   2.52087
   R10        1.84522  -0.00006  -0.00011  -0.01190  -0.01085   1.83438
   R11        1.81840   0.00043  -0.00031   0.00193   0.00162   1.82002
   R12        3.23797   0.00164   0.00405   0.06489   0.06882   3.30680
   R13        3.48110   0.00012   0.00181   0.09464   0.09763   3.57873
   R14        1.81917   0.00078   0.00003  -0.00257  -0.00253   1.81664
   R15        1.81774   0.00095  -0.00073   0.00090   0.00016   1.81790
   R16        3.62836   0.00005  -0.00385   0.05011   0.04625   3.67461
   R17        1.85532  -0.00444   0.00077  -0.00750  -0.00702   1.84830
   R18        1.81606  -0.00091  -0.00003  -0.00514  -0.00517   1.81089
   R19        3.65395   0.00167   0.00841   0.06058   0.06805   3.72200
   R20        1.86476   0.00071  -0.00093  -0.00358  -0.00487   1.85989
   R21        1.81678  -0.00089   0.00010  -0.00312  -0.00302   1.81376
   R22        3.40176   0.00017   0.00860   0.02362   0.03082   3.43257
   R23        1.84217  -0.00037   0.00001  -0.00116  -0.00115   1.84102
   R24        1.88052  -0.00112  -0.00287  -0.01337  -0.01558   1.86494
   R25        3.14755  -0.00116   0.00544   0.00807   0.01425   3.16180
   R26        1.83116   0.00077  -0.00040   0.00589   0.00426   1.83542
   R27        1.85046  -0.00101  -0.00074  -0.00112  -0.00325   1.84721
    A1        2.25394  -0.00033   0.00112   0.00547   0.00518   2.25913
    A2        2.06922   0.00028   0.00041  -0.00050   0.00049   2.06971
    A3        1.95918   0.00006  -0.00153  -0.00406  -0.00500   1.95418
    A4        2.53562   0.00081   0.02249  -0.02710  -0.01008   2.52554
    A5        2.01480   0.00071  -0.00212  -0.00718  -0.01138   2.00342
    A6        2.92183   0.00113  -0.01060  -0.07680  -0.08293   2.83890
    A7        1.95256   0.00033   0.00030  -0.00151  -0.00122   1.95134
    A8        1.92991   0.00174  -0.00086   0.00258   0.00170   1.93161
    A9        1.91214   0.00155  -0.00005   0.01334   0.01326   1.92540
   A10        1.88921  -0.00129   0.00003  -0.00835  -0.00832   1.88089
   A11        1.88937  -0.00112   0.00028  -0.00334  -0.00308   1.88629
   A12        1.88908  -0.00136   0.00033  -0.00316  -0.00287   1.88621
   A13        1.82843   0.00014   0.00231   0.00589   0.00505   1.83348
   A14        1.79004   0.00098   0.00129   0.05526   0.06118   1.85121
   A15        1.84633   0.00077   0.01128  -0.00753   0.00070   1.84704
   A16        2.78733  -0.00123   0.00197  -0.12634  -0.12363   2.66371
   A17        1.82903   0.00044   0.00055   0.01640   0.01702   1.84605
   A18        1.77914  -0.00022  -0.00096   0.02521   0.02428   1.80342
   A19        1.83910   0.00070   0.00708  -0.02337  -0.01627   1.82283
   A20        1.71129  -0.00330  -0.00913  -0.12863  -0.14053   1.57076
   A21        2.21135   0.00048   0.00308   0.02841   0.02464   2.23599
   A22        1.64306   0.00068   0.00020   0.06881   0.07362   1.71668
   A23        1.87687   0.00055  -0.00382  -0.02766  -0.02807   1.84881
   A24        1.54608   0.00101   0.00040   0.06397   0.06257   1.60865
   A25        2.29406  -0.00038   0.00413  -0.04324  -0.04311   2.25095
   A26        2.73843  -0.00195   0.02210   0.11352   0.13568   2.87411
   A27        1.84422   0.00036   0.00018   0.00050   0.00177   1.84599
   A28        1.66367   0.00088   0.00096   0.05584   0.05695   1.72061
   A29        2.10315  -0.00035  -0.00179   0.00889   0.00432   2.10747
   A30        1.75331   0.00104   0.00721  -0.00187   0.00656   1.75987
   A31        1.90238   0.00058  -0.00282  -0.00374  -0.00586   1.89652
   A32        1.85311  -0.00310   0.00216   0.01213   0.01396   1.86707
   A33        2.58799  -0.00282   0.01909  -0.01939  -0.00030   2.58769
   A34        1.93571  -0.00018   0.01352  -0.04633  -0.03617   1.89954
   A35        1.84091  -0.00158  -0.00636   0.01536   0.01159   1.85251
   A36        1.84236   0.00104   0.00362   0.00147   0.00544   1.84780
   A37        2.54422  -0.00043   0.00315  -0.00267  -0.00310   2.54113
   A38        3.01882  -0.00021   0.00572   0.00590   0.00714   3.02597
   A39        3.06080  -0.00332   0.00231  -0.00271  -0.00002   3.06078
   A40        2.98966  -0.00204  -0.00097  -0.05162  -0.04749   2.94217
   A41        3.25718   0.00122   0.00432   0.01723   0.01750   3.27468
   A42        3.25353   0.00183   0.00773  -0.04312  -0.03837   3.21516
   A43        3.22585   0.00026   0.00160   0.02827   0.02728   3.25313
    D1        0.59338  -0.00036   0.01039  -0.03460  -0.02586   0.56752
    D2       -2.59613   0.00007   0.01034  -0.00906   0.00045  -2.59568
    D3       -0.29278   0.00160   0.00119   0.04280   0.04449  -0.24829
    D4        2.89429   0.00119   0.00119   0.01849   0.01947   2.91376
    D5        2.50716  -0.00027   0.00333  -0.03014  -0.02705   2.48011
    D6        0.39997  -0.00005   0.00368  -0.02028  -0.01683   0.38314
    D7       -1.68072  -0.00042   0.00384  -0.02636  -0.02278  -1.70350
    D8       -0.67458   0.00008   0.00335  -0.00849  -0.00490  -0.67948
    D9       -2.78177   0.00030   0.00370   0.00137   0.00533  -2.77645
   D10        1.42072  -0.00007   0.00386  -0.00472  -0.00062   1.42010
   D11        2.14420  -0.00152  -0.03799   0.01170  -0.03032   2.11388
   D12       -1.91661  -0.00065   0.00167  -0.11291  -0.11191  -2.02852
   D13       -0.47396   0.00159   0.01725   0.02392   0.04055  -0.43341
   D14        1.46848  -0.00119   0.02192   0.03530   0.05695   1.52544
   D15        1.20897   0.00054   0.00696   0.10215   0.11119   1.32017
   D16       -0.71615  -0.00070  -0.00636   0.08827   0.08506  -0.63109
   D17       -2.42501   0.00072   0.00656   0.01843   0.02276  -2.40225
   D18       -0.28010   0.00064   0.00341   0.05170   0.05261  -0.22750
   D19        1.96636   0.00009   0.00030  -0.00559  -0.00617   1.96019
   D20       -2.17192   0.00001  -0.00285   0.02768   0.02368  -2.14824
   D21       -0.31159  -0.00113   0.00356  -0.19109  -0.17908  -0.49067
   D22       -2.38873   0.00090   0.01566  -0.04971  -0.02901  -2.41774
   D23        1.24442  -0.00025   0.00336  -0.12571  -0.12604   1.11839
   D24       -1.86972  -0.00018  -0.00162  -0.02530  -0.02691  -1.89662
   D25        0.73678   0.00034  -0.01540   0.08654   0.07109   0.80787
   D26       -1.16908  -0.00028  -0.01788   0.06702   0.04919  -1.11989
   D27       -0.36025   0.00088   0.02364   0.15930   0.17816  -0.18209
   D28        1.95518  -0.00014   0.01961   0.10668   0.13043   2.08562
   D29       -2.00054   0.00001   0.02325   0.07892   0.10167  -1.89887
   D30       -1.23738   0.00185   0.01471   0.00240   0.01658  -1.22080
   D31        0.47252  -0.00139   0.00558  -0.12314  -0.11699   0.35553
   D32        2.43338   0.00019   0.00213  -0.11532  -0.11305   2.32033
   D33        2.13542  -0.00151   0.00932  -0.09453  -0.08825   2.04716
   D34        0.13104  -0.00064  -0.00418  -0.03508  -0.04114   0.08991
   D35       -2.18566  -0.00031   0.00953  -0.04749  -0.03936  -2.22502
   D36        2.09315   0.00057  -0.00398   0.01196   0.00775   2.10090
   D37        0.58729  -0.00001  -0.05695   0.16292   0.10670   0.69399
   D38       -1.39308  -0.00004  -0.05726   0.16377   0.10579  -1.28730
   D39        1.23595  -0.00050  -0.02015   0.03041   0.00664   1.24260
   D40       -0.73519  -0.00009  -0.02723   0.03924   0.00928  -0.72591
   D41        3.07203  -0.00115  -0.01383   0.04048   0.02541   3.09744
   D42        1.10089  -0.00073  -0.02091   0.04932   0.02805   1.12894
   D43       -1.08217   0.00122  -0.00977   0.02121   0.01120  -1.07096
   D44        0.90330  -0.00015  -0.00936   0.01809   0.01062   0.91392
         Item               Value     Threshold  Converged?
 Maximum Force            0.007011     0.000015     NO 
 RMS     Force            0.001446     0.000010     NO 
 Maximum Displacement     0.307866     0.000060     NO 
 RMS     Displacement     0.099277     0.000040     NO 
 Predicted change in Energy=-3.876225D-03
 GradGradGradGradGradGradGradGradGradGradGradGradGradGradGradGradGradGrad

                          Input orientation:                          
 ---------------------------------------------------------------------
 Center     Atomic      Atomic             Coordinates (Angstroms)
 Number     Number       Type             X           Y           Z
 ---------------------------------------------------------------------
      1          6           0        0.103756   -0.567854   -1.325097
      2          8           0       -0.957217   -0.403807   -0.758521
      3          8           0        0.949660   -1.532680   -1.214573
      4          1           0        0.803305   -2.148420   -0.389512
      5          6           0        0.559841    0.487603   -2.367901
      6          9           0        1.874428    0.701766   -2.313189
      7          9           0       -0.049627    1.649897   -2.156616
      8          9           0        0.257829    0.080251   -3.601745
      9          8           0       -1.546763    2.084426    1.255551
     10          1           0       -2.063056    1.301337    1.505534
     11          1           0       -1.699683    2.193721    0.310960
     12          8           0        3.635405   -1.879234    0.638990
     13          1           0        3.461314   -1.014556    1.021309
     14          1           0        3.688899   -1.739008   -0.311222
     15          8           0       -2.358116   -0.568223    1.569521
     16          1           0       -1.847404   -0.677099    0.742505
     17          1           0       -3.180088   -1.042217    1.435361
     18          8           0        1.019849    1.210917    1.524387
     19          1           0        0.134722    1.627706    1.417109
     20          1           0        1.571492    1.874650    1.944348
     21          8           0        0.985812   -2.825395    0.831369
     22          1           0        1.957929   -2.828712    0.895365
     23          1           0        0.650867   -2.253600    1.562672
     24          8           0        0.158354   -1.145580    2.715565
     25          1           0       -0.808876   -1.064748    2.679761
     26          1           0        0.509777   -0.279919    2.428095
 ---------------------------------------------------------------------
                    Distance matrix (angstroms):
                    1          2          3          4          5
     1  C    0.000000
     2  O    1.213912   0.000000
     3  O    1.287889   2.262414   0.000000
     4  H    1.965421   2.505849   1.039847   0.000000
     5  C    1.552238   2.384571   2.358742   3.304832   0.000000
     6  F    2.392393   3.414308   2.656107   3.601583   1.333041
     7  F    2.373473   2.645012   3.466240   4.275204   1.329294
     8  F    2.372110   3.129628   2.962898   3.947526   1.333986
     9  O    4.051980   3.255051   5.041537   5.113320   4.485201
    10  H    4.025099   3.042424   4.950464   4.869092   4.748184
    11  H    3.681762   2.905546   4.819994   5.060613   3.897767
    12  O    4.248518   5.022161   3.281619   3.025073   4.909419
    13  H    4.120481   4.802523   3.402356   3.215754   4.707629
    14  H    3.905483   4.854815   2.891719   2.915544   4.356458
    15  O    3.799951   2.722009   4.429757   4.040968   5.013236
    16  H    2.844984   1.766409   3.519338   3.236125   4.101948
    17  H    4.316107   3.187764   4.931280   4.518990   5.549073
    18  O    3.481783   3.424587   3.877391   3.872344   3.985561
    19  H    3.512995   3.170606   4.192603   4.239105   3.975784
    20  H    4.336974   4.346405   4.687788   4.714033   4.641425
    21  O    3.244204   3.488151   2.420392   1.407890   4.625227
    22  H    3.671497   4.136856   2.673601   1.856572   4.858137
    23  H    3.388256   3.375738   2.884804   1.960949   4.792899
    24  O    4.082119   3.723440   4.027654   3.326132   5.354447
    25  H    4.137474   3.504373   4.298517   3.632342   5.455462
    26  H    3.786055   3.510263   3.877105   3.393577   4.857280
                    6          7          8          9         10
     6  F    0.000000
     7  F    2.150687   0.000000
     8  F    2.158715   2.155625   0.000000
     9  O    5.133440   3.751415   5.555772   0.000000
    10  H    5.517781   4.193654   5.741242   0.970709   0.000000
    11  H    4.678286   3.017841   4.858794   0.963111   1.534730
    12  O    4.298600   5.818045   5.764671   6.553290   6.583266
    13  H    4.072204   5.433713   5.730057   5.894014   6.009701
    14  H    3.641092   5.372777   5.090136   6.669751   6.754945
    15  O    5.882410   4.912564   5.831440   2.791669   1.893782
    16  H    5.009049   4.129385   4.886522   2.824822   2.131415
    17  H    6.530026   5.472620   6.200939   3.532134   2.597100
    18  O    3.964408   3.858273   5.304368   2.724480   3.084289
    19  H    4.218894   3.578546   5.253444   1.749881   2.223637
    20  H    4.426517   4.415478   5.975344   3.200306   3.705561
    21  O    4.808196   5.479820   5.350256   5.540777   5.174941
    22  H    4.771380   5.779516   5.619288   6.045785   5.796372
    23  H    5.025295   5.437011   5.680893   4.872614   4.472832
    24  O    5.625475   5.621041   6.435912   3.933447   3.519410
    25  H    5.937191   5.597884   6.473500   3.534140   2.924062
    26  H    5.030482   5.005667   6.045840   3.345795   3.157683
                   11         12         13         14         15
    11  H    0.000000
    12  O    6.720099   0.000000
    13  H    6.118295   0.961324   0.000000
    14  H    6.700021   0.961991   1.533709   0.000000
    15  O    3.105776   6.205396   5.862211   6.440056   0.000000
    16  H    2.906830   5.614004   5.326734   5.734861   0.978079
    17  H    3.731912   6.912724   6.654354   7.121730   0.958283
    18  O    3.135948   4.144164   3.341642   4.381249   3.818118
    19  H    2.215622   5.015863   4.266665   5.191731   3.325594
    20  H    3.670198   4.478319   3.573646   4.757051   4.642192
    21  O    5.716138   2.820031   3.072999   3.129285   4.101409
    22  H    6.240552   1.944521   2.359489   2.374776   4.918592
    23  H    5.183680   3.146555   3.118801   3.606372   3.448844
    24  O    4.515015   4.115859   3.714460   4.688106   2.824780
    25  H    4.125818   4.957799   4.581212   5.443398   1.969598
    26  H    3.934828   3.940591   3.351165   4.442928   3.007504
                   16         17         18         19         20
    16  H    0.000000
    17  H    1.545771   0.000000
    18  O    3.520950   4.766971   0.000000
    19  H    3.113846   4.256381   0.984212   0.000000
    20  H    4.432234   5.598633   0.959801   1.550249   0.000000
    21  O    3.556710   4.571570   4.095516   4.571385   4.865405
    22  H    4.374170   5.466477   4.194551   4.843135   4.834388
    23  H    3.065842   4.019934   3.484321   3.918180   4.246843
    24  O    2.852281   3.576982   2.777437   3.062297   3.422503
    25  H    2.231989   2.678000   3.139709   3.119932   3.853186
    26  H    2.924939   3.896373   1.816440   2.191300   2.450187
                   21         22         23         24         25
    21  O    0.000000
    22  H    0.974227   0.000000
    23  H    0.986885   1.576218   0.000000
    24  O    2.656437   3.063418   1.673153   0.000000
    25  H    3.120471   3.735083   2.189088   0.971262   0.000000
    26  H    3.042301   3.307983   2.159695   0.977500   1.555036
                   26
    26  H    0.000000
 Stoichiometry    C2H13F3O8
 Framework group  C1[X(C2H13F3O8)]
 Deg. of freedom    72
 Full point group                 C1      NOp   1
 Largest Abelian subgroup         C1      NOp   1
 Largest concise Abelian subgroup C1      NOp   1
                         Standard orientation:                         
 ---------------------------------------------------------------------
 Center     Atomic      Atomic             Coordinates (Angstroms)
 Number     Number       Type             X           Y           Z
 ---------------------------------------------------------------------
      1          6           0       -0.906823    0.016569   -0.745115
      2          8           0       -0.192634   -0.905107   -1.082799
      3          8           0       -0.747006    1.282354   -0.920919
      4          1           0        0.210870    1.564728   -1.210781
      5          6           0       -2.236566   -0.304412   -0.011496
      6          9           0       -2.498686    0.582123    0.948893
      7          9           0       -2.183715   -1.507788    0.550745
      8          9           0       -3.254957   -0.294561   -0.873066
      9          8           0        1.262712   -2.910413    1.028141
     10          1           0        1.786760   -2.815604    0.216562
     11          1           0        0.369232   -3.107364    0.727330
     12          8           0        0.557389    3.604730    0.995887
     13          1           0        0.754766    2.928634    1.650165
     14          1           0       -0.390141    3.548539    0.839505
     15          8           0        2.342415   -1.866433   -1.325104
     16          1           0        1.478199   -1.409416   -1.355174
     17          1           0        2.490420   -2.207519   -2.208314
     18          8           0        1.205945   -0.364294    1.996047
     19          1           0        1.184748   -1.315285    1.743384
     20          1           0        1.340032   -0.349837    2.946326
     21          8           0        1.493509    2.144984   -1.227938
     22          1           0        1.359730    2.902647   -0.630302
     23          1           0        2.123495    1.531917   -0.779378
     24          8           0        3.061404    0.462874    0.102050
     25          1           0        3.202970   -0.339544   -0.426566
     26          1           0        2.515601    0.187642    0.864842
 ---------------------------------------------------------------------
 Rotational constants (GHZ):           0.5729925           0.4575631           0.3405230
 Standard basis: 6-31++G(d,p) (6D, 7F)
 There are   325 symmetry adapted cartesian basis functions of A   symmetry.
 There are   325 symmetry adapted basis functions of A   symmetry.
   325 basis functions,   520 primitive gaussians,   325 cartesian basis functions
    58 alpha electrons       58 beta electrons
       nuclear repulsion energy      1027.5822935911 Hartrees.
 NAtoms=   26 NActive=   26 NUniq=   26 SFac= 1.00D+00 NAtFMM=   60 NAOKFM=F Big=F
 Integral buffers will be    131072 words long.
 Raffenetti 2 integral format.
 Two-electron integral symmetry is turned on.
 Nuclear repulsion after empirical dispersion term =     1027.5673768820 Hartrees.
 One-electron integrals computed using PRISM.
 NBasis=   325 RedAO= T EigKep=  5.08D-05  NBF=   325
 NBsUse=   325 1.00D-06 EigRej= -1.00D+00 NBFU=   325
 Initial guess from the checkpoint file:  "/local_scratch/slurm.5787847/Gau-1028532.chk"
 B after Tr=    -0.000000   -0.000000   -0.000000
         Rot=    0.999732    0.000268    0.015522    0.017154 Ang=   2.65 deg.
 ExpMin= 3.60D-02 ExpMax= 7.00D+03 ExpMxC= 1.05D+03 IAcc=3 IRadAn=         5 AccDes= 0.00D+00
 Harris functional with IExCor= 4639 and IRadAn=       5 diagonalized for initial guess.
 HarFok:  IExCor= 4639 AccDes= 0.00D+00 IRadAn=         5 IDoV= 1 UseB2=F ITyADJ=14
 ICtDFT=  3500011 ScaDFX=  1.000000  1.000000  1.000000  1.000000
 FoFCou: FMM=F IPFlag=           0 FMFlag=      100000 FMFlg1=           0
         NFxFlg=           0 DoJE=T BraDBF=F KetDBF=T FulRan=T
         wScrn=  0.000000 ICntrl=       500 IOpCl=  0 I1Cent=   200000004 NGrid=           0
         NMat0=    1 NMatS0=      1 NMatT0=    0 NMatD0=    1 NMtDS0=    0 NMtDT0=    0
 Petite list used in FoFCou.
 Requested convergence on RMS density matrix=1.00D-10 within 128 cycles.
 Requested convergence on MAX density matrix=1.00D-08.
 Requested convergence on             energy=1.00D-08.
 No special actions if energy rises.
 SCF Done:  E(RwB97XD) =  -985.233912987     A.U. after   16 cycles
            NFock= 16  Conv=0.57D-10     -V/T= 2.0082
 Calling FoFJK, ICntrl=      2127 FMM=F ISym2X=0 I1Cent= 0 IOpClX= 0 NMat=1 NMatS=1 NMatT=0.
 ***** Axes restored to original set *****
 -------------------------------------------------------------------
 Center     Atomic                   Forces (Hartrees/Bohr)
 Number     Number              X              Y              Z
 -------------------------------------------------------------------
      1        6           0.006491104    0.002220861   -0.004915295
      2        8          -0.004653912   -0.000912037    0.004678160
      3        8          -0.000491150    0.008928663   -0.013000661
      4        1          -0.000092889   -0.004588610    0.009985899
      5        6           0.000472661   -0.002216328    0.003826325
      6        9           0.006240214   -0.000278253    0.000764776
      7        9          -0.004535383    0.006118539    0.001616332
      8        9          -0.002117266   -0.003538290   -0.006845475
      9        8           0.001659270    0.002808533   -0.002357821
     10        1          -0.000857120   -0.002168224    0.000991633
     11        1          -0.000178258   -0.000148731    0.000555524
     12        8          -0.000323005   -0.002245463    0.000146904
     13        1          -0.000250511    0.001204935   -0.000445583
     14        1          -0.000055508    0.001113550   -0.000325634
     15        8           0.002509990    0.000978449   -0.001571088
     16        1          -0.001229259   -0.001320705   -0.000189074
     17        1          -0.002783839   -0.000979378    0.001387523
     18        8          -0.000365871    0.000050193    0.000091437
     19        1          -0.000185597   -0.000393314   -0.000659494
     20        1           0.000515971    0.000180562    0.000656708
     21        8           0.000254011   -0.007525231   -0.004158080
     22        1          -0.001044458    0.001449435    0.003536759
     23        1           0.000330730    0.001122703    0.006178454
     24        8          -0.001473516   -0.000620541   -0.000028932
     25        1           0.002642511    0.000994967   -0.000128191
     26        1          -0.000478916   -0.000236286    0.000208893
 -------------------------------------------------------------------
 Cartesian Forces:  Max     0.013000661 RMS     0.003331453

 GradGradGradGradGradGradGradGradGradGradGradGradGradGradGradGradGradGrad
 Berny optimization.
 Using GEDIIS/GDIIS optimizer.
 FormGI is forming the generalized inverse of G from B-inverse, IUseBI=4.
 Internal  Forces:  Max     0.016964006 RMS     0.002506738
 Search for a local minimum.
 Step number   9 out of a maximum of  156
 All quantities printed in internal units (Hartrees-Bohrs-Radians)
 Mixed Optimization -- RFO/linear search
 Update second derivatives using D2CorX and points    9    8
 ITU=  0  1 -1  0  0  0  0  1  0
 Use linear search instead of GDIIS.
     Eigenvalues ---   -0.00328  -0.00124   0.00008   0.00065   0.00247
     Eigenvalues ---    0.00349   0.00380   0.00455   0.00593   0.00658
     Eigenvalues ---    0.00729   0.00932   0.00979   0.01163   0.01275
     Eigenvalues ---    0.01373   0.01501   0.01553   0.01827   0.01851
     Eigenvalues ---    0.02035   0.02150   0.02198   0.02356   0.02831
     Eigenvalues ---    0.02961   0.03056   0.03219   0.03472   0.03764
     Eigenvalues ---    0.03879   0.04583   0.04770   0.05042   0.05292
     Eigenvalues ---    0.05717   0.05768   0.06731   0.07020   0.07626
     Eigenvalues ---    0.09674   0.10164   0.10812   0.12246   0.13691
     Eigenvalues ---    0.14562   0.15098   0.20357   0.21549   0.22708
     Eigenvalues ---    0.26915   0.27847   0.29732   0.37425   0.38870
     Eigenvalues ---    0.40473   0.40897   0.41807   0.42045   0.47911
     Eigenvalues ---    0.49276   0.51016   0.53420   0.53973   0.54888
     Eigenvalues ---    0.55060   0.56795   0.57896   0.58268   0.59236
     Eigenvalues ---    0.83623   1.09164
 RFO step:  Lambda=-3.29957814D-03 EMin=-3.28460843D-03
 I=     1 Eig=   -3.28D-03 Dot1=  9.92D-05
 I=     1 Stepn=  6.00D-01 RXN=   6.00D-01 EDone=F
 I=     2 Eig=   -1.24D-03 Dot1= -6.75D-05
 I=     2 Stepn= -3.00D-01 RXN=   6.71D-01 EDone=F
 Mixed    2 eigenvectors in step.  Raw Step.Grad=  1.67D-04.
 RFO eigenvector is Hessian eigenvector with negative curvature.
 Taking step of  6.00D-01 in eigenvector direction(s).  Step.Grad=  5.41D-05.
 Quartic linear search produced a step of -0.53502.
 Iteration  1 RMS(Cart)=  0.03911697 RMS(Int)=  0.02427311
 Iteration  2 RMS(Cart)=  0.02130185 RMS(Int)=  0.00451859
 Iteration  3 RMS(Cart)=  0.00502374 RMS(Int)=  0.00394080
 Iteration  4 RMS(Cart)=  0.00003801 RMS(Int)=  0.00394054
 Iteration  5 RMS(Cart)=  0.00000167 RMS(Int)=  0.00394054
 Iteration  6 RMS(Cart)=  0.00000002 RMS(Int)=  0.00394054
 Variable       Old X    -DE/DX   Delta X   Delta X   Delta X     New X
                                 (Linear)    (Quad)   (Total)
    R1        2.29396   0.00618   0.00963  -0.00357   0.00667   2.30064
    R2        2.43376  -0.00056  -0.00357   0.00154  -0.00161   2.43215
    R3        2.93330   0.00051   0.00001   0.00022   0.00023   2.93354
    R4        3.33803   0.00002   0.01144  -0.02321  -0.01098   3.32705
    R5        1.96503   0.01696   0.03189   0.01219   0.04373   2.00876
    R6        2.66053   0.00585  -0.02582  -0.02537  -0.05145   2.60907
    R7        2.51908   0.00614   0.00738  -0.00251   0.00488   2.52396
    R8        2.51200   0.00769   0.01085  -0.00537   0.00548   2.51749
    R9        2.52087   0.00789   0.01211  -0.00376   0.00835   2.52922
   R10        1.83438   0.00314   0.00580  -0.00131   0.00960   1.84398
   R11        1.82002  -0.00053  -0.00086  -0.00095  -0.00182   1.81820
   R12        3.30680   0.00014  -0.03682   0.02559  -0.01015   3.29665
   R13        3.57873   0.00035  -0.05223  -0.05022  -0.09681   3.48192
   R14        1.81664   0.00095   0.00136  -0.00132   0.00004   1.81668
   R15        1.81790   0.00048  -0.00009   0.00062   0.00053   1.81843
   R16        3.67461  -0.00043  -0.02475   0.01712  -0.00763   3.66699
   R17        1.84830  -0.00056   0.00375  -0.00269   0.00194   1.85025
   R18        1.81089   0.00268   0.00277  -0.00177   0.00100   1.81189
   R19        3.72200   0.00059  -0.03641   0.02100  -0.01714   3.70486
   R20        1.85989   0.00026   0.00260  -0.00402  -0.00145   1.85844
   R21        1.81376   0.00071   0.00162  -0.00082   0.00080   1.81456
   R22        3.43257   0.00018  -0.01649   0.01149  -0.00908   3.42349
   R23        1.84102  -0.00149   0.00062   0.00019   0.00080   1.84182
   R24        1.86494   0.00464   0.00834   0.00010   0.00755   1.87249
   R25        3.16180  -0.00043  -0.00762  -0.00931  -0.01777   3.14403
   R26        1.83542  -0.00211  -0.00228   0.00194  -0.00253   1.83289
   R27        1.84721  -0.00031   0.00174   0.00143  -0.00177   1.84543
    A1        2.25913  -0.00283  -0.00277  -0.00246  -0.00400   2.25512
    A2        2.06971   0.00196  -0.00026   0.00185   0.00105   2.07076
    A3        1.95418   0.00086   0.00268   0.00070   0.00280   1.95698
    A4        2.52554   0.00168   0.00539   0.00202   0.00993   2.53547
    A5        2.00342   0.00103   0.00609  -0.00581   0.00136   2.00478
    A6        2.83890   0.00436   0.04437  -0.00988   0.03575   2.87465
    A7        1.95134  -0.00143   0.00065  -0.00077  -0.00012   1.95122
    A8        1.93161  -0.00093  -0.00091   0.00333   0.00243   1.93405
    A9        1.92540  -0.00185  -0.00710   0.00065  -0.00643   1.91897
   A10        1.88089   0.00198   0.00445  -0.00107   0.00338   1.88427
   A11        1.88629   0.00124   0.00165  -0.00137   0.00028   1.88657
   A12        1.88621   0.00121   0.00154  -0.00093   0.00063   1.88684
   A13        1.83348   0.00026  -0.00270   0.00881  -0.00311   1.83037
   A14        1.85121  -0.00071  -0.03273  -0.08658  -0.10147   1.74974
   A15        1.84704   0.00075  -0.00038   0.04064   0.04021   1.88724
   A16        2.66371  -0.00027   0.06614   0.12551   0.18492   2.84862
   A17        1.84605  -0.00115  -0.00910   0.00491  -0.00422   1.84183
   A18        1.80342   0.00012  -0.01299   0.01922   0.00617   1.80960
   A19        1.82283   0.00045   0.00870  -0.01881  -0.01013   1.81270
   A20        1.57076  -0.00212   0.07518  -0.02614   0.04694   1.61771
   A21        2.23599   0.00046  -0.01318   0.01319  -0.00296   2.23303
   A22        1.71668   0.00004  -0.03939  -0.06905  -0.09740   1.61928
   A23        1.84881   0.00120   0.01502   0.00967   0.02352   1.87233
   A24        1.60865   0.00079  -0.03347   0.01740  -0.01557   1.59308
   A25        2.25095  -0.00059   0.02307   0.04905   0.06641   2.31736
   A26        2.87411  -0.00472  -0.07259   0.01294  -0.06064   2.81347
   A27        1.84599   0.00001  -0.00095   0.00078   0.00647   1.85246
   A28        1.72061   0.00040  -0.03047   0.03153  -0.00045   1.72016
   A29        2.10747  -0.00008  -0.00231   0.00758  -0.00177   2.10570
   A30        1.75987   0.00069  -0.00351   0.00418   0.00129   1.76116
   A31        1.89652   0.00014   0.00314  -0.01358  -0.01129   1.88524
   A32        1.86707  -0.00321  -0.00747   0.00007  -0.00747   1.85960
   A33        2.58769  -0.00219   0.00016  -0.01683  -0.01667   2.57102
   A34        1.89954   0.00058   0.01935  -0.02006   0.00136   1.90089
   A35        1.85251  -0.00129  -0.00620   0.02290   0.01929   1.87179
   A36        1.84780   0.00010  -0.00291   0.00119  -0.00526   1.84254
   A37        2.54113   0.00131   0.00166  -0.00576   0.00212   2.54325
   A38        3.02597   0.00096  -0.00382  -0.00038  -0.00714   3.01883
   A39        3.06078  -0.00414   0.00001  -0.00281  -0.00368   3.05710
   A40        2.94217  -0.00135   0.02541   0.00175   0.04062   2.98279
   A41        3.27468   0.00043  -0.00936   0.06501   0.05167   3.32635
   A42        3.21516   0.00184   0.02053  -0.01446   0.00610   3.22126
   A43        3.25313   0.00005  -0.01459  -0.00224  -0.01631   3.23682
    D1        0.56752  -0.00020   0.01383  -0.04014  -0.02428   0.54325
    D2       -2.59568  -0.00067  -0.00024  -0.03370  -0.03245  -2.62813
    D3       -0.24829   0.00051  -0.02380   0.03391   0.01066  -0.23763
    D4        2.91376   0.00094  -0.01042   0.02780   0.01842   2.93218
    D5        2.48011   0.00063   0.01447  -0.01358   0.00109   2.48120
    D6        0.38314  -0.00029   0.00901  -0.01398  -0.00479   0.37835
    D7       -1.70350  -0.00001   0.01219  -0.01537  -0.00298  -1.70648
    D8       -0.67948   0.00020   0.00262  -0.00825  -0.00583  -0.68531
    D9       -2.77645  -0.00072  -0.00285  -0.00866  -0.01171  -2.78816
   D10        1.42010  -0.00044   0.00033  -0.01005  -0.00990   1.41020
   D11        2.11388  -0.00166   0.01622  -0.05672  -0.03710   2.07678
   D12       -2.02852   0.00011   0.05987  -0.04948   0.00952  -2.01901
   D13       -0.43341   0.00199  -0.02169  -0.00946  -0.03151  -0.46493
   D14        1.52544  -0.00123  -0.03047  -0.01221  -0.04307   1.48237
   D15        1.32017  -0.00026  -0.05949  -0.20058  -0.26188   1.05829
   D16       -0.63109  -0.00092  -0.04551  -0.21460  -0.26607  -0.89716
   D17       -2.40225   0.00055  -0.01218  -0.00642  -0.02682  -2.42908
   D18       -0.22750   0.00058  -0.02815   0.00223  -0.04130  -0.26880
   D19        1.96019   0.00019   0.00330   0.00570   0.00816   1.96835
   D20       -2.14824   0.00021  -0.01267   0.01436  -0.00631  -2.15456
   D21       -0.49067  -0.00063   0.09581   0.22804   0.32238  -0.16829
   D22       -2.41774  -0.00055   0.01552   0.23346   0.25224  -2.16550
   D23        1.11839  -0.00015   0.06743   0.24140   0.30873   1.42712
   D24       -1.89662   0.00011   0.01440  -0.01575  -0.00140  -1.89803
   D25        0.80787  -0.00045  -0.03804   0.07536   0.03733   0.84521
   D26       -1.11989   0.00060  -0.02632   0.06959   0.04326  -1.07663
   D27       -0.18209  -0.00045  -0.09532   0.03791  -0.04862  -0.23071
   D28        2.08562  -0.00046  -0.06978   0.04457  -0.02571   2.05990
   D29       -1.89887  -0.00041  -0.05440   0.10791   0.04777  -1.85110
   D30       -1.22080   0.00109  -0.00887  -0.01390  -0.01900  -1.23980
   D31        0.35553  -0.00094   0.06259  -0.04045   0.02353   0.37906
   D32        2.32033   0.00114   0.06048   0.00653   0.06885   2.38918
   D33        2.04716  -0.00032   0.04722  -0.03120   0.01497   2.06213
   D34        0.08991  -0.00031   0.02201  -0.01762  -0.00147   0.08843
   D35       -2.22502   0.00017   0.02106  -0.00127   0.01858  -2.20644
   D36        2.10090   0.00019  -0.00415   0.01231   0.00214   2.10304
   D37        0.69399  -0.00067  -0.05709   0.07036   0.01291   0.70690
   D38       -1.28730  -0.00001  -0.05660   0.08353   0.02729  -1.26001
   D39        1.24260   0.00038  -0.00355   0.04634   0.04133   1.28392
   D40       -0.72591   0.00143  -0.00497   0.04245   0.03755  -0.68836
   D41        3.09744  -0.00106  -0.01359   0.04881   0.03417   3.13161
   D42        1.12894  -0.00002  -0.01501   0.04492   0.03039   1.15933
   D43       -1.07096   0.00144  -0.00599   0.00901   0.00438  -1.06659
   D44        0.91392   0.00028  -0.00568   0.02677   0.02462   0.93854
         Item               Value     Threshold  Converged?
 Maximum Force            0.016964     0.000015     NO 
 RMS     Force            0.002507     0.000010     NO 
 Maximum Displacement     0.230282     0.000060     NO 
 RMS     Displacement     0.063711     0.000040     NO 
 Predicted change in Energy=-1.104817D-03
 GradGradGradGradGradGradGradGradGradGradGradGradGradGradGradGradGradGrad

                          Input orientation:                          
 ---------------------------------------------------------------------
 Center     Atomic      Atomic             Coordinates (Angstroms)
 Number     Number       Type             X           Y           Z
 ---------------------------------------------------------------------
      1          6           0        0.114447   -0.580262   -1.347542
      2          8           0       -0.951018   -0.435813   -0.776501
      3          8           0        0.979324   -1.526013   -1.229173
      4          1           0        0.839057   -2.156934   -0.385249
      5          6           0        0.538414    0.470322   -2.408839
      6          9           0        1.849904    0.719070   -2.364094
      7          9           0       -0.104755    1.621377   -2.218703
      8          9           0        0.241344    0.025539   -3.635722
      9          8           0       -1.545025    2.089883    1.352861
     10          1           0       -1.941196    1.220436    1.551039
     11          1           0       -1.767680    2.258638    0.432167
     12          8           0        3.628992   -1.899691    0.690302
     13          1           0        3.463591   -1.054261    1.117002
     14          1           0        3.671489   -1.708787   -0.251886
     15          8           0       -2.355983   -0.574722    1.531928
     16          1           0       -1.847851   -0.730503    0.709622
     17          1           0       -3.217280   -0.979590    1.415456
     18          8           0        1.031444    1.260132    1.532743
     19          1           0        0.149822    1.685066    1.436109
     20          1           0        1.588557    1.900426    1.981826
     21          8           0        0.981170   -2.834402    0.809351
     22          1           0        1.951760   -2.853637    0.896127
     23          1           0        0.644481   -2.249818    1.535125
     24          8           0        0.163491   -1.124265    2.661998
     25          1           0       -0.802563   -1.042897    2.632547
     26          1           0        0.508476   -0.258074    2.371533
 ---------------------------------------------------------------------
                    Distance matrix (angstroms):
                    1          2          3          4          5
     1  C    0.000000
     2  O    1.217444   0.000000
     3  O    1.287038   2.262668   0.000000
     4  H    1.984178   2.513902   1.062989   0.000000
     5  C    1.552361   2.388308   2.360374   3.329832   0.000000
     6  F    2.394463   3.420434   2.662020   3.634425   1.335621
     7  F    2.377853   2.651063   3.472817   4.304413   1.332196
     8  F    2.370414   3.132046   2.956925   3.960559   1.338403
     9  O    4.144358   3.356512   5.110180   5.171105   4.595007
    10  H    3.983711   3.023418   4.878729   4.783894   4.731995
    11  H    3.843062   3.063965   4.962828   5.192353   4.072771
    12  O    4.271502   5.027021   3.293139   3.001120   4.977280
    13  H    4.185143   4.843202   3.449445   3.218824   4.828310
    14  H    3.889290   4.823200   2.869887   2.870765   4.383734
    15  O    3.793996   2.705932   4.433160   4.048116   4.999929
    16  H    2.846948   1.760601   3.519188   3.233098   4.106220
    17  H    4.346726   3.199424   4.990403   4.591573   5.552721
    18  O    3.538922   3.484106   3.923454   3.923270   4.050055
    19  H    3.589105   3.256628   4.254742   4.307361   4.050955
    20  H    4.405849   4.417672   4.735204   4.756781   4.735603
    21  O    3.237984   3.464319   2.422285   1.380662   4.634002
    22  H    3.684834   4.131547   2.687958   1.834510   4.895820
    23  H    3.373147   3.343628   2.877039   1.932439   4.792208
    24  O    4.046573   3.679588   3.996022   3.287629   5.328852
    25  H    4.110480   3.465862   4.280351   3.611521   5.431724
    26  H    3.753743   3.474455   3.846356   3.363748   4.835640
                    6          7          8          9         10
     6  F    0.000000
     7  F    2.157773   0.000000
     8  F    2.164599   2.162042   0.000000
     9  O    5.217320   3.879426   5.686703   0.000000
    10  H    5.472849   4.212390   5.752717   0.975790   0.000000
    11  H    4.824548   3.193515   5.056741   0.962149   1.536179
    12  O    4.399137   5.899245   5.822126   6.567050   6.442287
    13  H    4.226905   5.569476   5.842707   5.918405   5.879997
    14  H    3.697849   5.405403   5.120949   6.649596   6.582790
    15  O    5.877276   4.894702   5.814725   2.791028   1.842553
    16  H    5.022189   4.140629   4.880405   2.908614   2.126701
    17  H    6.545746   5.446095   6.203770   3.496001   2.546936
    18  O    4.018452   3.936342   5.372290   2.712755   2.972962
    19  H    4.273754   3.664221   5.337216   1.744510   2.145099
    20  H    4.511200   4.537578   6.073469   3.201692   3.620376
    21  O    4.842790   5.495662   5.337160   5.561083   5.052923
    22  H    4.837732   5.827278   5.634965   6.072438   5.672926
    23  H    5.046905   5.444146   5.663693   4.864171   4.327660
    24  O    5.612795   5.606402   6.402295   3.868283   3.340892
    25  H    5.925076   5.578523   6.443795   3.464557   2.754781
    26  H    5.018008   4.997865   6.019876   3.281381   2.976591
                   11         12         13         14         15
    11  H    0.000000
    12  O    6.817801   0.000000
    13  H    6.229808   0.961344   0.000000
    14  H    6.767049   0.962273   1.531497   0.000000
    15  O    3.095723   6.187391   5.854022   6.387372   0.000000
    16  H    3.003061   5.600285   5.336872   5.687236   0.979108
    17  H    3.681619   6.945781   6.687951   7.125089   0.958810
    18  O    3.169129   4.176295   3.382986   4.355367   3.852448
    19  H    2.239129   5.050875   4.311242   5.173945   3.375631
    20  H    3.714039   4.502477   3.604698   4.728054   4.678478
    21  O    5.799784   2.810484   3.070174   3.103393   4.094491
    22  H    6.339152   1.940485   2.360545   2.363489   4.914707
    23  H    5.230795   3.121477   3.090560   3.556529   3.436385
    24  O    4.488385   4.061843   3.644527   4.597655   2.815458
    25  H    4.083290   4.913765   4.527370   5.364746   1.960527
    26  H    3.908435   3.906286   3.307638   4.357930   3.001721
                   16         17         18         19         20
    16  H    0.000000
    17  H    1.560635   0.000000
    18  O    3.595900   4.804349   0.000000
    19  H    3.217679   4.293972   0.983446   0.000000
    20  H    4.511007   5.631282   0.960222   1.553752   0.000000
    21  O    3.526995   4.629759   4.158248   4.637840   4.915507
    22  H    4.356550   5.522746   4.263256   4.913084   4.889966
    23  H    3.033396   4.067063   3.531217   3.967090   4.279643
    24  O    2.830603   3.606163   2.777392   3.065181   3.412067
    25  H    2.210850   2.704843   3.142784   3.127345   3.847602
    26  H    2.921885   3.913557   1.811633   2.186194   2.444906
                   21         22         23         24         25
    21  O    0.000000
    22  H    0.974652   0.000000
    23  H    0.990881   1.575403   0.000000
    24  O    2.650560   3.050727   1.663750   0.000000
    25  H    3.116927   3.725618   2.180580   0.969922   0.000000
    26  H    3.049806   3.316149   2.164514   0.976561   1.550128
                   26
    26  H    0.000000
 Stoichiometry    C2H13F3O8
 Framework group  C1[X(C2H13F3O8)]
 Deg. of freedom    72
 Full point group                 C1      NOp   1
 Largest Abelian subgroup         C1      NOp   1
 Largest concise Abelian subgroup C1      NOp   1
                         Standard orientation:                         
 ---------------------------------------------------------------------
 Center     Atomic      Atomic             Coordinates (Angstroms)
 Number     Number       Type             X           Y           Z
 ---------------------------------------------------------------------
      1          6           0       -0.934014    0.036659   -0.724282
      2          8           0       -0.217719   -0.873730   -1.098822
      3          8           0       -0.778737    1.306140   -0.868412
      4          1           0        0.192649    1.605130   -1.179796
      5          6           0       -2.257826   -0.311053    0.008142
      6          9           0       -2.515558    0.545441    1.000048
      7          9           0       -2.203689   -1.536699    0.527379
      8          9           0       -3.281060   -0.269158   -0.853576
      9          8           0        1.387550   -2.916564    1.026293
     10          1           0        1.840065   -2.669676    0.197775
     11          1           0        0.510902   -3.203647    0.752795
     12          8           0        0.642404    3.608052    1.009437
     13          1           0        0.899395    2.947636    1.659044
     14          1           0       -0.309521    3.511718    0.906837
     15          8           0        2.288202   -1.851911   -1.391387
     16          1           0        1.438516   -1.367356   -1.434884
     17          1           0        2.426285   -2.261969   -2.247016
     18          8           0        1.254593   -0.396938    2.022710
     19          1           0        1.235972   -1.348846    1.776360
     20          1           0        1.441456   -0.368495    2.964145
     21          8           0        1.456921    2.154958   -1.254166
     22          1           0        1.361581    2.918244   -0.655625
     23          1           0        2.089094    1.530141   -0.816211
     24          8           0        3.015633    0.454104    0.050814
     25          1           0        3.151595   -0.344589   -0.482432
     26          1           0        2.485044    0.168917    0.819458
 ---------------------------------------------------------------------
 Rotational constants (GHZ):           0.5677905           0.4519511           0.3383532
 Standard basis: 6-31++G(d,p) (6D, 7F)
 There are   325 symmetry adapted cartesian basis functions of A   symmetry.
 There are   325 symmetry adapted basis functions of A   symmetry.
   325 basis functions,   520 primitive gaussians,   325 cartesian basis functions
    58 alpha electrons       58 beta electrons
       nuclear repulsion energy      1024.4375713055 Hartrees.
 NAtoms=   26 NActive=   26 NUniq=   26 SFac= 1.00D+00 NAtFMM=   60 NAOKFM=F Big=F
 Integral buffers will be    131072 words long.
 Raffenetti 2 integral format.
 Two-electron integral symmetry is turned on.
 Nuclear repulsion after empirical dispersion term =     1024.4228133347 Hartrees.
 One-electron integrals computed using PRISM.
 NBasis=   325 RedAO= T EigKep=  5.13D-05  NBF=   325
 NBsUse=   325 1.00D-06 EigRej= -1.00D+00 NBFU=   325
 Lowest energy guess from the checkpoint file:  "/local_scratch/slurm.5787847/Gau-1028532.chk"
 B after Tr=     0.000000    0.000000    0.000000
         Rot=    0.999827   -0.004116    0.006692    0.016848 Ang=  -2.13 deg.
 B after Tr=     0.000000    0.000000    0.000000
         Rot=    0.999952   -0.004474   -0.008658   -0.000397 Ang=  -1.12 deg.
 Requested convergence on RMS density matrix=1.00D-10 within 128 cycles.
 Requested convergence on MAX density matrix=1.00D-08.
 Requested convergence on             energy=1.00D-08.
 No special actions if energy rises.
 SCF Done:  E(RwB97XD) =  -985.234225769     A.U. after   16 cycles
            NFock= 16  Conv=0.28D-10     -V/T= 2.0082
 Calling FoFJK, ICntrl=      2127 FMM=F ISym2X=0 I1Cent= 0 IOpClX= 0 NMat=1 NMatS=1 NMatT=0.
 ***** Axes restored to original set *****
 -------------------------------------------------------------------
 Center     Atomic                   Forces (Hartrees/Bohr)
 Number     Number              X              Y              Z
 -------------------------------------------------------------------
      1        6           0.003147333    0.000984406   -0.002602588
      2        8          -0.000882572   -0.000793386    0.002678198
      3        8          -0.000951085    0.005160961   -0.006649676
      4        1          -0.000155824   -0.000426297    0.004457613
      5        6          -0.000019259   -0.001504655    0.002215691
      6        9           0.003149623   -0.000028694    0.000424187
      7        9          -0.002342332    0.003071390    0.000736881
      8        9          -0.000979421   -0.001844389   -0.003705125
      9        8           0.001864410   -0.001592815   -0.000678583
     10        1          -0.003169089    0.001884548   -0.000161018
     11        1          -0.000169034    0.000050641   -0.000115918
     12        8          -0.000503359   -0.001790055   -0.000250912
     13        1          -0.000045915    0.001138165   -0.000012181
     14        1           0.000069906    0.000779170   -0.000430818
     15        8           0.004339472    0.000370877   -0.000216338
     16        1          -0.003296027   -0.001008772   -0.000826280
     17        1          -0.001432098   -0.000325511    0.000356439
     18        8           0.001036259   -0.000891699    0.000244485
     19        1          -0.000350516    0.000957773   -0.000601338
     20        1          -0.000208393   -0.000037728    0.000365330
     21        8           0.000062797   -0.005362104   -0.003242196
     22        1          -0.000830698    0.001194123    0.003279810
     23        1           0.000656843    0.000184503    0.004307318
     24        8          -0.001231209   -0.001296686   -0.000197060
     25        1           0.001045247   -0.000001547    0.000483049
     26        1           0.001194942    0.001127784    0.000141030
 -------------------------------------------------------------------
 Cartesian Forces:  Max     0.006649676 RMS     0.001995053

 GradGradGradGradGradGradGradGradGradGradGradGradGradGradGradGradGradGrad
 Berny optimization.
 Using GEDIIS/GDIIS optimizer.
 FormGI is forming the generalized inverse of G from B-inverse, IUseBI=4.
 Internal  Forces:  Max     0.008752225 RMS     0.001496691
 Search for a local minimum.
 Step number  10 out of a maximum of  156
 All quantities printed in internal units (Hartrees-Bohrs-Radians)
 Mixed Optimization -- RFO/linear search
 Update second derivatives using D2CorX and points    8   10
 ITU=  0  0  1 -1  0  0  0  0  1  0
 Use linear search instead of GDIIS.
     Eigenvalues ---   -0.91768  -0.00141   0.00008   0.00065   0.00225
     Eigenvalues ---    0.00338   0.00380   0.00439   0.00481   0.00643
     Eigenvalues ---    0.00740   0.00920   0.00967   0.01092   0.01166
     Eigenvalues ---    0.01285   0.01384   0.01526   0.01692   0.01836
     Eigenvalues ---    0.01884   0.02143   0.02227   0.02310   0.02824
     Eigenvalues ---    0.02956   0.03001   0.03241   0.03415   0.03477
     Eigenvalues ---    0.03806   0.04470   0.04587   0.05024   0.05294
     Eigenvalues ---    0.05451   0.05727   0.06749   0.07008   0.07178
     Eigenvalues ---    0.08618   0.09787   0.10667   0.11155   0.12790
     Eigenvalues ---    0.13819   0.14545   0.15099   0.20445   0.21626
     Eigenvalues ---    0.22800   0.27081   0.27926   0.32948   0.37632
     Eigenvalues ---    0.40215   0.40825   0.40902   0.41829   0.45312
     Eigenvalues ---    0.48236   0.49831   0.52796   0.53943   0.54850
     Eigenvalues ---    0.55012   0.55591   0.57371   0.58099   0.59232
     Eigenvalues ---    0.81425   0.85079
 RFO step:  Lambda=-9.17694750D-01 EMin=-9.17677680D-01
 I=     1 Eig=   -9.18D-01 Dot1=  2.37D-03
 I=     1 Stepn=  6.00D-01 RXN=   6.00D-01 EDone=F
 I=     2 Eig=   -1.41D-03 Dot1=  1.66D-05
 I=     2 Stepn=  3.00D-01 RXN=   6.71D-01 EDone=F
 Mixed    2 eigenvectors in step.  Raw Step.Grad=  2.39D-03.
 RFO eigenvector is Hessian eigenvector with negative curvature.
 Taking step of  6.00D-01 in eigenvector direction(s).  Step.Grad= -9.95D-04.
 Quartic linear search produced a step of -0.42008.
 Maximum step size (   0.424) exceeded in Quadratic search.
    -- Step size not scaled.
 Iteration  1 RMS(Cart)=  0.10378823 RMS(Int)=  0.01646343
 Iteration  2 RMS(Cart)=  0.03360591 RMS(Int)=  0.00161989
 Iteration  3 RMS(Cart)=  0.00136786 RMS(Int)=  0.00120117
 Iteration  4 RMS(Cart)=  0.00001108 RMS(Int)=  0.00120114
 Iteration  5 RMS(Cart)=  0.00000010 RMS(Int)=  0.00120114
 Variable       Old X    -DE/DX   Delta X   Delta X   Delta X     New X
                                 (Linear)    (Quad)   (Total)
    R1        2.30064   0.00203   0.00476   0.16345   0.16869   2.46933
    R2        2.43215  -0.00145  -0.00213  -0.02284  -0.02531   2.40684
    R3        2.93354  -0.00003  -0.00009   0.01270   0.01261   2.94615
    R4        3.32705  -0.00024   0.01359   0.01910   0.03346   3.36051
    R5        2.00876   0.00875   0.00667   0.27122   0.27694   2.28570
    R6        2.60907   0.00467   0.00134   0.07158   0.07200   2.68107
    R7        2.52396   0.00310   0.00375   0.12356   0.12731   2.65126
    R8        2.51749   0.00389   0.00621   0.16892   0.17513   2.69262
    R9        2.52922   0.00423   0.00600   0.16087   0.16687   2.69609
   R10        1.84398  -0.00002   0.00052   0.05475   0.05425   1.89823
   R11        1.81820   0.00016   0.00009  -0.01665  -0.01656   1.80164
   R12        3.29665   0.00060  -0.02465  -0.04276  -0.06774   3.22891
   R13        3.48192   0.00041  -0.00035  -0.00489  -0.00632   3.47560
   R14        1.81668   0.00100   0.00105   0.00536   0.00640   1.82308
   R15        1.81843   0.00058  -0.00029  -0.00276  -0.00305   1.81538
   R16        3.66699  -0.00028  -0.01623   0.01096  -0.00527   3.66172
   R17        1.85025  -0.00129   0.00213   0.07015   0.07280   1.92305
   R18        1.81189   0.00138   0.00175   0.05204   0.05380   1.86569
   R19        3.70486   0.00097  -0.02139  -0.02152  -0.04202   3.66284
   R20        1.85844   0.00130   0.00265   0.00376   0.00627   1.86471
   R21        1.81456   0.00002   0.00094   0.02282   0.02376   1.83831
   R22        3.42349  -0.00021  -0.00913  -0.00804  -0.01635   3.40714
   R23        1.84182  -0.00110   0.00015  -0.02241  -0.02227   1.81956
   R24        1.87249   0.00257   0.00337   0.11323   0.11639   1.98888
   R25        3.14403  -0.00044   0.00148  -0.00044   0.00093   3.14496
   R26        1.83289  -0.00043  -0.00073  -0.07648  -0.07678   1.75611
   R27        1.84543   0.00113   0.00211   0.01376   0.01681   1.86225
    A1        2.25512  -0.00163  -0.00049  -0.04613  -0.04904   2.20608
    A2        2.07076   0.00114  -0.00065   0.03267   0.03302   2.10378
    A3        1.95698   0.00049   0.00092   0.01289   0.01490   1.97188
    A4        2.53547   0.00110   0.00006   0.07065   0.06990   2.60537
    A5        2.00478   0.00101   0.00421   0.00038  -0.00149   2.00329
    A6        2.87465   0.00323   0.01982   0.11196   0.13138   3.00603
    A7        1.95122  -0.00086   0.00056  -0.01545  -0.01521   1.93601
    A8        1.93405  -0.00043  -0.00174  -0.02815  -0.03041   1.90364
    A9        1.91897  -0.00060  -0.00287  -0.04658  -0.05025   1.86872
   A10        1.88427   0.00095   0.00208   0.04203   0.04401   1.92828
   A11        1.88657   0.00053   0.00118   0.02602   0.02661   1.91318
   A12        1.88684   0.00050   0.00094   0.02627   0.02616   1.91301
   A13        1.83037   0.00029  -0.00081   0.00348   0.00398   1.83435
   A14        1.74974   0.00099   0.01693  -0.04915  -0.03531   1.71443
   A15        1.88724   0.00027  -0.01719   0.02195   0.00465   1.89190
   A16        2.84862  -0.00215  -0.02575   0.07921   0.05440   2.90302
   A17        1.84183  -0.00071  -0.00537  -0.03442  -0.03982   1.80201
   A18        1.80960   0.00019  -0.01279   0.00598  -0.00672   1.80288
   A19        1.81270   0.00040   0.01109   0.00629   0.01739   1.83010
   A20        1.61771  -0.00150   0.03931   0.04327   0.08264   1.70035
   A21        2.23303  -0.00003  -0.00911  -0.00485  -0.01439   2.21864
   A22        1.61928   0.00069   0.00999  -0.01988  -0.01117   1.60811
   A23        1.87233   0.00018   0.00191   0.00715   0.00883   1.88116
   A24        1.59308   0.00088  -0.01974  -0.00898  -0.02752   1.56556
   A25        2.31736  -0.00047  -0.00979   0.00383  -0.00620   2.31116
   A26        2.81347  -0.00352  -0.03152  -0.02750  -0.05769   2.75578
   A27        1.85246  -0.00018  -0.00346   0.00881   0.00437   1.85682
   A28        1.72016   0.00026  -0.02373  -0.01509  -0.03789   1.68228
   A29        2.10570   0.00015  -0.00107   0.00872   0.00861   2.11431
   A30        1.76116   0.00056  -0.00330  -0.01521  -0.01703   1.74414
   A31        1.88524   0.00044   0.00720  -0.00336  -0.00036   1.88488
   A32        1.85960  -0.00265  -0.00273  -0.02451  -0.02696   1.83264
   A33        2.57102  -0.00178   0.00713  -0.04878  -0.04165   2.52937
   A34        1.90089   0.00036   0.01463   0.00370   0.01688   1.91777
   A35        1.87179  -0.00150  -0.01297   0.02740   0.01396   1.88575
   A36        1.84254   0.00065  -0.00008  -0.02174  -0.02087   1.82167
   A37        2.54325   0.00035   0.00041   0.02592   0.02494   2.56819
   A38        3.01883   0.00015  -0.00000   0.01197   0.01258   3.03141
   A39        3.05710  -0.00344   0.00155   0.00651   0.00405   3.06115
   A40        2.98279  -0.00200   0.00288   0.04378   0.04456   3.02735
   A41        3.32635   0.00051  -0.02906  -0.00843  -0.03711   3.28925
   A42        3.22126   0.00136   0.01356  -0.00161   0.01235   3.23360
   A43        3.23682   0.00062  -0.00461  -0.02882  -0.03471   3.20211
    D1        0.54325  -0.00024   0.02106   0.04282   0.06183   0.60508
    D2       -2.62813  -0.00042   0.01344   0.01724   0.02956  -2.59857
    D3       -0.23763   0.00059  -0.02317   0.00099  -0.02267  -0.26031
    D4        2.93218   0.00076  -0.01592   0.02487   0.00715   2.93933
    D5        2.48120   0.00022   0.01091   0.02708   0.03801   2.51921
    D6        0.37835  -0.00011   0.00908   0.00344   0.01316   0.39151
    D7       -1.70648  -0.00008   0.01082   0.01845   0.02931  -1.67717
    D8       -0.68531   0.00003   0.00451   0.00462   0.00868  -0.67662
    D9       -2.78816  -0.00030   0.00268  -0.01902  -0.01617  -2.80432
   D10        1.41020  -0.00027   0.00442  -0.00401  -0.00002   1.41018
   D11        2.07678  -0.00143   0.02832  -0.07754  -0.05117   2.02560
   D12       -2.01901  -0.00035   0.04301   0.14468   0.18752  -1.83149
   D13       -0.46493   0.00148  -0.00379  -0.13134  -0.13561  -0.60053
   D14        1.48237  -0.00106  -0.00583  -0.16600  -0.17242   1.30996
   D15        1.05829   0.00004   0.06330  -0.03670   0.02694   1.08523
   D16       -0.89716  -0.00070   0.07604  -0.04374   0.03331  -0.86385
   D17       -2.42908   0.00075   0.00171  -0.00874  -0.00575  -2.43483
   D18       -0.26880   0.00099  -0.00475  -0.00459  -0.00668  -0.27548
   D19        1.96835   0.00002  -0.00084   0.00019  -0.00069   1.96765
   D20       -2.15456   0.00026  -0.00729   0.00434  -0.00162  -2.15618
   D21       -0.16829  -0.00118  -0.06020   0.04084  -0.01885  -0.18714
   D22       -2.16550  -0.00009  -0.09377  -0.00468  -0.09862  -2.26412
   D23        1.42712  -0.00033  -0.07675   0.03304  -0.04388   1.38324
   D24       -1.89803  -0.00011   0.01189   0.00328   0.01528  -1.88275
   D25        0.84521  -0.00018  -0.04555  -0.01898  -0.06447   0.78074
   D26       -1.07663   0.00039  -0.03884   0.01416  -0.02474  -1.10137
   D27       -0.23071   0.00028  -0.05442  -0.02566  -0.08206  -0.31277
   D28        2.05990  -0.00038  -0.04399  -0.00892  -0.05290   2.00700
   D29       -1.85110  -0.00042  -0.06278  -0.00638  -0.06941  -1.92051
   D30       -1.23980   0.00099   0.00101   0.00593   0.00614  -1.23365
   D31        0.37906  -0.00045   0.03926   0.04833   0.08753   0.46659
   D32        2.38918   0.00051   0.01857   0.05109   0.06949   2.45867
   D33        2.06213  -0.00051   0.03078   0.00450   0.03538   2.09751
   D34        0.08843  -0.00013   0.01790  -0.01504   0.00420   0.09263
   D35       -2.20644  -0.00024   0.00873   0.00524   0.01386  -2.19258
   D36        2.10304   0.00014  -0.00416  -0.01430  -0.01731   2.08573
   D37        0.70690  -0.00051  -0.05025  -0.01023  -0.06199   0.64491
   D38       -1.26001  -0.00034  -0.05590   0.00774  -0.04665  -1.30666
   D39        1.28392   0.00017  -0.02015   0.06033   0.03969   1.32362
   D40       -0.68836   0.00067  -0.01967   0.06907   0.04866  -0.63970
   D41        3.13161  -0.00078  -0.02503   0.03565   0.01023  -3.14135
   D42        1.15933  -0.00028  -0.02455   0.04438   0.01920   1.17853
   D43       -1.06659   0.00127  -0.00655  -0.01960  -0.02568  -1.09227
   D44        0.93854   0.00004  -0.01480   0.00276  -0.01251   0.92603
         Item               Value     Threshold  Converged?
 Maximum Force            0.008752     0.000015     NO 
 RMS     Force            0.001497     0.000010     NO 
 Maximum Displacement     0.532582     0.000060     NO 
 RMS     Displacement     0.136726     0.000040     NO 
 Predicted change in Energy=-1.345653D-01
 GradGradGradGradGradGradGradGradGradGradGradGradGradGradGradGradGradGrad

                          Input orientation:                          
 ---------------------------------------------------------------------
 Center     Atomic      Atomic             Coordinates (Angstroms)
 Number     Number       Type             X           Y           Z
 ---------------------------------------------------------------------
      1          6           0        0.182462   -0.579277   -1.498611
      2          8           0       -0.933364   -0.509063   -0.822223
      3          8           0        1.072837   -1.484190   -1.395946
      4          1           0        0.979022   -2.178147   -0.409735
      5          6           0        0.500116    0.463517   -2.613181
      6          9           0        1.871017    0.760052   -2.645925
      7          9           0       -0.260035    1.645033   -2.375594
      8          9           0        0.105975   -0.117698   -3.855089
      9          8           0       -1.497664    2.146769    1.478215
     10          1           0       -1.899746    1.235311    1.607022
     11          1           0       -1.687246    2.376126    0.572457
     12          8           0        3.609259   -1.880755    0.815757
     13          1           0        3.358193   -1.005153    1.133554
     14          1           0        3.726615   -1.747023   -0.128280
     15          8           0       -2.347846   -0.546958    1.533415
     16          1           0       -1.821281   -0.780370    0.694473
     17          1           0       -3.252614   -0.930361    1.437948
     18          8           0        1.036762    1.283972    1.681096
     19          1           0        0.149286    1.705487    1.589385
     20          1           0        1.582571    1.902738    2.196409
     21          8           0        1.018587   -2.892670    0.815324
     22          1           0        1.968424   -2.899379    0.973063
     23          1           0        0.621980   -2.271723    1.566873
     24          8           0        0.100627   -1.142297    2.672447
     25          1           0       -0.822481   -1.049896    2.618441
     26          1           0        0.450955   -0.262823    2.398728
 ---------------------------------------------------------------------
                    Distance matrix (angstroms):
                    1          2          3          4          5
     1  C    0.000000
     2  O    1.306713   0.000000
     3  O    1.273646   2.303231   0.000000
     4  H    2.092019   2.571615   1.209541   0.000000
     5  C    1.559035   2.491648   2.367115   3.473170   0.000000
     6  F    2.441587   3.577862   2.690011   3.798580   1.402988
     7  F    2.431554   2.739792   3.539533   4.473987   1.424871
     8  F    2.402477   3.229809   2.974812   4.108299   1.426707
     9  O    4.372144   3.558636   5.296427   5.329468   4.854275
    10  H    4.156113   3.142923   5.024913   4.899624   4.915803
    11  H    4.064423   3.292079   5.137578   5.367968   4.311718
    12  O    4.335099   5.019954   3.388559   2.916920   5.188449
    13  H    4.146677   4.742218   3.442485   3.068894   4.935952
    14  H    3.975230   4.871294   2.952727   2.795416   4.633737
    15  O    3.949264   2.747949   4.600068   4.183857   5.130907
    16  H    2.977422   1.778306   3.638836   3.318848   4.228086
    17  H    4.532813   3.265699   5.200693   4.783059   5.695396
    18  O    3.783128   3.655540   4.139107   4.044895   4.404765
    19  H    3.841479   3.448509   4.465331   4.446072   4.396263
    20  H    4.666248   4.610732   4.963479   4.879537   5.135681
    21  O    3.377157   3.489019   2.622304   1.418760   4.825708
    22  H    3.831671   4.166177   2.901214   1.846950   5.130901
    23  H    3.529127   3.351692   3.098674   2.010775   4.996923
    24  O    4.209681   3.699032   4.196892   3.368146   5.538601
    25  H    4.263978   3.484675   4.460509   3.699759   5.604423
    26  H    3.919372   3.514469   4.034603   3.440172   5.064506
                    6          7          8          9         10
     6  F    0.000000
     7  F    2.323285   0.000000
     8  F    2.312553   2.330255   0.000000
     9  O    5.502684   4.078641   6.011955   0.000000
    10  H    5.703691   4.326402   5.973961   1.004498   0.000000
    11  H    5.062698   3.355955   5.388689   0.953385   1.554651
    12  O    4.688133   6.130852   6.099031   6.537619   6.378488
    13  H    4.428555   5.694662   6.020886   5.799375   5.734961
    14  H    4.008392   5.696476   5.445443   6.710852   6.600116
    15  O    6.080622   4.944101   5.936453   2.825247   1.839210
    16  H    5.211931   4.212526   4.985174   3.047477   2.214017
    17  H    6.766618   5.489198   6.321138   3.542626   2.559096
    18  O    4.437745   4.274199   5.786224   2.684938   2.937845
    19  H    4.668624   3.986509   5.741792   1.708664   2.102358
    20  H    4.983686   4.936073   6.548521   3.172255   3.594352
    21  O    5.103848   5.692766   5.508729   5.671586   5.116999
    22  H    5.147620   6.068872   5.875161   6.142683   5.697395
    23  H    5.338485   5.626897   5.856941   4.901410   4.319722
    24  O    5.919315   5.777716   6.607463   3.846905   3.284760
    25  H    6.184205   5.702576   6.605877   3.460441   2.721331
    26  H    5.339603   5.190334   6.265006   3.232738   2.897758
                   11         12         13         14         15
    11  H    0.000000
    12  O    6.799500   0.000000
    13  H    6.099535   0.964733   0.000000
    14  H    6.841145   0.960657   1.509414   0.000000
    15  O    3.147102   6.146637   5.738354   6.410963   0.000000
    16  H    3.161695   5.542231   5.202909   5.691264   1.017632
    17  H    3.759296   6.955263   6.618234   7.199281   0.987278
    18  O    3.137212   4.169179   3.305894   4.438026   3.850932
    19  H    2.203803   5.042921   4.225214   5.259988   3.363377
    20  H    3.681442   4.508713   3.569079   4.829271   4.678541
    21  O    5.927961   2.781287   3.022871   3.088092   4.165440
    22  H    6.430813   1.937699   2.354847   2.373207   4.947531
    23  H    5.284305   3.104975   3.046117   3.575977   3.434501
    24  O    4.470542   4.037712   3.605376   4.621423   2.765292
    25  H    4.083074   4.855957   4.436770   5.359546   1.938289
    26  H    3.856322   3.885664   3.256340   4.395288   2.943261
                   16         17         18         19         20
    16  H    0.000000
    17  H    1.619867   0.000000
    18  O    3.661057   4.833336   0.000000
    19  H    3.295980   4.306223   0.986762   0.000000
    20  H    4.587056   5.655151   0.972793   1.568978   0.000000
    21  O    3.541365   4.741463   4.265469   4.743195   5.022093
    22  H    4.350824   5.599321   4.343930   4.989379   4.970491
    23  H    2.992447   4.102237   3.581627   4.005265   4.329570
    24  O    2.781564   3.579543   2.783147   3.047173   3.419797
    25  H    2.184467   2.704330   3.127673   3.097648   3.831506
    26  H    2.887108   3.883958   1.802980   2.149485   2.451763
                   21         22         23         24         25
    21  O    0.000000
    22  H    0.962869   0.000000
    23  H    1.052472   1.599836   0.000000
    24  O    2.712077   3.076346   1.664243   0.000000
    25  H    3.168055   3.730550   2.164514   0.929292   0.000000
    26  H    3.121773   3.359562   2.181034   0.985458   1.513076
                   26
    26  H    0.000000
 Stoichiometry    C2H13F3O8
 Framework group  C1[X(C2H13F3O8)]
 Deg. of freedom    72
 Full point group                 C1      NOp   1
 Largest Abelian subgroup         C1      NOp   1
 Largest concise Abelian subgroup C1      NOp   1
                         Standard orientation:                         
 ---------------------------------------------------------------------
 Center     Atomic      Atomic             Coordinates (Angstroms)
 Number     Number       Type             X           Y           Z
 ---------------------------------------------------------------------
      1          6           0       -1.083757    0.122757   -0.641352
      2          8           0       -0.283923   -0.787226   -1.130938
      3          8           0       -0.938609    1.384800   -0.732746
      4          1           0        0.163218    1.744672   -1.078374
      5          6           0       -2.406743   -0.287540    0.074158
      6          9           0       -2.684666    0.573937    1.146069
      7          9           0       -2.290811   -1.631849    0.532034
      8          9           0       -3.451029   -0.199896   -0.893973
      9          8           0        1.535297   -2.955517    1.026108
     10          1           0        1.886837   -2.680778    0.126134
     11          1           0        0.637959   -3.235702    0.867283
     12          8           0        0.933607    3.554165    1.075845
     13          1           0        1.113918    2.795453    1.643783
     14          1           0       -0.025770    3.571242    1.029297
     15          8           0        2.210696   -1.879802   -1.497518
     16          1           0        1.365234   -1.314768   -1.536340
     17          1           0        2.315347   -2.326325   -2.371809
     18          8           0        1.541387   -0.461092    2.019436
     19          1           0        1.496839   -1.410887    1.755608
     20          1           0        1.850959   -0.446600    2.941543
     21          8           0        1.482616    2.216763   -1.300182
     22          1           0        1.505170    2.947316   -0.673363
     23          1           0        2.152582    1.503919   -0.911984
     24          8           0        3.089141    0.364309   -0.141368
     25          1           0        3.147731   -0.402148   -0.663570
     26          1           0        2.609851    0.072382    0.668685
 ---------------------------------------------------------------------
 Rotational constants (GHZ):           0.5524416           0.4117675           0.3158828
 Standard basis: 6-31++G(d,p) (6D, 7F)
 There are   325 symmetry adapted cartesian basis functions of A   symmetry.
 There are   325 symmetry adapted basis functions of A   symmetry.
   325 basis functions,   520 primitive gaussians,   325 cartesian basis functions
    58 alpha electrons       58 beta electrons
       nuclear repulsion energy       993.3460896218 Hartrees.
 NAtoms=   26 NActive=   26 NUniq=   26 SFac= 1.00D+00 NAtFMM=   60 NAOKFM=F Big=F
 Integral buffers will be    131072 words long.
 Raffenetti 2 integral format.
 Two-electron integral symmetry is turned on.
 Nuclear repulsion after empirical dispersion term =      993.3320628544 Hartrees.
 One-electron integrals computed using PRISM.
 NBasis=   325 RedAO= T EigKep=  5.53D-05  NBF=   325
 NBsUse=   325 1.00D-06 EigRej= -1.00D+00 NBFU=   325
 Initial guess from the checkpoint file:  "/local_scratch/slurm.5787847/Gau-1028532.chk"
 B after Tr=    -0.000000    0.000000   -0.000000
         Rot=    0.999677   -0.010391   -0.021610    0.008378 Ang=  -2.91 deg.
 ExpMin= 3.60D-02 ExpMax= 7.00D+03 ExpMxC= 1.05D+03 IAcc=3 IRadAn=         5 AccDes= 0.00D+00
 Harris functional with IExCor= 4639 and IRadAn=       5 diagonalized for initial guess.
 HarFok:  IExCor= 4639 AccDes= 0.00D+00 IRadAn=         5 IDoV= 1 UseB2=F ITyADJ=14
 ICtDFT=  3500011 ScaDFX=  1.000000  1.000000  1.000000  1.000000
 FoFCou: FMM=F IPFlag=           0 FMFlag=      100000 FMFlg1=           0
         NFxFlg=           0 DoJE=T BraDBF=F KetDBF=T FulRan=T
         wScrn=  0.000000 ICntrl=       500 IOpCl=  0 I1Cent=   200000004 NGrid=           0
         NMat0=    1 NMatS0=      1 NMatT0=    0 NMatD0=    1 NMtDS0=    0 NMtDT0=    0
 Petite list used in FoFCou.
 Requested convergence on RMS density matrix=1.00D-10 within 128 cycles.
 Requested convergence on MAX density matrix=1.00D-08.
 Requested convergence on             energy=1.00D-08.
 No special actions if energy rises.
 SCF Done:  E(RwB97XD) =  -985.192511980     A.U. after   18 cycles
            NFock= 18  Conv=0.28D-10     -V/T= 2.0094
 Calling FoFJK, ICntrl=      2127 FMM=F ISym2X=0 I1Cent= 0 IOpClX= 0 NMat=1 NMatS=1 NMatT=0.
 ***** Axes restored to original set *****
 -------------------------------------------------------------------
 Center     Atomic                   Forces (Hartrees/Bohr)
 Number     Number              X              Y              Z
 -------------------------------------------------------------------
      1        6          -0.077324947   -0.003466584    0.051335276
      2        8           0.083527098    0.002862414   -0.053351612
      3        8           0.002236724   -0.017907570    0.031487766
      4        1          -0.003953811    0.011695718   -0.009976846
      5        6          -0.010259164    0.015545173   -0.015614884
      6        9          -0.059314597   -0.005413362   -0.004703193
      7        9           0.041192167   -0.050125241   -0.019949243
      8        9           0.020085555    0.033989129    0.049149589
      9        8          -0.005651169   -0.025999929    0.012255804
     10        1           0.004875283    0.022189433   -0.004595185
     11        1          -0.002742830    0.001769885   -0.009419159
     12        8          -0.002181074    0.004492935    0.000024608
     13        1           0.000447494   -0.001615546    0.002653680
     14        1           0.002152102   -0.002056549   -0.003513933
     15        8          -0.003619208   -0.015899455   -0.025741073
     16        1          -0.019622073    0.007826498    0.021390501
     17        1           0.024382174    0.010133808    0.000966111
     18        8           0.007610698    0.005154650    0.007109585
     19        1           0.001848256    0.002426038   -0.000902846
     20        1          -0.008112899   -0.008100316   -0.006116079
     21        8          -0.024662727    0.034156263   -0.001604772
     22        1           0.012289065    0.000343563    0.004432931
     23        1           0.011761177   -0.017330726   -0.022547717
     24        8           0.048923138   -0.001072401   -0.004080818
     25        1          -0.046603717    0.001781340   -0.001228746
     26        1           0.002717286   -0.005379171    0.002540257
 -------------------------------------------------------------------
 Cartesian Forces:  Max     0.083527098 RMS     0.023936404

 GradGradGradGradGradGradGradGradGradGradGradGradGradGradGradGradGradGrad
 Berny optimization.
 Using GEDIIS/GDIIS optimizer.
 FormGI is forming the generalized inverse of G from B-inverse, IUseBI=4.
 Internal  Forces:  Max     0.100158901 RMS     0.016982931
 Search for a local minimum.
 Step number  11 out of a maximum of  156
 All quantities printed in internal units (Hartrees-Bohrs-Radians)
 Mixed Optimization -- RFO/linear search
 Update second derivatives using D2CorX and points   11   10
 ITU=  0  0  0  1 -1  0  0  0  0  1  0
 Use linear search instead of GDIIS.
     Eigenvalues ---   -0.00139   0.00008   0.00064   0.00226   0.00341
     Eigenvalues ---    0.00379   0.00444   0.00492   0.00643   0.00741
     Eigenvalues ---    0.00919   0.00968   0.01090   0.01165   0.01284
     Eigenvalues ---    0.01382   0.01525   0.01690   0.01835   0.01879
     Eigenvalues ---    0.02139   0.02217   0.02307   0.02823   0.02947
     Eigenvalues ---    0.02996   0.03227   0.03392   0.03470   0.03800
     Eigenvalues ---    0.04450   0.04582   0.05015   0.05283   0.05363
     Eigenvalues ---    0.05727   0.06742   0.06958   0.07112   0.08177
     Eigenvalues ---    0.09747   0.10521   0.10913   0.12400   0.13736
     Eigenvalues ---    0.14496   0.15036   0.20347   0.21311   0.22640
     Eigenvalues ---    0.25645   0.27136   0.28104   0.36069   0.37617
     Eigenvalues ---    0.40316   0.40887   0.41292   0.42007   0.47629
     Eigenvalues ---    0.48471   0.51853   0.52930   0.54027   0.54941
     Eigenvalues ---    0.55045   0.56451   0.57422   0.58236   0.59309
     Eigenvalues ---    0.82380   0.91930
 RFO step:  Lambda=-2.30438921D-03 EMin=-1.38550613D-03
 Quartic linear search produced a step of -0.94752.
 Iteration  1 RMS(Cart)=  0.19803756 RMS(Int)=  0.10073820
 Iteration  2 RMS(Cart)=  0.02672153 RMS(Int)=  0.06659936
 Iteration  3 RMS(Cart)=  0.01998099 RMS(Int)=  0.03438320
 Iteration  4 RMS(Cart)=  0.02434685 RMS(Int)=  0.00609723
 Iteration  5 RMS(Cart)=  0.00499199 RMS(Int)=  0.00570463
 Iteration  6 RMS(Cart)=  0.00020693 RMS(Int)=  0.00570433
 Iteration  7 RMS(Cart)=  0.00000353 RMS(Int)=  0.00570433
 Iteration  8 RMS(Cart)=  0.00000010 RMS(Int)=  0.00570433
 Variable       Old X    -DE/DX   Delta X   Delta X   Delta X     New X
                                 (Linear)    (Quad)   (Total)
    R1        2.46933  -0.10016  -0.15984  -0.00621  -0.16486   2.30447
    R2        2.40684  -0.00257   0.02398  -0.00213   0.01882   2.42566
    R3        2.94615  -0.01206  -0.01195  -0.00498  -0.01693   2.92922
    R4        3.36051  -0.00300  -0.03170   0.04136   0.01365   3.37416
    R5        2.28570  -0.04185  -0.26241   0.04915  -0.21842   2.06728
    R6        2.68107  -0.02710  -0.06822  -0.00727  -0.08053   2.60053
    R7        2.65126  -0.05899  -0.12062  -0.00049  -0.12112   2.53014
    R8        2.69262  -0.06687  -0.16594  -0.00099  -0.16693   2.52568
    R9        2.69609  -0.06218  -0.15811  -0.00019  -0.15831   2.53778
   R10        1.89823  -0.02289  -0.05140  -0.00399  -0.05732   1.84091
   R11        1.80164   0.00992   0.01569   0.00368   0.01937   1.82101
   R12        3.22891   0.00282   0.06418   0.03505   0.10067   3.32958
   R13        3.47560  -0.00043   0.00599   0.06166   0.06561   3.54121
   R14        1.82308  -0.00071  -0.00607   0.00133  -0.00473   1.81835
   R15        1.81538   0.00343   0.00289   0.00271   0.00560   1.82098
   R16        3.66172   0.00085   0.00499  -0.06960  -0.06461   3.59711
   R17        1.92305  -0.03233  -0.06898  -0.01287  -0.07923   1.84382
   R18        1.86569  -0.02637  -0.05097  -0.00049  -0.05146   1.81422
   R19        3.66284  -0.00066   0.03982  -0.01574   0.02538   3.68822
   R20        1.86471   0.00176  -0.00594   0.00322  -0.00089   1.86382
   R21        1.83831  -0.01294  -0.02251  -0.00057  -0.02308   1.81523
   R22        3.40714  -0.00255   0.01549   0.00807   0.02571   3.43285
   R23        1.81956   0.01312   0.02110   0.00665   0.02775   1.84731
   R24        1.98888  -0.03861  -0.11028   0.00016  -0.11123   1.87765
   R25        3.14496  -0.00778  -0.00088   0.03214   0.03116   3.17612
   R26        1.75611   0.04490   0.07275   0.00557   0.07787   1.83397
   R27        1.86225  -0.00724  -0.01593  -0.00052  -0.01443   1.84781
    A1        2.20608   0.01436   0.04647  -0.00606   0.03371   2.23979
    A2        2.10378  -0.01353  -0.03128   0.00117  -0.02703   2.07675
    A3        1.97188  -0.00084  -0.01412   0.00555  -0.00531   1.96657
    A4        2.60537   0.00059  -0.06623  -0.08335  -0.14606   2.45931
    A5        2.00329   0.00138   0.00141   0.01933  -0.00490   1.99839
    A6        3.00603  -0.00229  -0.12448  -0.06496  -0.18567   2.82035
    A7        1.93601   0.01076   0.01441  -0.00516   0.00932   1.94533
    A8        1.90364   0.01668   0.02881  -0.00000   0.02877   1.93241
    A9        1.86872   0.01526   0.04761   0.00518   0.05277   1.92149
   A10        1.92828  -0.01576  -0.04170  -0.00039  -0.04204   1.88624
   A11        1.91318  -0.01248  -0.02521  -0.00063  -0.02576   1.88741
   A12        1.91301  -0.01367  -0.02479   0.00121  -0.02370   1.88930
   A13        1.83435  -0.00232  -0.00377  -0.01529  -0.01688   1.81748
   A14        1.71443   0.00697   0.03345  -0.01382   0.01217   1.72661
   A15        1.89190  -0.00141  -0.00441  -0.07201  -0.07516   1.81673
   A16        2.90302  -0.00275  -0.05154  -0.03789  -0.08990   2.81312
   A17        1.80201   0.00343   0.03773  -0.00887   0.02926   1.83127
   A18        1.80288  -0.00069   0.00637   0.01902   0.02590   1.82878
   A19        1.83010   0.00114  -0.01648  -0.05083  -0.06709   1.76301
   A20        1.70035  -0.00252  -0.07831  -0.00406  -0.08152   1.61883
   A21        2.21864   0.00001   0.01364  -0.00745   0.01081   2.22944
   A22        1.60811   0.00123   0.01058  -0.00257   0.00665   1.61476
   A23        1.88116   0.00091  -0.00836   0.00497  -0.00732   1.87384
   A24        1.56556  -0.00165   0.02607   0.04231   0.07464   1.64020
   A25        2.31116   0.00036   0.00587  -0.01363  -0.01075   2.30041
   A26        2.75578  -0.00137   0.05466  -0.07884  -0.01727   2.73851
   A27        1.85682   0.00102  -0.00414  -0.00689  -0.01153   1.84529
   A28        1.68228   0.00161   0.03590   0.00957   0.04778   1.73005
   A29        2.11431  -0.00154  -0.00816  -0.00580  -0.01336   2.10096
   A30        1.74414   0.00320   0.01613   0.01322   0.03393   1.77806
   A31        1.88488  -0.00185   0.00034   0.00085  -0.01951   1.86537
   A32        1.83264  -0.00311   0.02554  -0.02693   0.00118   1.83383
   A33        2.52937  -0.00114   0.03946   0.02781   0.06727   2.59664
   A34        1.91777  -0.00232  -0.01599   0.00278  -0.01382   1.90395
   A35        1.88575  -0.00190  -0.01323  -0.00076  -0.01614   1.86961
   A36        1.82167   0.00084   0.01978  -0.00655   0.01344   1.83512
   A37        2.56819  -0.00934  -0.02364   0.00969  -0.01213   2.55606
   A38        3.03141  -0.00409  -0.01192  -0.00515  -0.01675   3.01466
   A39        3.06115  -0.00360  -0.00384  -0.06473  -0.09039   2.97077
   A40        3.02735  -0.00121  -0.04222   0.00335  -0.04361   2.98375
   A41        3.28925  -0.00244   0.03516  -0.02061   0.01556   3.30481
   A42        3.23360   0.00200  -0.01170   0.04536   0.03603   3.26964
   A43        3.20211   0.00203   0.03289   0.02042   0.05679   3.25889
    D1        0.60508  -0.00006  -0.05858  -0.09624  -0.17062   0.43446
    D2       -2.59857  -0.00021  -0.02801  -0.08207  -0.12334  -2.72191
    D3       -0.26031  -0.00020   0.02148  -0.02958  -0.01686  -0.27716
    D4        2.93933   0.00039  -0.00678  -0.04273  -0.06090   2.87843
    D5        2.51921  -0.00094  -0.03602  -0.02064  -0.05759   2.46162
    D6        0.39151   0.00072  -0.01247  -0.01682  -0.03017   0.36134
    D7       -1.67717  -0.00057  -0.02777  -0.02117  -0.04997  -1.72714
    D8       -0.67662  -0.00048  -0.00823  -0.00864  -0.01591  -0.69253
    D9       -2.80432   0.00118   0.01532  -0.00482   0.01152  -2.79280
   D10        1.41018  -0.00012   0.00002  -0.00916  -0.00828   1.40190
   D11        2.02560  -0.00123   0.04849   0.09579   0.12415   2.14976
   D12       -1.83149  -0.00538  -0.17768  -0.47868  -0.64969  -2.48119
   D13       -0.60053  -0.00095   0.12849   0.57282   0.70031   0.09977
   D14        1.30996  -0.00361   0.16337   0.54900   0.70908   2.01903
   D15        1.08523   0.00196  -0.02553  -0.19158  -0.21800   0.86723
   D16       -0.86385   0.00166  -0.03156  -0.10580  -0.13781  -1.00166
   D17       -2.43483  -0.00064   0.00545   0.04294   0.04935  -2.38548
   D18       -0.27548  -0.00049   0.00633   0.04562   0.05519  -0.22028
   D19        1.96765  -0.00024   0.00066   0.07987   0.08032   2.04797
   D20       -2.15618  -0.00010   0.00153   0.08255   0.08616  -2.07002
   D21       -0.18714   0.00150   0.01786   0.03874   0.05220  -0.13494
   D22       -2.26412   0.00261   0.09345   0.03994   0.13044  -2.13369
   D23        1.38324  -0.00010   0.04158   0.08096   0.12429   1.50753
   D24       -1.88275  -0.00085  -0.01448  -0.00061  -0.01468  -1.89743
   D25        0.78074   0.00191   0.06108   0.14832   0.20915   0.98989
   D26       -1.10137  -0.00196   0.02344   0.16818   0.19188  -0.90949
   D27       -0.31277   0.00146   0.07775   0.03941   0.10544  -0.20733
   D28        2.00700   0.00050   0.05013   0.03092   0.07336   2.08036
   D29       -1.92051   0.00044   0.06577   0.03649   0.09492  -1.82559
   D30       -1.23365   0.00230  -0.00582  -0.06916  -0.07563  -1.30929
   D31        0.46659  -0.00028  -0.08294  -0.07166  -0.15382   0.31277
   D32        2.45867  -0.00050  -0.06584  -0.02787  -0.09319   2.36548
   D33        2.09751  -0.00469  -0.03352  -0.01693  -0.05112   2.04639
   D34        0.09263  -0.00099  -0.00398  -0.01342  -0.01634   0.07630
   D35       -2.19258  -0.00311  -0.01313  -0.02616  -0.03987  -2.23245
   D36        2.08573   0.00059   0.01641  -0.02265  -0.00509   2.08064
   D37        0.64491  -0.00110   0.05874  -0.01856   0.02989   0.67481
   D38       -1.30666   0.00067   0.04420  -0.01624   0.03825  -1.26841
   D39        1.32362  -0.00396  -0.03761  -0.09539  -0.13155   1.19206
   D40       -0.63970  -0.00216  -0.04611  -0.07585  -0.11616  -0.75585
   D41       -3.14135  -0.00310  -0.00969  -0.10719  -0.11958   3.02226
   D42        1.17853  -0.00130  -0.01819  -0.08765  -0.10418   1.07434
   D43       -1.09227   0.00132   0.02434   0.06895   0.09560  -0.99667
   D44        0.92603  -0.00150   0.01185   0.06592   0.07756   1.00359
         Item               Value     Threshold  Converged?
 Maximum Force            0.100159     0.000015     NO 
 RMS     Force            0.016983     0.000010     NO 
 Maximum Displacement     0.584744     0.000060     NO 
 RMS     Displacement     0.177321     0.000040     NO 
 Predicted change in Energy=-2.744600D-03
 GradGradGradGradGradGradGradGradGradGradGradGradGradGradGradGradGradGrad

                          Input orientation:                          
 ---------------------------------------------------------------------
 Center     Atomic      Atomic             Coordinates (Angstroms)
 Number     Number       Type             X           Y           Z
 ---------------------------------------------------------------------
      1          6           0        0.069370   -0.543629   -1.380284
      2          8           0       -0.993163   -0.359234   -0.810957
      3          8           0        0.894150   -1.515830   -1.231298
      4          1           0        0.737436   -2.108931   -0.325528
      5          6           0        0.537865    0.479450   -2.446378
      6          9           0        1.857975    0.691294   -2.375148
      7          9           0       -0.079981    1.652782   -2.279409
      8          9           0        0.253049    0.025679   -3.677818
      9          8           0       -1.488029    2.069403    1.276190
     10          1           0       -1.889093    1.218131    1.528154
     11          1           0       -1.632466    2.125213    0.325076
     12          8           0        3.547958   -1.780960    0.698719
     13          1           0        3.413713   -1.020112    1.272278
     14          1           0        3.449223   -1.437590   -0.196220
     15          8           0       -2.317459   -0.606137    1.540736
     16          1           0       -1.843390   -0.771351    0.704096
     17          1           0       -3.186565   -1.006193    1.461398
     18          8           0        1.089604    1.193090    1.538041
     19          1           0        0.210680    1.626564    1.426854
     20          1           0        1.643366    1.838171    1.985178
     21          8           0        0.980348   -2.856982    0.803713
     22          1           0        1.954218   -2.807217    0.872338
     23          1           0        0.639814   -2.332567    1.575909
     24          8           0        0.183212   -1.167685    2.698149
     25          1           0       -0.778997   -1.047807    2.657552
     26          1           0        0.559572   -0.316330    2.398683
 ---------------------------------------------------------------------
                    Distance matrix (angstroms):
                    1          2          3          4          5
     1  C    0.000000
     2  O    1.219471   0.000000
     3  O    1.283603   2.253077   0.000000
     4  H    2.002247   2.508397   1.093960   0.000000
     5  C    1.550076   2.392079   2.363155   3.352246   0.000000
     6  F    2.390376   3.417498   2.666224   3.646617   1.338895
     7  F    2.378015   2.653010   3.476719   4.316980   1.336533
     8  F    2.374135   3.149618   2.961879   4.003629   1.342935
     9  O    4.038598   3.240271   4.981583   4.997666   4.526556
    10  H    3.924077   2.960104   4.778657   4.626460   4.715154
    11  H    3.595443   2.805666   4.697158   4.895682   3.885850
    12  O    4.237195   4.992215   3.292105   3.009266   4.905278
    13  H    4.295085   4.919064   3.586339   3.301662   4.934328
    14  H    3.691149   4.612543   2.757880   2.796642   4.149007
    15  O    3.772693   2.710200   4.338911   3.882488   5.022793
    16  H    2.838159   1.785529   3.434258   3.083814   4.142507
    17  H    4.346289   3.223843   4.915544   4.450496   5.599038
    18  O    3.545939   3.502202   3.878877   3.807920   4.085252
    19  H    3.551018   3.224971   4.172235   4.159596   4.052758
    20  H    4.413249   4.426991   4.707055   4.662583   4.765180
    21  O    3.309279   3.569405   2.438726   1.376143   4.678746
    22  H    3.708206   4.184873   2.686393   1.844734   4.880790
    23  H    3.502111   3.501112   2.934647   1.917030   4.908831
    24  O    4.127472   3.788309   4.008391   3.214923   5.413408
    25  H    4.156686   3.542677   4.259298   3.510601   5.487872
    26  H    3.817402   3.565757   3.837643   3.265942   4.910026
                    6          7          8          9         10
     6  F    0.000000
     7  F    2.165479   0.000000
     8  F    2.171584   2.171157   0.000000
     9  O    5.140739   3.846876   5.634746   0.000000
    10  H    5.436344   4.237847   5.754378   0.974167   0.000000
    11  H    4.640098   3.068671   4.897588   0.963637   1.528415
    12  O    4.291473   5.815650   5.768401   6.365527   6.264506
    13  H    4.318906   5.653737   5.965478   5.794151   5.761507
    14  H    3.436851   5.132773   4.947546   6.232451   6.206765
    15  O    5.869559   4.970164   5.851497   2.813619   1.873929
    16  H    5.032015   4.229343   4.922549   2.919496   2.153881
    17  H    6.561092   5.542080   6.269549   3.518326   2.575949
    18  O    4.019358   4.018977   5.409978   2.735083   2.978818
    19  H    4.247767   3.717736   5.349982   1.761936   2.141525
    20  H    4.513737   4.603368   6.106360   3.218970   3.615465
    21  O    4.844135   5.564883   5.377994   5.530406   5.036374
    22  H    4.774412   5.827785   5.623451   5.982774   5.603978
    23  H    5.122353   5.591475   5.771704   4.898458   4.359485
    24  O    5.656764   5.727163   6.487061   3.910723   3.369786
    25  H    5.941899   5.670573   6.508027   3.482511   2.764476
    26  H    5.048824   5.115758   6.093833   3.338321   3.018006
                   11         12         13         14         15
    11  H    0.000000
    12  O    6.498815   0.000000
    13  H    6.021145   0.962227   0.000000
    14  H    6.228072   0.963622   1.527101   0.000000
    15  O    3.067135   6.040887   5.752371   6.079716   0.000000
    16  H    2.928862   5.485068   5.293566   5.409824   0.975707
    17  H    3.675889   6.821711   6.603001   6.853282   0.960044
    18  O    3.122468   3.948789   3.220307   3.936488   3.852960
    19  H    2.204486   4.824813   4.157908   4.744635   3.374820
    20  H    3.683668   4.287255   3.436879   4.330153   4.675500
    21  O    5.646075   2.785941   3.084625   3.018258   4.060178
    22  H    6.123126   1.903511   2.341756   2.291884   4.851674
    23  H    5.157484   3.087238   3.083707   3.440088   3.424509
    24  O    4.446498   3.961735   3.534264   4.372305   2.812169
    25  H    4.029505   4.805943   4.415718   5.116033   1.951721
    26  H    3.881497   3.737040   3.148049   4.042379   3.016185
                   16         17         18         19         20
    16  H    0.000000
    17  H    1.559736   0.000000
    18  O    3.627250   4.809193   0.000000
    19  H    3.239071   4.298125   0.986290   0.000000
    20  H    4.539630   5.629652   0.960580   1.552125   0.000000
    21  O    3.511877   4.606640   4.117555   4.591610   4.886708
    22  H    4.312179   5.478899   4.146465   4.796439   4.786927
    23  H    3.060025   4.051365   3.554434   3.985108   4.309254
    24  O    2.870617   3.593192   2.782203   3.069979   3.416950
    25  H    2.241729   2.688661   3.125155   3.105855   3.827375
    26  H    2.975382   3.922749   1.816587   2.200231   2.446931
                   21         22         23         24         25
    21  O    0.000000
    22  H    0.977552   0.000000
    23  H    0.993611   1.564597   0.000000
    24  O    2.660459   3.026238   1.680732   0.000000
    25  H    3.131315   3.708501   2.198542   0.970498   0.000000
    26  H    3.029174   3.237172   2.179130   0.977820   1.547204
                   26
    26  H    0.000000
 Stoichiometry    C2H13F3O8
 Framework group  C1[X(C2H13F3O8)]
 Deg. of freedom    72
 Full point group                 C1      NOp   1
 Largest Abelian subgroup         C1      NOp   1
 Largest concise Abelian subgroup C1      NOp   1
                         Standard orientation:                         
 ---------------------------------------------------------------------
 Center     Atomic      Atomic             Coordinates (Angstroms)
 Number     Number       Type             X           Y           Z
 ---------------------------------------------------------------------
      1          6           0       -0.949421    0.038362   -0.732017
      2          8           0       -0.310021   -0.945522   -1.064056
      3          8           0       -0.665458    1.275050   -0.925933
      4          1           0        0.375756    1.463263   -1.203778
      5          6           0       -2.297453   -0.156329    0.008011
      6          9           0       -2.461719    0.755419    0.974641
      7          9           0       -2.359267   -1.368847    0.566848
      8          9           0       -3.319080   -0.038753   -0.855660
      9          8           0        1.122179   -2.929076    1.060485
     10          1           0        1.637975   -2.741630    0.255613
     11          1           0        0.217518   -3.025921    0.742986
     12          8           0        0.892465    3.432125    1.012587
     13          1           0        1.261554    2.831506    1.667501
     14          1           0       -0.039247    3.193277    0.954006
     15          8           0        2.181039   -1.970269   -1.363552
     16          1           0        1.360100   -1.449267   -1.444913
     17          1           0        2.325790   -2.410070   -2.204568
     18          8           0        1.253634   -0.369839    2.016365
     19          1           0        1.152914   -1.323320    1.785071
     20          1           0        1.439407   -0.348689    2.958573
     21          8           0        1.617193    2.049986   -1.295210
     22          1           0        1.539031    2.786600   -0.657324
     23          1           0        2.265331    1.419377   -0.883493
     24          8           0        3.097603    0.287935    0.039559
     25          1           0        3.156973   -0.544283   -0.456176
     26          1           0        2.539677    0.083459    0.816115
 ---------------------------------------------------------------------
 Rotational constants (GHZ):           0.5862833           0.4442091           0.3411735
 Standard basis: 6-31++G(d,p) (6D, 7F)
 There are   325 symmetry adapted cartesian basis functions of A   symmetry.
 There are   325 symmetry adapted basis functions of A   symmetry.
   325 basis functions,   520 primitive gaussians,   325 cartesian basis functions
    58 alpha electrons       58 beta electrons
       nuclear repulsion energy      1025.7007780564 Hartrees.
 NAtoms=   26 NActive=   26 NUniq=   26 SFac= 1.00D+00 NAtFMM=   60 NAOKFM=F Big=F
 Integral buffers will be    131072 words long.
 Raffenetti 2 integral format.
 Two-electron integral symmetry is turned on.
 Nuclear repulsion after empirical dispersion term =     1025.6857113416 Hartrees.
 One-electron integrals computed using PRISM.
 NBasis=   325 RedAO= T EigKep=  5.01D-05  NBF=   325
 NBsUse=   325 1.00D-06 EigRej= -1.00D+00 NBFU=   325
 Lowest energy guess from the checkpoint file:  "/local_scratch/slurm.5787847/Gau-1028532.chk"
 B after Tr=    -0.000000   -0.000000   -0.000000
         Rot=    0.999372    0.007413    0.000428    0.034643 Ang=   4.06 deg.
 B after Tr=    -0.000000   -0.000000    0.000000
         Rot=    0.999252    0.018626    0.021689    0.026043 Ang=   4.43 deg.
 Requested convergence on RMS density matrix=1.00D-10 within 128 cycles.
 Requested convergence on MAX density matrix=1.00D-08.
 Requested convergence on             energy=1.00D-08.
 No special actions if energy rises.
 SCF Done:  E(RwB97XD) =  -985.234488416     A.U. after   16 cycles
            NFock= 16  Conv=0.99D-10     -V/T= 2.0083
 Calling FoFJK, ICntrl=      2127 FMM=F ISym2X=0 I1Cent= 0 IOpClX= 0 NMat=1 NMatS=1 NMatT=0.
 ***** Axes restored to original set *****
 -------------------------------------------------------------------
 Center     Atomic                   Forces (Hartrees/Bohr)
 Number     Number              X              Y              Z
 -------------------------------------------------------------------
      1        6           0.000306901    0.000506294    0.000499106
      2        8          -0.001109291    0.001164671    0.001711195
      3        8          -0.001205718   -0.000510105    0.005281263
      4        1           0.006849699   -0.001900070   -0.005853557
      5        6          -0.000381519   -0.000383276   -0.000938020
      6        9          -0.000161951    0.000077182   -0.000115299
      7        9           0.000169814   -0.000359104   -0.000460466
      8        9           0.000132904    0.000428354    0.000608271
      9        8           0.003406319   -0.002334625   -0.001654117
     10        1          -0.003489210    0.001236228   -0.000000677
     11        1          -0.000506799    0.000437184    0.000283189
     12        8          -0.001112556    0.000536591   -0.000689477
     13        1           0.000346768    0.000187289    0.000340785
     14        1           0.000322661   -0.000182196   -0.000536631
     15        8           0.001507341   -0.000251308    0.002352800
     16        1          -0.001890513   -0.000091499   -0.003081648
     17        1          -0.000245283    0.000290219    0.000418976
     18        8          -0.001255983    0.000665825    0.000395940
     19        1           0.001395803   -0.000205557   -0.000458745
     20        1          -0.000080183   -0.000072621    0.000218562
     21        8          -0.002931615    0.001756704   -0.000561241
     22        1          -0.001426102    0.000342705    0.000662064
     23        1           0.000703886   -0.000442081    0.001213378
     24        8          -0.000797937   -0.000009741   -0.000193439
     25        1           0.001025140   -0.000710932    0.000126034
     26        1           0.000427422   -0.000176132    0.000431755
 -------------------------------------------------------------------
 Cartesian Forces:  Max     0.006849699 RMS     0.001619168

 GradGradGradGradGradGradGradGradGradGradGradGradGradGradGradGradGradGrad
 Berny optimization.
 Using GEDIIS/GDIIS optimizer.
 FormGI is forming the generalized inverse of G from B-inverse, IUseBI=4.
 Internal  Forces:  Max     0.004572686 RMS     0.001102536
 Search for a local minimum.
 Step number  12 out of a maximum of  156
 All quantities printed in internal units (Hartrees-Bohrs-Radians)
 Mixed Optimization -- RFO/linear search
 Update second derivatives using D2CorX and points   10   12
 DE= -2.63D-04 DEPred=-2.74D-03 R= 9.57D-02
 Trust test= 9.57D-02 RLast= 1.04D+00 DXMaxT set to 2.12D-01
 ITU= -1  0  0  0  1 -1  0  0  0  0  1  0
 Use linear search instead of GDIIS.
     Eigenvalues ---   -0.54476   0.00009   0.00064   0.00170   0.00262
     Eigenvalues ---    0.00358   0.00396   0.00463   0.00516   0.00648
     Eigenvalues ---    0.00743   0.00942   0.00976   0.01101   0.01195
     Eigenvalues ---    0.01292   0.01391   0.01543   0.01713   0.01840
     Eigenvalues ---    0.01882   0.02146   0.02307   0.02348   0.02870
     Eigenvalues ---    0.02959   0.03016   0.03256   0.03422   0.03527
     Eigenvalues ---    0.03831   0.04466   0.04806   0.05039   0.05348
     Eigenvalues ---    0.05461   0.05860   0.06789   0.07034   0.07491
     Eigenvalues ---    0.08157   0.10648   0.10704   0.11888   0.13779
     Eigenvalues ---    0.14379   0.15037   0.20104   0.21114   0.21771
     Eigenvalues ---    0.22745   0.27206   0.27979   0.33390   0.37433
     Eigenvalues ---    0.40381   0.40892   0.41423   0.41600   0.47614
     Eigenvalues ---    0.48451   0.51358   0.52507   0.53764   0.54920
     Eigenvalues ---    0.55009   0.56121   0.57371   0.57861   0.59311
     Eigenvalues ---    0.81143   0.92102
 RFO step:  Lambda=-5.44888435D-01 EMin=-5.44763039D-01
 I=     1 Eig=   -5.45D-01 Dot1= -4.38D-03
 I=     1 Stepn= -5.30D-01 RXN=   5.30D-01 EDone=F
 Mixed    1 eigenvectors in step.  Raw Step.Grad=  4.38D-03.
 RFO eigenvector is Hessian eigenvector with negative curvature.
 Taking step of  5.30D-01 in eigenvector direction(s).  Step.Grad=  5.37D-04.
 Quartic linear search produced a step of -0.40375.
 Maximum step size (   0.212) exceeded in Quadratic search.
    -- Step size not scaled.
 Iteration  1 RMS(Cart)=  0.17714400 RMS(Int)=  0.01934956
 Iteration  2 RMS(Cart)=  0.09002708 RMS(Int)=  0.00268642
 Iteration  3 RMS(Cart)=  0.00185318 RMS(Int)=  0.00188872
 Iteration  4 RMS(Cart)=  0.00004179 RMS(Int)=  0.00188859
 Iteration  5 RMS(Cart)=  0.00000028 RMS(Int)=  0.00188859
 Variable       Old X    -DE/DX   Delta X   Delta X   Delta X     New X
                                 (Linear)    (Quad)   (Total)
    R1        2.30447   0.00158  -0.00155   0.03828   0.03712   2.34158
    R2        2.42566   0.00175   0.00262  -0.02120  -0.01968   2.40598
    R3        2.92922   0.00039   0.00174  -0.00799  -0.00625   2.92297
    R4        3.37416  -0.00097  -0.01902  -0.02999  -0.04780   3.32636
    R5        2.06728  -0.00432  -0.02363   0.26827   0.24292   2.31021
    R6        2.60053  -0.00088   0.00345   0.14471   0.14647   2.74701
    R7        2.53014  -0.00015  -0.00250   0.05510   0.05260   2.58274
    R8        2.52568  -0.00045  -0.00331   0.07663   0.07333   2.59901
    R9        2.53778  -0.00073  -0.00346   0.08408   0.08062   2.61840
   R10        1.84091   0.00036   0.00124  -0.00928  -0.00788   1.83303
   R11        1.82101  -0.00018  -0.00114   0.00476   0.00363   1.82464
   R12        3.32958  -0.00008  -0.01330   0.02733   0.01454   3.34412
   R13        3.54121  -0.00022  -0.02394   0.01729  -0.00646   3.53476
   R14        1.81835   0.00030  -0.00067   0.02315   0.02247   1.84082
   R15        1.82098   0.00040  -0.00103   0.01515   0.01412   1.83510
   R16        3.59711   0.00000   0.02821  -0.00231   0.02590   3.62301
   R17        1.84382   0.00058   0.00259  -0.04964  -0.04653   1.79729
   R18        1.81422   0.00007  -0.00094   0.02478   0.02384   1.83806
   R19        3.68822   0.00061   0.00672   0.04676   0.05390   3.74211
   R20        1.86382  -0.00145  -0.00217   0.04217   0.04048   1.90430
   R21        1.81523   0.00001  -0.00027  -0.00142  -0.00169   1.81354
   R22        3.43285  -0.00013  -0.00378  -0.00804  -0.01181   3.42105
   R23        1.84731  -0.00183  -0.00221  -0.02533  -0.02754   1.81977
   R24        1.87765   0.00038  -0.00208   0.05520   0.05290   1.93055
   R25        3.17612  -0.00028  -0.01296  -0.02909  -0.04170   3.13442
   R26        1.83397  -0.00040  -0.00044  -0.00615  -0.00668   1.82729
   R27        1.84781  -0.00026  -0.00096   0.02946   0.02835   1.87616
    A1        2.23979   0.00117   0.00619  -0.03340  -0.03123   2.20856
    A2        2.07675  -0.00038  -0.00242   0.02423   0.02377   2.10051
    A3        1.96657  -0.00079  -0.00387   0.00909   0.00727   1.97384
    A4        2.45931  -0.00046   0.03075   0.02884   0.05871   2.51803
    A5        1.99839   0.00129   0.00258   0.06627   0.05840   2.05679
    A6        2.82035   0.00457   0.02192   0.15944   0.18274   3.00309
    A7        1.94533   0.00020   0.00238  -0.01709  -0.01476   1.93058
    A8        1.93241   0.00046   0.00066  -0.00026   0.00041   1.93282
    A9        1.92149   0.00010  -0.00102  -0.00685  -0.00792   1.91357
   A10        1.88624  -0.00018  -0.00080   0.01699   0.01621   1.90245
   A11        1.88741  -0.00016  -0.00034   0.00521   0.00477   1.89219
   A12        1.88930  -0.00045  -0.00099   0.00303   0.00203   1.89134
   A13        1.81748   0.00056   0.00521   0.01913   0.02214   1.83961
   A14        1.72661   0.00140   0.00934   0.04586   0.05569   1.78229
   A15        1.81673   0.00067   0.02847   0.02102   0.04896   1.86569
   A16        2.81312  -0.00223   0.01433  -0.08905  -0.07488   2.73824
   A17        1.83127   0.00035   0.00426  -0.02511  -0.02090   1.81036
   A18        1.82878   0.00021  -0.00774   0.00800   0.00066   1.82944
   A19        1.76301   0.00027   0.02006   0.01919   0.03934   1.80235
   A20        1.61883  -0.00213  -0.00045  -0.07169  -0.07211   1.54673
   A21        2.22944   0.00038   0.00145   0.00651   0.00752   2.23696
   A22        1.61476   0.00028   0.00182   0.02090   0.02394   1.63871
   A23        1.87384   0.00067  -0.00061   0.00579   0.00449   1.87833
   A24        1.64020  -0.00034  -0.01903   0.02815   0.01010   1.65031
   A25        2.30041   0.00010   0.00685  -0.00961  -0.00436   2.29605
   A26        2.73851  -0.00165   0.03026  -0.14096  -0.10760   2.63092
   A27        1.84529  -0.00010   0.00289  -0.00565  -0.00306   1.84223
   A28        1.73005   0.00012  -0.00399   0.01291   0.00934   1.73940
   A29        2.10096   0.00040   0.00192   0.01065   0.01173   2.11268
   A30        1.77806  -0.00248  -0.00682  -0.00382  -0.00939   1.76867
   A31        1.86537   0.00190   0.00802   0.04693   0.04762   1.91299
   A32        1.83383  -0.00082   0.01040  -0.10050  -0.08906   1.74476
   A33        2.59664  -0.00260  -0.01035  -0.07866  -0.08901   2.50764
   A34        1.90395   0.00106  -0.00123   0.01567   0.01495   1.91891
   A35        1.86961  -0.00216   0.00088  -0.06733  -0.06663   1.80297
   A36        1.83512   0.00050   0.00300   0.03245   0.03516   1.87028
   A37        2.55606   0.00036  -0.00517   0.01676   0.01101   2.56707
   A38        3.01466   0.00021   0.00168   0.00563   0.00793   3.02259
   A39        2.97077  -0.00059   0.03486  -0.11110  -0.08275   2.88802
   A40        2.98375  -0.00243  -0.00038  -0.09193  -0.09215   2.89160
   A41        3.30481   0.00045   0.00870   0.02914   0.03734   3.34215
   A42        3.26964   0.00150  -0.01953   0.05956   0.04147   3.31111
   A43        3.25889   0.00015  -0.00891   0.02461   0.01648   3.27537
    D1        0.43446  -0.00057   0.04392  -0.00606   0.03322   0.46768
    D2       -2.72191  -0.00104   0.03786  -0.01321   0.02080  -2.70111
    D3       -0.27716   0.00064   0.01596   0.03341   0.04653  -0.23064
    D4        2.87843   0.00108   0.02170   0.04005   0.05804   2.93647
    D5        2.46162   0.00019   0.00791   0.00505   0.01279   2.47441
    D6        0.36134  -0.00001   0.00687  -0.00485   0.00191   0.36325
    D7       -1.72714   0.00019   0.00834  -0.00405   0.00420  -1.72294
    D8       -0.69253  -0.00019   0.00292  -0.00140   0.00159  -0.69094
    D9       -2.79280  -0.00040   0.00188  -0.01130  -0.00929  -2.80209
   D10        1.40190  -0.00019   0.00335  -0.01051  -0.00700   1.39490
   D11        2.14976  -0.00171  -0.02946  -0.07683  -0.11161   2.03815
   D12       -2.48119   0.00016   0.18660   0.00232   0.18888  -2.29230
   D13        0.09977   0.00003  -0.22800   0.01760  -0.21028  -0.11050
   D14        2.01903  -0.00123  -0.21668  -0.07851  -0.29694   1.72209
   D15        0.86723   0.00060   0.07714   0.01454   0.09169   0.95892
   D16       -1.00166  -0.00068   0.04219  -0.02665   0.01348  -0.98818
   D17       -2.38548   0.00096  -0.01760   0.03078   0.01340  -2.37208
   D18       -0.22028   0.00140  -0.01959   0.04536   0.02586  -0.19443
   D19        2.04797  -0.00015  -0.03215  -0.00477  -0.03785   2.01013
   D20       -2.07002   0.00029  -0.03413   0.00981  -0.02539  -2.09541
   D21       -0.13494  -0.00055  -0.01346  -0.04675  -0.06067  -0.19561
   D22       -2.13369   0.00027  -0.01284   0.00546  -0.00766  -2.14135
   D23        1.50753  -0.00098  -0.03246  -0.02087  -0.05427   1.45326
   D24       -1.89743  -0.00042  -0.00024  -0.00784  -0.00765  -1.90508
   D25        0.98989   0.00010  -0.05841  -0.01565  -0.07388   0.91600
   D26       -0.90949  -0.00044  -0.06748   0.00237  -0.06529  -0.97478
   D27       -0.20733   0.00016  -0.00944   0.01402   0.00209  -0.20524
   D28        2.08036  -0.00017  -0.00826  -0.00961  -0.01908   2.06128
   D29       -1.82559   0.00005  -0.01030  -0.00325  -0.01667  -1.84226
   D30       -1.30929   0.00210   0.02806   0.05444   0.08255  -1.22673
   D31        0.31277  -0.00004   0.02677  -0.01466   0.01251   0.32528
   D32        2.36548   0.00063   0.00957   0.01792   0.02719   2.39266
   D33        2.04639  -0.00043   0.00636  -0.02519  -0.01934   2.02705
   D34        0.07630  -0.00061   0.00490  -0.01152  -0.00668   0.06962
   D35       -2.23245   0.00016   0.01050  -0.00721   0.00309  -2.22936
   D36        2.08064  -0.00003   0.00905   0.00646   0.01576   2.09640
   D37        0.67481  -0.00039   0.01296  -0.00576   0.00440   0.67920
   D38       -1.26841  -0.00126   0.00339  -0.02210  -0.01591  -1.28432
   D39        1.19206   0.00124   0.03709   0.01985   0.05552   1.24758
   D40       -0.75585   0.00144   0.02725   0.03110   0.05903  -0.69682
   D41        3.02226  -0.00141   0.04415  -0.02005   0.02285   3.04511
   D42        1.07434  -0.00122   0.03431  -0.00880   0.02636   1.10070
   D43       -0.99667   0.00183  -0.02823   0.05647   0.02848  -0.96819
   D44        1.00359   0.00008  -0.02626   0.00240  -0.02387   0.97972
         Item               Value     Threshold  Converged?
 Maximum Force            0.004573     0.000015     NO 
 RMS     Force            0.001103     0.000010     NO 
 Maximum Displacement     0.648386     0.000060     NO 
 RMS     Displacement     0.266027     0.000040     NO 
 Predicted change in Energy=-8.162824D-02
 GradGradGradGradGradGradGradGradGradGradGradGradGradGradGradGradGradGrad

                          Input orientation:                          
 ---------------------------------------------------------------------
 Center     Atomic      Atomic             Coordinates (Angstroms)
 Number     Number       Type             X           Y           Z
 ---------------------------------------------------------------------
      1          6           0        0.007746   -0.383433   -1.367238
      2          8           0       -1.061508   -0.342580   -0.742397
      3          8           0        0.914385   -1.270974   -1.261015
      4          1           0        0.855052   -2.036901   -0.310035
      5          6           0        0.336807    0.696431   -2.424643
      6          9           0        1.662468    1.025877   -2.379529
      7          9           0       -0.413648    1.829489   -2.213587
      8          9           0        0.049091    0.211721   -3.690406
      9          8           0       -1.243985    1.904594    0.936644
     10          1           0       -1.742199    1.171084    1.329883
     11          1           0       -1.436644    1.867724   -0.008779
     12          8           0        3.432808   -1.671947    1.041830
     13          1           0        3.152040   -0.919975    1.593753
     14          1           0        3.441129   -1.306894    0.142004
     15          8           0       -2.301583   -0.598366    1.564301
     16          1           0       -1.863784   -0.820489    0.749710
     17          1           0       -3.205795   -0.953919    1.519057
     18          8           0        1.286941    0.873025    1.330100
     19          1           0        0.430053    1.368729    1.141686
     20          1           0        1.899197    1.533970    1.660686
     21          8           0        0.978827   -2.904474    0.849751
     22          1           0        1.924958   -2.855893    1.022392
     23          1           0        0.623077   -2.422971    1.677560
     24          8           0        0.193685   -1.242094    2.760300
     25          1           0       -0.757648   -1.076960    2.708226
     26          1           0        0.650940   -0.433552    2.409771
 ---------------------------------------------------------------------
                    Distance matrix (angstroms):
                    1          2          3          4          5
     1  C    0.000000
     2  O    1.239112   0.000000
     3  O    1.273188   2.243888   0.000000
     4  H    2.137654   2.594391   1.222509   0.000000
     5  C    1.546768   2.421730   2.357606   3.494460   0.000000
     6  F    2.397706   3.460191   2.661997   3.783562   1.366729
     7  F    2.406429   2.702222   3.504844   4.492447   1.375335
     8  F    2.398547   3.198661   2.974737   4.139177   1.385598
     9  O    3.479909   2.811097   4.424081   4.636329   3.905997
    10  H    3.571175   2.654970   4.442278   4.441420   4.317873
    11  H    2.999897   2.358891   4.116656   4.537480   3.217679
    12  O    4.381202   5.014934   3.436034   2.933523   5.216404
    13  H    4.352233   4.852316   3.644173   3.185606   5.165831
    14  H    3.862475   4.688902   2.890361   2.724894   4.498644
    15  O    3.738063   2.631362   4.333273   3.942951   4.954722
    16  H    2.859215   1.760235   3.458927   3.161453   4.149718
    17  H    4.356948   3.175827   4.980483   4.583547   5.552157
    18  O    3.238929   3.359785   3.383697   3.368121   3.877117
    19  H    3.089193   2.950102   3.602163   3.726451   3.630342
    20  H    4.052449   4.249944   4.168201   4.210119   4.453364
    21  O    3.494809   3.641594   2.669796   1.453653   4.909212
    22  H    3.936889   4.283714   2.957562   1.894943   5.198392
    23  H    3.716066   3.608608   3.169729   2.037988   5.161462
    24  O    4.220005   3.827992   4.085488   3.239765   5.537327
    25  H    4.204309   3.540967   4.311405   3.554179   5.539773
    26  H    3.831711   3.588442   3.774301   3.163816   4.974645
                    6          7          8          9         10
     6  F    0.000000
     7  F    2.232395   0.000000
     8  F    2.232541   2.238815   0.000000
     9  O    4.496290   3.258689   5.093865   0.000000
    10  H    5.037120   3.841188   5.415939   0.969995   0.000000
    11  H    3.991700   2.430877   4.301644   0.965557   1.539703
    12  O    4.702984   6.136206   6.114885   5.888557   5.911556
    13  H    4.668205   5.896569   6.231482   5.266405   5.328765
    14  H    3.868279   5.499546   5.338491   5.735451   5.866713
    15  O    5.822857   4.871469   5.813248   2.788777   1.870512
    16  H    5.063167   4.231596   4.943600   2.800923   2.077918
    17  H    6.543589   5.429187   6.252320   3.515537   2.587187
    18  O    3.731720   4.045312   5.212973   2.761255   3.043769
    19  H    3.746378   3.490270   4.983264   1.769631   2.189329
    20  H    4.078914   4.521789   5.814244   3.246720   3.674355
    21  O    5.132570   5.808049   5.584632   5.298639   4.923889
    22  H    5.168182   6.155765   5.927867   5.719422   5.455194
    23  H    5.425391   5.856555   6.007173   4.771027   4.316554
    24  O    5.806794   5.877331   6.614083   3.910788   3.408397
    25  H    6.013663   5.726258   6.576779   3.502098   2.814760
    26  H    5.107888   5.256438   6.163665   3.350786   3.077032
                   11         12         13         14         15
    11  H    0.000000
    12  O    6.111024   0.000000
    13  H    5.603160   0.974120   0.000000
    14  H    5.821822   0.971093   1.529984   0.000000
    15  O    3.050295   5.857371   5.463177   5.958496   0.000000
    16  H    2.825640   5.372541   5.087317   5.361716   0.951086
    17  H    3.664130   6.694353   6.358365   6.797240   0.972659
    18  O    3.193735   3.341366   2.600568   3.286965   3.885530
    19  H    2.248805   4.274602   3.584934   4.150289   3.392625
    20  H    3.745176   3.607333   2.756074   3.571338   4.711974
    21  O    5.417144   2.752823   3.035560   3.019288   4.073058
    22  H    5.888654   1.917216   2.362194   2.339499   4.822214
    23  H    5.049382   2.977042   2.943072   3.397790   3.449007
    24  O    4.471771   3.691859   3.196319   4.171997   2.840980
    25  H    4.063781   4.548714   4.068459   4.926265   1.980241
    26  H    3.937418   3.338214   2.675443   3.700088   3.075609
                   16         17         18         19         20
    16  H    0.000000
    17  H    1.552641   0.000000
    18  O    3.623797   4.853669   0.000000
    19  H    3.194997   4.330877   1.007711   0.000000
    20  H    4.531377   5.680722   0.959684   1.566860   0.000000
    21  O    3.526108   4.665158   3.820361   4.318176   4.604832
    22  H    4.309500   5.494435   3.795600   4.482902   4.436100
    23  H    3.100538   4.104083   3.380093   3.834242   4.157661
    24  O    2.907474   3.630454   2.777482   3.080938   3.438670
    25  H    2.263869   2.724461   3.143567   3.137846   3.869511
    26  H    3.037986   3.992312   1.810340   2.214735   2.447533
                   21         22         23         24         25
    21  O    0.000000
    22  H    0.962979   0.000000
    23  H    1.021602   1.520382   0.000000
    24  O    2.651443   2.936320   1.658666   0.000000
    25  H    3.131945   3.633595   2.186417   0.966962   0.000000
    26  H    2.940514   3.068498   2.120070   0.992820   1.577076
                   26
    26  H    0.000000
 Stoichiometry    C2H13F3O8
 Framework group  C1[X(C2H13F3O8)]
 Deg. of freedom    72
 Full point group                 C1      NOp   1
 Largest Abelian subgroup         C1      NOp   1
 Largest concise Abelian subgroup C1      NOp   1
                         Standard orientation:                         
 ---------------------------------------------------------------------
 Center     Atomic      Atomic             Coordinates (Angstroms)
 Number     Number       Type             X           Y           Z
 ---------------------------------------------------------------------
      1          6           0       -0.921235    0.177265   -0.697737
      2          8           0       -0.497221   -0.949315   -0.991721
      3          8           0       -0.334802    1.287202   -0.910209
      4          1           0        0.845894    1.257966   -1.225853
      5          6           0       -2.308180    0.341413   -0.032959
      6          9           0       -2.275186    1.328551    0.911720
      7          9           0       -2.705833   -0.833638    0.560906
      8          9           0       -3.246800    0.685080   -0.992524
      9          8           0       -0.028011   -2.549253    1.271531
     10          1           0        0.596291   -2.795929    0.571325
     11          1           0       -0.871926   -2.407342    0.824352
     12          8           0        2.156354    2.900588    0.821107
     13          1           0        2.281334    2.179884    1.464439
     14          1           0        1.194716    3.035303    0.809937
     15          8           0        1.535574   -2.619584   -1.036613
     16          1           0        0.957210   -1.901232   -1.269055
     17          1           0        1.558633   -3.234566   -1.789826
     18          8           0        1.049496   -0.075987    1.860141
     19          1           0        0.570247   -0.956592    1.758472
     20          1           0        1.112774    0.074841    2.805784
     21          8           0        2.276844    1.363100   -1.459167
     22          1           0        2.508474    2.101049   -0.885487
     23          1           0        2.759803    0.604249   -0.974847
     24          8           0        3.149219   -0.584352    0.114537
     25          1           0        2.928740   -1.451962   -0.251054
     26          1           0        2.525037   -0.416870    0.868220
 ---------------------------------------------------------------------
 Rotational constants (GHZ):           0.6513856           0.4316820           0.3457738
 Standard basis: 6-31++G(d,p) (6D, 7F)
 There are   325 symmetry adapted cartesian basis functions of A   symmetry.
 There are   325 symmetry adapted basis functions of A   symmetry.
   325 basis functions,   520 primitive gaussians,   325 cartesian basis functions
    58 alpha electrons       58 beta electrons
       nuclear repulsion energy      1033.6632763767 Hartrees.
 NAtoms=   26 NActive=   26 NUniq=   26 SFac= 1.00D+00 NAtFMM=   60 NAOKFM=F Big=F
 Integral buffers will be    131072 words long.
 Raffenetti 2 integral format.
 Two-electron integral symmetry is turned on.
 Nuclear repulsion after empirical dispersion term =     1033.6468044928 Hartrees.
 One-electron integrals computed using PRISM.
 NBasis=   325 RedAO= T EigKep=  4.31D-05  NBF=   325
 NBsUse=   325 1.00D-06 EigRej= -1.00D+00 NBFU=   325
 Initial guess from the checkpoint file:  "/local_scratch/slurm.5787847/Gau-1028532.chk"
 B after Tr=     0.000000   -0.000000    0.000000
         Rot=    0.988293    0.052917    0.013490    0.142461 Ang=  17.55 deg.
 ExpMin= 3.60D-02 ExpMax= 7.00D+03 ExpMxC= 1.05D+03 IAcc=3 IRadAn=         5 AccDes= 0.00D+00
 Harris functional with IExCor= 4639 and IRadAn=       5 diagonalized for initial guess.
 HarFok:  IExCor= 4639 AccDes= 0.00D+00 IRadAn=         5 IDoV= 1 UseB2=F ITyADJ=14
 ICtDFT=  3500011 ScaDFX=  1.000000  1.000000  1.000000  1.000000
 FoFCou: FMM=F IPFlag=           0 FMFlag=      100000 FMFlg1=           0
         NFxFlg=           0 DoJE=T BraDBF=F KetDBF=T FulRan=T
         wScrn=  0.000000 ICntrl=       500 IOpCl=  0 I1Cent=   200000004 NGrid=           0
         NMat0=    1 NMatS0=      1 NMatT0=    0 NMatD0=    1 NMtDS0=    0 NMtDT0=    0
 Petite list used in FoFCou.
 Requested convergence on RMS density matrix=1.00D-10 within 128 cycles.
 Requested convergence on MAX density matrix=1.00D-08.
 Requested convergence on             energy=1.00D-08.
 No special actions if energy rises.
 SCF Done:  E(RwB97XD) =  -985.215863246     A.U. after   17 cycles
            NFock= 17  Conv=0.54D-10     -V/T= 2.0088
 Calling FoFJK, ICntrl=      2127 FMM=F ISym2X=0 I1Cent= 0 IOpClX= 0 NMat=1 NMatS=1 NMatT=0.
 ***** Axes restored to original set *****
 -------------------------------------------------------------------
 Center     Atomic                   Forces (Hartrees/Bohr)
 Number     Number              X              Y              Z
 -------------------------------------------------------------------
      1        6          -0.024904593   -0.010512901    0.022096628
      2        8           0.019427521    0.006310042   -0.020532640
      3        8           0.012631607   -0.031592016    0.032047678
      4        1          -0.002976233    0.016923026   -0.015465482
      5        6           0.002205164    0.009300616   -0.018329987
      6        9          -0.029956001   -0.002107507   -0.004229001
      7        9           0.019820720   -0.024746336   -0.007735410
      8        9           0.007723752    0.016061838    0.031657922
      9        8           0.006910488    0.006569146    0.000713762
     10        1          -0.003600176   -0.001006419   -0.001358679
     11        1          -0.000442575   -0.002196252    0.003127968
     12        8          -0.002012075    0.012869210   -0.001409450
     13        1           0.002317184   -0.008909879   -0.006103951
     14        1           0.000229214   -0.003151760    0.006422960
     15        8          -0.022986559   -0.001217827    0.025835378
     16        1           0.009084411   -0.005583142   -0.023416978
     17        1           0.012258661    0.005041180    0.000977633
     18        8          -0.013742244    0.008120977   -0.002624543
     19        1           0.011446066   -0.008661468    0.003349846
     20        1           0.000131390    0.002281132    0.000491489
     21        8          -0.016799153    0.022093824   -0.004420194
     22        1           0.015004479   -0.000923374   -0.002697185
     23        1          -0.001144677   -0.003448497   -0.018035549
     24        8           0.011695783    0.006027747   -0.002546930
     25        1          -0.001941544    0.002549497   -0.001627946
     26        1          -0.010380610   -0.010090856    0.003812661
 -------------------------------------------------------------------
 Cartesian Forces:  Max     0.032047678 RMS     0.013045579

 GradGradGradGradGradGradGradGradGradGradGradGradGradGradGradGradGradGrad
 Berny optimization.
 Using GEDIIS/GDIIS optimizer.
 FormGI is forming the generalized inverse of G from B-inverse, IUseBI=4.
 Internal  Forces:  Max     0.051203260 RMS     0.009858040
 Search for a local minimum.
 Step number  13 out of a maximum of  156
 All quantities printed in internal units (Hartrees-Bohrs-Radians)
 Mixed Optimization -- RFO/linear search
 Update second derivatives using D2CorX and points   13   12
 ITU=  0 -1  0  0  0  1 -1  0  0  0  0  1  0
 Use linear search instead of GDIIS.
     Eigenvalues ---    0.00009   0.00064   0.00155   0.00257   0.00357
     Eigenvalues ---    0.00395   0.00459   0.00507   0.00648   0.00741
     Eigenvalues ---    0.00941   0.00977   0.01103   0.01193   0.01292
     Eigenvalues ---    0.01394   0.01544   0.01709   0.01837   0.01880
     Eigenvalues ---    0.02145   0.02306   0.02320   0.02866   0.02950
     Eigenvalues ---    0.03008   0.03263   0.03422   0.03523   0.03839
     Eigenvalues ---    0.04438   0.04762   0.05038   0.05358   0.05465
     Eigenvalues ---    0.05859   0.06794   0.06926   0.07305   0.08183
     Eigenvalues ---    0.10398   0.10688   0.10955   0.12001   0.14060
     Eigenvalues ---    0.14421   0.15091   0.20433   0.21781   0.22744
     Eigenvalues ---    0.25982   0.27852   0.28062   0.34467   0.37548
     Eigenvalues ---    0.40422   0.40891   0.41500   0.43126   0.47716
     Eigenvalues ---    0.49262   0.51653   0.52768   0.53769   0.54941
     Eigenvalues ---    0.55013   0.57069   0.57643   0.58164   0.59414
     Eigenvalues ---    0.82302   0.95015
 RFO step:  Lambda=-1.10769945D-03 EMin= 8.60509373D-05
 Quartic linear search produced a step of -0.94449.
 Iteration  1 RMS(Cart)=  0.21701875 RMS(Int)=  0.01422432
 Iteration  2 RMS(Cart)=  0.01383251 RMS(Int)=  0.00118028
 Iteration  3 RMS(Cart)=  0.00042487 RMS(Int)=  0.00113471
 Iteration  4 RMS(Cart)=  0.00000195 RMS(Int)=  0.00113471
 Iteration  5 RMS(Cart)=  0.00000001 RMS(Int)=  0.00113471
 Variable       Old X    -DE/DX   Delta X   Delta X   Delta X     New X
                                 (Linear)    (Quad)   (Total)
    R1        2.34158  -0.02287  -0.03505  -0.00151  -0.03651   2.30507
    R2        2.40598   0.00319   0.01859   0.00279   0.02167   2.42765
    R3        2.92297  -0.00202   0.00590   0.00143   0.00733   2.93030
    R4        3.32636   0.00336   0.04514   0.00989   0.05483   3.38119
    R5        2.31021  -0.05120  -0.22944  -0.02973  -0.25879   2.05141
    R6        2.74701  -0.02888  -0.13834   0.01680  -0.12118   2.62583
    R7        2.58274  -0.02970  -0.04968  -0.00309  -0.05277   2.52997
    R8        2.59901  -0.03239  -0.06926  -0.00121  -0.07047   2.52854
    R9        2.61840  -0.03614  -0.07615  -0.00367  -0.07981   2.53859
   R10        1.83303   0.00319   0.00745   0.00035   0.00728   1.84031
   R11        1.82464  -0.00289  -0.00343  -0.00020  -0.00363   1.82101
   R12        3.34412  -0.00327  -0.01373  -0.01421  -0.02858   3.31554
   R13        3.53476   0.00251   0.00610   0.00251   0.00816   3.54292
   R14        1.84082  -0.01100  -0.02123   0.00011  -0.02112   1.81970
   R15        1.83510  -0.00713  -0.01333  -0.00004  -0.01337   1.82173
   R16        3.62301   0.00091  -0.02446   0.00447  -0.01999   3.60303
   R17        1.79729   0.03030   0.04394  -0.00003   0.04379   1.84109
   R18        1.83806  -0.01328  -0.02251  -0.00048  -0.02300   1.81506
   R19        3.74211  -0.00187  -0.05090   0.01314  -0.03757   3.70455
   R20        1.90430  -0.01760  -0.03823  -0.00193  -0.04071   1.86359
   R21        1.81354   0.00182   0.00160  -0.00023   0.00137   1.81491
   R22        3.42105   0.00099   0.01115   0.01462   0.02617   3.44722
   R23        1.81977   0.01458   0.02601  -0.00167   0.02434   1.84411
   R24        1.93055  -0.01386  -0.04996  -0.00291  -0.05278   1.87777
   R25        3.13442   0.00129   0.03938   0.01701   0.05641   3.19083
   R26        1.82729   0.00178   0.00631  -0.00295   0.00382   1.83111
   R27        1.87616  -0.01272  -0.02677  -0.00173  -0.02803   1.84813
    A1        2.20856   0.01302   0.02950   0.00405   0.03481   2.24337
    A2        2.10051  -0.00879  -0.02245  -0.00173  -0.02477   2.07574
    A3        1.97384  -0.00423  -0.00686  -0.00242  -0.00992   1.96391
    A4        2.51803  -0.00572  -0.05545   0.05428  -0.00077   2.51726
    A5        2.05679  -0.00683  -0.05516  -0.00746  -0.05919   1.99760
    A6        3.00309  -0.00755  -0.17260   0.04526  -0.12633   2.87676
    A7        1.93058   0.00881   0.01394   0.00243   0.01635   1.94693
    A8        1.93282   0.00381  -0.00039  -0.00178  -0.00215   1.93067
    A9        1.91357   0.00423   0.00748   0.00123   0.00869   1.92226
   A10        1.90245  -0.00740  -0.01531  -0.00142  -0.01672   1.88573
   A11        1.89219  -0.00489  -0.00451   0.00078  -0.00376   1.88842
   A12        1.89134  -0.00508  -0.00192  -0.00128  -0.00320   1.88814
   A13        1.83961  -0.00168  -0.02091   0.00089  -0.01872   1.82089
   A14        1.78229  -0.00138  -0.05259   0.01305  -0.04062   1.74167
   A15        1.86569  -0.00046  -0.04624   0.00693  -0.03896   1.82673
   A16        2.73824   0.00343   0.07072  -0.01943   0.05114   2.78938
   A17        1.81036   0.00057   0.01974   0.00532   0.02513   1.83550
   A18        1.82944  -0.00090  -0.00062   0.00518   0.00451   1.83394
   A19        1.80235   0.00023  -0.03715   0.01502  -0.02213   1.78022
   A20        1.54673   0.00986   0.06810  -0.00596   0.06164   1.60836
   A21        2.23696  -0.00021  -0.00710  -0.01195  -0.01919   2.21778
   A22        1.63871  -0.00397  -0.02261   0.02670   0.00435   1.64306
   A23        1.87833  -0.00199  -0.00424   0.00559   0.00232   1.88065
   A24        1.65031  -0.00427  -0.00954  -0.02551  -0.03571   1.61459
   A25        2.29605   0.00277   0.00411  -0.00137   0.00359   2.29964
   A26        2.63092   0.01640   0.10163   0.00003   0.09848   2.72939
   A27        1.84223  -0.00105   0.00289   0.00094   0.00332   1.84555
   A28        1.73940   0.00115  -0.00883  -0.00838  -0.01671   1.72269
   A29        2.11268   0.00052  -0.01108  -0.00115  -0.01235   2.10033
   A30        1.76867  -0.00549   0.00887  -0.00867  -0.00010   1.76857
   A31        1.91299   0.00475  -0.04497   0.01119  -0.03014   1.88284
   A32        1.74476   0.00583   0.08412  -0.00373   0.07966   1.82442
   A33        2.50764  -0.00315   0.08407   0.00490   0.08896   2.59660
   A34        1.91891  -0.00054  -0.01412   0.02855   0.01296   1.93187
   A35        1.80297   0.00551   0.06293  -0.01948   0.04406   1.84703
   A36        1.87028  -0.00419  -0.03321  -0.00104  -0.03460   1.83567
   A37        2.56707  -0.00185  -0.01040  -0.01981  -0.02984   2.53723
   A38        3.02259  -0.00020  -0.00749   0.00480  -0.00247   3.02012
   A39        2.88802   0.01563   0.07816   0.01293   0.09515   2.98317
   A40        2.89160   0.00566   0.08703  -0.00723   0.07980   2.97139
   A41        3.34215  -0.00239  -0.03527  -0.00512  -0.04028   3.30187
   A42        3.31111  -0.00246  -0.03917   0.03496  -0.00481   3.30629
   A43        3.27537  -0.00375  -0.01556  -0.02414  -0.04246   3.23291
    D1        0.46768  -0.00068  -0.03138   0.04426   0.01565   0.48333
    D2       -2.70111  -0.00079  -0.01964   0.03889   0.02155  -2.67956
    D3       -0.23064   0.00107  -0.04394   0.00871  -0.03368  -0.26431
    D4        2.93647   0.00126  -0.05482   0.01374  -0.03901   2.89745
    D5        2.47441  -0.00115  -0.01208   0.00645  -0.00552   2.46889
    D6        0.36325  -0.00024  -0.00180   0.00779   0.00612   0.36937
    D7       -1.72294   0.00097  -0.00397   0.00971   0.00589  -1.71705
    D8       -0.69094  -0.00098  -0.00150   0.00186   0.00020  -0.69073
    D9       -2.80209  -0.00007   0.00877   0.00320   0.01184  -2.79025
   D10        1.39490   0.00114   0.00661   0.00512   0.01161   1.40651
   D11        2.03815  -0.00068   0.10541  -0.06453   0.04416   2.08231
   D12       -2.29230  -0.00048  -0.17840   0.08657  -0.09320  -2.38550
   D13       -0.11050  -0.00252   0.19860  -0.05842   0.13986   0.02935
   D14        1.72209   0.00304   0.28046  -0.06281   0.21811   1.94020
   D15        0.95892   0.00012  -0.08660   0.01766  -0.06906   0.88986
   D16       -0.98818   0.00172  -0.01273   0.00483  -0.00713  -0.99531
   D17       -2.37208  -0.00115  -0.01266   0.04340   0.03035  -2.34173
   D18       -0.19443  -0.00038  -0.02442   0.03768   0.01314  -0.18128
   D19        2.01013   0.00107   0.03574   0.03491   0.07110   2.08123
   D20       -2.09541   0.00184   0.02398   0.02919   0.05390  -2.04151
   D21       -0.19561   0.00282   0.05730  -0.00735   0.04953  -0.14608
   D22       -2.14135  -0.00276   0.00724  -0.00627   0.00113  -2.14022
   D23        1.45326  -0.00073   0.05125  -0.03383   0.01812   1.47138
   D24       -1.90508   0.00070   0.00723  -0.01250  -0.00534  -1.91043
   D25        0.91600  -0.00032   0.06978   0.06983   0.13953   1.05553
   D26       -0.97478  -0.00072   0.06167   0.05695   0.11870  -0.85608
   D27       -0.20524  -0.00122  -0.00197   0.00864   0.00771  -0.19753
   D28        2.06128   0.00197   0.01802  -0.00524   0.01354   2.07481
   D29       -1.84226   0.00191   0.01574  -0.01816  -0.00010  -1.84236
   D30       -1.22673  -0.00322  -0.07797   0.06398  -0.01512  -1.24185
   D31        0.32528   0.00610  -0.01182   0.05838   0.04454   0.36982
   D32        2.39266   0.00029  -0.02568   0.03890   0.01281   2.40547
   D33        2.02705  -0.00002   0.01827  -0.00763   0.01117   2.03823
   D34        0.06962  -0.00132   0.00631  -0.03290  -0.02673   0.04290
   D35       -2.22936   0.00004  -0.00292  -0.00742  -0.00980  -2.23916
   D36        2.09640  -0.00126  -0.01488  -0.03268  -0.04770   2.04870
   D37        0.67920   0.00149  -0.00416  -0.07011  -0.07281   0.60640
   D38       -1.28432  -0.00371   0.01502  -0.07848  -0.06491  -1.34923
   D39        1.24758   0.00046  -0.05244   0.01817  -0.03387   1.21372
   D40       -0.69682  -0.00013  -0.05575   0.01892  -0.03978  -0.73660
   D41        3.04511  -0.00197  -0.02158   0.00660  -0.01347   3.03164
   D42        1.10070  -0.00256  -0.02490   0.00736  -0.01938   1.08132
   D43       -0.96819  -0.00145  -0.02690  -0.02335  -0.05161  -1.01979
   D44        0.97972   0.00257   0.02255  -0.03300  -0.01228   0.96744
         Item               Value     Threshold  Converged?
 Maximum Force            0.051203     0.000015     NO 
 RMS     Force            0.009858     0.000010     NO 
 Maximum Displacement     0.573215     0.000060     NO 
 RMS     Displacement     0.221473     0.000040     NO 
 Predicted change in Energy=-1.656136D-04
 GradGradGradGradGradGradGradGradGradGradGradGradGradGradGradGradGradGrad

                          Input orientation:                          
 ---------------------------------------------------------------------
 Center     Atomic      Atomic             Coordinates (Angstroms)
 Number     Number       Type             X           Y           Z
 ---------------------------------------------------------------------
      1          6           0        0.074687   -0.545723   -1.363449
      2          8           0       -0.984776   -0.401928   -0.776298
      3          8           0        0.933682   -1.493462   -1.244042
      4          1           0        0.803809   -2.108827   -0.359225
      5          6           0        0.491470    0.503245   -2.426681
      6          9           0        1.805833    0.753847   -2.381438
      7          9           0       -0.157413    1.656805   -2.230163
      8          9           0        0.191397    0.058002   -3.658079
      9          8           0       -1.419927    2.059298    1.193117
     10          1           0       -1.862272    1.242747    1.486305
     11          1           0       -1.564369    2.079974    0.240590
     12          8           0        3.550975   -1.734495    0.746880
     13          1           0        3.399502   -0.967367    1.308873
     14          1           0        3.481683   -1.403427   -0.155852
     15          8           0       -2.345296   -0.567220    1.561784
     16          1           0       -1.867200   -0.767117    0.736769
     17          1           0       -3.229514   -0.934199    1.484147
     18          8           0        1.122683    1.123686    1.514700
     19          1           0        0.255868    1.573598    1.377792
     20          1           0        1.680328    1.763635    1.964018
     21          8           0        1.002518   -2.862827    0.790899
     22          1           0        1.968523   -2.786067    0.905980
     23          1           0        0.619361   -2.358296    1.556422
     24          8           0        0.146331   -1.207259    2.697670
     25          1           0       -0.813464   -1.076238    2.674173
     26          1           0        0.527991   -0.359162    2.395135
 ---------------------------------------------------------------------
                    Distance matrix (angstroms):
                    1          2          3          4          5
     1  C    0.000000
     2  O    1.219789   0.000000
     3  O    1.284655   2.256261   0.000000
     4  H    1.995840   2.507288   1.085561   0.000000
     5  C    1.550647   2.392155   2.362420   3.345871   0.000000
     6  F    2.392081   3.420495   2.665467   3.645312   1.338805
     7  F    2.378275   2.652665   3.476652   4.313275   1.338046
     8  F    2.375591   3.146359   2.964051   3.994075   1.343363
     9  O    3.944114   3.182073   4.909311   4.972730   4.379232
    10  H    3.882207   2.931608   4.770639   4.663370   4.625842
    11  H    3.486220   2.744053   4.605848   4.849135   3.718451
    12  O    4.236891   4.966774   3.297285   2.985048   4.943636
    13  H    4.286430   4.887694   3.588094   3.289849   4.957188
    14  H    3.715046   4.619222   2.772106   2.776681   4.211109
    15  O    3.796547   2.710160   4.413874   3.997961   5.010089
    16  H    2.868947   1.789248   3.506584   3.183658   4.145426
    17  H    4.379208   3.229826   5.008792   4.587534   5.586281
    18  O    3.488404   3.466635   3.807341   3.749989   4.039537
    19  H    3.469690   3.175218   4.091492   4.108251   3.959189
    20  H    4.356977   4.393379   4.632258   4.600186   4.720191
    21  O    3.297128   3.530081   2.453749   1.389528   4.684489
    22  H    3.708917   4.151645   2.713728   1.848230   4.909979
    23  H    3.479617   3.441252   2.947768   1.940608   4.906106
    24  O    4.115270   3.741178   4.029755   3.254183   5.413309
    25  H    4.168051   3.519914   4.310337   3.589334   5.496938
    26  H    3.790414   3.514012   3.833384   3.274737   4.898468
                    6          7          8          9         10
     6  F    0.000000
     7  F    2.166230   0.000000
     8  F    2.172651   2.171815   0.000000
     9  O    4.988705   3.670802   5.489595   0.000000
    10  H    5.352891   4.109759   5.664438   0.973850   0.000000
    11  H    4.471231   2.874581   4.729767   0.963639   1.530197
    12  O    4.361621   5.840877   5.822669   6.269120   6.222054
    13  H    4.372729   5.662394   6.001161   5.692187   5.709846
    14  H    3.523569   5.187563   5.022684   6.151095   6.185206
    15  O    5.875891   4.910395   5.837181   2.809061   1.874831
    16  H    5.052496   4.195409   4.922736   2.897746   2.145083
    17  H    6.568635   5.472403   6.255364   3.510032   2.570690
    18  O    3.972828   3.993352   5.362892   2.728306   2.987463
    19  H    4.148035   3.632501   5.259390   1.754508   2.146568
    20  H    4.463005   4.580378   6.060864   3.208315   3.612415
    21  O    4.877435   5.558717   5.383546   5.500667   5.054339
    22  H    4.833692   5.839016   5.663704   5.919595   5.589553
    23  H    5.157508   5.573386   5.763043   4.879121   4.373892
    24  O    5.691855   5.707772   6.480621   3.922657   3.391817
    25  H    5.980730   5.652648   6.511041   3.520356   2.808686
    26  H    5.068265   5.091884   6.076900   3.329892   3.017522
                   11         12         13         14         15
    11  H    0.000000
    12  O    6.401035   0.000000
    13  H    5.921785   0.962946   0.000000
    14  H    6.144420   0.964018   1.530464   0.000000
    15  O    3.059909   6.065692   5.764268   6.132145   0.000000
    16  H    2.905827   5.503866   5.301467   5.460056   0.974261
    17  H    3.661199   6.867246   6.631416   6.924590   0.960490
    18  O    3.123795   3.828230   3.098189   3.839522   3.858531
    19  H    2.205201   4.711609   4.042732   4.649798   3.373872
    20  H    3.687592   4.149416   3.292893   4.215330   4.669082
    21  O    5.596699   2.787419   3.099451   3.028605   4.131820
    22  H    6.049994   1.906639   2.348977   2.308427   4.895140
    23  H    5.118431   3.104649   3.118517   3.469372   3.463694
    24  O    4.446306   3.959187   3.545338   4.393818   2.812133
    25  H    4.055596   4.816232   4.430009   5.154065   1.960361
    26  H    3.869034   3.707656   3.129769   4.040089   2.998924
                   16         17         18         19         20
    16  H    0.000000
    17  H    1.562815   0.000000
    18  O    3.622114   4.814296   0.000000
    19  H    3.224481   4.295142   0.986170   0.000000
    20  H    4.527228   5.622733   0.960411   1.552050   0.000000
    21  O    3.553901   4.702159   4.053470   4.536937   4.820766
    22  H    4.337921   5.548269   4.046252   4.707703   4.679988
    23  H    3.063767   4.104524   3.518419   3.952698   4.275757
    24  O    2.844848   3.597712   2.790338   3.080137   3.423098
    25  H    2.226981   2.696967   3.151620   3.137786   3.845542
    26  H    2.941690   3.908889   1.824189   2.201045   2.453571
                   21         22         23         24         25
    21  O    0.000000
    22  H    0.975859   0.000000
    23  H    0.993673   1.557659   0.000000
    24  O    2.666409   3.003859   1.688517   0.000000
    25  H    3.168030   3.713419   2.223967   0.968982   0.000000
    26  H    3.011160   3.191016   2.169867   0.977988   1.546468
                   26
    26  H    0.000000
 Stoichiometry    C2H13F3O8
 Framework group  C1[X(C2H13F3O8)]
 Deg. of freedom    72
 Full point group                 C1      NOp   1
 Largest Abelian subgroup         C1      NOp   1
 Largest concise Abelian subgroup C1      NOp   1
                         Standard orientation:                         
 ---------------------------------------------------------------------
 Center     Atomic      Atomic             Coordinates (Angstroms)
 Number     Number       Type             X           Y           Z
 ---------------------------------------------------------------------
      1          6           0       -0.928893    0.097493   -0.731326
      2          8           0       -0.323022   -0.907477   -1.064252
      3          8           0       -0.604247    1.326391   -0.917756
      4          1           0        0.432620    1.479347   -1.200519
      5          6           0       -2.290647   -0.053556   -0.005160
      6          9           0       -2.436883    0.861526    0.961089
      7          9           0       -2.395482   -1.265392    0.552362
      8          9           0       -3.299866    0.094415   -0.879350
      9          8           0        0.843181   -2.893374    1.131602
     10          1           0        1.405886   -2.812965    0.340854
     11          1           0       -0.055070   -2.918337    0.783578
     12          8           0        1.132557    3.367738    1.002792
     13          1           0        1.448184    2.741590    1.662779
     14          1           0        0.181567    3.219302    0.948780
     15          8           0        2.064698   -2.169164   -1.292082
     16          1           0        1.300143   -1.576733   -1.408983
     17          1           0        2.178031   -2.665274   -2.106681
     18          8           0        1.210529   -0.330023    1.990634
     19          1           0        1.019939   -1.276407    1.789230
     20          1           0        1.396143   -0.296282    2.932333
     21          8           0        1.734770    1.949368   -1.319980
     22          1           0        1.737364    2.674904   -0.667376
     23          1           0        2.342831    1.264733   -0.934075
     24          8           0        3.120656    0.093686    0.001193
     25          1           0        3.141887   -0.756575   -0.463062
     26          1           0        2.544819   -0.053033    0.777946
 ---------------------------------------------------------------------
 Rotational constants (GHZ):           0.5918710           0.4474477           0.3438987
 Standard basis: 6-31++G(d,p) (6D, 7F)
 There are   325 symmetry adapted cartesian basis functions of A   symmetry.
 There are   325 symmetry adapted basis functions of A   symmetry.
   325 basis functions,   520 primitive gaussians,   325 cartesian basis functions
    58 alpha electrons       58 beta electrons
       nuclear repulsion energy      1028.4433480988 Hartrees.
 NAtoms=   26 NActive=   26 NUniq=   26 SFac= 1.00D+00 NAtFMM=   60 NAOKFM=F Big=F
 Integral buffers will be    131072 words long.
 Raffenetti 2 integral format.
 Two-electron integral symmetry is turned on.
 Nuclear repulsion after empirical dispersion term =     1028.4280442357 Hartrees.
 One-electron integrals computed using PRISM.
 NBasis=   325 RedAO= T EigKep=  4.86D-05  NBF=   325
 NBsUse=   325 1.00D-06 EigRej= -1.00D+00 NBFU=   325
 Lowest energy guess from the checkpoint file:  "/local_scratch/slurm.5787847/Gau-1028532.chk"
 B after Tr=     0.000000    0.000000   -0.000000
         Rot=    0.999538    0.008763    0.002917    0.028965 Ang=   3.48 deg.
 B after Tr=    -0.000000    0.000000   -0.000000
         Rot=    0.992451   -0.044233   -0.010295   -0.113919 Ang= -14.09 deg.
 Requested convergence on RMS density matrix=1.00D-10 within 128 cycles.
 Requested convergence on MAX density matrix=1.00D-08.
 Requested convergence on             energy=1.00D-08.
 No special actions if energy rises.
 SCF Done:  E(RwB97XD) =  -985.235469829     A.U. after   15 cycles
            NFock= 15  Conv=0.72D-10     -V/T= 2.0083
 Calling FoFJK, ICntrl=      2127 FMM=F ISym2X=0 I1Cent= 0 IOpClX= 0 NMat=1 NMatS=1 NMatT=0.
 ***** Axes restored to original set *****
 -------------------------------------------------------------------
 Center     Atomic                   Forces (Hartrees/Bohr)
 Number     Number              X              Y              Z
 -------------------------------------------------------------------
      1        6          -0.000451735   -0.000037646    0.000630924
      2        8           0.000522109    0.000703789    0.000751725
      3        8          -0.000336701   -0.000525366    0.004501698
      4        1           0.003230966   -0.000726173   -0.003762438
      5        6          -0.000016628   -0.000105514   -0.000986327
      6        9          -0.000831150   -0.000046342   -0.000251115
      7        9           0.000380138   -0.000674018   -0.000532261
      8        9           0.000315978    0.000587784    0.001296912
      9        8           0.003031331   -0.001477283   -0.001051942
     10        1          -0.003047320    0.001022994   -0.000361887
     11        1          -0.000406479    0.000119513    0.000310389
     12        8          -0.000774557    0.000817005   -0.000478464
     13        1           0.000073340   -0.000240189   -0.000620428
     14        1           0.000224098   -0.000022842    0.000418356
     15        8           0.000600009   -0.000021873    0.003576954
     16        1          -0.001917510   -0.000648562   -0.003723366
     17        1           0.000492359    0.000267742   -0.000085002
     18        8          -0.000824317    0.000094776    0.000355342
     19        1           0.000931821    0.000024160   -0.000485790
     20        1          -0.000130734    0.000184943    0.000331747
     21        8          -0.002696015    0.002165206   -0.000479269
     22        1           0.000173040   -0.000212868    0.000300922
     23        1           0.000511164   -0.000573577    0.000013549
     24        8           0.000408298    0.000462251   -0.000255092
     25        1          -0.000040702   -0.000463558    0.000014628
     26        1           0.000579196   -0.000674352    0.000570235
 -------------------------------------------------------------------
 Cartesian Forces:  Max     0.004501698 RMS     0.001271428

 GradGradGradGradGradGradGradGradGradGradGradGradGradGradGradGradGradGrad
 Berny optimization.
 Using GEDIIS/GDIIS optimizer.
 FormGI is forming the generalized inverse of G from B-inverse, IUseBI=4.
 Internal  Forces:  Max     0.003902575 RMS     0.000846358
 Search for a local minimum.
 Step number  14 out of a maximum of  156
 All quantities printed in internal units (Hartrees-Bohrs-Radians)
 Mixed Optimization -- En-DIIS/RFO-DIIS
 Update second derivatives using D2CorX and points   13   12   14
 DE= -9.81D-04 DEPred=-1.66D-04 R= 5.93D+00
 TightC=F SS=  1.41D+00  RLast= 2.95D-01 DXNew= 3.5676D-01 8.8352D-01
 Trust test= 5.93D+00 RLast= 2.95D-01 DXMaxT set to 3.57D-01
 ITU=  1  0 -1  0  0  0  1 -1  0  0  0  0  1  0
 Use linear search instead of GDIIS.
     Eigenvalues ---    0.00010   0.00063   0.00175   0.00255   0.00353
     Eigenvalues ---    0.00387   0.00441   0.00463   0.00646   0.00746
     Eigenvalues ---    0.00944   0.00973   0.01075   0.01150   0.01284
     Eigenvalues ---    0.01391   0.01575   0.01669   0.01828   0.01879
     Eigenvalues ---    0.02066   0.02161   0.02347   0.02811   0.02957
     Eigenvalues ---    0.03002   0.03205   0.03409   0.03433   0.03782
     Eigenvalues ---    0.04438   0.04684   0.05059   0.05328   0.05477
     Eigenvalues ---    0.05561   0.06137   0.06800   0.07111   0.08095
     Eigenvalues ---    0.08610   0.10739   0.10774   0.12007   0.13994
     Eigenvalues ---    0.14519   0.15157   0.20245   0.21737   0.22458
     Eigenvalues ---    0.23705   0.27180   0.28028   0.34555   0.37579
     Eigenvalues ---    0.40397   0.40911   0.41473   0.42521   0.47697
     Eigenvalues ---    0.49258   0.51774   0.52421   0.53802   0.54915
     Eigenvalues ---    0.55015   0.57235   0.57622   0.58251   0.59464
     Eigenvalues ---    0.82071   0.95235
 RFO step:  Lambda=-1.22355896D-03 EMin= 1.04739162D-04
 Quartic linear search produced a step of  1.21076.
 Iteration  1 RMS(Cart)=  0.13744168 RMS(Int)=  0.01535586
 Iteration  2 RMS(Cart)=  0.02507080 RMS(Int)=  0.00129350
 Iteration  3 RMS(Cart)=  0.00093626 RMS(Int)=  0.00094429
 Iteration  4 RMS(Cart)=  0.00000298 RMS(Int)=  0.00094429
 Iteration  5 RMS(Cart)=  0.00000000 RMS(Int)=  0.00094429
 Variable       Old X    -DE/DX   Delta X   Delta X   Delta X     New X
                                 (Linear)    (Quad)   (Total)
    R1        2.30507  -0.00009   0.00073  -0.00506  -0.00410   2.30097
    R2        2.42765   0.00047   0.00241   0.00050   0.00278   2.43043
    R3        2.93030   0.00012   0.00131  -0.00017   0.00113   2.93143
    R4        3.38119  -0.00058   0.00851   0.03105   0.03995   3.42114
    R5        2.05141  -0.00390  -0.01922  -0.04550  -0.06519   1.98622
    R6        2.62583  -0.00143   0.03062   0.04704   0.07725   2.70308
    R7        2.52997  -0.00083  -0.00021  -0.00488  -0.00509   2.52488
    R8        2.52854  -0.00084   0.00346  -0.00149   0.00197   2.53051
    R9        2.53859  -0.00145   0.00098  -0.00592  -0.00494   2.53365
   R10        1.84031   0.00068  -0.00073  -0.00138  -0.00229   1.83802
   R11        1.82101  -0.00024   0.00001   0.00175   0.00175   1.82276
   R12        3.31554  -0.00012  -0.01700  -0.00807  -0.02488   3.29066
   R13        3.54292   0.00009   0.00206   0.05813   0.06001   3.60293
   R14        1.81970  -0.00057   0.00164   0.00044   0.00208   1.82179
   R15        1.82173  -0.00041   0.00091  -0.00298  -0.00208   1.81965
   R16        3.60303  -0.00003   0.00716   0.03561   0.04276   3.64579
   R17        1.84109   0.00158  -0.00331   0.00082  -0.00221   1.83888
   R18        1.81506  -0.00055   0.00102  -0.00124  -0.00022   1.81484
   R19        3.70455   0.00063   0.01977  -0.01787   0.00189   3.70643
   R20        1.86359  -0.00095  -0.00027   0.00221   0.00216   1.86575
   R21        1.81491   0.00020  -0.00039   0.00085   0.00047   1.81538
   R22        3.44722  -0.00023   0.01739   0.03064   0.04826   3.49547
   R23        1.84411  -0.00032  -0.00387  -0.00009  -0.00397   1.84014
   R24        1.87777  -0.00066   0.00014  -0.00198  -0.00211   1.87566
   R25        3.19083  -0.00031   0.01781   0.01400   0.03169   3.22252
   R26        1.83111   0.00064  -0.00347   0.00180  -0.00182   1.82929
   R27        1.84813  -0.00076   0.00038  -0.00402  -0.00342   1.84471
    A1        2.24337   0.00051   0.00433   0.00364   0.00756   2.25093
    A2        2.07574  -0.00006  -0.00122   0.00011  -0.00094   2.07480
    A3        1.96391  -0.00046  -0.00322  -0.00372  -0.00673   1.95718
    A4        2.51726  -0.00080   0.07016  -0.01380   0.05676   2.57402
    A5        1.99760   0.00067  -0.00096   0.00844   0.00521   2.00281
    A6        2.87676   0.00148   0.06830   0.00901   0.07700   2.95376
    A7        1.94693   0.00037   0.00193   0.00331   0.00524   1.95216
    A8        1.93067   0.00051  -0.00211  -0.00253  -0.00465   1.92602
    A9        1.92226  -0.00007   0.00093  -0.00038   0.00054   1.92280
   A10        1.88573  -0.00023  -0.00062  -0.00080  -0.00141   1.88433
   A11        1.88842  -0.00022   0.00122   0.00105   0.00225   1.89068
   A12        1.88814  -0.00040  -0.00141  -0.00069  -0.00211   1.88603
   A13        1.82089   0.00025   0.00413  -0.01256  -0.00720   1.81369
   A14        1.74167   0.00116   0.01824   0.01373   0.02935   1.77101
   A15        1.82673   0.00041   0.01211  -0.04286  -0.03048   1.79625
   A16        2.78938  -0.00169  -0.02874  -0.05046  -0.07911   2.71028
   A17        1.83550  -0.00027   0.00512  -0.01325  -0.00808   1.82742
   A18        1.83394   0.00007   0.00626  -0.02662  -0.02059   1.81336
   A19        1.78022   0.00030   0.02083   0.05817   0.07895   1.85917
   A20        1.60836  -0.00148  -0.01267  -0.03113  -0.04301   1.56536
   A21        2.21778   0.00035  -0.01413   0.01855   0.00452   2.22230
   A22        1.64306   0.00003   0.03426  -0.00997   0.02193   1.66499
   A23        1.88065   0.00012   0.00824  -0.00547   0.00241   1.88306
   A24        1.61459  -0.00013  -0.03101   0.00952  -0.02133   1.59326
   A25        2.29964   0.00028  -0.00093   0.00342   0.00222   2.30186
   A26        2.72939  -0.00134  -0.01104  -0.05510  -0.06510   2.66430
   A27        1.84555  -0.00010   0.00032  -0.00432  -0.00320   1.84236
   A28        1.72269   0.00020  -0.00891  -0.00560  -0.01568   1.70701
   A29        2.10033   0.00030  -0.00076  -0.00868  -0.00868   2.09165
   A30        1.76857  -0.00175  -0.01149  -0.01354  -0.02386   1.74471
   A31        1.88284   0.00121   0.02115   0.01277   0.03129   1.91413
   A32        1.82442  -0.00058  -0.01139  -0.00407  -0.01464   1.80978
   A33        2.59660  -0.00309  -0.00005  -0.02801  -0.02806   2.56854
   A34        1.93187   0.00036   0.03380   0.00723   0.04096   1.97283
   A35        1.84703  -0.00152  -0.02733  -0.02975  -0.05704   1.78999
   A36        1.83567   0.00063   0.00068   0.00797   0.00971   1.84539
   A37        2.53723  -0.00017  -0.02280   0.03593   0.01076   2.54799
   A38        3.02012  -0.00007   0.00662   0.00135   0.00703   3.02715
   A39        2.98317  -0.00039   0.01502  -0.01733  -0.00486   2.97831
   A40        2.97139  -0.00172  -0.01495  -0.03893  -0.05549   2.91591
   A41        3.30187   0.00031  -0.00355  -0.02166  -0.02350   3.27838
   A42        3.30629   0.00099   0.04438   0.00992   0.05354   3.35984
   A43        3.23291   0.00005  -0.03146   0.02877  -0.00018   3.23273
    D1        0.48333  -0.00041   0.05917  -0.05673   0.00068   0.48400
    D2       -2.67956  -0.00074   0.05127  -0.05538  -0.00561  -2.68516
    D3       -0.26431   0.00066   0.01556   0.03121   0.04585  -0.21846
    D4        2.89745   0.00096   0.02303   0.02990   0.05175   2.94920
    D5        2.46889   0.00021   0.00880   0.00996   0.01861   2.48750
    D6        0.36937  -0.00009   0.00972   0.01048   0.02006   0.38943
    D7       -1.71705   0.00012   0.01222   0.01319   0.02526  -1.69178
    D8       -0.69073  -0.00006   0.00217   0.01118   0.01349  -0.67724
    D9       -2.79025  -0.00036   0.00309   0.01170   0.01494  -2.77531
   D10        1.40651  -0.00014   0.00559   0.01441   0.02015   1.42666
   D11        2.08231  -0.00127  -0.08166  -0.01841  -0.10275   1.97956
   D12       -2.38550  -0.00020   0.11585  -0.04285   0.07405  -2.31145
   D13        0.02935   0.00007  -0.08526   0.02325  -0.06168  -0.03233
   D14        1.94020  -0.00089  -0.09545   0.01735  -0.07807   1.86213
   D15        0.88986   0.00047   0.02740  -0.12398  -0.09660   0.79325
   D16       -0.99531  -0.00042   0.00769  -0.07945  -0.07154  -1.06685
   D17       -2.34173   0.00066   0.05297   0.07057   0.12366  -2.21807
   D18       -0.18128   0.00106   0.04722   0.06321   0.11101  -0.07027
   D19        2.08123  -0.00002   0.04027   0.08728   0.12790   2.20913
   D20       -2.04151   0.00038   0.03452   0.07992   0.11525  -1.92626
   D21       -0.14608  -0.00059  -0.01348   0.00919  -0.00411  -0.15019
   D22       -2.14022   0.00037  -0.00790   0.03560   0.02705  -2.11317
   D23        1.47138  -0.00083  -0.04376   0.01602  -0.02872   1.44266
   D24       -1.91043  -0.00010  -0.01573   0.01204  -0.00395  -1.91438
   D25        1.05553  -0.00037   0.07948  -0.31226  -0.23292   0.82261
   D26       -0.85608  -0.00021   0.06467  -0.31036  -0.24555  -1.10163
   D27       -0.19753   0.00025   0.01186   0.03809   0.04822  -0.14931
   D28        2.07481   0.00000  -0.00671   0.04266   0.03526   2.11007
   D29       -1.84236   0.00029  -0.02030   0.04914   0.02815  -1.81420
   D30       -1.24185   0.00160   0.08165  -0.00527   0.07671  -1.16514
   D31        0.36982   0.00010   0.06908  -0.03628   0.03249   0.40231
   D32        2.40547   0.00028   0.04843  -0.03268   0.01537   2.42084
   D33        2.03823  -0.00070  -0.00989  -0.03260  -0.04293   1.99529
   D34        0.04290  -0.00044  -0.04044  -0.02133  -0.06108  -0.01819
   D35       -2.23916  -0.00023  -0.00812  -0.04717  -0.05611  -2.29527
   D36        2.04870   0.00002  -0.03867  -0.03590  -0.07426   1.97443
   D37        0.60640  -0.00034  -0.08283  -0.00937  -0.09312   0.51327
   D38       -1.34923  -0.00083  -0.09785  -0.01699  -0.11391  -1.46314
   D39        1.21372   0.00062   0.02622  -0.04003  -0.01485   1.19887
   D40       -0.73660   0.00065   0.02331  -0.03146  -0.00562  -0.74222
   D41        3.03164  -0.00133   0.01136  -0.05606  -0.04681   2.98483
   D42        1.08132  -0.00130   0.00845  -0.04749  -0.03758   1.04374
   D43       -1.01979   0.00131  -0.02800   0.08522   0.05669  -0.96311
   D44        0.96744   0.00004  -0.04377   0.05815   0.01417   0.98160
         Item               Value     Threshold  Converged?
 Maximum Force            0.003903     0.000015     NO 
 RMS     Force            0.000846     0.000010     NO 
 Maximum Displacement     0.492100     0.000060     NO 
 RMS     Displacement     0.155351     0.000040     NO 
 Predicted change in Energy=-1.231058D-03
 GradGradGradGradGradGradGradGradGradGradGradGradGradGradGradGradGradGrad

                          Input orientation:                          
 ---------------------------------------------------------------------
 Center     Atomic      Atomic             Coordinates (Angstroms)
 Number     Number       Type             X           Y           Z
 ---------------------------------------------------------------------
      1          6           0        0.067183   -0.496652   -1.310340
      2          8           0       -0.990326   -0.410236   -0.713010
      3          8           0        0.983043   -1.393773   -1.207884
      4          1           0        0.884814   -2.030075   -0.377100
      5          6           0        0.411317    0.570276   -2.382536
      6          9           0        1.710356    0.882717   -2.374161
      7          9           0       -0.284884    1.692845   -2.162758
      8          9           0        0.094555    0.117090   -3.603966
      9          8           0       -1.250622    1.973814    0.968788
     10          1           0       -1.780118    1.266758    1.375894
     11          1           0       -1.346818    1.819566    0.021507
     12          8           0        3.511164   -1.589181    0.846909
     13          1           0        3.194392   -0.733636    1.158496
     14          1           0        3.679952   -1.460043   -0.092265
     15          8           0       -2.398909   -0.522442    1.601573
     16          1           0       -1.929688   -0.781521    0.789405
     17          1           0       -3.303110   -0.838855    1.533617
     18          8           0        1.214878    0.956713    1.498535
     19          1           0        0.369423    1.422224    1.290465
     20          1           0        1.763557    1.606427    1.945397
     21          8           0        1.011790   -2.845131    0.791498
     22          1           0        1.961524   -2.731357    0.973900
     23          1           0        0.569824   -2.398626    1.559916
     24          8           0        0.061990   -1.279939    2.742559
     25          1           0       -0.888888   -1.101268    2.711406
     26          1           0        0.496011   -0.454476    2.454181
 ---------------------------------------------------------------------
                    Distance matrix (angstroms):
                    1          2          3          4          5
     1  C    0.000000
     2  O    1.217618   0.000000
     3  O    1.286128   2.259741   0.000000
     4  H    1.972522   2.500573   1.051062   0.000000
     5  C    1.551247   2.390256   2.358848   3.317800   0.000000
     6  F    2.394659   3.424154   2.659246   3.626861   1.336110
     7  F    2.375808   2.649975   3.470826   4.291492   1.339090
     8  F    2.374478   3.132517   2.968724   3.955690   1.340748
     9  O    3.610295   2.929145   4.589967   4.733141   3.995414
    10  H    3.706479   2.792776   4.624867   4.587370   4.406050
    11  H    3.022925   2.374577   4.155142   4.467527   3.229735
    12  O    4.208130   4.907817   3.263703   2.930921   4.970073
    13  H    3.991335   4.595540   3.305390   3.061529   4.688774
    14  H    3.932420   4.826895   2.919300   2.866856   4.477891
    15  O    3.815955   2.711825   4.482173   4.119581   4.996452
    16  H    2.911627   1.810388   3.584413   3.292574   4.167598
    17  H    4.423129   3.252694   5.118093   4.754846   5.578430
    18  O    3.364410   3.409165   3.592108   3.542294   3.982180
    19  H    3.246170   3.036567   3.814200   3.868433   3.770744
    20  H    4.230893   4.326422   4.421944   4.403445   4.651147
    21  O    3.290192   3.492954   2.470789   1.430406   4.701071
    22  H    3.714861   4.116635   2.739843   1.864485   4.956772
    23  H    3.479731   3.399111   2.973416   1.996768   4.937858
    24  O    4.127900   3.715469   4.057992   3.312404   5.460031
    25  H    4.177808   3.494917   4.353220   3.680703   5.516597
    26  H    3.789101   3.498893   3.811850   3.263408   4.944808
                    6          7          8          9         10
     6  F    0.000000
     7  F    2.163789   0.000000
     8  F    2.170119   2.168884   0.000000
     9  O    4.597085   3.289099   5.115369   0.000000
    10  H    5.137491   3.865143   5.443817   0.972640   0.000000
    11  H    3.995401   2.432032   4.256764   0.964565   1.525683
    12  O    4.441675   5.851477   5.864713   5.948478   6.036049
    13  H    4.158681   5.387384   5.745761   5.208111   5.366059
    14  H    3.817706   5.472437   5.260652   6.101456   6.277205
    15  O    5.887869   4.852503   5.807237   2.819623   1.906586
    16  H    5.101741   4.188453   4.920038   2.843445   2.135834
    17  H    6.585544   5.402072   6.233195   3.527442   2.603457
    18  O    3.904965   4.024457   5.291088   2.719157   3.013498
    19  H    3.939372   3.525068   5.072906   1.741342   2.156848
    20  H    4.380088   4.591353   5.983237   3.189673   3.605183
    21  O    4.940267   5.567964   5.379235   5.326553   5.004388
    22  H    4.932963   5.870140   5.705793   5.697064   5.490575
    23  H    5.248332   5.597229   5.763713   4.773016   4.357882
    24  O    5.794396   5.746296   6.498548   3.931428   3.427361
    25  H    6.046095   5.650608   6.506572   3.552985   2.861020
    26  H    5.155153   5.151399   6.098278   3.339717   3.050593
                   11         12         13         14         15
    11  H    0.000000
    12  O    5.991730   0.000000
    13  H    5.332370   0.964048   0.000000
    14  H    6.003098   0.962920   1.525726   0.000000
    15  O    3.014714   6.052802   5.614796   6.379713   0.000000
    16  H    2.773997   5.500772   5.137578   5.718898   0.973092
    17  H    3.630531   6.889767   6.509171   7.196702   0.960372
    18  O    3.080327   3.489860   2.625144   3.801045   3.906146
    19  H    2.171086   4.374454   3.556065   4.602066   3.397378
    20  H    3.663497   3.804303   2.853489   4.150648   4.687902
    21  O    5.283494   2.797740   3.058896   3.133463   4.205232
    22  H    5.706406   1.929268   2.354767   2.388712   4.928149
    23  H    4.881942   3.132900   3.133956   3.644659   3.512147
    24  O    4.358417   3.947901   3.552414   4.599817   2.816323
    25  H    3.997065   4.803631   4.384046   5.372485   1.961360
    26  H    3.805941   3.600281   3.006324   4.199170   3.018629
                   16         17         18         19         20
    16  H    0.000000
    17  H    1.563147   0.000000
    18  O    3.662324   4.861842   0.000000
    19  H    3.223890   4.319618   0.987314   0.000000
    20  H    4.547381   5.640929   0.960658   1.551282   0.000000
    21  O    3.593158   4.816041   3.872359   4.344183   4.659722
    22  H    4.356308   5.622385   3.799287   4.459511   4.449648
    23  H    3.075105   4.175308   3.417332   3.835578   4.196909
    24  O    2.833727   3.602776   2.807020   3.082983   3.444113
    25  H    2.208979   2.698984   3.183108   3.157600   3.867021
    26  H    2.960144   3.927914   1.849725   2.211846   2.472419
                   21         22         23         24         25
    21  O    0.000000
    22  H    0.973760   0.000000
    23  H    0.992556   1.546271   0.000000
    24  O    2.675553   2.973718   1.705285   0.000000
    25  H    3.215538   3.714965   2.266475   0.968020   0.000000
    26  H    2.957325   3.085959   2.141232   0.976180   1.549984
                   26
    26  H    0.000000
 Stoichiometry    C2H13F3O8
 Framework group  C1[X(C2H13F3O8)]
 Deg. of freedom    72
 Full point group                 C1      NOp   1
 Largest Abelian subgroup         C1      NOp   1
 Largest concise Abelian subgroup C1      NOp   1
                         Standard orientation:
[truncated: 2,808,905 more chars]
