# Supplementary material for: The Hydration of Trifluoroacetic Acid from 0 to 298 K
Source: J Phys Chem A. 2026 Jan 20;130(4):927–35. doi: 10.1021/acs.jpca.5c08151 (PMC12862820; doi:10.1021/acs.jpca.5c08151)
Supplement: Supplementary file 1 [file jp5c08151_si_001.zip › TFA_SI/within1kcal-hightemps/6-H2O/PM7-78-14054-wb97xd.xyz]

26
PM7-78-14054-wb97xd.log	Energy: -618251.5322346
C         -1.70613        0.01766        0.08446
O         -1.08451       -0.02979        1.12260
O         -1.24561        0.07531       -1.13297
H         -0.23243        0.07640       -1.16829
C         -3.25676        0.01189        0.08361
F         -3.72069       -1.05144       -0.59061
F         -3.73131        1.11947       -0.50507
F         -3.73383       -0.03976        1.32502
O          1.75946       -0.05575        1.47554
H          0.86299       -0.03154        1.83918
H          1.59178       -0.01206        0.50578
O          3.12824       -2.42245        1.10278
H          2.94368       -3.15127        1.69881
H          2.64094       -1.64271        1.43750
O          2.73801        2.32940       -1.38129
H          3.01494        2.41831       -0.44271
H          2.38446        3.17860       -1.65497
O          2.73685       -2.15933       -1.59609
H          2.93836       -2.41559       -0.67150
H          2.46831       -2.95173       -2.06534
O          1.32764        0.07476       -1.21166
H          1.82003       -0.71679       -1.53430
H          1.82248        0.89552       -1.45160
O          3.29321        2.23473        1.28198
H          2.77705        1.44945        1.55426
H          4.19088        2.09683        1.59354
