# Supplementary material for: The Hydration of Trifluoroacetic Acid from 0 to 298 K
Source: J Phys Chem A. 2026 Jan 20;130(4):927–35. doi: 10.1021/acs.jpca.5c08151 (PMC12862820; doi:10.1021/acs.jpca.5c08151)
Supplement: Supplementary file 1 [file jp5c08151_si_001.zip › TFA_SI/within1kcal-hightemps/6-H2O/20K-1-223-7360-wb97xd.log]

 Entering Gaussian System, Link 0=g16
 Initial command:
 /software/commercial/MERCURY/GAUSSIAN/AVX2/g16/l1.exe "/local_scratch/slurm.5787619/Gau-714019.inp" -scrdir="/local_scratch/slurm.5787619/"
 Entering Link 1 = /software/commercial/MERCURY/GAUSSIAN/AVX2/g16/l1.exe PID=    714026.
  
 Copyright (c) 1988-2019, Gaussian, Inc.  All Rights Reserved.
  
 This is part of the Gaussian(R) 16 program.  It is based on
 the Gaussian(R) 09 system (copyright 2009, Gaussian, Inc.),
 the Gaussian(R) 03 system (copyright 2003, Gaussian, Inc.),
 the Gaussian(R) 98 system (copyright 1998, Gaussian, Inc.),
 the Gaussian(R) 94 system (copyright 1995, Gaussian, Inc.),
 the Gaussian 92(TM) system (copyright 1992, Gaussian, Inc.),
 the Gaussian 90(TM) system (copyright 1990, Gaussian, Inc.),
 the Gaussian 88(TM) system (copyright 1988, Gaussian, Inc.),
 the Gaussian 86(TM) system (copyright 1986, Carnegie Mellon
 University), and the Gaussian 82(TM) system (copyright 1983,
 Carnegie Mellon University). Gaussian is a federally registered
 trademark of Gaussian, Inc.
  
 This software contains proprietary and confidential information,
 including trade secrets, belonging to Gaussian, Inc.
  
 This software is provided under written license and may be
 used, copied, transmitted, or stored only in accord with that
 written license.
  
 The following legend is applicable only to US Government
 contracts under FAR:
  
                    RESTRICTED RIGHTS LEGEND
  
 Use, reproduction and disclosure by the US Government is
 subject to restrictions as set forth in subparagraphs (a)
 and (c) of the Commercial Computer Software - Restricted
 Rights clause in FAR 52.227-19.
  
 Gaussian, Inc.
 340 Quinnipiac St., Bldg. 40, Wallingford CT 06492
  
  
 ---------------------------------------------------------------
 Warning -- This program may not be used in any manner that
 competes with the business of Gaussian, Inc. or will provide
 assistance to any competitor of Gaussian, Inc.  The licensee
 of this program is prohibited from giving any competitor of
 Gaussian, Inc. access to this program.  By using this program,
 the user acknowledges that Gaussian, Inc. is engaged in the
 business of creating and licensing software in the field of
 computational chemistry and represents and warrants to the
 licensee that it is not a competitor of Gaussian, Inc. and that
 it will not use this program in any manner prohibited above.
 ---------------------------------------------------------------
  

 Cite this work as:
 Gaussian 16, Revision C.01,
 M. J. Frisch, G. W. Trucks, H. B. Schlegel, G. E. Scuseria, 
 M. A. Robb, J. R. Cheeseman, G. Scalmani, V. Barone, 
 G. A. Petersson, H. Nakatsuji, X. Li, M. Caricato, A. V. Marenich, 
 J. Bloino, B. G. Janesko, R. Gomperts, B. Mennucci, H. P. Hratchian, 
 J. V. Ortiz, A. F. Izmaylov, J. L. Sonnenberg, D. Williams-Young, 
 F. Ding, F. Lipparini, F. Egidi, J. Goings, B. Peng, A. Petrone, 
 T. Henderson, D. Ranasinghe, V. G. Zakrzewski, J. Gao, N. Rega, 
 G. Zheng, W. Liang, M. Hada, M. Ehara, K. Toyota, R. Fukuda, 
 J. Hasegawa, M. Ishida, T. Nakajima, Y. Honda, O. Kitao, H. Nakai, 
 T. Vreven, K. Throssell, J. A. Montgomery, Jr., J. E. Peralta, 
 F. Ogliaro, M. J. Bearpark, J. J. Heyd, E. N. Brothers, K. N. Kudin, 
 V. N. Staroverov, T. A. Keith, R. Kobayashi, J. Normand, 
 K. Raghavachari, A. P. Rendell, J. C. Burant, S. S. Iyengar, 
 J. Tomasi, M. Cossi, J. M. Millam, M. Klene, C. Adamo, R. Cammi, 
 J. W. Ochterski, R. L. Martin, K. Morokuma, O. Farkas, 
 J. B. Foresman, and D. J. Fox, Gaussian, Inc., Wallingford CT, 2019.
 
 ******************************************
 Gaussian 16:  ES64L-G16RevC.01  3-Jul-2019
                30-Sep-2025 
 ******************************************
 %nproc=20
 Will use up to   20 processors via shared memory.
 %mem=18gb
 ----------------------------------------------------------------------
 # wb97xd/6-31++g** scf(conver=10) opt(tight,maxcycles=300,calcfc) freq
 ----------------------------------------------------------------------
 1/6=300,7=10,10=4,18=20,19=15,26=3,38=1/1,3;
 2/9=110,12=2,17=6,18=5,40=1/2;
 3/5=1,6=6,7=1111,11=2,25=1,30=1,71=2,74=-58,140=1/1,2,3;
 4//1;
 5/5=2,6=10,38=5/2;
 8/6=4,10=90,11=11/1;
 11/6=1,8=1,9=11,15=111,16=1/1,2,10;
 10/6=1,13=1/2;
 6/7=2,8=2,9=2,10=2,28=1/1;
 7/10=1,25=1/1,2,3,16;
 1/6=300,7=10,10=4,18=20,19=15,26=3/3(2);
 2/9=110/2;
 99//99;
 2/9=110/2;
 3/5=1,6=6,7=1111,11=2,25=1,30=1,71=1,74=-58/1,2,3;
 4/5=5,16=3,69=1/1;
 5/5=2,6=10,38=5/2;
 7//1,2,3,16;
 1/6=300,7=10,18=20,19=15,26=3/3(-5);
 2/9=110/2;
 6/7=2,8=2,9=2,10=2,19=2,28=1/1;
 99/9=1/99;
 --------------
 20K-1-223-7360
 --------------
 Symbolic Z-matrix:
 Charge =  0 Multiplicity = 1
 C                     1.11769   0.76714  -0.24146 
 O                     0.17161   1.47453  -0.0108 
 O                     1.15685  -0.31898  -0.92017 
 H                     0.20387  -0.61655  -1.32305 
 C                     2.53179   1.13277   0.315 
 F                     3.37146   1.47002  -0.67282 
 F                     3.08486   0.1047    0.97154 
 F                     2.47897   2.16249   1.16308 
 O                    -4.29872  -2.13276  -0.36106 
 H                    -3.45066  -2.60526  -0.29529 
 H                    -4.66622  -2.10658   0.52451 
 O                    -1.06662  -1.08415  -1.81333 
 H                    -1.79108  -0.44572  -1.65888 
 H                    -1.28835  -1.86508  -1.26569 
 O                    -1.71437  -2.99866   0.00766 
 H                    -1.46474  -2.39538   0.75203 
 H                    -1.1337   -3.75859   0.06281 
 O                    -3.38429   0.21973  -1.22474 
 H                    -3.94472   0.62835  -1.88525 
 H                    -3.81897  -0.62506  -0.9591 
 O                    -2.29703   1.00467   1.20172 
 H                    -1.51859   1.5163    0.94599 
 H                    -2.77099   0.83881   0.37026 
 O                    -1.09699  -1.25256   1.86965 
 H                    -1.09896  -1.3248    2.82393 
 H                    -1.55941  -0.40182   1.65456 
 
 Add virtual bond connecting atoms O12        and H4         Dist= 2.72D+00.
 Add virtual bond connecting atoms O24        and H16        Dist= 3.10D+00.
 Add virtual bond connecting atoms H26        and O21        Dist= 3.12D+00.
 Add virtual bond connecting atoms H20        and O9         Dist= 3.20D+00.
 Add virtual bond connecting atoms O15        and H14        Dist= 3.32D+00.
 Add virtual bond connecting atoms H10        and O15        Dist= 3.41D+00.
 Add virtual bond connecting atoms O18        and H13        Dist= 3.36D+00.
 Add virtual bond connecting atoms O18        and H23        Dist= 3.43D+00.

 GradGradGradGradGradGradGradGradGradGradGradGradGradGradGradGradGradGrad
 Berny optimization.
 Initialization pass.
                           ----------------------------
                           !    Initial Parameters    !
                           ! (Angstroms and Degrees)  !
 --------------------------                            --------------------------
 ! Name  Definition              Value          Derivative Info.                !
 --------------------------------------------------------------------------------
 ! R1    R(1,2)                  1.2036         calculate D2E/DX2 analytically  !
 ! R2    R(1,3)                  1.2813         calculate D2E/DX2 analytically  !
 ! R3    R(1,5)                  1.563          calculate D2E/DX2 analytically  !
 ! R4    R(3,4)                  1.0766         calculate D2E/DX2 analytically  !
 ! R5    R(4,12)                 1.4399         calculate D2E/DX2 analytically  !
 ! R6    R(5,6)                  1.3396         calculate D2E/DX2 analytically  !
 ! R7    R(5,7)                  1.3394         calculate D2E/DX2 analytically  !
 ! R8    R(5,8)                  1.335          calculate D2E/DX2 analytically  !
 ! R9    R(9,10)                 0.973          calculate D2E/DX2 analytically  !
 ! R10   R(9,11)                 0.9591         calculate D2E/DX2 analytically  !
 ! R11   R(9,20)                 1.6914         calculate D2E/DX2 analytically  !
 ! R12   R(10,15)                1.8059         calculate D2E/DX2 analytically  !
 ! R13   R(12,13)                0.9779         calculate D2E/DX2 analytically  !
 ! R14   R(12,14)                0.9792         calculate D2E/DX2 analytically  !
 ! R15   R(13,18)                1.7803         calculate D2E/DX2 analytically  !
 ! R16   R(14,15)                1.7572         calculate D2E/DX2 analytically  !
 ! R17   R(15,16)                0.9901         calculate D2E/DX2 analytically  !
 ! R18   R(15,17)                0.958          calculate D2E/DX2 analytically  !
 ! R19   R(16,24)                1.6402         calculate D2E/DX2 analytically  !
 ! R20   R(18,19)                0.9578         calculate D2E/DX2 analytically  !
 ! R21   R(18,20)                0.9865         calculate D2E/DX2 analytically  !
 ! R22   R(18,23)                1.8175         calculate D2E/DX2 analytically  !
 ! R23   R(21,22)                0.966          calculate D2E/DX2 analytically  !
 ! R24   R(21,23)                0.9713         calculate D2E/DX2 analytically  !
 ! R25   R(21,26)                1.6515         calculate D2E/DX2 analytically  !
 ! R26   R(24,25)                0.957          calculate D2E/DX2 analytically  !
 ! R27   R(24,26)                0.9919         calculate D2E/DX2 analytically  !
 ! A1    A(2,1,3)              128.5877         calculate D2E/DX2 analytically  !
 ! A2    A(2,1,5)              120.3599         calculate D2E/DX2 analytically  !
 ! A3    A(3,1,5)              111.0524         calculate D2E/DX2 analytically  !
 ! A4    A(1,3,4)              113.9199         calculate D2E/DX2 analytically  !
 ! A5    A(1,5,6)              111.3118         calculate D2E/DX2 analytically  !
 ! A6    A(1,5,7)              111.626          calculate D2E/DX2 analytically  !
 ! A7    A(1,5,8)              111.7648         calculate D2E/DX2 analytically  !
 ! A8    A(6,5,7)              107.2102         calculate D2E/DX2 analytically  !
 ! A9    A(6,5,8)              107.4005         calculate D2E/DX2 analytically  !
 ! A10   A(7,5,8)              107.2766         calculate D2E/DX2 analytically  !
 ! A11   A(10,9,11)            106.5464         calculate D2E/DX2 analytically  !
 ! A12   A(10,9,20)            102.0949         calculate D2E/DX2 analytically  !
 ! A13   A(11,9,20)            114.2545         calculate D2E/DX2 analytically  !
 ! A14   A(9,10,15)            162.7652         calculate D2E/DX2 analytically  !
 ! A15   A(4,12,13)            112.8229         calculate D2E/DX2 analytically  !
 ! A16   A(4,12,14)            105.566          calculate D2E/DX2 analytically  !
 ! A17   A(13,12,14)           105.3415         calculate D2E/DX2 analytically  !
 ! A18   A(12,13,18)           160.9962         calculate D2E/DX2 analytically  !
 ! A19   A(10,15,14)            88.3385         calculate D2E/DX2 analytically  !
 ! A20   A(10,15,16)           103.6383         calculate D2E/DX2 analytically  !
 ! A21   A(10,15,17)           139.9292         calculate D2E/DX2 analytically  !
 ! A22   A(14,15,16)            95.1978         calculate D2E/DX2 analytically  !
 ! A23   A(14,15,17)           113.9847         calculate D2E/DX2 analytically  !
 ! A24   A(16,15,17)           106.6923         calculate D2E/DX2 analytically  !
 ! A25   A(13,18,19)           120.9933         calculate D2E/DX2 analytically  !
 ! A26   A(13,18,20)            98.042          calculate D2E/DX2 analytically  !
 ! A27   A(13,18,23)            92.2549         calculate D2E/DX2 analytically  !
 ! A28   A(19,18,20)           107.0508         calculate D2E/DX2 analytically  !
 ! A29   A(19,18,23)           131.0956         calculate D2E/DX2 analytically  !
 ! A30   A(20,18,23)           101.7748         calculate D2E/DX2 analytically  !
 ! A31   A(22,21,23)           104.895          calculate D2E/DX2 analytically  !
 ! A32   A(22,21,26)            99.4241         calculate D2E/DX2 analytically  !
 ! A33   A(23,21,26)           107.8933         calculate D2E/DX2 analytically  !
 ! A34   A(16,24,25)           128.7835         calculate D2E/DX2 analytically  !
 ! A35   A(16,24,26)           110.2015         calculate D2E/DX2 analytically  !
 ! A36   A(25,24,26)           106.2606         calculate D2E/DX2 analytically  !
 ! A37   L(3,4,12,21,-1)       180.0047         calculate D2E/DX2 analytically  !
 ! A38   L(12,14,15,7,-1)      173.3776         calculate D2E/DX2 analytically  !
 ! A39   L(15,16,24,3,-1)      176.4556         calculate D2E/DX2 analytically  !
 ! A40   L(9,20,18,12,-1)      172.2618         calculate D2E/DX2 analytically  !
 ! A41   L(18,23,21,1,-1)      170.7619         calculate D2E/DX2 analytically  !
 ! A42   L(21,26,24,1,-1)      177.4594         calculate D2E/DX2 analytically  !
 ! A43   L(3,4,12,21,-2)       183.459          calculate D2E/DX2 analytically  !
 ! A44   L(12,14,15,7,-2)      168.6611         calculate D2E/DX2 analytically  !
 ! A45   L(15,16,24,3,-2)      174.2658         calculate D2E/DX2 analytically  !
 ! A46   L(9,20,18,12,-2)      187.3124         calculate D2E/DX2 analytically  !
 ! A47   L(18,23,21,1,-2)      189.6449         calculate D2E/DX2 analytically  !
 ! A48   L(21,26,24,1,-2)      182.3988         calculate D2E/DX2 analytically  !
 ! D1    D(2,1,3,4)             -0.2105         calculate D2E/DX2 analytically  !
 ! D2    D(5,1,3,4)            179.7814         calculate D2E/DX2 analytically  !
 ! D3    D(2,1,5,6)           -112.0935         calculate D2E/DX2 analytically  !
 ! D4    D(2,1,5,7)            128.1503         calculate D2E/DX2 analytically  !
 ! D5    D(2,1,5,8)              7.9991         calculate D2E/DX2 analytically  !
 ! D6    D(3,1,5,6)             67.9139         calculate D2E/DX2 analytically  !
 ! D7    D(3,1,5,7)            -51.8423         calculate D2E/DX2 analytically  !
 ! D8    D(3,1,5,8)           -171.9935         calculate D2E/DX2 analytically  !
 ! D9    D(1,3,12,13)            6.1641         calculate D2E/DX2 analytically  !
 ! D10   D(1,3,12,14)         -107.8932         calculate D2E/DX2 analytically  !
 ! D11   D(11,9,10,15)         -79.3346         calculate D2E/DX2 analytically  !
 ! D12   D(20,9,10,15)          40.793          calculate D2E/DX2 analytically  !
 ! D13   D(10,9,18,13)          14.9614         calculate D2E/DX2 analytically  !
 ! D14   D(10,9,18,19)         140.8976         calculate D2E/DX2 analytically  !
 ! D15   D(10,9,18,23)         -77.7458         calculate D2E/DX2 analytically  !
 ! D16   D(11,9,18,13)         127.5027         calculate D2E/DX2 analytically  !
 ! D17   D(11,9,18,19)        -106.5611         calculate D2E/DX2 analytically  !
 ! D18   D(11,9,18,23)          34.7955         calculate D2E/DX2 analytically  !
 ! D19   D(9,10,15,14)         -65.412          calculate D2E/DX2 analytically  !
 ! D20   D(9,10,15,16)          29.5345         calculate D2E/DX2 analytically  !
 ! D21   D(9,10,15,17)         167.9153         calculate D2E/DX2 analytically  !
 ! D22   D(4,12,13,18)        -136.7099         calculate D2E/DX2 analytically  !
 ! D23   D(14,12,13,18)        -22.0422         calculate D2E/DX2 analytically  !
 ! D24   D(4,12,15,10)         149.5872         calculate D2E/DX2 analytically  !
 ! D25   D(4,12,15,16)          45.9693         calculate D2E/DX2 analytically  !
 ! D26   D(4,12,15,17)         -63.2651         calculate D2E/DX2 analytically  !
 ! D27   D(13,12,15,10)         33.3541         calculate D2E/DX2 analytically  !
 ! D28   D(13,12,15,16)        -70.2638         calculate D2E/DX2 analytically  !
 ! D29   D(13,12,15,17)       -179.4982         calculate D2E/DX2 analytically  !
 ! D30   D(12,13,18,19)       -114.6069         calculate D2E/DX2 analytically  !
 ! D31   D(12,13,18,20)          0.8813         calculate D2E/DX2 analytically  !
 ! D32   D(12,13,18,23)        103.11           calculate D2E/DX2 analytically  !
 ! D33   D(10,15,24,25)         93.9094         calculate D2E/DX2 analytically  !
 ! D34   D(10,15,24,26)        -38.193          calculate D2E/DX2 analytically  !
 ! D35   D(14,15,24,25)       -177.4608         calculate D2E/DX2 analytically  !
 ! D36   D(14,15,24,26)         50.4369         calculate D2E/DX2 analytically  !
 ! D37   D(17,15,24,25)        -61.1451         calculate D2E/DX2 analytically  !
 ! D38   D(17,15,24,26)        166.7525         calculate D2E/DX2 analytically  !
 ! D39   D(13,18,21,22)         53.3291         calculate D2E/DX2 analytically  !
 ! D40   D(13,18,21,26)        -49.0061         calculate D2E/DX2 analytically  !
 ! D41   D(19,18,21,22)        -81.2435         calculate D2E/DX2 analytically  !
 ! D42   D(19,18,21,26)        176.4213         calculate D2E/DX2 analytically  !
 ! D43   D(20,18,21,22)        151.174          calculate D2E/DX2 analytically  !
 ! D44   D(20,18,21,26)         48.8388         calculate D2E/DX2 analytically  !
 ! D45   D(22,21,24,16)       -109.9993         calculate D2E/DX2 analytically  !
 ! D46   D(22,21,24,25)        105.9202         calculate D2E/DX2 analytically  !
 ! D47   D(23,21,24,16)         -1.372          calculate D2E/DX2 analytically  !
 ! D48   D(23,21,24,25)       -145.4524         calculate D2E/DX2 analytically  !
 --------------------------------------------------------------------------------
 Trust Radius=3.00D-01 FncErr=1.00D-07 GrdErr=1.00D-06 EigMax=2.50D+02 EigMin=1.00D-04
 Number of steps in this run=    156 maximum allowed number of steps=    156.
 GradGradGradGradGradGradGradGradGradGradGradGradGradGradGradGradGradGrad

                          Input orientation:                          
 ---------------------------------------------------------------------
 Center     Atomic      Atomic             Coordinates (Angstroms)
 Number     Number       Type             X           Y           Z
 ---------------------------------------------------------------------
      1          6           0        1.117694    0.767135   -0.241465
      2          8           0        0.171612    1.474526   -0.010802
      3          8           0        1.156853   -0.318976   -0.920171
      4          1           0        0.203869   -0.616548   -1.323051
      5          6           0        2.531793    1.132773    0.315004
      6          9           0        3.371459    1.470019   -0.672817
      7          9           0        3.084856    0.104699    0.971544
      8          9           0        2.478974    2.162487    1.163081
      9          8           0       -4.298721   -2.132763   -0.361056
     10          1           0       -3.450662   -2.605256   -0.295292
     11          1           0       -4.666217   -2.106584    0.524512
     12          8           0       -1.066623   -1.084154   -1.813331
     13          1           0       -1.791078   -0.445720   -1.658879
     14          1           0       -1.288346   -1.865076   -1.265686
     15          8           0       -1.714369   -2.998658    0.007658
     16          1           0       -1.464735   -2.395376    0.752034
     17          1           0       -1.133695   -3.758591    0.062807
     18          8           0       -3.384286    0.219727   -1.224740
     19          1           0       -3.944722    0.628351   -1.885250
     20          1           0       -3.818969   -0.625058   -0.959100
     21          8           0       -2.297025    1.004669    1.201718
     22          1           0       -1.518593    1.516298    0.945993
     23          1           0       -2.770993    0.838815    0.370260
     24          8           0       -1.096992   -1.252557    1.869646
     25          1           0       -1.098962   -1.324796    2.823932
     26          1           0       -1.559405   -0.401815    1.654560
 ---------------------------------------------------------------------
                    Distance matrix (angstroms):
                    1          2          3          4          5
     1  C    0.000000
     2  O    1.203611   0.000000
     3  O    1.281332   2.239263   0.000000
     4  H    1.979769   2.468932   1.076587   0.000000
     5  C    1.563017   2.406948   2.350253   3.341044   0.000000
     6  F    2.399910   3.267615   2.857651   3.848401   1.339613
     7  F    2.404150   3.365772   2.734097   3.753059   1.339351
     8  F    2.402673   2.678658   3.499371   4.368064   1.335041
     9  O    6.145020   5.754918   5.776307   4.847439   7.601099
    10  H    5.678538   5.463187   5.181384   4.285656   7.080613
    11  H    6.503738   6.042805   6.260255   5.417696   7.896117
    12  O    3.266386   3.365884   2.515368   1.439855   4.732142
    13  H    3.455580   3.202444   3.041718   2.030216   5.007500
    14  H    3.710336   3.854757   2.913555   1.946489   5.106774
    15  O    4.718458   4.854548   4.035527   3.335397   5.932375
    16  H    4.202078   4.270326   3.739041   3.202256   5.348931
    17  H    5.063944   5.393955   4.247800   3.685392   6.117585
    18  O    4.640508   3.961386   4.583111   3.685632   6.180975
    19  H    5.324411   4.601496   5.277771   4.367682   6.858629
    20  H    5.179174   4.607847   4.985379   4.039277   6.711593
    21  O    3.714769   2.790186   4.264237   3.906056   4.911228
    22  H    2.986856   1.942677   3.742834   3.558717   4.117142
    23  H    3.937161   3.034511   4.293444   3.719568   5.311215
    24  O    3.666167   3.547170   3.706004   3.505718   4.612460
    25  H    4.322776   4.181659   4.485385   4.404140   5.051410
    26  H    3.482559   3.048033   3.743549   3.467191   4.570260
                    6          7          8          9         10
     6  F    0.000000
     7  F    2.156423   0.000000
     8  F    2.155588   2.153664   0.000000
     9  O    8.479912   7.829386   8.167577   0.000000
    10  H    7.955610   7.187610   7.747180   0.973026   0.000000
    11  H    8.878621   8.072716   8.347843   0.959150   1.548653
    12  O    5.246060   5.138452   5.654287   3.695287   3.209647
    13  H    5.594118   5.567479   5.744522   3.289185   3.045847
    14  H    5.760915   5.292458   6.026016   3.154738   2.482970
    15  O    6.804246   5.795901   6.749559   2.750383   1.805896
    16  H    6.352972   5.195897   6.041184   3.056045   2.254960
    17  H    6.940888   5.791977   7.022901   3.583346   2.612805
    18  O    6.892601   6.832767   6.622222   2.667649   2.974695
    19  H    7.463572   7.605949   7.273909   3.173678   3.637069
    20  H    7.494902   7.205743   7.206812   1.691447   2.120725
    21  O    5.988501   5.461463   4.914489   4.036400   4.074735
    22  H    5.151242   4.815081   4.055271   4.770025   4.718144
    23  H    6.262280   5.932237   5.472004   3.420387   3.573028
    24  O    5.817524   4.487380   4.994926   4.000233   3.472249
    25  H    6.326365   4.793655   5.265091   4.586438   4.110916
    26  H    5.764882   4.721465   4.808919   3.816116   3.497703
                   11         12         13         14         15
    11  H    0.000000
    12  O    4.412249   0.000000
    13  H    3.973926   0.977900   0.000000
    14  H    3.830554   0.979243   1.556250   0.000000
    15  O    3.126714   2.720460   3.049709   1.757245   0.000000
    16  H    3.222523   2.908417   3.117717   2.093686   0.990132
    17  H    3.926959   3.267569   3.790972   2.318234   0.957977
    18  O    3.180401   2.723620   1.780340   2.956526   3.829548
    19  H    3.715828   3.349820   2.417241   3.695588   4.659697
    20  H    2.261383   2.918199   2.152718   2.834730   3.316315
    21  O    3.968824   3.868796   3.246940   3.916752   4.218044
    22  H    4.817723   3.818441   3.272479   4.047002   4.615585
    23  H    3.505858   3.372054   2.593774   3.490786   3.996765
    24  O    3.908723   3.686949   3.685543   3.200328   2.626218
    25  H    4.315534   4.643615   4.620323   4.129496   3.333457
    26  H    3.719614   3.568569   3.321818   3.277566   3.078944
                   16         17         18         19         20
    16  H    0.000000
    17  H    1.563002   0.000000
    18  O    3.798826   4.748679   0.000000
    19  H    4.716834   5.562558   0.957776   0.000000
    20  H    3.406526   4.251355   0.986497   1.563522   0.000000
    21  O    3.529196   5.033795   2.772358   3.519359   3.105069
    22  H    3.916850   5.362146   3.142291   3.832818   3.675121
    23  H    3.508853   4.889929   1.817532   2.551325   2.237940
    24  O    1.640221   3.089695   4.120020   5.074113   3.975515
    25  H    2.360655   3.680811   4.898980   5.838624   4.711624
    26  H    2.190388   3.739365   3.465094   4.391040   3.462179
                   21         22         23         24         25
    21  O    0.000000
    22  H    0.965980   0.000000
    23  H    0.971326   1.535890   0.000000
    24  O    2.642211   2.949142   3.069898   0.000000
    25  H    3.081126   3.431407   3.673881   0.957018   0.000000
    26  H    1.651468   2.045211   2.157900   0.991892   1.559273
                   26
    26  H    0.000000
 Stoichiometry    C2H13F3O8
 Framework group  C1[X(C2H13F3O8)]
 Deg. of freedom    72
 Full point group                 C1      NOp   1
 Largest Abelian subgroup         C1      NOp   1
 Largest concise Abelian subgroup C1      NOp   1
                         Standard orientation:                         
 ---------------------------------------------------------------------
 Center     Atomic      Atomic             Coordinates (Angstroms)
 Number     Number       Type             X           Y           Z
 ---------------------------------------------------------------------
      1          6           0        1.543106    0.180557   -0.419604
      2          8           0        1.001331    1.233157   -0.202364
      3          8           0        1.066934   -0.859033   -0.997811
      4          1           0        0.045032   -0.750500   -1.318709
      5          6           0        3.024247   -0.051643    0.022355
      6          9           0        3.837262   -0.159089   -1.036901
      7          9           0        3.155282   -1.176063    0.738156
      8          9           0        3.479559    0.952731    0.774856
      9          8           0       -4.575971   -0.167332    0.024388
     10          1           0       -3.999055   -0.948458    0.085934
     11          1           0       -4.819506    0.063854    0.922838
     12          8           0       -1.342686   -0.667171   -1.693509
     13          1           0       -1.719267    0.225082   -1.558011
     14          1           0       -1.819767   -1.247816   -1.065687
     15          8           0       -2.564335   -2.018360    0.327077
     16          1           0       -2.021761   -1.533500    0.998557
     17          1           0       -2.349911   -2.947497    0.418982
     18          8           0       -2.846247    1.524598   -1.098901
     19          1           0       -3.241913    2.091372   -1.761887
     20          1           0       -3.567548    0.959191   -0.733913
     21          8           0       -1.321415    1.920623    1.182331
     22          1           0       -0.426649    2.040254    0.838529
     23          1           0       -1.892819    1.920972    0.396855
     24          8           0       -1.114946   -0.588059    1.985549
     25          1           0       -1.062493   -0.595930    2.941097
     26          1           0       -1.198690    0.363900    1.719824
 ---------------------------------------------------------------------
 Rotational constants (GHZ):           0.9722949           0.2757083           0.2688482
 Standard basis: 6-31++G(d,p) (6D, 7F)
 There are   325 symmetry adapted cartesian basis functions of A   symmetry.
 There are   325 symmetry adapted basis functions of A   symmetry.
   325 basis functions,   520 primitive gaussians,   325 cartesian basis functions
    58 alpha electrons       58 beta electrons
       nuclear repulsion energy      1001.2724849713 Hartrees.
 NAtoms=   26 NActive=   26 NUniq=   26 SFac= 1.00D+00 NAtFMM=   60 NAOKFM=F Big=F
 Integral buffers will be    131072 words long.
 Raffenetti 2 integral format.
 Two-electron integral symmetry is turned on.
 Nuclear repulsion after empirical dispersion term =     1001.2579801052 Hartrees.
 One-electron integrals computed using PRISM.
 NBasis=   325 RedAO= T EigKep=  4.44D-05  NBF=   325
 NBsUse=   325 1.00D-06 EigRej= -1.00D+00 NBFU=   325
 ExpMin= 3.60D-02 ExpMax= 7.00D+03 ExpMxC= 1.05D+03 IAcc=3 IRadAn=         5 AccDes= 0.00D+00
 Harris functional with IExCor= 4639 and IRadAn=       5 diagonalized for initial guess.
 HarFok:  IExCor= 4639 AccDes= 0.00D+00 IRadAn=         5 IDoV= 1 UseB2=F ITyADJ=14
 ICtDFT=  3500011 ScaDFX=  1.000000  1.000000  1.000000  1.000000
 FoFCou: FMM=F IPFlag=           0 FMFlag=      100000 FMFlg1=           0
         NFxFlg=           0 DoJE=T BraDBF=F KetDBF=T FulRan=T
         wScrn=  0.000000 ICntrl=       500 IOpCl=  0 I1Cent=   200000004 NGrid=           0
         NMat0=    1 NMatS0=      1 NMatT0=    0 NMatD0=    1 NMtDS0=    0 NMtDT0=    0
 Petite list used in FoFCou.
 Requested convergence on RMS density matrix=1.00D-10 within 128 cycles.
 Requested convergence on MAX density matrix=1.00D-08.
 Requested convergence on             energy=1.00D-08.
 No special actions if energy rises.
 SCF Done:  E(RwB97XD) =  -985.243054692     A.U. after   17 cycles
            NFock= 17  Conv=0.98D-10     -V/T= 2.0081
 DoSCS=F DFT=T ScalE2(SS,OS)=  1.000000  1.000000
 Range of M.O.s used for correlation:     1   325
 NBasis=   325 NAE=    58 NBE=    58 NFC=     0 NFV=     0
 NROrb=    325 NOA=    58 NOB=    58 NVA=   267 NVB=   267

 **** Warning!!: The largest alpha MO coefficient is  0.34401007D+02

 Symmetrizing basis deriv contribution to polar:
 IMax=3 JMax=2 DiffMx= 0.00D+00
 G2DrvN: will do    27 centers at a time, making    1 passes.
 Calling FoFCou, ICntrl=  3107 FMM=F I1Cent=   0 AccDes= 0.00D+00.
 End of G2Drv F.D. properties file   721 does not exist.
 End of G2Drv F.D. properties file   722 does not exist.
 End of G2Drv F.D. properties file   788 does not exist.
          IDoAtm=11111111111111111111111111
          Differentiating once with respect to nuclear coordinates.
 CalDSu exits because no D1Ps are significant.
          There are    81 degrees of freedom in the 1st order CPHF.  IDoFFX=6 NUNeed=     0.
     75 vectors produced by pass  0 Test12= 1.91D-14 1.23D-09 XBig12= 1.67D-01 7.29D-02.
 AX will form    75 AO Fock derivatives at one time.
     75 vectors produced by pass  1 Test12= 1.91D-14 1.23D-09 XBig12= 6.26D-02 8.43D-02.
     75 vectors produced by pass  2 Test12= 1.91D-14 1.23D-09 XBig12= 1.54D-03 4.92D-03.
     75 vectors produced by pass  3 Test12= 1.91D-14 1.23D-09 XBig12= 1.70D-05 6.34D-04.
     75 vectors produced by pass  4 Test12= 1.91D-14 1.23D-09 XBig12= 1.35D-07 4.58D-05.
     75 vectors produced by pass  5 Test12= 1.91D-14 1.23D-09 XBig12= 8.29D-10 2.83D-06.
     66 vectors produced by pass  6 Test12= 1.91D-14 1.23D-09 XBig12= 4.59D-12 1.75D-07.
     15 vectors produced by pass  7 Test12= 1.91D-14 1.23D-09 XBig12= 2.21D-14 1.31D-08.
 InvSVY:  IOpt=1 It=  1 EMax= 3.89D-16
 Solved reduced A of dimension   531 with    81 vectors.
 End of Minotr F.D. properties file   721 does not exist.
 End of Minotr F.D. properties file   722 does not exist.
 End of Minotr F.D. properties file   788 does not exist.

 **********************************************************************

            Population analysis using the SCF Density.

 **********************************************************************

 Orbital symmetries:
       Occupied  (A) (A) (A) (A) (A) (A) (A) (A) (A) (A) (A) (A)
                 (A) (A) (A) (A) (A) (A) (A) (A) (A) (A) (A) (A)
                 (A) (A) (A) (A) (A) (A) (A) (A) (A) (A) (A) (A)
                 (A) (A) (A) (A) (A) (A) (A) (A) (A) (A) (A) (A)
                 (A) (A) (A) (A) (A) (A) (A) (A) (A) (A)
       Virtual   (A) (A) (A) (A) (A) (A) (A) (A) (A) (A) (A) (A)
                 (A) (A) (A) (A) (A) (A) (A) (A) (A) (A) (A) (A)
                 (A) (A) (A) (A) (A) (A) (A) (A) (A) (A) (A) (A)
                 (A) (A) (A) (A) (A) (A) (A) (A) (A) (A) (A) (A)
                 (A) (A) (A) (A) (A) (A) (A) (A) (A) (A) (A) (A)
                 (A) (A) (A) (A) (A) (A) (A) (A) (A) (A) (A) (A)
                 (A) (A) (A) (A) (A) (A) (A) (A) (A) (A) (A) (A)
                 (A) (A) (A) (A) (A) (A) (A) (A) (A) (A) (A) (A)
                 (A) (A) (A) (A) (A) (A) (A) (A) (A) (A) (A) (A)
                 (A) (A) (A) (A) (A) (A) (A) (A) (A) (A) (A) (A)
                 (A) (A) (A) (A) (A) (A) (A) (A) (A) (A) (A) (A)
                 (A) (A) (A) (A) (A) (A) (A) (A) (A) (A) (A) (A)
                 (A) (A) (A) (A) (A) (A) (A) (A) (A) (A) (A) (A)
                 (A) (A) (A) (A) (A) (A) (A) (A) (A) (A) (A) (A)
                 (A) (A) (A) (A) (A) (A) (A) (A) (A) (A) (A) (A)
                 (A) (A) (A) (A) (A) (A) (A) (A) (A) (A) (A) (A)
                 (A) (A) (A) (A) (A) (A) (A) (A) (A) (A) (A) (A)
                 (A) (A) (A) (A) (A) (A) (A) (A) (A) (A) (A) (A)
                 (A) (A) (A) (A) (A) (A) (A) (A) (A) (A) (A) (A)
                 (A) (A) (A) (A) (A) (A) (A) (A) (A) (A) (A) (A)
                 (A) (A) (A) (A) (A) (A) (A) (A) (A) (A) (A) (A)
                 (A) (A) (A) (A) (A) (A) (A) (A) (A) (A) (A) (A)
                 (A) (A) (A)
 The electronic state is 1-A.
 Alpha  occ. eigenvalues --  -24.87460 -24.87376 -24.87301 -19.32131 -19.31813
 Alpha  occ. eigenvalues --  -19.31792 -19.31583 -19.30008 -19.29695 -19.28684
 Alpha  occ. eigenvalues --  -19.28333 -10.55920 -10.45949  -1.43121  -1.33814
 Alpha  occ. eigenvalues --   -1.33757  -1.22708  -1.16697  -1.15620  -1.14679
 Alpha  occ. eigenvalues --   -1.14277  -1.13265  -1.12761  -1.11315  -0.84565
 Alpha  occ. eigenvalues --   -0.75050  -0.69385  -0.69229  -0.67785  -0.67179
 Alpha  occ. eigenvalues --   -0.66713  -0.65763  -0.64442  -0.64145  -0.63306
 Alpha  occ. eigenvalues --   -0.59493  -0.57107  -0.56602  -0.55947  -0.55352
 Alpha  occ. eigenvalues --   -0.54578  -0.53685  -0.52615  -0.52338  -0.51749
 Alpha  occ. eigenvalues --   -0.50294  -0.50229  -0.49979  -0.47351  -0.46598
 Alpha  occ. eigenvalues --   -0.44521  -0.44153  -0.43824  -0.42381  -0.41895
 Alpha  occ. eigenvalues --   -0.41676  -0.40679  -0.38269
 Alpha virt. eigenvalues --    0.02150   0.04158   0.05250   0.05544   0.05766
 Alpha virt. eigenvalues --    0.08540   0.09046   0.09547   0.09782   0.10565
 Alpha virt. eigenvalues --    0.11520   0.12072   0.12481   0.12841   0.13054
 Alpha virt. eigenvalues --    0.13772   0.14953   0.16058   0.17228   0.18231
 Alpha virt. eigenvalues --    0.19010   0.19435   0.21257   0.21842   0.22781
 Alpha virt. eigenvalues --    0.22891   0.23429   0.24020   0.25363   0.25642
 Alpha virt. eigenvalues --    0.26638   0.26953   0.27448   0.28326   0.28885
 Alpha virt. eigenvalues --    0.29572   0.29704   0.30153   0.30667   0.31010
 Alpha virt. eigenvalues --    0.31210   0.31529   0.31917   0.32170   0.32750
 Alpha virt. eigenvalues --    0.32845   0.33431   0.33766   0.35012   0.35334
 Alpha virt. eigenvalues --    0.36063   0.36229   0.36722   0.37368   0.37949
 Alpha virt. eigenvalues --    0.38348   0.38542   0.38976   0.39079   0.39585
 Alpha virt. eigenvalues --    0.39882   0.40815   0.41757   0.41913   0.42526
 Alpha virt. eigenvalues --    0.43656   0.44763   0.45364   0.45907   0.46665
 Alpha virt. eigenvalues --    0.47079   0.47416   0.48606   0.49421   0.50929
 Alpha virt. eigenvalues --    0.52728   0.53151   0.54074   0.56352   0.57309
 Alpha virt. eigenvalues --    0.58086   0.59567   0.61161   0.61759   0.64237
 Alpha virt. eigenvalues --    0.84003   0.85702   0.88255   0.91695   0.92450
 Alpha virt. eigenvalues --    0.93066   1.03686   1.05740   1.08496   1.09827
 Alpha virt. eigenvalues --    1.16283   1.18134   1.18982   1.19811   1.20396
 Alpha virt. eigenvalues --    1.20989   1.22030   1.23466   1.23963   1.24656
 Alpha virt. eigenvalues --    1.25806   1.26316   1.26973   1.27503   1.28225
 Alpha virt. eigenvalues --    1.28431   1.29559   1.30176   1.30754   1.31550
 Alpha virt. eigenvalues --    1.32366   1.32976   1.33345   1.34415   1.35062
 Alpha virt. eigenvalues --    1.35675   1.36092   1.37263   1.38437   1.39491
 Alpha virt. eigenvalues --    1.40657   1.42985   1.43703   1.44828   1.46266
 Alpha virt. eigenvalues --    1.49298   1.49695   1.54169   1.55215   1.56438
 Alpha virt. eigenvalues --    1.57009   1.58319   1.59342   1.59988   1.61083
 Alpha virt. eigenvalues --    1.62015   1.62642   1.63529   1.63789   1.64698
 Alpha virt. eigenvalues --    1.66104   1.66666   1.67488   1.68261   1.69029
 Alpha virt. eigenvalues --    1.69682   1.71278   1.71390   1.73175   1.74584
 Alpha virt. eigenvalues --    1.75404   1.75757   1.75810   1.76241   1.76938
 Alpha virt. eigenvalues --    1.78004   1.79365   1.80754   1.82341   1.82541
 Alpha virt. eigenvalues --    1.84211   1.86721   1.87005   1.89412   1.91255
 Alpha virt. eigenvalues --    1.91639   1.93322   1.94110   1.94992   1.95589
 Alpha virt. eigenvalues --    1.96260   1.97125   1.98464   2.02803   2.13633
 Alpha virt. eigenvalues --    2.14259   2.16504   2.17993   2.18141   2.20131
 Alpha virt. eigenvalues --    2.25712   2.28019   2.31303   2.32007   2.32868
 Alpha virt. eigenvalues --    2.35110   2.36517   2.37030   2.38095   2.39057
 Alpha virt. eigenvalues --    2.40341   2.44257   2.45097   2.47372   2.50322
 Alpha virt. eigenvalues --    2.50738   2.52124   2.54317   2.57410   2.60556
 Alpha virt. eigenvalues --    2.62104   2.63409   2.64822   2.66743   2.67954
 Alpha virt. eigenvalues --    2.68625   2.69384   2.71950   2.72958   2.73423
 Alpha virt. eigenvalues --    2.74395   2.75536   2.77532   2.79383   2.80936
 Alpha virt. eigenvalues --    2.83006   2.83643   2.85153   2.87837   2.89326
 Alpha virt. eigenvalues --    2.91149   2.92115   2.98379   3.01585   3.08998
 Alpha virt. eigenvalues --    3.11438   3.13441   3.13668   3.15704   3.17182
 Alpha virt. eigenvalues --    3.22131   3.25100   3.26622   3.29673   3.38449
 Alpha virt. eigenvalues --    3.40650   3.45174   3.50719   3.52965   3.55572
 Alpha virt. eigenvalues --    3.57270   3.62018   3.70512   3.74667   3.76869
 Alpha virt. eigenvalues --    3.79471   3.81623   3.84165   3.86760   4.34812
 Alpha virt. eigenvalues --    4.42245   4.45686   4.48585   4.52049   4.54835
 Alpha virt. eigenvalues --    4.56655   4.72513   4.77828   4.82744   5.63874
 Alpha virt. eigenvalues --    5.91078   6.62998
          Condensed to atoms (all electrons):
               1          2          3          4          5          6
     1  C    5.319093   0.454663   0.358513  -0.044053  -0.180131  -0.051001
     2  O    0.454663   8.267871  -0.165631   0.000402  -0.059255   0.001547
     3  O    0.358513  -0.165631   8.357422   0.183202  -0.249003   0.017044
     4  H   -0.044053   0.000402   0.183202   0.265246  -0.001326   0.001029
     5  C   -0.180131  -0.059255  -0.249003  -0.001326   4.993065   0.167900
     6  F   -0.051001   0.001547   0.017044   0.001029   0.167900   9.236680
     7  F   -0.051043   0.002464   0.013801   0.000297   0.173744  -0.045422
     8  F   -0.069496   0.000024   0.012048   0.001100   0.197035  -0.038344
     9  O   -0.001686   0.000259   0.000242   0.001163  -0.000222  -0.000000
    10  H   -0.000187  -0.000205   0.000064   0.001184  -0.000030   0.000002
    11  H    0.000399   0.000024  -0.000009  -0.000690  -0.000036  -0.000000
    12  O   -0.009110  -0.004109  -0.039848   0.069635  -0.013868   0.000019
    13  H    0.004222  -0.002026   0.000623  -0.008318  -0.009543   0.000213
    14  H    0.005920   0.003201   0.000141  -0.014218   0.008030  -0.000219
    15  O   -0.004179  -0.001069  -0.000945   0.003206  -0.000825   0.000002
    16  H   -0.004576   0.000521   0.000254   0.000361   0.003520   0.000038
    17  H    0.001200  -0.000272  -0.000106  -0.000846  -0.001668  -0.000006
    18  O   -0.007827   0.002370   0.001270   0.000475  -0.004918  -0.000001
    19  H    0.000746  -0.000155   0.000059  -0.000909  -0.000279  -0.000008
    20  H    0.000527   0.000329  -0.000476   0.001806   0.001423   0.000006
    21  O   -0.014616  -0.013323  -0.005048  -0.002875   0.010273  -0.000036
    22  H   -0.004309   0.021513   0.001927  -0.000254  -0.002151  -0.000006
    23  H    0.000984   0.000574   0.001228   0.000742  -0.004199   0.000030
    24  O   -0.015228  -0.002383   0.005720  -0.000284   0.005048   0.000026
    25  H    0.002561   0.000545   0.000568   0.000101  -0.001342   0.000031
    26  H   -0.012691   0.000533  -0.002879   0.000705   0.005928  -0.000135
               7          8          9         10         11         12
     1  C   -0.051043  -0.069496  -0.001686  -0.000187   0.000399  -0.009110
     2  O    0.002464   0.000024   0.000259  -0.000205   0.000024  -0.004109
     3  O    0.013801   0.012048   0.000242   0.000064  -0.000009  -0.039848
     4  H    0.000297   0.001100   0.001163   0.001184  -0.000690   0.069635
     5  C    0.173744   0.197035  -0.000222  -0.000030  -0.000036  -0.013868
     6  F   -0.045422  -0.038344  -0.000000   0.000002  -0.000000   0.000019
     7  F    9.237381  -0.041554   0.000000   0.000007  -0.000001  -0.000221
     8  F   -0.041554   9.246565  -0.000000   0.000004  -0.000001   0.000144
     9  O    0.000000  -0.000000   8.291509   0.253978   0.287095  -0.007124
    10  H    0.000007   0.000004   0.253978   0.291816  -0.026322   0.001803
    11  H   -0.000001  -0.000001   0.287095  -0.026322   0.350513  -0.000138
    12  O   -0.000221   0.000144  -0.007124   0.001803  -0.000138   8.459321
    13  H    0.000017   0.000047   0.001166  -0.001984   0.000560   0.261284
    14  H   -0.000131  -0.000217  -0.007092  -0.003176   0.002686   0.230673
    15  O    0.000060   0.000009  -0.008018   0.018419   0.001161  -0.024157
    16  H   -0.000045  -0.000115  -0.005654  -0.001566  -0.001059  -0.004169
    17  H    0.000025   0.000020   0.004188   0.000077  -0.000156   0.002672
    18  O    0.000004  -0.000004  -0.040158   0.000777   0.003360  -0.025671
    19  H   -0.000002  -0.000009   0.004704  -0.000469  -0.000669   0.002148
    20  H    0.000002   0.000020   0.037294  -0.001668  -0.005729  -0.000444
    21  O    0.000213  -0.000236  -0.005970   0.000215  -0.000413   0.003664
    22  H    0.000144   0.000254  -0.000343  -0.000166   0.000280  -0.002294
    23  H    0.000007  -0.000016  -0.000209   0.000512  -0.000495  -0.002427
    24  O   -0.000204  -0.000319  -0.002782  -0.003101   0.001802  -0.000180
    25  H    0.000112   0.000006  -0.000192   0.000213   0.000255  -0.000516
    26  H   -0.000407  -0.000135   0.004549   0.000459  -0.001502   0.004906
              13         14         15         16         17         18
     1  C    0.004222   0.005920  -0.004179  -0.004576   0.001200  -0.007827
     2  O   -0.002026   0.003201  -0.001069   0.000521  -0.000272   0.002370
     3  O    0.000623   0.000141  -0.000945   0.000254  -0.000106   0.001270
     4  H   -0.008318  -0.014218   0.003206   0.000361  -0.000846   0.000475
     5  C   -0.009543   0.008030  -0.000825   0.003520  -0.001668  -0.004918
     6  F    0.000213  -0.000219   0.000002   0.000038  -0.000006  -0.000001
     7  F    0.000017  -0.000131   0.000060  -0.000045   0.000025   0.000004
     8  F    0.000047  -0.000217   0.000009  -0.000115   0.000020  -0.000004
     9  O    0.001166  -0.007092  -0.008018  -0.005654   0.004188  -0.040158
    10  H   -0.001984  -0.003176   0.018419  -0.001566   0.000077   0.000777
    11  H    0.000560   0.002686   0.001161  -0.001059  -0.000156   0.003360
    12  O    0.261284   0.230673  -0.024157  -0.004169   0.002672  -0.025671
    13  H    0.275891  -0.027326  -0.000797   0.001006   0.000284   0.035108
    14  H   -0.027326   0.308740   0.028730  -0.008049  -0.000019   0.002504
    15  O   -0.000797   0.028730   8.517867   0.212472   0.263655   0.002520
    16  H    0.001006  -0.008049   0.212472   0.274818  -0.011641  -0.002856
    17  H    0.000284  -0.000019   0.263655  -0.011641   0.324080   0.000909
    18  O    0.035108   0.002504   0.002520  -0.002856   0.000909   8.504768
    19  H   -0.000574   0.001679   0.000511  -0.000303   0.000208   0.264860
    20  H   -0.012275  -0.003352  -0.002000   0.002444  -0.000837   0.210580
    21  O   -0.006812   0.003342  -0.003921   0.005046  -0.000573  -0.021795
    22  H    0.000357  -0.000547  -0.000156  -0.000051   0.000026   0.001322
    23  H    0.001480  -0.000197   0.001330  -0.001649   0.000083   0.013524
    24  O    0.002100   0.000493  -0.046781   0.031681   0.004686  -0.001130
    25  H   -0.000211   0.000386   0.005547  -0.006507  -0.001217   0.000438
    26  H   -0.000668  -0.000972   0.000422   0.000521   0.000523   0.000375
              19         20         21         22         23         24
     1  C    0.000746   0.000527  -0.014616  -0.004309   0.000984  -0.015228
     2  O   -0.000155   0.000329  -0.013323   0.021513   0.000574  -0.002383
     3  O    0.000059  -0.000476  -0.005048   0.001927   0.001228   0.005720
     4  H   -0.000909   0.001806  -0.002875  -0.000254   0.000742  -0.000284
     5  C   -0.000279   0.001423   0.010273  -0.002151  -0.004199   0.005048
     6  F   -0.000008   0.000006  -0.000036  -0.000006   0.000030   0.000026
     7  F   -0.000002   0.000002   0.000213   0.000144   0.000007  -0.000204
     8  F   -0.000009   0.000020  -0.000236   0.000254  -0.000016  -0.000319
     9  O    0.004704   0.037294  -0.005970  -0.000343  -0.000209  -0.002782
    10  H   -0.000469  -0.001668   0.000215  -0.000166   0.000512  -0.003101
    11  H   -0.000669  -0.005729  -0.000413   0.000280  -0.000495   0.001802
    12  O    0.002148  -0.000444   0.003664  -0.002294  -0.002427  -0.000180
    13  H   -0.000574  -0.012275  -0.006812   0.000357   0.001480   0.002100
    14  H    0.001679  -0.003352   0.003342  -0.000547  -0.000197   0.000493
    15  O    0.000511  -0.002000  -0.003921  -0.000156   0.001330  -0.046781
    16  H   -0.000303   0.002444   0.005046  -0.000051  -0.001649   0.031681
    17  H    0.000208  -0.000837  -0.000573   0.000026   0.000083   0.004686
    18  O    0.264860   0.210580  -0.021795   0.001322   0.013524  -0.001130
    19  H    0.331120  -0.014257   0.003808  -0.002014  -0.001050  -0.000331
    20  H   -0.014257   0.309397  -0.001474   0.001776  -0.005380  -0.000347
    21  O    0.003808  -0.001474   8.341269   0.258349   0.253897  -0.056239
    22  H   -0.002014   0.001776   0.258349   0.314257  -0.023013   0.006459
    23  H   -0.001050  -0.005380   0.253897  -0.023013   0.311965   0.007071
    24  O   -0.000331  -0.000347  -0.056239   0.006459   0.007071   8.452875
    25  H   -0.000029  -0.000170   0.000050  -0.000726   0.000835   0.265706
    26  H    0.001549   0.000315   0.086763  -0.008257  -0.014703   0.210533
              25         26
     1  C    0.002561  -0.012691
     2  O    0.000545   0.000533
     3  O    0.000568  -0.002879
     4  H    0.000101   0.000705
     5  C   -0.001342   0.005928
     6  F    0.000031  -0.000135
     7  F    0.000112  -0.000407
     8  F    0.000006  -0.000135
     9  O   -0.000192   0.004549
    10  H    0.000213   0.000459
    11  H    0.000255  -0.001502
    12  O   -0.000516   0.004906
    13  H   -0.000211  -0.000668
    14  H    0.000386  -0.000972
    15  O    0.005547   0.000422
    16  H   -0.006507   0.000521
    17  H   -0.001217   0.000523
    18  O    0.000438   0.000375
    19  H   -0.000029   0.001549
    20  H   -0.000170   0.000315
    21  O    0.000050   0.086763
    22  H   -0.000726  -0.008257
    23  H    0.000835  -0.014703
    24  O    0.265706   0.210533
    25  H    0.358086  -0.019950
    26  H   -0.019950   0.304541
 Mulliken charges:
               1
     1  C    0.321306
     2  O   -0.508412
     3  O   -0.490180
     4  H    0.543117
     5  C    0.962830
     6  F   -0.289389
     7  F   -0.289250
     8  F   -0.306829
     9  O   -0.806694
    10  H    0.469345
    11  H    0.389085
    12  O   -0.901995
    13  H    0.486174
    14  H    0.468991
    15  O   -0.963065
    16  H    0.515557
    17  H    0.414705
    18  O   -0.940801
    19  H    0.409668
    20  H    0.482491
    21  O   -0.833560
    22  H    0.437622
    23  H    0.459078
    24  O   -0.864890
    25  H    0.395418
    26  H    0.439680
 Sum of Mulliken charges =  -0.00000
 Mulliken charges with hydrogens summed into heavy atoms:
               1
     1  C    0.321306
     2  O   -0.508412
     3  O    0.052936
     5  C    0.962830
     6  F   -0.289389
     7  F   -0.289250
     8  F   -0.306829
     9  O    0.051735
    12  O    0.053171
    15  O   -0.032803
    18  O   -0.048643
    21  O    0.063140
    24  O   -0.029793
 APT charges:
               1
     1  C    0.224823
     2  O   -0.523747
     3  O   -0.416909
     4  H    0.462655
     5  C    0.334838
     6  F   -0.006317
     7  F   -0.134746
     8  F   -0.064898
     9  O   -0.635895
    10  H   -0.030953
    11  H    0.704765
    12  O   -0.788626
    13  H    0.481660
    14  H    0.459333
    15  O   -1.001567
    16  H    0.206071
    17  H    0.793118
    18  O   -1.735196
    19  H    1.085389
    20  H    0.541743
    21  O   -0.594215
    22  H    0.213672
    23  H    0.477702
    24  O   -1.286718
    25  H    0.893031
    26  H    0.340987
 Sum of APT charges =  -0.00000
 APT charges with hydrogens summed into heavy atoms:
               1
     1  C    0.224823
     2  O   -0.523747
     3  O    0.045746
     5  C    0.334838
     6  F   -0.006317
     7  F   -0.134746
     8  F   -0.064898
     9  O    0.037917
    12  O    0.152366
    15  O   -0.002378
    18  O   -0.108063
    21  O    0.097159
    24  O   -0.052700
 Electronic spatial extent (au):  <R**2>=           4123.8509
 Charge=             -0.0000 electrons
 Dipole moment (field-independent basis, Debye):
    X=             -5.6340    Y=             -1.1283    Z=              1.6693  Tot=              5.9835
 Quadrupole moment (field-independent basis, Debye-Ang):
   XX=            -77.1382   YY=            -73.1238   ZZ=            -72.5591
   XY=             -0.2973   XZ=             -3.1912   YZ=             -9.5061
 Traceless Quadrupole moment (field-independent basis, Debye-Ang):
   XX=             -2.8645   YY=              1.1499   ZZ=              1.7146
   XY=             -0.2973   XZ=             -3.1912   YZ=             -9.5061
 Octapole moment (field-independent basis, Debye-Ang**2):
  XXX=            -40.3503  YYY=            -32.5284  ZZZ=             31.5561  XYY=            -26.5582
  XXY=             19.3423  XXZ=             18.1005  XZZ=            -15.8880  YZZ=              3.6366
  YYZ=            -10.2305  XYZ=             20.2587
 Hexadecapole moment (field-independent basis, Debye-Ang**3):
 XXXX=          -3350.8032 YYYY=           -564.2303 ZZZZ=           -481.3679 XXXY=           -114.4922
 XXXZ=           -104.1295 YYYX=             46.7754 YYYZ=            -57.3788 ZZZX=            -12.8245
 ZZZY=            -58.1511 XXYY=           -601.7125 XXZZ=           -582.7493 YYZZ=           -201.0783
 XXYZ=            -62.6663 YYXZ=             38.4159 ZZXY=            -18.9073
 N-N= 1.001257980105D+03 E-N=-4.330562593928D+03  KE= 9.772882216582D+02
  Exact polarizability:       0.000       0.000       0.000       0.000       0.000       0.000
 Approx polarizability:      81.139      -2.515      91.251       1.248       2.817      78.058
 Calling FoFJK, ICntrl=    100127 FMM=F ISym2X=0 I1Cent= 0 IOpClX= 0 NMat=1 NMatS=1 NMatT=0.
 ***** Axes restored to original set *****
 -------------------------------------------------------------------
 Center     Atomic                   Forces (Hartrees/Bohr)
 Number     Number              X              Y              Z
 -------------------------------------------------------------------
      1        6           0.016592836   -0.000635276    0.006147097
      2        8          -0.013805222    0.013314153    0.002876644
      3        8          -0.010502436   -0.017149330   -0.015378040
      4        1           0.012280268    0.008203656    0.006894274
      5        6           0.002313049    0.001671731    0.003058299
      6        9          -0.000813910    0.000542174   -0.005663918
      7        9          -0.001848814   -0.004613953    0.001034457
      8        9          -0.004278151    0.000925507   -0.000273351
      9        8          -0.000134126    0.003414043   -0.003155598
     10        1           0.000721194   -0.005295566    0.002341621
     11        1          -0.000659621   -0.000869858    0.001754229
     12        8           0.004947339    0.000131119    0.002225658
     13        1          -0.000025715    0.000357870   -0.002843760
     14        1          -0.000326159   -0.000696148   -0.002739465
     15        8          -0.001236087    0.002242518   -0.001625885
     16        1           0.001827264   -0.000245923    0.006267160
     17        1           0.000133334   -0.003654682   -0.000861887
     18        8           0.000264056   -0.001780666    0.001825966
     19        1          -0.000812293    0.002649307   -0.001928364
     20        1          -0.003709564   -0.000482044    0.000146617
     21        8          -0.001251400   -0.001624698    0.004151015
     22        1           0.001806267    0.000890250   -0.002449668
     23        1          -0.000935516    0.003032235   -0.002001453
     24        8          -0.000676780   -0.000027403   -0.002619732
     25        1           0.000515792   -0.002079156    0.002639848
     26        1          -0.000385604    0.001780139    0.000178235
 -------------------------------------------------------------------
 Cartesian Forces:  Max     0.017149330 RMS     0.005016878
 FormGI is forming the generalized inverse of G from B-inverse, IUseBI=4.

 GradGradGradGradGradGradGradGradGradGradGradGradGradGradGradGradGradGrad
 Berny optimization.
 Internal  Forces:  Max     0.019227986 RMS     0.003226979
 Search for a local minimum.
 Step number   1 out of a maximum of  156
 All quantities printed in internal units (Hartrees-Bohrs-Radians)
 Mixed Optimization -- RFO/linear search
 Second derivative matrix not updated -- analytic derivatives used.
 ITU=  0
     Eigenvalues ---   -0.00022   0.00020   0.00034   0.00047   0.00120
     Eigenvalues ---    0.00154   0.00184   0.00312   0.00341   0.00414
     Eigenvalues ---    0.00503   0.00670   0.00748   0.00808   0.01028
     Eigenvalues ---    0.01088   0.01187   0.01247   0.01404   0.01489
     Eigenvalues ---    0.01527   0.01556   0.01656   0.01801   0.01865
     Eigenvalues ---    0.02011   0.02151   0.02303   0.02424   0.02478
     Eigenvalues ---    0.02661   0.02791   0.02907   0.03027   0.03394
     Eigenvalues ---    0.04257   0.04757   0.04887   0.05217   0.05614
     Eigenvalues ---    0.05793   0.06821   0.07176   0.08789   0.10200
     Eigenvalues ---    0.11716   0.13580   0.19618   0.21106   0.21896
     Eigenvalues ---    0.23903   0.26685   0.28804   0.37119   0.37488
     Eigenvalues ---    0.38471   0.42312   0.42418   0.44926   0.45447
     Eigenvalues ---    0.47850   0.50182   0.51560   0.53684   0.55764
     Eigenvalues ---    0.57109   0.57567   0.57644   0.57841   0.60654
     Eigenvalues ---    0.77695   0.97732
 RFO step:  Lambda=-7.36240500D-03 EMin=-2.16356455D-04
 Linear search not attempted -- first point.
 Maximum step size (   0.300) exceeded in Quadratic search.
    -- Step size scaled by   0.546
 Iteration  1 RMS(Cart)=  0.20011551 RMS(Int)=  0.00713201
 Iteration  2 RMS(Cart)=  0.01220361 RMS(Int)=  0.00158105
 Iteration  3 RMS(Cart)=  0.00005996 RMS(Int)=  0.00158076
 Iteration  4 RMS(Cart)=  0.00000037 RMS(Int)=  0.00158076
 Variable       Old X    -DE/DX   Delta X   Delta X   Delta X     New X
                                 (Linear)    (Quad)   (Total)
    R1        2.27449   0.01923   0.00000   0.00939   0.00939   2.28388
    R2        2.42137   0.01333   0.00000   0.01416   0.01381   2.43518
    R3        2.95367  -0.00519   0.00000  -0.01132  -0.01131   2.94237
    R4        2.03445  -0.01567   0.00000  -0.06228  -0.06240   1.97205
    R5        2.72093   0.00022   0.00000   0.07798   0.07786   2.79879
    R6        2.53150   0.00380   0.00000   0.00224   0.00224   2.53374
    R7        2.53101   0.00327   0.00000   0.00263   0.00263   2.53364
    R8        2.52286   0.00071   0.00000  -0.00546  -0.00546   2.51741
    R9        1.83875   0.00330   0.00000   0.00491   0.00456   1.84331
   R10        1.81253   0.00185   0.00000   0.00149   0.00149   1.81402
   R11        3.19637   0.00110   0.00000   0.01358   0.01343   3.20980
   R12        3.41265   0.00040   0.00000   0.00150   0.00134   3.41399
   R13        1.84796   0.00285   0.00000  -0.00257  -0.00232   1.84564
   R14        1.85050   0.00302   0.00000  -0.00224  -0.00112   1.84938
   R15        3.36435   0.00361   0.00000   0.02978   0.02963   3.39399
   R16        3.32071   0.00410   0.00000   0.06062   0.06177   3.38249
   R17        1.87108   0.00460   0.00000   0.00561   0.00647   1.87755
   R18        1.81031   0.00293   0.00000   0.00219   0.00219   1.81250
   R19        3.09957  -0.00028   0.00000  -0.01925  -0.01864   3.08093
   R20        1.80993   0.00294   0.00000   0.00229   0.00229   1.81222
   R21        1.86421   0.00297   0.00000   0.00156   0.00142   1.86563
   R22        3.43464   0.00115   0.00000   0.02770   0.02700   3.46164
   R23        1.82544   0.00258   0.00000   0.00757   0.00757   1.83300
   R24        1.83554   0.00258   0.00000  -0.00029  -0.00101   1.83453
   R25        3.12082   0.00146   0.00000  -0.01088  -0.01140   3.10942
   R26        1.80850   0.00279   0.00000   0.00204   0.00204   1.81054
   R27        1.87440   0.00308   0.00000   0.00343   0.00306   1.87746
    A1        2.24428   0.00226   0.00000   0.00774   0.00778   2.25206
    A2        2.10068  -0.00135   0.00000  -0.00150  -0.00146   2.09922
    A3        1.93823  -0.00091   0.00000  -0.00624  -0.00633   1.93190
    A4        1.98828  -0.00005   0.00000   0.02403   0.02429   2.01256
    A5        1.94276  -0.00521   0.00000  -0.00857  -0.00863   1.93413
    A6        1.94824  -0.00414   0.00000  -0.01156  -0.01159   1.93666
    A7        1.95066  -0.00530   0.00000  -0.00492  -0.00494   1.94573
    A8        1.87117   0.00533   0.00000   0.00849   0.00841   1.87958
    A9        1.87449   0.00523   0.00000   0.00870   0.00868   1.88317
   A10        1.87233   0.00519   0.00000   0.00971   0.00970   1.88203
   A11        1.85958  -0.00059   0.00000  -0.00628  -0.00633   1.85325
   A12        1.78189   0.00178   0.00000   0.03044   0.02905   1.81095
   A13        1.99412   0.00073   0.00000   0.02433   0.02452   2.01864
   A14        2.84079  -0.00101   0.00000  -0.00403  -0.00413   2.83666
   A15        1.96913   0.00040   0.00000   0.04683   0.04465   2.01378
   A16        1.84247   0.00333   0.00000   0.07380   0.07095   1.91342
   A17        1.83856  -0.00093   0.00000   0.00093  -0.00119   1.83737
   A18        2.80991   0.00024   0.00000   0.03829   0.03937   2.84928
   A19        1.54180   0.00011   0.00000   0.01766   0.01833   1.56012
   A20        1.80883   0.00079   0.00000   0.03050   0.03080   1.83962
   A21        2.44222  -0.00146   0.00000  -0.05527  -0.05583   2.38639
   A22        1.66152   0.00163   0.00000   0.01019   0.01089   1.67241
   A23        1.98941   0.00007   0.00000   0.00990   0.00906   1.99847
   A24        1.86213   0.00005   0.00000   0.00882   0.00853   1.87066
   A25        2.11173  -0.00052   0.00000   0.01785   0.01883   2.13056
   A26        1.71116   0.00110   0.00000   0.01974   0.02106   1.73222
   A27        1.61015   0.00038   0.00000  -0.11163  -0.11196   1.49819
   A28        1.86839   0.00034   0.00000   0.00612   0.00409   1.87247
   A29        2.28805  -0.00084   0.00000   0.02937   0.02793   2.31598
   A30        1.77631   0.00011   0.00000   0.04319   0.04020   1.81651
   A31        1.83076  -0.00126   0.00000   0.00600   0.00600   1.83677
   A32        1.73528   0.00017   0.00000   0.03498   0.03515   1.77043
   A33        1.88309   0.00169   0.00000   0.08047   0.07351   1.95661
   A34        2.24770  -0.00134   0.00000   0.01423   0.01616   2.26386
   A35        1.92338   0.00086   0.00000  -0.00324  -0.00493   1.91845
   A36        1.85460   0.00089   0.00000   0.01044   0.01124   1.86583
   A37        3.14167   0.00510   0.00000   0.09760   0.09726   3.23893
   A38        3.02601   0.00149   0.00000   0.08260   0.08103   3.10704
   A39        3.07973  -0.00154   0.00000  -0.06784  -0.06870   3.01103
   A40        3.00654  -0.00198   0.00000  -0.04805  -0.04830   2.95823
   A41        2.98036   0.00046   0.00000  -0.05290  -0.04900   2.93136
   A42        3.09725  -0.00039   0.00000  -0.00560  -0.00364   3.09361
   A43        3.20196   0.00242   0.00000  -0.01788  -0.01670   3.18526
   A44        2.94369   0.00019   0.00000  -0.02172  -0.01856   2.92513
   A45        3.04151  -0.00205   0.00000  -0.03561  -0.03576   3.00575
   A46        3.26922  -0.00001   0.00000  -0.01660  -0.01495   3.25426
   A47        3.30993   0.00212   0.00000   0.04161   0.04817   3.35810
   A48        3.18346   0.00013   0.00000   0.01023   0.01450   3.19796
    D1       -0.00367  -0.00215   0.00000   0.04607   0.04613   0.04245
    D2        3.13778  -0.00090   0.00000   0.05128   0.05139  -3.09402
    D3       -1.95640   0.00082   0.00000  -0.06710  -0.06707  -2.02347
    D4        2.23664   0.00040   0.00000  -0.06424  -0.06421   2.17244
    D5        0.13961   0.00029   0.00000  -0.06526  -0.06526   0.07435
    D6        1.18532  -0.00031   0.00000  -0.07183  -0.07180   1.11352
    D7       -0.90482  -0.00074   0.00000  -0.06897  -0.06894  -0.97376
    D8       -3.00185  -0.00084   0.00000  -0.06999  -0.06999  -3.07185
    D9        0.10758  -0.00073   0.00000   0.07043   0.07481   0.18239
   D10       -1.88309  -0.00255   0.00000  -0.01962  -0.02363  -1.90672
   D11       -1.38465  -0.00071   0.00000   0.00692   0.00713  -1.37752
   D12        0.71197   0.00070   0.00000   0.04588   0.04614   0.75812
   D13        0.26113  -0.00011   0.00000  -0.03136  -0.03240   0.22872
   D14        2.45913  -0.00037   0.00000  -0.01036  -0.00960   2.44953
   D15       -1.35692  -0.00049   0.00000   0.08014   0.08059  -1.27633
   D16        2.22534   0.00019   0.00000  -0.01630  -0.01736   2.20798
   D17       -1.85984  -0.00007   0.00000   0.00470   0.00545  -1.85439
   D18        0.60730  -0.00019   0.00000   0.09519   0.09563   0.70293
   D19       -1.14165  -0.00050   0.00000  -0.00796  -0.00840  -1.15005
   D20        0.51547   0.00119   0.00000   0.00654   0.00773   0.52320
   D21        2.93068   0.00045   0.00000  -0.00434  -0.00410   2.92657
   D22       -2.38604  -0.00327   0.00000  -0.06570  -0.06446  -2.45050
   D23       -0.38471   0.00034   0.00000   0.04606   0.04604  -0.33867
   D24        2.61079   0.00156   0.00000   0.02749   0.02845   2.63924
   D25        0.80232   0.00084   0.00000  -0.00207  -0.00152   0.80080
   D26       -1.10418  -0.00031   0.00000  -0.03156  -0.03152  -1.13571
   D27        0.58214   0.00014   0.00000  -0.05531  -0.05396   0.52817
   D28       -1.22633  -0.00059   0.00000  -0.08486  -0.08393  -1.31027
   D29       -3.13283  -0.00173   0.00000  -0.11435  -0.11394   3.03641
   D30       -2.00027  -0.00185   0.00000  -0.06311  -0.06164  -2.06191
   D31        0.01538  -0.00085   0.00000  -0.03310  -0.03155  -0.01617
   D32        1.79961  -0.00061   0.00000  -0.00506  -0.00750   1.79211
   D33        1.63903   0.00027   0.00000  -0.06533  -0.06472   1.57431
   D34       -0.66659  -0.00066   0.00000  -0.09905  -0.09670  -0.76329
   D35       -3.09728   0.00044   0.00000  -0.05380  -0.05332   3.13259
   D36        0.88029  -0.00048   0.00000  -0.08752  -0.08530   0.79499
   D37       -1.06718   0.00095   0.00000  -0.05087  -0.05137  -1.11856
   D38        2.91038   0.00002   0.00000  -0.08459  -0.08335   2.82703
   D39        0.93077  -0.00078   0.00000  -0.08230  -0.08123   0.84953
   D40       -0.85532  -0.00102   0.00000  -0.12876  -0.12590  -0.98122
   D41       -1.41797   0.00010   0.00000   0.03232   0.03289  -1.38508
   D42        3.07913  -0.00014   0.00000  -0.01414  -0.01178   3.06736
   D43        2.63848   0.00038   0.00000  -0.08676  -0.08857   2.54991
   D44        0.85240   0.00013   0.00000  -0.13321  -0.13324   0.71916
   D45       -1.91985   0.00100   0.00000   0.14921   0.14977  -1.77008
   D46        1.84866   0.00109   0.00000   0.12035   0.11973   1.96839
   D47       -0.02395   0.00010   0.00000   0.18874   0.19233   0.16838
   D48       -2.53862   0.00019   0.00000   0.15987   0.16229  -2.37634
         Item               Value     Threshold  Converged?
 Maximum Force            0.019228     0.000015     NO 
 RMS     Force            0.003227     0.000010     NO 
 Maximum Displacement     0.618670     0.000060     NO 
 RMS     Displacement     0.199007     0.000040     NO 
 Predicted change in Energy=-3.914223D-03
 GradGradGradGradGradGradGradGradGradGradGradGradGradGradGradGradGradGrad

                          Input orientation:                          
 ---------------------------------------------------------------------
 Center     Atomic      Atomic             Coordinates (Angstroms)
 Number     Number       Type             X           Y           Z
 ---------------------------------------------------------------------
      1          6           0        1.265906    0.903497   -0.159597
      2          8           0        0.358462    1.606879    0.217841
      3          8           0        1.216589   -0.187638   -0.843399
      4          1           0        0.261504   -0.485128   -1.140621
      5          6           0        2.740536    1.281836    0.167025
      6          9           0        3.425618    1.542013   -0.955787
      7          9           0        3.363880    0.278560    0.801431
      8          9           0        2.806360    2.360485    0.946010
      9          8           0       -4.378618   -2.177410   -0.499014
     10          1           0       -3.534562   -2.654010   -0.389902
     11          1           0       -4.817912   -2.212569    0.353788
     12          8           0       -1.024894   -1.028575   -1.633953
     13          1           0       -1.793751   -0.433424   -1.541525
     14          1           0       -1.258489   -1.832204   -1.126641
     15          8           0       -1.828576   -3.060292    0.044113
     16          1           0       -1.628476   -2.525157    0.856976
     17          1           0       -1.287987   -3.851481    0.085607
     18          8           0       -3.443518    0.211573   -1.244988
     19          1           0       -3.954073    0.640462   -1.934224
     20          1           0       -3.905254   -0.631363   -1.019349
     21          8           0       -2.239008    0.910054    1.156261
     22          1           0       -1.420042    1.331507    0.852058
     23          1           0       -2.780776    0.799588    0.358314
     24          8           0       -1.310102   -1.408888    2.001813
     25          1           0       -1.405509   -1.463759    2.953568
     26          1           0       -1.674591   -0.526984    1.725304
 ---------------------------------------------------------------------
                    Distance matrix (angstroms):
                    1          2          3          4          5
     1  C    0.000000
     2  O    1.208577   0.000000
     3  O    1.288640   2.254529   0.000000
     4  H    1.974717   2.496259   1.043565   0.000000
     5  C    1.557035   2.404685   2.345788   3.313261   0.000000
     6  F    2.388719   3.284669   2.807869   3.762323   1.340797
     7  F    2.390736   3.337296   2.744752   3.738920   1.340743
     8  F    2.391271   2.662772   3.496038   4.350612   1.332154
     9  O    6.439553   6.105297   5.948457   4.980584   7.943069
    10  H    5.979414   5.803461   5.372345   4.435961   7.428183
    11  H    6.854654   6.434401   6.476790   5.569361   8.329219
    12  O    3.339819   3.505486   2.521190   1.481057   4.770742
    13  H    3.613666   3.448220   3.099990   2.094629   5.140138
    14  H    3.846012   4.031061   2.985102   2.031056   5.230967
    15  O    5.032787   5.157112   4.279352   3.521860   6.304440
    16  H    4.600710   4.629269   4.055818   3.424052   5.835879
    17  H    5.402991   5.702804   4.534281   3.903446   6.525838
    18  O    4.882162   4.306018   4.694384   3.771402   6.432866
    19  H    5.519662   4.915618   5.348962   4.434845   7.045878
    20  H    5.462222   4.971885   5.144039   4.171087   7.016719
    21  O    3.743788   2.848342   4.140619   3.670799   5.090449
    22  H    2.901888   1.908177   3.483418   3.177818   4.216888
    23  H    4.081012   3.244421   4.289249   3.626675   5.545633
    24  O    4.081009   3.880917   3.996355   3.632929   5.197510
    25  H    4.736259   4.474887   4.787571   4.527585   5.700246
    26  H    3.774341   3.310457   3.882308   3.458864   5.019304
                    6          7          8          9         10
     6  F    0.000000
     7  F    2.165165   0.000000
     8  F    2.161066   2.160126   0.000000
     9  O    8.657301   8.226131   8.620006   0.000000
    10  H    8.146836   7.589977   8.193724   0.975440   0.000000
    11  H    9.152468   8.564336   8.910279   0.959940   1.547556
    12  O    5.184099   5.186620   5.728912   3.722281   3.238539
    13  H    5.611350   5.709424   5.929146   3.287835   3.047566
    14  H    5.775412   5.434987   6.196573   3.201296   2.529557
    15  O    7.056030   6.219571   7.188941   2.752668   1.806605
    16  H    6.735862   5.726040   6.598878   3.085923   2.281331
    17  H    7.238256   6.261750   7.489492   3.563186   2.589815
    18  O    7.002766   7.108656   6.962705   2.671729   2.991827
    19  H    7.498664   7.820947   7.547031   3.190685   3.662576
    20  H    7.646522   7.548743   7.606547   1.698553   2.150515
    21  O    6.078496   5.649518   5.253922   4.104912   4.095318
    22  H    5.176199   4.898691   4.350873   4.784461   4.679530
    23  H    6.387283   6.182607   5.830769   3.485776   3.613220
    24  O    6.315240   5.112193   5.680506   4.032437   3.495547
    25  H    6.903442   5.514929   6.032824   4.611832   4.138641
    26  H    6.122183   5.185426   5.387365   3.870822   3.529564
                   11         12         13         14         15
    11  H    0.000000
    12  O    4.442966   0.000000
    13  H    3.987872   0.976672   0.000000
    14  H    3.873738   0.978648   1.554098   0.000000
    15  O    3.122605   2.754938   3.068533   1.789934   0.000000
    16  H    3.243981   2.967961   3.186764   2.133497   0.993557
    17  H    3.901067   3.315856   3.819223   2.355396   0.959134
    18  O    3.212711   2.745725   1.796020   2.994225   3.869745
    19  H    3.757793   3.384662   2.444266   3.745990   4.703949
    20  H    2.284439   2.971867   2.184101   2.908419   3.367973
    21  O    4.128618   3.607998   3.046512   3.700411   4.143546
    22  H    4.935005   3.450562   2.997312   3.735026   4.484147
    23  H    3.636350   3.224040   2.470613   3.383605   3.987993
    24  O    3.958109   3.666712   3.706843   3.157386   2.613147
    25  H    4.354775   4.623808   4.627978   4.099448   3.345569
    26  H    3.821351   3.458079   3.270340   3.163911   3.044300
                   16         17         18         19         20
    16  H    0.000000
    17  H    1.571648   0.000000
    18  O    3.899015   4.788027   0.000000
    19  H    4.818749   5.600471   0.958988   0.000000
    20  H    3.505819   4.294202   0.987247   1.567456   0.000000
    21  O    3.501856   4.972218   2.775737   3.544746   3.144141
    22  H    3.862295   5.241016   3.121908   3.829128   3.678492
    23  H    3.553926   4.892364   1.831821   2.580248   2.282549
    24  O    1.630359   3.104608   4.209403   5.165540   4.057928
    25  H    2.360504   3.733661   4.958637   5.900290   4.767145
    26  H    2.179177   3.726975   3.535139   4.466667   3.538343
                   21         22         23         24         25
    21  O    0.000000
    22  H    0.969984   0.000000
    23  H    0.970790   1.542179   0.000000
    24  O    2.637293   2.973851   3.121112   0.000000
    25  H    3.091928   3.497151   3.708023   0.958097   0.000000
    26  H    1.645435   2.069141   2.202749   0.993511   1.567987
                   26
    26  H    0.000000
 Stoichiometry    C2H13F3O8
 Framework group  C1[X(C2H13F3O8)]
 Deg. of freedom    72
 Full point group                 C1      NOp   1
 Largest Abelian subgroup         C1      NOp   1
 Largest concise Abelian subgroup C1      NOp   1
                         Standard orientation:                         
 ---------------------------------------------------------------------
 Center     Atomic      Atomic             Coordinates (Angstroms)
 Number     Number       Type             X           Y           Z
 ---------------------------------------------------------------------
      1          6           0        1.692032    0.263105   -0.216424
      2          8           0        1.200854    1.206416    0.357656
      3          8           0        1.137923   -0.572577   -1.025863
      4          1           0        0.133750   -0.386722   -1.240628
      5          6           0        3.200218   -0.073502   -0.025570
      6          9           0        3.868637    0.062730   -1.179864
      7          9           0        3.360506   -1.337659    0.391330
      8          9           0        3.768907    0.727893    0.873869
      9          8           0       -4.739249   -0.059657   -0.264348
     10          1           0       -4.180551   -0.857139   -0.322334
     11          1           0       -5.103628   -0.052250    0.623716
     12          8           0       -1.285647   -0.247834   -1.640067
     13          1           0       -1.714440    0.589463   -1.377466
     14          1           0       -1.816630   -0.953000   -1.217516
     15          8           0       -2.798428   -2.008709   -0.156659
     16          1           0       -2.342630   -1.754040    0.688650
     17          1           0       -2.652705   -2.947942   -0.285274
     18          8           0       -2.903094    1.805745   -0.800018
     19          1           0       -3.213771    2.519781   -1.359741
     20          1           0       -3.671561    1.209215   -0.631892
     21          8           0       -1.387153    1.514083    1.506835
     22          1           0       -0.484197    1.598396    1.162698
     23          1           0       -1.965496    1.778802    0.773434
     24          8           0       -1.510685   -1.087374    1.922138
     25          1           0       -1.568894   -1.258600    2.863012
     26          1           0       -1.471367   -0.101007    1.809898
 ---------------------------------------------------------------------
 Rotational constants (GHZ):           0.9881965           0.2519607           0.2468389
 Standard basis: 6-31++G(d,p) (6D, 7F)
 There are   325 symmetry adapted cartesian basis functions of A   symmetry.
 There are   325 symmetry adapted basis functions of A   symmetry.
   325 basis functions,   520 primitive gaussians,   325 cartesian basis functions
    58 alpha electrons       58 beta electrons
       nuclear repulsion energy       985.0508427836 Hartrees.
 NAtoms=   26 NActive=   26 NUniq=   26 SFac= 1.00D+00 NAtFMM=   60 NAOKFM=F Big=F
 Integral buffers will be    131072 words long.
 Raffenetti 2 integral format.
 Two-electron integral symmetry is turned on.
 Nuclear repulsion after empirical dispersion term =      985.0368836871 Hartrees.
 One-electron integrals computed using PRISM.
 NBasis=   325 RedAO= T EigKep=  4.40D-05  NBF=   325
 NBsUse=   325 1.00D-06 EigRej= -1.00D+00 NBFU=   325
 Initial guess from the checkpoint file:  "/local_scratch/slurm.5787619/Gau-714026.chk"
 B after Tr=    -0.000000    0.000000   -0.000000
         Rot=    0.992875   -0.118649    0.007797    0.007819 Ang= -13.69 deg.
 ExpMin= 3.60D-02 ExpMax= 7.00D+03 ExpMxC= 1.05D+03 IAcc=3 IRadAn=         5 AccDes= 0.00D+00
 Harris functional with IExCor= 4639 and IRadAn=       5 diagonalized for initial guess.
 HarFok:  IExCor= 4639 AccDes= 0.00D+00 IRadAn=         5 IDoV= 1 UseB2=F ITyADJ=14
 ICtDFT=  3500011 ScaDFX=  1.000000  1.000000  1.000000  1.000000
 FoFCou: FMM=F IPFlag=           0 FMFlag=      100000 FMFlg1=           0
         NFxFlg=           0 DoJE=T BraDBF=F KetDBF=T FulRan=T
         wScrn=  0.000000 ICntrl=       500 IOpCl=  0 I1Cent=   200000004 NGrid=           0
         NMat0=    1 NMatS0=      1 NMatT0=    0 NMatD0=    1 NMtDS0=    0 NMtDT0=    0
 Petite list used in FoFCou.
 Requested convergence on RMS density matrix=1.00D-10 within 128 cycles.
 Requested convergence on MAX density matrix=1.00D-08.
 Requested convergence on             energy=1.00D-08.
 No special actions if energy rises.
 SCF Done:  E(RwB97XD) =  -985.246715064     A.U. after   17 cycles
            NFock= 17  Conv=0.37D-10     -V/T= 2.0082
 Calling FoFJK, ICntrl=      2127 FMM=F ISym2X=0 I1Cent= 0 IOpClX= 0 NMat=1 NMatS=1 NMatT=0.
 ***** Axes restored to original set *****
 -------------------------------------------------------------------
 Center     Atomic                   Forces (Hartrees/Bohr)
 Number     Number              X              Y              Z
 -------------------------------------------------------------------
      1        6           0.008679161    0.000312823    0.001634079
      2        8          -0.008117191    0.005518375    0.002577833
      3        8          -0.003805405   -0.008338322   -0.006837973
      4        1           0.005105766    0.004046479    0.002482476
      5        6           0.000952945    0.000556413    0.001165083
      6        9          -0.000726457    0.000133706   -0.002509486
      7        9          -0.000649708   -0.002119656    0.000767171
      8        9          -0.001918679    0.000661504    0.000263752
      9        8           0.000519921    0.002037149   -0.001555342
     10        1           0.000005643   -0.003212392    0.001598045
     11        1          -0.000598005   -0.000583736    0.000662740
     12        8           0.001899921   -0.000004182    0.003074103
     13        1           0.000058707   -0.000288325   -0.003177833
     14        1           0.000389671    0.000299585   -0.002253414
     15        8          -0.000279252    0.001825008   -0.000003718
     16        1           0.001001795   -0.000934973    0.002730713
     17        1          -0.000419841   -0.002048639   -0.000861061
     18        8          -0.001312497   -0.001442261    0.001220019
     19        1           0.000067706    0.001730653   -0.000941815
     20        1          -0.001745253   -0.000142553   -0.000235224
     21        8           0.001189943   -0.000859822    0.001442471
     22        1           0.001614675    0.001366905   -0.000856992
     23        1          -0.001066334    0.001827697   -0.001071028
     24        8          -0.000673147    0.000217936   -0.001020908
     25        1           0.000028325   -0.001203366    0.001228185
     26        1          -0.000202411    0.000643994    0.000478123
 -------------------------------------------------------------------
 Cartesian Forces:  Max     0.008679161 RMS     0.002479123

 GradGradGradGradGradGradGradGradGradGradGradGradGradGradGradGradGradGrad
 Berny optimization.
 Using GEDIIS/GDIIS optimizer.
 FormGI is forming the generalized inverse of G from B-inverse, IUseBI=4.
 Internal  Forces:  Max     0.010111302 RMS     0.001743173
 Search for a local minimum.
 Step number   2 out of a maximum of  156
 All quantities printed in internal units (Hartrees-Bohrs-Radians)
 Mixed Optimization -- RFO/linear search
 Update second derivatives using D2CorX and points    1    2
 DE= -3.66D-03 DEPred=-3.91D-03 R= 9.35D-01
 TightC=F SS=  1.41D+00  RLast= 6.02D-01 DXNew= 5.0454D-01 1.8052D+00
 Trust test= 9.35D-01 RLast= 6.02D-01 DXMaxT set to 5.05D-01
 ITU=  1  0
 Use linear search instead of GDIIS.
     Eigenvalues ---   -0.00044   0.00020   0.00034   0.00047   0.00120
     Eigenvalues ---    0.00171   0.00184   0.00309   0.00339   0.00417
     Eigenvalues ---    0.00502   0.00665   0.00735   0.00799   0.01000
     Eigenvalues ---    0.01051   0.01181   0.01235   0.01407   0.01421
     Eigenvalues ---    0.01516   0.01549   0.01621   0.01742   0.01835
     Eigenvalues ---    0.01947   0.02171   0.02302   0.02383   0.02539
     Eigenvalues ---    0.02652   0.02785   0.02855   0.03096   0.03397
     Eigenvalues ---    0.04290   0.04754   0.04860   0.05214   0.05611
     Eigenvalues ---    0.05646   0.06808   0.07171   0.08754   0.09905
     Eigenvalues ---    0.11707   0.13579   0.19625   0.20758   0.21876
     Eigenvalues ---    0.23799   0.26069   0.29251   0.36177   0.37438
     Eigenvalues ---    0.38474   0.42274   0.42425   0.44984   0.45111
     Eigenvalues ---    0.47830   0.49952   0.51257   0.53577   0.55349
     Eigenvalues ---    0.57091   0.57486   0.57610   0.57808   0.60472
     Eigenvalues ---    0.84096   0.92792
 RFO step:  Lambda=-4.69219242D-03 EMin=-4.38101636D-04
 Quartic linear search produced a step of  0.39873.
 Maximum step size (   0.505) exceeded in Quadratic search.
    -- Step size scaled by   0.713
 Iteration  1 RMS(Cart)=  0.18116454 RMS(Int)=  0.01191941
 Iteration  2 RMS(Cart)=  0.02341672 RMS(Int)=  0.00155089
 Iteration  3 RMS(Cart)=  0.00021309 RMS(Int)=  0.00154766
 Iteration  4 RMS(Cart)=  0.00000034 RMS(Int)=  0.00154766
 Variable       Old X    -DE/DX   Delta X   Delta X   Delta X     New X
                                 (Linear)    (Quad)   (Total)
    R1        2.28388   0.01011   0.00374   0.01433   0.01807   2.30195
    R2        2.43518   0.00622   0.00551   0.03227   0.03753   2.47271
    R3        2.94237  -0.00247  -0.00451  -0.02541  -0.02990   2.91247
    R4        1.97205  -0.00689  -0.02488  -0.09821  -0.12309   1.84896
    R5        2.79879  -0.00030   0.03105   0.16111   0.19211   2.99091
    R6        2.53374   0.00176   0.00089   0.00486   0.00575   2.53949
    R7        2.53364   0.00166   0.00105  -0.00035   0.00072   2.53436
    R8        2.51741   0.00060  -0.00218   0.00050  -0.00167   2.51573
    R9        1.84331   0.00198   0.00182   0.00575   0.00733   1.85064
   R10        1.81402   0.00088   0.00060   0.00280   0.00339   1.81742
   R11        3.20980   0.00085   0.00535   0.04577   0.05060   3.26040
   R12        3.41399   0.00040   0.00053   0.01238   0.01294   3.42693
   R13        1.84564   0.00057  -0.00092  -0.00338  -0.00361   1.84203
   R14        1.84938   0.00066  -0.00045  -0.01144  -0.01083   1.83855
   R15        3.39399   0.00119   0.01181   0.15761   0.16978   3.56377
   R16        3.38249   0.00232   0.02463   0.15377   0.17933   3.56181
   R17        1.87755   0.00208   0.00258   0.00174   0.00481   1.88236
   R18        1.81250   0.00142   0.00087   0.00361   0.00448   1.81698
   R19        3.08093   0.00030  -0.00743   0.05104   0.04399   3.12492
   R20        1.81222   0.00141   0.00091   0.00414   0.00505   1.81727
   R21        1.86563   0.00156   0.00057   0.00051   0.00055   1.86617
   R22        3.46164   0.00129   0.01077   0.03671   0.04691   3.50855
   R23        1.83300   0.00223   0.00302  -0.00277   0.00024   1.83325
   R24        1.83453   0.00246  -0.00040   0.01433   0.01319   1.84772
   R25        3.10942   0.00118  -0.00455   0.07844   0.07330   3.18272
   R26        1.81054   0.00129   0.00081   0.00455   0.00536   1.81590
   R27        1.87746   0.00165   0.00122   0.00039   0.00108   1.87854
    A1        2.25206  -0.00139   0.00310  -0.03457  -0.03137   2.22069
    A2        2.09922   0.00048  -0.00058   0.01820   0.01770   2.11692
    A3        1.93190   0.00091  -0.00253   0.01631   0.01345   1.94534
    A4        2.01256  -0.00703   0.00968  -0.12556  -0.11538   1.89718
    A5        1.93413  -0.00241  -0.00344  -0.01842  -0.02208   1.91205
    A6        1.93666  -0.00176  -0.00462   0.00121  -0.00345   1.93320
    A7        1.94573  -0.00246  -0.00197  -0.01871  -0.02083   1.92490
    A8        1.87958   0.00236   0.00335   0.01364   0.01687   1.89644
    A9        1.88317   0.00234   0.00346   0.01213   0.01529   1.89846
   A10        1.88203   0.00232   0.00387   0.01228   0.01615   1.89818
   A11        1.85325  -0.00049  -0.00252  -0.00870  -0.01303   1.84022
   A12        1.81095   0.00140   0.01158   0.03348   0.04464   1.85558
   A13        2.01864   0.00024   0.00978   0.00791   0.01764   2.03628
   A14        2.83666  -0.00105  -0.00165  -0.05977  -0.06283   2.77383
   A15        2.01378  -0.00098   0.01780  -0.05279  -0.03575   1.97803
   A16        1.91342   0.00075   0.02829   0.00359   0.02913   1.94256
   A17        1.83737   0.00062  -0.00047  -0.01399  -0.01237   1.82500
   A18        2.84928   0.00109   0.01570  -0.04487  -0.02500   2.82428
   A19        1.56012   0.00032   0.00731   0.02235   0.03185   1.59197
   A20        1.83962   0.00040   0.01228   0.00263   0.01401   1.85364
   A21        2.38639  -0.00075  -0.02226  -0.05212  -0.07446   2.31193
   A22        1.67241   0.00043   0.00434   0.04052   0.04435   1.71675
   A23        1.99847   0.00012   0.00361   0.00545   0.00644   2.00491
   A24        1.87066  -0.00006   0.00340   0.01435   0.01607   1.88673
   A25        2.13056   0.00027   0.00751  -0.04655  -0.03807   2.09249
   A26        1.73222   0.00025   0.00840   0.03702   0.04403   1.77624
   A27        1.49819  -0.00063  -0.04464   0.13321   0.08839   1.58658
   A28        1.87247   0.00020   0.00163   0.01367   0.01346   1.88594
   A29        2.31598  -0.00081   0.01114  -0.13203  -0.12161   2.19437
   A30        1.81651   0.00096   0.01603   0.04526   0.05709   1.87360
   A31        1.83677   0.00036   0.00239  -0.02749  -0.02432   1.81244
   A32        1.77043   0.00057   0.01402   0.03463   0.05091   1.82134
   A33        1.95661   0.00011   0.02931  -0.08744  -0.06244   1.89416
   A34        2.26386  -0.00084   0.00644  -0.09674  -0.09019   2.17367
   A35        1.91845   0.00089  -0.00197   0.09432   0.09158   2.01003
   A36        1.86583   0.00026   0.00448   0.00373   0.01000   1.87584
   A37        3.23893  -0.00330   0.03878  -0.14356  -0.10484   3.13409
   A38        3.10704  -0.00050   0.03231  -0.10015  -0.07001   3.03703
   A39        3.01103  -0.00152  -0.02739   0.04034   0.01186   3.02289
   A40        2.95823  -0.00153  -0.01926  -0.02036  -0.03974   2.91849
   A41        2.93136   0.00064  -0.01954   0.09604   0.07753   3.00889
   A42        3.09361  -0.00041  -0.00145  -0.00486  -0.00543   3.08818
   A43        3.18526  -0.00066  -0.00666   0.05169   0.04575   3.23101
   A44        2.92513  -0.00095  -0.00740  -0.04231  -0.04298   2.88215
   A45        3.00575  -0.00034  -0.01426  -0.04231  -0.05562   2.95013
   A46        3.25426  -0.00042  -0.00596   0.02301   0.01794   3.27221
   A47        3.35810   0.00175   0.01921   0.02693   0.05036   3.40846
   A48        3.19796   0.00014   0.00578  -0.01517  -0.00602   3.19195
    D1        0.04245  -0.00035   0.01839  -0.15640  -0.13759  -0.09514
    D2       -3.09402  -0.00024   0.02049  -0.13992  -0.11945   3.06972
    D3       -2.02347   0.00023  -0.02674   0.09975   0.07303  -1.95043
    D4        2.17244   0.00000  -0.02560   0.09393   0.06853   2.24096
    D5        0.07435  -0.00009  -0.02602   0.09013   0.06432   0.13868
    D6        1.11352   0.00012  -0.02863   0.08476   0.05596   1.16948
    D7       -0.97376  -0.00011  -0.02749   0.07893   0.05146  -0.92231
    D8       -3.07185  -0.00020  -0.02791   0.07513   0.04725  -3.02460
    D9        0.18239   0.00062   0.02983  -0.08609  -0.05126   0.13113
   D10       -1.90672   0.00071  -0.00942   0.01343  -0.00070  -1.90742
   D11       -1.37752  -0.00067   0.00284  -0.09571  -0.09222  -1.46974
   D12        0.75812   0.00007   0.01840  -0.07409  -0.05537   0.70274
   D13        0.22872  -0.00037  -0.01292   0.04269   0.03109   0.25981
   D14        2.44953  -0.00024  -0.00383   0.01573   0.01383   2.46337
   D15       -1.27633   0.00035   0.03213  -0.09824  -0.06607  -1.34240
   D16        2.20798  -0.00015  -0.00692   0.05103   0.04489   2.25288
   D17       -1.85439  -0.00001   0.00217   0.02407   0.02764  -1.82675
   D18        0.70293   0.00057   0.03813  -0.08990  -0.05226   0.65067
   D19       -1.15005  -0.00020  -0.00335  -0.00579  -0.01021  -1.16026
   D20        0.52320   0.00035   0.00308   0.04246   0.04564   0.56884
   D21        2.92657  -0.00022  -0.00164  -0.00395  -0.00510   2.92147
   D22       -2.45050  -0.00033  -0.02570   0.03771   0.01199  -2.43851
   D23       -0.33867   0.00047   0.01836   0.00033   0.01877  -0.31990
   D24        2.63924  -0.00078   0.01134  -0.00179   0.00967   2.64891
   D25        0.80080  -0.00116  -0.00061  -0.00520  -0.00601   0.79478
   D26       -1.13571  -0.00152  -0.01257  -0.03299  -0.04571  -1.18142
   D27        0.52817  -0.00006  -0.02152   0.08806   0.06651   0.59469
   D28       -1.31027  -0.00044  -0.03347   0.08465   0.05083  -1.25944
   D29        3.03641  -0.00080  -0.04543   0.05686   0.01113   3.04754
   D30       -2.06191  -0.00094  -0.02458  -0.03824  -0.06027  -2.12218
   D31       -0.01617  -0.00035  -0.01258  -0.01502  -0.02888  -0.04505
   D32        1.79211   0.00051  -0.00299   0.04952   0.04665   1.83877
   D33        1.57431   0.00020  -0.02581   0.06237   0.03486   1.60917
   D34       -0.76329  -0.00065  -0.03856   0.04883   0.01029  -0.75300
   D35        3.13259   0.00044  -0.02126   0.09750   0.07561  -3.07499
   D36        0.79499  -0.00041  -0.03401   0.08396   0.05104   0.84603
   D37       -1.11856   0.00048  -0.02048   0.13479   0.11470  -1.00386
   D38        2.82703  -0.00037  -0.03323   0.12125   0.09012   2.91715
   D39        0.84953  -0.00012  -0.03239   0.09018   0.05521   0.90475
   D40       -0.98122  -0.00084  -0.05020   0.06492   0.01394  -0.96728
   D41       -1.38508   0.00075   0.01311   0.04189   0.05640  -1.32868
   D42        3.06736   0.00002  -0.00470   0.01663   0.01513   3.08248
   D43        2.54991  -0.00011  -0.03532   0.15939   0.12331   2.67323
   D44        0.71916  -0.00083  -0.05312   0.13414   0.08204   0.80120
   D45       -1.77008   0.00030   0.05972  -0.13911  -0.07820  -1.84828
   D46        1.96839   0.00018   0.04774  -0.10276  -0.05594   1.91245
   D47        0.16838   0.00095   0.07669  -0.18277  -0.10468   0.06370
   D48       -2.37634   0.00084   0.06471  -0.14642  -0.08242  -2.45876
         Item               Value     Threshold  Converged?
 Maximum Force            0.010111     0.000015     NO 
 RMS     Force            0.001743     0.000010     NO 
 Maximum Displacement     0.858527     0.000060     NO 
 RMS     Displacement     0.191840     0.000040     NO 
 Predicted change in Energy=-3.415061D-03
 GradGradGradGradGradGradGradGradGradGradGradGradGradGradGradGradGradGrad

                          Input orientation:                          
 ---------------------------------------------------------------------
 Center     Atomic      Atomic             Coordinates (Angstroms)
 Number     Number       Type             X           Y           Z
 ---------------------------------------------------------------------
      1          6           0        1.203894    0.822965   -0.359279
      2          8           0        0.197154    1.497697   -0.236472
      3          8           0        1.330905   -0.295569   -1.026305
      4          1           0        0.450019   -0.566764   -1.354662
      5          6           0        2.540157    1.256195    0.274787
      6          9           0        3.411307    1.586549   -0.693650
      7          9           0        3.065749    0.260347    1.003247
      8          9           0        2.355734    2.312505    1.063755
      9          8           0       -4.370158   -2.134505   -0.389261
     10          1           0       -3.554198   -2.672026   -0.323373
     11          1           0       -4.781157   -2.185612    0.478727
     12          8           0       -0.968947   -1.110222   -1.797593
     13          1           0       -1.692580   -0.477699   -1.635019
     14          1           0       -1.217963   -1.902442   -1.290694
     15          8           0       -1.827352   -3.089041    0.040926
     16          1           0       -1.574346   -2.551695    0.840595
     17          1           0       -1.356666   -3.926424    0.082569
     18          8           0       -3.368747    0.243409   -1.158624
     19          1           0       -3.879774    0.737031   -1.806683
     20          1           0       -3.877705   -0.569107   -0.921967
     21          8           0       -2.163705    1.037531    1.249728
     22          1           0       -1.364896    1.520416    0.985447
     23          1           0       -2.659415    0.929995    0.413820
     24          8           0       -1.239904   -1.374327    1.952561
     25          1           0       -1.307201   -1.488791    2.904276
     26          1           0       -1.597488   -0.472845    1.734253
 ---------------------------------------------------------------------
                    Distance matrix (angstroms):
                    1          2          3          4          5
     1  C    0.000000
     2  O    1.218142   0.000000
     3  O    1.308500   2.263852   0.000000
     4  H    1.868277   2.361416   0.978430   0.000000
     5  C    1.541210   2.410264   2.358623   3.216669   0.000000
     6  F    2.359563   3.247720   2.825084   3.720608   1.343840
     7  F    2.374768   3.361068   2.727235   3.617443   1.341124
     8  F    2.360189   2.648390   3.495808   4.215529   1.331268
     9  O    6.310117   5.837515   6.024088   5.159837   7.725948
    10  H    5.903870   5.609526   5.477763   4.639982   7.275292
    11  H    6.750898   6.233928   6.572266   5.774702   8.092544
    12  O    3.244564   3.255477   2.558880   1.582719   4.712590
    13  H    3.421812   3.070703   3.089525   2.162698   4.956794
    14  H    3.763079   3.830781   3.024676   2.137824   5.152784
    15  O    4.965119   5.021328   4.349374   3.673686   6.165298
    16  H    4.532841   4.549271   4.125034   3.585688   5.634652
    17  H    5.413722   5.651303   4.651424   4.076402   6.487042
    18  O    4.678021   3.890920   4.732308   3.908681   6.164054
    19  H    5.286401   4.434582   5.369025   4.544371   6.768867
    20  H    5.298785   4.620179   5.216831   4.349301   6.778857
    21  O    3.738404   2.827402   4.378331   4.023451   4.808809
    22  H    2.982181   1.983331   3.822602   3.623030   3.977976
    23  H    3.941357   2.984151   4.415724   3.877679   5.211650
    24  O    4.018064   3.886582   4.080003   3.800753   4.901371
    25  H    4.722351   4.587645   4.881889   4.698564   5.408449
    26  H    3.729576   3.314745   4.028348   3.707088   4.715902
                    6          7          8          9         10
     6  F    0.000000
     7  F    2.181211   0.000000
     8  F    2.174792   2.172358   0.000000
     9  O    8.630765   7.935182   8.192971   0.000000
    10  H    8.172566   7.360872   7.854742   0.979317   0.000000
    11  H    9.095061   8.236005   8.456390   0.961735   1.544472
    12  O    5.260979   5.099210   5.563801   3.821098   3.360964
    13  H    5.585424   5.490615   5.608695   3.386199   3.162453
    14  H    5.827492   5.318835   6.006706   3.286757   2.643098
    15  O    7.060049   6.007237   6.908045   2.749921   1.813453
    16  H    6.658507   5.428124   6.257458   3.082719   2.299807
    17  H    7.330004   6.159095   7.325905   3.537618   2.562704
    18  O    6.927435   6.787984   6.479955   2.692437   3.038388
    19  H    7.424310   7.507545   7.042946   3.239641   3.732007
    20  H    7.604517   7.252999   7.148604   1.725328   2.210258
    21  O    5.929494   5.292633   4.699519   4.197205   4.262503
    22  H    5.063186   4.606377   3.804816   4.927460   4.907405
    23  H    6.205741   5.794253   5.242659   3.600380   3.783999
    24  O    6.115798   4.702341   5.226023   3.982523   3.495691
    25  H    6.683345   5.078985   5.590569   4.543791   4.106916
    26  H    5.934968   4.776790   4.882183   3.867573   3.591509
                   11         12         13         14         15
    11  H    0.000000
    12  O    4.568483   0.000000
    13  H    4.113903   0.974762   0.000000
    14  H    3.988407   0.972917   1.540686   0.000000
    15  O    3.119747   2.834208   3.105812   1.884830   0.000000
    16  H    3.247861   3.066658   3.231734   2.256310   0.996104
    17  H    3.861931   3.408273   3.867383   2.449815   0.961504
    18  O    3.252071   2.828363   1.885864   3.041051   3.862648
    19  H    3.818040   3.447511   2.507759   3.783953   4.718572
    20  H    2.321908   3.085514   2.300341   2.997994   3.388389
    21  O    4.223049   3.914901   3.292361   3.998951   4.313111
    22  H    5.065792   3.849979   3.311598   4.113193   4.727904
    23  H    3.770014   3.451161   2.667229   3.606363   4.121169
    24  O    3.920567   3.769195   3.725532   3.286045   2.634329
    25  H    4.293858   4.729197   4.666478   4.216259   3.321164
    26  H    3.826965   3.643521   3.370617   3.367208   3.124848
                   16         17         18         19         20
    16  H    0.000000
    17  H    1.584888   0.000000
    18  O    3.876772   4.793385   0.000000
    19  H    4.810280   5.628779   0.961660   0.000000
    20  H    3.513224   4.316979   0.987536   1.577568   0.000000
    21  O    3.660229   5.162792   2.807653   3.518073   3.199271
    22  H    4.080066   5.521170   3.200501   3.838527   3.783985
    23  H    3.671741   5.039017   1.856645   2.541090   2.348587
    24  O    1.653637   3.166024   4.102258   5.055557   3.983627
    25  H    2.336645   3.729147   4.874182   5.810812   4.700366
    26  H    2.262913   3.835788   3.466860   4.383018   3.502022
                   21         22         23         24         25
    21  O    0.000000
    22  H    0.970113   0.000000
    23  H    0.977770   1.533341   0.000000
    24  O    2.676647   3.054582   3.113300   0.000000
    25  H    3.139017   3.569392   3.725772   0.960932   0.000000
    26  H    1.684221   2.141938   2.199817   0.994080   1.576504
                   26
    26  H    0.000000
 Stoichiometry    C2H13F3O8
 Framework group  C1[X(C2H13F3O8)]
 Deg. of freedom    72
 Full point group                 C1      NOp   1
 Largest Abelian subgroup         C1      NOp   1
 Largest concise Abelian subgroup C1      NOp   1
                         Standard orientation:                         
 ---------------------------------------------------------------------
 Center     Atomic      Atomic             Coordinates (Angstroms)
 Number     Number       Type             X           Y           Z
 ---------------------------------------------------------------------
      1          6           0        1.638312    0.134981   -0.473293
      2          8           0        1.046421    1.190478   -0.333794
      3          8           0        1.213072   -0.935127   -1.094753
      4          1           0        0.285034   -0.790671   -1.368987
      5          6           0        3.064235   -0.062005    0.077406
      6          9           0        3.929571   -0.174080   -0.944620
      7          9           0        3.136121   -1.173566    0.824318
      8          9           0        3.418056    0.980418    0.826030
      9          8           0       -4.659349   -0.022142   -0.109481
     10          1           0       -4.165221   -0.866084   -0.057889
     11          1           0       -4.995564    0.132328    0.778231
     12          8           0       -1.251969   -0.651691   -1.720138
     13          1           0       -1.607202    0.240391   -1.552332
     14          1           0       -1.795385   -1.239450   -1.167141
     15          8           0       -2.785117   -2.003251    0.243399
     16          1           0       -2.270563   -1.620197    1.005454
     17          1           0       -2.734355   -2.961720    0.300413
     18          8           0       -2.754727    1.643090   -1.030695
     19          1           0       -3.031963    2.300421   -1.675557
     20          1           0       -3.556173    1.148065   -0.734280
     21          8           0       -1.175683    1.861590    1.280537
     22          1           0       -0.263546    1.931780    0.957741
     23          1           0       -1.718206    1.970708    0.474436
     24          8           0       -1.379281   -0.694979    2.046657
     25          1           0       -1.431376   -0.749057    3.004651
     26          1           0       -1.311418    0.266934    1.805176
 ---------------------------------------------------------------------
 Rotational constants (GHZ):           0.9389514           0.2672664           0.2617369
 Standard basis: 6-31++G(d,p) (6D, 7F)
 There are   325 symmetry adapted cartesian basis functions of A   symmetry.
 There are   325 symmetry adapted basis functions of A   symmetry.
   325 basis functions,   520 primitive gaussians,   325 cartesian basis functions
    58 alpha electrons       58 beta electrons
       nuclear repulsion energy       989.2834820759 Hartrees.
 NAtoms=   26 NActive=   26 NUniq=   26 SFac= 1.00D+00 NAtFMM=   60 NAOKFM=F Big=F
 Integral buffers will be    131072 words long.
 Raffenetti 2 integral format.
 Two-electron integral symmetry is turned on.
 Nuclear repulsion after empirical dispersion term =      989.2697594038 Hartrees.
 One-electron integrals computed using PRISM.
 NBasis=   325 RedAO= T EigKep=  4.37D-05  NBF=   325
 NBsUse=   325 1.00D-06 EigRej= -1.00D+00 NBFU=   325
 Initial guess from the checkpoint file:  "/local_scratch/slurm.5787619/Gau-714026.chk"
 B after Tr=     0.000000    0.000000   -0.000000
         Rot=    0.994427    0.105380    0.001785    0.002722 Ang=  12.10 deg.
 ExpMin= 3.60D-02 ExpMax= 7.00D+03 ExpMxC= 1.05D+03 IAcc=3 IRadAn=         5 AccDes= 0.00D+00
 Harris functional with IExCor= 4639 and IRadAn=       5 diagonalized for initial guess.
 HarFok:  IExCor= 4639 AccDes= 0.00D+00 IRadAn=         5 IDoV= 1 UseB2=F ITyADJ=14
 ICtDFT=  3500011 ScaDFX=  1.000000  1.000000  1.000000  1.000000
 FoFCou: FMM=F IPFlag=           0 FMFlag=      100000 FMFlg1=           0
         NFxFlg=           0 DoJE=T BraDBF=F KetDBF=T FulRan=T
         wScrn=  0.000000 ICntrl=       500 IOpCl=  0 I1Cent=   200000004 NGrid=           0
         NMat0=    1 NMatS0=      1 NMatT0=    0 NMatD0=    1 NMtDS0=    0 NMtDT0=    0
 Petite list used in FoFCou.
 Requested convergence on RMS density matrix=1.00D-10 within 128 cycles.
 Requested convergence on MAX density matrix=1.00D-08.
 Requested convergence on             energy=1.00D-08.
 No special actions if energy rises.
 SCF Done:  E(RwB97XD) =  -985.245355076     A.U. after   17 cycles
            NFock= 17  Conv=0.50D-10     -V/T= 2.0083
 Calling FoFJK, ICntrl=      2127 FMM=F ISym2X=0 I1Cent= 0 IOpClX= 0 NMat=1 NMatS=1 NMatT=0.
 ***** Axes restored to original set *****
 -------------------------------------------------------------------
 Center     Atomic                   Forces (Hartrees/Bohr)
 Number     Number              X              Y              Z
 -------------------------------------------------------------------
      1        6          -0.009791295   -0.000083097   -0.003856589
      2        8           0.010312703   -0.006085090   -0.000470289
      3        8           0.022655510    0.016322109    0.014691574
      4        1          -0.024756586   -0.010812530   -0.011556026
      5        6          -0.001288221   -0.000621983   -0.001621040
      6        9           0.000792635   -0.000092353    0.003118966
      7        9           0.001132248    0.002615270   -0.000492388
      8        9           0.002953645   -0.000102214    0.000717412
      9        8           0.001227780   -0.001566256    0.001094918
     10        1          -0.001116983    0.001623756    0.000540658
     11        1          -0.000301350    0.000377898   -0.001251909
     12        8          -0.001234851    0.000671815    0.000836530
     13        1          -0.000254985   -0.000376051   -0.001932232
     14        1           0.000023066   -0.000828032    0.000224074
     15        8           0.001508884    0.000100473    0.001776337
     16        1          -0.000228829   -0.000913174   -0.002698635
     17        1          -0.001147974    0.001174129    0.000037529
     18        8          -0.001584442   -0.000010704    0.000670300
     19        1           0.000846446   -0.001204262    0.001095963
     20        1           0.000963474    0.001143333   -0.000897336
     21        8           0.000981769    0.001143257   -0.003299490
     22        1          -0.002061322   -0.001855979    0.000116976
     23        1           0.000856484   -0.000657825    0.002795282
     24        8          -0.000941084    0.000669133    0.001492003
     25        1          -0.000024879    0.000860051   -0.001638405
     26        1           0.000478159   -0.001491675    0.000505818
 -------------------------------------------------------------------
 Cartesian Forces:  Max     0.024756586 RMS     0.005346428

 GradGradGradGradGradGradGradGradGradGradGradGradGradGradGradGradGradGrad
 Berny optimization.
 Using GEDIIS/GDIIS optimizer.
 FormGI is forming the generalized inverse of G from B-inverse, IUseBI=4.
 Internal  Forces:  Max     0.031453695 RMS     0.003451463
 Search for a local minimum.
 Step number   3 out of a maximum of  156
 All quantities printed in internal units (Hartrees-Bohrs-Radians)
 Mixed Optimization -- RFO/linear search
 Update second derivatives using D2CorX and points    3    2
 DE=  1.36D-03 DEPred=-3.42D-03 R=-3.98D-01
 Trust test=-3.98D-01 RLast= 6.60D-01 DXMaxT set to 2.52D-01
 ITU= -1  1  0
 Use linear search instead of GDIIS.
     Eigenvalues ---   -0.00087   0.00020   0.00034   0.00047   0.00123
     Eigenvalues ---    0.00177   0.00191   0.00315   0.00339   0.00425
     Eigenvalues ---    0.00514   0.00669   0.00760   0.00823   0.00992
     Eigenvalues ---    0.01103   0.01180   0.01263   0.01406   0.01512
     Eigenvalues ---    0.01543   0.01614   0.01692   0.01808   0.01848
     Eigenvalues ---    0.01963   0.02198   0.02326   0.02446   0.02574
     Eigenvalues ---    0.02722   0.02821   0.02978   0.03116   0.03397
     Eigenvalues ---    0.04279   0.04768   0.04862   0.05215   0.05608
     Eigenvalues ---    0.05712   0.06819   0.07168   0.08841   0.10668
     Eigenvalues ---    0.11707   0.13574   0.19625   0.21088   0.21904
     Eigenvalues ---    0.24008   0.28126   0.33442   0.37416   0.38467
     Eigenvalues ---    0.38987   0.42267   0.42567   0.44989   0.45689
     Eigenvalues ---    0.47747   0.49999   0.51421   0.53627   0.55479
     Eigenvalues ---    0.57095   0.57496   0.57616   0.57815   0.60284
     Eigenvalues ---    0.84829   0.95899
 RFO step:  Lambda=-2.81689553D-03 EMin=-8.67120311D-04
 Quartic linear search produced a step of -0.62459.
 Maximum step size (   0.252) exceeded in Quadratic search.
    -- Step size scaled by   0.490
 Iteration  1 RMS(Cart)=  0.26442445 RMS(Int)=  0.01719100
 Iteration  2 RMS(Cart)=  0.03267189 RMS(Int)=  0.00222067
 Iteration  3 RMS(Cart)=  0.00055238 RMS(Int)=  0.00220707
 Iteration  4 RMS(Cart)=  0.00000220 RMS(Int)=  0.00220707
 Iteration  5 RMS(Cart)=  0.00000001 RMS(Int)=  0.00220707
 Variable       Old X    -DE/DX   Delta X   Delta X   Delta X     New X
                                 (Linear)    (Quad)   (Total)
    R1        2.30195  -0.01194  -0.01129   0.00882  -0.00247   2.29949
    R2        2.47271  -0.00539  -0.02344   0.00308  -0.02080   2.45191
    R3        2.91247   0.00432   0.01868  -0.00483   0.01385   2.92631
    R4        1.84896   0.03145   0.07688   0.02269   0.09930   1.94826
    R5        2.99091   0.00234  -0.11999  -0.04914  -0.16936   2.82155
    R6        2.53949  -0.00176  -0.00359   0.00161  -0.00198   2.53751
    R7        2.53436  -0.00178  -0.00045   0.00198   0.00148   2.53584
    R8        2.51573  -0.00007   0.00105  -0.00166  -0.00061   2.51512
    R9        1.85064  -0.00175  -0.00458   0.00217  -0.00228   1.84836
   R10        1.81742  -0.00102  -0.00212   0.00061  -0.00150   1.81591
   R11        3.26040  -0.00022  -0.03160   0.00693  -0.02492   3.23548
   R12        3.42693   0.00000  -0.00808  -0.00538  -0.01302   3.41391
   R13        1.84203  -0.00049   0.00226   0.00228   0.00473   1.84676
   R14        1.83855   0.00076   0.00676   0.00042   0.00847   1.84702
   R15        3.56377   0.00014  -0.10604   0.00219  -0.10411   3.45965
   R16        3.56181  -0.00005  -0.11201   0.03361  -0.07706   3.48476
   R17        1.88236  -0.00275  -0.00301   0.00294   0.00096   1.88332
   R18        1.81698  -0.00158  -0.00280   0.00112  -0.00168   1.81530
   R19        3.12492  -0.00016  -0.02748  -0.01427  -0.04112   3.08381
   R20        1.81727  -0.00181  -0.00315   0.00109  -0.00206   1.81521
   R21        1.86617  -0.00179  -0.00034   0.00073  -0.00007   1.86610
   R22        3.50855  -0.00080  -0.02930   0.05542   0.02552   3.53407
   R23        1.83325  -0.00265  -0.00015   0.00631   0.00616   1.83941
   R24        1.84772  -0.00334  -0.00824  -0.00105  -0.01027   1.83745
   R25        3.18272  -0.00053  -0.04578  -0.00607  -0.05275   3.12997
   R26        1.81590  -0.00172  -0.00335   0.00064  -0.00271   1.81319
   R27        1.87854  -0.00217  -0.00067   0.00202   0.00061   1.87915
    A1        2.22069   0.00152   0.01959   0.00085   0.02045   2.24114
    A2        2.11692  -0.00074  -0.01106  -0.00344  -0.01449   2.10243
    A3        1.94534  -0.00077  -0.00840   0.00259  -0.00578   1.93956
    A4        1.89718   0.01105   0.07207   0.00615   0.07819   1.97537
    A5        1.91205   0.00339   0.01379  -0.00408   0.00977   1.92182
    A6        1.93320   0.00235   0.00216  -0.00652  -0.00429   1.92892
    A7        1.92490   0.00413   0.01301  -0.00052   0.01256   1.93745
    A8        1.89644  -0.00329  -0.01053   0.00381  -0.00671   1.88973
    A9        1.89846  -0.00341  -0.00955   0.00346  -0.00600   1.89247
   A10        1.89818  -0.00343  -0.01009   0.00414  -0.00591   1.89227
   A11        1.84022   0.00047   0.00814  -0.00068   0.00841   1.84864
   A12        1.85558  -0.00070  -0.02788   0.00886  -0.01923   1.83636
   A13        2.03628   0.00006  -0.01102   0.02229   0.01171   2.04799
   A14        2.77383   0.00066   0.03924   0.00911   0.04881   2.82264
   A15        1.97803   0.00086   0.02233   0.03288   0.04935   2.02738
   A16        1.94256   0.00104  -0.01820   0.08041   0.05949   2.00204
   A17        1.82500  -0.00091   0.00772  -0.00007   0.00540   1.83041
   A18        2.82428  -0.00078   0.01562   0.03694   0.05611   2.88039
   A19        1.59197  -0.00005  -0.01989   0.02765   0.00873   1.60071
   A20        1.85364  -0.00006  -0.00875   0.02386   0.01581   1.86945
   A21        2.31193  -0.00023   0.04651  -0.06845  -0.02259   2.28934
   A22        1.71675   0.00006  -0.02770   0.01646  -0.00900   1.70775
   A23        2.00491   0.00016  -0.00402   0.01688   0.01207   2.01698
   A24        1.88673   0.00017  -0.01004   0.00825  -0.00105   1.88568
   A25        2.09249  -0.00033   0.02378  -0.00018   0.02707   2.11956
   A26        1.77624   0.00066  -0.02750   0.02472  -0.00204   1.77420
   A27        1.58658  -0.00034  -0.05520  -0.08950  -0.14383   1.44275
   A28        1.88594  -0.00034  -0.00841   0.00849  -0.00226   1.88367
   A29        2.19437   0.00072   0.07595   0.01572   0.09177   2.28614
   A30        1.87360  -0.00033  -0.03566   0.03882  -0.00100   1.87261
   A31        1.81244  -0.00031   0.01519   0.00503   0.01966   1.83211
   A32        1.82134  -0.00010  -0.03180   0.05217   0.02088   1.84222
   A33        1.89416   0.00032   0.03900   0.05210   0.08065   1.97481
   A34        2.17367   0.00101   0.05633   0.02632   0.08554   2.25921
   A35        2.01003  -0.00063  -0.05720   0.00344  -0.05731   1.95272
   A36        1.87584  -0.00043  -0.00625   0.01024   0.00509   1.88092
   A37        3.13409   0.00354   0.06548   0.05642   0.12082   3.25492
   A38        3.03703   0.00135   0.04373   0.08814   0.13109   3.16811
   A39        3.02289   0.00049  -0.00741  -0.04646  -0.05234   2.97055
   A40        2.91849   0.00063   0.02482  -0.04041  -0.01757   2.90092
   A41        3.00889  -0.00095  -0.04842  -0.01503  -0.05990   2.94899
   A42        3.08818   0.00055   0.00339  -0.00794  -0.00142   3.08676
   A43        3.23101   0.00093  -0.02858  -0.03601  -0.06374   3.16728
   A44        2.88215  -0.00056   0.02685  -0.03288  -0.00095   2.88120
   A45        2.95013  -0.00034   0.03474  -0.03574  -0.00373   2.94640
   A46        3.27221   0.00061  -0.01121  -0.01156  -0.02052   3.25169
   A47        3.40846  -0.00069  -0.03145   0.03975   0.01640   3.42486
   A48        3.19195   0.00022   0.00376   0.01797   0.02864   3.22058
    D1       -0.09514   0.00018   0.08594   0.04588   0.13187   0.03673
    D2        3.06972   0.00011   0.07460   0.04609   0.12089  -3.09257
    D3       -1.95043  -0.00039  -0.04562  -0.04230  -0.08787  -2.03831
    D4        2.24096   0.00005  -0.04280  -0.04032  -0.08309   2.15788
    D5        0.13868   0.00009  -0.04018  -0.04092  -0.08111   0.05757
    D6        1.16948  -0.00029  -0.03495  -0.04244  -0.07737   1.09211
    D7       -0.92231   0.00015  -0.03214  -0.04046  -0.07258  -0.99489
    D8       -3.02460   0.00020  -0.02951  -0.04106  -0.07060  -3.09520
    D9        0.13113  -0.00012   0.03202   0.07732   0.11486   0.24599
   D10       -1.90742  -0.00079   0.00044  -0.01619  -0.02109  -1.92851
   D11       -1.46974   0.00011   0.05760  -0.00675   0.05095  -1.41878
   D12        0.70274   0.00007   0.03458   0.02375   0.05886   0.76160
   D13        0.25981   0.00009  -0.01942  -0.01600  -0.03602   0.22379
   D14        2.46337   0.00027  -0.00864  -0.00802  -0.01383   2.44954
   D15       -1.34240   0.00026   0.04127   0.07387   0.11512  -1.22728
   D16        2.25288   0.00024  -0.02804  -0.00373  -0.03335   2.21953
   D17       -1.82675   0.00041  -0.01727   0.00425  -0.01116  -1.83791
   D18        0.65067   0.00040   0.03264   0.08614   0.11779   0.76846
   D19       -1.16026   0.00015   0.00638   0.00349   0.00915  -1.15112
   D20        0.56884   0.00020  -0.02851   0.03052   0.00356   0.57240
   D21        2.92147   0.00013   0.00318  -0.00645  -0.00330   2.91818
   D22       -2.43851  -0.00061  -0.00749  -0.07743  -0.08209  -2.52060
   D23       -0.31990   0.00055  -0.01173   0.03993   0.02909  -0.29081
   D24        2.64891   0.00059  -0.00604   0.02127   0.01672   2.66563
   D25        0.79478   0.00062   0.00376  -0.00358   0.00181   0.79660
   D26       -1.18142   0.00053   0.02855  -0.04538  -0.01627  -1.19769
   D27        0.59469  -0.00034  -0.04154  -0.04929  -0.08923   0.50545
   D28       -1.25944  -0.00031  -0.03175  -0.07414  -0.10414  -1.36358
   D29        3.04754  -0.00040  -0.00695  -0.11594  -0.12223   2.92532
   D30       -2.12218   0.00004   0.03764  -0.07682  -0.03721  -2.15939
   D31       -0.04505  -0.00007   0.01804  -0.04694  -0.02632  -0.07137
   D32        1.83877  -0.00042  -0.02914  -0.02514  -0.05611   1.78265
   D33        1.60917  -0.00003  -0.02177  -0.05906  -0.08054   1.52863
   D34       -0.75300   0.00027  -0.00642  -0.10864  -0.11308  -0.86609
   D35       -3.07499  -0.00009  -0.04723  -0.03310  -0.07890   3.12929
   D36        0.84603   0.00021  -0.03188  -0.08268  -0.11145   0.73457
   D37       -1.00386   0.00012  -0.07164  -0.00885  -0.08103  -1.08489
   D38        2.91715   0.00042  -0.05629  -0.05843  -0.11358   2.80358
   D39        0.90475  -0.00065  -0.03449  -0.05213  -0.08723   0.81752
   D40       -0.96728  -0.00047  -0.00871  -0.11533  -0.12334  -1.09061
   D41       -1.32868   0.00003  -0.03523   0.04335   0.01079  -1.31788
   D42        3.08248   0.00021  -0.00945  -0.01985  -0.02531   3.05717
   D43        2.67323  -0.00008  -0.07702  -0.05268  -0.13254   2.54068
   D44        0.80120   0.00010  -0.05124  -0.11588  -0.16865   0.63255
   D45       -1.84828   0.00057   0.04884   0.14474   0.19237  -1.65590
   D46        1.91245   0.00031   0.03494   0.08649   0.12193   2.03438
   D47        0.06370   0.00035   0.06538   0.18916   0.25516   0.31886
   D48       -2.45876   0.00009   0.05148   0.13090   0.18472  -2.27404
         Item               Value     Threshold  Converged?
 Maximum Force            0.031454     0.000015     NO 
 RMS     Force            0.003451     0.000010     NO 
 Maximum Displacement     0.855877     0.000060     NO 
 RMS     Displacement     0.272996     0.000040     NO 
 Predicted change in Energy=-2.185750D-03
 GradGradGradGradGradGradGradGradGradGradGradGradGradGradGradGradGradGrad

                          Input orientation:                          
 ---------------------------------------------------------------------
 Center     Atomic      Atomic             Coordinates (Angstroms)
 Number     Number       Type             X           Y           Z
 ---------------------------------------------------------------------
      1          6           0        1.341417    0.975576   -0.206431
      2          8           0        0.397754    1.633707    0.189872
      3          8           0        1.324675   -0.142450   -0.864633
      4          1           0        0.372162   -0.467788   -1.087762
      5          6           0        2.792637    1.455366    0.042023
      6          9           0        3.404946    1.699373   -1.127859
      7          9           0        3.493223    0.515900    0.695706
      8          9           0        2.808644    2.571899    0.766253
      9          8           0       -4.438318   -2.148774   -0.585780
     10          1           0       -3.617576   -2.663016   -0.449244
     11          1           0       -4.938786   -2.229472    0.230567
     12          8           0       -0.932594   -1.052915   -1.517395
     13          1           0       -1.710265   -0.464428   -1.454514
     14          1           0       -1.193186   -1.864961   -1.039916
     15          8           0       -1.950811   -3.127844    0.069886
     16          1           0       -1.775333   -2.669538    0.937293
     17          1           0       -1.509366   -3.980795    0.089428
     18          8           0       -3.387148    0.231594   -1.219281
     19          1           0       -3.828749    0.721629   -1.917527
     20          1           0       -3.916863   -0.581589   -1.036823
     21          8           0       -2.104987    0.840112    1.204137
     22          1           0       -1.255088    1.202417    0.897773
     23          1           0       -2.662292    0.799686    0.408388
     24          8           0       -1.516140   -1.574212    2.118865
     25          1           0       -1.693176   -1.639008    3.059663
     26          1           0       -1.752062   -0.652898    1.828419
 ---------------------------------------------------------------------
                    Distance matrix (angstroms):
                    1          2          3          4          5
     1  C    0.000000
     2  O    1.216836   0.000000
     3  O    1.297494   2.264044   0.000000
     4  H    1.949230   2.459529   1.030976   0.000000
     5  C    1.548537   2.406060   2.351585   3.291448   0.000000
     6  F    2.372987   3.283889   2.790901   3.727730   1.342791
     7  F    2.378114   3.329758   2.751488   3.726852   1.341909
     8  F    2.376367   2.650436   3.497091   4.314339   1.330944
     9  O    6.581094   6.188407   6.108615   5.120392   8.103744
    10  H    6.155478   5.915502   5.563420   4.598341   7.635000
    11  H    7.064294   6.588207   6.692239   5.748713   8.566708
    12  O    3.317307   3.450003   2.519981   1.493100   4.754009
    13  H    3.597788   3.398517   3.108454   2.114478   5.118726
    14  H    3.897121   4.035361   3.055714   2.098737   5.299240
    15  O    5.268128   5.310605   4.529317   3.716484   6.595975
    16  H    4.930425   4.878407   4.386703   3.682430   6.219541
    17  H    5.725391   5.930415   4.865687   4.155376   6.932627
    18  O    4.892719   4.275175   4.739932   3.826075   6.424815
    19  H    5.451876   4.810026   5.330384   4.444196   6.944131
    20  H    5.546514   5.002823   5.262719   4.290837   7.094398
    21  O    3.726359   2.814647   4.124053   3.619347   5.071071
    22  H    2.830646   1.849060   3.401458   3.062658   4.144920
    23  H    4.054457   3.179186   4.290001   3.612876   5.506395
    24  O    4.480407   4.204135   4.361357   3.882309   5.661905
    25  H    5.168381   4.828907   5.171770   4.778966   6.229270
    26  H    4.045015   3.540495   4.120606   3.612576   5.318860
                    6          7          8          9         10
     6  F    0.000000
     7  F    2.175728   0.000000
     8  F    2.168995   2.168123   0.000000
     9  O    8.753220   8.464753   8.753925   0.000000
    10  H    8.294984   7.872730   8.377235   0.978112   0.000000
    11  H    9.321964   8.879877   9.130324   0.960939   1.547805
    12  O    5.151803   5.191036   5.687811   3.789315   3.307944
    13  H    5.563642   5.714961   5.879764   3.321746   3.079316
    14  H    5.818507   5.535641   6.242005   3.289022   2.619819
    15  O    7.308950   6.580732   7.458178   2.752484   1.806562
    16  H    7.084315   6.161418   6.965254   3.111661   2.305729
    17  H    7.608979   6.753795   7.876618   3.520080   2.543867
    18  O    6.949480   7.147553   6.914277   2.678140   3.004134
    19  H    7.342064   7.777056   7.394672   3.222474   3.695439
    20  H    7.669417   7.688662   7.643823   1.712140   2.183382
    21  O    6.044493   5.630592   5.228250   4.193051   4.158545
    22  H    5.105494   4.801937   4.290303   4.854314   4.726243
    23  H    6.323043   6.168748   5.761940   3.582744   3.693021
    24  O    6.743490   5.611388   6.141951   4.022978   3.492379
    25  H    7.393982   6.093493   6.577070   4.591832   4.130900
    26  H    6.392768   5.492007   5.685733   3.909216   3.564893
                   11         12         13         14         15
    11  H    0.000000
    12  O    4.526503   0.000000
    13  H    4.047003   0.977262   0.000000
    14  H    3.971966   0.977401   1.549436   0.000000
    15  O    3.124242   2.803847   3.078221   1.844053   0.000000
    16  H    3.271170   3.057642   3.253841   2.212600   0.996610
    17  H    3.853307   3.389252   3.845641   2.419120   0.960614
    18  O    3.250614   2.786336   1.830770   3.039931   3.874383
    19  H    3.815166   3.420062   2.471657   3.795634   4.721749
    20  H    2.316490   3.059241   2.248837   3.010892   3.401997
    21  O    4.289592   3.516360   2.987650   3.631056   4.129766
    22  H    5.078647   3.320174   2.918700   3.628674   4.463248
    23  H    3.793395   3.183179   2.444329   3.369896   4.005781
    24  O    3.963526   3.719498   3.746778   3.188532   2.607878
    25  H    4.345851   4.676692   4.664517   4.136133   3.349892
    26  H    3.897939   3.467854   3.288604   3.163666   3.042581
                   16         17         18         19         20
    16  H    0.000000
    17  H    1.583985   0.000000
    18  O    3.957945   4.794060   0.000000
    19  H    4.885338   5.614285   0.960569   0.000000
    20  H    3.583688   4.314984   0.987500   1.575367   0.000000
    21  O    3.535182   4.983822   2.808414   3.567938   3.213414
    22  H    3.906949   5.252025   3.157546   3.844581   3.743045
    23  H    3.619662   4.927877   1.870148   2.603190   2.360192
    24  O    1.631880   3.148063   4.231410   5.187631   4.087437
    25  H    2.360761   3.786826   4.967701   5.908105   4.779552
    26  H    2.204877   3.762697   3.569917   4.498229   3.591805
                   21         22         23         24         25
    21  O    0.000000
    22  H    0.973372   0.000000
    23  H    0.972337   1.543345   0.000000
    24  O    2.648099   3.044484   3.142418   0.000000
    25  H    3.123875   3.597135   3.730371   0.959500   0.000000
    26  H    1.656310   2.134310   2.225984   0.994403   1.578557
                   26
    26  H    0.000000
 Stoichiometry    C2H13F3O8
 Framework group  C1[X(C2H13F3O8)]
 Deg. of freedom    72
 Full point group                 C1      NOp   1
 Largest Abelian subgroup         C1      NOp   1
 Largest concise Abelian subgroup C1      NOp   1
                         Standard orientation:                         
 ---------------------------------------------------------------------
 Center     Atomic      Atomic             Coordinates (Angstroms)
 Number     Number       Type             X           Y           Z
 ---------------------------------------------------------------------
      1          6           0        1.773746    0.231617   -0.152568
      2          8           0        1.250564    1.055597    0.574087
      3          8           0        1.227737   -0.475987   -1.093133
      4          1           0        0.228658   -0.263364   -1.232936
      5          6           0        3.286726   -0.074835   -0.030309
      6          9           0        3.918908    0.259749   -1.166745
      7          9           0        3.485159   -1.383235    0.192025
      8          9           0        3.832711    0.609610    0.972111
      9          8           0       -4.802053    0.230408   -0.416508
     10          1           0       -4.310464   -0.599508   -0.578631
     11          1           0       -5.266538    0.103458    0.415081
     12          8           0       -1.206987   -0.047191   -1.581562
     13          1           0       -1.622034    0.759243   -1.217636
     14          1           0       -1.804588   -0.775842   -1.322230
     15          8           0       -3.038808   -1.880978   -0.512348
     16          1           0       -2.653671   -1.864640    0.406693
     17          1           0       -3.042534   -2.791925   -0.817211
     18          8           0       -2.780472    1.984777   -0.505029
     19          1           0       -2.958590    2.820297   -0.944203
     20          1           0       -3.622919    1.470316   -0.477297
     21          8           0       -1.314205    1.126810    1.731294
     22          1           0       -0.399478    1.167544    1.401039
     23          1           0       -1.842567    1.600685    1.066677
     24          8           0       -1.892932   -1.456574    1.791535
     25          1           0       -2.061018   -1.751312    2.689041
     26          1           0       -1.680854   -0.485649    1.825668
 ---------------------------------------------------------------------
 Rotational constants (GHZ):           0.9859086           0.2405785           0.2369523
 Standard basis: 6-31++G(d,p) (6D, 7F)
 There are   325 symmetry adapted cartesian basis functions of A   symmetry.
 There are   325 symmetry adapted basis functions of A   symmetry.
   325 basis functions,   520 primitive gaussians,   325 cartesian basis functions
    58 alpha electrons       58 beta electrons
       nuclear repulsion energy       976.0139386293 Hartrees.
 NAtoms=   26 NActive=   26 NUniq=   26 SFac= 1.00D+00 NAtFMM=   60 NAOKFM=F Big=F
 Integral buffers will be    131072 words long.
 Raffenetti 2 integral format.
 Two-electron integral symmetry is turned on.
 Nuclear repulsion after empirical dispersion term =      976.0003626659 Hartrees.
 One-electron integrals computed using PRISM.
 NBasis=   325 RedAO= T EigKep=  4.01D-05  NBF=   325
 NBsUse=   325 1.00D-06 EigRej= -1.00D+00 NBFU=   325
 Lowest energy guess from the checkpoint file:  "/local_scratch/slurm.5787619/Gau-714026.chk"
 B after Tr=     0.000000   -0.000000   -0.000000
         Rot=    0.996231   -0.085597    0.007526    0.011873 Ang=  -9.95 deg.
 B after Tr=     0.000000   -0.000000   -0.000000
         Rot=    0.982073   -0.188159    0.007346    0.008674 Ang= -21.73 deg.
 Requested convergence on RMS density matrix=1.00D-10 within 128 cycles.
 Requested convergence on MAX density matrix=1.00D-08.
 Requested convergence on             energy=1.00D-08.
 No special actions if energy rises.
 SCF Done:  E(RwB97XD) =  -985.248389822     A.U. after   16 cycles
            NFock= 16  Conv=0.89D-10     -V/T= 2.0083
 Calling FoFJK, ICntrl=      2127 FMM=F ISym2X=0 I1Cent= 0 IOpClX= 0 NMat=1 NMatS=1 NMatT=0.
 ***** Axes restored to original set *****
 -------------------------------------------------------------------
 Center     Atomic                   Forces (Hartrees/Bohr)
 Number     Number              X              Y              Z
 -------------------------------------------------------------------
      1        6          -0.003993160   -0.000002228   -0.000046999
      2        8           0.003362360   -0.002462920   -0.001153186
      3        8          -0.000480390    0.002155191    0.000895215
      4        1           0.001697471    0.000080027    0.000175998
      5        6          -0.000711422   -0.000448659   -0.000495689
      6        9           0.000490183    0.000083396    0.001105377
      7        9           0.000363812    0.000867475   -0.000332713
      8        9           0.000898751   -0.000172444   -0.000115239
      9        8           0.000583249   -0.000063662   -0.000187005
     10        1          -0.000762211   -0.000300974    0.001280236
     11        1          -0.000099346   -0.000004643   -0.000513339
     12        8          -0.002266751   -0.000285051    0.002495460
     13        1           0.000496867   -0.000782777   -0.002752150
     14        1           0.000862216    0.000739994   -0.000950923
     15        8           0.001163693    0.000515536    0.001121374
     16        1          -0.000084995   -0.000606610   -0.001459116
     17        1          -0.000714871    0.000159376   -0.000250786
     18        8          -0.001244073   -0.000514331    0.000557720
     19        1           0.000538196   -0.000046076    0.000492485
     20        1           0.000445379    0.000561015   -0.000504417
     21        8           0.001327317   -0.000610121   -0.000866761
     22        1          -0.001083941    0.000807022    0.000059551
     23        1          -0.000170184    0.000339887    0.000928048
     24        8          -0.000505130    0.000172040    0.000874390
     25        1          -0.000030587    0.000094086   -0.000632856
     26        1          -0.000082432   -0.000274547    0.000275323
 -------------------------------------------------------------------
 Cartesian Forces:  Max     0.003993160 RMS     0.001069968

 GradGradGradGradGradGradGradGradGradGradGradGradGradGradGradGradGradGrad
 Berny optimization.
 Using GEDIIS/GDIIS optimizer.
 FormGI is forming the generalized inverse of G from B-inverse, IUseBI=4.
 Internal  Forces:  Max     0.004315465 RMS     0.000662660
 Search for a local minimum.
 Step number   4 out of a maximum of  156
 All quantities printed in internal units (Hartrees-Bohrs-Radians)
 Mixed Optimization -- En-DIIS/RFO-DIIS
 Update second derivatives using D2CorX and points    2    4
 DE= -1.67D-03 DEPred=-2.19D-03 R= 7.66D-01
 TightC=F SS=  1.41D+00  RLast= 4.88D-01 DXNew= 4.2426D-01 1.4628D+00
 Trust test= 7.66D-01 RLast= 4.88D-01 DXMaxT set to 4.24D-01
 ITU=  1 -1  1  0
 Use linear search instead of GDIIS.
     Eigenvalues ---   -0.00140   0.00020   0.00034   0.00047   0.00122
     Eigenvalues ---    0.00182   0.00206   0.00313   0.00339   0.00414
     Eigenvalues ---    0.00510   0.00664   0.00757   0.00807   0.01033
     Eigenvalues ---    0.01079   0.01191   0.01248   0.01405   0.01461
     Eigenvalues ---    0.01516   0.01560   0.01634   0.01766   0.01834
     Eigenvalues ---    0.01983   0.02209   0.02335   0.02386   0.02534
     Eigenvalues ---    0.02683   0.02793   0.02940   0.03102   0.03390
     Eigenvalues ---    0.04291   0.04767   0.04886   0.05215   0.05590
     Eigenvalues ---    0.05944   0.06782   0.07154   0.08765   0.10763
     Eigenvalues ---    0.11723   0.13577   0.19618   0.21173   0.21902
     Eigenvalues ---    0.23983   0.28045   0.32209   0.37389   0.37953
     Eigenvalues ---    0.38475   0.42199   0.42449   0.44923   0.45482
     Eigenvalues ---    0.47908   0.50044   0.51322   0.53633   0.55724
     Eigenvalues ---    0.57106   0.57535   0.57637   0.57847   0.60552
     Eigenvalues ---    0.83698   0.97663
 RFO step:  Lambda=-1.40368024D-03 EMin=-1.39648298D-03
 I=     1 Eig=   -1.40D-03 Dot1= -4.39D-05
 I=     1 Stepn= -6.00D-01 RXN=   6.00D-01 EDone=F
 Mixed    1 eigenvectors in step.  Raw Step.Grad=  4.39D-05.
 RFO eigenvector is Hessian eigenvector with negative curvature.
 Taking step of  6.00D-01 in eigenvector direction(s).  Step.Grad= -1.77D-04.
 Quartic linear search produced a step of  0.06276.
 Iteration  1 RMS(Cart)=  0.17586702 RMS(Int)=  0.00761878
 Iteration  2 RMS(Cart)=  0.01388101 RMS(Int)=  0.00145803
 Iteration  3 RMS(Cart)=  0.00006113 RMS(Int)=  0.00145735
 Iteration  4 RMS(Cart)=  0.00000027 RMS(Int)=  0.00145735
 Variable       Old X    -DE/DX   Delta X   Delta X   Delta X     New X
                                 (Linear)    (Quad)   (Total)
    R1        2.29949  -0.00432   0.00098  -0.00058   0.00040   2.29989
    R2        2.45191  -0.00235   0.00105  -0.00743  -0.00670   2.44520
    R3        2.92631   0.00110  -0.00101   0.00405   0.00304   2.92935
    R4        1.94826  -0.00011  -0.00149   0.02146   0.01976   1.96802
    R5        2.82155   0.00146   0.00143  -0.05384  -0.05256   2.76899
    R6        2.53751  -0.00072   0.00024  -0.00154  -0.00131   2.53620
    R7        2.53584  -0.00058   0.00014   0.00135   0.00144   2.53728
    R8        2.51512  -0.00020  -0.00014  -0.00175  -0.00189   2.51323
    R9        1.84836  -0.00055   0.00032  -0.00052  -0.00010   1.84826
   R10        1.81591  -0.00038   0.00012  -0.00046  -0.00034   1.81557
   R11        3.23548  -0.00006   0.00161  -0.01243  -0.01095   3.22452
   R12        3.41391  -0.00017  -0.00001  -0.00687  -0.00662   3.40729
   R13        1.84676  -0.00026   0.00007   0.00181   0.00198   1.84873
   R14        1.84702  -0.00094  -0.00015   0.00571   0.00638   1.85340
   R15        3.45965   0.00080   0.00412  -0.05403  -0.05006   3.40959
   R16        3.48476   0.00043   0.00642  -0.04763  -0.04038   3.44438
   R17        1.88332  -0.00122   0.00036   0.00160   0.00229   1.88561
   R18        1.81530  -0.00048   0.00018  -0.00051  -0.00034   1.81496
   R19        3.08381   0.00035   0.00018  -0.02396  -0.02363   3.06017
   R20        1.81521  -0.00063   0.00019  -0.00073  -0.00054   1.81467
   R21        1.86610  -0.00081   0.00003   0.00016  -0.00006   1.86605
   R22        3.53407   0.00028   0.00455   0.01545   0.02000   3.55406
   R23        1.83941  -0.00066   0.00040   0.00408   0.00448   1.84388
   R24        1.83745  -0.00054   0.00018  -0.00539  -0.00552   1.83193
   R25        3.12997   0.00019   0.00129  -0.03481  -0.03415   3.09582
   R26        1.81319  -0.00062   0.00017  -0.00102  -0.00085   1.81234
   R27        1.87915  -0.00013   0.00011   0.00106   0.00061   1.87976
    A1        2.24114   0.00007  -0.00069   0.00910   0.00839   2.24952
    A2        2.10243   0.00003   0.00020  -0.00480  -0.00463   2.09780
    A3        1.93956  -0.00010   0.00048  -0.00421  -0.00370   1.93586
    A4        1.97537   0.00131  -0.00233   0.03463   0.03230   2.00767
    A5        1.92182   0.00127  -0.00077   0.00438   0.00359   1.92541
    A6        1.92892   0.00089  -0.00049  -0.00576  -0.00621   1.92271
    A7        1.93745   0.00110  -0.00052   0.00488   0.00435   1.94181
    A8        1.88973  -0.00115   0.00064  -0.00174  -0.00112   1.88860
    A9        1.89247  -0.00115   0.00058  -0.00113  -0.00057   1.89190
   A10        1.89227  -0.00108   0.00064  -0.00078  -0.00015   1.89212
   A11        1.84864   0.00018  -0.00029   0.00272   0.00225   1.85089
   A12        1.83636  -0.00030   0.00159  -0.00917  -0.00745   1.82891
   A13        2.04799   0.00011   0.00184   0.00339   0.00518   2.05317
   A14        2.82264   0.00037  -0.00088   0.02288   0.02164   2.84428
   A15        2.02738   0.00079   0.00085   0.03174   0.02953   2.05691
   A16        2.00204  -0.00031   0.00556   0.03256   0.03635   2.03840
   A17        1.83041   0.00015  -0.00044   0.00207   0.00211   1.83252
   A18        2.88039  -0.00040   0.00195   0.03510   0.04013   2.92051
   A19        1.60071   0.00006   0.00255   0.00048   0.00425   1.60495
   A20        1.86945  -0.00010   0.00187  -0.00013   0.00119   1.87063
   A21        2.28934  -0.00040  -0.00609  -0.00221  -0.00862   2.28072
   A22        1.70775   0.00034   0.00222   0.00494   0.00752   1.71527
   A23        2.01698  -0.00008   0.00116  -0.00252  -0.00275   2.01423
   A24        1.88568   0.00033   0.00094   0.00134   0.00283   1.88851
   A25        2.11956  -0.00022  -0.00069   0.02249   0.02382   2.14338
   A26        1.77420  -0.00005   0.00263  -0.00933  -0.00716   1.76704
   A27        1.44275   0.00046  -0.00348  -0.09160  -0.09473   1.34802
   A28        1.88367   0.00004   0.00070  -0.00484  -0.00530   1.87837
   A29        2.28614  -0.00031  -0.00187   0.06117   0.05904   2.34519
   A30        1.87261   0.00017   0.00352  -0.00231  -0.00167   1.87093
   A31        1.83211  -0.00007  -0.00029   0.01160   0.01133   1.84343
   A32        1.84222   0.00055   0.00451   0.02819   0.03337   1.87558
   A33        1.97481  -0.00007   0.00114   0.04125   0.03558   2.01038
   A34        2.25921  -0.00000  -0.00029   0.04989   0.05114   2.31035
   A35        1.95272   0.00022   0.00215  -0.03671  -0.03761   1.91511
   A36        1.88092  -0.00006   0.00095   0.00585   0.00860   1.88952
   A37        3.25492   0.00117   0.00100   0.06952   0.07004   3.32496
   A38        3.16811   0.00023   0.00383   0.08151   0.08318   3.25130
   A39        2.97055   0.00084  -0.00254  -0.02442  -0.02723   2.94332
   A40        2.90092   0.00035  -0.00360  -0.00761  -0.01208   2.88884
   A41        2.94899  -0.00027   0.00111  -0.02755  -0.02387   2.92512
   A42        3.08676   0.00007  -0.00043   0.01024   0.01275   3.09951
   A43        3.16728   0.00040  -0.00113  -0.03807  -0.03882   3.12846
   A44        2.88120  -0.00035  -0.00276   0.01971   0.02067   2.90188
   A45        2.94640  -0.00052  -0.00373  -0.00817  -0.01500   2.93140
   A46        3.25169   0.00034  -0.00016  -0.01428  -0.01305   3.23863
   A47        3.42486  -0.00001   0.00419   0.02119   0.03000   3.45486
   A48        3.22058   0.00001   0.00142   0.02297   0.02982   3.25041
    D1        0.03673   0.00022  -0.00036   0.08833   0.08808   0.12481
    D2       -3.09257  -0.00004   0.00009   0.07992   0.08011  -3.01246
    D3       -2.03831  -0.00016  -0.00093  -0.08491  -0.08581  -2.12411
    D4        2.15788  -0.00010  -0.00091  -0.08189  -0.08276   2.07511
    D5        0.05757  -0.00005  -0.00105  -0.08030  -0.08131  -0.02374
    D6        1.09211   0.00007  -0.00134  -0.07715  -0.07853   1.01359
    D7       -0.99489   0.00013  -0.00133  -0.07413  -0.07548  -1.07037
    D8       -3.09520   0.00018  -0.00147  -0.07254  -0.07403   3.11396
    D9        0.24599   0.00095   0.00399   0.07504   0.08191   0.32790
   D10       -1.92851   0.00002  -0.00137  -0.01681  -0.02100  -1.94951
   D11       -1.41878  -0.00018  -0.00259   0.05620   0.05362  -1.36516
   D12        0.76160  -0.00011   0.00022   0.05667   0.05685   0.81845
   D13        0.22379   0.00024  -0.00031  -0.02425  -0.02442   0.19937
   D14        2.44954   0.00011   0.00000  -0.00994  -0.00791   2.44162
   D15       -1.22728  -0.00027   0.00308   0.07289   0.07574  -1.15154
   D16        2.21953   0.00033   0.00072  -0.02521  -0.02494   2.19459
   D17       -1.83791   0.00019   0.00103  -0.01091  -0.00844  -1.84635
   D18        0.76846  -0.00018   0.00411   0.07192   0.07521   0.84367
   D19       -1.15112  -0.00013  -0.00007  -0.01335  -0.01417  -1.16529
   D20        0.57240   0.00025   0.00309  -0.00803  -0.00483   0.56757
   D21        2.91818   0.00020  -0.00053  -0.00859  -0.00884   2.90933
   D22       -2.52060   0.00002  -0.00440  -0.05355  -0.05662  -2.57722
   D23       -0.29081   0.00029   0.00300   0.01403   0.01767  -0.27314
   D24        2.66563   0.00078   0.00166   0.02788   0.02995   2.69558
   D25        0.79660   0.00086  -0.00026   0.02895   0.02972   0.82632
   D26       -1.19769   0.00036  -0.00389   0.01091   0.00739  -1.19030
   D27        0.50545   0.00002  -0.00143  -0.04691  -0.04748   0.45798
   D28       -1.36358   0.00011  -0.00335  -0.04584  -0.04770  -1.41128
   D29        2.92532  -0.00040  -0.00697  -0.06388  -0.07003   2.85528
   D30       -2.15939  -0.00005  -0.00612  -0.01810  -0.02288  -2.18227
   D31       -0.07137  -0.00017  -0.00346  -0.01895  -0.02181  -0.09318
   D32        1.78265   0.00009  -0.00059  -0.03686  -0.03783   1.74483
   D33        1.52863  -0.00031  -0.00287  -0.09920  -0.10287   1.42576
   D34       -0.86609  -0.00026  -0.00645  -0.10800  -0.11308  -0.97916
   D35        3.12929  -0.00011  -0.00021  -0.10067  -0.10037   3.02892
   D36        0.73457  -0.00005  -0.00379  -0.10946  -0.11058   0.62400
   D37       -1.08489   0.00030   0.00211  -0.10508  -0.10325  -1.18814
   D38        2.80358   0.00035  -0.00147  -0.11388  -0.11346   2.69012
   D39        0.81752   0.00055  -0.00201  -0.06149  -0.06470   0.75281
   D40       -1.09061  -0.00002  -0.00687  -0.09841  -0.10554  -1.19615
   D41       -1.31788   0.00043   0.00422  -0.00228   0.00349  -1.31439
   D42        3.05717  -0.00013  -0.00064  -0.03919  -0.03734   3.01983
   D43        2.54068   0.00060  -0.00058  -0.09765  -0.09926   2.44142
   D44        0.63255   0.00004  -0.00544  -0.13456  -0.14010   0.49245
   D45       -1.65590   0.00007   0.00717   0.15408   0.16104  -1.49487
   D46        2.03438  -0.00005   0.00414   0.12060   0.12472   2.15910
   D47        0.31886   0.00027   0.00944   0.20142   0.21101   0.52987
   D48       -2.27404   0.00015   0.00642   0.16794   0.17469  -2.09935
         Item               Value     Threshold  Converged?
 Maximum Force            0.004315     0.000015     NO 
 RMS     Force            0.000663     0.000010     NO 
 Maximum Displacement     0.641053     0.000060     NO 
 RMS     Displacement     0.175463     0.000040     NO 
 Predicted change in Energy=-2.930267D-04
 GradGradGradGradGradGradGradGradGradGradGradGradGradGradGradGradGradGrad

                          Input orientation:                          
 ---------------------------------------------------------------------
 Center     Atomic      Atomic             Coordinates (Angstroms)
 Number     Number       Type             X           Y           Z
 ---------------------------------------------------------------------
      1          6           0        1.428650    1.059738   -0.128593
      2          8           0        0.553419    1.701400    0.422265
      3          8           0        1.334477   -0.062540   -0.765711
      4          1           0        0.362343   -0.407097   -0.909987
      5          6           0        2.890657    1.574997   -0.128374
      6          9           0        3.331206    1.727501   -1.386901
      7          9           0        3.691627    0.694404    0.492725
      8          9           0        2.989357    2.745316    0.495613
      9          8           0       -4.446042   -2.136362   -0.707010
     10          1           0       -3.628865   -2.643819   -0.530070
     11          1           0       -4.996380   -2.238419    0.073868
     12          8           0       -0.903302   -1.014991   -1.329120
     13          1           0       -1.703084   -0.451578   -1.329059
     14          1           0       -1.172512   -1.837836   -0.868280
     15          8           0       -2.010294   -3.145156    0.086299
     16          1           0       -1.905485   -2.748473    0.995861
     17          1           0       -1.576208   -4.001879    0.080772
     18          8           0       -3.363806    0.247655   -1.236869
     19          1           0       -3.761177    0.741516   -1.958213
     20          1           0       -3.907191   -0.564689   -1.095715
     21          8           0       -2.034694    0.693349    1.197247
     22          1           0       -1.157808    0.965686    0.867134
     23          1           0       -2.622502    0.716769    0.426725
     24          8           0       -1.745937   -1.708892    2.227197
     25          1           0       -2.032406   -1.741487    3.141881
     26          1           0       -1.861325   -0.777541    1.897424
 ---------------------------------------------------------------------
                    Distance matrix (angstroms):
                    1          2          3          4          5
     1  C    0.000000
     2  O    1.217048   0.000000
     3  O    1.293946   2.265574   0.000000
     4  H    1.974637   2.501433   1.041431   0.000000
     5  C    1.550147   2.404551   2.347215   3.306355   0.000000
     6  F    2.376755   3.315096   2.752645   3.687561   1.342099
     7  F    2.374989   3.296568   2.777190   3.776909   1.342670
     8  F    2.380465   2.651214   3.494800   4.337583   1.329944
     9  O    6.712796   6.402991   6.141546   5.113915   8.242339
    10  H    6.281399   6.105683   5.599401   4.590970   7.775855
    11  H    7.224946   6.814971   6.746784   5.747837   8.762899
    12  O    3.344214   3.545160   2.496447   1.465287   4.748047
    13  H    3.678717   3.576906   3.113759   2.107983   5.162471
    14  H    3.963473   4.143735   3.073628   2.098698   5.357633
    15  O    5.436328   5.493142   4.627736   3.757521   6.807735
    16  H    5.184914   5.116307   4.562316   3.775889   6.554332
    17  H    5.890074   6.097485   4.970614   4.202623   7.148298
    18  O    4.985518   4.495636   4.732027   3.797334   6.489137
    19  H    5.512085   5.020338   5.294739   4.406984   6.949093
    20  H    5.660856   5.228428   5.275997   4.276477   7.191992
    21  O    3.726506   2.883591   3.971887   3.375975   5.176259
    22  H    2.773100   1.915067   3.151970   2.711743   4.213356
    23  H    4.103394   3.325055   4.205581   3.458204   5.607104
    24  O    4.826289   4.491649   4.599665   3.997679   6.150662
    25  H    5.524652   5.092767   5.424393   4.892142   6.777181
    26  H    4.278350   3.761946   4.220979   3.600484   5.676234
                    6          7          8          9         10
     6  F    0.000000
     7  F    2.174899   0.000000
     8  F    2.167180   2.167818   0.000000
     9  O    8.710757   8.699096   8.975648   0.000000
    10  H    8.263485   8.110453   8.596259   0.978059   0.000000
    11  H    9.338687   9.179236   9.422711   0.960759   1.548932
    12  O    5.045360   5.230155   5.711598   3.767692   3.274180
    13  H    5.485965   5.808192   5.963939   3.278606   3.025381
    14  H    5.767501   5.650170   6.339294   3.291068   2.607233
    15  O    7.378668   6.886168   7.737036   2.753157   1.803059
    16  H    7.289364   6.590464   7.375056   3.119115   2.304226
    17  H    7.685218   7.069290   8.157274   3.512364   2.535913
    18  O    6.858253   7.278064   7.042903   2.671240   2.988385
    19  H    7.183346   7.845611   7.456956   3.211967   3.676627
    20  H    7.598245   7.864509   7.813504   1.706344   2.172603
    21  O    6.044847   5.769499   5.472107   4.177087   4.081874
    22  H    5.080579   4.871427   4.528145   4.786764   4.592039
    23  H    6.305352   6.314514   5.967639   3.570856   3.636176
    24  O    7.116733   6.192845   6.727657   4.010345   3.467280
    25  H    7.830203   6.761372   7.235485   4.560211   4.104401
    26  H    6.635089   5.913974   6.156681   3.912829   3.535522
                   11         12         13         14         15
    11  H    0.000000
    12  O    4.496492   0.000000
    13  H    4.000850   0.978308   0.000000
    14  H    3.958546   0.980776   1.554199   0.000000
    15  O    3.120743   2.786835   3.058264   1.822687   0.000000
    16  H    3.265557   3.068366   3.274438   2.200348   0.997820
    17  H    3.848041   3.370771   3.822088   2.397238   0.960435
    18  O    3.250215   2.767104   1.804279   3.047442   3.885092
    19  H    3.812492   3.412993   2.460702   3.813423   4.727774
    20  H    2.314223   3.046408   2.219309   3.025079   3.413823
    21  O    4.316112   3.252845   2.793393   3.378854   3.996113
    22  H    5.062627   2.968397   2.670061   3.297213   4.270299
    23  H    3.806960   3.006266   2.300683   3.210221   3.924941
    24  O    3.934795   3.720070   3.772219   3.150782   2.591560
    25  H    4.294739   4.668246   4.664935   4.102450   3.362641
    26  H    3.909999   3.374133   3.246765   3.041021   2.984622
                   16         17         18         19         20
    16  H    0.000000
    17  H    1.586454   0.000000
    18  O    4.011056   4.794813   0.000000
    19  H    4.934589   5.606366   0.960281   0.000000
    20  H    3.626353   4.316467   0.987469   1.572067   0.000000
    21  O    3.450129   4.847875   2.808932   3.597220   3.216609
    22  H    3.790853   5.046793   3.131903   3.848424   3.708629
    23  H    3.584123   4.845623   1.880730   2.642939   2.368625
    24  O    1.619375   3.145432   4.294803   5.251985   4.125768
    25  H    2.373927   3.832477   4.990267   5.930001   4.780888
    26  H    2.167796   3.711856   3.623847   4.558828   3.631770
                   21         22         23         24         25
    21  O    0.000000
    22  H    0.975741   0.000000
    23  H    0.969417   1.549596   0.000000
    24  O    2.629627   3.057619   3.145457   0.000000
    25  H    3.116093   3.642551   3.709893   0.959048   0.000000
    26  H    1.638238   2.143659   2.230540   0.994726   1.583393
                   26
    26  H    0.000000
 Stoichiometry    C2H13F3O8
 Framework group  C1[X(C2H13F3O8)]
 Deg. of freedom    72
 Full point group                 C1      NOp   1
 Largest Abelian subgroup         C1      NOp   1
 Largest concise Abelian subgroup C1      NOp   1
                         Standard orientation:                         
 ---------------------------------------------------------------------
 Center     Atomic      Atomic             Coordinates (Angstroms)
 Number     Number       Type             X           Y           Z
 ---------------------------------------------------------------------
      1          6           0        1.858576    0.165335    0.040200
      2          8           0        1.389815    0.649163    1.053797
      3          8           0        1.247130   -0.228372   -1.030045
      4          1           0        0.230142   -0.006553   -1.063362
      5          6           0        3.389077   -0.044735   -0.087834
      6          9           0        3.863078    0.619353   -1.153451
      7          9           0        3.665353   -1.348732   -0.249163
      8          9           0        4.027586    0.389043    0.995167
      9          8           0       -4.822338    0.541612   -0.494067
     10          1           0       -4.348672   -0.245374   -0.830064
     11          1           0       -5.363347    0.233638    0.237725
     12          8           0       -1.167369    0.302702   -1.377034
     13          1           0       -1.601021    1.020139   -0.872737
     14          1           0       -1.801952   -0.444685   -1.351750
     15          8           0       -3.172937   -1.599084   -1.020159
     16          1           0       -2.901659   -1.884755   -0.103400
     17          1           0       -3.200562   -2.378064   -1.581284
     18          8           0       -2.727254    2.120967    0.007718
     19          1           0       -2.832469    3.047979   -0.219700
     20          1           0       -3.594118    1.674586   -0.148446
     21          8           0       -1.374053    0.503330    1.863033
     22          1           0       -0.469904    0.542542    1.498275
     23          1           0       -1.870651    1.198646    1.405108
     24          8           0       -2.278934   -1.920169    1.391034
     25          1           0       -2.556450   -2.360352    2.196636
     26          1           0       -1.931911   -1.019517    1.631619
 ---------------------------------------------------------------------
 Rotational constants (GHZ):           1.0061852           0.2292239           0.2261791
 Standard basis: 6-31++G(d,p) (6D, 7F)
 There are   325 symmetry adapted cartesian basis functions of A   symmetry.
 There are   325 symmetry adapted basis functions of A   symmetry.
   325 basis functions,   520 primitive gaussians,   325 cartesian basis functions
    58 alpha electrons       58 beta electrons
       nuclear repulsion energy       970.6074670926 Hartrees.
 NAtoms=   26 NActive=   26 NUniq=   26 SFac= 1.00D+00 NAtFMM=   60 NAOKFM=F Big=F
 Integral buffers will be    131072 words long.
 Raffenetti 2 integral format.
 Two-electron integral symmetry is turned on.
 Nuclear repulsion after empirical dispersion term =      970.5937161930 Hartrees.
 One-electron integrals computed using PRISM.
 NBasis=   325 RedAO= T EigKep=  4.07D-05  NBF=   325
 NBsUse=   325 1.00D-06 EigRej= -1.00D+00 NBFU=   325
 Initial guess from the checkpoint file:  "/local_scratch/slurm.5787619/Gau-714026.chk"
 B after Tr=    -0.000000   -0.000000    0.000000
         Rot=    0.990006   -0.140727    0.003841    0.008302 Ang= -16.21 deg.
 ExpMin= 3.60D-02 ExpMax= 7.00D+03 ExpMxC= 1.05D+03 IAcc=3 IRadAn=         5 AccDes= 0.00D+00
 Harris functional with IExCor= 4639 and IRadAn=       5 diagonalized for initial guess.
 HarFok:  IExCor= 4639 AccDes= 0.00D+00 IRadAn=         5 IDoV= 1 UseB2=F ITyADJ=14
 ICtDFT=  3500011 ScaDFX=  1.000000  1.000000  1.000000  1.000000
 FoFCou: FMM=F IPFlag=           0 FMFlag=      100000 FMFlg1=           0
         NFxFlg=           0 DoJE=T BraDBF=F KetDBF=T FulRan=T
         wScrn=  0.000000 ICntrl=       500 IOpCl=  0 I1Cent=   200000004 NGrid=           0
         NMat0=    1 NMatS0=      1 NMatT0=    0 NMatD0=    1 NMtDS0=    0 NMtDT0=    0
 Petite list used in FoFCou.
 Requested convergence on RMS density matrix=1.00D-10 within 128 cycles.
 Requested convergence on MAX density matrix=1.00D-08.
 Requested convergence on             energy=1.00D-08.
 No special actions if energy rises.
 SCF Done:  E(RwB97XD) =  -985.246495856     A.U. after   17 cycles
            NFock= 17  Conv=0.46D-10     -V/T= 2.0083
 Calling FoFJK, ICntrl=      2127 FMM=F ISym2X=0 I1Cent= 0 IOpClX= 0 NMat=1 NMatS=1 NMatT=0.
 ***** Axes restored to original set *****
 -------------------------------------------------------------------
 Center     Atomic                   Forces (Hartrees/Bohr)
 Number     Number              X              Y              Z
 -------------------------------------------------------------------
      1        6          -0.001195508    0.003260360    0.001870936
      2        8          -0.001285638   -0.005043806   -0.002350675
      3        8          -0.003438648   -0.001531300   -0.001499252
      4        1           0.006204317    0.001268211    0.000126135
      5        6          -0.001404455   -0.001702644   -0.000103354
      6        9           0.000671929    0.000371517    0.000650870
      7        9           0.000823360    0.000536160   -0.000165992
      8        9           0.000618049    0.000421172    0.000157714
      9        8           0.000580927    0.000371047   -0.000427210
     10        1          -0.000979358   -0.000979296    0.001396998
     11        1          -0.000019182   -0.000170314   -0.000349626
     12        8          -0.004142865   -0.002420393    0.003605074
     13        1           0.001502474   -0.001147396   -0.003769910
     14        1           0.001548256    0.002663744   -0.002291010
     15        8           0.001269515    0.000602450    0.001729876
     16        1          -0.000408837   -0.000952510   -0.001906939
     17        1          -0.000616120   -0.000093545   -0.000253584
     18        8          -0.001981285   -0.000711706    0.000612956
     19        1           0.000896197    0.000645929    0.000283332
     20        1           0.000370260    0.000150932   -0.000197789
     21        8           0.004266433   -0.000864545   -0.000822370
     22        1          -0.001663468    0.004591921    0.002943346
     23        1          -0.001114956    0.001078496   -0.000431949
     24        8           0.000075303   -0.000090879    0.000720547
     25        1           0.000032040    0.000110356   -0.000491169
     26        1          -0.000608742   -0.000363963    0.000963045
 -------------------------------------------------------------------
 Cartesian Forces:  Max     0.006204317 RMS     0.001821528

 GradGradGradGradGradGradGradGradGradGradGradGradGradGradGradGradGradGrad
 Berny optimization.
 Using GEDIIS/GDIIS optimizer.
 FormGI is forming the generalized inverse of G from B-inverse, IUseBI=4.
 Internal  Forces:  Max     0.014792118 RMS     0.002339272
 Search for a local minimum.
 Step number   5 out of a maximum of  156
 All quantities printed in internal units (Hartrees-Bohrs-Radians)
 Mixed Optimization -- RFO/linear search
 Update second derivatives using D2CorX and points    2    5    4
 ITU=  0  1 -1  1  0
 Use linear search instead of GDIIS.
     Eigenvalues ---    0.00019   0.00034   0.00047   0.00098   0.00129
     Eigenvalues ---    0.00183   0.00309   0.00337   0.00372   0.00496
     Eigenvalues ---    0.00615   0.00671   0.00759   0.01021   0.01061
     Eigenvalues ---    0.01104   0.01196   0.01329   0.01408   0.01474
     Eigenvalues ---    0.01489   0.01552   0.01638   0.01776   0.01848
     Eigenvalues ---    0.02099   0.02200   0.02356   0.02388   0.02535
     Eigenvalues ---    0.02746   0.02881   0.02980   0.03344   0.04140
     Eigenvalues ---    0.04695   0.04795   0.04960   0.05215   0.05616
     Eigenvalues ---    0.05953   0.06895   0.07126   0.08757   0.11713
     Eigenvalues ---    0.12919   0.13585   0.19604   0.21332   0.21936
     Eigenvalues ---    0.24127   0.28605   0.32290   0.37394   0.38048
     Eigenvalues ---    0.38474   0.42095   0.42548   0.44834   0.45961
     Eigenvalues ---    0.48062   0.49964   0.51340   0.53664   0.55762
     Eigenvalues ---    0.57107   0.57539   0.57640   0.57850   0.60565
     Eigenvalues ---    0.87719   1.00148
 RFO step:  Lambda=-7.59893826D-04 EMin= 1.92784441D-04
 Quartic linear search produced a step of -0.98766.
 Iteration  1 RMS(Cart)=  0.13333666 RMS(Int)=  0.00801368
 Iteration  2 RMS(Cart)=  0.01151971 RMS(Int)=  0.00110241
 Iteration  3 RMS(Cart)=  0.00006691 RMS(Int)=  0.00110182
 Iteration  4 RMS(Cart)=  0.00000010 RMS(Int)=  0.00110182
 Variable       Old X    -DE/DX   Delta X   Delta X   Delta X     New X
                                 (Linear)    (Quad)   (Total)
    R1        2.29989  -0.00280  -0.00039  -0.00608  -0.00647   2.29341
    R2        2.44520  -0.00214   0.00662   0.00146   0.00818   2.45339
    R3        2.92935   0.00057  -0.00300   0.00395   0.00094   2.93029
    R4        1.96802  -0.00631  -0.01951  -0.02133  -0.04076   1.92726
    R5        2.76899  -0.00061   0.05191   0.06104   0.11304   2.88203
    R6        2.53620  -0.00035   0.00129  -0.00070   0.00059   2.53679
    R7        2.53728   0.00014  -0.00142  -0.00122  -0.00264   2.53464
    R8        2.51323   0.00049   0.00187   0.00023   0.00209   2.51532
    R9        1.84826  -0.00048   0.00010   0.00288   0.00225   1.85051
   R10        1.81557  -0.00025   0.00034  -0.00106  -0.00072   1.81485
   R11        3.22452   0.00004   0.01082   0.00837   0.01961   3.24413
   R12        3.40729  -0.00037   0.00654  -0.01218  -0.00648   3.40081
   R13        1.84873  -0.00010  -0.00195  -0.00554  -0.00685   1.84188
   R14        1.85340  -0.00381  -0.00630  -0.00422  -0.01054   1.84286
   R15        3.40959   0.00143   0.04944   0.03890   0.08905   3.49864
   R16        3.44438   0.00005   0.03988   0.02618   0.06588   3.51026
   R17        1.88561  -0.00065  -0.00226  -0.00379  -0.00589   1.87971
   R18        1.81496  -0.00019   0.00033  -0.00105  -0.00071   1.81425
   R19        3.06017   0.00191   0.02334   0.01225   0.03564   3.09582
   R20        1.81467  -0.00025   0.00054  -0.00094  -0.00041   1.81426
   R21        1.86605  -0.00025   0.00006  -0.00370  -0.00304   1.86301
   R22        3.55406   0.00276  -0.01975   0.01708  -0.00290   3.55117
   R23        1.84388  -0.00121  -0.00442  -0.00275  -0.00717   1.83671
   R24        1.83193   0.00307   0.00545  -0.00135   0.00395   1.83588
   R25        3.09582   0.00207   0.03373   0.00148   0.03495   3.13077
   R26        1.81234  -0.00048   0.00084  -0.00116  -0.00032   1.81202
   R27        1.87976   0.00153  -0.00060  -0.00169  -0.00254   1.87722
    A1        2.24952  -0.00764  -0.00829   0.00139  -0.00692   2.24261
    A2        2.09780   0.00380   0.00457   0.00193   0.00648   2.10428
    A3        1.93586   0.00385   0.00366  -0.00332   0.00040   1.93625
    A4        2.00767  -0.01479  -0.03190   0.00178  -0.03020   1.97747
    A5        1.92541   0.00123  -0.00355   0.00284  -0.00070   1.92471
    A6        1.92271   0.00139   0.00613   0.00227   0.00839   1.93110
    A7        1.94181   0.00044  -0.00430   0.00080  -0.00350   1.93831
    A8        1.88860  -0.00119   0.00111  -0.00219  -0.00108   1.88753
    A9        1.89190  -0.00101   0.00056  -0.00233  -0.00176   1.89014
   A10        1.89212  -0.00098   0.00014  -0.00163  -0.00149   1.89063
   A11        1.85089   0.00005  -0.00222   0.00502   0.00279   1.85367
   A12        1.82891   0.00005   0.00736  -0.00403   0.00185   1.83076
   A13        2.05317  -0.00012  -0.00512   0.01139   0.00693   2.06010
   A14        2.84428   0.00028  -0.02137   0.02337  -0.00119   2.84309
   A15        2.05691  -0.00071  -0.02917   0.00887  -0.01822   2.03869
   A16        2.03840  -0.00268  -0.03590   0.01498  -0.02064   2.01776
   A17        1.83252   0.00219  -0.00208   0.00183   0.00012   1.83264
   A18        2.92051  -0.00091  -0.03963   0.00109  -0.04084   2.87967
   A19        1.60495  -0.00008  -0.00419   0.01747   0.01138   1.61633
   A20        1.87063  -0.00062  -0.00117   0.01589   0.01481   1.88545
   A21        2.28072  -0.00017   0.00851  -0.06056  -0.05114   2.22959
   A22        1.71527   0.00007  -0.00743   0.02457   0.01755   1.73282
   A23        2.01423  -0.00005   0.00272   0.02424   0.02799   2.04222
   A24        1.88851   0.00078  -0.00279   0.00340  -0.00118   1.88733
   A25        2.14338  -0.00046  -0.02353  -0.01332  -0.03625   2.10713
   A26        1.76704  -0.00160   0.00707   0.00105   0.00566   1.77270
   A27        1.34802   0.00240   0.09356   0.01178   0.10644   1.45447
   A28        1.87837   0.00045   0.00524   0.00518   0.01037   1.88874
   A29        2.34519  -0.00187  -0.05831  -0.03064  -0.08940   2.25579
   A30        1.87093   0.00118   0.00165   0.03156   0.03459   1.90552
   A31        1.84343   0.00181  -0.01119   0.00016  -0.00938   1.83405
   A32        1.87558   0.00146  -0.03295   0.05277   0.01885   1.89443
   A33        2.01038  -0.00285  -0.03514  -0.00689  -0.03884   1.97155
   A34        2.31035  -0.00180  -0.05051   0.01383  -0.03689   2.27346
   A35        1.91511   0.00246   0.03714  -0.01112   0.02771   1.94282
   A36        1.88952  -0.00034  -0.00849   0.00492  -0.00508   1.88445
   A37        3.32496  -0.01042  -0.06918  -0.00173  -0.07103   3.25393
   A38        3.25130  -0.00269  -0.08216   0.03565  -0.04531   3.20599
   A39        2.94332   0.00250   0.02689   0.01408   0.04063   2.98395
   A40        2.88884   0.00079   0.01193  -0.00419   0.00831   2.89714
   A41        2.92512   0.00208   0.02358  -0.01803   0.00757   2.93269
   A42        3.09951  -0.00063  -0.01259   0.02462   0.00948   3.10900
   A43        3.12846  -0.00117   0.03834  -0.00532   0.03318   3.16163
   A44        2.90188  -0.00287  -0.02042  -0.01371  -0.03514   2.86674
   A45        2.93140  -0.00144   0.01482  -0.00781   0.01121   2.94260
   A46        3.23863  -0.00011   0.01289   0.01367   0.02536   3.26399
   A47        3.45486   0.00059  -0.02963  -0.00851  -0.04079   3.41407
   A48        3.25041  -0.00030  -0.02946   0.02532  -0.00717   3.24323
    D1        0.12481  -0.00019  -0.08699  -0.00168  -0.08872   0.03609
    D2       -3.01246  -0.00104  -0.07912  -0.00345  -0.08262  -3.09507
    D3       -2.12411  -0.00014   0.08475   0.01430   0.09905  -2.02507
    D4        2.07511  -0.00033   0.08174   0.01379   0.09550   2.17061
    D5       -0.02374  -0.00031   0.08031   0.01380   0.09409   0.07035
    D6        1.01359   0.00059   0.07756   0.01589   0.09346   1.10704
    D7       -1.07037   0.00041   0.07455   0.01538   0.08991  -0.98046
    D8        3.11396   0.00043   0.07312   0.01539   0.08850  -3.08073
    D9        0.32790   0.00008  -0.08090   0.09466   0.01337   0.34128
   D10       -1.94951   0.00453   0.02074   0.06560   0.08677  -1.86274
   D11       -1.36516  -0.00060  -0.05296  -0.13469  -0.18698  -1.55214
   D12        0.81845  -0.00070  -0.05614  -0.12095  -0.17640   0.64204
   D13        0.19937   0.00095   0.02411   0.07942   0.10494   0.30431
   D14        2.44162  -0.00032   0.00782   0.06883   0.07728   2.51890
   D15       -1.15154  -0.00126  -0.07480   0.06778  -0.00721  -1.15875
   D16        2.19459   0.00116   0.02464   0.08733   0.11285   2.30743
   D17       -1.84635  -0.00011   0.00834   0.07674   0.08519  -1.76116
   D18        0.84367  -0.00105  -0.07428   0.07569   0.00070   0.84437
   D19       -1.16529  -0.00033   0.01399   0.07117   0.08536  -1.07992
   D20        0.56757  -0.00033   0.00477   0.10389   0.10902   0.67659
   D21        2.90933  -0.00004   0.00873   0.05724   0.06680   2.97613
   D22       -2.57722   0.00195   0.05592   0.06086   0.11658  -2.46064
   D23       -0.27314  -0.00032  -0.01745   0.09109   0.07362  -0.19952
   D24        2.69558  -0.00009  -0.02958   0.03568   0.00548   2.70106
   D25        0.82632   0.00058  -0.02935   0.01863  -0.01157   0.81474
   D26       -1.19030  -0.00051  -0.00730  -0.01810  -0.02564  -1.21595
   D27        0.45798   0.00098   0.04689   0.01487   0.05985   0.51782
   D28       -1.41128   0.00164   0.04712  -0.00218   0.04279  -1.36849
   D29        2.85528   0.00056   0.06917  -0.03892   0.02872   2.88400
   D30       -2.18227   0.00023   0.02260  -0.15002  -0.12652  -2.30879
   D31       -0.09318  -0.00081   0.02154  -0.15018  -0.12939  -0.22257
   D32        1.74483   0.00105   0.03736  -0.11599  -0.07753   1.66730
   D33        1.42576  -0.00089   0.10160  -0.06781   0.03468   1.46044
   D34       -0.97916  -0.00091   0.11168  -0.06613   0.04500  -0.93416
   D35        3.02892  -0.00068   0.09913  -0.04251   0.05651   3.08544
   D36        0.62400  -0.00070   0.10921  -0.04084   0.06683   0.69083
   D37       -1.18814   0.00037   0.10198   0.00776   0.11031  -1.07783
   D38        2.69012   0.00035   0.11206   0.00944   0.12063   2.81075
   D39        0.75281   0.00333   0.06390   0.01757   0.08083   0.83365
   D40       -1.19615   0.00133   0.10424  -0.03837   0.06535  -1.13080
   D41       -1.31439   0.00110  -0.00345   0.03765   0.03470  -1.27969
   D42        3.01983  -0.00091   0.03688  -0.01829   0.01921   3.03904
   D43        2.44142   0.00217   0.09804   0.00887   0.10885   2.55027
   D44        0.49245   0.00016   0.13837  -0.04707   0.09336   0.58581
   D45       -1.49487  -0.00199  -0.15905   0.04940  -0.10841  -1.60328
   D46        2.15910  -0.00186  -0.12318   0.04989  -0.07262   2.08649
   D47        0.52987  -0.00036  -0.20840   0.08052  -0.12683   0.40304
   D48       -2.09935  -0.00023  -0.17254   0.08101  -0.09104  -2.19038
         Item               Value     Threshold  Converged?
 Maximum Force            0.014792     0.000015     NO 
 RMS     Force            0.002339     0.000010     NO 
 Maximum Displacement     0.508408     0.000060     NO 
 RMS     Displacement     0.136537     0.000040     NO 
 Predicted change in Energy=-7.461305D-04
 GradGradGradGradGradGradGradGradGradGradGradGradGradGradGradGradGradGrad

                          Input orientation:                          
 ---------------------------------------------------------------------
 Center     Atomic      Atomic             Coordinates (Angstroms)
 Number     Number       Type             X           Y           Z
 ---------------------------------------------------------------------
      1          6           0        1.394260    0.990454   -0.213604
      2          8           0        0.459521    1.606106    0.255558
      3          8           0        1.371826   -0.100810   -0.916570
      4          1           0        0.428681   -0.440590   -1.104051
      5          6           0        2.847821    1.493809   -0.017931
      6          9           0        3.391505    1.817285   -1.201922
      7          9           0        3.606582    0.541070    0.543842
      8          9           0        2.879978    2.570019    0.764651
      9          8           0       -4.441255   -2.184552   -0.663275
     10          1           0       -3.618724   -2.678770   -0.468042
     11          1           0       -5.008571   -2.294592    0.103777
     12          8           0       -0.909087   -1.057758   -1.498283
     13          1           0       -1.691297   -0.478092   -1.451990
     14          1           0       -1.162216   -1.862828   -1.009611
     15          8           0       -1.968067   -3.114890    0.100994
     16          1           0       -1.817755   -2.671303    0.978530
     17          1           0       -1.569742   -3.987743    0.135249
     18          8           0       -3.386925    0.220367   -1.197661
     19          1           0       -3.810572    0.741963   -1.883363
     20          1           0       -3.919180   -0.597934   -1.059765
     21          8           0       -2.107894    0.820809    1.238285
     22          1           0       -1.269144    1.201799    0.928408
     23          1           0       -2.672542    0.776922    0.448937
     24          8           0       -1.617108   -1.596626    2.198622
     25          1           0       -1.858214   -1.658299    3.124641
     26          1           0       -1.799166   -0.668244    1.895683
 ---------------------------------------------------------------------
                    Distance matrix (angstroms):
                    1          2          3          4          5
     1  C    0.000000
     2  O    1.213622   0.000000
     3  O    1.298277   2.262686   0.000000
     4  H    1.942454   2.457326   1.019863   0.000000
     5  C    1.550643   2.406530   2.351367   3.282346   0.000000
     6  F    2.376849   3.281064   2.799932   3.726380   1.342409
     7  F    2.381184   3.334877   2.745715   3.711908   1.341275
     8  F    2.378943   2.654604   3.497765   4.308674   1.331051
     9  O    6.658536   6.263461   6.180457   5.191528   8.190082
    10  H    6.217552   5.959516   5.634948   4.668559   7.709035
    11  H    7.203368   6.718519   6.823727   5.870254   8.722941
    12  O    3.339309   3.470622   2.541005   1.525103   4.776641
    13  H    3.634678   3.447552   3.132369   2.148668   5.152525
    14  H    3.912853   4.032888   3.087836   2.136032   5.322672
    15  O    5.315831   5.310825   4.612482   3.787930   6.666860
    16  H    5.014648   4.899479   4.513565   3.789419   6.333143
    17  H    5.804262   5.951767   4.986722   4.255802   7.041715
    18  O    4.941774   4.339039   4.777853   3.873562   6.471900
    19  H    5.471756   4.853392   5.338745   4.469567   6.955524
    20  H    5.609956   5.075518   5.316237   4.350933   7.159128
    21  O    3.794976   2.859031   4.195382   3.675851   5.156561
    22  H    2.905611   1.898544   3.474975   3.116238   4.234410
    23  H    4.125947   3.245729   4.357974   3.675826   5.586260
    24  O    4.645445   4.283150   4.568984   4.053310   5.865108
    25  H    5.360818   4.925431   5.402807   4.959289   6.477524
    26  H    4.171133   3.600603   4.276207   3.743466   5.470913
                    6          7          8          9         10
     6  F    0.000000
     7  F    2.173172   0.000000
     8  F    2.166951   2.166413   0.000000
     9  O    8.812320   8.582181   8.845642   0.000000
    10  H    8.360407   7.974730   8.444078   0.979247   0.000000
    11  H    9.443181   9.080501   9.291416   0.960378   1.551208
    12  O    5.181583   5.207475   5.713026   3.800409   3.321326
    13  H    5.582667   5.752352   5.924613   3.331118   3.086440
    14  H    5.858037   5.561778   6.255995   3.312937   2.644521
    15  O    7.399254   6.681232   7.500811   2.750690   1.799631
    16  H    7.213750   6.319156   7.041726   3.132922   2.310003
    17  H    7.752442   6.889951   7.949868   3.483494   2.505135
    18  O    6.963999   7.214210   6.974641   2.679704   2.998510
    19  H    7.313726   7.806782   7.424098   3.232780   3.706933
    20  H    7.700624   7.778559   7.719648   1.716719   2.184099
    21  O    6.098439   5.763309   5.306876   4.253551   4.176267
    22  H    5.161277   4.935296   4.371963   4.905417   4.746516
    23  H    6.370272   6.284268   5.843403   3.624319   3.698367
    24  O    6.950158   5.881749   6.296109   4.063486   3.505510
    25  H    7.639267   6.431310   6.774858   4.614906   4.128938
    26  H    6.535755   5.701932   5.801722   3.978453   3.597249
                   11         12         13         14         15
    11  H    0.000000
    12  O    4.571884   0.000000
    13  H    4.089546   0.974683   0.000000
    14  H    4.027469   0.975198   1.546971   0.000000
    15  O    3.149216   2.812635   3.072631   1.857552   0.000000
    16  H    3.329926   3.092541   3.276216   2.244119   0.994702
    17  H    3.833184   3.419021   3.853797   2.447866   0.960057
    18  O    3.263202   2.804222   1.851401   3.053588   3.850142
    19  H    3.821596   3.435971   2.483132   3.816042   4.712517
    20  H    2.327928   3.076426   2.265318   3.033698   3.389582
    21  O    4.405310   3.529158   3.016334   3.626190   4.099110
    22  H    5.185372   3.335277   2.943899   3.627574   4.450495
    23  H    3.874321   3.204293   2.480207   3.372941   3.970334
    24  O    4.046919   3.802470   3.818846   3.251239   2.613109
    25  H    4.410809   4.757407   4.729302   4.197415   3.358000
    26  H    4.019479   3.530294   3.354804   3.205226   3.038998
                   16         17         18         19         20
    16  H    0.000000
    17  H    1.582924   0.000000
    18  O    3.944598   4.773572   0.000000
    19  H    4.879768   5.609478   0.960067   0.000000
    20  H    3.587407   4.294034   0.985863   1.576526   0.000000
    21  O    3.513758   4.962708   2.816075   3.556686   3.251864
    22  H    3.912084   5.258403   3.157273   3.817900   3.770220
    23  H    3.591850   4.900674   1.879197   2.595372   2.391760
    24  O    1.638235   3.158670   4.238921   5.190654   4.112664
    25  H    2.373522   3.800788   4.954658   5.886686   4.783430
    26  H    2.203125   3.764418   3.588786   4.507286   3.637867
                   21         22         23         24         25
    21  O    0.000000
    22  H    0.971946   0.000000
    23  H    0.971506   1.542705   0.000000
    24  O    2.647095   3.092847   3.131944   0.000000
    25  H    3.125165   3.653848   3.708481   0.958878   0.000000
    26  H    1.656733   2.171084   2.223593   0.993383   1.579251
                   26
    26  H    0.000000
 Stoichiometry    C2H13F3O8
 Framework group  C1[X(C2H13F3O8)]
 Deg. of freedom    72
 Full point group                 C1      NOp   1
 Largest Abelian subgroup         C1      NOp   1
 Largest concise Abelian subgroup C1      NOp   1
                         Standard orientation:                         
 ---------------------------------------------------------------------
 Center     Atomic      Atomic             Coordinates (Angstroms)
 Number     Number       Type             X           Y           Z
 ---------------------------------------------------------------------
      1          6           0        1.811978    0.221273   -0.107159
      2          8           0        1.274621    0.892691    0.749184
      3          8           0        1.279327   -0.327657   -1.156197
      4          1           0        0.285299   -0.123357   -1.257640
      5          6           0        3.333904   -0.068630   -0.042399
      6          9           0        3.958090    0.484751   -1.094172
      7          9           0        3.565128   -1.389595   -0.066999
      8          9           0        3.868656    0.429182    1.070220
      9          8           0       -4.833470    0.318787   -0.512876
     10          1           0       -4.334588   -0.502302   -0.702228
     11          1           0       -5.381819    0.128845    0.252344
     12          8           0       -1.188449    0.115416   -1.569081
     13          1           0       -1.610304    0.881246   -1.138325
     14          1           0       -1.784302   -0.635310   -1.389131
     15          8           0       -3.073468   -1.786130   -0.707837
     16          1           0       -2.728227   -1.882576    0.220031
     17          1           0       -3.127349   -2.661182   -1.099107
     18          8           0       -2.783755    2.029474   -0.282598
     19          1           0       -2.920061    2.922805   -0.606801
     20          1           0       -3.635006    1.538871   -0.363872
     21          8           0       -1.356706    0.901677    1.867260
     22          1           0       -0.439041    0.992817    1.560236
     23          1           0       -1.881841    1.449424    1.260605
     24          8           0       -2.042297   -1.648891    1.689285
     25          1           0       -2.278446   -2.006008    2.547276
     26          1           0       -1.772902   -0.701088    1.815400
 ---------------------------------------------------------------------
 Rotational constants (GHZ):           0.9788249           0.2336254           0.2319018
 Standard basis: 6-31++G(d,p) (6D, 7F)
 There are   325 symmetry adapted cartesian basis functions of A   symmetry.
 There are   325 symmetry adapted basis functions of A   symmetry.
   325 basis functions,   520 primitive gaussians,   325 cartesian basis functions
    58 alpha electrons       58 beta electrons
       nuclear repulsion energy       970.1619149178 Hartrees.
 NAtoms=   26 NActive=   26 NUniq=   26 SFac= 1.00D+00 NAtFMM=   60 NAOKFM=F Big=F
 Integral buffers will be    131072 words long.
 Raffenetti 2 integral format.
 Two-electron integral symmetry is turned on.
 Nuclear repulsion after empirical dispersion term =      970.1486172038 Hartrees.
 One-electron integrals computed using PRISM.
 NBasis=   325 RedAO= T EigKep=  4.10D-05  NBF=   325
 NBsUse=   325 1.00D-06 EigRej= -1.00D+00 NBFU=   325
 Lowest energy guess from the checkpoint file:  "/local_scratch/slurm.5787619/Gau-714026.chk"
 B after Tr=    -0.000000   -0.000000    0.000000
         Rot=    0.998068   -0.062005    0.003587    0.001836 Ang=  -7.12 deg.
 B after Tr=    -0.000000    0.000000    0.000000
         Rot=    0.996851    0.079070   -0.000268   -0.006052 Ang=   9.10 deg.
 Requested convergence on RMS density matrix=1.00D-10 within 128 cycles.
 Requested convergence on MAX density matrix=1.00D-08.
 Requested convergence on             energy=1.00D-08.
 No special actions if energy rises.
 SCF Done:  E(RwB97XD) =  -985.248817722     A.U. after   16 cycles
            NFock= 16  Conv=0.43D-10     -V/T= 2.0083
 Calling FoFJK, ICntrl=      2127 FMM=F ISym2X=0 I1Cent= 0 IOpClX= 0 NMat=1 NMatS=1 NMatT=0.
 ***** Axes restored to original set *****
 -------------------------------------------------------------------
 Center     Atomic                   Forces (Hartrees/Bohr)
 Number     Number              X              Y              Z
 -------------------------------------------------------------------
      1        6          -0.001098777   -0.000271314    0.000112668
      2        8           0.000197438   -0.000608253   -0.000397760
      3        8           0.002294880    0.001699831    0.000447750
      4        1          -0.001856751   -0.000837724   -0.000298397
      5        6          -0.000342404   -0.000216173   -0.000080720
      6        9           0.000028693   -0.000051898    0.000258889
      7        9           0.000155205    0.000198618   -0.000041901
      8        9           0.000195682   -0.000031800   -0.000000925
      9        8           0.001049510   -0.000270670   -0.000560897
     10        1          -0.001139050    0.000323368    0.001142531
     11        1          -0.000103067   -0.000081888   -0.000108972
     12        8           0.000152563    0.000071525    0.001583201
     13        1          -0.000759806    0.000045197   -0.001809365
     14        1           0.000176732   -0.000064043   -0.000270001
     15        8           0.000618041    0.000151803    0.000136511
     16        1          -0.000378865   -0.000057710   -0.000408713
     17        1          -0.000039088   -0.000112505   -0.000142257
     18        8           0.000348883    0.000557026    0.000597143
     19        1          -0.000072088   -0.000260390    0.000127277
     20        1          -0.000156554   -0.000203226   -0.000191855
     21        8           0.001169896    0.000820319   -0.000764753
     22        1           0.000234099   -0.000329950    0.000566011
     23        1          -0.000488966   -0.000237796   -0.000036078
     24        8           0.000199153   -0.000236262    0.000061832
     25        1          -0.000149145    0.000198236   -0.000207257
     26        1          -0.000236217   -0.000194322    0.000286038
 -------------------------------------------------------------------
 Cartesian Forces:  Max     0.002294880 RMS     0.000631059

 GradGradGradGradGradGradGradGradGradGradGradGradGradGradGradGradGradGrad
 Berny optimization.
 Using GEDIIS/GDIIS optimizer.
 FormGI is forming the generalized inverse of G from B-inverse, IUseBI=4.
 Internal  Forces:  Max     0.002914766 RMS     0.000520206
 Search for a local minimum.
 Step number   6 out of a maximum of  156
 All quantities printed in internal units (Hartrees-Bohrs-Radians)
 Mixed Optimization -- En-DIIS/RFO-DIIS
 Update second derivatives using D2CorX and points    4    6
 DE= -4.28D-04 DEPred=-7.46D-04 R= 5.73D-01
 TightC=F SS=  1.41D+00  RLast= 4.86D-01 DXNew= 7.1352D-01 1.4590D+00
 Trust test= 5.73D-01 RLast= 4.86D-01 DXMaxT set to 7.14D-01
 ITU=  1  0  1 -1  1  0
 Use linear search instead of GDIIS.
     Eigenvalues ---    0.00019   0.00032   0.00048   0.00094   0.00135
     Eigenvalues ---    0.00180   0.00299   0.00334   0.00372   0.00502
     Eigenvalues ---    0.00615   0.00671   0.00760   0.00998   0.01037
     Eigenvalues ---    0.01101   0.01203   0.01331   0.01413   0.01503
     Eigenvalues ---    0.01545   0.01624   0.01712   0.01795   0.01854
     Eigenvalues ---    0.02109   0.02228   0.02368   0.02403   0.02623
     Eigenvalues ---    0.02757   0.02899   0.03056   0.03371   0.04131
     Eigenvalues ---    0.04708   0.04830   0.04970   0.05260   0.05668
     Eigenvalues ---    0.06085   0.06823   0.07172   0.09070   0.11711
     Eigenvalues ---    0.13242   0.13585   0.19615   0.21315   0.21931
     Eigenvalues ---    0.24130   0.28480   0.33618   0.37216   0.37553
     Eigenvalues ---    0.38469   0.42194   0.42589   0.44836   0.46189
     Eigenvalues ---    0.48007   0.49953   0.51498   0.53630   0.55557
     Eigenvalues ---    0.57105   0.57530   0.57606   0.57813   0.60422
     Eigenvalues ---    0.88083   1.05956
 RFO step:  Lambda=-3.49911771D-04 EMin= 1.93283671D-04
 Quartic linear search produced a step of  0.11617.
 Iteration  1 RMS(Cart)=  0.04311702 RMS(Int)=  0.00161511
 Iteration  2 RMS(Cart)=  0.00141455 RMS(Int)=  0.00048492
 Iteration  3 RMS(Cart)=  0.00000621 RMS(Int)=  0.00048490
 Iteration  4 RMS(Cart)=  0.00000001 RMS(Int)=  0.00048490
 Variable       Old X    -DE/DX   Delta X   Delta X   Delta X     New X
                                 (Linear)    (Quad)   (Total)
    R1        2.29341  -0.00061  -0.00071  -0.00093  -0.00163   2.29178
    R2        2.45339  -0.00094   0.00017  -0.00314  -0.00298   2.45040
    R3        2.93029   0.00002   0.00046   0.00111   0.00158   2.93187
    R4        1.92726   0.00163  -0.00244   0.01390   0.01146   1.93872
    R5        2.88203  -0.00041   0.00703  -0.02368  -0.01666   2.86537
    R6        2.53679  -0.00023  -0.00008  -0.00014  -0.00022   2.53656
    R7        2.53464  -0.00005  -0.00014  -0.00050  -0.00063   2.53401
    R8        2.51532  -0.00002   0.00002   0.00040   0.00042   2.51574
    R9        1.85051  -0.00056   0.00025  -0.00194  -0.00164   1.84887
   R10        1.81485  -0.00002  -0.00012  -0.00042  -0.00054   1.81431
   R11        3.24413   0.00018   0.00101   0.00020   0.00141   3.24554
   R12        3.40081   0.00023  -0.00152   0.00182   0.00030   3.40111
   R13        1.84188  -0.00023  -0.00057   0.00005  -0.00039   1.84149
   R14        1.84286  -0.00028  -0.00048   0.00097   0.00038   1.84324
   R15        3.49864  -0.00079   0.00453  -0.00684  -0.00216   3.49648
   R16        3.51026  -0.00014   0.00296  -0.00894  -0.00612   3.50415
   R17        1.87971  -0.00043  -0.00042  -0.00114  -0.00159   1.87812
   R18        1.81425   0.00008  -0.00012  -0.00006  -0.00019   1.81406
   R19        3.09582   0.00003   0.00140   0.00193   0.00326   3.09907
   R20        1.81426  -0.00020  -0.00011  -0.00029  -0.00040   1.81386
   R21        1.86301   0.00036  -0.00036  -0.00002  -0.00017   1.86284
   R22        3.55117   0.00015   0.00199   0.01036   0.01233   3.56350
   R23        1.83671  -0.00011  -0.00031  -0.00061  -0.00093   1.83578
   R24        1.83588   0.00056  -0.00018  -0.00023  -0.00049   1.83539
   R25        3.13077   0.00023   0.00009   0.00012   0.00007   3.13085
   R26        1.81202  -0.00018  -0.00014  -0.00046  -0.00060   1.81142
   R27        1.87722   0.00000  -0.00022   0.00067   0.00031   1.87753
    A1        2.24261  -0.00062   0.00017  -0.00085  -0.00068   2.24193
    A2        2.10428   0.00038   0.00022  -0.00058  -0.00036   2.10392
    A3        1.93625   0.00024  -0.00038   0.00141   0.00102   1.93727
    A4        1.97747  -0.00291   0.00024  -0.00598  -0.00572   1.97175
    A5        1.92471   0.00011   0.00034  -0.00015   0.00018   1.92489
    A6        1.93110   0.00033   0.00025   0.00243   0.00268   1.93378
    A7        1.93831   0.00025   0.00010   0.00096   0.00106   1.93938
    A8        1.88753  -0.00026  -0.00026  -0.00123  -0.00149   1.88604
    A9        1.89014  -0.00018  -0.00027  -0.00094  -0.00121   1.88893
   A10        1.89063  -0.00028  -0.00019  -0.00121  -0.00140   1.88923
   A11        1.85367  -0.00011   0.00059   0.00270   0.00290   1.85657
   A12        1.83076   0.00021  -0.00065   0.00396   0.00246   1.83322
   A13        2.06010  -0.00002   0.00141   0.00960   0.01112   2.07122
   A14        2.84309   0.00006   0.00238  -0.00553  -0.00556   2.83753
   A15        2.03869  -0.00065   0.00131   0.01442   0.01640   2.05509
   A16        2.01776  -0.00027   0.00183   0.00593   0.00744   2.02520
   A17        1.83264   0.00066   0.00026   0.00268   0.00242   1.83506
   A18        2.87967   0.00019  -0.00008  -0.01108  -0.01196   2.86771
   A19        1.61633   0.00009   0.00182   0.01893   0.02097   1.63730
   A20        1.88545  -0.00025   0.00186  -0.03359  -0.03316   1.85229
   A21        2.22959   0.00013  -0.00694  -0.00559  -0.01260   2.21699
   A22        1.73282  -0.00038   0.00291   0.01865   0.02144   1.75426
   A23        2.04222   0.00021   0.00293   0.01014   0.01321   2.05543
   A24        1.88733   0.00006   0.00019  -0.00092  -0.00141   1.88592
   A25        2.10713   0.00025  -0.00144  -0.00362  -0.00532   2.10181
   A26        1.77270  -0.00000  -0.00017   0.00076   0.00002   1.77272
   A27        1.45447  -0.00053   0.00136   0.00659   0.00852   1.46299
   A28        1.88874  -0.00019   0.00059  -0.00422  -0.00341   1.88533
   A29        2.25579   0.00012  -0.00353  -0.01137  -0.01484   2.24095
   A30        1.90552   0.00033   0.00382   0.01616   0.01969   1.92521
   A31        1.83405   0.00069   0.00023   0.00886   0.00940   1.84345
   A32        1.89443   0.00000   0.00607   0.01779   0.02409   1.91852
   A33        1.97155  -0.00052  -0.00038  -0.02162  -0.02296   1.94858
   A34        2.27346   0.00003   0.00166   0.00689   0.00875   2.28221
   A35        1.94282   0.00017  -0.00115   0.00433   0.00212   1.94494
   A36        1.88445  -0.00026   0.00041  -0.00066   0.00031   1.88476
   A37        3.25393  -0.00291  -0.00012  -0.01029  -0.01044   3.24349
   A38        3.20599  -0.00051   0.00440   0.00236   0.00694   3.21292
   A39        2.98395  -0.00059   0.00156   0.01275   0.01406   2.99801
   A40        2.89714  -0.00040  -0.00044   0.00977   0.00867   2.90581
   A41        2.93269   0.00001  -0.00189   0.00549   0.00312   2.93581
   A42        3.10900  -0.00016   0.00258  -0.00289  -0.00129   3.10771
   A43        3.16163  -0.00073  -0.00066   0.00562   0.00504   3.16668
   A44        2.86674  -0.00071  -0.00168   0.00357   0.00135   2.86809
   A45        2.94260   0.00054  -0.00044   0.00325   0.00193   2.94453
   A46        3.26399  -0.00022   0.00143  -0.01474  -0.01290   3.25109
   A47        3.41407   0.00029  -0.00125   0.01020   0.00986   3.42394
   A48        3.24323  -0.00003   0.00263   0.00941   0.01310   3.25633
    D1        0.03609  -0.00008  -0.00007  -0.01874  -0.01883   0.01726
    D2       -3.09507  -0.00018  -0.00029  -0.01638  -0.01669  -3.11176
    D3       -2.02507  -0.00005   0.00154   0.02083   0.02236  -2.00271
    D4        2.17061  -0.00001   0.00148   0.02091   0.02238   2.19299
    D5        0.07035  -0.00004   0.00148   0.02017   0.02165   0.09200
    D6        1.10704   0.00004   0.00173   0.01868   0.02041   1.12746
    D7       -0.98046   0.00007   0.00168   0.01876   0.02044  -0.96003
    D8       -3.08073   0.00004   0.00168   0.01802   0.01970  -3.06102
    D9        0.34128   0.00007   0.01107   0.03208   0.04329   0.38457
   D10       -1.86274   0.00087   0.00764   0.01200   0.01952  -1.84322
   D11       -1.55214  -0.00020  -0.01549  -0.17277  -0.18799  -1.74013
   D12        0.64204  -0.00016  -0.01389  -0.15790  -0.17197   0.47008
   D13        0.30431  -0.00014   0.00935   0.04267   0.05335   0.35767
   D14        2.51890  -0.00006   0.00806   0.03665   0.04538   2.56428
   D15       -1.15875   0.00047   0.00796   0.03349   0.04225  -1.11650
   D16        2.30743  -0.00015   0.01021   0.05867   0.06941   2.37685
   D17       -1.76116  -0.00008   0.00892   0.05265   0.06144  -1.69973
   D18        0.84437   0.00045   0.00882   0.04948   0.05831   0.90268
   D19       -1.07992   0.00027   0.00827   0.13867   0.14712  -0.93280
   D20        0.67659  -0.00013   0.01210   0.16120   0.17256   0.84915
   D21        2.97613  -0.00021   0.00673   0.10872   0.11537   3.09150
   D22       -2.46064   0.00052   0.00697   0.09403   0.10057  -2.36007
   D23       -0.19952   0.00023   0.01061   0.11546   0.12594  -0.07358
   D24        2.70106  -0.00085   0.00412   0.01245   0.01572   2.71678
   D25        0.81474  -0.00058   0.00211   0.04352   0.04573   0.86048
   D26       -1.21595  -0.00057  -0.00212   0.02754   0.02538  -1.19056
   D27        0.51782  -0.00024   0.00144  -0.01329  -0.01330   0.50453
   D28       -1.36849   0.00003  -0.00057   0.01779   0.01672  -1.35177
   D29        2.88400   0.00005  -0.00480   0.00181  -0.00363   2.88037
   D30       -2.30879   0.00000  -0.01736  -0.10967  -0.12668  -2.43547
   D31       -0.22257  -0.00011  -0.01756  -0.11660  -0.13410  -0.35666
   D32        1.66730   0.00013  -0.01340  -0.09896  -0.11246   1.55484
   D33        1.46044   0.00003  -0.00792  -0.07821  -0.08576   1.37468
   D34       -0.93416  -0.00005  -0.00791  -0.08889  -0.09651  -1.03068
   D35        3.08544  -0.00001  -0.00510  -0.05369  -0.05935   3.02608
   D36        0.69083  -0.00010  -0.00508  -0.06437  -0.07010   0.62073
   D37       -1.07783  -0.00016   0.00082  -0.02744  -0.02683  -1.10466
   D38        2.81075  -0.00024   0.00083  -0.03812  -0.03758   2.77317
   D39        0.83365  -0.00022   0.00187  -0.04596  -0.04398   0.78967
   D40       -1.13080  -0.00026  -0.00467  -0.06108  -0.06536  -1.19617
   D41       -1.27969   0.00001   0.00444  -0.04590  -0.04154  -1.32123
   D42        3.03904  -0.00003  -0.00211  -0.06103  -0.06292   2.97612
   D43        2.55027  -0.00047   0.00111  -0.04495  -0.04395   2.50632
   D44        0.58581  -0.00051  -0.00543  -0.06007  -0.06532   0.52049
   D45       -1.60328  -0.00015   0.00611   0.07847   0.08464  -1.51864
   D46        2.08649  -0.00021   0.00605   0.06529   0.07153   2.15801
   D47        0.40304   0.00039   0.00978   0.08618   0.09537   0.49840
   D48       -2.19038   0.00033   0.00972   0.07301   0.08226  -2.10813
         Item               Value     Threshold  Converged?
 Maximum Force            0.002915     0.000015     NO 
 RMS     Force            0.000520     0.000010     NO 
 Maximum Displacement     0.285268     0.000060     NO 
 RMS     Displacement     0.043090     0.000040     NO 
 Predicted change in Energy=-2.316747D-04
 GradGradGradGradGradGradGradGradGradGradGradGradGradGradGradGradGradGrad

                          Input orientation:                          
 ---------------------------------------------------------------------
 Center     Atomic      Atomic             Coordinates (Angstroms)
 Number     Number       Type             X           Y           Z
 ---------------------------------------------------------------------
      1          6           0        1.405948    0.994431   -0.239645
      2          8           0        0.468956    1.600823    0.234821
      3          8           0        1.387330   -0.084606   -0.958503
      4          1           0        0.438055   -0.429851   -1.137971
      5          6           0        2.858230    1.499462   -0.032514
      6          9           0        3.395134    1.866888   -1.206601
      7          9           0        3.627438    0.534770    0.492659
      8          9           0        2.888947    2.548912    0.786021
      9          8           0       -4.430838   -2.206286   -0.670017
     10          1           0       -3.614740   -2.698065   -0.447827
     11          1           0       -5.033468   -2.335269    0.066175
     12          8           0       -0.899009   -1.045970   -1.501002
     13          1           0       -1.686756   -0.473377   -1.466449
     14          1           0       -1.147255   -1.850774   -1.008997
     15          8           0       -1.948713   -3.102093    0.100214
     16          1           0       -1.834103   -2.661197    0.983521
     17          1           0       -1.552214   -3.974940    0.149685
     18          8           0       -3.379892    0.210848   -1.168818
     19          1           0       -3.817315    0.736022   -1.842742
     20          1           0       -3.905181   -0.612530   -1.035144
     21          8           0       -2.063647    0.830359    1.248433
     22          1           0       -1.215974    1.183027    0.930943
     23          1           0       -2.638045    0.786559    0.466471
     24          8           0       -1.705510   -1.601829    2.228781
     25          1           0       -2.009172   -1.662475    3.135949
     26          1           0       -1.835489   -0.665267    1.923666
 ---------------------------------------------------------------------
                    Distance matrix (angstroms):
                    1          2          3          4          5
     1  C    0.000000
     2  O    1.212758   0.000000
     3  O    1.296698   2.260111   0.000000
     4  H    1.942264   2.451357   1.025927   0.000000
     5  C    1.551477   2.406319   2.351654   3.286569   0.000000
     6  F    2.377613   3.272767   2.810900   3.744869   1.342292
     7  F    2.383815   3.343494   2.739997   3.709665   1.340939
     8  F    2.380690   2.656888   3.497662   4.310644   1.331273
     9  O    6.670674   6.270629   6.199663   5.203923   8.201798
    10  H    6.235799   5.968503   5.666715   4.695342   7.726000
    11  H    7.255791   6.767417   6.880559   5.917613   8.774611
    12  O    3.326723   3.448177   2.538872   1.516289   4.769961
    13  H    3.636527   3.441471   3.139929   2.150492   5.158019
    14  H    3.899480   4.009082   3.089663   2.132806   5.312392
    15  O    5.305730   5.289675   4.621178   3.790862   6.655721
    16  H    5.035641   4.901983   4.559376   3.826530   6.353062
    17  H    5.796288   5.931400   5.000370   4.264608   7.032375
    18  O    4.937776   4.326184   4.780997   3.871455   6.470385
    19  H    5.469842   4.841102   5.342624   4.468124   6.958640
    20  H    5.605644   5.064072   5.319328   4.348292   7.156082
    21  O    3.778808   2.834626   4.197257   3.679887   5.129659
    22  H    2.877554   1.870328   3.457469   3.101224   4.198514
    23  H    4.110437   3.220271   4.358110   3.676449   5.564733
    24  O    4.744983   4.354441   4.693229   4.159738   5.963152
    25  H    5.487880   5.020635   5.548912   5.076876   6.612761
    26  H    4.235732   3.646619   4.362411   3.820738   5.526635
                    6          7          8          9         10
     6  F    0.000000
     7  F    2.171633   0.000000
     8  F    2.166085   2.165224   0.000000
     9  O    8.838807   8.590752   8.849362   0.000000
    10  H    8.399576   7.986544   8.446958   0.978382   0.000000
    11  H    9.503653   9.134019   9.334777   0.960093   1.551968
    12  O    5.197218   5.192509   5.701076   3.809289   3.348700
    13  H    5.600890   5.752836   5.928315   3.341745   3.115117
    14  H    5.873105   5.544681   6.234601   3.320123   2.668576
    15  O    7.413180   6.668901   7.470418   2.748940   1.799788
    16  H    7.255695   6.346935   7.035015   3.111939   2.284904
    17  H    7.774492   6.876330   7.917669   3.476569   2.498289
    18  O    6.974588   7.208891   6.970387   2.682503   3.006119
    19  H    7.328230   7.805059   7.427713   3.226278   3.712112
    20  H    7.711778   7.771154   7.711780   1.717466   2.186036
    21  O    6.074527   5.748654   5.262646   4.301774   4.211053
    22  H    5.128263   4.906218   4.328628   4.938205   4.766337
    23  H    6.353387   6.270595   5.809961   3.669173   3.732624
    24  O    7.060483   6.001626   6.357613   4.024402   3.465707
    25  H    7.779503   6.601987   6.873828   4.543740   4.061250
    26  H    6.600742   5.773339   5.826275   3.979670   3.594717
                   11         12         13         14         15
    11  H    0.000000
    12  O    4.605658   0.000000
    13  H    4.125052   0.974476   0.000000
    14  H    4.061204   0.975400   1.548402   0.000000
    15  O    3.178819   2.809522   3.071352   1.854315   0.000000
    16  H    3.344202   3.107445   3.287951   2.258024   0.993859
    17  H    3.848977   3.424955   3.858878   2.453287   0.959959
    18  O    3.277534   2.800842   1.850258   3.043106   3.825479
    19  H    3.815209   3.436392   2.478613   3.809969   4.690190
    20  H    2.335329   3.072778   2.264243   3.023258   3.363738
    21  O    4.498752   3.526526   3.035187   3.622739   4.098267
    22  H    5.263031   3.314099   2.951745   3.601671   4.425977
    23  H    3.955262   3.202087   2.495710   3.369716   3.966225
    24  O    4.036099   3.856255   3.863739   3.294970   2.615480
    25  H    4.361482   4.807687   4.764449   4.237798   3.360333
    26  H    4.057863   3.570754   3.398798   3.237222   3.045639
                   16         17         18         19         20
    16  H    0.000000
    17  H    1.581350   0.000000
    18  O    3.907770   4.753912   0.000000
    19  H    4.843757   5.594070   0.959854   0.000000
    20  H    3.544207   4.271543   0.985773   1.574334   0.000000
    21  O    3.509106   4.955776   2.821240   3.555223   3.269236
    22  H    3.893958   5.227624   3.168070   3.828853   3.784357
    23  H    3.577804   4.894002   1.885723   2.593395   2.412039
    24  O    1.639959   3.158765   4.199170   5.148064   4.058383
    25  H    2.379294   3.804481   4.890729   5.814596   4.700559
    26  H    2.206266   3.765792   3.565981   4.480745   3.611228
                   21         22         23         24         25
    21  O    0.000000
    22  H    0.971455   0.000000
    23  H    0.971244   1.547645   0.000000
    24  O    2.646673   3.111182   3.111230   0.000000
    25  H    3.127284   3.686204   3.676868   0.958563   0.000000
    26  H    1.656772   2.187577   2.208011   0.993547   1.579309
                   26
    26  H    0.000000
 Stoichiometry    C2H13F3O8
 Framework group  C1[X(C2H13F3O8)]
 Deg. of freedom    72
 Full point group                 C1      NOp   1
 Largest Abelian subgroup         C1      NOp   1
 Largest concise Abelian subgroup C1      NOp   1
                         Standard orientation:                         
 ---------------------------------------------------------------------
 Center     Atomic      Atomic             Coordinates (Angstroms)
 Number     Number       Type             X           Y           Z
 ---------------------------------------------------------------------
      1          6           0        1.820109    0.227260   -0.106676
      2          8           0        1.274954    0.847400    0.781589
      3          8           0        1.299548   -0.249018   -1.194610
      4          1           0        0.298953   -0.040908   -1.284199
      5          6           0        3.340089   -0.076210   -0.038493
      6          9           0        3.986500    0.559556   -1.028292
      7          9           0        3.569461   -1.390892   -0.169327
      8          9           0        3.857519    0.323788    1.121057
      9          8           0       -4.835854    0.346760   -0.533012
     10          1           0       -4.344068   -0.474363   -0.735830
     11          1           0       -5.428959    0.135023    0.191675
     12          8           0       -1.171050    0.205547   -1.562555
     13          1           0       -1.600024    0.952638   -1.107100
     14          1           0       -1.766561   -0.554144   -1.422408
     15          8           0       -3.059830   -1.733159   -0.809331
     16          1           0       -2.752545   -1.869017    0.126016
     17          1           0       -3.117061   -2.593351   -1.231605
     18          8           0       -2.777354    2.027593   -0.168047
     19          1           0       -2.918715    2.939666   -0.431602
     20          1           0       -3.626477    1.540950   -0.286018
     21          8           0       -1.324251    0.793033    1.911316
     22          1           0       -0.410001    0.873866    1.592981
     23          1           0       -1.852539    1.374044    1.339780
     24          8           0       -2.143960   -1.708882    1.640430
     25          1           0       -2.440811   -2.073040    2.475960
     26          1           0       -1.821307   -0.783919    1.806185
 ---------------------------------------------------------------------
 Rotational constants (GHZ):           0.9795399           0.2322056           0.2313490
 Standard basis: 6-31++G(d,p) (6D, 7F)
 There are   325 symmetry adapted cartesian basis functions of A   symmetry.
 There are   325 symmetry adapted basis functions of A   symmetry.
   325 basis functions,   520 primitive gaussians,   325 cartesian basis functions
    58 alpha electrons       58 beta electrons
       nuclear repulsion energy       969.5685488238 Hartrees.
 NAtoms=   26 NActive=   26 NUniq=   26 SFac= 1.00D+00 NAtFMM=   60 NAOKFM=F Big=F
 Integral buffers will be    131072 words long.
 Raffenetti 2 integral format.
 Two-electron integral symmetry is turned on.
 Nuclear repulsion after empirical dispersion term =      969.5553064481 Hartrees.
 One-electron integrals computed using PRISM.
 NBasis=   325 RedAO= T EigKep=  4.21D-05  NBF=   325
 NBsUse=   325 1.00D-06 EigRej= -1.00D+00 NBFU=   325
 Initial guess from the checkpoint file:  "/local_scratch/slurm.5787619/Gau-714026.chk"
 B after Tr=    -0.000000   -0.000000   -0.000000
         Rot=    0.999613   -0.027689    0.001980    0.001743 Ang=  -3.19 deg.
 ExpMin= 3.60D-02 ExpMax= 7.00D+03 ExpMxC= 1.05D+03 IAcc=3 IRadAn=         5 AccDes= 0.00D+00
 Harris functional with IExCor= 4639 and IRadAn=       5 diagonalized for initial guess.
 HarFok:  IExCor= 4639 AccDes= 0.00D+00 IRadAn=         5 IDoV= 1 UseB2=F ITyADJ=14
 ICtDFT=  3500011 ScaDFX=  1.000000  1.000000  1.000000  1.000000
 FoFCou: FMM=F IPFlag=           0 FMFlag=      100000 FMFlg1=           0
         NFxFlg=           0 DoJE=T BraDBF=F KetDBF=T FulRan=T
         wScrn=  0.000000 ICntrl=       500 IOpCl=  0 I1Cent=   200000004 NGrid=           0
         NMat0=    1 NMatS0=      1 NMatT0=    0 NMatD0=    1 NMtDS0=    0 NMtDT0=    0
 Petite list used in FoFCou.
 Requested convergence on RMS density matrix=1.00D-10 within 128 cycles.
 Requested convergence on MAX density matrix=1.00D-08.
 Requested convergence on             energy=1.00D-08.
 No special actions if energy rises.
 SCF Done:  E(RwB97XD) =  -985.249024148     A.U. after   15 cycles
            NFock= 15  Conv=0.73D-10     -V/T= 2.0083
 Calling FoFJK, ICntrl=      2127 FMM=F ISym2X=0 I1Cent= 0 IOpClX= 0 NMat=1 NMatS=1 NMatT=0.
 ***** Axes restored to original set *****
 -------------------------------------------------------------------
 Center     Atomic                   Forces (Hartrees/Bohr)
 Number     Number              X              Y              Z
 -------------------------------------------------------------------
      1        6           0.000911354   -0.000107839   -0.000083455
      2        8          -0.000616394    0.000516019    0.000555623
      3        8          -0.000740525   -0.000509554   -0.000477529
      4        1           0.000668125    0.000139384    0.000026982
      5        6           0.000070859    0.000164301    0.000056586
      6        9          -0.000138515   -0.000040255   -0.000245704
      7        9          -0.000066208   -0.000210881    0.000098705
      8        9          -0.000222233   -0.000010717    0.000027555
      9        8           0.000268241   -0.000067340   -0.000472776
     10        1          -0.000067796    0.000155058    0.000566912
     11        1          -0.000255457    0.000023498    0.000041990
     12        8           0.000634327   -0.000410971    0.000950969
     13        1          -0.000816652    0.000271854   -0.001057855
     14        1           0.000090626    0.000101136   -0.000161281
     15        8           0.000134236   -0.000001956    0.000000739
     16        1          -0.000225447    0.000185214    0.000192760
     17        1           0.000137052   -0.000199490   -0.000210734
     18        8           0.000423181    0.000415685    0.000448619
     19        1          -0.000166209   -0.000030682   -0.000095683
     20        1          -0.000176326   -0.000191597   -0.000047276
     21        8          -0.000249079   -0.000234497    0.000521748
     22        1           0.000101025    0.000081282   -0.000261536
     23        1           0.000182235    0.000015322   -0.000359885
     24        8           0.000353473   -0.000175884   -0.000230093
     25        1          -0.000150897    0.000129454    0.000068896
     26        1          -0.000082996   -0.000006545    0.000145724
 -------------------------------------------------------------------
 Cartesian Forces:  Max     0.001057855 RMS     0.000348116

 GradGradGradGradGradGradGradGradGradGradGradGradGradGradGradGradGradGrad
 Berny optimization.
 Using GEDIIS/GDIIS optimizer.
 FormGI is forming the generalized inverse of G from B-inverse, IUseBI=4.
 Internal  Forces:  Max     0.000951357 RMS     0.000181497
 Search for a local minimum.
 Step number   7 out of a maximum of  156
 All quantities printed in internal units (Hartrees-Bohrs-Radians)
 Mixed Optimization -- En-DIIS/RFO-DIIS
 Swapping is turned off.
 Update second derivatives using D2CorX and points    6    7
 DE= -2.06D-04 DEPred=-2.32D-04 R= 8.91D-01
 TightC=F SS=  1.41D+00  RLast= 5.57D-01 DXNew= 1.2000D+00 1.6705D+00
 Trust test= 8.91D-01 RLast= 5.57D-01 DXMaxT set to 1.20D+00
 ITU=  1  1  0  1 -1  1  0
     Eigenvalues ---    0.00020   0.00030   0.00045   0.00091   0.00150
     Eigenvalues ---    0.00190   0.00318   0.00334   0.00377   0.00497
     Eigenvalues ---    0.00612   0.00653   0.00756   0.01006   0.01035
     Eigenvalues ---    0.01121   0.01188   0.01326   0.01413   0.01492
     Eigenvalues ---    0.01538   0.01616   0.01689   0.01776   0.01862
     Eigenvalues ---    0.02089   0.02217   0.02343   0.02398   0.02626
     Eigenvalues ---    0.02747   0.02901   0.03075   0.03357   0.04146
     Eigenvalues ---    0.04705   0.04801   0.04968   0.05223   0.05657
     Eigenvalues ---    0.06050   0.06741   0.07137   0.09140   0.11713
     Eigenvalues ---    0.13496   0.13609   0.19611   0.21334   0.21928
     Eigenvalues ---    0.24128   0.28517   0.34111   0.37397   0.38173
     Eigenvalues ---    0.38472   0.42101   0.42600   0.44845   0.46058
     Eigenvalues ---    0.47995   0.50108   0.51459   0.53698   0.55690
     Eigenvalues ---    0.57115   0.57552   0.57612   0.57822   0.60445
     Eigenvalues ---    0.89315   1.03910
 En-DIIS/RFO-DIIS/Sim-DIIS IScMMF=       -3 using points:     7    6
 RFO step:  Lambda=-1.66906385D-04.
 DidBck=F Rises=F RFO-DIIS coefs:    1.96427   -0.96427
 Iteration  1 RMS(Cart)=  0.05355713 RMS(Int)=  0.00412295
 Iteration  2 RMS(Cart)=  0.00769629 RMS(Int)=  0.00077854
 Iteration  3 RMS(Cart)=  0.00007820 RMS(Int)=  0.00077822
 Iteration  4 RMS(Cart)=  0.00000007 RMS(Int)=  0.00077822
 Variable       Old X    -DE/DX   Delta X   Delta X   Delta X     New X
                                 (Linear)    (Quad)   (Total)
    R1        2.29178   0.00095  -0.00157   0.00214   0.00057   2.29235
    R2        2.45040   0.00048  -0.00288   0.00284  -0.00004   2.45037
    R3        2.93187  -0.00037   0.00152  -0.00283  -0.00131   2.93055
    R4        1.93872  -0.00082   0.01105  -0.00756   0.00349   1.94221
    R5        2.86537  -0.00015  -0.01606   0.00471  -0.01135   2.85402
    R6        2.53656   0.00015  -0.00021   0.00000  -0.00021   2.53635
    R7        2.53401   0.00015  -0.00061   0.00138   0.00077   2.53478
    R8        2.51574   0.00000   0.00040  -0.00076  -0.00035   2.51539
    R9        1.84887   0.00011  -0.00158   0.00228   0.00079   1.84966
   R10        1.81431   0.00019  -0.00052   0.00047  -0.00005   1.81426
   R11        3.24554  -0.00001   0.00136  -0.00527  -0.00371   3.24183
   R12        3.40111   0.00008   0.00029  -0.00483  -0.00455   3.39656
   R13        1.84149   0.00066  -0.00038   0.00078   0.00039   1.84188
   R14        1.84324  -0.00020   0.00037  -0.00028   0.00030   1.84354
   R15        3.49648  -0.00012  -0.00208  -0.00602  -0.00819   3.48829
   R16        3.50415   0.00000  -0.00590  -0.00071  -0.00637   3.49778
   R17        1.87812   0.00015  -0.00154   0.00204   0.00047   1.87859
   R18        1.81406   0.00023  -0.00018   0.00058   0.00040   1.81446
   R19        3.09907  -0.00008   0.00314  -0.01204  -0.00902   3.09005
   R20        1.81386   0.00013  -0.00039   0.00060   0.00022   1.81408
   R21        1.86284   0.00024  -0.00016   0.00004   0.00007   1.86291
   R22        3.56350  -0.00006   0.01189  -0.00590   0.00599   3.56949
   R23        1.83578   0.00020  -0.00089   0.00092   0.00002   1.83581
   R24        1.83539   0.00017  -0.00048   0.00185   0.00129   1.83668
   R25        3.13085   0.00001   0.00007   0.00220   0.00197   3.13282
   R26        1.81142   0.00010  -0.00057   0.00088   0.00030   1.81173
   R27        1.87753  -0.00004   0.00030   0.00030   0.00030   1.87783
    A1        2.24193   0.00024  -0.00066   0.00103   0.00036   2.24229
    A2        2.10392  -0.00015  -0.00035   0.00051   0.00015   2.10407
    A3        1.93727  -0.00009   0.00098  -0.00151  -0.00050   1.93677
    A4        1.97175   0.00016  -0.00551   0.00645   0.00091   1.97266
    A5        1.92489  -0.00031   0.00018   0.00032   0.00050   1.92540
    A6        1.93378  -0.00020   0.00258  -0.00454  -0.00197   1.93181
    A7        1.93938  -0.00028   0.00102  -0.00073   0.00030   1.93967
    A8        1.88604   0.00028  -0.00144   0.00176   0.00033   1.88637
    A9        1.88893   0.00031  -0.00117   0.00180   0.00063   1.88956
   A10        1.88923   0.00024  -0.00135   0.00161   0.00026   1.88949
   A11        1.85657   0.00004   0.00279   0.00319   0.00615   1.86272
   A12        1.83322  -0.00002   0.00237   0.00321   0.00310   1.83632
   A13        2.07122  -0.00002   0.01073   0.00044   0.01141   2.08263
   A14        2.83753   0.00019  -0.00536   0.02385   0.01462   2.85215
   A15        2.05509  -0.00003   0.01582  -0.01075   0.00599   2.06108
   A16        2.02520  -0.00005   0.00717   0.01284   0.01976   2.04496
   A17        1.83506   0.00017   0.00233   0.00221   0.00303   1.83809
   A18        2.86771  -0.00014  -0.01153  -0.00048  -0.01413   2.85358
   A19        1.63730  -0.00006   0.02022  -0.02840  -0.00861   1.62869
   A20        1.85229  -0.00009  -0.03197   0.04123   0.00771   1.86000
   A21        2.21699   0.00004  -0.01215   0.00843  -0.00366   2.21333
   A22        1.75426   0.00007   0.02067   0.00107   0.02223   1.77649
   A23        2.05543  -0.00007   0.01274  -0.03124  -0.01851   2.03692
   A24        1.88592   0.00010  -0.00136   0.00834   0.00636   1.89228
   A25        2.10181   0.00004  -0.00513   0.01614   0.01140   2.11321
   A26        1.77272  -0.00004   0.00001  -0.01286  -0.01471   1.75801
   A27        1.46299  -0.00007   0.00822  -0.00051   0.00889   1.47188
   A28        1.88533  -0.00008  -0.00329   0.00173  -0.00107   1.88426
   A29        2.24095   0.00015  -0.01431   0.00352  -0.01124   2.22971
   A30        1.92521  -0.00003   0.01899  -0.01135   0.00756   1.93278
   A31        1.84345  -0.00022   0.00907  -0.01492  -0.00535   1.83810
   A32        1.91852   0.00002   0.02323  -0.01418   0.00893   1.92744
   A33        1.94858   0.00018  -0.02214   0.02705   0.00412   1.95270
   A34        2.28221   0.00006   0.00844  -0.01633  -0.00802   2.27419
   A35        1.94494  -0.00001   0.00204  -0.02253  -0.02211   1.92283
   A36        1.88476  -0.00010   0.00030  -0.00051  -0.00026   1.88450
   A37        3.24349   0.00002  -0.01006   0.01035   0.00026   3.24375
   A38        3.21292  -0.00004   0.00669   0.01370   0.02129   3.23422
   A39        2.99801  -0.00007   0.01356  -0.02219  -0.00889   2.98912
   A40        2.90581  -0.00005   0.00836  -0.01136  -0.00554   2.90027
   A41        2.93581   0.00006   0.00301   0.02506   0.02817   2.96398
   A42        3.10771  -0.00001  -0.00124   0.00569   0.00327   3.11098
   A43        3.16668  -0.00016   0.00486  -0.01373  -0.00877   3.15791
   A44        2.86809  -0.00006   0.00130   0.02707   0.02739   2.89547
   A45        2.94453   0.00007   0.00186   0.00617   0.00766   2.95219
   A46        3.25109   0.00005  -0.01244   0.00690  -0.00502   3.24607
   A47        3.42394   0.00003   0.00951  -0.02773  -0.01771   3.40623
   A48        3.25633   0.00003   0.01263  -0.00763   0.00600   3.26233
    D1        0.01726   0.00018  -0.01815   0.01520  -0.00298   0.01429
    D2       -3.11176   0.00017  -0.01609   0.01211  -0.00402  -3.11578
    D3       -2.00271  -0.00002   0.02156  -0.05848  -0.03693  -2.03964
    D4        2.19299  -0.00004   0.02158  -0.05797  -0.03640   2.15659
    D5        0.09200  -0.00002   0.02088  -0.05648  -0.03561   0.05639
    D6        1.12746  -0.00001   0.01968  -0.05566  -0.03598   1.09148
    D7       -0.96003  -0.00003   0.01971  -0.05515  -0.03545  -0.99548
    D8       -3.06102  -0.00001   0.01900  -0.05366  -0.03466  -3.09568
    D9        0.38457   0.00035   0.04174   0.06074   0.10240   0.48697
   D10       -1.84322   0.00016   0.01882   0.04827   0.06720  -1.77601
   D11       -1.74013  -0.00001  -0.18127  -0.01217  -0.19325  -1.93339
   D12        0.47008  -0.00002  -0.16582  -0.00807  -0.17445   0.29563
   D13        0.35767   0.00005   0.05145   0.03566   0.08842   0.44609
   D14        2.56428   0.00003   0.04375   0.04729   0.09138   2.65566
   D15       -1.11650   0.00014   0.04074   0.04198   0.08372  -1.03278
   D16        2.37685   0.00005   0.06693   0.04042   0.10777   2.48462
   D17       -1.69973   0.00004   0.05924   0.05205   0.11073  -1.58900
   D18        0.90268   0.00014   0.05623   0.04674   0.10307   1.00575
   D19       -0.93280  -0.00001   0.14186  -0.00136   0.14041  -0.79239
   D20        0.84915   0.00003   0.16639  -0.00367   0.16205   1.01121
   D21        3.09150   0.00012   0.11124   0.06690   0.17786  -3.01383
   D22       -2.36007   0.00004   0.09698   0.03713   0.13359  -2.22648
   D23       -0.07358   0.00011   0.12145   0.04832   0.16946   0.09588
   D24        2.71678  -0.00002   0.01516   0.00737   0.02121   2.73799
   D25        0.86048   0.00008   0.04410  -0.03083   0.01340   0.87387
   D26       -1.19056  -0.00005   0.02448  -0.03299  -0.00824  -1.19880
   D27        0.50453  -0.00005  -0.01282   0.00107  -0.01446   0.49006
   D28       -1.35177   0.00005   0.01612  -0.03712  -0.02228  -1.37405
   D29        2.88037  -0.00008  -0.00350  -0.03929  -0.04391   2.83646
   D30       -2.43547   0.00004  -0.12216  -0.09021  -0.21167  -2.64714
   D31       -0.35666  -0.00007  -0.12931  -0.08902  -0.21833  -0.57499
   D32        1.55484  -0.00011  -0.10844  -0.10016  -0.20851   1.34633
   D33        1.37468  -0.00000  -0.08270   0.00607  -0.07594   1.29874
   D34       -1.03068   0.00011  -0.09307   0.07023  -0.02240  -1.05307
   D35        3.02608  -0.00006  -0.05723  -0.02150  -0.07932   2.94677
   D36        0.62073   0.00005  -0.06760   0.04265  -0.02577   0.59495
   D37       -1.10466  -0.00009  -0.02587  -0.06132  -0.08732  -1.19198
   D38        2.77317   0.00002  -0.03624   0.00284  -0.03378   2.73939
   D39        0.78967   0.00005  -0.04241   0.04074  -0.00079   0.78887
   D40       -1.19617   0.00003  -0.06303   0.04439  -0.01749  -1.21366
   D41       -1.32123  -0.00000  -0.04005   0.01071  -0.02944  -1.35067
   D42        2.97612  -0.00002  -0.06067   0.01436  -0.04615   2.92997
   D43        2.50632   0.00000  -0.04237   0.03100  -0.01178   2.49454
   D44        0.52049  -0.00002  -0.06299   0.03465  -0.02849   0.49201
   D45       -1.51864   0.00005   0.08161  -0.07822   0.00372  -1.51492
   D46        2.15801   0.00010   0.06897  -0.01989   0.04928   2.20729
   D47        0.49840  -0.00011   0.09196  -0.08675   0.00504   0.50344
   D48       -2.10813  -0.00007   0.07932  -0.02842   0.05060  -2.05753
         Item               Value     Threshold  Converged?
 Maximum Force            0.000951     0.000015     NO 
 RMS     Force            0.000181     0.000010     NO 
 Maximum Displacement     0.264161     0.000060     NO 
 RMS     Displacement     0.059353     0.000040     NO 
 Predicted change in Energy=-1.134092D-04
 GradGradGradGradGradGradGradGradGradGradGradGradGradGradGradGradGradGrad

                          Input orientation:                          
 ---------------------------------------------------------------------
 Center     Atomic      Atomic             Coordinates (Angstroms)
 Number     Number       Type             X           Y           Z
 ---------------------------------------------------------------------
      1          6           0        1.422975    1.000833   -0.252956
      2          8           0        0.493159    1.577273    0.271131
      3          8           0        1.398172   -0.062333   -0.994871
      4          1           0        0.448686   -0.426409   -1.143998
      5          6           0        2.871524    1.529964   -0.089693
      6          9           0        3.372473    1.892002   -1.281089
      7          9           0        3.667311    0.581038    0.425547
      8          9           0        2.907904    2.588065    0.717084
      9          8           0       -4.408990   -2.203040   -0.743840
     10          1           0       -3.608318   -2.686862   -0.455940
     11          1           0       -5.079439   -2.354758   -0.073613
     12          8           0       -0.884437   -1.057212   -1.469310
     13          1           0       -1.673522   -0.485104   -1.475745
     14          1           0       -1.141699   -1.845240   -0.954969
     15          8           0       -1.961688   -3.092409    0.139648
     16          1           0       -1.871259   -2.668144    1.034116
     17          1           0       -1.561437   -3.964437    0.175618
     18          8           0       -3.348977    0.222860   -1.160984
     19          1           0       -3.785101    0.773655   -1.815171
     20          1           0       -3.879474   -0.601270   -1.055126
     21          8           0       -2.054593    0.796014    1.290465
     22          1           0       -1.197246    1.142847    0.993121
     23          1           0       -2.606997    0.757666    0.491699
     24          8           0       -1.764409   -1.635471    2.297446
     25          1           0       -2.136231   -1.693790    3.179204
     26          1           0       -1.865669   -0.698170    1.983337
 ---------------------------------------------------------------------
                    Distance matrix (angstroms):
                    1          2          3          4          5
     1  C    0.000000
     2  O    1.213058   0.000000
     3  O    1.296678   2.260557   0.000000
     4  H    1.944278   2.453429   1.027772   0.000000
     5  C    1.550782   2.406045   2.350642   3.287719   0.000000
     6  F    2.377347   3.286166   2.792706   3.733946   1.342180
     7  F    2.381940   3.330401   2.753271   3.719942   1.341346
     8  F    2.380188   2.655479   3.497812   4.312591   1.331086
     9  O    6.672151   6.273117   6.194254   5.187828   8.207869
    10  H    6.241330   5.961006   5.678340   4.694928   7.739774
    11  H    7.319395   6.828877   6.932775   5.951841   8.849244
    12  O    3.322532   3.444912   2.534795   1.510284   4.764878
    13  H    3.645753   3.464026   3.137719   2.148782   5.161305
    14  H    3.894933   3.986185   3.103433   2.139658   5.314758
    15  O    5.325853   5.277262   4.664457   3.816438   6.691700
    16  H    5.096070   4.918962   4.647174   3.892518   6.432810
    17  H    5.808984   5.911095   5.035449   4.277806   7.064699
    18  O    4.919480   4.318263   4.758609   3.852802   6.445992
    19  H    5.442076   4.827211   5.313953   4.451469   6.918087
    20  H    5.596980   5.062107   5.305435   4.332603   7.144942
    21  O    3.810194   2.853146   4.228606   3.699639   5.168185
    22  H    2.904899   1.888773   3.484361   3.120727   4.228148
    23  H    4.105401   3.214245   4.350135   3.662614   5.563151
    24  O    4.859431   4.418630   4.828668   4.266516   6.100023
    25  H    5.631045   5.105922   5.707589   5.194048   6.793812
    26  H    4.324674   3.697751   4.463930   3.900041   5.630544
                    6          7          8          9         10
     6  F    0.000000
     7  F    2.172133   0.000000
     8  F    2.166338   2.165606   0.000000
     9  O    8.809607   8.622366   8.867127   0.000000
    10  H    8.389178   8.024398   8.465340   0.978799   0.000000
    11  H    9.535606   9.239788   9.426258   0.960065   1.555848
    12  O    5.182140   5.195455   5.696509   3.776467   3.331996
    13  H    5.581271   5.768541   5.936525   3.312066   3.103414
    14  H    5.869504   5.560505   6.232915   3.293598   2.653595
    15  O    7.437480   6.727672   7.504275   2.749694   1.797382
    16  H    7.324741   6.450062   7.111164   3.133294   2.288665
    17  H    7.795084   6.932792   7.950062   3.472245   2.494150
    18  O    6.926640   7.202337   6.947654   2.680043   3.005133
    19  H    7.264077   7.784367   7.382460   3.224547   3.722088
    20  H    7.671910   7.781016   7.705913   1.715503   2.186833
    21  O    6.104680   5.790896   5.307220   4.321563   4.194570
    22  H    5.159030   4.929674   4.360861   4.952504   4.751812
    23  H    6.339050   6.277142   5.815092   3.679609   3.710180
    24  O    7.185857   6.157962   6.493559   4.070057   3.476572
    25  H    7.943421   6.814585   7.059718   4.562351   4.045677
    26  H    6.693549   5.888714   5.932094   4.021270   3.597470
                   11         12         13         14         15
    11  H    0.000000
    12  O    4.607562   0.000000
    13  H    4.130599   0.974681   0.000000
    14  H    4.067209   0.975560   1.550488   0.000000
    15  O    3.210916   2.809135   3.080677   1.850945   0.000000
    16  H    3.408473   3.136249   3.332291   2.272859   0.994108
    17  H    3.876793   3.408236   3.852963   2.438320   0.960171
    18  O    3.289527   2.794210   1.845925   3.031758   3.821940
    19  H    3.807270   3.447542   2.481623   3.819180   4.700277
    20  H    2.340513   3.057724   2.248698   3.008805   3.363207
    21  O    4.575780   3.524212   3.072197   3.584908   4.056210
    22  H    5.333159   3.316878   2.995390   3.567464   4.387503
    23  H    4.014938   3.179080   2.507327   3.318895   3.919622
    24  O    4.138685   3.911161   3.945703   3.318127   2.611068
    25  H    4.436233   4.856017   4.831519   4.254811   3.350448
    26  H    4.159764   3.607284   3.470960   3.236285   3.023373
                   16         17         18         19         20
    16  H    0.000000
    17  H    1.585366   0.000000
    18  O    3.919186   4.745025   0.000000
    19  H    4.860783   5.599772   0.959969   0.000000
    20  H    3.559470   4.266019   0.985812   1.573848   0.000000
    21  O    3.478465   4.914060   2.830819   3.555297   3.283960
    22  H    3.870353   5.185104   3.180643   3.836640   3.798896
    23  H    3.545659   4.846789   1.888892   2.590336   2.420449
    24  O    1.635186   3.157125   4.233791   5.176939   4.096682
    25  H    2.370861   3.808906   4.897094   5.809548   4.707658
    26  H    2.186744   3.745518   3.596561   4.503238   3.646513
                   21         22         23         24         25
    21  O    0.000000
    22  H    0.971468   0.000000
    23  H    0.971930   1.545052   0.000000
    24  O    2.647704   3.121216   3.114125   0.000000
    25  H    3.126200   3.702319   3.667961   0.958724   0.000000
    26  H    1.657815   2.194690   2.212241   0.993705   1.579418
                   26
    26  H    0.000000
 Stoichiometry    C2H13F3O8
 Framework group  C1[X(C2H13F3O8)]
 Deg. of freedom    72
 Full point group                 C1      NOp   1
 Largest Abelian subgroup         C1      NOp   1
 Largest concise Abelian subgroup C1      NOp   1
                         Standard orientation:                         
 ---------------------------------------------------------------------
 Center     Atomic      Atomic             Coordinates (Angstroms)
 Number     Number       Type             X           Y           Z
 ---------------------------------------------------------------------
      1          6           0        1.833020    0.226855    0.009823
      2          8           0        1.278314    0.317444    1.084813
      3          8           0        1.319174    0.340528   -1.175257
      4          1           0        0.312112    0.545153   -1.158826
      5          6           0        3.357802   -0.044399   -0.070111
      6          9           0        3.985006    0.988882   -0.653542
      7          9           0        3.605828   -1.145195   -0.795329
      8          9           0        3.878665   -0.217730    1.142509
      9          8           0       -4.814009    0.663260   -0.369840
     10          1           0       -4.339601   -0.025294   -0.878641
     11          1           0       -5.485068    0.211578    0.147254
     12          8           0       -1.156802    0.871565   -1.288071
     13          1           0       -1.582865    1.364726   -0.563318
     14          1           0       -1.761526    0.132370   -1.487111
     15          8           0       -3.086123   -1.160472   -1.487529
     16          1           0       -2.817480   -1.726655   -0.715831
     17          1           0       -3.144695   -1.718025   -2.267037
     18          8           0       -2.730499    1.893903    0.782173
     19          1           0       -2.847320    2.822131    0.997314
     20          1           0       -3.588121    1.551588    0.437020
     21          8           0       -1.349308   -0.223331    2.056209
     22          1           0       -0.426086   -0.039043    1.816526
     23          1           0       -1.844599    0.573145    1.801335
     24          8           0       -2.252128   -2.312020    0.702463
     25          1           0       -2.618446   -2.975545    1.289572
     26          1           0       -1.895675   -1.571497    1.261048
 ---------------------------------------------------------------------
 Rotational constants (GHZ):           0.9717054           0.2303420           0.2295209
 Standard basis: 6-31++G(d,p) (6D, 7F)
 There are   325 symmetry adapted cartesian basis functions of A   symmetry.
 There are   325 symmetry adapted basis functions of A   symmetry.
   325 basis functions,   520 primitive gaussians,   325 cartesian basis functions
    58 alpha electrons       58 beta electrons
       nuclear repulsion energy       967.6798257246 Hartrees.
 NAtoms=   26 NActive=   26 NUniq=   26 SFac= 1.00D+00 NAtFMM=   60 NAOKFM=F Big=F
 Integral buffers will be    131072 words long.
 Raffenetti 2 integral format.
 Two-electron integral symmetry is turned on.
 Nuclear repulsion after empirical dispersion term =      967.6666733972 Hartrees.
 One-electron integrals computed using PRISM.
 NBasis=   325 RedAO= T EigKep=  4.17D-05  NBF=   325
 NBsUse=   325 1.00D-06 EigRej= -1.00D+00 NBFU=   325
 Initial guess from the checkpoint file:  "/local_scratch/slurm.5787619/Gau-714026.chk"
 B after Tr=     0.000000    0.000000    0.000000
         Rot=    0.971232   -0.238109    0.001653    0.003121 Ang= -27.55 deg.
 ExpMin= 3.60D-02 ExpMax= 7.00D+03 ExpMxC= 1.05D+03 IAcc=3 IRadAn=         5 AccDes= 0.00D+00
 Harris functional with IExCor= 4639 and IRadAn=       5 diagonalized for initial guess.
 HarFok:  IExCor= 4639 AccDes= 0.00D+00 IRadAn=         5 IDoV= 1 UseB2=F ITyADJ=14
 ICtDFT=  3500011 ScaDFX=  1.000000  1.000000  1.000000  1.000000
 FoFCou: FMM=F IPFlag=           0 FMFlag=      100000 FMFlg1=           0
         NFxFlg=           0 DoJE=T BraDBF=F KetDBF=T FulRan=T
         wScrn=  0.000000 ICntrl=       500 IOpCl=  0 I1Cent=   200000004 NGrid=           0
         NMat0=    1 NMatS0=      1 NMatT0=    0 NMatD0=    1 NMtDS0=    0 NMtDT0=    0
 Petite list used in FoFCou.
 Requested convergence on RMS density matrix=1.00D-10 within 128 cycles.
 Requested convergence on MAX density matrix=1.00D-08.
 Requested convergence on             energy=1.00D-08.
 No special actions if energy rises.
 SCF Done:  E(RwB97XD) =  -985.249135169     A.U. after   16 cycles
            NFock= 16  Conv=0.44D-10     -V/T= 2.0083
 Calling FoFJK, ICntrl=      2127 FMM=F ISym2X=0 I1Cent= 0 IOpClX= 0 NMat=1 NMatS=1 NMatT=0.
 ***** Axes restored to original set *****
 -------------------------------------------------------------------
 Center     Atomic                   Forces (Hartrees/Bohr)
 Number     Number              X              Y              Z
 -------------------------------------------------------------------
      1        6           0.000070445    0.000184190   -0.000032650
      2        8          -0.000511143    0.000091421    0.000605992
      3        8          -0.001400053   -0.000950634   -0.000456623
      4        1           0.001428376    0.000564132    0.000181680
      5        6           0.000022325    0.000053818   -0.000081503
      6        9           0.000035116    0.000062927   -0.000084174
      7        9           0.000026112   -0.000135728    0.000078159
      8        9          -0.000055125    0.000057619    0.000065378
      9        8           0.000268523    0.000005582   -0.000097753
     10        1          -0.000198614    0.000006304    0.000133289
     11        1          -0.000009582   -0.000135825    0.000047309
     12        8           0.000239094   -0.000552709    0.000385451
     13        1          -0.000324226    0.000338969   -0.000355506
     14        1           0.000092668    0.000178958   -0.000132608
     15        8          -0.000268927   -0.000018977   -0.000672816
     16        1           0.000135721   -0.000110284    0.000370562
     17        1           0.000005494    0.000131880    0.000251378
     18        8           0.000328288    0.000383410    0.000210169
     19        1          -0.000029850   -0.000006252   -0.000024852
     20        1          -0.000236977   -0.000159815    0.000006613
     21        8           0.000020903   -0.000047169   -0.000468240
     22        1           0.000147828   -0.000010602   -0.000221093
     23        1           0.000109790   -0.000076031    0.000199779
     24        8           0.000450519    0.000063421   -0.000219691
     25        1          -0.000143181    0.000192873   -0.000073442
     26        1          -0.000203528   -0.000111477    0.000385194
 -------------------------------------------------------------------
 Cartesian Forces:  Max     0.001428376 RMS     0.000345327

 GradGradGradGradGradGradGradGradGradGradGradGradGradGradGradGradGradGrad
 Berny optimization.
 Using GEDIIS/GDIIS optimizer.
 FormGI is forming the generalized inverse of G from B-inverse, IUseBI=4.
 Internal  Forces:  Max     0.001867046 RMS     0.000357871
 Search for a local minimum.
 Step number   8 out of a maximum of  156
 All quantities printed in internal units (Hartrees-Bohrs-Radians)
 Mixed Optimization -- En-DIIS/RFO-DIIS
 Swapping is turned off.
 Update second derivatives using D2CorX and points    7    8
 DE= -1.11D-04 DEPred=-1.13D-04 R= 9.79D-01
 TightC=F SS=  1.41D+00  RLast= 6.70D-01 DXNew= 2.0182D+00 2.0109D+00
 Trust test= 9.79D-01 RLast= 6.70D-01 DXMaxT set to 2.01D+00
 ITU=  1  1  1  0  1 -1  1  0
     Eigenvalues ---    0.00018   0.00023   0.00045   0.00091   0.00147
     Eigenvalues ---    0.00189   0.00316   0.00332   0.00413   0.00498
     Eigenvalues ---    0.00609   0.00649   0.00754   0.00988   0.01034
     Eigenvalues ---    0.01163   0.01224   0.01376   0.01387   0.01478
     Eigenvalues ---    0.01525   0.01609   0.01682   0.01735   0.01881
     Eigenvalues ---    0.02069   0.02271   0.02327   0.02454   0.02616
     Eigenvalues ---    0.02738   0.02886   0.03080   0.03365   0.04141
     Eigenvalues ---    0.04712   0.04831   0.04973   0.05301   0.05652
     Eigenvalues ---    0.06009   0.06633   0.07121   0.09096   0.11715
     Eigenvalues ---    0.13553   0.13593   0.19608   0.21399   0.21928
     Eigenvalues ---    0.24134   0.28533   0.34215   0.37363   0.37740
     Eigenvalues ---    0.38473   0.42033   0.42514   0.44822   0.45956
     Eigenvalues ---    0.47986   0.50025   0.51813   0.53675   0.55631
     Eigenvalues ---    0.57102   0.57576   0.57608   0.57822   0.60471
     Eigenvalues ---    0.90429   1.06812
 En-DIIS/RFO-DIIS/Sim-DIIS IScMMF=       -3 using points:     8    7    6
 RFO step:  Lambda=-1.15754576D-04.
 DidBck=F Rises=F RFO-DIIS coefs:    1.59646   -0.38399   -0.21246
 Iteration  1 RMS(Cart)=  0.03557329 RMS(Int)=  0.00405931
 Iteration  2 RMS(Cart)=  0.00214744 RMS(Int)=  0.00108698
 Iteration  3 RMS(Cart)=  0.00005151 RMS(Int)=  0.00108681
 Iteration  4 RMS(Cart)=  0.00000011 RMS(Int)=  0.00108681
 Variable       Old X    -DE/DX   Delta X   Delta X   Delta X     New X
                                 (Linear)    (Quad)   (Total)
    R1        2.29235   0.00070  -0.00001   0.00005   0.00004   2.29238
    R2        2.45037   0.00055  -0.00066   0.00189   0.00123   2.45159
    R3        2.93055   0.00004  -0.00045  -0.00024  -0.00069   2.92986
    R4        1.94221  -0.00187   0.00451  -0.01467  -0.01014   1.93207
    R5        2.85402  -0.00030  -0.01031   0.02669   0.01639   2.87042
    R6        2.53635   0.00011  -0.00017   0.00074   0.00056   2.53691
    R7        2.53478   0.00016   0.00032  -0.00083  -0.00050   2.53428
    R8        2.51539   0.00008  -0.00012   0.00019   0.00007   2.51546
    R9        1.84966  -0.00006   0.00012   0.00210   0.00273   1.85240
   R10        1.81426   0.00006  -0.00015   0.00001  -0.00014   1.81412
   R11        3.24183   0.00022  -0.00191   0.00303   0.00177   3.24360
   R12        3.39656   0.00003  -0.00265  -0.01039  -0.01273   3.38383
   R13        1.84188   0.00009   0.00015  -0.00067  -0.00084   1.84104
   R14        1.84354  -0.00043   0.00026  -0.00362  -0.00330   1.84024
   R15        3.48829  -0.00041  -0.00534   0.01969   0.01393   3.50222
   R16        3.49778  -0.00019  -0.00510   0.00747   0.00251   3.50029
   R17        1.87859   0.00037  -0.00006   0.00214   0.00214   1.88073
   R18        1.81446  -0.00011   0.00020  -0.00005   0.00015   1.81461
   R19        3.09005   0.00009  -0.00469   0.00462  -0.00016   3.08989
   R20        1.81408   0.00003   0.00004  -0.00000   0.00004   1.81412
   R21        1.86291   0.00045   0.00001   0.00094   0.00149   1.86441
   R22        3.56949  -0.00030   0.00619  -0.01331  -0.00728   3.56221
   R23        1.83581   0.00019  -0.00018   0.00063   0.00044   1.83625
   R24        1.83668  -0.00046   0.00067  -0.00188  -0.00148   1.83520
   R25        3.13282  -0.00000   0.00119  -0.00061   0.00009   3.13291
   R26        1.81173  -0.00002   0.00005   0.00040   0.00046   1.81218
   R27        1.87783  -0.00022   0.00024  -0.00101  -0.00125   1.87658
    A1        2.24229  -0.00006   0.00007   0.00024   0.00030   2.24259
    A2        2.10407   0.00001   0.00001  -0.00053  -0.00053   2.10354
    A3        1.93677   0.00005  -0.00008   0.00027   0.00020   1.93698
    A4        1.97266  -0.00114  -0.00067  -0.00098  -0.00168   1.97099
    A5        1.92540   0.00006   0.00034  -0.00189  -0.00155   1.92385
    A6        1.93181  -0.00011  -0.00061   0.00231   0.00169   1.93350
    A7        1.93967  -0.00010   0.00040  -0.00146  -0.00106   1.93861
    A8        1.88637   0.00006  -0.00012   0.00040   0.00029   1.88666
    A9        1.88956   0.00002   0.00012   0.00013   0.00024   1.88980
   A10        1.88949   0.00007  -0.00014   0.00057   0.00042   1.88991
   A11        1.86272  -0.00015   0.00429  -0.00255   0.00189   1.86461
   A12        1.83632   0.00019   0.00237   0.00061   0.00054   1.83685
   A13        2.08263   0.00003   0.00917   0.00853   0.01786   2.10049
   A14        2.85215  -0.00015   0.00754   0.00351   0.00688   2.85902
   A15        2.06108  -0.00018   0.00706   0.00975   0.01935   2.08043
   A16        2.04496  -0.00060   0.01337  -0.01393  -0.00106   2.04390
   A17        1.83809   0.00050   0.00232   0.00299   0.00285   1.84094
   A18        2.85358  -0.00023  -0.01097  -0.02716  -0.04009   2.81349
   A19        1.62869   0.00006  -0.00068  -0.01029  -0.01200   1.61669
   A20        1.86000   0.00008  -0.00244   0.02376   0.02014   1.88015
   A21        2.21333   0.00005  -0.00486  -0.00003  -0.00334   2.20998
   A22        1.77649  -0.00030   0.01781  -0.01439   0.00425   1.78074
   A23        2.03692   0.00020  -0.00823   0.00249  -0.00585   2.03108
   A24        1.89228  -0.00015   0.00350  -0.00426  -0.00162   1.89066
   A25        2.11321   0.00029   0.00567   0.00631   0.01223   2.12544
   A26        1.75801   0.00011  -0.00877   0.00649  -0.00522   1.75278
   A27        1.47188  -0.00057   0.00711  -0.00800   0.00160   1.47348
   A28        1.88426  -0.00007  -0.00136   0.00239   0.00188   1.88615
   A29        2.22971   0.00001  -0.00986  -0.00258  -0.01349   2.21622
   A30        1.93278   0.00022   0.00870  -0.00363   0.00514   1.93792
   A31        1.83810  -0.00006  -0.00120  -0.00030  -0.00101   1.83709
   A32        1.92744   0.00010   0.01044  -0.01554  -0.00530   1.92214
   A33        1.95270   0.00003  -0.00242   0.01028   0.00741   1.96011
   A34        2.27419   0.00013  -0.00292  -0.01882  -0.02275   2.25144
   A35        1.92283   0.00006  -0.01274  -0.01247  -0.02714   1.89570
   A36        1.88450  -0.00028  -0.00009  -0.00561  -0.00759   1.87690
   A37        3.24375  -0.00140  -0.00206  -0.00515  -0.00724   3.23651
   A38        3.23422  -0.00066   0.01417  -0.03011  -0.01490   3.21931
   A39        2.98912  -0.00063  -0.00232  -0.00350  -0.00618   2.98294
   A40        2.90027  -0.00025  -0.00146  -0.00125  -0.00633   2.89394
   A41        2.96398  -0.00048   0.01746  -0.01908  -0.00042   2.96356
   A42        3.11098   0.00006   0.00168  -0.00970  -0.00877   3.10221
   A43        3.15791  -0.00027  -0.00416   0.00840   0.00445   3.16236
   A44        2.89547  -0.00045   0.01662   0.00712   0.02234   2.91781
   A45        2.95219   0.00026   0.00498   0.01626   0.02269   2.97488
   A46        3.24607  -0.00007  -0.00574   0.00096  -0.00441   3.24166
   A47        3.40623  -0.00006  -0.00847  -0.01855  -0.02729   3.37893
   A48        3.26233   0.00013   0.00636  -0.00093   0.00573   3.26807
    D1        0.01429   0.00044  -0.00578  -0.00318  -0.00899   0.00530
    D2       -3.11578   0.00020  -0.00594  -0.00079  -0.00678  -3.12256
    D3       -2.03964  -0.00008  -0.01727   0.04588   0.02859  -2.01105
    D4        2.15659  -0.00012  -0.01696   0.04512   0.02814   2.18473
    D5        0.05639  -0.00008  -0.01664   0.04383   0.02718   0.08357
    D6        1.09148   0.00013  -0.01712   0.04370   0.02658   1.11807
    D7       -0.99548   0.00009  -0.01680   0.04295   0.02613  -0.96935
    D8       -3.09568   0.00014  -0.01649   0.04166   0.02518  -3.07050
    D9        0.48697   0.00036   0.07028  -0.01724   0.05302   0.53999
   D10       -1.77601   0.00097   0.04423  -0.01351   0.03080  -1.74522
   D11       -1.93339  -0.00013  -0.15521  -0.01567  -0.17077  -2.10416
   D12        0.29563  -0.00007  -0.14059  -0.00660  -0.14796   0.14767
   D13        0.44609  -0.00024   0.06407   0.00746   0.07336   0.51944
   D14        2.65566   0.00009   0.06414   0.02087   0.08496   2.74061
   D15       -1.03278   0.00036   0.05891   0.01414   0.07393  -0.95885
   D16        2.48462  -0.00031   0.07903   0.00886   0.08881   2.57342
   D17       -1.58900   0.00002   0.07910   0.02227   0.10041  -1.48859
   D18        1.00575   0.00029   0.07387   0.01553   0.08938   1.09512
   D19       -0.79239   0.00014   0.11501   0.00109   0.11565  -0.67674
   D20        1.01121  -0.00015   0.13332  -0.01423   0.11873   1.12994
   D21       -3.01383  -0.00024   0.13059   0.00774   0.13748  -2.87635
   D22       -2.22648   0.00076   0.10105   0.02393   0.12359  -2.10289
   D23        0.09588   0.00024   0.12783   0.01546   0.14237   0.23825
   D24        2.73799  -0.00049   0.01599   0.00454   0.01867   2.75666
   D25        0.87387  -0.00057   0.01771  -0.01863  -0.00142   0.87245
   D26       -1.19880  -0.00019   0.00048   0.00331   0.00362  -1.19518
   D27        0.49006  -0.00012  -0.01145  -0.00093  -0.01636   0.47371
   D28       -1.37405  -0.00019  -0.00974  -0.02410  -0.03645  -1.41050
   D29        2.83646   0.00019  -0.02696  -0.00216  -0.03140   2.80506
   D30       -2.64714   0.00011  -0.15317  -0.01216  -0.16436  -2.81150
   D31       -0.57499   0.00027  -0.15872  -0.00051  -0.15937  -0.73437
   D32        1.34633   0.00039  -0.14826  -0.00576  -0.15369   1.19264
   D33        1.29874   0.00010  -0.06351   0.00378  -0.05887   1.23987
   D34       -1.05307   0.00020  -0.03386   0.05231   0.01834  -1.03474
   D35        2.94677   0.00005  -0.05992  -0.00684  -0.06673   2.88004
   D36        0.59495   0.00016  -0.03027   0.04169   0.01048   0.60544
   D37       -1.19198  -0.00019  -0.05778  -0.01981  -0.07737  -1.26935
   D38        2.73939  -0.00008  -0.02813   0.02873  -0.00016   2.73924
   D39        0.78887  -0.00009  -0.00982  -0.00691  -0.01531   0.77356
   D40       -1.21366  -0.00012  -0.02432   0.00748  -0.01541  -1.22907
   D41       -1.35067   0.00018  -0.02639  -0.00362  -0.03034  -1.38101
   D42        2.92997   0.00014  -0.04089   0.01077  -0.03044   2.89953
   D43        2.49454  -0.00024  -0.01636  -0.00362  -0.02062   2.47392
   D44        0.49201  -0.00028  -0.03087   0.01077  -0.02073   0.47128
   D45       -1.51492   0.00010   0.02020  -0.03581  -0.01515  -1.53007
   D46        2.20729   0.00012   0.04459   0.01009   0.05478   2.26207
   D47        0.50344   0.00008   0.02327  -0.04143  -0.01768   0.48576
   D48       -2.05753   0.00011   0.04766   0.00447   0.05225  -2.00528
         Item               Value     Threshold  Converged?
 Maximum Force            0.001867     0.000015     NO 
 RMS     Force            0.000358     0.000010     NO 
 Maximum Displacement     0.142556     0.000060     NO 
 RMS     Displacement     0.035481     0.000040     NO 
 Predicted change in Energy=-7.106256D-05
 GradGradGradGradGradGradGradGradGradGradGradGradGradGradGradGradGradGrad

                          Input orientation:                          
 ---------------------------------------------------------------------
 Center     Atomic      Atomic             Coordinates (Angstroms)
 Number     Number       Type             X           Y           Z
 ---------------------------------------------------------------------
      1          6           0        1.416434    0.992643   -0.250876
      2          8           0        0.486522    1.569940    0.272143
      3          8           0        1.390477   -0.062794   -1.004822
      4          1           0        0.444855   -0.420585   -1.156797
      5          6           0        2.866338    1.512117   -0.072777
      6          9           0        3.363361    1.914895   -1.253024
      7          9           0        3.662658    0.545333    0.406497
      8          9           0        2.905755    2.541684    0.770034
      9          8           0       -4.399108   -2.222382   -0.772548
     10          1           0       -3.602051   -2.687155   -0.441536
     11          1           0       -5.106030   -2.404294   -0.149050
     12          8           0       -0.900942   -1.047620   -1.477573
     13          1           0       -1.691616   -0.480052   -1.520405
     14          1           0       -1.165862   -1.823067   -0.951445
     15          8           0       -1.961359   -3.066920    0.167005
     16          1           0       -1.862081   -2.637091    1.059133
     17          1           0       -1.549819   -3.933806    0.202034
     18          8           0       -3.368825    0.222022   -1.161557
     19          1           0       -3.824517    0.788448   -1.788525
     20          1           0       -3.892490   -0.608250   -1.062514
     21          8           0       -2.035430    0.791176    1.269194
     22          1           0       -1.182377    1.130111    0.950400
     23          1           0       -2.599622    0.736759    0.480619
     24          8           0       -1.707965   -1.613506    2.324863
     25          1           0       -2.106256   -1.666266    3.195608
     26          1           0       -1.827333   -0.683770    1.997027
 ---------------------------------------------------------------------
                    Distance matrix (angstroms):
                    1          2          3          4          5
     1  C    0.000000
     2  O    1.213077   0.000000
     3  O    1.297327   2.261326   0.000000
     4  H    1.939555   2.450673   1.022405   0.000000
     5  C    1.550418   2.405377   2.351004   3.282380   0.000000
     6  F    2.376000   3.274345   2.804484   3.739172   1.342477
     7  F    2.382803   3.340017   2.743073   3.705556   1.341082
     8  F    2.379046   2.654218   3.497068   4.306245   1.331125
     9  O    6.665512   6.272357   6.183612   5.182479   8.198955
    10  H    6.225950   5.945471   5.668324   4.693228   7.720747
    11  H    7.354732   6.873760   6.958417   5.980215   8.882722
    12  O    3.322302   3.440666   2.538499   1.518959   4.766351
    13  H    3.666130   3.487116   3.152654   2.168007   5.180667
    14  H    3.884234   3.967371   3.104236   2.145584   5.306048
    15  O    5.297562   5.244392   4.651103   3.813845   6.658209
    16  H    5.063571   4.882048   4.633147   3.891683   6.391799
    17  H    5.768334   5.868800   5.008650   4.262378   7.016840
    18  O    4.931724   4.328519   4.770392   3.867443   6.459648
    19  H    5.465678   4.841709   5.341813   4.482006   6.945145
    20  H    5.604131   5.069671   5.311364   4.342426   7.152433
    21  O    3.777110   2.821493   4.199673   3.674998   5.133027
    22  H    2.866318   1.854374   3.444632   3.081042   4.193437
    23  H    4.090142   3.203426   4.332056   3.645465   5.548346
    24  O    4.815424   4.377643   4.805398   4.263760   6.036758
    25  H    5.599767   5.073674   5.695777   5.196472   6.746195
    26  H    4.287826   3.661743   4.444211   3.895987   5.580015
                    6          7          8          9         10
     6  F    0.000000
     7  F    2.172393   0.000000
     8  F    2.166803   2.165752   0.000000
     9  O    8.809304   8.604793   8.856461   0.000000
    10  H    8.387750   7.996508   8.435651   0.980245   0.000000
    11  H    9.571036   9.268162   9.460239   0.959990   1.558047
    12  O    5.197229   5.187838   5.694364   3.756899   3.325273
    13  H    5.600005   5.782095   5.959263   3.305377   3.112077
    14  H    5.880235   5.546885   6.212295   3.262719   2.634706
    15  O    7.428837   6.688446   7.450429   2.745655   1.790647
    16  H    7.305607   6.409095   7.045250   3.156508   2.298263
    17  H    7.775849   6.875639   7.880782   3.463701   2.485956
    18  O    6.942371   7.211455   6.962918   2.681030   3.006016
    19  H    7.295289   7.806089   7.410576   3.229158   3.734124
    20  H    7.684395   7.782610   7.713394   1.716440   2.189021
    21  O    6.063932   5.768266   5.265809   4.340187   4.180872
    22  H    5.112211   4.910414   4.328729   4.955312   4.729041
    23  H    6.320656   6.265644   5.800921   3.683082   3.684891
    24  O    7.139274   6.097894   6.400742   4.148125   3.520405
    25  H    7.907702   6.778693   6.979291   4.616568   4.063058
    26  H    6.652759   5.846408   5.857576   4.080674   3.620741
                   11         12         13         14         15
    11  H    0.000000
    12  O    4.613925   0.000000
    13  H    4.152294   0.974234   0.000000
    14  H    4.062830   0.973813   1.550426   0.000000
    15  O    3.229228   2.811885   3.100323   1.852274   0.000000
    16  H    3.469453   3.144056   3.366881   2.278109   0.995239
    17  H    3.887068   3.401793   3.862035   2.435807   0.960251
    18  O    3.307656   2.793260   1.853297   3.013234   3.816173
    19  H    3.811005   3.466285   2.496047   3.819576   4.707369
    20  H    2.352206   3.051996   2.251654   2.987075   3.359471
    21  O    4.653067   3.494705   3.084817   3.538595   4.013131
    22  H    5.394058   3.273648   2.992796   3.512627   4.339999
    23  H    4.067527   3.147068   2.511812   3.264840   3.869587
    24  O    4.276966   3.928108   4.008874   3.327459   2.613995
    25  H    4.553029   4.865607   4.880554   4.255229   3.339949
    26  H    4.279685   3.614338   3.525939   3.229401   3.007715
                   16         17         18         19         20
    16  H    0.000000
    17  H    1.585432   0.000000
    18  O    3.921258   4.736989   0.000000
    19  H    4.867713   5.606805   0.959991   0.000000
    20  H    3.569334   4.259872   0.986603   1.575588   0.000000
    21  O    3.439069   4.868275   2.830271   3.542667   3.293012
    22  H    3.829574   5.132087   3.172624   3.820910   3.797161
    23  H    3.501644   4.795192   1.885038   2.579158   2.421118
    24  O    1.635099   3.148841   4.275833   5.212403   4.154156
    25  H    2.359374   3.796425   4.913716   5.815465   4.737261
    26  H    2.167098   3.723136   3.629505   4.526210   3.692068
                   21         22         23         24         25
    21  O    0.000000
    22  H    0.971702   0.000000
    23  H    0.971147   1.544022   0.000000
    24  O    2.646539   3.113331   3.117697   0.000000
    25  H    3.123317   3.703274   3.659113   0.958966   0.000000
    26  H    1.657864   2.191247   2.216715   0.993043   1.574704
                   26
    26  H    0.000000
 Stoichiometry    C2H13F3O8
 Framework group  C1[X(C2H13F3O8)]
 Deg. of freedom    72
 Full point group                 C1      NOp   1
 Largest Abelian subgroup         C1      NOp   1
 Largest concise Abelian subgroup C1      NOp   1
                         Standard orientation:                         
 ---------------------------------------------------------------------
 Center     Atomic      Atomic             Coordinates (Angstroms)
 Number     Number       Type             X           Y           Z
 ---------------------------------------------------------------------
      1          6           0        1.823337    0.238558    0.020619
      2          8           0        1.269139    0.265016    1.099378
      3          8           0        1.310725    0.431376   -1.155436
      4          1           0        0.308853    0.632977   -1.125089
      5          6           0        3.346219   -0.035905   -0.075791
      6          9           0        3.982423    1.042302   -0.560516
      7          9           0        3.592673   -1.068456   -0.895303
      8          9           0        3.857956   -0.320205    1.119697
      9          8           0       -4.816935    0.674033   -0.361742
     10          1           0       -4.333332   -0.009189   -0.871855
     11          1           0       -5.530989    0.225159    0.096756
     12          8           0       -1.171524    0.958285   -1.224568
     13          1           0       -1.603316    1.436126   -0.493571
     14          1           0       -1.772908    0.225386   -1.447074
     15          8           0       -3.066754   -1.098244   -1.516956
     16          1           0       -2.783785   -1.704015   -0.779750
     17          1           0       -3.110128   -1.609908   -2.328375
     18          8           0       -2.757815    1.839671    0.898907
     19          1           0       -2.890170    2.741308    1.200760
     20          1           0       -3.610407    1.514230    0.523991
     21          8           0       -1.330452   -0.332454    2.019149
     22          1           0       -0.415850   -0.113026    1.775102
     23          1           0       -1.848673    0.461356    1.808346
     24          8           0       -2.176545   -2.384256    0.577483
     25          1           0       -2.559201   -3.064357    1.134846
     26          1           0       -1.843589   -1.662149    1.172324
 ---------------------------------------------------------------------
 Rotational constants (GHZ):           0.9698075           0.2319277           0.2303348
 Standard basis: 6-31++G(d,p) (6D, 7F)
 There are   325 symmetry adapted cartesian basis functions of A   symmetry.
 There are   325 symmetry adapted basis functions of A   symmetry.
   325 basis functions,   520 primitive gaussians,   325 cartesian basis functions
    58 alpha electrons       58 beta electrons
       nuclear repulsion energy       968.6631926794 Hartrees.
 NAtoms=   26 NActive=   26 NUniq=   26 SFac= 1.00D+00 NAtFMM=   60 NAOKFM=F Big=F
 Integral buffers will be    131072 words long.
 Raffenetti 2 integral format.
 Two-electron integral symmetry is turned on.
 Nuclear repulsion after empirical dispersion term =      968.6500077038 Hartrees.
 One-electron integrals computed using PRISM.
 NBasis=   325 RedAO= T EigKep=  4.19D-05  NBF=   325
 NBsUse=   325 1.00D-06 EigRej= -1.00D+00 NBFU=   325
 Initial guess from the checkpoint file:  "/local_scratch/slurm.5787619/Gau-714026.chk"
 B after Tr=    -0.000000   -0.000000    0.000000
         Rot=    0.999536   -0.030358   -0.000303   -0.002305 Ang=  -3.49 deg.
 ExpMin= 3.60D-02 ExpMax= 7.00D+03 ExpMxC= 1.05D+03 IAcc=3 IRadAn=         5 AccDes= 0.00D+00
 Harris functional with IExCor= 4639 and IRadAn=       5 diagonalized for initial guess.
 HarFok:  IExCor= 4639 AccDes= 0.00D+00 IRadAn=         5 IDoV= 1 UseB2=F ITyADJ=14
 ICtDFT=  3500011 ScaDFX=  1.000000  1.000000  1.000000  1.000000
 FoFCou: FMM=F IPFlag=           0 FMFlag=      100000 FMFlg1=           0
         NFxFlg=           0 DoJE=T BraDBF=F KetDBF=T FulRan=T
         wScrn=  0.000000 ICntrl=       500 IOpCl=  0 I1Cent=   200000004 NGrid=           0
         NMat0=    1 NMatS0=      1 NMatT0=    0 NMatD0=    1 NMtDS0=    0 NMtDT0=    0
 Petite list used in FoFCou.
 Requested convergence on RMS density matrix=1.00D-10 within 128 cycles.
 Requested convergence on MAX density matrix=1.00D-08.
 Requested convergence on             energy=1.00D-08.
 No special actions if energy rises.
 SCF Done:  E(RwB97XD) =  -985.249156471     A.U. after   15 cycles
            NFock= 15  Conv=0.70D-10     -V/T= 2.0083
 Calling FoFJK, ICntrl=      2127 FMM=F ISym2X=0 I1Cent= 0 IOpClX= 0 NMat=1 NMatS=1 NMatT=0.
 ***** Axes restored to original set *****
 -------------------------------------------------------------------
 Center     Atomic                   Forces (Hartrees/Bohr)
 Number     Number              X              Y              Z
 -------------------------------------------------------------------
      1        6           0.000035411    0.000029027   -0.000128136
      2        8           0.000319816    0.000026479    0.000162605
      3        8           0.000571245    0.000025459    0.000190620
      4        1          -0.000848147    0.000044937   -0.000181953
      5        6           0.000159757    0.000177374   -0.000011957
      6        9           0.000011834   -0.000014683    0.000010683
      7        9          -0.000099198    0.000027307   -0.000009531
      8        9           0.000050107   -0.000025651   -0.000040813
      9        8           0.001068235   -0.000466051    0.000619336
     10        1          -0.000915433    0.000370210   -0.000621980
     11        1          -0.000039467   -0.000049374    0.000025562
     12        8           0.000671133    0.000345340   -0.001117224
     13        1          -0.000043065    0.000364820    0.000455254
     14        1          -0.000273263   -0.000997162    0.000794092
     15        8          -0.000547762    0.000334681   -0.000111904
     16        1           0.000471343   -0.000389465    0.000032670
     17        1          -0.000023682    0.000185029    0.000240206
     18        8          -0.000049666   -0.000334692    0.000003684
     19        1          -0.000136919   -0.000175534    0.000028772
     20        1           0.000049450    0.000611550   -0.000207588
     21        8          -0.000227724   -0.000275672    0.000130067
     22        1           0.000248835    0.000163953    0.000174069
     23        1          -0.000458167   -0.000069928   -0.000284915
     24        8          -0.000023590   -0.000362546    0.000158023
     25        1          -0.000062101   -0.000190745   -0.000010582
     26        1           0.000091019    0.000645336   -0.000299061
 -------------------------------------------------------------------
 Cartesian Forces:  Max     0.001117224 RMS     0.000376467

 GradGradGradGradGradGradGradGradGradGradGradGradGradGradGradGradGradGrad
 Berny optimization.
 Using GEDIIS/GDIIS optimizer.
 FormGI is forming the generalized inverse of G from B-inverse, IUseBI=4.
 Internal  Forces:  Max     0.001846863 RMS     0.000364299
 Search for a local minimum.
 Step number   9 out of a maximum of  156
 All quantities printed in internal units (Hartrees-Bohrs-Radians)
 Mixed Optimization -- En-DIIS/RFO-DIIS
 Swapping is turned off.
 Update second derivatives using D2CorX and points    8    9
 DE= -2.13D-05 DEPred=-7.11D-05 R= 3.00D-01
 Trust test= 3.00D-01 RLast= 5.44D-01 DXMaxT set to 2.01D+00
 ITU=  0  1  1  1  0  1 -1  1  0
     Eigenvalues ---    0.00021   0.00025   0.00048   0.00091   0.00145
     Eigenvalues ---    0.00185   0.00311   0.00334   0.00415   0.00489
     Eigenvalues ---    0.00606   0.00649   0.00764   0.00952   0.01031
     Eigenvalues ---    0.01133   0.01245   0.01341   0.01409   0.01513
     Eigenvalues ---    0.01577   0.01609   0.01679   0.01766   0.01928
     Eigenvalues ---    0.02042   0.02286   0.02380   0.02475   0.02701
     Eigenvalues ---    0.02766   0.02876   0.03183   0.03356   0.04137
     Eigenvalues ---    0.04682   0.04801   0.04978   0.05265   0.05641
     Eigenvalues ---    0.06095   0.06542   0.07152   0.09104   0.11715
     Eigenvalues ---    0.13047   0.13587   0.19618   0.21373   0.21928
     Eigenvalues ---    0.24123   0.28525   0.34369   0.37344   0.37725
     Eigenvalues ---    0.38473   0.41971   0.42835   0.44974   0.45696
     Eigenvalues ---    0.48411   0.50529   0.51913   0.53712   0.55638
     Eigenvalues ---    0.57096   0.57577   0.57609   0.57823   0.60376
     Eigenvalues ---    0.91340   1.15057
 En-DIIS/RFO-DIIS/Sim-DIIS IScMMF=       -3 using points:     9    8    7    6
 RFO step:  Lambda=-8.68608166D-05.
 DidBck=T Rises=F RFO-DIIS coefs:    0.67216    0.40989   -0.18378    0.10173
 Iteration  1 RMS(Cart)=  0.01848838 RMS(Int)=  0.00064787
 Iteration  2 RMS(Cart)=  0.00092274 RMS(Int)=  0.00015059
 Iteration  3 RMS(Cart)=  0.00000157 RMS(Int)=  0.00015058
 Iteration  4 RMS(Cart)=  0.00000000 RMS(Int)=  0.00015058
 Variable       Old X    -DE/DX   Delta X   Delta X   Delta X     New X
                                 (Linear)    (Quad)   (Total)
    R1        2.29238  -0.00016   0.00020  -0.00019   0.00001   2.29239
    R2        2.45159   0.00019  -0.00010   0.00054   0.00045   2.45204
    R3        2.92986   0.00016  -0.00004   0.00050   0.00046   2.93032
    R4        1.93207   0.00107   0.00245  -0.00201   0.00044   1.93250
    R5        2.87042   0.00029  -0.00461   0.00351  -0.00109   2.86932
    R6        2.53691  -0.00001  -0.00018  -0.00005  -0.00023   2.53668
    R7        2.53428  -0.00009   0.00029   0.00011   0.00039   2.53467
    R8        2.51546  -0.00004  -0.00010   0.00002  -0.00008   2.51538
    R9        1.85240  -0.00119  -0.00067  -0.00284  -0.00350   1.84890
   R10        1.81412   0.00005   0.00010  -0.00004   0.00005   1.81417
   R11        3.24360   0.00005  -0.00103   0.00376   0.00262   3.24622
   R12        3.38383  -0.00004   0.00377  -0.00654  -0.00273   3.38110
   R13        1.84104   0.00054   0.00035   0.00126   0.00163   1.84267
   R14        1.84024   0.00131   0.00107   0.00138   0.00252   1.84276
   R15        3.50222   0.00033  -0.00502   0.00029  -0.00472   3.49751
   R16        3.50029   0.00004  -0.00072   0.00038  -0.00027   3.50002
   R17        1.88073  -0.00023  -0.00050   0.00081   0.00029   1.88102
   R18        1.81461  -0.00017   0.00000  -0.00014  -0.00014   1.81447
   R19        3.08989  -0.00012  -0.00102  -0.00150  -0.00253   3.08736
   R20        1.81412  -0.00006   0.00004  -0.00005  -0.00001   1.81411
   R21        1.86441  -0.00054  -0.00047  -0.00039  -0.00098   1.86343
   R22        3.56221  -0.00015   0.00162  -0.00409  -0.00246   3.55975
   R23        1.83625   0.00022  -0.00005   0.00017   0.00013   1.83638
   R24        1.83520   0.00033   0.00064   0.00019   0.00083   1.83603
   R25        3.13291  -0.00011   0.00012   0.00010   0.00023   3.13314
   R26        1.81218   0.00003  -0.00006   0.00017   0.00011   1.81229
   R27        1.87658   0.00058   0.00040   0.00128   0.00168   1.87826
    A1        2.24259   0.00043   0.00000   0.00045   0.00045   2.24304
    A2        2.10354  -0.00022   0.00022  -0.00012   0.00010   2.10364
    A3        1.93698  -0.00021  -0.00021  -0.00032  -0.00053   1.93645
    A4        1.97099   0.00181   0.00121   0.00141   0.00261   1.97360
    A5        1.92385   0.00003   0.00053   0.00074   0.00127   1.92512
    A6        1.93350  -0.00013  -0.00099  -0.00076  -0.00175   1.93176
    A7        1.93861   0.00011   0.00027   0.00012   0.00039   1.93900
    A8        1.88666   0.00003   0.00008   0.00006   0.00014   1.88680
    A9        1.88980  -0.00003   0.00009  -0.00014  -0.00005   1.88976
   A10        1.88991  -0.00001   0.00003  -0.00002   0.00001   1.88992
   A11        1.86461  -0.00009  -0.00041   0.00121   0.00085   1.86546
   A12        1.83685   0.00026  -0.00017  -0.00009   0.00022   1.83707
   A13        2.10049   0.00000  -0.00605   0.00842   0.00230   2.10279
   A14        2.85902   0.00016  -0.00049   0.00607   0.00642   2.86545
   A15        2.08043   0.00036  -0.00752  -0.00048  -0.00830   2.07213
   A16        2.04390   0.00038   0.00121   0.00452   0.00586   2.04976
   A17        1.84094  -0.00057  -0.00093  -0.00047  -0.00107   1.83987
   A18        2.81349   0.00027   0.01320   0.01198   0.02533   2.83882
   A19        1.61669   0.00002   0.00109   0.00616   0.00733   1.62402
   A20        1.88015   0.00015  -0.00260   0.00234   0.00004   1.88019
   A21        2.20998   0.00003   0.00208  -0.00697  -0.00538   2.20461
   A22        1.78074   0.00028  -0.00175  -0.00547  -0.00724   1.77350
   A23        2.03108  -0.00015  -0.00095   0.01080   0.00984   2.04092
   A24        1.89066  -0.00022   0.00120  -0.00540  -0.00411   1.88656
   A25        2.12544  -0.00014  -0.00253   0.00502   0.00255   2.12799
   A26        1.75278  -0.00005   0.00050   0.00185   0.00252   1.75531
   A27        1.47348   0.00037  -0.00066  -0.00705  -0.00794   1.46554
   A28        1.88615  -0.00004  -0.00036  -0.00248  -0.00289   1.88326
   A29        2.21622   0.00006   0.00501   0.00663   0.01165   2.22787
   A30        1.93792  -0.00017  -0.00307  -0.00487  -0.00788   1.93003
   A31        1.83709   0.00015  -0.00107   0.00377   0.00266   1.83975
   A32        1.92214  -0.00012   0.00002  -0.00774  -0.00775   1.91439
   A33        1.96011   0.00010   0.00024   0.00545   0.00580   1.96591
   A34        2.25144  -0.00018   0.00591  -0.01469  -0.00870   2.24275
   A35        1.89570   0.00005   0.00687  -0.00294   0.00415   1.89985
   A36        1.87690   0.00017   0.00244  -0.00398  -0.00133   1.87557
   A37        3.23651   0.00185   0.00346   0.00417   0.00763   3.24414
   A38        3.21931   0.00063   0.00593   0.00816   0.01402   3.23333
   A39        2.98294   0.00049  -0.00013   0.00187   0.00173   2.98467
   A40        2.89394  -0.00000   0.00074  -0.00415  -0.00309   2.89085
   A41        2.96356   0.00015   0.00213   0.00075   0.00280   2.96637
   A42        3.10221   0.00015   0.00327   0.00049   0.00373   3.10594
   A43        3.16236   0.00033  -0.00269  -0.00067  -0.00339   3.15897
   A44        2.91781   0.00010  -0.00521  -0.00865  -0.01363   2.90418
   A45        2.97488  -0.00048  -0.00701  -0.00331  -0.01025   2.96463
   A46        3.24166   0.00025   0.00235  -0.00046   0.00180   3.24346
   A47        3.37893  -0.00004   0.00649   0.00096   0.00734   3.38627
   A48        3.26807   0.00005  -0.00272  -0.00249  -0.00529   3.26277
    D1        0.00530   0.00020   0.00462   0.00292   0.00755   0.01284
    D2       -3.12256   0.00021   0.00359   0.00143   0.00502  -3.11754
    D3       -2.01105  -0.00005  -0.01468  -0.00531  -0.01998  -2.03103
    D4        2.18473  -0.00002  -0.01449  -0.00537  -0.01985   2.16488
    D5        0.08357   0.00000  -0.01404  -0.00492  -0.01895   0.06462
    D6        1.11807  -0.00005  -0.01374  -0.00394  -0.01768   1.10038
    D7       -0.96935  -0.00002  -0.01356  -0.00400  -0.01756  -0.98690
    D8       -3.07050   0.00000  -0.01310  -0.00355  -0.01666  -3.08716
    D9        0.53999   0.00029  -0.01338   0.01627   0.00286   0.54285
   D10       -1.74522  -0.00034  -0.00657   0.01064   0.00408  -1.74113
   D11       -2.10416  -0.00004   0.05925  -0.02437   0.03478  -2.06938
   D12        0.14767   0.00006   0.05169  -0.01358   0.03819   0.18586
   D13        0.51944   0.00015  -0.02222  -0.00777  -0.03031   0.48914
   D14        2.74061  -0.00003  -0.02497  -0.00288  -0.02797   2.71264
   D15       -0.95885  -0.00021  -0.02166  -0.00005  -0.02195  -0.98081
   D16        2.57342   0.00020  -0.02733  -0.00191  -0.02936   2.54406
   D17       -1.48859   0.00002  -0.03008   0.00298  -0.02702  -1.51562
   D18        1.09512  -0.00016  -0.02678   0.00581  -0.02101   1.07412
   D19       -0.67674  -0.00017  -0.04136   0.01723  -0.02413  -0.70087
   D20        1.12994   0.00014  -0.04318   0.01383  -0.02929   1.10064
   D21       -2.87635   0.00000  -0.04222   0.00060  -0.04150  -2.91784
   D22       -2.10289  -0.00044  -0.03979  -0.02105  -0.06060  -2.16350
   D23        0.23825  -0.00015  -0.04558  -0.01531  -0.06076   0.17750
   D24        2.75666   0.00030  -0.00598  -0.00432  -0.01009   2.74657
   D25        0.87245   0.00015  -0.00309  -0.00694  -0.01003   0.86242
   D26       -1.19518   0.00026  -0.00445  -0.00333  -0.00763  -1.20281
   D27        0.47371   0.00004   0.00553  -0.00402   0.00194   0.47565
   D28       -1.41050  -0.00012   0.00842  -0.00663   0.00200  -1.40850
   D29        2.80506  -0.00001   0.00706  -0.00302   0.00440   2.80945
   D30       -2.81150   0.00012   0.04940   0.02085   0.07020  -2.74131
   D31       -0.73437  -0.00006   0.04798   0.02190   0.06990  -0.66446
   D32        1.19264  -0.00017   0.04472   0.01575   0.06051   1.25315
   D33        1.23987  -0.00011   0.02180  -0.02235  -0.00071   1.23916
   D34       -1.03474  -0.00005   0.00197   0.00803   0.00990  -1.02483
   D35        2.88004   0.00000   0.02141  -0.01717   0.00428   2.88433
   D36        0.60544   0.00006   0.00158   0.01320   0.01489   0.62033
   D37       -1.26935   0.00011   0.02093  -0.00821   0.01267  -1.25667
   D38        2.73924   0.00017   0.00110   0.02216   0.02328   2.76252
   D39        0.77356   0.00009   0.00943   0.00319   0.01254   0.78611
   D40       -1.22907   0.00008   0.01027   0.00842   0.01857  -1.21050
   D41       -1.38101  -0.00014   0.01176   0.00048   0.01226  -1.36875
   D42        2.89953  -0.00014   0.01259   0.00570   0.01829   2.91783
   D43        2.47392   0.00020   0.01027   0.00350   0.01383   2.48774
   D44        0.47128   0.00019   0.01110   0.00873   0.01985   0.49113
   D45       -1.53007  -0.00022  -0.00334  -0.01153  -0.01488  -1.54495
   D46        2.26207  -0.00006  -0.02119   0.01625  -0.00497   2.25710
   D47        0.48576  -0.00003  -0.00349  -0.00788  -0.01139   0.47437
   D48       -2.00528   0.00013  -0.02135   0.01990  -0.00148  -2.00676
         Item               Value     Threshold  Converged?
 Maximum Force            0.001847     0.000015     NO 
 RMS     Force            0.000364     0.000010     NO 
 Maximum Displacement     0.066724     0.000060     NO 
 RMS     Displacement     0.019225     0.000040     NO 
 Predicted change in Energy=-4.451995D-05
 GradGradGradGradGradGradGradGradGradGradGradGradGradGradGradGradGradGrad

                          Input orientation:                          
 ---------------------------------------------------------------------
 Center     Atomic      Atomic             Coordinates (Angstroms)
 Number     Number       Type             X           Y           Z
 ---------------------------------------------------------------------
      1          6           0        1.428385    0.996543   -0.241247
      2          8           0        0.505469    1.561097    0.307452
      3          8           0        1.395193   -0.052513   -1.004167
      4          1           0        0.449646   -0.415316   -1.145947
      5          6           0        2.878179    1.524820   -0.087733
      6          9           0        3.357732    1.921441   -1.277118
      7          9           0        3.684582    0.564124    0.387490
      8          9           0        2.924900    2.560220    0.747460
      9          8           0       -4.403210   -2.214287   -0.765147
     10          1           0       -3.605872   -2.681302   -0.443578
     11          1           0       -5.104156   -2.392156   -0.133742
     12          8           0       -0.891894   -1.051919   -1.462940
     13          1           0       -1.684312   -0.484512   -1.493565
     14          1           0       -1.152785   -1.833622   -0.941608
     15          8           0       -1.969423   -3.076598    0.162246
     16          1           0       -1.865723   -2.649975    1.055579
     17          1           0       -1.573221   -3.950349    0.201286
     18          8           0       -3.363534    0.223718   -1.170938
     19          1           0       -3.810621    0.781986   -1.811268
     20          1           0       -3.891701   -0.602620   -1.068156
     21          8           0       -2.056706    0.786202    1.273863
     22          1           0       -1.200060    1.131066    0.971273
     23          1           0       -2.611558    0.738419    0.477723
     24          8           0       -1.718812   -1.623543    2.318127
     25          1           0       -2.126383   -1.680466    3.184366
     26          1           0       -1.841398   -0.692886    1.991400
 ---------------------------------------------------------------------
                    Distance matrix (angstroms):
                    1          2          3          4          5
     1  C    0.000000
     2  O    1.213081   0.000000
     3  O    1.297562   2.261789   0.000000
     4  H    1.941587   2.453914   1.022637   0.000000
     5  C    1.550660   2.405668   2.350974   3.283552   0.000000
     6  F    2.377151   3.282699   2.796883   3.732908   1.342354
     7  F    2.381747   3.332734   2.749227   3.711542   1.341290
     8  F    2.379535   2.654336   3.497796   4.308792   1.331084
     9  O    6.677679   6.284833   6.192889   5.189558   8.213308
    10  H    6.237886   5.955261   5.677626   4.698430   7.736989
    11  H    7.359954   6.876828   6.962263   5.981402   8.891709
    12  O    3.327526   3.451778   2.537726   1.518380   4.769091
    13  H    3.667520   3.496187   3.147933   2.163193   5.179778
    14  H    3.893941   3.979206   3.109414   2.149682   5.315722
    15  O    5.319623   5.258745   4.671857   3.826968   6.688406
    16  H    5.082322   4.890335   4.650046   3.898891   6.421890
    17  H    5.803207   5.891372   5.045564   4.289928   7.062291
    18  O    4.942071   4.352402   4.769653   3.866436   6.467238
    19  H    5.473407   4.870794   5.333695   4.475049   6.947116
    20  H    5.616441   5.090096   5.315821   4.346082   7.163693
    21  O    3.806003   2.845901   4.220008   3.685231   5.172290
    22  H    2.897761   1.880004   3.469662   3.097651   4.231851
    23  H    4.111530   3.228258   4.344608   3.652174   5.574529
    24  O    4.829087   4.374034   4.816928   4.261670   6.068992
    25  H    5.615832   5.070602   5.709249   5.195011   6.784255
    26  H    4.304690   3.663865   4.456345   3.894724   5.613859
                    6          7          8          9         10
     6  F    0.000000
     7  F    2.172569   0.000000
     8  F    2.166633   2.165893   0.000000
     9  O    8.809005   8.629050   8.876097   0.000000
    10  H    8.388791   8.023352   8.458316   0.978395   0.000000
    11  H    9.566502   9.287259   9.474613   0.960019   1.557067
    12  O    5.189867   5.194210   5.700994   3.763954   3.325607
    13  H    5.590855   5.784723   5.961327   3.303804   3.101734
    14  H    5.878591   5.560198   6.227866   3.277393   2.642770
    15  O    7.445182   6.728548   7.488030   2.743531   1.789204
    16  H    7.322827   6.448461   7.084570   3.153365   2.297080
    17  H    7.808833   6.932505   7.932144   3.457853   2.481532
    18  O    6.933177   7.226376   6.977385   2.681317   3.004483
    19  H    7.277978   7.814094   7.421352   3.228495   3.729190
    20  H    7.679116   7.802580   7.730852   1.717825   2.189226
    21  O    6.091995   5.813550   5.314192   4.320483   4.168106
    22  H    5.143288   4.951964   4.371255   4.946383   4.724816
    23  H    6.333358   6.299198   5.834731   3.670588   3.678580
    24  O    7.159887   6.140839   6.444759   4.130563   3.508114
    25  H    7.934361   6.828470   7.031172   4.589941   4.043827
    26  H    6.674493   5.889741   5.903193   4.059075   3.605036
                   11         12         13         14         15
    11  H    0.000000
    12  O    4.615858   0.000000
    13  H    4.145306   0.975097   0.000000
    14  H    4.071601   0.975146   1.551540   0.000000
    15  O    3.222208   2.810982   3.088999   1.852129   0.000000
    16  H    3.459538   3.137684   3.349668   2.272327   0.995392
    17  H    3.873979   3.410974   3.859648   2.442029   0.960177
    18  O    3.308827   2.796697   1.850800   3.028638   3.822697
    19  H    3.816085   3.464608   2.495224   3.829074   4.708869
    20  H    2.354913   3.058850   2.251108   3.005501   3.365949
    21  O    4.622798   3.496507   3.067906   3.548079   4.020515
    22  H    5.373650   3.284171   2.986640   3.528558   4.353261
    23  H    4.048140   3.150988   2.498264   3.279926   3.881523
    24  O    4.250057   3.912417   3.978389   3.315176   2.611896
    25  H    4.514806   4.849379   4.848584   4.242053   3.332721
    26  H    4.248451   3.600406   3.494721   3.221490   3.007370
                   16         17         18         19         20
    16  H    0.000000
    17  H    1.583144   0.000000
    18  O    3.931785   4.744581   0.000000
    19  H    4.876454   5.608148   0.959986   0.000000
    20  H    3.578617   4.265456   0.986083   1.573507   0.000000
    21  O    3.448396   4.880481   2.828646   3.548841   3.283456
    22  H    3.840115   5.152951   3.176943   3.831374   3.796033
    23  H    3.517301   4.810313   1.883738   2.584402   2.413896
    24  O    1.633760   3.149006   4.276805   5.216717   4.150981
    25  H    2.353641   3.789080   4.911734   5.818650   4.728852
    26  H    2.169458   3.726592   3.627319   4.529169   3.684124
                   21         22         23         24         25
    21  O    0.000000
    22  H    0.971769   0.000000
    23  H    0.971587   1.545991   0.000000
    24  O    2.647930   3.109821   3.124571   0.000000
    25  H    3.120790   3.696020   3.662283   0.959023   0.000000
    26  H    1.657986   2.186040   2.221035   0.993932   1.574706
                   26
    26  H    0.000000
 Stoichiometry    C2H13F3O8
 Framework group  C1[X(C2H13F3O8)]
 Deg. of freedom    72
 Full point group                 C1      NOp   1
 Largest Abelian subgroup         C1      NOp   1
 Largest concise Abelian subgroup C1      NOp   1
                         Standard orientation:                         
 ---------------------------------------------------------------------
 Center     Atomic      Atomic             Coordinates (Angstroms)
 Number     Number       Type             X           Y           Z
 ---------------------------------------------------------------------
      1          6           0        1.832314    0.221235    0.024686
      2          8           0        1.277190    0.224102    1.103294
      3          8           0        1.318018    0.423332   -1.149334
      4          1           0        0.314346    0.617062   -1.119365
      5          6           0        3.358725   -0.033098   -0.074968
      6          9           0        3.980405    1.050706   -0.565679
      7          9           0        3.614554   -1.065885   -0.891645
      8          9           0        3.877819   -0.306899    1.119753
      9          8           0       -4.818446    0.683083   -0.356735
     10          1           0       -4.337186    0.003483   -0.870340
     11          1           0       -5.527166    0.231683    0.107582
     12          8           0       -1.165724    0.937929   -1.228528
     13          1           0       -1.598436    1.409771   -0.493041
     14          1           0       -1.768471    0.206374   -1.457510
     15          8           0       -3.084375   -1.095421   -1.521588
     16          1           0       -2.801506   -1.702694   -0.785375
     17          1           0       -3.145403   -1.612865   -2.328103
     18          8           0       -2.751434    1.856740    0.884012
     19          1           0       -2.877411    2.765758    1.165773
     20          1           0       -3.606849    1.532040    0.516322
     21          8           0       -1.358386   -0.323851    2.026677
     22          1           0       -0.437116   -0.120396    1.793865
     23          1           0       -1.862570    0.477865    1.809806
     24          8           0       -2.202511   -2.373675    0.578503
     25          1           0       -2.597820   -3.046097    1.136449
     26          1           0       -1.870299   -1.650014    1.173356
 ---------------------------------------------------------------------
 Rotational constants (GHZ):           0.9708986           0.2305937           0.2291340
 Standard basis: 6-31++G(d,p) (6D, 7F)
 There are   325 symmetry adapted cartesian basis functions of A   symmetry.
 There are   325 symmetry adapted basis functions of A   symmetry.
   325 basis functions,   520 primitive gaussians,   325 cartesian basis functions
    58 alpha electrons       58 beta electrons
       nuclear repulsion energy       967.6376759516 Hartrees.
 NAtoms=   26 NActive=   26 NUniq=   26 SFac= 1.00D+00 NAtFMM=   60 NAOKFM=F Big=F
 Integral buffers will be    131072 words long.
 Raffenetti 2 integral format.
 Two-electron integral symmetry is turned on.
 Nuclear repulsion after empirical dispersion term =      967.6245132035 Hartrees.
 One-electron integrals computed using PRISM.
 NBasis=   325 RedAO= T EigKep=  4.16D-05  NBF=   325
 NBsUse=   325 1.00D-06 EigRej= -1.00D+00 NBFU=   325
 Initial guess from the checkpoint file:  "/local_scratch/slurm.5787619/Gau-714026.chk"
 B after Tr=    -0.000000   -0.000000   -0.000000
         Rot=    0.999999    0.001319    0.000323    0.000796 Ang=   0.18 deg.
 ExpMin= 3.60D-02 ExpMax= 7.00D+03 ExpMxC= 1.05D+03 IAcc=3 IRadAn=         5 AccDes= 0.00D+00
 Harris functional with IExCor= 4639 and IRadAn=       5 diagonalized for initial guess.
 HarFok:  IExCor= 4639 AccDes= 0.00D+00 IRadAn=         5 IDoV= 1 UseB2=F ITyADJ=14
 ICtDFT=  3500011 ScaDFX=  1.000000  1.000000  1.000000  1.000000
 FoFCou: FMM=F IPFlag=           0 FMFlag=      100000 FMFlg1=           0
         NFxFlg=           0 DoJE=T BraDBF=F KetDBF=T FulRan=T
         wScrn=  0.000000 ICntrl=       500 IOpCl=  0 I1Cent=   200000004 NGrid=           0
         NMat0=    1 NMatS0=      1 NMatT0=    0 NMatD0=    1 NMtDS0=    0 NMtDT0=    0
 Petite list used in FoFCou.
 Requested convergence on RMS density matrix=1.00D-10 within 128 cycles.
 Requested convergence on MAX density matrix=1.00D-08.
 Requested convergence on             energy=1.00D-08.
 No special actions if energy rises.
 SCF Done:  E(RwB97XD) =  -985.249192157     A.U. after   15 cycles
            NFock= 15  Conv=0.32D-10     -V/T= 2.0083
 Calling FoFJK, ICntrl=      2127 FMM=F ISym2X=0 I1Cent= 0 IOpClX= 0 NMat=1 NMatS=1 NMatT=0.
 ***** Axes restored to original set *****
 -------------------------------------------------------------------
 Center     Atomic                   Forces (Hartrees/Bohr)
 Number     Number              X              Y              Z
 -------------------------------------------------------------------
      1        6          -0.000222339    0.000039796    0.000006794
      2        8          -0.000114113   -0.000128572    0.000099196
      3        8           0.000573787    0.000256794    0.000095637
      4        1          -0.000587493   -0.000115843   -0.000039560
      5        6          -0.000004500   -0.000014753   -0.000002594
      6        9           0.000006073   -0.000018156    0.000048775
      7        9           0.000004760    0.000047488   -0.000012622
      8        9           0.000040401   -0.000008893   -0.000023496
      9        8          -0.000409234    0.000431731   -0.000103356
     10        1           0.000339795   -0.000459428    0.000084566
     11        1           0.000063098   -0.000032944   -0.000006029
     12        8          -0.000383757   -0.000002932   -0.000097730
     13        1           0.000405811   -0.000120266   -0.000041020
     14        1           0.000043307    0.000013458   -0.000011905
     15        8          -0.000087309    0.000067754    0.000364525
     16        1           0.000032733    0.000031921   -0.000139649
     17        1           0.000048490   -0.000012099   -0.000149338
     18        8          -0.000106422   -0.000150731    0.000095582
     19        1           0.000075328    0.000041445   -0.000012770
     20        1           0.000028255    0.000089876   -0.000027920
     21        8           0.000246778   -0.000006967   -0.000198441
     22        1           0.000132648   -0.000031277    0.000052038
     23        1          -0.000102758    0.000008324   -0.000013881
     24        8          -0.000097873    0.000389717    0.000066788
     25        1          -0.000002519   -0.000155896    0.000019917
     26        1           0.000077053   -0.000159549   -0.000053507
 -------------------------------------------------------------------
 Cartesian Forces:  Max     0.000587493 RMS     0.000179564

 GradGradGradGradGradGradGradGradGradGradGradGradGradGradGradGradGradGrad
 Berny optimization.
 Using GEDIIS/GDIIS optimizer.
 FormGI is forming the generalized inverse of G from B-inverse, IUseBI=4.
 Internal  Forces:  Max     0.001032108 RMS     0.000203176
 Search for a local minimum.
 Step number  10 out of a maximum of  156
 All quantities printed in internal units (Hartrees-Bohrs-Radians)
 Mixed Optimization -- En-DIIS/RFO-DIIS
 Swapping is turned off.
 Update second derivatives using D2CorX and points    8    9   10
 DE= -3.57D-05 DEPred=-4.45D-05 R= 8.02D-01
 TightC=F SS=  1.41D+00  RLast= 1.96D-01 DXNew= 3.3819D+00 5.8948D-01
 Trust test= 8.02D-01 RLast= 1.96D-01 DXMaxT set to 2.01D+00
 ITU=  1  0  1  1  1  0  1 -1  1  0
     Eigenvalues ---    0.00021   0.00025   0.00048   0.00090   0.00152
     Eigenvalues ---    0.00177   0.00300   0.00371   0.00418   0.00496
     Eigenvalues ---    0.00609   0.00677   0.00777   0.00984   0.01046
     Eigenvalues ---    0.01123   0.01248   0.01313   0.01427   0.01519
     Eigenvalues ---    0.01582   0.01611   0.01684   0.01832   0.01963
     Eigenvalues ---    0.02030   0.02282   0.02333   0.02486   0.02697
     Eigenvalues ---    0.02764   0.02861   0.03194   0.03327   0.04138
     Eigenvalues ---    0.04510   0.04754   0.04983   0.05348   0.05587
     Eigenvalues ---    0.06155   0.06604   0.07196   0.09180   0.11716
     Eigenvalues ---    0.12718   0.13587   0.19615   0.21319   0.21935
     Eigenvalues ---    0.24086   0.28514   0.35313   0.37389   0.37919
     Eigenvalues ---    0.38472   0.41986   0.42621   0.44982   0.46703
     Eigenvalues ---    0.48586   0.50683   0.51940   0.53670   0.55701
     Eigenvalues ---    0.57108   0.57573   0.57609   0.57826   0.60258
     Eigenvalues ---    0.92296   1.23817
 En-DIIS/RFO-DIIS/Sim-DIIS IScMMF=       -3 using points:    10    9    8    7    6
 RFO step:  Lambda=-1.72881177D-05.
 DidBck=F Rises=F RFO-DIIS coefs:    1.04796   -0.16201    0.31194   -0.26962    0.07173
 Iteration  1 RMS(Cart)=  0.00842010 RMS(Int)=  0.00016006
 Iteration  2 RMS(Cart)=  0.00007128 RMS(Int)=  0.00014259
 Iteration  3 RMS(Cart)=  0.00000002 RMS(Int)=  0.00014259
 Variable       Old X    -DE/DX   Delta X   Delta X   Delta X     New X
                                 (Linear)    (Quad)   (Total)
    R1        2.29239   0.00007   0.00023  -0.00007   0.00015   2.29254
    R2        2.45204  -0.00001   0.00009  -0.00016  -0.00006   2.45197
    R3        2.93032   0.00005  -0.00027   0.00049   0.00022   2.93054
    R4        1.93250   0.00036   0.00105   0.00111   0.00216   1.93467
    R5        2.86932  -0.00021  -0.00297  -0.00103  -0.00400   2.86533
    R6        2.53668  -0.00005  -0.00010  -0.00019  -0.00029   2.53639
    R7        2.53467  -0.00003   0.00027   0.00013   0.00040   2.53507
    R8        2.51538  -0.00002  -0.00011  -0.00004  -0.00015   2.51523
    R9        1.84890   0.00058  -0.00021   0.00132   0.00115   1.85005
   R10        1.81417  -0.00004   0.00005  -0.00007  -0.00002   1.81415
   R11        3.24622   0.00008  -0.00091   0.00256   0.00161   3.24783
   R12        3.38110   0.00005   0.00040   0.00148   0.00193   3.38303
   R13        1.84267  -0.00063   0.00028  -0.00132  -0.00105   1.84162
   R14        1.84276  -0.00013   0.00053  -0.00075  -0.00009   1.84267
   R15        3.49751  -0.00025  -0.00328   0.00634   0.00301   3.50051
   R16        3.50002  -0.00010  -0.00112  -0.00353  -0.00451   3.49551
   R17        1.88102  -0.00006  -0.00002   0.00030   0.00029   1.88131
   R18        1.81447   0.00003   0.00007  -0.00004   0.00003   1.81450
   R19        3.08736   0.00005  -0.00212   0.00076  -0.00137   3.08599
   R20        1.81411  -0.00000   0.00007  -0.00010  -0.00003   1.81408
   R21        1.86343  -0.00002  -0.00019   0.00008  -0.00016   1.86327
   R22        3.55975  -0.00006   0.00101  -0.00511  -0.00413   3.55562
   R23        1.83638   0.00009   0.00003   0.00017   0.00020   1.83658
   R24        1.83603   0.00004   0.00050  -0.00032   0.00013   1.83616
   R25        3.13314  -0.00004   0.00039  -0.00325  -0.00294   3.13020
   R26        1.81229   0.00003   0.00006  -0.00002   0.00004   1.81233
   R27        1.87826  -0.00018   0.00026  -0.00003   0.00015   1.87841
    A1        2.24304  -0.00015   0.00011   0.00009   0.00019   2.24323
    A2        2.10364   0.00012   0.00012   0.00023   0.00035   2.10399
    A3        1.93645   0.00003  -0.00022  -0.00031  -0.00052   1.93593
    A4        1.97360  -0.00091   0.00091  -0.00017   0.00073   1.97432
    A5        1.92512   0.00001   0.00032   0.00061   0.00094   1.92605
    A6        1.93176   0.00004  -0.00086  -0.00053  -0.00139   1.93036
    A7        1.93900   0.00006   0.00012   0.00033   0.00045   1.93945
    A8        1.88680  -0.00004   0.00015  -0.00017  -0.00002   1.88678
    A9        1.88976  -0.00004   0.00018  -0.00015   0.00003   1.88979
   A10        1.88992  -0.00004   0.00010  -0.00011  -0.00001   1.88991
   A11        1.86546  -0.00008   0.00084  -0.00473  -0.00367   1.86179
   A12        1.83707   0.00011   0.00039   0.00584   0.00597   1.84304
   A13        2.10279   0.00001  -0.00047   0.00337   0.00286   2.10564
   A14        2.86545  -0.00030   0.00282  -0.01265  -0.01000   2.85545
   A15        2.07213  -0.00032  -0.00260   0.00035  -0.00219   2.06994
   A16        2.04976  -0.00024   0.00378  -0.00456  -0.00078   2.04898
   A17        1.83987   0.00034   0.00005   0.00141   0.00129   1.84116
   A18        2.83882  -0.00003   0.00385  -0.01363  -0.01021   2.82861
   A19        1.62402  -0.00002  -0.00149   0.00303   0.00127   1.62529
   A20        1.88019   0.00003   0.00161   0.00166   0.00346   1.88365
   A21        2.20461   0.00003   0.00030   0.00231   0.00250   2.20711
   A22        1.77350  -0.00020   0.00203  -0.00313  -0.00088   1.77261
   A23        2.04092   0.00006  -0.00347  -0.00535  -0.00887   2.03205
   A24        1.88656   0.00003   0.00135   0.00046   0.00168   1.88824
   A25        2.12799   0.00010   0.00137  -0.00143   0.00013   2.12812
   A26        1.75531   0.00011  -0.00220   0.00562   0.00306   1.75837
   A27        1.46554  -0.00030   0.00058  -0.00101  -0.00029   1.46525
   A28        1.88326  -0.00001  -0.00032   0.00154   0.00132   1.88458
   A29        2.22787  -0.00002   0.00094  -0.00307  -0.00234   2.22553
   A30        1.93003   0.00013  -0.00088  -0.00023  -0.00103   1.92901
   A31        1.83975   0.00014  -0.00149   0.00240   0.00092   1.84067
   A32        1.91439   0.00001   0.00027  -0.00074  -0.00058   1.91381
   A33        1.96591  -0.00007   0.00189  -0.00003   0.00194   1.96785
   A34        2.24275  -0.00006  -0.00004  -0.00655  -0.00692   2.23583
   A35        1.89985  -0.00006  -0.00123  -0.00104  -0.00249   1.89736
   A36        1.87557   0.00010   0.00073   0.00078   0.00097   1.87654
   A37        3.24414  -0.00103   0.00199  -0.00107   0.00091   3.24505
   A38        3.23333  -0.00032   0.00609  -0.01136  -0.00511   3.22822
   A39        2.98467  -0.00021  -0.00198   0.00438   0.00245   2.98712
   A40        2.89085  -0.00007  -0.00114   0.00116  -0.00048   2.89038
   A41        2.96637  -0.00008   0.00553  -0.00538   0.00035   2.96672
   A42        3.10594  -0.00004   0.00192  -0.00339  -0.00144   3.10450
   A43        3.15897  -0.00025  -0.00277   0.00240  -0.00036   3.15861
   A44        2.90418  -0.00026   0.00212   0.00600   0.00809   2.91227
   A45        2.96463   0.00023  -0.00170   0.00060  -0.00068   2.96395
   A46        3.24346  -0.00007   0.00052   0.00174   0.00226   3.24572
   A47        3.38627   0.00008  -0.00075  -0.00163  -0.00257   3.38370
   A48        3.26277  -0.00003  -0.00066   0.00256   0.00175   3.26452
    D1        0.01284   0.00015   0.00215   0.00199   0.00413   0.01698
    D2       -3.11754   0.00008   0.00142   0.00071   0.00213  -3.11541
    D3       -2.03103  -0.00004  -0.01313  -0.00741  -0.02054  -2.05157
    D4        2.16488  -0.00003  -0.01297  -0.00725  -0.02022   2.14465
    D5        0.06462  -0.00004  -0.01261  -0.00698  -0.01958   0.04503
    D6        1.10038   0.00002  -0.01246  -0.00626  -0.01872   1.08166
    D7       -0.98690   0.00004  -0.01230  -0.00610  -0.01840  -1.00530
    D8       -3.08716   0.00002  -0.01194  -0.00582  -0.01776  -3.10492
    D9        0.54285   0.00001   0.01125  -0.00773   0.00348   0.54633
   D10       -1.74113   0.00049   0.00858  -0.00434   0.00428  -1.73685
   D11       -2.06938  -0.00002  -0.00361   0.00027  -0.00348  -2.07286
   D12        0.18586   0.00002  -0.00348   0.00508   0.00142   0.18728
   D13        0.48914  -0.00014   0.00385  -0.00336   0.00026   0.48939
   D14        2.71264   0.00001   0.00380   0.00018   0.00370   2.71634
   D15       -0.98081   0.00015   0.00405  -0.00414  -0.00028  -0.98108
   D16        2.54406  -0.00015   0.00481  -0.00335   0.00139   2.54545
   D17       -1.51562   0.00000   0.00476   0.00019   0.00483  -1.51079
   D18        1.07412   0.00014   0.00501  -0.00413   0.00085   1.07497
   D19       -0.70087   0.00008   0.00289  -0.00107   0.00170  -0.69918
   D20        1.10064  -0.00013   0.00474  -0.00313   0.00165   1.10229
   D21       -2.91784  -0.00001   0.00925   0.00202   0.01123  -2.90661
   D22       -2.16350   0.00034   0.00222   0.00402   0.00622  -2.15727
   D23        0.17750   0.00004   0.00535  -0.00088   0.00440   0.18190
   D24        2.74657  -0.00037   0.00046  -0.00044   0.00000   2.74657
   D25        0.86242  -0.00039  -0.00095  -0.00315  -0.00417   0.85825
   D26       -1.20281  -0.00030  -0.00423   0.00384  -0.00033  -1.20314
   D27        0.47565   0.00000   0.00005  -0.00002  -0.00016   0.47549
   D28       -1.40850  -0.00001  -0.00135  -0.00273  -0.00433  -1.41283
   D29        2.80945   0.00007  -0.00464   0.00426  -0.00049   2.80896
   D30       -2.74131  -0.00003  -0.01069   0.00023  -0.01040  -2.75171
   D31       -0.66446   0.00009  -0.01206   0.00602  -0.00610  -0.67056
   D32        1.25315   0.00016  -0.01276   0.00537  -0.00733   1.24582
   D33        1.23916   0.00013  -0.00219  -0.01089  -0.01297   1.22619
   D34       -1.02483  -0.00000   0.00088  -0.00367  -0.00289  -1.02773
   D35        2.88433   0.00006  -0.00362  -0.00779  -0.01129   2.87303
   D36        0.62033  -0.00007  -0.00055  -0.00057  -0.00122   0.61911
   D37       -1.25667  -0.00007  -0.00592  -0.01541  -0.02127  -1.27795
   D38        2.76252  -0.00020  -0.00285  -0.00819  -0.01120   2.75132
   D39        0.78611  -0.00011   0.00535  -0.00906  -0.00349   0.78262
   D40       -1.21050  -0.00013   0.00388  -0.00844  -0.00443  -1.21494
   D41       -1.36875   0.00010   0.00120  -0.00396  -0.00279  -1.37154
   D42        2.91783   0.00008  -0.00027  -0.00334  -0.00374   2.91409
   D43        2.48774  -0.00013   0.00384  -0.00384  -0.00008   2.48766
   D44        0.49113  -0.00014   0.00237  -0.00322  -0.00103   0.49010
   D45       -1.54495  -0.00001  -0.00432   0.00345  -0.00080  -1.54575
   D46        2.25710  -0.00001  -0.00186   0.01254   0.01065   2.26775
   D47        0.47437   0.00012  -0.00437   0.00483   0.00059   0.47496
   D48       -2.00676   0.00012  -0.00192   0.01392   0.01204  -1.99473
         Item               Value     Threshold  Converged?
 Maximum Force            0.001032     0.000015     NO 
 RMS     Force            0.000203     0.000010     NO 
 Maximum Displacement     0.044743     0.000060     NO 
 RMS     Displacement     0.008428     0.000040     NO 
 Predicted change in Energy=-8.620743D-06
 GradGradGradGradGradGradGradGradGradGradGradGradGradGradGradGradGradGrad

                          Input orientation:                          
 ---------------------------------------------------------------------
 Center     Atomic      Atomic             Coordinates (Angstroms)
 Number     Number       Type             X           Y           Z
 ---------------------------------------------------------------------
      1          6           0        1.425770    0.995825   -0.238310
      2          8           0        0.503516    1.559759    0.312313
      3          8           0        1.391988   -0.053113   -1.001309
      4          1           0        0.445271   -0.415299   -1.145102
      5          6           0        2.876183    1.522960   -0.085549
      6          9           0        3.364738    1.897763   -1.278165
      7          9           0        3.675971    0.567164    0.410863
      8          9           0        2.921618    2.571920    0.732491
      9          8           0       -4.404123   -2.213625   -0.761118
     10          1           0       -3.608196   -2.685577   -0.441413
     11          1           0       -5.103526   -2.393272   -0.128521
     12          8           0       -0.894050   -1.049629   -1.465889
     13          1           0       -1.683740   -0.479631   -1.500907
     14          1           0       -1.158306   -1.828859   -0.942645
     15          8           0       -1.967581   -3.073178    0.161118
     16          1           0       -1.860629   -2.646975    1.054440
     17          1           0       -1.562438   -3.943104    0.193647
     18          8           0       -3.365041    0.224537   -1.171169
     19          1           0       -3.814068    0.785987   -1.807323
     20          1           0       -3.893378   -0.601552   -1.068068
     21          8           0       -2.053903    0.782883    1.270327
     22          1           0       -1.197390    1.127599    0.966854
     23          1           0       -2.610156    0.734572    0.475116
     24          8           0       -1.712216   -1.623097    2.317949
     25          1           0       -2.126733   -1.683720    3.180657
     26          1           0       -1.836864   -0.692767    1.990822
 ---------------------------------------------------------------------
                    Distance matrix (angstroms):
                    1          2          3          4          5
     1  C    0.000000
     2  O    1.213161   0.000000
     3  O    1.297528   2.261933   0.000000
     4  H    1.942915   2.455261   1.023781   0.000000
     5  C    1.550776   2.406075   2.350630   3.284636   0.000000
     6  F    2.377896   3.290966   2.788245   3.727097   1.342199
     7  F    2.380878   3.325572   2.756003   3.718021   1.341504
     8  F    2.379935   2.654852   3.498089   4.310583   1.331003
     9  O    6.675443   6.282961   6.190348   5.186332   8.211049
    10  H    6.239774   5.957949   5.678484   4.698929   7.738578
    11  H    7.357291   6.874570   6.959152   5.977873   8.889009
    12  O    3.327521   3.453129   2.536700   1.516265   4.768460
    13  H    3.666084   3.497279   3.145094   2.159496   5.177500
    14  H    3.892605   3.977349   3.108169   2.147231   5.314735
    15  O    5.313300   5.252931   4.664625   3.819998   6.681870
    16  H    5.073618   4.882268   4.640446   3.890442   6.412902
    17  H    5.788695   5.879094   5.028775   4.274172   7.046784
    18  O    4.941354   4.353076   4.768151   3.863748   6.466634
    19  H    5.473731   4.871664   5.334488   4.474773   6.947452
    20  H    5.615464   5.090127   5.314163   4.343328   7.162810
    21  O    3.798611   2.839316   4.211102   3.676385   5.166416
    22  H    2.889767   1.873037   3.460148   3.088564   4.225856
    23  H    4.106814   3.225273   4.337906   3.644577   5.570979
    24  O    4.820805   4.366076   4.808160   4.255144   6.060354
    25  H    5.611557   5.066139   5.703430   5.190018   6.780860
    26  H    4.297109   3.656315   4.448313   3.888335   5.606565
                    6          7          8          9         10
     6  F    0.000000
     7  F    2.172597   0.000000
     8  F    2.166467   2.165996   0.000000
     9  O    8.804888   8.625210   8.876868   0.000000
    10  H    8.386237   8.022829   8.465092   0.979004   0.000000
    11  H    9.562748   9.280878   9.476149   0.960009   1.555428
    12  O    5.182628   5.198202   5.701562   3.764599   3.330535
    13  H    5.584688   5.785943   5.958972   3.309760   3.113239
    14  H    5.870112   5.562657   6.230467   3.273580   2.643324
    15  O    7.430708   6.720427   7.489851   2.743372   1.790223
    16  H    7.307540   6.434191   7.085929   3.154902   2.300665
    17  H    7.781968   6.915969   7.927335   3.460903   2.483909
    18  O    6.935492   7.224685   6.975400   2.681878   3.010055
    19  H    7.283633   7.814661   7.416851   3.231159   3.736288
    20  H    7.679255   7.800524   7.730272   1.718680   2.194808
    21  O    6.090930   5.797988   5.314671   4.316175   4.168464
    22  H    5.142594   4.936888   4.371180   4.942955   4.726046
    23  H    6.334537   6.288684   5.834604   3.665851   3.678795
    24  O    7.148703   6.121012   6.448586   4.132280   3.512503
    25  H    7.928706   6.812460   7.042005   4.583110   4.039535
    26  H    6.667367   5.871545   5.906329   4.059188   3.608972
                   11         12         13         14         15
    11  H    0.000000
    12  O    4.616668   0.000000
    13  H    4.152157   0.974543   0.000000
    14  H    4.067692   0.975097   1.551822   0.000000
    15  O    3.221850   2.809693   3.093442   1.849743   0.000000
    16  H    3.461235   3.136534   3.355364   2.269564   0.995547
    17  H    3.878799   3.401911   3.857703   2.434033   0.960193
    18  O    3.310947   2.795739   1.852392   3.022968   3.821363
    19  H    3.819524   3.465915   2.496794   3.825984   4.709292
    20  H    2.357428   3.058595   2.254931   3.000438   3.365788
    21  O    4.620058   3.491452   3.067686   3.538437   4.013353
    22  H    5.371618   3.278807   2.984890   3.519710   4.346140
    23  H    4.045329   3.145774   2.497440   3.269418   3.874334
    24  O    4.251984   3.913527   3.986475   3.313703   2.611487
    25  H    4.507264   4.848915   4.854186   4.237988   3.327693
    26  H    4.249049   3.600709   3.501578   3.218133   3.005206
                   16         17         18         19         20
    16  H    0.000000
    17  H    1.584246   0.000000
    18  O    3.932197   4.741449   0.000000
    19  H    4.877586   5.606962   0.959971   0.000000
    20  H    3.580624   4.265111   0.985999   1.574183   0.000000
    21  O    3.442076   4.871933   2.826966   3.545437   3.281527
    22  H    3.833401   5.142289   3.175748   3.828807   3.794631
    23  H    3.511733   4.801833   1.881553   2.581003   2.411080
    24  O    1.633035   3.149210   4.280131   5.219132   4.155253
    25  H    2.349355   3.787542   4.910524   5.816056   4.726922
    26  H    2.167096   3.724224   3.629733   4.530117   3.687056
                   21         22         23         24         25
    21  O    0.000000
    22  H    0.971874   0.000000
    23  H    0.971654   1.546669   0.000000
    24  O    2.646319   3.107544   3.124249   0.000000
    25  H    3.120705   3.697042   3.660846   0.959044   0.000000
    26  H    1.656431   2.184301   2.220956   0.994014   1.575348
                   26
    26  H    0.000000
 Stoichiometry    C2H13F3O8
 Framework group  C1[X(C2H13F3O8)]
 Deg. of freedom    72
 Full point group                 C1      NOp   1
 Largest Abelian subgroup         C1      NOp   1
 Largest concise Abelian subgroup C1      NOp   1
                         Standard orientation:                         
 ---------------------------------------------------------------------
 Center     Atomic      Atomic             Coordinates (Angstroms)
 Number     Number       Type             X           Y           Z
 ---------------------------------------------------------------------
      1          6           0        1.830154    0.221486    0.025179
      2          8           0        1.275295    0.228135    1.103996
      3          8           0        1.315253    0.416631   -1.149714
      4          1           0        0.310715    0.612093   -1.120968
      5          6           0        3.356769   -0.032323   -0.074488
      6          9           0        3.975397    1.039857   -0.593359
      7          9           0        3.609617   -1.084051   -0.867941
      8          9           0        3.881446   -0.277652    1.123884
      9          8           0       -4.818800    0.675495   -0.358013
     10          1           0       -4.340585   -0.006988   -0.871798
     11          1           0       -5.526676    0.224089    0.107563
     12          8           0       -1.166525    0.934967   -1.233095
     13          1           0       -1.595921    1.415029   -0.501731
     14          1           0       -1.770565    0.201943   -1.453610
     15          8           0       -3.079645   -1.103507   -1.514116
     16          1           0       -2.793662   -1.707256   -0.776001
     17          1           0       -3.130536   -1.620585   -2.321588
     18          8           0       -2.753066    1.861751    0.874063
     19          1           0       -2.879968    2.770615    1.155854
     20          1           0       -3.608276    1.534169    0.508689
     21          8           0       -1.356536   -0.311201    2.022853
     22          1           0       -0.435592   -0.107706    1.788353
     23          1           0       -1.862798    0.488181    1.801947
     24          8           0       -2.194068   -2.372182    0.589710
     25          1           0       -2.596724   -3.038537    1.149713
     26          1           0       -1.864358   -1.644120    1.180708
 ---------------------------------------------------------------------
 Rotational constants (GHZ):           0.9718241           0.2308956           0.2293802
 Standard basis: 6-31++G(d,p) (6D, 7F)
 There are   325 symmetry adapted cartesian basis functions of A   symmetry.
 There are   325 symmetry adapted basis functions of A   symmetry.
   325 basis functions,   520 primitive gaussians,   325 cartesian basis functions
    58 alpha electrons       58 beta electrons
       nuclear repulsion energy       967.9811828846 Hartrees.
 NAtoms=   26 NActive=   26 NUniq=   26 SFac= 1.00D+00 NAtFMM=   60 NAOKFM=F Big=F
 Integral buffers will be    131072 words long.
 Raffenetti 2 integral format.
 Two-electron integral symmetry is turned on.
 Nuclear repulsion after empirical dispersion term =      967.9680048158 Hartrees.
 One-electron integrals computed using PRISM.
 NBasis=   325 RedAO= T EigKep=  4.15D-05  NBF=   325
 NBsUse=   325 1.00D-06 EigRej= -1.00D+00 NBFU=   325
 Initial guess from the checkpoint file:  "/local_scratch/slurm.5787619/Gau-714026.chk"
 B after Tr=     0.000000    0.000000   -0.000000
         Rot=    0.999993    0.003853   -0.000084   -0.000280 Ang=   0.44 deg.
 ExpMin= 3.60D-02 ExpMax= 7.00D+03 ExpMxC= 1.05D+03 IAcc=3 IRadAn=         5 AccDes= 0.00D+00
 Harris functional with IExCor= 4639 and IRadAn=       5 diagonalized for initial guess.
 HarFok:  IExCor= 4639 AccDes= 0.00D+00 IRadAn=         5 IDoV= 1 UseB2=F ITyADJ=14
 ICtDFT=  3500011 ScaDFX=  1.000000  1.000000  1.000000  1.000000
 FoFCou: FMM=F IPFlag=           0 FMFlag=      100000 FMFlg1=           0
         NFxFlg=           0 DoJE=T BraDBF=F KetDBF=T FulRan=T
         wScrn=  0.000000 ICntrl=       500 IOpCl=  0 I1Cent=   200000004 NGrid=           0
         NMat0=    1 NMatS0=      1 NMatT0=    0 NMatD0=    1 NMtDS0=    0 NMtDT0=    0
 Petite list used in FoFCou.
 Requested convergence on RMS density matrix=1.00D-10 within 128 cycles.
 Requested convergence on MAX density matrix=1.00D-08.
 Requested convergence on             energy=1.00D-08.
 No special actions if energy rises.
 SCF Done:  E(RwB97XD) =  -985.249199512     A.U. after   14 cycles
            NFock= 14  Conv=0.68D-10     -V/T= 2.0083
 Calling FoFJK, ICntrl=      2127 FMM=F ISym2X=0 I1Cent= 0 IOpClX= 0 NMat=1 NMatS=1 NMatT=0.
 ***** Axes restored to original set *****
 -------------------------------------------------------------------
 Center     Atomic                   Forces (Hartrees/Bohr)
 Number     Number              X              Y              Z
 -------------------------------------------------------------------
      1        6          -0.000152541   -0.000079871   -0.000041204
      2        8           0.000039531   -0.000055149   -0.000000688
      3        8           0.000106216    0.000220942    0.000015088
      4        1          -0.000127699   -0.000012427    0.000084249
      5        6          -0.000031190   -0.000058213   -0.000020394
      6        9           0.000001049   -0.000000466    0.000068930
      7        9           0.000008007    0.000047951   -0.000014523
      8        9           0.000005232    0.000003969    0.000008479
      9        8           0.000055387   -0.000220352    0.000338372
     10        1           0.000141543    0.000156046   -0.000313489
     11        1          -0.000196088    0.000133511   -0.000092385
     12        8           0.000192401   -0.000006317   -0.000294234
     13        1          -0.000072276   -0.000046674    0.000094965
     14        1          -0.000089973   -0.000077449    0.000096441
     15        8          -0.000062381    0.000033367    0.000150534
     16        1           0.000007803   -0.000035086   -0.000085567
     17        1           0.000031930    0.000013783    0.000007079
     18        8          -0.000056012   -0.000076811    0.000023850
     19        1          -0.000013184   -0.000023388    0.000001261
     20        1           0.000058989    0.000077561   -0.000013102
     21        8           0.000113027   -0.000002267   -0.000140638
     22        1           0.000085703   -0.000017587    0.000055758
     23        1          -0.000024840    0.000020283    0.000036744
     24        8          -0.000071328    0.000179734    0.000060232
     25        1           0.000016811   -0.000057951    0.000009779
     26        1           0.000033883   -0.000117141   -0.000035537
 -------------------------------------------------------------------
 Cartesian Forces:  Max     0.000338372 RMS     0.000103355

 GradGradGradGradGradGradGradGradGradGradGradGradGradGradGradGradGradGrad
 Berny optimization.
 Using GEDIIS/GDIIS optimizer.
 FormGI is forming the generalized inverse of G from B-inverse, IUseBI=4.
 Internal  Forces:  Max     0.000525326 RMS     0.000099137
 Search for a local minimum.
 Step number  11 out of a maximum of  156
 All quantities printed in internal units (Hartrees-Bohrs-Radians)
 Mixed Optimization -- En-DIIS/RFO-DIIS
 Swapping is turned off.
 Update second derivatives using D2CorX and points    8    9   10   11
 DE= -7.36D-06 DEPred=-8.62D-06 R= 8.53D-01
 TightC=F SS=  1.41D+00  RLast= 6.78D-02 DXNew= 3.3819D+00 2.0354D-01
 Trust test= 8.53D-01 RLast= 6.78D-02 DXMaxT set to 2.01D+00
 ITU=  1  1  0  1  1  1  0  1 -1  1  0
     Eigenvalues ---    0.00023   0.00026   0.00046   0.00078   0.00154
     Eigenvalues ---    0.00176   0.00296   0.00378   0.00415   0.00506
     Eigenvalues ---    0.00622   0.00676   0.00776   0.01021   0.01034
     Eigenvalues ---    0.01108   0.01272   0.01317   0.01500   0.01569
     Eigenvalues ---    0.01586   0.01649   0.01697   0.01872   0.02017
     Eigenvalues ---    0.02039   0.02269   0.02386   0.02568   0.02689
     Eigenvalues ---    0.02763   0.02834   0.03143   0.03311   0.04131
     Eigenvalues ---    0.04327   0.04954   0.05313   0.05431   0.05569
     Eigenvalues ---    0.06145   0.06968   0.07145   0.09127   0.11717
     Eigenvalues ---    0.12735   0.13610   0.19800   0.21283   0.21930
     Eigenvalues ---    0.24050   0.28384   0.34860   0.37387   0.37918
     Eigenvalues ---    0.38494   0.42093   0.42448   0.44981   0.46750
     Eigenvalues ---    0.48337   0.50718   0.51947   0.53638   0.55658
     Eigenvalues ---    0.57158   0.57567   0.57609   0.57824   0.60368
     Eigenvalues ---    0.92229   1.14093
 En-DIIS/RFO-DIIS/Sim-DIIS IScMMF=       -3 using points:    11   10    9    8    7    6
 RFO step:  Lambda=-9.48066035D-06.
 DidBck=F Rises=F RFO-DIIS coefs:    1.35933   -0.40905    0.25096   -0.32917    0.03470
                  RFO-DIIS coefs:    0.09324
 Iteration  1 RMS(Cart)=  0.00613680 RMS(Int)=  0.00027839
 Iteration  2 RMS(Cart)=  0.00011602 RMS(Int)=  0.00026240
 Iteration  3 RMS(Cart)=  0.00000006 RMS(Int)=  0.00026240
 Variable       Old X    -DE/DX   Delta X   Delta X   Delta X     New X
                                 (Linear)    (Quad)   (Total)
    R1        2.29254  -0.00006   0.00014  -0.00016  -0.00002   2.29253
    R2        2.45197  -0.00012   0.00048  -0.00062  -0.00014   2.45183
    R3        2.93054  -0.00001  -0.00006   0.00023   0.00017   2.93072
    R4        1.93467   0.00001  -0.00280   0.00349   0.00069   1.93536
    R5        2.86533  -0.00009   0.00492  -0.00589  -0.00097   2.86435
    R6        2.53639  -0.00006   0.00007  -0.00007  -0.00000   2.53639
    R7        2.53507  -0.00003  -0.00001  -0.00021  -0.00022   2.53485
    R8        2.51523   0.00001  -0.00003   0.00009   0.00006   2.51529
    R9        1.85005   0.00003   0.00119  -0.00123  -0.00015   1.84990
   R10        1.81415   0.00006   0.00002  -0.00004  -0.00002   1.81413
   R11        3.24783   0.00002   0.00115   0.00061   0.00162   3.24945
   R12        3.38303   0.00006  -0.00118  -0.00007  -0.00131   3.38172
   R13        1.84162  -0.00012  -0.00064   0.00084   0.00026   1.84188
   R14        1.84267   0.00007  -0.00090   0.00180   0.00086   1.84352
   R15        3.50051  -0.00015   0.00537  -0.00454   0.00091   3.50143
   R16        3.49551  -0.00006   0.00028  -0.00107  -0.00085   3.49466
   R17        1.88131  -0.00006   0.00061  -0.00073  -0.00010   1.88121
   R18        1.81450   0.00000   0.00001  -0.00003  -0.00002   1.81448
   R19        3.08599   0.00002   0.00045  -0.00115  -0.00065   3.08534
   R20        1.81408  -0.00001   0.00001  -0.00003  -0.00002   1.81406
   R21        1.86327  -0.00008   0.00030  -0.00077  -0.00059   1.86268
   R22        3.55562   0.00002  -0.00474   0.00362  -0.00111   3.55451
   R23        1.83658   0.00005   0.00024  -0.00009   0.00015   1.83672
   R24        1.83616   0.00002  -0.00041   0.00044   0.00007   1.83623
   R25        3.13020  -0.00000  -0.00131  -0.00113  -0.00230   3.12790
   R26        1.81233   0.00001   0.00012  -0.00010   0.00002   1.81235
   R27        1.87841  -0.00010  -0.00035   0.00008  -0.00013   1.87828
    A1        2.24323  -0.00007   0.00012  -0.00002   0.00011   2.24334
    A2        2.10399  -0.00004   0.00003  -0.00048  -0.00044   2.10355
    A3        1.93593   0.00010  -0.00015   0.00050   0.00034   1.93626
    A4        1.97432  -0.00049   0.00021   0.00028   0.00051   1.97483
    A5        1.92605   0.00004  -0.00012   0.00003  -0.00009   1.92596
    A6        1.93036   0.00006  -0.00007   0.00041   0.00034   1.93071
    A7        1.93945  -0.00002  -0.00021   0.00007  -0.00014   1.93931
    A8        1.88678  -0.00004   0.00014  -0.00014  -0.00000   1.88677
    A9        1.88979  -0.00002   0.00010  -0.00020  -0.00010   1.88969
   A10        1.88991  -0.00003   0.00018  -0.00019  -0.00001   1.88990
   A11        1.86179   0.00013  -0.00204   0.00523   0.00311   1.86490
   A12        1.84304  -0.00007   0.00162  -0.00750  -0.00516   1.83788
   A13        2.10564  -0.00008   0.00201  -0.00059   0.00135   2.10699
   A14        2.85545   0.00005  -0.00388   0.01141   0.00871   2.86416
   A15        2.06994  -0.00012   0.00122  -0.00236  -0.00161   2.06833
   A16        2.04898  -0.00004  -0.00401   0.00491   0.00098   2.04997
   A17        1.84116   0.00001   0.00048  -0.00135  -0.00028   1.84088
   A18        2.82861   0.00010  -0.01007   0.00994   0.00047   2.82908
   A19        1.62529   0.00002  -0.00318  -0.00009  -0.00297   1.62232
   A20        1.88365  -0.00003   0.00740  -0.00375   0.00402   1.88766
   A21        2.20711   0.00007   0.00214  -0.00093   0.00072   2.20783
   A22        1.77261  -0.00006  -0.00394   0.00564   0.00149   1.77411
   A23        2.03205   0.00002  -0.00372   0.00062  -0.00313   2.02892
   A24        1.88824  -0.00004  -0.00020  -0.00000  -0.00008   1.88816
   A25        2.12812   0.00002   0.00142   0.00027   0.00155   2.12967
   A26        1.75837   0.00005   0.00180   0.00011   0.00262   1.76099
   A27        1.46525  -0.00012  -0.00132  -0.00055  -0.00242   1.46283
   A28        1.88458  -0.00004   0.00145  -0.00089   0.00033   1.88492
   A29        2.22553   0.00003  -0.00131  -0.00089  -0.00192   2.22361
   A30        1.92901   0.00006  -0.00175   0.00237   0.00057   1.92958
   A31        1.84067   0.00009  -0.00020   0.00101   0.00075   1.84142
   A32        1.91381   0.00000  -0.00428   0.00475   0.00051   1.91433
   A33        1.96785  -0.00004   0.00351  -0.00106   0.00263   1.97047
   A34        2.23583   0.00000  -0.00642   0.00255  -0.00407   2.23176
   A35        1.89736  -0.00005  -0.00393  -0.00044  -0.00433   1.89303
   A36        1.87654   0.00005  -0.00111   0.00192   0.00050   1.87704
   A37        3.24505  -0.00053  -0.00057   0.00173   0.00119   3.24624
   A38        3.22822  -0.00011  -0.00890   0.01272   0.00349   3.23171
   A39        2.98712  -0.00010  -0.00062   0.00248   0.00188   2.98899
   A40        2.89038  -0.00002  -0.00139  -0.00472  -0.00513   2.88525
   A41        2.96672  -0.00001  -0.00399   0.00673   0.00266   2.96938
   A42        3.10450   0.00001  -0.00277   0.00362   0.00100   3.10550
   A43        3.15861  -0.00016   0.00159  -0.00111   0.00044   3.15906
   A44        2.91227  -0.00015   0.00445  -0.00421   0.00054   2.91281
   A45        2.96395   0.00011   0.00367  -0.00450  -0.00106   2.96289
   A46        3.24572  -0.00003   0.00168   0.00008   0.00169   3.24741
   A47        3.38370   0.00007  -0.00544   0.00351  -0.00188   3.38182
   A48        3.26452  -0.00002   0.00006   0.00168   0.00154   3.26606
    D1        0.01698   0.00002   0.00144  -0.00105   0.00040   0.01737
    D2       -3.11541  -0.00003   0.00122  -0.00086   0.00037  -3.11504
    D3       -2.05157  -0.00001   0.00201   0.00354   0.00555  -2.04602
    D4        2.14465  -0.00002   0.00195   0.00344   0.00540   2.15005
    D5        0.04503  -0.00002   0.00191   0.00336   0.00527   0.05030
    D6        1.08166   0.00004   0.00220   0.00338   0.00558   1.08724
    D7       -1.00530   0.00002   0.00215   0.00327   0.00542  -0.99988
    D8       -3.10492   0.00003   0.00211   0.00319   0.00530  -3.09962
    D9        0.54633  -0.00004  -0.00536   0.01247   0.00711   0.55344
   D10       -1.73685   0.00031  -0.00289   0.01063   0.00774  -1.72911
   D11       -2.07286   0.00006   0.00490   0.01519   0.02006  -2.05281
   D12        0.18728  -0.00000   0.00719   0.01303   0.02038   0.20767
   D13        0.48939  -0.00004   0.00008  -0.00011  -0.00045   0.48895
   D14        2.71634  -0.00001   0.00390  -0.00129   0.00265   2.71899
   D15       -0.98108   0.00007   0.00122   0.00128   0.00222  -0.97886
   D16        2.54545   0.00003  -0.00043  -0.00037  -0.00099   2.54446
   D17       -1.51079   0.00007   0.00339  -0.00155   0.00211  -1.50868
   D18        1.07497   0.00015   0.00071   0.00102   0.00168   1.07665
   D19       -0.69918   0.00003  -0.00660  -0.01498  -0.02146  -0.72064
   D20        1.10229  -0.00003  -0.01088  -0.00953  -0.02038   1.08191
   D21       -2.90661  -0.00006   0.00026  -0.01518  -0.01473  -2.92134
   D22       -2.15727   0.00016   0.00365  -0.00051   0.00339  -2.15389
   D23        0.18190   0.00000  -0.00017   0.00311   0.00307   0.18497
   D24        2.74657  -0.00025   0.00008  -0.00146  -0.00098   2.74559
   D25        0.85825  -0.00022  -0.00726   0.00272  -0.00450   0.85375
   D26       -1.20314  -0.00015  -0.00032  -0.00455  -0.00484  -1.20798
   D27        0.47549  -0.00004  -0.00036  -0.00015   0.00040   0.47589
   D28       -1.41283  -0.00000  -0.00770   0.00403  -0.00312  -1.41595
   D29        2.80896   0.00006  -0.00076  -0.00325  -0.00345   2.80550
   D30       -2.75171   0.00002  -0.00141  -0.00988  -0.01154  -2.76325
   D31       -0.67056   0.00002   0.00270  -0.01079  -0.00806  -0.67862
   D32        1.24582   0.00006   0.00059  -0.00847  -0.00800   1.23782
   D33        1.22619   0.00004   0.00124  -0.01126  -0.01006   1.21614
   D34       -1.02773  -0.00001   0.01402  -0.01331   0.00060  -1.02713
   D35        2.87303   0.00004  -0.00202  -0.01031  -0.01221   2.86082
   D36        0.61911  -0.00001   0.01076  -0.01237  -0.00156   0.61755
   D37       -1.27795  -0.00002  -0.01017  -0.00406  -0.01415  -1.29209
   D38        2.75132  -0.00008   0.00261  -0.00611  -0.00349   2.74783
   D39        0.78262  -0.00006  -0.00076   0.00116   0.00008   0.78270
   D40       -1.21494  -0.00007   0.00271  -0.00503  -0.00264  -1.21757
   D41       -1.37154   0.00003  -0.00008   0.00038   0.00037  -1.37116
   D42        2.91409   0.00002   0.00339  -0.00581  -0.00234   2.91175
   D43        2.48766  -0.00006   0.00074   0.00133   0.00225   2.48991
   D44        0.49010  -0.00007   0.00421  -0.00486  -0.00047   0.48963
   D45       -1.54575  -0.00002  -0.01096   0.01128   0.00028  -1.54547
   D46        2.26775  -0.00003   0.00212   0.00841   0.01051   2.27826
   D47        0.47496   0.00008  -0.01232   0.01535   0.00304   0.47800
   D48       -1.99473   0.00007   0.00077   0.01248   0.01327  -1.98145
         Item               Value     Threshold  Converged?
 Maximum Force            0.000525     0.000015     NO 
 RMS     Force            0.000099     0.000010     NO 
 Maximum Displacement     0.028674     0.000060     NO 
 RMS     Displacement     0.006240     0.000040     NO 
 Predicted change in Energy=-4.247855D-06
 GradGradGradGradGradGradGradGradGradGradGradGradGradGradGradGradGradGrad

                          Input orientation:                          
 ---------------------------------------------------------------------
 Center     Atomic      Atomic             Coordinates (Angstroms)
 Number     Number       Type             X           Y           Z
 ---------------------------------------------------------------------
      1          6           0        1.426772    0.996113   -0.238152
      2          8           0        0.505604    1.557111    0.317249
      3          8           0        1.392102   -0.050955   -1.003549
      4          1           0        0.445333   -0.414788   -1.145437
      5          6           0        2.876698    1.525892   -0.089025
      6          9           0        3.357812    1.911117   -1.281345
      7          9           0        3.681832    0.568837    0.395869
      8          9           0        2.923547    2.568864    0.736607
      9          8           0       -4.404679   -2.212778   -0.763735
     10          1           0       -3.605725   -2.679663   -0.444390
     11          1           0       -5.104197   -2.394059   -0.131747
     12          8           0       -0.892274   -1.052468   -1.464290
     13          1           0       -1.682209   -0.482700   -1.501286
     14          1           0       -1.156674   -1.830130   -0.937951
     15          8           0       -1.969700   -3.071195    0.165966
     16          1           0       -1.862133   -2.646182    1.059725
     17          1           0       -1.564897   -3.941313    0.197272
     18          8           0       -3.363258    0.224092   -1.173160
     19          1           0       -3.810392    0.789353   -1.807254
     20          1           0       -3.895066   -0.599553   -1.071316
     21          8           0       -2.050821    0.777015    1.268878
     22          1           0       -1.193155    1.120518    0.967043
     23          1           0       -2.606163    0.729209    0.472952
     24          8           0       -1.716215   -1.624745    2.325053
     25          1           0       -2.141906   -1.684863    3.182347
     26          1           0       -1.837521   -0.695157    1.994786
 ---------------------------------------------------------------------
                    Distance matrix (angstroms):
                    1          2          3          4          5
     1  C    0.000000
     2  O    1.213153   0.000000
     3  O    1.297453   2.261915   0.000000
     4  H    1.943458   2.455905   1.024147   0.000000
     5  C    1.550868   2.405851   2.350921   3.285389   0.000000
     6  F    2.377898   3.288756   2.791221   3.729724   1.342198
     7  F    2.381143   3.327355   2.754156   3.717266   1.341386
     8  F    2.379925   2.654422   3.498132   4.311127   1.331035
     9  O    6.676753   6.284224   6.191418   5.186625   8.212876
    10  H    6.235374   5.952594   5.674595   4.693847   7.735295
    11  H    7.359221   6.876278   6.960751   5.978492   8.891710
    12  O    3.328373   3.455119   2.536470   1.515749   4.769113
    13  H    3.667172   3.500631   3.144126   2.158165   5.178084
    14  H    3.892501   3.976443   3.109023   2.147713   5.315228
    15  O    5.314351   5.250832   4.668118   3.822128   6.684744
    16  H    5.076188   4.881098   4.645679   3.894388   6.417347
    17  H    5.789460   5.876566   5.031967   4.275544   7.049827
    18  O    4.941117   4.355037   4.766326   3.861904   6.465839
    19  H    5.471079   4.871425   5.330853   4.472041   6.943484
    20  H    5.618030   5.093643   5.315984   4.344962   7.165137
    21  O    3.796419   2.837157   4.207514   3.671526   5.165768
    22  H    2.886518   1.870462   3.455304   3.082917   4.224134
    23  H    4.103836   3.223780   4.332993   3.638618   5.568867
    24  O    4.828797   4.369435   4.818509   4.263870   6.070348
    25  H    5.623425   5.072326   5.716694   5.199675   6.796853
    26  H    4.301396   3.657468   4.453703   3.892433   5.612413
                    6          7          8          9         10
     6  F    0.000000
     7  F    2.172499   0.000000
     8  F    2.166414   2.165920   0.000000
     9  O    8.805152   8.629816   8.877952   0.000000
    10  H    8.382518   8.022922   8.460094   0.978923   0.000000
    11  H    9.563561   9.287165   9.477833   0.959998   1.557155
    12  O    5.184548   5.197236   5.702499   3.764849   3.324271
    13  H    5.583954   5.786005   5.960973   3.308927   3.105413
    14  H    5.873282   5.562846   6.229246   3.275104   2.638780
    15  O    7.436433   6.726255   7.488643   2.744148   1.789528
    16  H    7.314192   6.443027   7.085467   3.158700   2.302954
    17  H    7.789115   6.921637   7.925871   3.460597   2.483641
    18  O    6.930407   7.225925   6.976323   2.681515   3.003612
    19  H    7.274482   7.812541   7.415108   3.233403   3.732741
    20  H    7.678008   7.805584   7.733106   1.719537   2.191714
    21  O    6.086308   5.802482   5.313980   4.314049   4.159523
    22  H    5.137275   4.939239   4.370131   4.941694   4.717416
    23  H    6.327990   6.290512   5.833656   3.663242   3.668930
    24  O    7.159202   6.137789   6.452667   4.136935   3.514672
    25  H    7.943710   6.838096   7.052281   4.579344   4.035543
    26  H    6.672120   5.883661   5.908013   4.062378   3.607547
                   11         12         13         14         15
    11  H    0.000000
    12  O    4.616907   0.000000
    13  H    4.151979   0.974681   0.000000
    14  H    4.068281   0.975551   1.552128   0.000000
    15  O    3.220592   2.809598   3.092360   1.849293   0.000000
    16  H    3.463257   3.138662   3.357351   2.270313   0.995495
    17  H    3.876711   3.399799   3.854980   2.431557   0.960183
    18  O    3.312118   2.796448   1.852875   3.023931   3.820233
    19  H    3.823004   3.467757   2.498179   3.828785   4.710156
    20  H    2.359034   3.062078   2.257269   3.005145   3.368518
    21  O    4.619584   3.487040   3.065382   3.530835   4.003963
    22  H    5.371763   3.274718   2.983644   3.512358   4.337650
    23  H    4.044828   3.140812   2.493999   3.262190   3.865540
    24  O    4.255130   3.919885   3.993281   3.316996   2.611155
    25  H    4.501260   4.853117   4.857256   4.238943   3.324173
    26  H    4.252009   3.603661   3.505964   3.217556   3.001269
                   16         17         18         19         20
    16  H    0.000000
    17  H    1.584152   0.000000
    18  O    3.934161   4.739492   0.000000
    19  H    4.880387   5.607100   0.959960   0.000000
    20  H    3.586481   4.266891   0.985689   1.574113   0.000000
    21  O    3.434768   4.862826   2.826970   3.543843   3.282176
    22  H    3.826768   5.133505   3.177011   3.828358   3.796560
    23  H    3.505873   4.793121   1.880963   2.579365   2.410735
    24  O    1.632692   3.149101   4.285842   5.223926   4.163380
    25  H    2.346899   3.786182   4.909812   5.813923   4.727062
    26  H    2.163665   3.720606   3.634388   4.533376   3.693726
                   21         22         23         24         25
    21  O    0.000000
    22  H    0.971952   0.000000
    23  H    0.971693   1.547204   0.000000
    24  O    2.644980   3.107129   3.124641   0.000000
    25  H    3.119376   3.698360   3.658428   0.959052   0.000000
    26  H    1.655213   2.183607   2.221622   0.993945   1.575586
                   26
    26  H    0.000000
 Stoichiometry    C2H13F3O8
 Framework group  C1[X(C2H13F3O8)]
 Deg. of freedom    72
 Full point group                 C1      NOp   1
 Largest Abelian subgroup         C1      NOp   1
 Largest concise Abelian subgroup C1      NOp   1
                         Standard orientation:                         
 ---------------------------------------------------------------------
 Center     Atomic      Atomic             Coordinates (Angstroms)
 Number     Number       Type             X           Y           Z
 ---------------------------------------------------------------------
      1          6           0        1.830941    0.218241    0.030246
      2          8           0        1.275575    0.194664    1.108556
      3          8           0        1.316397    0.444253   -1.139176
      4          1           0        0.311209    0.637617   -1.106226
      5          6           0        3.358162   -0.030250   -0.074814
      6          9           0        3.976178    1.059088   -0.557405
      7          9           0        3.614268   -1.055271   -0.901287
      8          9           0        3.880909   -0.313405    1.116074
      9          8           0       -4.818637    0.690531   -0.342706
     10          1           0       -4.336008    0.021477   -0.869703
     11          1           0       -5.527832    0.228967    0.110722
     12          8           0       -1.165793    0.960915   -1.213173
     13          1           0       -1.595056    1.425944   -0.471901
     14          1           0       -1.769958    0.231814   -1.447895
     15          8           0       -3.082087   -1.068446   -1.534655
     16          1           0       -2.796742   -1.690508   -0.811725
     17          1           0       -3.133826   -1.565497   -2.354541
     18          8           0       -2.750350    1.844153    0.915017
     19          1           0       -2.872941    2.745731    1.221046
     20          1           0       -3.607766    1.528958    0.544785
     21          8           0       -1.357386   -0.359385    2.008558
     22          1           0       -0.435803   -0.153611    1.778269
     23          1           0       -1.861813    0.446030    1.805957
     24          8           0       -2.201217   -2.389627    0.538188
     25          1           0       -2.614115   -3.060830    1.084798
     26          1           0       -1.868190   -1.674202    1.142495
 ---------------------------------------------------------------------
 Rotational constants (GHZ):           0.9719079           0.2308283           0.2291540
 Standard basis: 6-31++G(d,p) (6D, 7F)
 There are   325 symmetry adapted cartesian basis functions of A   symmetry.
 There are   325 symmetry adapted basis functions of A   symmetry.
   325 basis functions,   520 primitive gaussians,   325 cartesian basis functions
    58 alpha electrons       58 beta electrons
       nuclear repulsion energy       967.9223032039 Hartrees.
 NAtoms=   26 NActive=   26 NUniq=   26 SFac= 1.00D+00 NAtFMM=   60 NAOKFM=F Big=F
 Integral buffers will be    131072 words long.
 Raffenetti 2 integral format.
 Two-electron integral symmetry is turned on.
 Nuclear repulsion after empirical dispersion term =      967.9091201495 Hartrees.
 One-electron integrals computed using PRISM.
 NBasis=   325 RedAO= T EigKep=  4.15D-05  NBF=   325
 NBsUse=   325 1.00D-06 EigRej= -1.00D+00 NBFU=   325
 Initial guess from the checkpoint file:  "/local_scratch/slurm.5787619/Gau-714026.chk"
 B after Tr=     0.000000   -0.000000    0.000000
         Rot=    0.999926   -0.012142    0.000061    0.000232 Ang=  -1.39 deg.
 ExpMin= 3.60D-02 ExpMax= 7.00D+03 ExpMxC= 1.05D+03 IAcc=3 IRadAn=         5 AccDes= 0.00D+00
 Harris functional with IExCor= 4639 and IRadAn=       5 diagonalized for initial guess.
 HarFok:  IExCor= 4639 AccDes= 0.00D+00 IRadAn=         5 IDoV= 1 UseB2=F ITyADJ=14
 ICtDFT=  3500011 ScaDFX=  1.000000  1.000000  1.000000  1.000000
 FoFCou: FMM=F IPFlag=           0 FMFlag=      100000 FMFlg1=           0
         NFxFlg=           0 DoJE=T BraDBF=F KetDBF=T FulRan=T
         wScrn=  0.000000 ICntrl=       500 IOpCl=  0 I1Cent=   200000004 NGrid=           0
         NMat0=    1 NMatS0=      1 NMatT0=    0 NMatD0=    1 NMtDS0=    0 NMtDT0=    0
 Petite list used in FoFCou.
 Requested convergence on RMS density matrix=1.00D-10 within 128 cycles.
 Requested convergence on MAX density matrix=1.00D-08.
 Requested convergence on             energy=1.00D-08.
 No special actions if energy rises.
 SCF Done:  E(RwB97XD) =  -985.249201853     A.U. after   13 cycles
            NFock= 13  Conv=0.85D-10     -V/T= 2.0083
 Calling FoFJK, ICntrl=      2127 FMM=F ISym2X=0 I1Cent= 0 IOpClX= 0 NMat=1 NMatS=1 NMatT=0.
 ***** Axes restored to original set *****
 -------------------------------------------------------------------
 Center     Atomic                   Forces (Hartrees/Bohr)
 Number     Number              X              Y              Z
 -------------------------------------------------------------------
      1        6          -0.000058143   -0.000079737    0.000000804
      2        8          -0.000018335   -0.000034678   -0.000008442
      3        8          -0.000022372    0.000172070   -0.000040149
      4        1           0.000048510   -0.000001038    0.000109215
      5        6          -0.000065653   -0.000043364   -0.000003051
      6        9          -0.000009326   -0.000013823    0.000020574
      7        9           0.000021181    0.000015619   -0.000002543
      8        9           0.000004480    0.000001574    0.000002753
      9        8           0.000041490    0.000131657   -0.000011506
     10        1          -0.000093065   -0.000128095    0.000018073
     11        1           0.000039762   -0.000005580   -0.000009381
     12        8          -0.000032078   -0.000178216   -0.000082054
     13        1           0.000022296   -0.000153832    0.000062921
     14        1           0.000002006    0.000250481   -0.000098945
     15        8           0.000072394    0.000031614   -0.000022184
     16        1          -0.000098466    0.000036425    0.000037158
     17        1           0.000003045   -0.000027115   -0.000007015
     18        8           0.000063886    0.000145735   -0.000011092
     19        1          -0.000014480   -0.000025250   -0.000005797
     20        1          -0.000024772   -0.000143677    0.000011145
     21        8           0.000103685    0.000029214   -0.000132872
     22        1           0.000020540    0.000022399    0.000026075
     23        1           0.000009184    0.000048398    0.000090285
     24        8           0.000011717   -0.000024502    0.000050639
     25        1           0.000026150   -0.000001196    0.000006913
     26        1          -0.000053634   -0.000025081   -0.000001526
 -------------------------------------------------------------------
 Cartesian Forces:  Max     0.000250481 RMS     0.000068693

 GradGradGradGradGradGradGradGradGradGradGradGradGradGradGradGradGradGrad
 Berny optimization.
 Using GEDIIS/GDIIS optimizer.
 FormGI is forming the generalized inverse of G from B-inverse, IUseBI=4.
 Internal  Forces:  Max     0.000409124 RMS     0.000082456
 Search for a local minimum.
 Step number  12 out of a maximum of  156
 All quantities printed in internal units (Hartrees-Bohrs-Radians)
 Mixed Optimization -- En-DIIS/RFO-DIIS
 Swapping is turned off.
 Update second derivatives using D2CorX and points    8    9   10   11   12
 DE= -2.34D-06 DEPred=-4.25D-06 R= 5.51D-01
 TightC=F SS=  1.41D+00  RLast= 6.04D-02 DXNew= 3.3819D+00 1.8107D-01
 Trust test= 5.51D-01 RLast= 6.04D-02 DXMaxT set to 2.01D+00
 ITU=  1  1  1  0  1  1  1  0  1 -1  1  0
     Eigenvalues ---    0.00023   0.00025   0.00047   0.00081   0.00164
     Eigenvalues ---    0.00194   0.00283   0.00379   0.00410   0.00526
     Eigenvalues ---    0.00655   0.00688   0.00770   0.00947   0.01033
     Eigenvalues ---    0.01088   0.01307   0.01445   0.01500   0.01573
     Eigenvalues ---    0.01599   0.01663   0.01820   0.01870   0.02042
     Eigenvalues ---    0.02195   0.02279   0.02345   0.02563   0.02629
     Eigenvalues ---    0.02752   0.02933   0.03233   0.03339   0.04081
     Eigenvalues ---    0.04336   0.04973   0.05309   0.05519   0.05624
     Eigenvalues ---    0.06161   0.06853   0.07207   0.08993   0.11725
     Eigenvalues ---    0.12562   0.13612   0.19776   0.21313   0.21926
     Eigenvalues ---    0.24023   0.28231   0.34609   0.37381   0.37967
     Eigenvalues ---    0.38491   0.42241   0.42658   0.44919   0.46793
     Eigenvalues ---    0.48778   0.51028   0.52000   0.53602   0.55630
     Eigenvalues ---    0.57191   0.57568   0.57610   0.57828   0.60483
     Eigenvalues ---    0.91798   1.10901
 En-DIIS/RFO-DIIS/Sim-DIIS IScMMF=       -3 using points:    12   11   10    9    8    7    6
 RFO step:  Lambda=-4.12486037D-06.
 DidBck=F Rises=F RFO-DIIS coefs:    1.09450    0.13414   -0.31804    0.05994    0.03390
                  RFO-DIIS coefs:    0.02325   -0.02768
 Iteration  1 RMS(Cart)=  0.00352450 RMS(Int)=  0.00005087
 Iteration  2 RMS(Cart)=  0.00001542 RMS(Int)=  0.00004530
 Iteration  3 RMS(Cart)=  0.00000001 RMS(Int)=  0.00004530
 Variable       Old X    -DE/DX   Delta X   Delta X   Delta X     New X
                                 (Linear)    (Quad)   (Total)
    R1        2.29253  -0.00001  -0.00001  -0.00004  -0.00005   2.29248
    R2        2.45183  -0.00012  -0.00019   0.00000  -0.00019   2.45165
    R3        2.93072  -0.00006   0.00008  -0.00015  -0.00007   2.93065
    R4        1.93536  -0.00013   0.00115  -0.00120  -0.00005   1.93531
    R5        2.86435  -0.00006  -0.00190   0.00222   0.00032   2.86467
    R6        2.53639  -0.00003  -0.00007  -0.00003  -0.00010   2.53629
    R7        2.53485   0.00000   0.00004  -0.00001   0.00003   2.53488
    R8        2.51529   0.00000  -0.00001   0.00002   0.00000   2.51529
    R9        1.84990   0.00001   0.00044  -0.00043   0.00003   1.84993
   R10        1.81413  -0.00003  -0.00002   0.00001  -0.00002   1.81412
   R11        3.24945  -0.00003   0.00026  -0.00135  -0.00106   3.24840
   R12        3.38172   0.00003   0.00092   0.00056   0.00149   3.38320
   R13        1.84188  -0.00019  -0.00035  -0.00009  -0.00045   1.84143
   R14        1.84352  -0.00024  -0.00006  -0.00010  -0.00016   1.84337
   R15        3.50143  -0.00010   0.00069  -0.00040   0.00028   3.50171
   R16        3.49466   0.00002  -0.00136   0.00161   0.00025   3.49491
   R17        1.88121   0.00006  -0.00007   0.00017   0.00009   1.88130
   R18        1.81448   0.00003   0.00001   0.00003   0.00004   1.81452
   R19        3.08534   0.00002  -0.00009   0.00061   0.00050   3.08584
   R20        1.81406  -0.00000  -0.00002   0.00003   0.00001   1.81408
   R21        1.86268   0.00010  -0.00005   0.00023   0.00021   1.86289
   R22        3.55451   0.00006  -0.00025   0.00120   0.00095   3.55546
   R23        1.83672   0.00002   0.00001   0.00007   0.00008   1.83680
   R24        1.83623  -0.00003  -0.00000  -0.00014  -0.00014   1.83609
   R25        3.12790   0.00006  -0.00090   0.00099   0.00006   3.12796
   R26        1.81235  -0.00001  -0.00003  -0.00000  -0.00003   1.81232
   R27        1.87828   0.00004  -0.00008   0.00031   0.00021   1.87849
    A1        2.24334  -0.00006  -0.00001   0.00023   0.00022   2.24356
    A2        2.10355   0.00003   0.00003  -0.00023  -0.00019   2.10336
    A3        1.93626   0.00003  -0.00002  -0.00001  -0.00003   1.93624
    A4        1.97483  -0.00041  -0.00012   0.00084   0.00071   1.97554
    A5        1.92596  -0.00002   0.00015  -0.00003   0.00011   1.92607
    A6        1.93071   0.00005  -0.00011   0.00008  -0.00004   1.93067
    A7        1.93931   0.00000   0.00012  -0.00015  -0.00003   1.93928
    A8        1.88677  -0.00002  -0.00007   0.00004  -0.00002   1.88675
    A9        1.88969   0.00000  -0.00004   0.00005   0.00001   1.88970
   A10        1.88990  -0.00002  -0.00005   0.00001  -0.00004   1.88986
   A11        1.86490  -0.00003  -0.00057  -0.00014  -0.00071   1.86419
   A12        1.83788   0.00005   0.00092   0.00084   0.00165   1.83953
   A13        2.10699  -0.00001   0.00041  -0.00029   0.00013   2.10712
   A14        2.86416  -0.00014  -0.00233  -0.00357  -0.00612   2.85804
   A15        2.06833  -0.00013  -0.00000  -0.00096  -0.00088   2.06745
   A16        2.04997  -0.00004  -0.00029   0.00063   0.00032   2.05029
   A17        1.84088   0.00004   0.00036  -0.00128  -0.00102   1.83986
   A18        2.82908   0.00006  -0.00377   0.00152  -0.00231   2.82677
   A19        1.62232   0.00002   0.00025   0.00254   0.00275   1.62507
   A20        1.88766  -0.00001  -0.00031  -0.00321  -0.00361   1.88405
   A21        2.20783  -0.00001   0.00085   0.00042   0.00137   2.20920
   A22        1.77411  -0.00004   0.00115   0.00156   0.00274   1.77684
   A23        2.02892   0.00003  -0.00275   0.00055  -0.00218   2.02674
   A24        1.88816  -0.00000   0.00078  -0.00121  -0.00045   1.88771
   A25        2.12967   0.00005  -0.00051   0.00102   0.00051   2.13018
   A26        1.76099  -0.00003   0.00081  -0.00099  -0.00027   1.76071
   A27        1.46283  -0.00006   0.00064   0.00257   0.00331   1.46613
   A28        1.88492  -0.00002   0.00044  -0.00119  -0.00072   1.88420
   A29        2.22361  -0.00001  -0.00182   0.00171  -0.00016   2.22345
   A30        1.92958   0.00006   0.00095  -0.00304  -0.00208   1.92749
   A31        1.84142   0.00004   0.00031   0.00022   0.00053   1.84196
   A32        1.91433   0.00005   0.00147  -0.00084   0.00065   1.91497
   A33        1.97047  -0.00006  -0.00066   0.00116   0.00044   1.97092
   A34        2.23176   0.00001  -0.00031   0.00143   0.00120   2.23296
   A35        1.89303  -0.00003  -0.00059  -0.00070  -0.00129   1.89174
   A36        1.87704   0.00001   0.00062   0.00003   0.00075   1.87779
   A37        3.24624  -0.00041  -0.00043   0.00156   0.00113   3.24737
   A38        3.23171  -0.00011  -0.00137   0.00134   0.00002   3.23173
   A39        2.98899  -0.00013   0.00111  -0.00045   0.00065   2.98965
   A40        2.88525  -0.00001   0.00008   0.00269   0.00263   2.88787
   A41        2.96938  -0.00004   0.00031   0.00034   0.00065   2.97003
   A42        3.10550  -0.00005  -0.00033  -0.00217  -0.00252   3.10299
   A43        3.15906  -0.00017   0.00023  -0.00025  -0.00001   3.15905
   A44        2.91281  -0.00005   0.00262  -0.00012   0.00245   2.91526
   A45        2.96289   0.00014   0.00008   0.00136   0.00144   2.96433
   A46        3.24741  -0.00006   0.00027  -0.00179  -0.00152   3.24590
   A47        3.38182   0.00006  -0.00042   0.00302   0.00261   3.38443
   A48        3.26606  -0.00001   0.00124  -0.00081   0.00049   3.26655
    D1        0.01737   0.00000   0.00004  -0.00173  -0.00169   0.01568
    D2       -3.11504  -0.00001  -0.00021  -0.00163  -0.00184  -3.11687
    D3       -2.04602  -0.00000  -0.00277   0.00081  -0.00196  -2.04798
    D4        2.15005  -0.00000  -0.00271   0.00073  -0.00198   2.14807
    D5        0.05030  -0.00001  -0.00264   0.00076  -0.00189   0.04842
    D6        1.08724   0.00001  -0.00255   0.00072  -0.00183   1.08541
    D7       -0.99988   0.00001  -0.00249   0.00064  -0.00185  -1.00173
    D8       -3.09962   0.00000  -0.00242   0.00067  -0.00176  -3.10138
    D9        0.55344  -0.00003   0.00130   0.00457   0.00588   0.55932
   D10       -1.72911   0.00024   0.00128   0.00636   0.00763  -1.72148
   D11       -2.05281  -0.00001  -0.00304   0.00167  -0.00135  -2.05416
   D12        0.20767  -0.00001  -0.00234   0.00175  -0.00061   0.20706
   D13        0.48895  -0.00004   0.00243  -0.00214   0.00038   0.48933
   D14        2.71899  -0.00003   0.00275  -0.00189   0.00087   2.71986
   D15       -0.97886   0.00003   0.00147  -0.00497  -0.00344  -0.98231
   D16        2.54446  -0.00003   0.00263  -0.00110   0.00157   2.54603
   D17       -1.50868  -0.00002   0.00295  -0.00085   0.00206  -1.50662
   D18        1.07665   0.00004   0.00167  -0.00394  -0.00226   1.07440
   D19       -0.72064   0.00002   0.00180  -0.00007   0.00172  -0.71892
   D20        1.08191  -0.00001   0.00307   0.00205   0.00510   1.08701
   D21       -2.92134  -0.00004   0.00482  -0.00350   0.00129  -2.92005
   D22       -2.15389   0.00016   0.00689   0.00509   0.01194  -2.14195
   D23        0.18497   0.00002   0.00677   0.00383   0.01057   0.19554
   D24        2.74559  -0.00014   0.00079  -0.00352  -0.00280   2.74279
   D25        0.85375  -0.00013   0.00089  -0.00073   0.00015   0.85390
   D26       -1.20798  -0.00012   0.00071  -0.00088  -0.00019  -1.20817
   D27        0.47589   0.00004  -0.00012  -0.00133  -0.00161   0.47428
   D28       -1.41595   0.00005  -0.00003   0.00145   0.00134  -1.41461
   D29        2.80550   0.00006  -0.00020   0.00130   0.00100   2.80651
   D30       -2.76325   0.00002  -0.00935   0.00010  -0.00920  -2.77245
   D31       -0.67862   0.00000  -0.00839  -0.00169  -0.01008  -0.68870
   D32        1.23782   0.00006  -0.00735  -0.00431  -0.01164   1.22618
   D33        1.21614   0.00001  -0.00483  -0.00033  -0.00514   1.21099
   D34       -1.02713  -0.00002  -0.00480  -0.00153  -0.00629  -1.03342
   D35        2.86082   0.00002  -0.00415   0.00253  -0.00166   2.85916
   D36        0.61755  -0.00001  -0.00412   0.00132  -0.00280   0.61475
   D37       -1.29209  -0.00002  -0.00618   0.00347  -0.00274  -1.29483
   D38        2.74783  -0.00005  -0.00616   0.00226  -0.00389   2.74394
   D39        0.78270   0.00001  -0.00268  -0.00113  -0.00376   0.77894
   D40       -1.21757  -0.00002  -0.00436  -0.00028  -0.00458  -1.22216
   D41       -1.37116   0.00002  -0.00209  -0.00572  -0.00782  -1.37898
   D42        2.91175  -0.00001  -0.00376  -0.00487  -0.00864   2.90311
   D43        2.48991  -0.00005  -0.00170  -0.00088  -0.00262   2.48729
   D44        0.48963  -0.00008  -0.00338  -0.00003  -0.00344   0.48619
   D45       -1.54547  -0.00001   0.00398  -0.00043   0.00354  -1.54193
   D46        2.27826  -0.00003   0.00446  -0.00262   0.00185   2.28011
   D47        0.47800   0.00003   0.00462  -0.00022   0.00438   0.48239
   D48       -1.98145   0.00001   0.00510  -0.00241   0.00269  -1.97876
         Item               Value     Threshold  Converged?
 Maximum Force            0.000409     0.000015     NO 
 RMS     Force            0.000082     0.000010     NO 
 Maximum Displacement     0.016571     0.000060     NO 
 RMS     Displacement     0.003528     0.000040     NO 
 Predicted change in Energy=-2.040567D-06
 GradGradGradGradGradGradGradGradGradGradGradGradGradGradGradGradGradGrad

                          Input orientation:                          
 ---------------------------------------------------------------------
 Center     Atomic      Atomic             Coordinates (Angstroms)
 Number     Number       Type             X           Y           Z
 ---------------------------------------------------------------------
      1          6           0        1.427095    0.996679   -0.238805
      2          8           0        0.506503    1.555821    0.319358
      3          8           0        1.391957   -0.047814   -1.007524
      4          1           0        0.445603   -0.412853   -1.148883
      5          6           0        2.877049    1.526127   -0.089138
      6          9           0        3.358071    1.913190   -1.280841
      7          9           0        3.682181    0.568241    0.394153
      8          9           0        2.924094    2.567761    0.738173
      9          8           0       -4.404857   -2.212091   -0.759970
     10          1           0       -3.607137   -2.682151   -0.442155
     11          1           0       -5.103613   -2.391506   -0.126621
     12          8           0       -0.890807   -1.053113   -1.468378
     13          1           0       -1.680884   -0.484054   -1.506975
     14          1           0       -1.155756   -1.829174   -0.940108
     15          8           0       -1.968149   -3.069720    0.165078
     16          1           0       -1.863919   -2.644906    1.059377
     17          1           0       -1.560424   -3.938469    0.197130
     18          8           0       -3.360966    0.223052   -1.173774
     19          1           0       -3.810988    0.787113   -1.806903
     20          1           0       -3.892219   -0.600754   -1.069294
     21          8           0       -2.049610    0.776374    1.268911
     22          1           0       -1.190477    1.117413    0.968320
     23          1           0       -2.604289    0.730047    0.472530
     24          8           0       -1.722622   -1.625553    2.327253
     25          1           0       -2.150676   -1.686403    3.183301
     26          1           0       -1.842442   -0.695687    1.996894
 ---------------------------------------------------------------------
                    Distance matrix (angstroms):
                    1          2          3          4          5
     1  C    0.000000
     2  O    1.213126   0.000000
     3  O    1.297355   2.261921   0.000000
     4  H    1.943798   2.456647   1.024120   0.000000
     5  C    1.550832   2.405668   2.350791   3.285518   0.000000
     6  F    2.377919   3.289345   2.790312   3.729659   1.342146
     7  F    2.381094   3.326536   2.754877   3.717384   1.341399
     8  F    2.379872   2.654087   3.498019   4.311376   1.331037
     9  O    6.676787   6.283595   6.192611   5.188013   8.212822
    10  H    6.238480   5.955027   5.678937   4.698286   7.738145
    11  H    7.358160   6.874131   6.961416   5.979455   8.890456
    12  O    3.329590   3.457602   2.536538   1.515917   4.769855
    13  H    3.668836   3.504460   3.143582   2.157602   5.179367
    14  H    3.892093   3.975870   3.109442   2.147999   5.314668
    15  O    5.312852   5.248174   4.668750   3.822517   6.682991
    16  H    5.077124   4.879819   4.649483   3.897739   6.418206
    17  H    5.785413   5.871486   5.030402   4.273859   7.045206
    18  O    4.939453   4.354656   4.763537   3.859400   6.464307
    19  H    5.471778   4.873666   5.329798   4.471183   6.944544
    20  H    5.615746   5.091947   5.313386   4.342619   7.162912
    21  O    3.795947   2.836001   4.207829   3.672339   5.165112
    22  H    2.885031   1.868982   3.454081   3.082373   4.222562
    23  H    4.102334   3.222172   4.331929   3.638275   5.567250
    24  O    4.835439   4.372846   4.828105   4.272630   6.076924
    25  H    5.631179   5.076887   5.726974   5.208687   6.804940
    26  H    4.307241   3.660732   4.461794   3.900136   5.617969
                    6          7          8          9         10
     6  F    0.000000
     7  F    2.172449   0.000000
     8  F    2.166383   2.165900   0.000000
     9  O    8.806378   8.629162   8.877215   0.000000
    10  H    8.386577   8.024876   8.462372   0.978939   0.000000
    11  H    9.563614   9.285552   9.475562   0.959990   1.556751
    12  O    5.185276   5.197118   5.703777   3.767442   3.329467
    13  H    5.584710   5.786543   5.963228   3.311217   3.110615
    14  H    5.873330   5.561788   6.228550   3.276544   2.642877
    15  O    7.435636   6.724096   7.486232   2.743864   1.790314
    16  H    7.315875   6.444072   7.085206   3.154952   2.301042
    17  H    7.785750   6.916225   7.920522   3.462257   2.485167
    18  O    6.929176   7.223813   6.975327   2.681578   3.006006
    19  H    7.276001   7.812819   7.416836   3.231714   3.733616
    20  H    7.676676   7.802548   7.731012   1.718978   2.192439
    21  O    6.085770   5.801892   5.313048   4.312131   4.161134
    22  H    5.136270   4.937009   4.368773   4.940124   4.718726
    23  H    6.326442   6.289041   5.831877   3.662960   3.672254
    24  O    7.166204   6.145040   6.457634   4.131508   3.512466
    25  H    7.951850   6.847261   7.059026   4.572425   4.031963
    26  H    6.677958   5.889632   5.912220   4.057802   3.606820
                   11         12         13         14         15
    11  H    0.000000
    12  O    4.619452   0.000000
    13  H    4.154374   0.974443   0.000000
    14  H    4.069835   0.975467   1.551272   0.000000
    15  O    3.221210   2.809901   3.092563   1.849425   0.000000
    16  H    3.459251   3.141702   3.359902   2.272632   0.995540
    17  H    3.879703   3.398173   3.853760   2.430267   0.960204
    18  O    3.311987   2.795903   1.853024   3.021454   3.817697
    19  H    3.820713   3.468211   2.498633   3.827081   4.707433
    20  H    2.358580   3.061433   2.257251   3.002322   3.364746
    21  O    4.616266   3.490358   3.070859   3.530951   4.002189
    22  H    5.368803   3.276962   2.988692   3.510794   4.333826
    23  H    4.043475   3.143693   2.499031   3.262423   3.864897
    24  O    4.247267   3.927647   4.000758   3.322416   2.611685
    25  H    4.491391   4.860704   4.864672   4.244143   3.325139
    26  H    4.245039   3.611298   3.513970   3.222160   3.001230
                   16         17         18         19         20
    16  H    0.000000
    17  H    1.583946   0.000000
    18  O    3.931068   4.737044   0.000000
    19  H    4.877027   5.604669   0.959967   0.000000
    20  H    3.581033   4.263970   0.985800   1.573798   0.000000
    21  O    3.432716   4.859811   2.827106   3.544461   3.280075
    22  H    3.823200   5.127723   3.177967   3.831193   3.795178
    23  H    3.504688   4.791716   1.881468   2.579766   2.409775
    24  O    1.632958   3.148541   4.284705   5.222401   4.158593
    25  H    2.347767   3.786478   4.908658   5.811803   4.721882
    26  H    2.163066   3.719452   3.633612   4.532410   3.689459
                   21         22         23         24         25
    21  O    0.000000
    22  H    0.971994   0.000000
    23  H    0.971616   1.547490   0.000000
    24  O    2.645045   3.107047   3.125090   0.000000
    25  H    3.120957   3.699933   3.659682   0.959037   0.000000
    26  H    1.655247   2.184114   2.221894   0.994055   1.576099
                   26
    26  H    0.000000
 Stoichiometry    C2H13F3O8
 Framework group  C1[X(C2H13F3O8)]
 Deg. of freedom    72
 Full point group                 C1      NOp   1
 Largest Abelian subgroup         C1      NOp   1
 Largest concise Abelian subgroup C1      NOp   1
                         Standard orientation:                         
 ---------------------------------------------------------------------
 Center     Atomic      Atomic             Coordinates (Angstroms)
 Number     Number       Type             X           Y           Z
 ---------------------------------------------------------------------
      1          6           0        1.831386    0.217509    0.035236
      2          8           0        1.275418    0.167834    1.112318
      3          8           0        1.317974    0.472673   -1.128564
      4          1           0        0.312645    0.664603   -1.092542
      5          6           0        3.358399   -0.029870   -0.074839
      6          9           0        3.977678    1.069510   -0.532238
      7          9           0        3.613910   -1.036073   -0.924323
      8          9           0        3.880348   -0.340604    1.109505
      9          8           0       -4.818383    0.696363   -0.326366
     10          1           0       -4.338465    0.038834   -0.870110
     11          1           0       -5.526296    0.224898    0.118785
     12          8           0       -1.164368    0.989878   -1.195646
     13          1           0       -1.594040    1.440317   -0.445962
     14          1           0       -1.768508    0.265251   -1.443571
     15          8           0       -3.080307   -1.033432   -1.557503
     16          1           0       -2.798369   -1.670651   -0.846473
     17          1           0       -3.128862   -1.513648   -2.387580
     18          8           0       -2.748492    1.824742    0.951591
     19          1           0       -2.873934    2.718959    1.277440
     20          1           0       -3.605569    1.515305    0.575466
     21          8           0       -1.357309   -0.402267    1.999241
     22          1           0       -0.435485   -0.194423    1.771616
     23          1           0       -1.860120    0.408327    1.814425
     24          8           0       -2.208436   -2.400634    0.489812
     25          1           0       -2.624095   -3.081839    1.021732
     26          1           0       -1.873817   -1.698516    1.108848
 ---------------------------------------------------------------------
 Rotational constants (GHZ):           0.9717894           0.2308162           0.2290976
 Standard basis: 6-31++G(d,p) (6D, 7F)
 There are   325 symmetry adapted cartesian basis functions of A   symmetry.
 There are   325 symmetry adapted basis functions of A   symmetry.
   325 basis functions,   520 primitive gaussians,   325 cartesian basis functions
    58 alpha electrons       58 beta electrons
       nuclear repulsion energy       967.8736473128 Hartrees.
 NAtoms=   26 NActive=   26 NUniq=   26 SFac= 1.00D+00 NAtFMM=   60 NAOKFM=F Big=F
 Integral buffers will be    131072 words long.
 Raffenetti 2 integral format.
 Two-electron integral symmetry is turned on.
 Nuclear repulsion after empirical dispersion term =      967.8604715355 Hartrees.
 One-electron integrals computed using PRISM.
 NBasis=   325 RedAO= T EigKep=  4.16D-05  NBF=   325
 NBsUse=   325 1.00D-06 EigRej= -1.00D+00 NBFU=   325
 Initial guess from the checkpoint file:  "/local_scratch/slurm.5787619/Gau-714026.chk"
 B after Tr=    -0.000000    0.000000   -0.000000
         Rot=    0.999942   -0.010784    0.000090    0.000198 Ang=  -1.24 deg.
 Requested convergence on RMS density matrix=1.00D-10 within 128 cycles.
 Requested convergence on MAX density matrix=1.00D-08.
 Requested convergence on             energy=1.00D-08.
 No special actions if energy rises.
 SCF Done:  E(RwB97XD) =  -985.249203737     A.U. after   13 cycles
            NFock= 13  Conv=0.78D-10     -V/T= 2.0083
 Calling FoFJK, ICntrl=      2127 FMM=F ISym2X=0 I1Cent= 0 IOpClX= 0 NMat=1 NMatS=1 NMatT=0.
 ***** Axes restored to original set *****
 -------------------------------------------------------------------
 Center     Atomic                   Forces (Hartrees/Bohr)
 Number     Number              X              Y              Z
 -------------------------------------------------------------------
      1        6          -0.000014720   -0.000019192    0.000018090
      2        8          -0.000060750   -0.000056396    0.000016651
      3        8          -0.000003200    0.000077768   -0.000053226
      4        1           0.000030677    0.000002769    0.000079628
      5        6          -0.000049637   -0.000023183   -0.000004407
      6        9          -0.000003049   -0.000004419   -0.000001127
      7        9           0.000023451   -0.000006365    0.000001907
      8        9           0.000007803    0.000010865    0.000003746
      9        8           0.000052237   -0.000011441    0.000067843
     10        1          -0.000025754    0.000001850   -0.000072217
     11        1          -0.000027960    0.000030434   -0.000024082
     12        8           0.000094603   -0.000230211   -0.000090109
     13        1          -0.000123421    0.000032211    0.000054040
     14        1           0.000035308    0.000139689   -0.000033630
     15        8           0.000058584    0.000026885    0.000051783
     16        1          -0.000059320    0.000004836   -0.000000027
     17        1          -0.000013596   -0.000023911   -0.000004861
     18        8          -0.000025698    0.000072183   -0.000032377
     19        1           0.000004478    0.000001363   -0.000007268
     20        1           0.000014511   -0.000076915    0.000019016
     21        8           0.000119084   -0.000006625   -0.000006547
     22        1          -0.000050166    0.000049301   -0.000014832
     23        1           0.000023538    0.000035192    0.000020242
     24        8          -0.000002676    0.000024750   -0.000040267
     25        1           0.000016751    0.000031049    0.000003008
     26        1          -0.000021078   -0.000082490    0.000049020
 -------------------------------------------------------------------
 Cartesian Forces:  Max     0.000230211 RMS     0.000052414

 GradGradGradGradGradGradGradGradGradGradGradGradGradGradGradGradGradGrad
 Berny optimization.
 Using GEDIIS/GDIIS optimizer.
 FormGI is forming the generalized inverse of G from B-inverse, IUseBI=4.
 Internal  Forces:  Max     0.000369411 RMS     0.000064380
 Search for a local minimum.
 Step number  13 out of a maximum of  156
 All quantities printed in internal units (Hartrees-Bohrs-Radians)
 Mixed Optimization -- En-DIIS/RFO-DIIS
 Swapping is turned off.
 Update second derivatives using D2CorX and points    8    9   10   11   12
                                                     13
 DE= -1.88D-06 DEPred=-2.04D-06 R= 9.23D-01
 TightC=F SS=  1.41D+00  RLast= 3.52D-02 DXNew= 3.3819D+00 1.0567D-01
 Trust test= 9.23D-01 RLast= 3.52D-02 DXMaxT set to 2.01D+00
 ITU=  1  1  1  1  0  1  1  1  0  1 -1  1  0
     Eigenvalues ---    0.00023   0.00026   0.00045   0.00079   0.00183
     Eigenvalues ---    0.00190   0.00292   0.00385   0.00406   0.00548
     Eigenvalues ---    0.00653   0.00691   0.00767   0.00906   0.01036
     Eigenvalues ---    0.01106   0.01316   0.01418   0.01490   0.01587
     Eigenvalues ---    0.01601   0.01667   0.01800   0.01851   0.02022
     Eigenvalues ---    0.02105   0.02286   0.02356   0.02497   0.02635
     Eigenvalues ---    0.02780   0.02911   0.03211   0.03352   0.04034
     Eigenvalues ---    0.04447   0.05056   0.05347   0.05600   0.05695
     Eigenvalues ---    0.06166   0.06737   0.07233   0.09812   0.11724
     Eigenvalues ---    0.12733   0.13626   0.19860   0.21326   0.21902
     Eigenvalues ---    0.24009   0.28001   0.34345   0.37382   0.38024
     Eigenvalues ---    0.38485   0.42240   0.43336   0.44890   0.47127
     Eigenvalues ---    0.50748   0.51013   0.52031   0.53705   0.55795
     Eigenvalues ---    0.57197   0.57573   0.57606   0.57841   0.60364
     Eigenvalues ---    0.85333   0.97920
 En-DIIS/RFO-DIIS/Sim-DIIS IScMMF=       -3 using points:    13   12   11   10    9    8    7    6
 RFO step:  Lambda=-3.14256279D-06.
 DidBck=F Rises=F RFO-DIIS coefs:    1.34302   -0.10892   -0.01333   -0.30160    0.01405
                  RFO-DIIS coefs:    0.09159   -0.02044   -0.00436
 Iteration  1 RMS(Cart)=  0.00497819 RMS(Int)=  0.00003307
 Iteration  2 RMS(Cart)=  0.00001566 RMS(Int)=  0.00002952
 Iteration  3 RMS(Cart)=  0.00000000 RMS(Int)=  0.00002952
 Variable       Old X    -DE/DX   Delta X   Delta X   Delta X     New X
                                 (Linear)    (Quad)   (Total)
    R1        2.29248   0.00003   0.00002  -0.00007  -0.00006   2.29242
    R2        2.45165  -0.00006  -0.00024   0.00002  -0.00022   2.45142
    R3        2.93065  -0.00003   0.00005  -0.00011  -0.00006   2.93059
    R4        1.93531  -0.00010   0.00140  -0.00104   0.00036   1.93567
    R5        2.86467  -0.00006  -0.00236   0.00222  -0.00015   2.86452
    R6        2.53629  -0.00000  -0.00012  -0.00003  -0.00016   2.53613
    R7        2.53488   0.00002   0.00006   0.00005   0.00011   2.53499
    R8        2.51529   0.00001  -0.00002   0.00002  -0.00001   2.51529
    R9        1.84993  -0.00001   0.00034  -0.00033   0.00002   1.84994
   R10        1.81412  -0.00000  -0.00001  -0.00002  -0.00004   1.81408
   R11        3.24840  -0.00001  -0.00004  -0.00112  -0.00116   3.24724
   R12        3.38320   0.00003   0.00159  -0.00068   0.00091   3.38412
   R13        1.84143   0.00007  -0.00039   0.00048   0.00009   1.84152
   R14        1.84337  -0.00014   0.00015  -0.00021  -0.00004   1.84332
   R15        3.50171  -0.00007   0.00021   0.00067   0.00088   3.50258
   R16        3.49491   0.00000  -0.00144   0.00244   0.00102   3.49593
   R17        1.88130   0.00001  -0.00009   0.00014   0.00004   1.88134
   R18        1.81452   0.00002   0.00003  -0.00000   0.00002   1.81455
   R19        3.08584   0.00001  -0.00028   0.00033   0.00004   3.08588
   R20        1.81408   0.00000  -0.00000   0.00000  -0.00000   1.81408
   R21        1.86289   0.00004  -0.00012   0.00009  -0.00003   1.86286
   R22        3.55546   0.00004   0.00004   0.00193   0.00197   3.55743
   R23        1.83680  -0.00002   0.00006  -0.00005   0.00002   1.83682
   R24        1.83609   0.00001   0.00006  -0.00027  -0.00022   1.83587
   R25        3.12796   0.00004  -0.00114   0.00097  -0.00020   3.12777
   R26        1.81232  -0.00001  -0.00003  -0.00000  -0.00003   1.81229
   R27        1.87849  -0.00005   0.00003  -0.00013  -0.00012   1.87837
    A1        2.24356  -0.00009   0.00009   0.00005   0.00014   2.24370
    A2        2.10336   0.00007  -0.00006   0.00004  -0.00002   2.10334
    A3        1.93624   0.00003  -0.00002  -0.00010  -0.00012   1.93612
    A4        1.97554  -0.00037   0.00042  -0.00024   0.00018   1.97572
    A5        1.92607  -0.00002   0.00024  -0.00001   0.00023   1.92630
    A6        1.93067   0.00002  -0.00025  -0.00001  -0.00026   1.93042
    A7        1.93928   0.00001   0.00011   0.00001   0.00012   1.93940
    A8        1.88675  -0.00001  -0.00004   0.00000  -0.00004   1.88671
    A9        1.88970  -0.00000  -0.00001   0.00002   0.00000   1.88970
   A10        1.88986  -0.00001  -0.00005  -0.00001  -0.00006   1.88980
   A11        1.86419   0.00001  -0.00035   0.00095   0.00064   1.86483
   A12        1.83953   0.00002   0.00071  -0.00138  -0.00075   1.83878
   A13        2.10712  -0.00003  -0.00006   0.00044   0.00038   2.10750
   A14        2.85804  -0.00003  -0.00291   0.00094  -0.00207   2.85597
   A15        2.06745  -0.00006  -0.00156  -0.00084  -0.00238   2.06507
   A16        2.05029  -0.00008   0.00029   0.00043   0.00072   2.05101
   A17        1.83986   0.00004  -0.00015  -0.00043  -0.00063   1.83924
   A18        2.82677   0.00003  -0.00271   0.00127  -0.00151   2.82526
   A19        1.62507   0.00002   0.00061   0.00009   0.00065   1.62572
   A20        1.88405  -0.00002  -0.00084   0.00015  -0.00071   1.88334
   A21        2.20920   0.00000   0.00170  -0.00204  -0.00032   2.20888
   A22        1.77684  -0.00003   0.00204   0.00099   0.00306   1.77991
   A23        2.02674   0.00002  -0.00424   0.00298  -0.00125   2.02549
   A24        1.88771   0.00001   0.00079  -0.00129  -0.00052   1.88719
   A25        2.13018   0.00004  -0.00020   0.00019   0.00002   2.13020
   A26        1.76071  -0.00004   0.00098  -0.00125  -0.00035   1.76036
   A27        1.46613  -0.00004   0.00130   0.00152   0.00287   1.46900
   A28        1.88420  -0.00000   0.00019  -0.00035  -0.00014   1.88405
   A29        2.22345  -0.00001  -0.00140   0.00001  -0.00144   2.22201
   A30        1.92749   0.00004  -0.00024  -0.00012  -0.00035   1.92715
   A31        1.84196  -0.00001   0.00032  -0.00031   0.00001   1.84197
   A32        1.91497   0.00006   0.00152   0.00074   0.00226   1.91723
   A33        1.97092  -0.00004   0.00023  -0.00003   0.00017   1.97109
   A34        2.23296   0.00002  -0.00001   0.00109   0.00115   2.23410
   A35        1.89174   0.00002  -0.00107  -0.00084  -0.00188   1.88986
   A36        1.87779  -0.00004   0.00120  -0.00057   0.00075   1.87854
   A37        3.24737  -0.00031   0.00069   0.00001   0.00070   3.24806
   A38        3.23173  -0.00008   0.00012   0.00241   0.00258   3.23431
   A39        2.98965  -0.00009   0.00132  -0.00158  -0.00027   2.98938
   A40        2.88787   0.00000   0.00017   0.00087   0.00092   2.88880
   A41        2.97003  -0.00004   0.00144  -0.00214  -0.00071   2.96932
   A42        3.10299   0.00001  -0.00059  -0.00074  -0.00135   3.10163
   A43        3.15905  -0.00014  -0.00020  -0.00159  -0.00179   3.15726
   A44        2.91526  -0.00008   0.00305  -0.00122   0.00180   2.91706
   A45        2.96433   0.00007  -0.00039   0.00288   0.00252   2.96685
   A46        3.24590  -0.00003   0.00034  -0.00134  -0.00100   3.24490
   A47        3.38443   0.00004   0.00072   0.00021   0.00091   3.38534
   A48        3.26655  -0.00001   0.00116   0.00020   0.00141   3.26795
    D1        0.01568   0.00005   0.00026  -0.00121  -0.00095   0.01473
    D2       -3.11687   0.00003  -0.00020  -0.00111  -0.00131  -3.11819
    D3       -2.04798  -0.00001  -0.00502  -0.00110  -0.00612  -2.05410
    D4        2.14807  -0.00000  -0.00496  -0.00109  -0.00605   2.14201
    D5        0.04842  -0.00001  -0.00481  -0.00108  -0.00589   0.04253
    D6        1.08541   0.00001  -0.00460  -0.00119  -0.00579   1.07962
    D7       -1.00173   0.00002  -0.00454  -0.00118  -0.00572  -1.00745
    D8       -3.10138   0.00000  -0.00439  -0.00117  -0.00556  -3.10694
    D9        0.55932   0.00003   0.00341   0.00424   0.00764   0.56696
   D10       -1.72148   0.00022   0.00474   0.00522   0.00996  -1.71152
   D11       -2.05416   0.00001   0.00644  -0.00107   0.00536  -2.04880
   D12        0.20706  -0.00002   0.00659  -0.00082   0.00575   0.21281
   D13        0.48933  -0.00002   0.00006   0.00236   0.00242   0.49174
   D14        2.71986   0.00000   0.00079   0.00145   0.00221   2.72207
   D15       -0.98231   0.00004  -0.00162   0.00099  -0.00063  -0.98294
   D16        2.54603  -0.00001   0.00003   0.00325   0.00328   2.54930
   D17       -1.50662   0.00001   0.00076   0.00234   0.00307  -1.50356
   D18        1.07440   0.00005  -0.00165   0.00188   0.00022   1.07462
   D19       -0.71892   0.00001  -0.00571  -0.00202  -0.00775  -0.72667
   D20        1.08701  -0.00002  -0.00345  -0.00092  -0.00437   1.08264
   D21       -2.92005  -0.00004  -0.00144  -0.00500  -0.00644  -2.92649
   D22       -2.14195   0.00013   0.00666  -0.00096   0.00568  -2.13627
   D23        0.19554   0.00001   0.00547  -0.00153   0.00394   0.19949
   D24        2.74279  -0.00011  -0.00102   0.00067  -0.00038   2.74241
   D25        0.85390  -0.00008  -0.00048   0.00058   0.00009   0.85399
   D26       -1.20817  -0.00008  -0.00099  -0.00057  -0.00155  -1.20972
   D27        0.47428   0.00001   0.00003   0.00219   0.00215   0.47643
   D28       -1.41461   0.00003   0.00057   0.00210   0.00262  -1.41199
   D29        2.80651   0.00003   0.00006   0.00095   0.00098   2.80749
   D30       -2.77245   0.00003  -0.00866   0.00074  -0.00789  -2.78035
   D31       -0.68870   0.00002  -0.00770  -0.00065  -0.00836  -0.69707
   D32        1.22618   0.00006  -0.00777  -0.00047  -0.00823   1.21795
   D33        1.21099   0.00001  -0.00525   0.00184  -0.00342   1.20758
   D34       -1.03342   0.00000  -0.00566   0.00159  -0.00404  -1.03746
   D35        2.85916   0.00002  -0.00404   0.00234  -0.00173   2.85743
   D36        0.61475   0.00001  -0.00445   0.00208  -0.00236   0.61239
   D37       -1.29483  -0.00001  -0.00709   0.00533  -0.00178  -1.29661
   D38        2.74394  -0.00002  -0.00750   0.00508  -0.00241   2.74153
   D39        0.77894   0.00004  -0.00224   0.00033  -0.00187   0.77707
   D40       -1.22216   0.00001  -0.00436   0.00017  -0.00416  -1.22631
   D41       -1.37898   0.00004  -0.00309  -0.00081  -0.00390  -1.38289
   D42        2.90311   0.00001  -0.00520  -0.00098  -0.00619   2.89692
   D43        2.48729  -0.00002  -0.00062  -0.00077  -0.00141   2.48587
   D44        0.48619  -0.00005  -0.00273  -0.00094  -0.00370   0.48249
   D45       -1.54193   0.00001   0.00378  -0.00016   0.00362  -1.53832
   D46        2.28011  -0.00001   0.00372  -0.00061   0.00312   2.28322
   D47        0.48239   0.00001   0.00499  -0.00026   0.00472   0.48711
   D48       -1.97876  -0.00001   0.00493  -0.00071   0.00422  -1.97454
         Item               Value     Threshold  Converged?
 Maximum Force            0.000369     0.000015     NO 
 RMS     Force            0.000064     0.000010     NO 
 Maximum Displacement     0.021515     0.000060     NO 
 RMS     Displacement     0.004984     0.000040     NO 
 Predicted change in Energy=-1.458800D-06
 GradGradGradGradGradGradGradGradGradGradGradGradGradGradGradGradGradGrad

                          Input orientation:                          
 ---------------------------------------------------------------------
 Center     Atomic      Atomic             Coordinates (Angstroms)
 Number     Number       Type             X           Y           Z
 ---------------------------------------------------------------------
      1          6           0        1.427894    0.996677   -0.240100
      2          8           0        0.507785    1.551021    0.323553
      3          8           0        1.393088   -0.044768   -1.012763
      4          1           0        0.447297   -0.412731   -1.151678
      5          6           0        2.876927    1.529290   -0.093107
      6          9           0        3.355838    1.915632   -1.285799
      7          9           0        3.684432    0.573474    0.390493
      8          9           0        2.923125    2.572066    0.732806
      9          8           0       -4.404494   -2.210590   -0.763076
     10          1           0       -3.607652   -2.681943   -0.444942
     11          1           0       -5.104682   -2.390110   -0.131371
     12          8           0       -0.888037   -1.055690   -1.469883
     13          1           0       -1.677707   -0.486038   -1.509323
     14          1           0       -1.153540   -1.829546   -0.938709
     15          8           0       -1.969496   -3.068387    0.166667
     16          1           0       -1.869060   -2.644435    1.061830
     17          1           0       -1.561608   -3.937025    0.200020
     18          8           0       -3.356739    0.223141   -1.172680
     19          1           0       -3.806911    0.788654   -1.804406
     20          1           0       -3.888780   -0.600240   -1.069007
     21          8           0       -2.046950    0.773630    1.272296
     22          1           0       -1.186898    1.112719    0.972100
     23          1           0       -2.601419    0.728901    0.475819
     24          8           0       -1.730688   -1.628488    2.332784
     25          1           0       -2.162061   -1.689411    3.187141
     26          1           0       -1.846947   -0.698232    2.002444
 ---------------------------------------------------------------------
                    Distance matrix (angstroms):
                    1          2          3          4          5
     1  C    0.000000
     2  O    1.213096   0.000000
     3  O    1.297238   2.261867   0.000000
     4  H    1.943959   2.456886   1.024312   0.000000
     5  C    1.550800   2.405600   2.350575   3.285593   0.000000
     6  F    2.378011   3.291559   2.787491   3.728120   1.342063
     7  F    2.380906   3.324329   2.757101   3.718862   1.341460
     8  F    2.379940   2.654032   3.497977   4.311614   1.331033
     9  O    6.676587   6.281796   6.193956   5.188756   8.213078
    10  H    6.239465   5.953603   5.681946   4.700150   7.740028
    11  H    7.359123   6.873082   6.964087   5.981265   8.892089
    12  O    3.329881   3.458276   2.536623   1.515839   4.769967
    13  H    3.667986   3.505056   3.141826   2.156137   5.178021
    14  H    3.890937   3.972598   3.110664   2.148348   5.314272
    15  O    5.313423   5.244089   4.673361   3.825106   6.685352
    16  H    5.081596   4.878144   4.658735   3.904565   6.424815
    17  H    5.785520   5.866540   5.034952   4.275913   7.047490
    18  O    4.935664   4.351612   4.760064   3.856873   6.459884
    19  H    5.467496   4.870936   5.325531   4.468520   6.939077
    20  H    5.612865   5.088903   5.311294   4.340917   7.159754
    21  O    3.796266   2.833924   4.210123   3.674830   5.165261
    22  H    2.884447   1.866728   3.454821   3.083509   4.221714
    23  H    4.101171   3.219661   4.332496   3.639607   5.565660
    24  O    4.846428   4.376877   4.843432   4.285226   6.089879
    25  H    5.643477   5.082186   5.743094   5.221495   6.819931
    26  H    4.315820   3.663683   4.473960   3.910697   5.627448
                    6          7          8          9         10
     6  F    0.000000
     7  F    2.172399   0.000000
     8  F    2.166313   2.165903   0.000000
     9  O    8.804641   8.632059   8.877244   0.000000
    10  H    8.386593   8.029332   8.464204   0.978948   0.000000
    11  H    9.563081   9.289978   9.477113   0.959970   1.557111
    12  O    5.183929   5.198331   5.704157   3.768135   3.330392
    13  H    5.581627   5.786570   5.962113   3.311545   3.111205
    14  H    5.872080   5.563025   6.227949   3.277917   2.644438
    15  O    7.437022   6.729053   7.488189   2.743984   1.790798
    16  H    7.321553   6.453441   7.091204   3.153875   2.300972
    17  H    7.787332   6.921114   7.922434   3.462677   2.485458
    18  O    6.923584   7.221103   6.970296   2.681159   3.005341
    19  H    7.269389   7.809232   7.410222   3.230626   3.732679
    20  H    7.672099   7.801364   7.727361   1.718366   2.191341
    21  O    6.085897   5.802274   5.312915   4.313504   4.162413
    22  H    5.136071   4.935474   4.367979   4.940460   4.718848
    23  H    6.324598   6.288351   5.829570   3.664226   3.673441
    24  O    7.178279   6.159923   6.470128   4.131880   3.514047
    25  H    7.965598   6.864646   7.074112   4.572127   4.033222
    26  H    6.686838   5.900150   5.921183   4.059110   3.609001
                   11         12         13         14         15
    11  H    0.000000
    12  O    4.620865   0.000000
    13  H    4.155527   0.974493   0.000000
    14  H    4.071554   0.975444   1.550923   0.000000
    15  O    3.221534   2.810481   3.092347   1.849964   0.000000
    16  H    3.457985   3.145805   3.362457   2.275559   0.995560
    17  H    3.880225   3.397701   3.852875   2.429957   0.960217
    18  O    3.311904   2.796110   1.853487   3.020323   3.814768
    19  H    3.819397   3.468910   2.499085   3.826850   4.705103
    20  H    2.358222   3.061469   2.257380   3.001617   3.361888
    21  O    4.618360   3.494143   3.075794   3.530332   3.998689
    22  H    5.369962   3.279420   2.992387   3.508451   4.329300
    23  H    4.045150   3.147411   2.504018   3.262344   3.861904
    24  O    4.246877   3.936806   4.008714   3.328091   2.611973
    25  H    4.490269   4.869560   4.872317   4.249633   3.325946
    26  H    4.245993   3.619992   3.522240   3.226618   3.000455
                   16         17         18         19         20
    16  H    0.000000
    17  H    1.583677   0.000000
    18  O    3.928004   4.734320   0.000000
    19  H    4.874082   5.602781   0.959967   0.000000
    20  H    3.577494   4.261489   0.985785   1.573703   0.000000
    21  O    3.429155   4.855471   2.827807   3.544543   3.280481
    22  H    3.819634   5.122151   3.177994   3.831250   3.794801
    23  H    3.501307   4.788333   1.882512   2.579963   2.410478
    24  O    1.632979   3.147477   4.284957   5.222033   4.157745
    25  H    2.348375   3.786185   4.908478   5.810497   4.720450
    26  H    2.161700   3.717516   3.634531   4.532593   3.689512
                   21         22         23         24         25
    21  O    0.000000
    22  H    0.972003   0.000000
    23  H    0.971500   1.547411   0.000000
    24  O    2.644774   3.108277   3.124704   0.000000
    25  H    3.121931   3.702605   3.659582   0.959020   0.000000
    26  H    1.655142   2.185593   2.221828   0.993991   1.576464
                   26
    26  H    0.000000
 Stoichiometry    C2H13F3O8
 Framework group  C1[X(C2H13F3O8)]
 Deg. of freedom    72
 Full point group                 C1      NOp   1
 Largest Abelian subgroup         C1      NOp   1
 Largest concise Abelian subgroup C1      NOp   1
                         Standard orientation:                         
 ---------------------------------------------------------------------
 Center     Atomic      Atomic             Coordinates (Angstroms)
 Number     Number       Type             X           Y           Z
 ---------------------------------------------------------------------
      1          6           0        1.831978    0.214005    0.041787
      2          8           0        1.274031    0.120955    1.114932
      3          8           0        1.320675    0.514478   -1.111951
      4          1           0        0.314671    0.702829   -1.070780
      5          6           0        3.359399   -0.027463   -0.075077
      6          9           0        3.977833    1.087376   -0.494369
      7          9           0        3.616769   -1.004029   -0.958024
      8          9           0        3.880750   -0.377676    1.098462
      9          8           0       -4.816853    0.715434   -0.302351
     10          1           0       -4.339109    0.075905   -0.869010
     11          1           0       -5.526642    0.231482    0.126055
     12          8           0       -1.162278    1.030838   -1.164582
     13          1           0       -1.590771    1.456530   -0.399850
     14          1           0       -1.766779    0.314302   -1.434112
     15          8           0       -3.082497   -0.976818   -1.589883
     16          1           0       -2.805111   -1.638843   -0.900013
     17          1           0       -3.131435   -1.429177   -2.435456
     18          8           0       -2.742927    1.791335    1.012899
     19          1           0       -2.866756    2.673247    1.371277
     20          1           0       -3.600856    1.497174    0.626636
     21          8           0       -1.357214   -0.475025    1.982387
     22          1           0       -0.435244   -0.261866    1.760300
     23          1           0       -1.858098    0.342734    1.826830
     24          8           0       -2.220314   -2.418700    0.410122
     25          1           0       -2.639755   -3.115155    0.918784
     26          1           0       -1.881530   -1.739429    1.051866
 ---------------------------------------------------------------------
 Rotational constants (GHZ):           0.9712723           0.2307586           0.2289260
 Standard basis: 6-31++G(d,p) (6D, 7F)
 There are   325 symmetry adapted cartesian basis functions of A   symmetry.
 There are   325 symmetry adapted basis functions of A   symmetry.
   325 basis functions,   520 primitive gaussians,   325 cartesian basis functions
    58 alpha electrons       58 beta electrons
       nuclear repulsion energy       967.7548577624 Hartrees.
 NAtoms=   26 NActive=   26 NUniq=   26 SFac= 1.00D+00 NAtFMM=   60 NAOKFM=F Big=F
 Integral buffers will be    131072 words long.
 Raffenetti 2 integral format.
 Two-electron integral symmetry is turned on.
 Nuclear repulsion after empirical dispersion term =      967.7416914139 Hartrees.
 One-electron integrals computed using PRISM.
 NBasis=   325 RedAO= T EigKep=  4.15D-05  NBF=   325
 NBsUse=   325 1.00D-06 EigRej= -1.00D+00 NBFU=   325
 Initial guess from the checkpoint file:  "/local_scratch/slurm.5787619/Gau-714026.chk"
 B after Tr=     0.000000   -0.000000   -0.000000
         Rot=    0.999849   -0.017365    0.000046    0.000387 Ang=  -1.99 deg.
 ExpMin= 3.60D-02 ExpMax= 7.00D+03 ExpMxC= 1.05D+03 IAcc=3 IRadAn=         5 AccDes= 0.00D+00
 Harris functional with IExCor= 4639 and IRadAn=       5 diagonalized for initial guess.
 HarFok:  IExCor= 4639 AccDes= 0.00D+00 IRadAn=         5 IDoV= 1 UseB2=F ITyADJ=14
 ICtDFT=  3500011 ScaDFX=  1.000000  1.000000  1.000000  1.000000
 FoFCou: FMM=F IPFlag=           0 FMFlag=      100000 FMFlg1=           0
         NFxFlg=           0 DoJE=T BraDBF=F KetDBF=T FulRan=T
         wScrn=  0.000000 ICntrl=       500 IOpCl=  0 I1Cent=   200000004 NGrid=           0
         NMat0=    1 NMatS0=      1 NMatT0=    0 NMatD0=    1 NMtDS0=    0 NMtDT0=    0
 Petite list used in FoFCou.
 Requested convergence on RMS density matrix=1.00D-10 within 128 cycles.
 Requested convergence on MAX density matrix=1.00D-08.
 Requested convergence on             energy=1.00D-08.
 No special actions if energy rises.
 SCF Done:  E(RwB97XD) =  -985.249205042     A.U. after   14 cycles
            NFock= 14  Conv=0.39D-10     -V/T= 2.0083
 Calling FoFJK, ICntrl=      2127 FMM=F ISym2X=0 I1Cent= 0 IOpClX= 0 NMat=1 NMatS=1 NMatT=0.
 ***** Axes restored to original set *****
 -------------------------------------------------------------------
 Center     Atomic                   Forces (Hartrees/Bohr)
 Number     Number              X              Y              Z
 -------------------------------------------------------------------
      1        6           0.000047624    0.000036806    0.000031334
      2        8          -0.000067360   -0.000025630    0.000035070
      3        8          -0.000115230   -0.000054131   -0.000078279
      4        1           0.000107004    0.000022768    0.000044224
      5        6          -0.000016970   -0.000002346   -0.000003286
      6        9          -0.000001770    0.000010862   -0.000017935
      7        9           0.000025092   -0.000035114    0.000007056
      8        9          -0.000006196    0.000019487    0.000007985
      9        8           0.000073572   -0.000016853    0.000006150
     10        1          -0.000068113    0.000018919   -0.000018265
     11        1           0.000000258    0.000000965    0.000002213
     12        8           0.000051192   -0.000158207   -0.000073453
     13        1          -0.000114239    0.000051006    0.000116465
     14        1           0.000042592    0.000098776   -0.000018676
     15        8           0.000048251    0.000019655    0.000061553
     16        1          -0.000026388   -0.000010624   -0.000010815
     17        1          -0.000018303   -0.000019036   -0.000012724
     18        8           0.000014509    0.000114871   -0.000031348
     19        1          -0.000002007   -0.000001551   -0.000015357
     20        1          -0.000019701   -0.000084843    0.000011203
     21        8           0.000098579   -0.000011854    0.000066975
     22        1          -0.000052576    0.000038946   -0.000007732
     23        1          -0.000002799   -0.000004034   -0.000093196
     24        8           0.000016456   -0.000053051   -0.000073375
     25        1           0.000002906    0.000062352   -0.000002598
     26        1          -0.000016381   -0.000018138    0.000066812
 -------------------------------------------------------------------
 Cartesian Forces:  Max     0.000158207 RMS     0.000052028

 GradGradGradGradGradGradGradGradGradGradGradGradGradGradGradGradGradGrad
 Berny optimization.
 Using GEDIIS/GDIIS optimizer.
 FormGI is forming the generalized inverse of G from B-inverse, IUseBI=4.
 Internal  Forces:  Max     0.000147407 RMS     0.000040090
 Search for a local minimum.
 Step number  14 out of a maximum of  156
 All quantities printed in internal units (Hartrees-Bohrs-Radians)
 Mixed Optimization -- En-DIIS/RFO-DIIS
 Swapping is turned off.
 Update second derivatives using D2CorX and points    8    9   10   11   12
                                                     13   14
 DE= -1.31D-06 DEPred=-1.46D-06 R= 8.95D-01
 TightC=F SS=  1.41D+00  RLast= 3.35D-02 DXNew= 3.3819D+00 1.0059D-01
 Trust test= 8.95D-01 RLast= 3.35D-02 DXMaxT set to 2.01D+00
 ITU=  1  1  1  1  1  0  1  1  1  0  1 -1  1  0
     Eigenvalues ---    0.00024   0.00027   0.00050   0.00073   0.00183
     Eigenvalues ---    0.00193   0.00276   0.00371   0.00397   0.00552
     Eigenvalues ---    0.00666   0.00708   0.00760   0.00980   0.01039
     Eigenvalues ---    0.01097   0.01306   0.01375   0.01488   0.01573
     Eigenvalues ---    0.01612   0.01711   0.01775   0.01851   0.01976
     Eigenvalues ---    0.02180   0.02292   0.02341   0.02480   0.02689
     Eigenvalues ---    0.02769   0.02907   0.03218   0.03329   0.03982
     Eigenvalues ---    0.04401   0.05009   0.05346   0.05590   0.05740
     Eigenvalues ---    0.06075   0.06794   0.07293   0.09636   0.11724
     Eigenvalues ---    0.13181   0.13640   0.19850   0.21311   0.21916
     Eigenvalues ---    0.24030   0.28077   0.34712   0.37376   0.38110
     Eigenvalues ---    0.38477   0.42400   0.43294   0.44876   0.47141
     Eigenvalues ---    0.50352   0.50814   0.52163   0.53703   0.55937
     Eigenvalues ---    0.57186   0.57574   0.57613   0.57835   0.60468
     Eigenvalues ---    0.82589   0.97489
 En-DIIS/RFO-DIIS/Sim-DIIS IScMMF=       -3 using points:    14   13   12   11   10    9    8    7    6
 RFO step:  Lambda=-1.88763608D-06.
 DidBck=T Rises=F RFO-DIIS coefs:    0.66317    0.66355   -0.05964   -0.27653   -0.00938
                  RFO-DIIS coefs:   -0.01179    0.01107    0.05152   -0.03198
 Iteration  1 RMS(Cart)=  0.00405555 RMS(Int)=  0.00004836
 Iteration  2 RMS(Cart)=  0.00001236 RMS(Int)=  0.00004682
 Iteration  3 RMS(Cart)=  0.00000000 RMS(Int)=  0.00004682
 Variable       Old X    -DE/DX   Delta X   Delta X   Delta X     New X
                                 (Linear)    (Quad)   (Total)
    R1        2.29242   0.00006  -0.00007   0.00004  -0.00003   2.29239
    R2        2.45142   0.00004  -0.00016   0.00011  -0.00006   2.45137
    R3        2.93059  -0.00000   0.00013  -0.00018  -0.00005   2.93054
    R4        1.93567  -0.00014   0.00063  -0.00069  -0.00006   1.93561
    R5        2.86452  -0.00003  -0.00086   0.00123   0.00036   2.86488
    R6        2.53613   0.00002   0.00001   0.00004   0.00005   2.53618
    R7        2.53499   0.00004  -0.00012   0.00004  -0.00008   2.53491
    R8        2.51529   0.00002   0.00004   0.00001   0.00005   2.51534
    R9        1.84994  -0.00005  -0.00013   0.00004  -0.00009   1.84985
   R10        1.81408   0.00000  -0.00001  -0.00000  -0.00001   1.81407
   R11        3.24724  -0.00000   0.00048  -0.00148  -0.00097   3.24627
   R12        3.38412   0.00002   0.00035   0.00062   0.00097   3.38509
   R13        1.84152   0.00009  -0.00012   0.00020   0.00008   1.84160
   R14        1.84332  -0.00009   0.00025  -0.00030  -0.00007   1.84326
   R15        3.50258  -0.00005  -0.00023  -0.00053  -0.00077   3.50182
   R16        3.49593   0.00001  -0.00059   0.00175   0.00114   3.49707
   R17        1.88134  -0.00002  -0.00014   0.00006  -0.00010   1.88124
   R18        1.81455   0.00001  -0.00002   0.00003   0.00001   1.81456
   R19        3.08588  -0.00000   0.00032  -0.00023   0.00008   3.08596
   R20        1.81408   0.00001  -0.00002   0.00002   0.00000   1.81408
   R21        1.86286   0.00008  -0.00011   0.00011   0.00004   1.86290
   R22        3.55743  -0.00001  -0.00007   0.00082   0.00077   3.55820
   R23        1.83682  -0.00003   0.00001  -0.00005  -0.00004   1.83678
   R24        1.83587   0.00007   0.00003  -0.00000   0.00004   1.83591
   R25        3.12777   0.00002  -0.00054   0.00074   0.00019   3.12796
   R26        1.81229  -0.00001  -0.00004   0.00002  -0.00001   1.81227
   R27        1.87837  -0.00002   0.00008  -0.00005   0.00002   1.87839
    A1        2.24370  -0.00006   0.00000   0.00002   0.00003   2.24373
    A2        2.10334   0.00004  -0.00018   0.00006  -0.00012   2.10322
    A3        1.93612   0.00002   0.00017  -0.00009   0.00008   1.93620
    A4        1.97572  -0.00015   0.00010  -0.00003   0.00007   1.97579
    A5        1.92630  -0.00001  -0.00005  -0.00026  -0.00031   1.92599
    A6        1.93042   0.00000   0.00028   0.00010   0.00038   1.93080
    A7        1.93940  -0.00001  -0.00004  -0.00002  -0.00006   1.93934
    A8        1.88671   0.00001  -0.00006   0.00005  -0.00001   1.88670
    A9        1.88970   0.00000  -0.00008   0.00005  -0.00003   1.88967
   A10        1.88980   0.00001  -0.00006   0.00008   0.00002   1.88983
   A11        1.86483  -0.00001   0.00032  -0.00018   0.00011   1.86494
   A12        1.83878   0.00003  -0.00065   0.00122   0.00050   1.83928
   A13        2.10750  -0.00001  -0.00021  -0.00008  -0.00027   2.10723
   A14        2.85597   0.00000   0.00032  -0.00134  -0.00120   2.85477
   A15        2.06507   0.00001   0.00008  -0.00138  -0.00123   2.06384
   A16        2.05101  -0.00007  -0.00009   0.00022   0.00011   2.05112
   A17        1.83924   0.00002  -0.00026   0.00006  -0.00026   1.83898
   A18        2.82526   0.00005   0.00062   0.00077   0.00139   2.82665
   A19        1.62572   0.00000   0.00094  -0.00115  -0.00020   1.62552
   A20        1.88334  -0.00001  -0.00173   0.00113  -0.00071   1.88262
   A21        2.20888  -0.00001   0.00060  -0.00058   0.00013   2.20901
   A22        1.77991  -0.00002   0.00053   0.00105   0.00156   1.78147
   A23        2.02549   0.00001  -0.00027  -0.00043  -0.00067   2.02481
   A24        1.88719   0.00001  -0.00005   0.00023   0.00019   1.88738
   A25        2.13020   0.00005  -0.00024   0.00024  -0.00003   2.13018
   A26        1.76036  -0.00005   0.00110  -0.00200  -0.00094   1.75942
   A27        1.46900  -0.00004  -0.00033   0.00041   0.00014   1.46914
   A28        1.88405   0.00001  -0.00020   0.00008  -0.00011   1.88394
   A29        2.22201  -0.00000  -0.00012   0.00097   0.00084   2.22285
   A30        1.92715   0.00002   0.00007  -0.00032  -0.00026   1.92688
   A31        1.84197  -0.00002   0.00075  -0.00087  -0.00012   1.84185
   A32        1.91723   0.00003   0.00050   0.00067   0.00119   1.91842
   A33        1.97109  -0.00002  -0.00038   0.00102   0.00058   1.97167
   A34        2.23410   0.00002   0.00028   0.00097   0.00140   2.23550
   A35        1.88986   0.00005   0.00033  -0.00102  -0.00063   1.88923
   A36        1.87854  -0.00006   0.00039  -0.00038   0.00024   1.87878
   A37        3.24806  -0.00012   0.00018   0.00019   0.00036   3.24843
   A38        3.23431  -0.00003   0.00012   0.00210   0.00224   3.23656
   A39        2.98938  -0.00004   0.00156  -0.00193  -0.00039   2.98899
   A40        2.88880  -0.00002  -0.00018   0.00095   0.00071   2.88950
   A41        2.96932  -0.00001   0.00067  -0.00008   0.00054   2.96986
   A42        3.10163   0.00001   0.00001   0.00009   0.00006   3.10169
   A43        3.15726  -0.00006   0.00098  -0.00171  -0.00073   3.15653
   A44        2.91706  -0.00006  -0.00066   0.00124   0.00053   2.91759
   A45        2.96685   0.00001  -0.00124   0.00178   0.00046   2.96731
   A46        3.24490  -0.00001   0.00006  -0.00050  -0.00043   3.24447
   A47        3.38534   0.00001   0.00143  -0.00032   0.00115   3.38649
   A48        3.26795   0.00001   0.00031  -0.00019   0.00021   3.26816
    D1        0.01473   0.00005  -0.00058  -0.00014  -0.00072   0.01401
    D2       -3.11819   0.00003  -0.00042   0.00020  -0.00023  -3.11841
    D3       -2.05410  -0.00000   0.00404   0.00089   0.00492  -2.04918
    D4        2.14201  -0.00000   0.00396   0.00092   0.00489   2.14690
    D5        0.04253  -0.00001   0.00387   0.00077   0.00464   0.04717
    D6        1.07962   0.00002   0.00389   0.00058   0.00447   1.08409
    D7       -1.00745   0.00002   0.00382   0.00062   0.00444  -1.00302
    D8       -3.10694   0.00001   0.00373   0.00046   0.00419  -3.10275
    D9        0.56696   0.00006  -0.00108   0.00443   0.00336   0.57032
   D10       -1.71152   0.00014  -0.00054   0.00538   0.00482  -1.70670
   D11       -2.04880  -0.00001   0.00548  -0.00111   0.00441  -2.04439
   D12        0.21281  -0.00001   0.00502  -0.00055   0.00446   0.21727
   D13        0.49174  -0.00002  -0.00251   0.00189  -0.00051   0.49124
   D14        2.72207   0.00000  -0.00220   0.00094  -0.00120   2.72086
   D15       -0.98294   0.00004  -0.00245   0.00186  -0.00051  -0.98345
   D16        2.54930  -0.00003  -0.00292   0.00299   0.00011   2.54941
   D17       -1.50356  -0.00000  -0.00261   0.00204  -0.00059  -1.50414
   D18        1.07462   0.00003  -0.00286   0.00296   0.00011   1.07473
   D19       -0.72667   0.00000  -0.00370  -0.00103  -0.00473  -0.73139
   D20        1.08264  -0.00002  -0.00305  -0.00017  -0.00324   1.07940
   D21       -2.92649  -0.00001  -0.00466   0.00101  -0.00369  -2.93018
   D22       -2.13627   0.00008   0.00080  -0.00348  -0.00273  -2.13900
   D23        0.19949   0.00000   0.00041  -0.00434  -0.00394   0.19554
   D24        2.74241  -0.00003  -0.00134   0.00188   0.00048   2.74289
   D25        0.85399  -0.00002   0.00029   0.00091   0.00122   0.85521
   D26       -1.20972  -0.00003   0.00018  -0.00039  -0.00024  -1.20996
   D27        0.47643   0.00001  -0.00082   0.00295   0.00204   0.47847
   D28       -1.41199   0.00002   0.00081   0.00199   0.00277  -1.40922
   D29        2.80749   0.00000   0.00070   0.00068   0.00131   2.80880
   D30       -2.78035   0.00003   0.00046   0.00255   0.00304  -2.77731
   D31       -0.69707   0.00003   0.00097   0.00113   0.00210  -0.69497
   D32        1.21795   0.00005   0.00094   0.00095   0.00189   1.21985
   D33        1.20758  -0.00000  -0.00254   0.00125  -0.00131   1.20627
[truncated: 546,595 more chars]
