# Supplementary material for: The Hydration of Trifluoroacetic Acid from 0 to 298 K
Source: J Phys Chem A. 2026 Jan 20;130(4):927–35. doi: 10.1021/acs.jpca.5c08151 (PMC12862820; doi:10.1021/acs.jpca.5c08151)
Supplement: Supplementary file 1 [file jp5c08151_si_001.zip › TFA_SI/within1kcal-hightemps/6-H2O/20K-294-14755-wb97xd.log]

 Entering Gaussian System, Link 0=g16
 Initial command:
 /software/commercial/MERCURY/GAUSSIAN/AVX2/g16/l1.exe "/local_scratch/slurm.5787642/Gau-532090.inp" -scrdir="/local_scratch/slurm.5787642/"
 Entering Link 1 = /software/commercial/MERCURY/GAUSSIAN/AVX2/g16/l1.exe PID=    532091.
  
 Copyright (c) 1988-2019, Gaussian, Inc.  All Rights Reserved.
  
 This is part of the Gaussian(R) 16 program.  It is based on
 the Gaussian(R) 09 system (copyright 2009, Gaussian, Inc.),
 the Gaussian(R) 03 system (copyright 2003, Gaussian, Inc.),
 the Gaussian(R) 98 system (copyright 1998, Gaussian, Inc.),
 the Gaussian(R) 94 system (copyright 1995, Gaussian, Inc.),
 the Gaussian 92(TM) system (copyright 1992, Gaussian, Inc.),
 the Gaussian 90(TM) system (copyright 1990, Gaussian, Inc.),
 the Gaussian 88(TM) system (copyright 1988, Gaussian, Inc.),
 the Gaussian 86(TM) system (copyright 1986, Carnegie Mellon
 University), and the Gaussian 82(TM) system (copyright 1983,
 Carnegie Mellon University). Gaussian is a federally registered
 trademark of Gaussian, Inc.
  
 This software contains proprietary and confidential information,
 including trade secrets, belonging to Gaussian, Inc.
  
 This software is provided under written license and may be
 used, copied, transmitted, or stored only in accord with that
 written license.
  
 The following legend is applicable only to US Government
 contracts under FAR:
  
                    RESTRICTED RIGHTS LEGEND
  
 Use, reproduction and disclosure by the US Government is
 subject to restrictions as set forth in subparagraphs (a)
 and (c) of the Commercial Computer Software - Restricted
 Rights clause in FAR 52.227-19.
  
 Gaussian, Inc.
 340 Quinnipiac St., Bldg. 40, Wallingford CT 06492
  
  
 ---------------------------------------------------------------
 Warning -- This program may not be used in any manner that
 competes with the business of Gaussian, Inc. or will provide
 assistance to any competitor of Gaussian, Inc.  The licensee
 of this program is prohibited from giving any competitor of
 Gaussian, Inc. access to this program.  By using this program,
 the user acknowledges that Gaussian, Inc. is engaged in the
 business of creating and licensing software in the field of
 computational chemistry and represents and warrants to the
 licensee that it is not a competitor of Gaussian, Inc. and that
 it will not use this program in any manner prohibited above.
 ---------------------------------------------------------------
  

 Cite this work as:
 Gaussian 16, Revision C.01,
 M. J. Frisch, G. W. Trucks, H. B. Schlegel, G. E. Scuseria, 
 M. A. Robb, J. R. Cheeseman, G. Scalmani, V. Barone, 
 G. A. Petersson, H. Nakatsuji, X. Li, M. Caricato, A. V. Marenich, 
 J. Bloino, B. G. Janesko, R. Gomperts, B. Mennucci, H. P. Hratchian, 
 J. V. Ortiz, A. F. Izmaylov, J. L. Sonnenberg, D. Williams-Young, 
 F. Ding, F. Lipparini, F. Egidi, J. Goings, B. Peng, A. Petrone, 
 T. Henderson, D. Ranasinghe, V. G. Zakrzewski, J. Gao, N. Rega, 
 G. Zheng, W. Liang, M. Hada, M. Ehara, K. Toyota, R. Fukuda, 
 J. Hasegawa, M. Ishida, T. Nakajima, Y. Honda, O. Kitao, H. Nakai, 
 T. Vreven, K. Throssell, J. A. Montgomery, Jr., J. E. Peralta, 
 F. Ogliaro, M. J. Bearpark, J. J. Heyd, E. N. Brothers, K. N. Kudin, 
 V. N. Staroverov, T. A. Keith, R. Kobayashi, J. Normand, 
 K. Raghavachari, A. P. Rendell, J. C. Burant, S. S. Iyengar, 
 J. Tomasi, M. Cossi, J. M. Millam, M. Klene, C. Adamo, R. Cammi, 
 J. W. Ochterski, R. L. Martin, K. Morokuma, O. Farkas, 
 J. B. Foresman, and D. J. Fox, Gaussian, Inc., Wallingford CT, 2019.
 
 ******************************************
 Gaussian 16:  ES64L-G16RevC.01  3-Jul-2019
                30-Sep-2025 
 ******************************************
 %nproc=20
 Will use up to   20 processors via shared memory.
 %mem=18gb
 ----------------------------------------------------------------------
 # wb97xd/6-31++g** scf(conver=10) opt(tight,maxcycles=300,calcfc) freq
 ----------------------------------------------------------------------
 1/6=300,7=10,10=4,18=20,19=15,26=3,38=1/1,3;
 2/9=110,12=2,17=6,18=5,40=1/2;
 3/5=1,6=6,7=1111,11=2,25=1,30=1,71=2,74=-58,140=1/1,2,3;
 4//1;
 5/5=2,6=10,38=5/2;
 8/6=4,10=90,11=11/1;
 11/6=1,8=1,9=11,15=111,16=1/1,2,10;
 10/6=1,13=1/2;
 6/7=2,8=2,9=2,10=2,28=1/1;
 7/10=1,25=1/1,2,3,16;
 1/6=300,7=10,10=4,18=20,19=15,26=3/3(2);
 2/9=110/2;
 99//99;
 2/9=110/2;
 3/5=1,6=6,7=1111,11=2,25=1,30=1,71=1,74=-58/1,2,3;
 4/5=5,16=3,69=1/1;
 5/5=2,6=10,38=5/2;
 7//1,2,3,16;
 1/6=300,7=10,18=20,19=15,26=3/3(-5);
 2/9=110/2;
 6/7=2,8=2,9=2,10=2,19=2,28=1/1;
 99/9=1/99;
 -------------
 20K-294-14755
 -------------
 Symbolic Z-matrix:
 Charge =  0 Multiplicity = 1
 C                    -1.27497  -0.9892    0.60669 
 O                    -0.2542   -1.59518   0.8049 
 O                    -1.70752  -0.48834  -0.49002 
 H                    -1.02276  -0.61142  -1.32484 
 C                    -2.22559  -0.64309   1.7987 
 F                    -3.51788  -0.72876   1.48122 
 F                    -1.9935    0.62925   2.18488 
 F                    -2.01242  -1.41982   2.86025 
 O                     2.23117  -0.31721   0.7744 
 H                     1.57119  -0.95172   1.0788 
 H                     2.47281  -0.61403  -0.11877 
 O                     2.5365   -1.15023  -1.85781 
 H                     2.8122   -0.35456  -2.3686 
 H                     3.14121  -1.85754  -2.08465 
 O                    -0.07972  -0.60194  -2.39032 
 H                     0.09331   0.35677  -2.49821 
 H                     0.77304  -0.99074  -2.11128 
 O                     0.81364   1.8913    0.33209 
 H                     0.16076   1.94169   1.03183 
 H                     1.41918   1.14328   0.55787 
 O                     2.91753   1.06642  -3.30237 
 H                     2.78417   1.03044  -4.25115 
 H                     2.16833   1.56945  -2.93462 
 O                     0.55467   2.02409  -2.28355 
 H                     0.6642    2.01928  -1.2994 
 H                     0.00357   2.78111  -2.48609 
 
 Add virtual bond connecting atoms O15        and H4         Dist= 2.69D+00.
 Add virtual bond connecting atoms H25        and O18        Dist= 3.11D+00.
 Add virtual bond connecting atoms H20        and O9         Dist= 3.18D+00.
 Add virtual bond connecting atoms O21        and H13        Dist= 3.22D+00.
 Add virtual bond connecting atoms O24        and H16        Dist= 3.29D+00.
 Add virtual bond connecting atoms H11        and O12        Dist= 3.44D+00.
 Add virtual bond connecting atoms H17        and O12        Dist= 3.38D+00.
 Add virtual bond connecting atoms O24        and H23        Dist= 3.40D+00.

 GradGradGradGradGradGradGradGradGradGradGradGradGradGradGradGradGradGrad
 Berny optimization.
 Initialization pass.
                           ----------------------------
                           !    Initial Parameters    !
                           ! (Angstroms and Degrees)  !
 --------------------------                            --------------------------
 ! Name  Definition              Value          Derivative Info.                !
 --------------------------------------------------------------------------------
 ! R1    R(1,2)                  1.2035         calculate D2E/DX2 analytically  !
 ! R2    R(1,3)                  1.2809         calculate D2E/DX2 analytically  !
 ! R3    R(1,5)                  1.5634         calculate D2E/DX2 analytically  !
 ! R4    R(3,4)                  1.0867         calculate D2E/DX2 analytically  !
 ! R5    R(4,15)                 1.4229         calculate D2E/DX2 analytically  !
 ! R6    R(5,6)                  1.3335         calculate D2E/DX2 analytically  !
 ! R7    R(5,7)                  1.3498         calculate D2E/DX2 analytically  !
 ! R8    R(5,8)                  1.3325         calculate D2E/DX2 analytically  !
 ! R9    R(9,10)                 0.9648         calculate D2E/DX2 analytically  !
 ! R10   R(9,11)                 0.9717         calculate D2E/DX2 analytically  !
 ! R11   R(9,20)                 1.685          calculate D2E/DX2 analytically  !
 ! R12   R(11,12)                1.8209         calculate D2E/DX2 analytically  !
 ! R13   R(12,13)                0.9849         calculate D2E/DX2 analytically  !
 ! R14   R(12,14)                0.9578         calculate D2E/DX2 analytically  !
 ! R15   R(12,17)                1.7887         calculate D2E/DX2 analytically  !
 ! R16   R(13,21)                1.7036         calculate D2E/DX2 analytically  !
 ! R17   R(15,16)                0.9802         calculate D2E/DX2 analytically  !
 ! R18   R(15,17)                0.9779         calculate D2E/DX2 analytically  !
 ! R19   R(16,24)                1.7432         calculate D2E/DX2 analytically  !
 ! R20   R(18,19)                0.9583         calculate D2E/DX2 analytically  !
 ! R21   R(18,20)                0.9885         calculate D2E/DX2 analytically  !
 ! R22   R(18,25)                1.6433         calculate D2E/DX2 analytically  !
 ! R23   R(21,22)                0.9588         calculate D2E/DX2 analytically  !
 ! R24   R(21,23)                0.9745         calculate D2E/DX2 analytically  !
 ! R25   R(23,24)                1.7985         calculate D2E/DX2 analytically  !
 ! R26   R(24,25)                0.9902         calculate D2E/DX2 analytically  !
 ! R27   R(24,26)                0.958          calculate D2E/DX2 analytically  !
 ! A1    A(2,1,3)              128.6309         calculate D2E/DX2 analytically  !
 ! A2    A(2,1,5)              120.1056         calculate D2E/DX2 analytically  !
 ! A3    A(3,1,5)              111.1556         calculate D2E/DX2 analytically  !
 ! A4    A(1,3,4)              113.6193         calculate D2E/DX2 analytically  !
 ! A5    A(1,5,6)              113.1727         calculate D2E/DX2 analytically  !
 ! A6    A(1,5,7)              108.8            calculate D2E/DX2 analytically  !
 ! A7    A(1,5,8)              112.4003         calculate D2E/DX2 analytically  !
 ! A8    A(6,5,7)              107.1763         calculate D2E/DX2 analytically  !
 ! A9    A(6,5,8)              107.8937         calculate D2E/DX2 analytically  !
 ! A10   A(7,5,8)              107.0997         calculate D2E/DX2 analytically  !
 ! A11   A(10,9,11)            105.0236         calculate D2E/DX2 analytically  !
 ! A12   A(10,9,20)            106.3159         calculate D2E/DX2 analytically  !
 ! A13   A(11,9,20)            105.4546         calculate D2E/DX2 analytically  !
 ! A14   A(11,12,13)           105.4975         calculate D2E/DX2 analytically  !
 ! A15   A(11,12,14)           117.7554         calculate D2E/DX2 analytically  !
 ! A16   A(11,12,17)            94.278          calculate D2E/DX2 analytically  !
 ! A17   A(13,12,14)           107.2795         calculate D2E/DX2 analytically  !
 ! A18   A(13,12,17)            97.4962         calculate D2E/DX2 analytically  !
 ! A19   A(14,12,17)           130.898          calculate D2E/DX2 analytically  !
 ! A20   A(4,15,16)            101.8846         calculate D2E/DX2 analytically  !
 ! A21   A(4,15,17)            111.201          calculate D2E/DX2 analytically  !
 ! A22   A(16,15,17)           105.4485         calculate D2E/DX2 analytically  !
 ! A23   A(12,17,15)           159.331          calculate D2E/DX2 analytically  !
 ! A24   A(19,18,20)           106.8782         calculate D2E/DX2 analytically  !
 ! A25   A(19,18,25)           131.2119         calculate D2E/DX2 analytically  !
 ! A26   A(20,18,25)           109.9619         calculate D2E/DX2 analytically  !
 ! A27   A(13,21,22)           120.1651         calculate D2E/DX2 analytically  !
 ! A28   A(13,21,23)           100.1482         calculate D2E/DX2 analytically  !
 ! A29   A(22,21,23)           106.6117         calculate D2E/DX2 analytically  !
 ! A30   A(21,23,24)           163.1254         calculate D2E/DX2 analytically  !
 ! A31   A(16,24,23)            87.1971         calculate D2E/DX2 analytically  !
 ! A32   A(16,24,25)            98.4539         calculate D2E/DX2 analytically  !
 ! A33   A(16,24,26)           125.2744         calculate D2E/DX2 analytically  !
 ! A34   A(23,24,25)           105.0299         calculate D2E/DX2 analytically  !
 ! A35   A(23,24,26)           129.7434         calculate D2E/DX2 analytically  !
 ! A36   A(25,24,26)           106.1159         calculate D2E/DX2 analytically  !
 ! A37   L(3,4,15,9,-1)        177.2891         calculate D2E/DX2 analytically  !
 ! A38   L(9,11,12,3,-1)       167.5559         calculate D2E/DX2 analytically  !
 ! A39   L(12,13,21,15,-1)     167.2745         calculate D2E/DX2 analytically  !
 ! A40   L(15,16,24,5,-1)      170.1381         calculate D2E/DX2 analytically  !
 ! A41   L(9,20,18,1,-1)       170.2578         calculate D2E/DX2 analytically  !
 ! A42   L(18,25,24,3,-1)      176.2319         calculate D2E/DX2 analytically  !
 ! A43   L(3,4,15,9,-2)        186.7389         calculate D2E/DX2 analytically  !
 ! A44   L(9,11,12,3,-2)       179.4587         calculate D2E/DX2 analytically  !
 ! A45   L(12,13,21,15,-2)     179.906          calculate D2E/DX2 analytically  !
 ! A46   L(15,16,24,5,-2)      169.044          calculate D2E/DX2 analytically  !
 ! A47   L(9,20,18,1,-2)       185.8623         calculate D2E/DX2 analytically  !
 ! A48   L(18,25,24,3,-2)      182.1822         calculate D2E/DX2 analytically  !
 ! D1    D(2,1,3,4)             -2.4798         calculate D2E/DX2 analytically  !
 ! D2    D(5,1,3,4)            173.6875         calculate D2E/DX2 analytically  !
 ! D3    D(2,1,5,6)           -142.5569         calculate D2E/DX2 analytically  !
 ! D4    D(2,1,5,7)             98.4274         calculate D2E/DX2 analytically  !
 ! D5    D(2,1,5,8)            -20.0149         calculate D2E/DX2 analytically  !
 ! D6    D(3,1,5,6)             40.9036         calculate D2E/DX2 analytically  !
 ! D7    D(3,1,5,7)            -78.1121         calculate D2E/DX2 analytically  !
 ! D8    D(3,1,5,8)            163.4456         calculate D2E/DX2 analytically  !
 ! D9    D(1,3,15,16)         -113.1327         calculate D2E/DX2 analytically  !
 ! D10   D(1,3,15,17)           -2.5444         calculate D2E/DX2 analytically  !
 ! D11   D(10,9,12,13)         152.3413         calculate D2E/DX2 analytically  !
 ! D12   D(10,9,12,14)         -85.2235         calculate D2E/DX2 analytically  !
 ! D13   D(10,9,12,17)          54.5449         calculate D2E/DX2 analytically  !
 ! D14   D(20,9,12,13)          43.327          calculate D2E/DX2 analytically  !
 ! D15   D(20,9,12,14)         165.7622         calculate D2E/DX2 analytically  !
 ! D16   D(20,9,12,17)         -54.4694         calculate D2E/DX2 analytically  !
 ! D17   D(10,9,18,19)          38.5818         calculate D2E/DX2 analytically  !
 ! D18   D(10,9,18,25)        -104.7142         calculate D2E/DX2 analytically  !
 ! D19   D(11,9,18,19)         147.9622         calculate D2E/DX2 analytically  !
 ! D20   D(11,9,18,25)           4.6662         calculate D2E/DX2 analytically  !
 ! D21   D(11,12,21,22)       -166.3735         calculate D2E/DX2 analytically  !
 ! D22   D(11,12,21,23)        -53.2595         calculate D2E/DX2 analytically  !
 ! D23   D(14,12,21,22)         63.0037         calculate D2E/DX2 analytically  !
 ! D24   D(14,12,21,23)        176.1177         calculate D2E/DX2 analytically  !
 ! D25   D(17,12,21,22)        -72.0862         calculate D2E/DX2 analytically  !
 ! D26   D(17,12,21,23)         41.0278         calculate D2E/DX2 analytically  !
 ! D27   D(11,12,17,15)         99.0139         calculate D2E/DX2 analytically  !
 ! D28   D(13,12,17,15)         -7.2521         calculate D2E/DX2 analytically  !
 ! D29   D(14,12,17,15)       -127.9376         calculate D2E/DX2 analytically  !
 ! D30   D(4,15,24,23)         151.5677         calculate D2E/DX2 analytically  !
 ! D31   D(4,15,24,25)          46.6682         calculate D2E/DX2 analytically  !
 ! D32   D(4,15,24,26)         -67.182          calculate D2E/DX2 analytically  !
 ! D33   D(17,15,24,23)         38.4046         calculate D2E/DX2 analytically  !
 ! D34   D(17,15,24,25)        -66.4949         calculate D2E/DX2 analytically  !
 ! D35   D(17,15,24,26)        179.6549         calculate D2E/DX2 analytically  !
 ! D36   D(4,15,17,12)        -129.2789         calculate D2E/DX2 analytically  !
 ! D37   D(16,15,17,12)        -19.6231         calculate D2E/DX2 analytically  !
 ! D38   D(19,18,24,16)        -81.9005         calculate D2E/DX2 analytically  !
 ! D39   D(19,18,24,23)       -170.5303         calculate D2E/DX2 analytically  !
 ! D40   D(19,18,24,26)         48.0562         calculate D2E/DX2 analytically  !
 ! D41   D(20,18,24,16)         53.006          calculate D2E/DX2 analytically  !
 ! D42   D(20,18,24,23)        -35.6238         calculate D2E/DX2 analytically  !
 ! D43   D(20,18,24,26)       -177.0373         calculate D2E/DX2 analytically  !
 ! D44   D(13,21,23,24)        -42.2066         calculate D2E/DX2 analytically  !
 ! D45   D(22,21,23,24)         83.6751         calculate D2E/DX2 analytically  !
 ! D46   D(21,23,24,16)          0.0663         calculate D2E/DX2 analytically  !
 ! D47   D(21,23,24,25)         98.0711         calculate D2E/DX2 analytically  !
 ! D48   D(21,23,24,26)       -135.2696         calculate D2E/DX2 analytically  !
 --------------------------------------------------------------------------------
 Trust Radius=3.00D-01 FncErr=1.00D-07 GrdErr=1.00D-06 EigMax=2.50D+02 EigMin=1.00D-04
 Number of steps in this run=    156 maximum allowed number of steps=    156.
 GradGradGradGradGradGradGradGradGradGradGradGradGradGradGradGradGradGrad

                          Input orientation:                          
 ---------------------------------------------------------------------
 Center     Atomic      Atomic             Coordinates (Angstroms)
 Number     Number       Type             X           Y           Z
 ---------------------------------------------------------------------
      1          6           0       -1.274970   -0.989196    0.606687
      2          8           0       -0.254199   -1.595179    0.804898
      3          8           0       -1.707522   -0.488341   -0.490020
      4          1           0       -1.022762   -0.611421   -1.324839
      5          6           0       -2.225585   -0.643089    1.798701
      6          9           0       -3.517883   -0.728755    1.481219
      7          9           0       -1.993497    0.629251    2.184880
      8          9           0       -2.012420   -1.419822    2.860246
      9          8           0        2.231167   -0.317213    0.774403
     10          1           0        1.571193   -0.951719    1.078795
     11          1           0        2.472812   -0.614034   -0.118773
     12          8           0        2.536498   -1.150229   -1.857815
     13          1           0        2.812201   -0.354560   -2.368597
     14          1           0        3.141209   -1.857541   -2.084647
     15          8           0       -0.079715   -0.601941   -2.390318
     16          1           0        0.093314    0.356771   -2.498211
     17          1           0        0.773036   -0.990744   -2.111281
     18          8           0        0.813645    1.891302    0.332095
     19          1           0        0.160760    1.941693    1.031828
     20          1           0        1.419175    1.143276    0.557873
     21          8           0        2.917527    1.066424   -3.302369
     22          1           0        2.784169    1.030435   -4.251151
     23          1           0        2.168327    1.569454   -2.934624
     24          8           0        0.554674    2.024091   -2.283549
     25          1           0        0.664201    2.019285   -1.299405
     26          1           0        0.003573    2.781106   -2.486094
 ---------------------------------------------------------------------
                    Distance matrix (angstroms):
                    1          2          3          4          5
     1  C    0.000000
     2  O    1.203526   0.000000
     3  O    1.280907   2.239207   0.000000
     4  H    1.984216   2.468652   1.086723   0.000000
     5  C    1.563444   2.404264   2.351719   3.347281   0.000000
     6  F    2.421424   3.443796   2.687191   3.756775   1.333479
     7  F    2.371992   3.142864   2.913054   3.847040   1.349759
     8  F    2.409938   2.710452   3.490688   4.375828   1.332528
     9  O    3.573890   2.794848   4.140208   3.883482   4.584542
    10  H    2.885297   1.954768   3.664133   3.552726   3.876731
    11  H    3.835740   3.041776   4.198668   3.697788   5.074691
    12  O    4.541694   3.882784   4.507844   3.639054   6.025341
    13  H    5.095100   4.583996   4.896411   3.982757   6.544381
    14  H    5.244038   4.466217   5.284669   4.412344   6.734817
    15  O    3.249713   3.350577   2.504753   1.422910   4.706839
    16  H    3.650235   3.852454   2.826668   1.886750   4.984021
    17  H    3.403187   3.150342   3.005672   1.996815   4.939692
    18  O    3.568610   3.676871   3.562983   3.518727   4.220307
    19  H    3.291228   3.568354   3.422216   3.670558   3.600533
    20  H    3.436312   3.218748   3.679196   3.547763   4.244412
    21  O    6.089608   5.832119   5.631845   4.717168   7.442779
    22  H    6.644856   6.456714   6.052113   5.074615   8.031129
    23  H    5.562721   5.465122   5.023227   4.186965   6.826872
    24  O    4.558614   4.826168   3.827086   3.217663   5.613240
    25  H    4.055185   4.282044   3.545188   3.125237   5.003735
    26  H    5.041344   5.481692   4.195407   3.729762   5.920619
                    6          7          8          9         10
     6  F    0.000000
     7  F    2.159414   0.000000
     8  F    2.155390   2.157586   0.000000
     9  O    5.806939   4.553354   4.855360   0.000000
    10  H    5.109830   4.053382   4.029265   0.964789   0.000000
    11  H    6.201738   5.176919   5.444369   0.971730   1.536592
    12  O    6.926927   6.326988   6.559378   2.777717   3.097563
    13  H    7.418293   6.693039   7.193925   3.196474   3.712306
    14  H    7.637609   7.125882   7.155659   3.372677   3.645933
    15  O    5.179371   5.109875   5.654441   3.928957   3.857796
    16  H    5.482242   5.134235   6.025235   3.966696   4.085493
    17  H    5.602382   5.360512   5.714802   3.302570   3.288642
    18  O    5.191081   3.592441   5.034057   2.661305   3.035491
    19  H    4.567895   2.773600   4.400638   3.074981   3.219217
    20  H    5.360188   3.815456   4.862740   1.685005   2.164133
    21  O    8.217049   7.376935   8.274275   4.359542   5.008005
    22  H    8.698889   8.025555   8.920930   5.232414   5.814514
    23  H    7.557408   6.664389   7.745640   4.161771   4.777071
    24  O    6.191717   5.329691   6.701428   4.200406   4.603707
    25  H    5.724807   4.597368   6.024488   3.495037   3.912203
    26  H    6.360767   5.516953   7.091924   5.019223   5.394428
                   11         12         13         14         15
    11  H    0.000000
    12  O    1.820941   0.000000
    13  H    2.290026   0.984886   0.000000
    14  H    2.420273   0.957820   1.564553   0.000000
    15  O    3.416936   2.725573   2.902559   3.470492   0.000000
    16  H    3.502314   2.941140   2.813386   3.789971   0.980157
    17  H    2.645985   1.788708   2.151543   2.521961   0.977862
    18  O    3.038556   4.124904   4.041269   5.031105   3.798142
    19  H    3.633346   4.853261   4.885264   5.747144   4.270712
    20  H    2.157808   3.513420   3.570471   4.353529   3.739557
    21  O    3.627257   2.673101   1.703589   3.175287   3.549470
    22  H    4.458449   3.247260   2.337307   3.627895   3.785391
    23  H    3.576219   2.948176   2.106368   3.662410   3.172526
    24  O    3.914743   3.766322   3.280494   4.668703   2.703681
    25  H    3.405780   3.723323   3.375236   4.667114   2.935017
    26  H    4.819578   4.718670   4.211247   5.614532   3.385427
                   16         17         18         19         20
    16  H    0.000000
    17  H    1.558055   0.000000
    18  O    3.299135   3.778614   0.000000
    19  H    3.870103   4.342028   0.958344   0.000000
    20  H    3.422887   3.477919   0.988527   1.563877   0.000000
    21  O    3.021003   3.201479   4.279728   5.210673   4.141550
    22  H    3.281360   3.564949   5.062627   5.968461   5.000265
    23  H    2.442691   3.029743   3.551084   4.461123   3.597276
    24  O    1.743241   3.027638   2.631785   3.339713   3.097884
    25  H    2.127675   3.119497   1.643321   2.386235   2.187890
    26  H    2.426026   3.867740   3.064337   3.620096   3.735259
                   21         22         23         24         25
    21  O    0.000000
    22  H    0.958784   0.000000
    23  H    0.974462   1.550176   0.000000
    24  O    2.745578   3.135196   1.798464   0.000000
    25  H    3.161849   3.766284   2.266867   0.990232   0.000000
    26  H    3.478157   3.729878   2.521001   0.958023   1.557252
                   26
    26  H    0.000000
 Stoichiometry    C2H13F3O8
 Framework group  C1[X(C2H13F3O8)]
 Deg. of freedom    72
 Full point group                 C1      NOp   1
 Largest Abelian subgroup         C1      NOp   1
 Largest concise Abelian subgroup C1      NOp   1
                         Standard orientation:                         
 ---------------------------------------------------------------------
 Center     Atomic      Atomic             Coordinates (Angstroms)
 Number     Number       Type             X           Y           Z
 ---------------------------------------------------------------------
      1          6           0        1.472057    0.229503   -0.625701
      2          8           0        1.013112    1.337843   -0.528613
      3          8           0        0.926188   -0.822279   -1.112020
      4          1           0       -0.099363   -0.669774   -1.437522
      5          6           0        2.882791   -0.089887   -0.032256
      6          9           0        3.591435   -0.930483   -0.786835
      7          9           0        2.725067   -0.673736    1.174430
      8          9           0        3.614759    1.007547    0.156140
      9          8           0       -1.012916    1.923057    1.305484
     10          1           0       -0.212920    2.092685    0.793574
     11          1           0       -1.731743    1.907772    0.651792
     12          8           0       -2.854007    1.606692   -0.750242
     13          1           0       -3.557539    1.012344   -0.401250
     14          1           0       -3.290060    2.363629   -1.143079
     15          8           0       -1.490602   -0.549132   -1.710606
     16          1           0       -1.880246   -1.152975   -1.044078
     17          1           0       -1.820436    0.341877   -1.479250
     18          8           0       -0.766869   -0.629518    2.017078
     19          1           0        0.158887   -0.767898    2.222625
     20          1           0       -0.886486    0.340800    1.870923
     21          8           0       -4.556782   -0.288597    0.058404
     22          1           0       -5.103016   -0.730453   -0.594020
     23          1           0       -3.881658   -0.932881    0.338907
     24          8           0       -2.396164   -1.943300    0.421563
     25          1           0       -1.800789   -1.473005    1.057890
     26          1           0       -2.300758   -2.877909    0.609214
 ---------------------------------------------------------------------
 Rotational constants (GHZ):           0.9644883           0.2936321           0.2852335
 Standard basis: 6-31++G(d,p) (6D, 7F)
 There are   325 symmetry adapted cartesian basis functions of A   symmetry.
 There are   325 symmetry adapted basis functions of A   symmetry.
   325 basis functions,   520 primitive gaussians,   325 cartesian basis functions
    58 alpha electrons       58 beta electrons
       nuclear repulsion energy      1013.3413285688 Hartrees.
 NAtoms=   26 NActive=   26 NUniq=   26 SFac= 1.00D+00 NAtFMM=   60 NAOKFM=F Big=F
 Integral buffers will be    131072 words long.
 Raffenetti 2 integral format.
 Two-electron integral symmetry is turned on.
 Nuclear repulsion after empirical dispersion term =     1013.3260455462 Hartrees.
 One-electron integrals computed using PRISM.
 NBasis=   325 RedAO= T EigKep=  4.15D-05  NBF=   325
 NBsUse=   325 1.00D-06 EigRej= -1.00D+00 NBFU=   325
 ExpMin= 3.60D-02 ExpMax= 7.00D+03 ExpMxC= 1.05D+03 IAcc=3 IRadAn=         5 AccDes= 0.00D+00
 Harris functional with IExCor= 4639 and IRadAn=       5 diagonalized for initial guess.
 HarFok:  IExCor= 4639 AccDes= 0.00D+00 IRadAn=         5 IDoV= 1 UseB2=F ITyADJ=14
 ICtDFT=  3500011 ScaDFX=  1.000000  1.000000  1.000000  1.000000
 FoFCou: FMM=F IPFlag=           0 FMFlag=      100000 FMFlg1=           0
         NFxFlg=           0 DoJE=T BraDBF=F KetDBF=T FulRan=T
         wScrn=  0.000000 ICntrl=       500 IOpCl=  0 I1Cent=   200000004 NGrid=           0
         NMat0=    1 NMatS0=      1 NMatT0=    0 NMatD0=    1 NMtDS0=    0 NMtDT0=    0
 Petite list used in FoFCou.
 Requested convergence on RMS density matrix=1.00D-10 within 128 cycles.
 Requested convergence on MAX density matrix=1.00D-08.
 Requested convergence on             energy=1.00D-08.
 No special actions if energy rises.
 SCF Done:  E(RwB97XD) =  -985.241451059     A.U. after   18 cycles
            NFock= 18  Conv=0.78D-10     -V/T= 2.0081
 DoSCS=F DFT=T ScalE2(SS,OS)=  1.000000  1.000000
 Range of M.O.s used for correlation:     1   325
 NBasis=   325 NAE=    58 NBE=    58 NFC=     0 NFV=     0
 NROrb=    325 NOA=    58 NOB=    58 NVA=   267 NVB=   267

 **** Warning!!: The largest alpha MO coefficient is  0.30826482D+02

 Symmetrizing basis deriv contribution to polar:
 IMax=3 JMax=2 DiffMx= 0.00D+00
 G2DrvN: will do    27 centers at a time, making    1 passes.
 Calling FoFCou, ICntrl=  3107 FMM=F I1Cent=   0 AccDes= 0.00D+00.
 End of G2Drv F.D. properties file   721 does not exist.
 End of G2Drv F.D. properties file   722 does not exist.
 End of G2Drv F.D. properties file   788 does not exist.
          IDoAtm=11111111111111111111111111
          Differentiating once with respect to nuclear coordinates.
 CalDSu exits because no D1Ps are significant.
          There are    81 degrees of freedom in the 1st order CPHF.  IDoFFX=6 NUNeed=     0.
     75 vectors produced by pass  0 Test12= 1.91D-14 1.23D-09 XBig12= 1.86D-01 6.55D-02.
 AX will form    75 AO Fock derivatives at one time.
     75 vectors produced by pass  1 Test12= 1.91D-14 1.23D-09 XBig12= 8.43D-02 9.71D-02.
     75 vectors produced by pass  2 Test12= 1.91D-14 1.23D-09 XBig12= 1.92D-03 6.42D-03.
     75 vectors produced by pass  3 Test12= 1.91D-14 1.23D-09 XBig12= 1.94D-05 6.22D-04.
     75 vectors produced by pass  4 Test12= 1.91D-14 1.23D-09 XBig12= 1.55D-07 3.99D-05.
     75 vectors produced by pass  5 Test12= 1.91D-14 1.23D-09 XBig12= 9.71D-10 2.50D-06.
     60 vectors produced by pass  6 Test12= 1.91D-14 1.23D-09 XBig12= 5.35D-12 1.79D-07.
     16 vectors produced by pass  7 Test12= 1.91D-14 1.23D-09 XBig12= 2.61D-14 1.35D-08.
 InvSVY:  IOpt=1 It=  1 EMax= 3.26D-16
 Solved reduced A of dimension   526 with    81 vectors.
 End of Minotr F.D. properties file   721 does not exist.
 End of Minotr F.D. properties file   722 does not exist.
 End of Minotr F.D. properties file   788 does not exist.

 **********************************************************************

            Population analysis using the SCF Density.

 **********************************************************************

 Orbital symmetries:
       Occupied  (A) (A) (A) (A) (A) (A) (A) (A) (A) (A) (A) (A)
                 (A) (A) (A) (A) (A) (A) (A) (A) (A) (A) (A) (A)
                 (A) (A) (A) (A) (A) (A) (A) (A) (A) (A) (A) (A)
                 (A) (A) (A) (A) (A) (A) (A) (A) (A) (A) (A) (A)
                 (A) (A) (A) (A) (A) (A) (A) (A) (A) (A)
       Virtual   (A) (A) (A) (A) (A) (A) (A) (A) (A) (A) (A) (A)
                 (A) (A) (A) (A) (A) (A) (A) (A) (A) (A) (A) (A)
                 (A) (A) (A) (A) (A) (A) (A) (A) (A) (A) (A) (A)
                 (A) (A) (A) (A) (A) (A) (A) (A) (A) (A) (A) (A)
                 (A) (A) (A) (A) (A) (A) (A) (A) (A) (A) (A) (A)
                 (A) (A) (A) (A) (A) (A) (A) (A) (A) (A) (A) (A)
                 (A) (A) (A) (A) (A) (A) (A) (A) (A) (A) (A) (A)
                 (A) (A) (A) (A) (A) (A) (A) (A) (A) (A) (A) (A)
                 (A) (A) (A) (A) (A) (A) (A) (A) (A) (A) (A) (A)
                 (A) (A) (A) (A) (A) (A) (A) (A) (A) (A) (A) (A)
                 (A) (A) (A) (A) (A) (A) (A) (A) (A) (A) (A) (A)
                 (A) (A) (A) (A) (A) (A) (A) (A) (A) (A) (A) (A)
                 (A) (A) (A) (A) (A) (A) (A) (A) (A) (A) (A) (A)
                 (A) (A) (A) (A) (A) (A) (A) (A) (A) (A) (A) (A)
                 (A) (A) (A) (A) (A) (A) (A) (A) (A) (A) (A) (A)
                 (A) (A) (A) (A) (A) (A) (A) (A) (A) (A) (A) (A)
                 (A) (A) (A) (A) (A) (A) (A) (A) (A) (A) (A) (A)
                 (A) (A) (A) (A) (A) (A) (A) (A) (A) (A) (A) (A)
                 (A) (A) (A) (A) (A) (A) (A) (A) (A) (A) (A) (A)
                 (A) (A) (A) (A) (A) (A) (A) (A) (A) (A) (A) (A)
                 (A) (A) (A) (A) (A) (A) (A) (A) (A) (A) (A) (A)
                 (A) (A) (A) (A) (A) (A) (A) (A) (A) (A) (A) (A)
                 (A) (A) (A)
 The electronic state is 1-A.
 Alpha  occ. eigenvalues --  -24.88573 -24.88273 -24.88198 -19.32277 -19.32205
 Alpha  occ. eigenvalues --  -19.31900 -19.31308 -19.30524 -19.29163 -19.29146
 Alpha  occ. eigenvalues --  -19.27845 -10.56767 -10.46466  -1.44021  -1.34777
 Alpha  occ. eigenvalues --   -1.34714  -1.23210  -1.16732  -1.15645  -1.14955
 Alpha  occ. eigenvalues --   -1.14280  -1.13285  -1.12693  -1.10868  -0.85317
 Alpha  occ. eigenvalues --   -0.75760  -0.70222  -0.70204  -0.67939  -0.67622
 Alpha  occ. eigenvalues --   -0.66932  -0.65501  -0.64599  -0.63660  -0.63086
 Alpha  occ. eigenvalues --   -0.59877  -0.58086  -0.57488  -0.56536  -0.55954
 Alpha  occ. eigenvalues --   -0.55101  -0.53667  -0.53230  -0.52689  -0.52476
 Alpha  occ. eigenvalues --   -0.51217  -0.50462  -0.49567  -0.47766  -0.46579
 Alpha  occ. eigenvalues --   -0.44721  -0.44569  -0.43205  -0.42407  -0.42119
 Alpha  occ. eigenvalues --   -0.41717  -0.39981  -0.38745
 Alpha virt. eigenvalues --    0.02237   0.04122   0.04841   0.05343   0.06971
 Alpha virt. eigenvalues --    0.08105   0.09052   0.09850   0.10138   0.10366
 Alpha virt. eigenvalues --    0.11225   0.11630   0.12553   0.13384   0.13700
 Alpha virt. eigenvalues --    0.13853   0.15089   0.15678   0.16696   0.18076
 Alpha virt. eigenvalues --    0.18445   0.19806   0.20706   0.21198   0.21954
 Alpha virt. eigenvalues --    0.22895   0.23363   0.24128   0.24989   0.25503
 Alpha virt. eigenvalues --    0.26180   0.26461   0.27417   0.27642   0.29164
 Alpha virt. eigenvalues --    0.29534   0.29640   0.29995   0.30589   0.30638
 Alpha virt. eigenvalues --    0.31033   0.31222   0.31713   0.31928   0.32492
 Alpha virt. eigenvalues --    0.32933   0.33681   0.34101   0.35411   0.35801
 Alpha virt. eigenvalues --    0.36082   0.36248   0.36694   0.36921   0.37647
 Alpha virt. eigenvalues --    0.38034   0.38584   0.39582   0.39885   0.40193
 Alpha virt. eigenvalues --    0.40332   0.41044   0.41081   0.41700   0.43096
 Alpha virt. eigenvalues --    0.43177   0.44169   0.44641   0.45415   0.46069
 Alpha virt. eigenvalues --    0.46215   0.46734   0.47648   0.49693   0.50121
 Alpha virt. eigenvalues --    0.51718   0.52614   0.54478   0.56671   0.57223
 Alpha virt. eigenvalues --    0.58682   0.60748   0.61630   0.62782   0.63929
 Alpha virt. eigenvalues --    0.82560   0.85792   0.87505   0.91076   0.92013
 Alpha virt. eigenvalues --    0.92868   1.03797   1.06323   1.09653   1.13608
 Alpha virt. eigenvalues --    1.14750   1.16856   1.17645   1.18927   1.19610
 Alpha virt. eigenvalues --    1.20278   1.22152   1.22903   1.24223   1.24301
 Alpha virt. eigenvalues --    1.24847   1.25617   1.26303   1.27306   1.28014
 Alpha virt. eigenvalues --    1.28449   1.29622   1.30215   1.30832   1.31670
 Alpha virt. eigenvalues --    1.31995   1.32589   1.33613   1.34199   1.34487
 Alpha virt. eigenvalues --    1.35645   1.37003   1.37868   1.38241   1.39299
 Alpha virt. eigenvalues --    1.41118   1.42168   1.43071   1.44734   1.46139
 Alpha virt. eigenvalues --    1.47044   1.49915   1.52411   1.55307   1.55590
 Alpha virt. eigenvalues --    1.56590   1.57714   1.59203   1.59801   1.60057
 Alpha virt. eigenvalues --    1.61555   1.62073   1.62236   1.63471   1.65357
 Alpha virt. eigenvalues --    1.66063   1.67257   1.68199   1.68916   1.69314
 Alpha virt. eigenvalues --    1.69507   1.71151   1.72538   1.73279   1.73589
 Alpha virt. eigenvalues --    1.74724   1.75165   1.75438   1.76472   1.76677
 Alpha virt. eigenvalues --    1.78018   1.79077   1.80715   1.82459   1.83149
 Alpha virt. eigenvalues --    1.85714   1.86581   1.87407   1.89239   1.90633
 Alpha virt. eigenvalues --    1.91260   1.91999   1.93526   1.94206   1.95499
 Alpha virt. eigenvalues --    1.96670   1.97611   1.99679   2.05550   2.11145
 Alpha virt. eigenvalues --    2.14065   2.15245   2.16901   2.18077   2.18257
 Alpha virt. eigenvalues --    2.25363   2.26583   2.27698   2.32374   2.33123
 Alpha virt. eigenvalues --    2.34863   2.35144   2.37920   2.39002   2.40355
 Alpha virt. eigenvalues --    2.41973   2.44033   2.44488   2.46575   2.48576
 Alpha virt. eigenvalues --    2.49167   2.50416   2.53917   2.56891   2.60083
 Alpha virt. eigenvalues --    2.61484   2.62881   2.64028   2.66709   2.67435
 Alpha virt. eigenvalues --    2.67635   2.69424   2.70098   2.73200   2.74583
 Alpha virt. eigenvalues --    2.74903   2.76132   2.77435   2.80006   2.80785
 Alpha virt. eigenvalues --    2.82112   2.83184   2.83568   2.86861   2.87551
 Alpha virt. eigenvalues --    2.89503   2.93296   2.98225   3.02778   3.09083
 Alpha virt. eigenvalues --    3.11338   3.12419   3.14052   3.16295   3.16707
 Alpha virt. eigenvalues --    3.22916   3.24609   3.26140   3.31283   3.34300
 Alpha virt. eigenvalues --    3.39631   3.47777   3.49805   3.53727   3.54966
 Alpha virt. eigenvalues --    3.55777   3.62650   3.71977   3.74023   3.75294
 Alpha virt. eigenvalues --    3.80148   3.82212   3.83444   3.86525   4.36171
 Alpha virt. eigenvalues --    4.42999   4.43990   4.44443   4.50433   4.56336
 Alpha virt. eigenvalues --    4.56892   4.69312   4.74340   4.81081   5.71599
 Alpha virt. eigenvalues --    5.89931   6.57592
          Condensed to atoms (all electrons):
               1          2          3          4          5          6
     1  C    5.625562   0.549483   0.366219  -0.070255  -0.405160  -0.054788
     2  O    0.549483   8.197314  -0.176860   0.001054  -0.113764   0.008485
     3  O    0.366219  -0.176860   8.316394   0.188688  -0.236742   0.018990
     4  H   -0.070255   0.001054   0.188688   0.267554   0.012536   0.001584
     5  C   -0.405160  -0.113764  -0.236742   0.012536   5.187883   0.159616
     6  F   -0.054788   0.008485   0.018990   0.001584   0.159616   9.236090
     7  F   -0.051645  -0.005006   0.012746   0.000401   0.173171  -0.041003
     8  F   -0.062665   0.000799   0.013282   0.001648   0.187594  -0.045831
     9  O   -0.032481  -0.005176  -0.003130  -0.004759   0.023857  -0.000082
    10  H   -0.002917   0.011531   0.001969   0.000529  -0.003538  -0.000051
    11  H   -0.002135   0.000274   0.001659   0.001709  -0.003602   0.000073
    12  O   -0.006452   0.001234   0.000307   0.002604  -0.001917   0.000001
    13  H   -0.000023   0.000670  -0.000437  -0.000481   0.001493  -0.000007
    14  H    0.000771  -0.000205  -0.000046  -0.000708   0.000144  -0.000003
    15  O   -0.013477  -0.003694  -0.033698   0.071505  -0.013539  -0.000135
    16  H   -0.000637   0.003135  -0.000223  -0.013522   0.011942  -0.000357
    17  H    0.010849  -0.000804  -0.001502  -0.007252  -0.010841   0.000131
    18  O    0.021431  -0.005300   0.001877   0.000767  -0.016291  -0.000082
    19  H    0.012002  -0.000096  -0.000577   0.000510  -0.012114   0.000183
    20  H    0.004731  -0.000607  -0.003528  -0.000806   0.002714  -0.000227
    21  O   -0.001387   0.000156   0.000248   0.002302  -0.000116  -0.000000
    22  H   -0.000115  -0.000033   0.000050   0.000310  -0.000083   0.000000
    23  H    0.000913  -0.000091  -0.000065  -0.000196  -0.000219   0.000005
    24  O   -0.012451  -0.000405  -0.001162   0.000985   0.004554   0.000021
    25  H   -0.006848   0.000716   0.001096   0.000003   0.005744   0.000001
    26  H    0.001928  -0.000282  -0.000390  -0.000410  -0.001938   0.000006
               7          8          9         10         11         12
     1  C   -0.051645  -0.062665  -0.032481  -0.002917  -0.002135  -0.006452
     2  O   -0.005006   0.000799  -0.005176   0.011531   0.000274   0.001234
     3  O    0.012746   0.013282  -0.003130   0.001969   0.001659   0.000307
     4  H    0.000401   0.001648  -0.004759   0.000529   0.001709   0.002604
     5  C    0.173171   0.187594   0.023857  -0.003538  -0.003602  -0.001917
     6  F   -0.041003  -0.045831  -0.000082  -0.000051   0.000073   0.000001
     7  F    9.256993  -0.038403  -0.000232  -0.000662   0.000085   0.000013
     8  F   -0.038403   9.240196  -0.000024   0.000450  -0.000124  -0.000014
     9  O   -0.000232  -0.000024   8.328072   0.272185   0.256579  -0.026727
    10  H   -0.000662   0.000450   0.272185   0.322637  -0.025761   0.001399
    11  H    0.000085  -0.000124   0.256579  -0.025761   0.313355   0.013560
    12  O    0.000013  -0.000014  -0.026727   0.001399   0.013560   8.500048
    13  H   -0.000007   0.000020   0.000315   0.002355  -0.007595   0.217196
    14  H    0.000009  -0.000015   0.003795  -0.001584  -0.001991   0.265911
    15  O   -0.000206   0.000228   0.004331  -0.001167  -0.001956  -0.030279
    16  H   -0.000197  -0.000164   0.004388  -0.000514  -0.000381  -0.002868
    17  H   -0.000124   0.000078  -0.007887  -0.000653   0.000655   0.036048
    18  O   -0.003384  -0.000163  -0.037310   0.001800   0.004936  -0.003188
    19  H    0.005503   0.000180   0.001485  -0.002655   0.001221   0.000181
    20  H   -0.000665  -0.000132   0.056083  -0.006412  -0.006511   0.001963
    21  O    0.000001  -0.000000  -0.003709   0.000042  -0.000300  -0.049146
    22  H   -0.000001   0.000000  -0.000186  -0.000014   0.000465   0.003492
    23  H    0.000023   0.000003   0.001250  -0.000105  -0.000654   0.003099
    24  O    0.000043  -0.000000  -0.004180   0.000321   0.000498   0.001246
    25  H   -0.000491  -0.000048   0.000443   0.001009  -0.000723  -0.000491
    26  H    0.000049  -0.000000  -0.000550  -0.000004  -0.000027   0.000535
              13         14         15         16         17         18
     1  C   -0.000023   0.000771  -0.013477  -0.000637   0.010849   0.021431
     2  O    0.000670  -0.000205  -0.003694   0.003135  -0.000804  -0.005300
     3  O   -0.000437  -0.000046  -0.033698  -0.000223  -0.001502   0.001877
     4  H   -0.000481  -0.000708   0.071505  -0.013522  -0.007252   0.000767
     5  C    0.001493   0.000144  -0.013539   0.011942  -0.010841  -0.016291
     6  F   -0.000007  -0.000003  -0.000135  -0.000357   0.000131  -0.000082
     7  F   -0.000007   0.000009  -0.000206  -0.000197  -0.000124  -0.003384
     8  F    0.000020  -0.000015   0.000228  -0.000164   0.000078  -0.000163
     9  O    0.000315   0.003795   0.004331   0.004388  -0.007887  -0.037310
    10  H    0.002355  -0.001584  -0.001167  -0.000514  -0.000653   0.001800
    11  H   -0.007595  -0.001991  -0.001956  -0.000381   0.000655   0.004936
    12  O    0.217196   0.265911  -0.030279  -0.002868   0.036048  -0.003188
    13  H    0.307618  -0.013950  -0.004492   0.002164  -0.010355  -0.000391
    14  H   -0.013950   0.330631   0.002829   0.001282  -0.000570  -0.000564
    15  O   -0.004492   0.002829   8.445241   0.234724   0.262109   0.003171
    16  H    0.002164   0.001282   0.234724   0.305054  -0.029269  -0.002727
    17  H   -0.010355  -0.000570   0.262109  -0.029269   0.274993   0.001416
    18  O   -0.000391  -0.000564   0.003171  -0.002727   0.001416   8.382333
    19  H   -0.000085   0.000002  -0.000222  -0.000093  -0.000300   0.272860
    20  H   -0.000516   0.000681   0.002323   0.000680   0.000302   0.232168
    21  O    0.041942   0.003653  -0.003256  -0.000812  -0.002136  -0.003022
    22  H   -0.006594  -0.001269   0.000840  -0.001811   0.000929   0.000385
    23  H   -0.002316   0.000308  -0.001416  -0.003026   0.000384  -0.001008
    24  O    0.001920   0.000089  -0.029893   0.027616  -0.001551  -0.047751
    25  H    0.000237  -0.000288  -0.007170  -0.002704   0.000722   0.048281
    26  H   -0.000269   0.000109   0.003744  -0.000103   0.000069   0.002170
              19         20         21         22         23         24
     1  C    0.012002   0.004731  -0.001387  -0.000115   0.000913  -0.012451
     2  O   -0.000096  -0.000607   0.000156  -0.000033  -0.000091  -0.000405
     3  O   -0.000577  -0.003528   0.000248   0.000050  -0.000065  -0.001162
     4  H    0.000510  -0.000806   0.002302   0.000310  -0.000196   0.000985
     5  C   -0.012114   0.002714  -0.000116  -0.000083  -0.000219   0.004554
     6  F    0.000183  -0.000227  -0.000000   0.000000   0.000005   0.000021
     7  F    0.005503  -0.000665   0.000001  -0.000001   0.000023   0.000043
     8  F    0.000180  -0.000132  -0.000000   0.000000   0.000003  -0.000000
     9  O    0.001485   0.056083  -0.003709  -0.000186   0.001250  -0.004180
    10  H   -0.002655  -0.006412   0.000042  -0.000014  -0.000105   0.000321
    11  H    0.001221  -0.006511  -0.000300   0.000465  -0.000654   0.000498
    12  O    0.000181   0.001963  -0.049146   0.003492   0.003099   0.001246
    13  H   -0.000085  -0.000516   0.041942  -0.006594  -0.002316   0.001920
    14  H    0.000002   0.000681   0.003653  -0.001269   0.000308   0.000089
    15  O   -0.000222   0.002323  -0.003256   0.000840  -0.001416  -0.029893
    16  H   -0.000093   0.000680  -0.000812  -0.001811  -0.003026   0.027616
    17  H   -0.000300   0.000302  -0.002136   0.000929   0.000384  -0.001551
    18  O    0.272860   0.232168  -0.003022   0.000385  -0.001008  -0.047751
    19  H    0.346464  -0.020643  -0.000689   0.000036   0.000887   0.004483
    20  H   -0.020643   0.279910   0.001453  -0.000142  -0.000899   0.002618
    21  O   -0.000689   0.001453   8.334173   0.275341   0.233521  -0.023862
    22  H    0.000036  -0.000142   0.275341   0.360863  -0.021118  -0.000847
    23  H    0.000887  -0.000899   0.233521  -0.021118   0.308774   0.023425
    24  O    0.004483   0.002618  -0.023862  -0.000847   0.023425   8.527320
    25  H   -0.004702  -0.001157   0.002195   0.000641  -0.006180   0.212299
    26  H   -0.001397   0.000893   0.004897  -0.001069  -0.000865   0.262014
              25         26
     1  C   -0.006848   0.001928
     2  O    0.000716  -0.000282
     3  O    0.001096  -0.000390
     4  H    0.000003  -0.000410
     5  C    0.005744  -0.001938
     6  F    0.000001   0.000006
     7  F   -0.000491   0.000049
     8  F   -0.000048  -0.000000
     9  O    0.000443  -0.000550
    10  H    0.001009  -0.000004
    11  H   -0.000723  -0.000027
    12  O   -0.000491   0.000535
    13  H    0.000237  -0.000269
    14  H   -0.000288   0.000109
    15  O   -0.007170   0.003744
    16  H   -0.002704  -0.000103
    17  H    0.000722   0.000069
    18  O    0.048281   0.002170
    19  H   -0.004702  -0.001397
    20  H   -0.001157   0.000893
    21  O    0.002195   0.004897
    22  H    0.000641  -0.001069
    23  H   -0.006180  -0.000865
    24  O    0.212299   0.262014
    25  H    0.265902  -0.008777
    26  H   -0.008777   0.326647
 Mulliken charges:
               1
     1  C    0.129548
     2  O   -0.462524
     3  O   -0.465165
     4  H    0.543699
     5  C    1.048617
     6  F   -0.282621
     7  F   -0.307011
     8  F   -0.296894
     9  O   -0.826349
    10  H    0.429810
    11  H    0.456692
    12  O   -0.927756
    13  H    0.471587
    14  H    0.410977
    15  O   -0.886444
    16  H    0.468423
    17  H    0.484560
    18  O   -0.852414
    19  H    0.397575
    20  H    0.455727
    21  O   -0.811489
    22  H    0.389928
    23  H    0.465566
    24  O   -0.947350
    25  H    0.500288
    26  H    0.413019
 Sum of Mulliken charges =  -0.00000
 Mulliken charges with hydrogens summed into heavy atoms:
               1
     1  C    0.129548
     2  O   -0.462524
     3  O    0.078534
     5  C    1.048617
     6  F   -0.282621
     7  F   -0.307011
     8  F   -0.296894
     9  O    0.060153
    12  O   -0.045193
    15  O    0.066539
    18  O    0.000888
    21  O    0.044005
    24  O   -0.034042
 APT charges:
               1
     1  C    0.018980
     2  O   -0.418938
     3  O   -0.399514
     4  H    0.469077
     5  C    0.415276
     6  F   -0.012135
     7  F   -0.213948
     8  F   -0.019491
     9  O   -0.646006
    10  H    0.251275
    11  H    0.485293
    12  O   -1.739680
    13  H    0.565918
    14  H    1.088352
    15  O   -0.688376
    16  H    0.421699
    17  H    0.445600
    18  O   -0.799772
    19  H    0.475833
    20  H    0.332965
    21  O   -0.939889
    22  H    1.009081
    23  H   -0.057328
    24  O   -1.116302
    25  H    0.191123
    26  H    0.880909
 Sum of APT charges =  -0.00000
 APT charges with hydrogens summed into heavy atoms:
               1
     1  C    0.018980
     2  O   -0.418938
     3  O    0.069563
     5  C    0.415276
     6  F   -0.012135
     7  F   -0.213948
     8  F   -0.019491
     9  O    0.090561
    12  O   -0.085410
    15  O    0.178923
    18  O    0.009026
    21  O    0.011864
    24  O   -0.044270
 Electronic spatial extent (au):  <R**2>=           3928.2613
 Charge=              0.0000 electrons
 Dipole moment (field-independent basis, Debye):
    X=             -4.8511    Y=             -1.9793    Z=             -1.1819  Tot=              5.3710
 Quadrupole moment (field-independent basis, Debye-Ang):
   XX=            -68.8704   YY=            -70.4956   ZZ=            -83.7105
   XY=              2.6456   XZ=             10.4045   YZ=             -7.6355
 Traceless Quadrupole moment (field-independent basis, Debye-Ang):
   XX=              5.4884   YY=              3.8632   ZZ=             -9.3516
   XY=              2.6456   XZ=             10.4045   YZ=             -7.6355
 Octapole moment (field-independent basis, Debye-Ang**2):
  XXX=            -81.1866  YYY=            -27.0658  ZZZ=              0.4878  XYY=            -40.5854
  XXY=             -6.9587  XXZ=            -42.6060  XZZ=             14.3885  YZZ=             -0.3242
  YYZ=             -5.6885  XYZ=             11.4819
 Hexadecapole moment (field-independent basis, Debye-Ang**3):
 XXXX=          -2799.1368 YYYY=           -555.4447 ZZZZ=           -620.0473 XXXY=             42.9870
 XXXZ=            230.3509 YYYX=             16.4023 YYYZ=            -64.5879 ZZZX=             27.0267
 ZZZY=            -26.8733 XXYY=           -507.2640 XXZZ=           -600.7278 YYZZ=           -214.9835
 XXYZ=            -32.8837 YYXZ=             39.1174 ZZXY=             -7.8461
 N-N= 1.013326045546D+03 E-N=-4.354331510068D+03  KE= 9.772812936449D+02
  Exact polarizability:       0.000       0.000       0.000       0.000       0.000       0.000
 Approx polarizability:      83.668      -1.337      92.769       3.281       1.746      74.669
 Calling FoFJK, ICntrl=    100127 FMM=F ISym2X=0 I1Cent= 0 IOpClX= 0 NMat=1 NMatS=1 NMatT=0.
 ***** Axes restored to original set *****
 -------------------------------------------------------------------
 Center     Atomic                   Forces (Hartrees/Bohr)
 Number     Number              X              Y              Z
 -------------------------------------------------------------------
      1        6          -0.013258958    0.007168086    0.010231409
      2        8           0.015177102   -0.012123970    0.004497412
      3        8           0.001373391    0.002656790   -0.025218140
      4        1          -0.006899577   -0.000060977    0.014889116
      5        6          -0.000175773   -0.000595789    0.001736723
      6        9          -0.001977994   -0.001660044   -0.003549961
      7        9           0.002905486    0.004544195   -0.000628784
      8        9           0.002790753   -0.002609905   -0.001955883
      9        8           0.004463459    0.004431600    0.002065604
     10        1          -0.002294774   -0.001398571   -0.001066642
     11        1           0.000127156   -0.003603847    0.000071612
     12        8           0.000626355    0.003109922    0.002916140
     13        1           0.002529132   -0.001442036   -0.005011798
     14        1           0.000892479   -0.002759487   -0.000300486
     15        8          -0.004345393    0.001429922    0.003774952
     16        1          -0.000774629   -0.000959662   -0.002643972
     17        1          -0.000575124   -0.002438983   -0.002185413
     18        8           0.004003970    0.001513532   -0.002212715
     19        1          -0.002546885    0.000630975   -0.000149754
     20        1          -0.000856293   -0.002087669    0.002194190
     21        8           0.002762669   -0.001116752    0.004266990
     22        1          -0.000574493   -0.000276498   -0.001385163
     23        1          -0.002028984    0.004432278   -0.003859860
     24        8           0.003652362   -0.001074612   -0.000496596
     25        1          -0.003933430    0.002279663    0.006240619
     26        1          -0.001062008    0.002011839   -0.002219602
 -------------------------------------------------------------------
 Cartesian Forces:  Max     0.025218140 RMS     0.005173117
 FormGI is forming the generalized inverse of G from B-inverse, IUseBI=4.

 GradGradGradGradGradGradGradGradGradGradGradGradGradGradGradGradGradGrad
 Berny optimization.
 Internal  Forces:  Max     0.019716665 RMS     0.003290116
 Search for a local minimum.
 Step number   1 out of a maximum of  156
 All quantities printed in internal units (Hartrees-Bohrs-Radians)
 Mixed Optimization -- RFO/linear search
 Second derivative matrix not updated -- analytic derivatives used.
 ITU=  0
     Eigenvalues ---    0.00031   0.00035   0.00071   0.00085   0.00133
     Eigenvalues ---    0.00145   0.00304   0.00337   0.00404   0.00417
     Eigenvalues ---    0.00619   0.00651   0.00707   0.00845   0.00927
     Eigenvalues ---    0.01041   0.01228   0.01274   0.01384   0.01433
     Eigenvalues ---    0.01544   0.01693   0.01749   0.01857   0.01897
     Eigenvalues ---    0.02019   0.02282   0.02366   0.02462   0.02539
     Eigenvalues ---    0.02618   0.02796   0.03016   0.03283   0.03335
     Eigenvalues ---    0.04572   0.04742   0.05196   0.05472   0.05600
     Eigenvalues ---    0.06005   0.06761   0.07595   0.08818   0.11043
     Eigenvalues ---    0.12031   0.13936   0.19623   0.21130   0.22264
     Eigenvalues ---    0.23545   0.26174   0.28694   0.36257   0.37568
     Eigenvalues ---    0.39168   0.42148   0.43410   0.45217   0.45984
     Eigenvalues ---    0.47536   0.49566   0.51318   0.54109   0.55587
     Eigenvalues ---    0.57196   0.57254   0.57529   0.57619   0.60687
     Eigenvalues ---    0.74426   0.96524
 RFO step:  Lambda=-7.75073444D-03 EMin= 3.07596353D-04
 Linear search not attempted -- first point.
 Maximum step size (   0.300) exceeded in Quadratic search.
    -- Step size scaled by   0.730
 Iteration  1 RMS(Cart)=  0.05035569 RMS(Int)=  0.00075091
 Iteration  2 RMS(Cart)=  0.00119506 RMS(Int)=  0.00028390
 Iteration  3 RMS(Cart)=  0.00000134 RMS(Int)=  0.00028390
 Iteration  4 RMS(Cart)=  0.00000000 RMS(Int)=  0.00028390
 Variable       Old X    -DE/DX   Delta X   Delta X   Delta X     New X
                                 (Linear)    (Quad)   (Total)
    R1        2.27433   0.01972   0.00000   0.01080   0.01080   2.28513
    R2        2.42056   0.01276   0.00000   0.02355   0.02355   2.44411
    R3        2.95448  -0.00559   0.00000  -0.01941  -0.01941   2.93507
    R4        2.05361  -0.01613   0.00000  -0.10915  -0.10915   1.94446
    R5        2.68891   0.00003   0.00000   0.15317   0.15316   2.84207
    R6        2.51991   0.00287   0.00000   0.00202   0.00202   2.52193
    R7        2.55067   0.00460   0.00000   0.00331   0.00331   2.55398
    R8        2.51811   0.00041   0.00000  -0.00391  -0.00391   2.51420
    R9        1.82319   0.00215   0.00000   0.00375   0.00375   1.82694
   R10        1.83630   0.00262   0.00000   0.00371   0.00373   1.84003
   R11        3.18420   0.00127   0.00000   0.01240   0.01243   3.19662
   R12        3.44108   0.00173   0.00000   0.02369   0.02376   3.46484
   R13        1.86117   0.00282   0.00000   0.00319   0.00311   1.86427
   R14        1.81002   0.00267   0.00000   0.00316   0.00316   1.81317
   R15        3.38017   0.00439   0.00000   0.08941   0.08942   3.46959
   R16        3.21932   0.00076   0.00000   0.01671   0.01665   3.23596
   R17        1.85223   0.00325   0.00000  -0.00515  -0.00517   1.84706
   R18        1.84789   0.00358   0.00000  -0.00395  -0.00393   1.84396
   R19        3.29425   0.00417   0.00000   0.10484   0.10480   3.39904
   R20        1.81101   0.00166   0.00000   0.00190   0.00190   1.81291
   R21        1.86805   0.00291   0.00000   0.00266   0.00268   1.87073
   R22        3.10543  -0.00060   0.00000  -0.01165  -0.01168   3.09374
   R23        1.81184   0.00146   0.00000   0.00223   0.00223   1.81407
   R24        1.84147   0.00288   0.00000   0.00517   0.00521   1.84668
   R25        3.39860   0.00085   0.00000   0.01203   0.01208   3.41068
   R26        1.87127   0.00515   0.00000   0.00819   0.00816   1.87943
   R27        1.81040   0.00267   0.00000   0.00293   0.00293   1.81333
    A1        2.24503   0.00215   0.00000  -0.00385  -0.00387   2.24116
    A2        2.09624  -0.00181   0.00000   0.00367   0.00366   2.09990
    A3        1.94003  -0.00027   0.00000   0.00077   0.00075   1.94078
    A4        1.98303  -0.00023   0.00000  -0.01817  -0.01818   1.96485
    A5        1.97524  -0.00357   0.00000  -0.00878  -0.00884   1.96640
    A6        1.89892  -0.00275   0.00000  -0.00360  -0.00362   1.89530
    A7        1.96175  -0.00587   0.00000  -0.01535  -0.01541   1.94634
    A8        1.87058   0.00414   0.00000   0.00953   0.00952   1.88010
    A9        1.88310   0.00450   0.00000   0.00928   0.00919   1.89229
   A10        1.86924   0.00447   0.00000   0.01120   0.01117   1.88041
   A11        1.83301  -0.00179   0.00000  -0.00695  -0.00694   1.82607
   A12        1.85556  -0.00095   0.00000  -0.01514  -0.01499   1.84057
   A13        1.84053   0.00203   0.00000   0.03389   0.03412   1.87465
   A14        1.84128   0.00053   0.00000   0.05147   0.05107   1.89235
   A15        2.05522  -0.00006   0.00000   0.00317   0.00211   2.05733
   A16        1.64546   0.00092   0.00000  -0.03940  -0.03938   1.60608
   A17        1.87238  -0.00048   0.00000   0.00276   0.00233   1.87471
   A18        1.70163   0.00060   0.00000   0.01281   0.01340   1.71503
   A19        2.28460  -0.00111   0.00000  -0.01338  -0.01410   2.27051
   A20        1.77822   0.00391   0.00000   0.03474   0.03445   1.81267
   A21        1.94082   0.00117   0.00000   0.02315   0.02321   1.96404
   A22        1.84042  -0.00087   0.00000  -0.00124  -0.00200   1.83842
   A23        2.78085  -0.00093   0.00000   0.00714   0.00696   2.78781
   A24        1.86538   0.00035   0.00000   0.00990   0.00942   1.87479
   A25        2.29008  -0.00212   0.00000  -0.05848  -0.05851   2.23157
   A26        1.91920   0.00135   0.00000   0.02909   0.02874   1.94794
   A27        2.09728  -0.00129   0.00000  -0.02979  -0.02977   2.06750
   A28        1.74792   0.00214   0.00000   0.04216   0.04177   1.78968
   A29        1.86073  -0.00075   0.00000  -0.00692  -0.00686   1.85387
   A30        2.84708  -0.00104   0.00000  -0.00555  -0.00582   2.84126
   A31        1.52188   0.00049   0.00000   0.01353   0.01342   1.53530
   A32        1.71834   0.00077   0.00000  -0.00495  -0.00542   1.71293
   A33        2.18645  -0.00038   0.00000   0.00049   0.00034   2.18679
   A34        1.83312   0.00121   0.00000   0.04215   0.04229   1.87541
   A35        2.26445  -0.00114   0.00000  -0.04524  -0.04528   2.21917
   A36        1.85207  -0.00027   0.00000   0.00739   0.00765   1.85973
   A37        3.09428   0.00605   0.00000   0.03213   0.03203   3.12631
   A38        2.92440  -0.00004   0.00000  -0.02373  -0.02320   2.90120
   A39        2.91949  -0.00033   0.00000  -0.01445  -0.01518   2.90431
   A40        2.96947   0.00161   0.00000  -0.00400  -0.00413   2.96534
   A41        2.97156   0.00056   0.00000   0.04014   0.04050   3.01206
   A42        3.07583   0.00120   0.00000   0.00332   0.00306   3.07888
   A43        3.25921   0.00209   0.00000   0.02034   0.02042   3.27963
   A44        3.13215  -0.00155   0.00000  -0.01893  -0.01890   3.11325
   A45        3.13995  -0.00290   0.00000  -0.06363  -0.06373   3.07622
   A46        2.95037  -0.00009   0.00000  -0.02555  -0.02572   2.92465
   A47        3.24391   0.00044   0.00000   0.01810   0.01801   3.26192
   A48        3.17968   0.00293   0.00000   0.05946   0.05960   3.23928
    D1       -0.04328  -0.00278   0.00000  -0.03237  -0.03236  -0.07564
    D2        3.03142  -0.00170   0.00000  -0.02181  -0.02183   3.00958
    D3       -2.48809   0.00134   0.00000   0.00847   0.00844  -2.47964
    D4        1.71788   0.00025   0.00000   0.00445   0.00447   1.72235
    D5       -0.34933   0.00008   0.00000   0.00227   0.00230  -0.34702
    D6        0.71390   0.00020   0.00000  -0.00075  -0.00079   0.71311
    D7       -1.36331  -0.00089   0.00000  -0.00476  -0.00476  -1.36808
    D8        2.85266  -0.00106   0.00000  -0.00695  -0.00693   2.84573
    D9       -1.97454  -0.00331   0.00000  -0.00238  -0.00297  -1.97751
   D10       -0.04441  -0.00124   0.00000   0.02405   0.02464  -0.01977
   D11        2.65886   0.00006   0.00000  -0.02654  -0.02736   2.63149
   D12       -1.48743  -0.00026   0.00000   0.02739   0.02763  -1.45980
   D13        0.95199  -0.00081   0.00000  -0.02766  -0.02722   0.92476
   D14        0.75620   0.00106   0.00000  -0.01229  -0.01318   0.74302
   D15        2.89310   0.00073   0.00000   0.04165   0.04182   2.93491
   D16       -0.95067   0.00019   0.00000  -0.01340  -0.01303  -0.96370
   D17        0.67338   0.00003   0.00000  -0.00491  -0.00511   0.66827
   D18       -1.82761   0.00132   0.00000   0.03434   0.03451  -1.79310
   D19        2.58243  -0.00159   0.00000  -0.00287  -0.00305   2.57938
   D20        0.08144  -0.00030   0.00000   0.03638   0.03658   0.11802
   D21       -2.90377  -0.00046   0.00000   0.02120   0.02105  -2.88271
   D22       -0.92955  -0.00063   0.00000   0.02492   0.02474  -0.90482
   D23        1.09962  -0.00005   0.00000  -0.01621  -0.01599   1.08363
   D24        3.07383  -0.00022   0.00000  -0.01249  -0.01230   3.06153
   D25       -1.25814   0.00062   0.00000  -0.01854  -0.01857  -1.27671
   D26        0.71607   0.00045   0.00000  -0.01481  -0.01488   0.70119
   D27        1.72812  -0.00124   0.00000   0.01390   0.01325   1.74137
   D28       -0.12657  -0.00200   0.00000  -0.03358  -0.03353  -0.16011
   D29       -2.23293  -0.00120   0.00000  -0.04265  -0.04194  -2.27487
   D30        2.64536   0.00203   0.00000   0.00415   0.00411   2.64947
   D31        0.81451   0.00083   0.00000  -0.03889  -0.03899   0.77553
   D32       -1.17255   0.00038   0.00000  -0.04574  -0.04588  -1.21843
   D33        0.67029  -0.00024   0.00000  -0.02577  -0.02565   0.64464
   D34       -1.16055  -0.00144   0.00000  -0.06881  -0.06875  -1.22930
   D35        3.13557  -0.00189   0.00000  -0.07565  -0.07564   3.05993
   D36       -2.25634  -0.00456   0.00000  -0.02213  -0.02215  -2.27849
   D37       -0.34249   0.00002   0.00000   0.02741   0.02745  -0.31504
   D38       -1.42943  -0.00027   0.00000   0.00293   0.00276  -1.42668
   D39       -2.97632  -0.00085   0.00000  -0.00634  -0.00630  -2.98261
   D40        0.83874   0.00017   0.00000   0.01037   0.01003   0.84877
   D41        0.92513  -0.00049   0.00000  -0.02193  -0.02177   0.90336
   D42       -0.62175  -0.00107   0.00000  -0.03120  -0.03082  -0.65258
   D43       -3.08988  -0.00005   0.00000  -0.01449  -0.01450  -3.10438
   D44       -0.73664   0.00122   0.00000   0.03348   0.03369  -0.70295
   D45        1.46041   0.00050   0.00000   0.01775   0.01775   1.47816
   D46        0.00116  -0.00032   0.00000  -0.01144  -0.01119  -0.01003
   D47        1.71166   0.00059   0.00000  -0.01348  -0.01304   1.69862
   D48       -2.36090   0.00057   0.00000   0.00740   0.00688  -2.35402
         Item               Value     Threshold  Converged?
 Maximum Force            0.019717     0.000015     NO 
 RMS     Force            0.003290     0.000010     NO 
 Maximum Displacement     0.187114     0.000060     NO 
 RMS     Displacement     0.050463     0.000040     NO 
 Predicted change in Energy=-4.072072D-03
 GradGradGradGradGradGradGradGradGradGradGradGradGradGradGradGradGradGrad

                          Input orientation:                          
 ---------------------------------------------------------------------
 Center     Atomic      Atomic             Coordinates (Angstroms)
 Number     Number       Type             X           Y           Z
 ---------------------------------------------------------------------
      1          6           0       -1.319862   -1.013686    0.659971
      2          8           0       -0.297480   -1.624693    0.868944
      3          8           0       -1.750254   -0.525907   -0.457901
      4          1           0       -1.075430   -0.642850   -1.225822
      5          6           0       -2.272782   -0.655433    1.832980
      6          9           0       -3.560761   -0.752099    1.497147
      7          9           0       -2.038957    0.623239    2.202976
      8          9           0       -2.055283   -1.430245    2.892450
      9          8           0        2.229798   -0.327052    0.748773
     10          1           0        1.555554   -0.963629    1.022304
     11          1           0        2.507540   -0.627486   -0.134796
     12          8           0        2.599940   -1.147522   -1.890588
     13          1           0        2.873715   -0.369701   -2.432145
     14          1           0        3.186751   -1.873263   -2.113239
     15          8           0       -0.079732   -0.608615   -2.352458
     16          1           0        0.087840    0.344761   -2.487914
     17          1           0        0.782883   -0.989025   -2.100788
     18          8           0        0.833791    1.910294    0.319728
     19          1           0        0.151689    1.969507    0.991727
     20          1           0        1.410884    1.139732    0.550358
     21          8           0        2.946591    1.089429   -3.325419
     22          1           0        2.803658    1.052725   -4.273976
     23          1           0        2.200485    1.601522   -2.956581
     24          8           0        0.586817    2.061708   -2.291895
     25          1           0        0.664897    2.073419   -1.300484
     26          1           0        0.056636    2.824176   -2.533420
 ---------------------------------------------------------------------
                    Distance matrix (angstroms):
                    1          2          3          4          5
     1  C    0.000000
     2  O    1.209241   0.000000
     3  O    1.293369   2.253531   0.000000
     4  H    1.937391   2.440752   1.028964   0.000000
     5  C    1.553174   2.402217   2.353284   3.284826   0.000000
     6  F    2.406433   3.435850   2.674194   3.688275   1.334548
     7  F    2.361670   3.140953   2.912757   3.779951   1.351508
     8  F    2.387117   2.687426   3.483636   4.305841   1.330457
     9  O    3.616551   2.843492   4.163703   3.863067   4.642905
    10  H    2.898588   1.973388   3.648421   3.475492   3.925346
    11  H    3.928080   3.141664   4.271244   3.745430   5.169565
    12  O    4.678474   4.029610   4.622033   3.768946   6.152279
    13  H    5.249952   4.746438   5.030222   4.138305   6.690245
    14  H    5.360889   4.592937   5.378618   4.524114   6.845601
    15  O    3.282794   3.384858   2.527219   1.503960   4.725416
    16  H    3.706235   3.910974   2.873605   1.980264   5.024246
    17  H    3.470437   3.223440   3.054560   2.082961   4.992284
    18  O    3.647416   3.752005   3.635529   3.542935   4.303915
    19  H    3.342897   3.624238   3.456284   3.639746   3.670977
    20  H    3.479396   3.265280   3.712645   3.537537   4.293848
    21  O    6.205566   5.956773   5.735183   4.856516   7.542909
    22  H    6.754058   6.575352   6.147570   5.216659   8.122989
    23  H    5.684330   5.593115   5.135922   4.331783   6.931368
    24  O    4.669795   4.935832   3.939694   3.348762   5.707430
    25  H    4.160873   4.394158   3.646834   3.226830   5.088732
    26  H    5.178965   5.611945   4.335400   3.874488   6.049738
                    6          7          8          9         10
     6  F    0.000000
     7  F    2.169248   0.000000
     8  F    2.161762   2.166203   0.000000
     9  O    5.854170   4.608691   4.916738   0.000000
    10  H    5.142656   4.102761   4.093083   0.966775   0.000000
    11  H    6.285145   5.263091   5.534257   0.973702   1.535627
    12  O    7.041829   6.435234   6.680456   2.788620   3.099919
    13  H    7.549043   6.826759   7.332878   3.245719   3.744799
    14  H    7.734392   7.222898   7.261688   3.390817   3.649639
    15  O    5.192073   5.109600   5.664534   3.876963   3.766858
    16  H    5.513266   5.158029   6.057387   3.938967   4.023394
    17  H    5.645221   5.393010   5.760407   3.263704   3.217354
    18  O    5.271313   3.668217   5.111247   2.671822   3.045322
    19  H    4.630861   2.842269   4.476805   3.106726   3.251931
    20  H    5.403026   3.859963   4.909633   1.691581   2.160507
    21  O    8.306263   7.458966   8.368357   4.372557   5.005270
    22  H    8.778900   8.098536   9.007336   5.240334   5.802932
    23  H    7.652920   6.749143   7.843108   4.177308   4.777809
    24  O    6.283053   5.400718   6.786152   4.201336   4.590755
    25  H    5.802282   4.657047   6.103748   3.522872   3.925847
    26  H    6.490053   5.627530   7.211129   5.042387   5.407162
                   11         12         13         14         15
    11  H    0.000000
    12  O    1.833516   0.000000
    13  H    2.340588   0.986530   0.000000
    14  H    2.434651   0.959490   1.568563   0.000000
    15  O    3.407691   2.772073   2.964166   3.510907   0.000000
    16  H    3.512460   2.982341   2.876573   3.829264   0.977422
    17  H    2.640128   1.836029   2.205661   2.561369   0.975784
    18  O    3.073817   4.165935   4.114909   5.076519   3.784178
    19  H    3.682860   4.900770   4.960265   5.798215   4.228929
    20  H    2.189783   3.550155   3.648779   4.396202   3.702025
    21  O    3.649745   2.680084   1.712399   3.210078   3.603975
    22  H    4.477008   3.250095   2.328206   3.657451   3.842683
    23  H    3.609048   2.975424   2.148021   3.709188   3.232500
    24  O    3.946393   3.809575   3.340857   4.719700   2.752921
    25  H    3.471174   3.803560   3.482581   4.753590   2.975639
    26  H    4.865624   4.759833   4.259935   5.660398   3.440261
                   16         17         18         19         20
    16  H    0.000000
    17  H    1.553041   0.000000
    18  O    3.300029   3.777239   0.000000
    19  H    3.840804   4.326079   0.959350   0.000000
    20  H    3.407861   3.457537   0.989945   1.571275   0.000000
    21  O    3.070571   3.240575   4.292416   5.217640   4.169241
    22  H    3.326695   3.602085   5.071283   5.966662   5.022109
    23  H    2.502472   3.074559   3.563340   4.463420   3.624271
    24  O    1.798696   3.062994   2.627641   3.313611   3.099601
    25  H    2.175142   3.167486   1.637138   2.351258   2.203152
    26  H    2.480029   3.905779   3.095094   3.628521   3.765770
                   21         22         23         24         25
    21  O    0.000000
    22  H    0.959967   0.000000
    23  H    0.977218   1.549363   0.000000
    24  O    2.753549   3.140234   1.804855   0.000000
    25  H    3.205421   3.802337   2.307244   0.994550   0.000000
    26  H    3.462434   3.703201   2.504004   0.959575   1.566445
                   26
    26  H    0.000000
 Stoichiometry    C2H13F3O8
 Framework group  C1[X(C2H13F3O8)]
 Deg. of freedom    72
 Full point group                 C1      NOp   1
 Largest Abelian subgroup         C1      NOp   1
 Largest concise Abelian subgroup C1      NOp   1
                         Standard orientation:                         
 ---------------------------------------------------------------------
 Center     Atomic      Atomic             Coordinates (Angstroms)
 Number     Number       Type             X           Y           Z
 ---------------------------------------------------------------------
      1          6           0        1.534541    0.282093   -0.598699
      2          8           0        1.080921    1.389786   -0.426916
      3          8           0        0.980171   -0.732124   -1.179079
      4          1           0        0.007890   -0.544435   -1.458740
      5          6           0        2.927525   -0.092599   -0.022894
      6          9           0        3.629300   -0.876744   -0.843655
      7          9           0        2.748205   -0.765375    1.135463
      8          9           0        3.652082    0.990527    0.245380
      9          8           0       -1.053337    1.826544    1.400551
     10          1           0       -0.260243    2.012499    0.879901
     11          1           0       -1.785629    1.881200    0.761132
     12          8           0       -2.932370    1.671968   -0.654138
     13          1           0       -3.653559    1.055998   -0.382646
     14          1           0       -3.347090    2.458111   -1.015533
     15          8           0       -1.465183   -0.417403   -1.734083
     16          1           0       -1.872705   -1.073894   -1.135501
     17          1           0       -1.824866    0.445369   -1.454072
     18          8           0       -0.821904   -0.771814    1.978139
     19          1           0        0.102503   -0.956350    2.156385
     20          1           0       -0.913464    0.208237    1.872740
     21          8           0       -4.612280   -0.304956    0.018564
     22          1           0       -5.146253   -0.707440   -0.670213
     23          1           0       -3.941838   -0.970645    0.268207
     24          8           0       -2.447827   -1.982563    0.306325
     25          1           0       -1.833869   -1.582799    0.978914
     26          1           0       -2.395086   -2.933993    0.419393
 ---------------------------------------------------------------------
 Rotational constants (GHZ):           0.9593355           0.2860175           0.2776858
 Standard basis: 6-31++G(d,p) (6D, 7F)
 There are   325 symmetry adapted cartesian basis functions of A   symmetry.
 There are   325 symmetry adapted basis functions of A   symmetry.
   325 basis functions,   520 primitive gaussians,   325 cartesian basis functions
    58 alpha electrons       58 beta electrons
       nuclear repulsion energy      1006.0912122977 Hartrees.
 NAtoms=   26 NActive=   26 NUniq=   26 SFac= 1.00D+00 NAtFMM=   60 NAOKFM=F Big=F
 Integral buffers will be    131072 words long.
 Raffenetti 2 integral format.
 Two-electron integral symmetry is turned on.
 Nuclear repulsion after empirical dispersion term =     1006.0763123990 Hartrees.
 One-electron integrals computed using PRISM.
 NBasis=   325 RedAO= T EigKep=  4.25D-05  NBF=   325
 NBsUse=   325 1.00D-06 EigRej= -1.00D+00 NBFU=   325
 Initial guess from the checkpoint file:  "/local_scratch/slurm.5787642/Gau-532091.chk"
 B after Tr=    -0.000000    0.000000   -0.000000
         Rot=    0.999416   -0.034038    0.003016   -0.000195 Ang=  -3.92 deg.
 ExpMin= 3.60D-02 ExpMax= 7.00D+03 ExpMxC= 1.05D+03 IAcc=3 IRadAn=         5 AccDes= 0.00D+00
 Harris functional with IExCor= 4639 and IRadAn=       5 diagonalized for initial guess.
 HarFok:  IExCor= 4639 AccDes= 0.00D+00 IRadAn=         5 IDoV= 1 UseB2=F ITyADJ=14
 ICtDFT=  3500011 ScaDFX=  1.000000  1.000000  1.000000  1.000000
 FoFCou: FMM=F IPFlag=           0 FMFlag=      100000 FMFlg1=           0
         NFxFlg=           0 DoJE=T BraDBF=F KetDBF=T FulRan=T
         wScrn=  0.000000 ICntrl=       500 IOpCl=  0 I1Cent=   200000004 NGrid=           0
         NMat0=    1 NMatS0=      1 NMatT0=    0 NMatD0=    1 NMtDS0=    0 NMtDT0=    0
 Petite list used in FoFCou.
 Requested convergence on RMS density matrix=1.00D-10 within 128 cycles.
 Requested convergence on MAX density matrix=1.00D-08.
 Requested convergence on             energy=1.00D-08.
 No special actions if energy rises.
 SCF Done:  E(RwB97XD) =  -985.245300794     A.U. after   16 cycles
            NFock= 16  Conv=0.56D-10     -V/T= 2.0082
 Calling FoFJK, ICntrl=      2127 FMM=F ISym2X=0 I1Cent= 0 IOpClX= 0 NMat=1 NMatS=1 NMatT=0.
 ***** Axes restored to original set *****
 -------------------------------------------------------------------
 Center     Atomic                   Forces (Hartrees/Bohr)
 Number     Number              X              Y              Z
 -------------------------------------------------------------------
      1        6          -0.003792267    0.002389818    0.003114990
      2        8           0.004432769   -0.003648502    0.001217870
      3        8          -0.003999540    0.001064978   -0.002968322
      4        1           0.001740250   -0.000870459    0.000502802
      5        6           0.000013652   -0.000195590    0.000513982
      6        9          -0.000604719   -0.000487729   -0.000994610
      7        9           0.000806185    0.001357845   -0.000182997
      8        9           0.000722766   -0.000797657   -0.000356766
      9        8           0.001337080    0.001190749    0.000588388
     10        1          -0.000791082   -0.000373154   -0.000473755
     11        1           0.000043641   -0.001229981    0.000445403
     12        8           0.001690914    0.001975431    0.001064272
     13        1           0.000684437   -0.001079764   -0.002099633
     14        1          -0.000198412   -0.001206761    0.000064802
     15        8          -0.001269611    0.001040529    0.002233380
     16        1          -0.000415703   -0.000867633   -0.001461536
     17        1          -0.000396733   -0.001543547   -0.002356924
     18        8           0.002386442    0.000828834   -0.000612558
     19        1          -0.000947993    0.000168832   -0.000272859
     20        1          -0.000911360   -0.000738948    0.000831466
     21        8           0.000848972   -0.000254713    0.002422666
     22        1          -0.000079578   -0.000110292   -0.000416952
     23        1          -0.000849326    0.001837404   -0.002739570
     24        8           0.001838186    0.000064391    0.001336135
     25        1          -0.002292944    0.000934285    0.002004378
     26        1           0.000003976    0.000551632   -0.001404052
 -------------------------------------------------------------------
 Cartesian Forces:  Max     0.004432769 RMS     0.001545582

 GradGradGradGradGradGradGradGradGradGradGradGradGradGradGradGradGradGrad
 Berny optimization.
 Using GEDIIS/GDIIS optimizer.
 FormGI is forming the generalized inverse of G from B-inverse, IUseBI=4.
 Internal  Forces:  Max     0.005801846 RMS     0.000988025
 Search for a local minimum.
 Step number   2 out of a maximum of  156
 All quantities printed in internal units (Hartrees-Bohrs-Radians)
 Mixed Optimization -- En-DIIS/RFO-DIIS
 Update second derivatives using D2CorX and points    1    2
 DE= -3.85D-03 DEPred=-4.07D-03 R= 9.45D-01
 TightC=F SS=  1.41D+00  RLast= 3.51D-01 DXNew= 5.0454D-01 1.0544D+00
 Trust test= 9.45D-01 RLast= 3.51D-01 DXMaxT set to 5.05D-01
 ITU=  1  0
 Use linear search instead of GDIIS.
     Eigenvalues ---    0.00031   0.00035   0.00071   0.00085   0.00132
     Eigenvalues ---    0.00145   0.00306   0.00337   0.00402   0.00416
     Eigenvalues ---    0.00617   0.00654   0.00717   0.00844   0.00920
     Eigenvalues ---    0.01074   0.01226   0.01265   0.01385   0.01492
     Eigenvalues ---    0.01539   0.01691   0.01815   0.01882   0.01922
     Eigenvalues ---    0.02032   0.02279   0.02372   0.02471   0.02535
     Eigenvalues ---    0.02647   0.02740   0.03005   0.03286   0.03377
     Eigenvalues ---    0.04558   0.04741   0.05195   0.05469   0.05592
     Eigenvalues ---    0.05973   0.06756   0.07593   0.08778   0.11003
     Eigenvalues ---    0.11970   0.13937   0.19607   0.21138   0.22279
     Eigenvalues ---    0.23608   0.28148   0.30364   0.36220   0.37547
     Eigenvalues ---    0.39157   0.42142   0.43368   0.45174   0.45988
     Eigenvalues ---    0.47395   0.49509   0.51254   0.54080   0.55438
     Eigenvalues ---    0.57193   0.57246   0.57505   0.57598   0.60357
     Eigenvalues ---    0.73222   0.95436
 RFO step:  Lambda=-1.24685626D-03 EMin= 3.07501296D-04
 Quartic linear search produced a step of  0.34900.
 Iteration  1 RMS(Cart)=  0.10699402 RMS(Int)=  0.00255675
 Iteration  2 RMS(Cart)=  0.00431815 RMS(Int)=  0.00117681
 Iteration  3 RMS(Cart)=  0.00000654 RMS(Int)=  0.00117681
 Iteration  4 RMS(Cart)=  0.00000001 RMS(Int)=  0.00117681
 Variable       Old X    -DE/DX   Delta X   Delta X   Delta X     New X
                                 (Linear)    (Quad)   (Total)
    R1        2.28513   0.00580   0.00377   0.00828   0.01205   2.29719
    R2        2.44411   0.00391   0.00822  -0.00364   0.00456   2.44868
    R3        2.93507  -0.00138  -0.00677  -0.00165  -0.00842   2.92665
    R4        1.94446   0.00176  -0.03809   0.06819   0.03009   1.97455
    R5        2.84207   0.00108   0.05345  -0.11628  -0.06286   2.77921
    R6        2.52193   0.00087   0.00070   0.00264   0.00334   2.52527
    R7        2.55398   0.00137   0.00115  -0.00076   0.00039   2.55437
    R8        2.51420   0.00030  -0.00137   0.00066  -0.00070   2.51350
    R9        1.82694   0.00066   0.00131   0.00442   0.00572   1.83266
   R10        1.84003   0.00076   0.00130  -0.00269  -0.00167   1.83836
   R11        3.19662   0.00061   0.00434  -0.01247  -0.00820   3.18842
   R12        3.46484   0.00081   0.00829   0.03961   0.04780   3.51265
   R13        1.86427   0.00081   0.00108  -0.00006   0.00082   1.86509
   R14        1.81317   0.00078   0.00110   0.00037   0.00147   1.81465
   R15        3.46959   0.00196   0.03121  -0.00855   0.02290   3.49250
   R16        3.23596   0.00042   0.00581   0.00341   0.00906   3.24503
   R17        1.84706   0.00141  -0.00180   0.00308   0.00122   1.84828
   R18        1.84396   0.00130  -0.00137   0.00307   0.00197   1.84593
   R19        3.39904   0.00223   0.03657   0.00822   0.04465   3.44369
   R20        1.81291   0.00049   0.00066   0.00064   0.00130   1.81421
   R21        1.87073   0.00085   0.00094   0.00220   0.00313   1.87385
   R22        3.09374  -0.00018  -0.00408  -0.02685  -0.03081   3.06293
   R23        1.81407   0.00043   0.00078   0.00019   0.00097   1.81504
   R24        1.84668   0.00077   0.00182   0.00167   0.00362   1.85029
   R25        3.41068   0.00036   0.00422   0.00491   0.00923   3.41991
   R26        1.87943   0.00161   0.00285   0.00610   0.00919   1.88862
   R27        1.81333   0.00079   0.00102   0.00072   0.00174   1.81508
    A1        2.24116   0.00039  -0.00135   0.00245   0.00108   2.24224
    A2        2.09990  -0.00044   0.00128  -0.00650  -0.00525   2.09465
    A3        1.94078   0.00007   0.00026   0.00417   0.00445   1.94523
    A4        1.96485  -0.00011  -0.00634   0.01687   0.01044   1.97530
    A5        1.96640  -0.00105  -0.00308  -0.00318  -0.00631   1.96009
    A6        1.89530  -0.00081  -0.00126  -0.00179  -0.00307   1.89223
    A7        1.94634  -0.00147  -0.00538   0.00093  -0.00448   1.94186
    A8        1.88010   0.00114   0.00332   0.00197   0.00528   1.88538
    A9        1.89229   0.00116   0.00321  -0.00053   0.00262   1.89491
   A10        1.88041   0.00121   0.00390   0.00293   0.00681   1.88722
   A11        1.82607  -0.00055  -0.00242   0.00292  -0.00013   1.82594
   A12        1.84057  -0.00032  -0.00523   0.00476   0.00034   1.84091
   A13        1.87465   0.00078   0.01191   0.05262   0.06335   1.93800
   A14        1.89235   0.00041   0.01782   0.01990   0.03660   1.92895
   A15        2.05733   0.00002   0.00074   0.02702   0.02542   2.08275
   A16        1.60608   0.00010  -0.01374  -0.06614  -0.07979   1.52629
   A17        1.87471  -0.00008   0.00081   0.01003   0.00989   1.88460
   A18        1.71503   0.00028   0.00468   0.03560   0.04118   1.75621
   A19        2.27051  -0.00055  -0.00492  -0.02203  -0.02838   2.24213
   A20        1.81267   0.00189   0.01202   0.04802   0.05864   1.87131
   A21        1.96404   0.00049   0.00810   0.03593   0.04328   2.00732
   A22        1.83842  -0.00048  -0.00070   0.00025  -0.00361   1.83481
   A23        2.78781  -0.00012   0.00243   0.01586   0.01809   2.80590
   A24        1.87479   0.00015   0.00329  -0.00300  -0.00524   1.86955
   A25        2.23157  -0.00102  -0.02042  -0.05838  -0.08007   2.15151
   A26        1.94794   0.00050   0.01003  -0.01893  -0.01254   1.93540
   A27        2.06750  -0.00056  -0.01039   0.01741   0.00653   2.07404
   A28        1.78968   0.00093   0.01458   0.02567   0.03851   1.82819
   A29        1.85387  -0.00026  -0.00239   0.00181  -0.00118   1.85269
   A30        2.84126  -0.00030  -0.00203   0.00638   0.00322   2.84447
   A31        1.53530   0.00024   0.00468   0.02892   0.03275   1.56805
   A32        1.71293   0.00028  -0.00189   0.00430   0.00133   1.71426
   A33        2.18679  -0.00017   0.00012  -0.01432  -0.01442   2.17237
   A34        1.87541   0.00061   0.01476   0.04141   0.05654   1.93195
   A35        2.21917  -0.00063  -0.01580  -0.05367  -0.06964   2.14953
   A36        1.85973  -0.00004   0.00267   0.01074   0.01392   1.87364
   A37        3.12631   0.00219   0.01118   0.06422   0.07476   3.20107
   A38        2.90120   0.00000  -0.00810  -0.05082  -0.05781   2.84339
   A39        2.90431  -0.00020  -0.00530  -0.02090  -0.02879   2.87552
   A40        2.96534   0.00064  -0.00144   0.02070   0.01950   2.98484
   A41        3.01206   0.00051   0.01414   0.02961   0.04507   3.05713
   A42        3.07888   0.00049   0.00107  -0.00278  -0.00318   3.07570
   A43        3.27963   0.00042   0.00713   0.00032   0.00802   3.28766
   A44        3.11325  -0.00077  -0.00660  -0.00699  -0.01493   3.09832
   A45        3.07622  -0.00129  -0.02224  -0.04690  -0.06927   3.00695
   A46        2.92465  -0.00036  -0.00898  -0.02479  -0.03424   2.89041
   A47        3.26192   0.00026   0.00629   0.00582   0.01239   3.27432
   A48        3.23928   0.00131   0.02080   0.04975   0.07079   3.31007
    D1       -0.07564  -0.00095  -0.01129   0.01023  -0.00108  -0.07671
    D2        3.00958  -0.00058  -0.00762   0.01265   0.00502   3.01460
    D3       -2.47964   0.00038   0.00295   0.00633   0.00925  -2.47039
    D4        1.72235   0.00014   0.00156   0.00703   0.00859   1.73094
    D5       -0.34702   0.00004   0.00080   0.00401   0.00483  -0.34220
    D6        0.71311   0.00002  -0.00027   0.00383   0.00354   0.71666
    D7       -1.36808  -0.00022  -0.00166   0.00454   0.00288  -1.36520
    D8        2.84573  -0.00032  -0.00242   0.00151  -0.00088   2.84485
    D9       -1.97751  -0.00108  -0.00104  -0.02501  -0.02875  -2.00626
   D10       -0.01977  -0.00007   0.00860   0.02587   0.03716   0.01740
   D11        2.63149  -0.00014  -0.00955  -0.03513  -0.04696   2.58453
   D12       -1.45980   0.00011   0.00964   0.03389   0.04454  -1.41527
   D13        0.92476  -0.00046  -0.00950  -0.04450  -0.05382   0.87094
   D14        0.74302   0.00016  -0.00460  -0.04388  -0.05028   0.69274
   D15        2.93491   0.00041   0.01459   0.02514   0.04122   2.97613
   D16       -0.96370  -0.00016  -0.00455  -0.05325  -0.05715  -1.02085
   D17        0.66827  -0.00006  -0.00178  -0.01846  -0.02182   0.64645
   D18       -1.79310   0.00065   0.01204   0.08273   0.09549  -1.69761
   D19        2.57938  -0.00048  -0.00106   0.00822   0.00650   2.58588
   D20        0.11802   0.00023   0.01277   0.10940   0.12380   0.24182
   D21       -2.88271  -0.00004   0.00735  -0.01373  -0.00718  -2.88989
   D22       -0.90482  -0.00004   0.00863   0.00838   0.01661  -0.88821
   D23        1.08363  -0.00016  -0.00558  -0.06758  -0.07192   1.01171
   D24        3.06153  -0.00015  -0.00429  -0.04547  -0.04814   3.01339
   D25       -1.27671   0.00012  -0.00648  -0.07583  -0.08309  -1.35980
   D26        0.70119   0.00012  -0.00519  -0.05372  -0.05931   0.64188
   D27        1.74137  -0.00047   0.00462  -0.05435  -0.05238   1.68899
   D28       -0.16011  -0.00093  -0.01170  -0.06668  -0.07784  -0.23795
   D29       -2.27487  -0.00074  -0.01464  -0.10465  -0.11637  -2.39124
   D30        2.64947   0.00070   0.00143  -0.01239  -0.01075   2.63872
   D31        0.77553   0.00008  -0.01361  -0.05465  -0.06860   0.70693
   D32       -1.21843  -0.00017  -0.01601  -0.07368  -0.08981  -1.30823
   D33        0.64464  -0.00027  -0.00895  -0.06435  -0.07276   0.57187
   D34       -1.22930  -0.00088  -0.02399  -0.10661  -0.13061  -1.35991
   D35        3.05993  -0.00113  -0.02640  -0.12564  -0.15182   2.90811
   D36       -2.27849  -0.00196  -0.00773   0.00830   0.00121  -2.27727
   D37       -0.31504   0.00023   0.00958   0.08193   0.09161  -0.22343
   D38       -1.42668  -0.00003   0.00096   0.06310   0.06222  -1.36446
   D39       -2.98261  -0.00032  -0.00220   0.03462   0.03152  -2.95110
   D40        0.84877   0.00017   0.00350   0.05871   0.06042   0.90919
   D41        0.90336  -0.00034  -0.00760  -0.05431  -0.06050   0.84286
   D42       -0.65258  -0.00063  -0.01076  -0.08279  -0.09121  -0.74378
   D43       -3.10438  -0.00014  -0.00506  -0.05870  -0.06230   3.11650
   D44       -0.70295   0.00059   0.01176   0.08042   0.09330  -0.60965
   D45        1.47816   0.00030   0.00620   0.11431   0.12078   1.59894
   D46       -0.01003  -0.00023  -0.00390  -0.02000  -0.02359  -0.03362
   D47        1.69862   0.00015  -0.00455  -0.00614  -0.00906   1.68956
   D48       -2.35402   0.00020   0.00240   0.00790   0.00967  -2.34435
         Item               Value     Threshold  Converged?
 Maximum Force            0.005802     0.000015     NO 
 RMS     Force            0.000988     0.000010     NO 
 Maximum Displacement     0.332834     0.000060     NO 
 RMS     Displacement     0.105597     0.000040     NO 
 Predicted change in Energy=-1.342708D-03
 GradGradGradGradGradGradGradGradGradGradGradGradGradGradGradGradGradGrad

                          Input orientation:                          
 ---------------------------------------------------------------------
 Center     Atomic      Atomic             Coordinates (Angstroms)
 Number     Number       Type             X           Y           Z
 ---------------------------------------------------------------------
      1          6           0       -1.362468   -1.049877    0.778946
      2          8           0       -0.334986   -1.642489    1.045073
      3          8           0       -1.740541   -0.563763   -0.361146
      4          1           0       -1.016003   -0.656419   -1.108304
      5          6           0       -2.385514   -0.732235    1.897429
      6          9           0       -3.648637   -0.868330    1.483009
      7          9           0       -2.208762    0.550246    2.286197
      8          9           0       -2.200578   -1.515064    2.956723
      9          8           0        2.179838   -0.311225    0.662326
     10          1           0        1.469902   -0.934827    0.880574
     11          1           0        2.523619   -0.620328   -0.193622
     12          8           0        2.642805   -1.160003   -1.968370
     13          1           0        2.931167   -0.408745   -2.539816
     14          1           0        3.177900   -1.925239   -2.192436
     15          8           0       -0.073809   -0.587625   -2.235459
     16          1           0        0.093936    0.359033   -2.415221
     17          1           0        0.806426   -0.974052   -2.062116
     18          8           0        0.916058    2.012704    0.290848
     19          1           0        0.197033    2.072148    0.924207
     20          1           0        1.427428    1.190861    0.506128
     21          8           0        2.996071    1.093552   -3.369064
     22          1           0        2.881382    1.101616   -4.322638
     23          1           0        2.252748    1.613781   -3.000920
     24          8           0        0.651590    2.090431   -2.305038
     25          1           0        0.705812    2.160004   -1.309525
     26          1           0        0.146512    2.845148   -2.617851
 ---------------------------------------------------------------------
                    Distance matrix (angstroms):
                    1          2          3          4          5
     1  C    0.000000
     2  O    1.215619   0.000000
     3  O    1.295784   2.262009   0.000000
     4  H    1.958714   2.464376   1.044885   0.000000
     5  C    1.548718   2.399945   2.354896   3.303898   0.000000
     6  F    2.399007   3.430946   2.671049   3.700077   1.336318
     7  F    2.355507   3.139985   2.910097   3.794911   1.351717
     8  F    2.379399   2.674150   3.482077   4.320293   1.330085
     9  O    3.620378   2.871080   4.059635   3.669835   4.748176
    10  H    2.836526   1.945628   3.462152   3.195758   3.992402
    11  H    4.028904   3.278842   4.267824   3.656074   5.337097
    12  O    4.858197   4.263903   4.706633   3.792122   6.356995
    13  H    5.464479   5.004130   5.157081   4.206034   6.932597
    14  H    5.496390   4.785581   5.422020   4.513764   7.007270
    15  O    3.310733   3.455842   2.508309   1.470694   4.737685
    16  H    3.782703   4.020410   2.904493   1.992772   5.092886
    17  H    3.575120   3.377018   3.090093   2.081321   5.091655
    18  O    3.848289   3.936293   3.757765   3.579763   4.584340
    19  H    3.492876   3.754488   3.514875   3.612151   3.934625
    20  H    3.588713   3.380006   3.723828   3.462541   4.491386
    21  O    6.387264   6.169803   5.850620   4.926477   7.747962
    22  H    6.976055   6.832822   6.311028   5.349041   8.354187
    23  H    5.869604   5.802562   5.258941   4.406874   7.142205
    24  O    4.840343   5.111875   4.067647   3.429027   5.903573
    25  H    4.352336   4.591987   3.781927   3.307171   5.310923
    26  H    5.383909   5.812722   4.502706   3.986370   6.292582
                    6          7          8          9         10
     6  F    0.000000
     7  F    2.175019   0.000000
     8  F    2.164942   2.171446   0.000000
     9  O    5.912276   4.758035   5.089355   0.000000
    10  H    5.154299   4.208775   4.256700   0.969804   0.000000
    11  H    6.400730   5.469476   5.748327   0.972819   1.537246
    12  O    7.181875   6.675626   6.916716   2.802735   3.089156
    13  H    7.725812   7.115401   7.600704   3.290550   3.756478
    14  H    7.824804   7.429825   7.457219   3.427949   3.652610
    15  O    5.165771   5.128171   5.687007   3.681370   3.494747
    16  H    5.541612   5.238540   6.134722   3.777768   3.798634
    17  H    5.694442   5.506602   5.875671   3.122208   3.016813
    18  O    5.527934   3.985562   5.409756   2.671288   3.056544
    19  H    4.873176   3.155796   4.769460   3.111361   3.265578
    20  H    5.564261   4.098891   5.146832   1.687241   2.158834
    21  O    8.458354   7.705027   8.592184   4.346463   4.950044
    22  H    8.956974   8.360040   9.255400   5.228590   5.763054
    23  H    7.816191   6.999270   8.069405   4.138882   4.708954
    24  O    6.449459   5.624342   6.987173   4.112024   4.468774
    25  H    5.994188   4.900539   6.336727   3.488255   3.867602
    26  H    6.708959   5.904539   7.456284   4.985646   5.317758
                   11         12         13         14         15
    11  H    0.000000
    12  O    1.858813   0.000000
    13  H    2.390710   0.986961   0.000000
    14  H    2.475103   0.960270   1.575215   0.000000
    15  O    3.304059   2.789076   3.025643   3.516344   0.000000
    16  H    3.434824   3.000647   2.941919   3.844264   0.978067
    17  H    2.562254   1.848149   2.249954   2.558442   0.976825
    18  O    3.122790   4.260491   4.235179   5.175908   3.758161
    19  H    3.729875   4.979518   5.062586   5.880317   4.138990
    20  H    2.229729   3.623098   3.754697   4.478446   3.596252
    21  O    3.639235   2.676799   1.717196   3.245091   3.679074
    22  H    4.487969   3.273289   2.337119   3.713157   3.992870
    23  H    3.597992   2.985328   2.182540   3.746227   3.293173
    24  O    3.912900   3.826696   3.390793   4.745580   2.775434
    25  H    3.504271   3.899803   3.614456   4.855920   3.002437
    26  H    4.851500   4.763879   4.283482   5.668058   3.461026
                   16         17         18         19         20
    16  H    0.000000
    17  H    1.552238   0.000000
    18  O    3.276174   3.803836   0.000000
    19  H    3.754619   4.309155   0.960039   0.000000
    20  H    3.317290   3.415899   0.991600   1.570136   0.000000
    21  O    3.141930   3.282933   4.308857   5.217705   4.181773
    22  H    3.458255   3.704565   5.096747   5.973027   5.043702
    23  H    2.564743   3.109676   3.575139   4.454513   3.627589
    24  O    1.822322   3.077993   2.610480   3.261132   3.051852
    25  H    2.200103   3.224721   1.620832   2.292626   2.180955
    26  H    2.494913   3.915433   3.121810   3.625777   3.759874
                   21         22         23         24         25
    21  O    0.000000
    22  H    0.960480   0.000000
    23  H    0.979131   1.550623   0.000000
    24  O    2.760890   3.165508   1.809739   0.000000
    25  H    3.259495   3.864213   2.356308   0.999413   0.000000
    26  H    3.428177   3.664112   2.469663   0.960497   1.579226
                   26
    26  H    0.000000
 Stoichiometry    C2H13F3O8
 Framework group  C1[X(C2H13F3O8)]
 Deg. of freedom    72
 Full point group                 C1      NOp   1
 Largest Abelian subgroup         C1      NOp   1
 Largest concise Abelian subgroup C1      NOp   1
                         Standard orientation:                         
 ---------------------------------------------------------------------
 Center     Atomic      Atomic             Coordinates (Angstroms)
 Number     Number       Type             X           Y           Z
 ---------------------------------------------------------------------
      1          6           0        1.624910    0.397635   -0.472210
      2          8           0        1.205465    1.464390   -0.067451
      3          8           0        1.022397   -0.475622   -1.216156
      4          1           0        0.028960   -0.225333   -1.421638
      5          6           0        3.028786   -0.095948   -0.043217
      6          9           0        3.677425   -0.707610   -1.038647
      7          9           0        2.879716   -0.982717    0.966019
      8          9           0        3.779889    0.909645    0.396957
      9          8           0       -1.129065    1.499679    1.603424
     10          1           0       -0.341419    1.723609    1.083819
     11          1           0       -1.877344    1.715908    1.020587
     12          8           0       -3.030230    1.787033   -0.435773
     13          1           0       -3.783523    1.161559   -0.311581
     14          1           0       -3.390313    2.634018   -0.709770
     15          8           0       -1.408920   -0.096132   -1.702260
     16          1           0       -1.857771   -0.847463   -1.265625
     17          1           0       -1.831672    0.703112   -1.332561
     18          8           0       -0.995799   -1.153884    1.880235
     19          1           0       -0.075084   -1.401825    1.991963
     20          1           0       -1.032474   -0.162985    1.873610
     21          8           0       -4.717130   -0.264246   -0.101303
     22          1           0       -5.275789   -0.562797   -0.823307
     23          1           0       -4.058692   -0.973994    0.045039
     24          8           0       -2.562829   -1.989599   -0.033036
     25          1           0       -1.950402   -1.775288    0.727115
     26          1           0       -2.581035   -2.945461   -0.125501
 ---------------------------------------------------------------------
 Rotational constants (GHZ):           0.9735313           0.2714738           0.2636229
 Standard basis: 6-31++G(d,p) (6D, 7F)
 There are   325 symmetry adapted cartesian basis functions of A   symmetry.
 There are   325 symmetry adapted basis functions of A   symmetry.
   325 basis functions,   520 primitive gaussians,   325 cartesian basis functions
    58 alpha electrons       58 beta electrons
       nuclear repulsion energy       996.2250020909 Hartrees.
 NAtoms=   26 NActive=   26 NUniq=   26 SFac= 1.00D+00 NAtFMM=   60 NAOKFM=F Big=F
 Integral buffers will be    131072 words long.
 Raffenetti 2 integral format.
 Two-electron integral symmetry is turned on.
 Nuclear repulsion after empirical dispersion term =      996.2105792173 Hartrees.
 One-electron integrals computed using PRISM.
 NBasis=   325 RedAO= T EigKep=  4.70D-05  NBF=   325
 NBsUse=   325 1.00D-06 EigRej= -1.00D+00 NBFU=   325
 Initial guess from the checkpoint file:  "/local_scratch/slurm.5787642/Gau-532091.chk"
 B after Tr=     0.000000   -0.000000    0.000000
         Rot=    0.996014   -0.089028    0.004834    0.002616 Ang= -10.23 deg.
 ExpMin= 3.60D-02 ExpMax= 7.00D+03 ExpMxC= 1.05D+03 IAcc=3 IRadAn=         5 AccDes= 0.00D+00
 Harris functional with IExCor= 4639 and IRadAn=       5 diagonalized for initial guess.
 HarFok:  IExCor= 4639 AccDes= 0.00D+00 IRadAn=         5 IDoV= 1 UseB2=F ITyADJ=14
 ICtDFT=  3500011 ScaDFX=  1.000000  1.000000  1.000000  1.000000
 FoFCou: FMM=F IPFlag=           0 FMFlag=      100000 FMFlg1=           0
         NFxFlg=           0 DoJE=T BraDBF=F KetDBF=T FulRan=T
         wScrn=  0.000000 ICntrl=       500 IOpCl=  0 I1Cent=   200000004 NGrid=           0
         NMat0=    1 NMatS0=      1 NMatT0=    0 NMatD0=    1 NMtDS0=    0 NMtDT0=    0
 Petite list used in FoFCou.
 Requested convergence on RMS density matrix=1.00D-10 within 128 cycles.
 Requested convergence on MAX density matrix=1.00D-08.
 Requested convergence on             energy=1.00D-08.
 No special actions if energy rises.
 SCF Done:  E(RwB97XD) =  -985.246366342     A.U. after   16 cycles
            NFock= 16  Conv=0.54D-10     -V/T= 2.0083
 Calling FoFJK, ICntrl=      2127 FMM=F ISym2X=0 I1Cent= 0 IOpClX= 0 NMat=1 NMatS=1 NMatT=0.
 ***** Axes restored to original set *****
 -------------------------------------------------------------------
 Center     Atomic                   Forces (Hartrees/Bohr)
 Number     Number              X              Y              Z
 -------------------------------------------------------------------
      1        6           0.002233177   -0.001269271   -0.000445984
      2        8          -0.001175994    0.001783292   -0.001119579
      3        8           0.002943192   -0.000598056   -0.002382360
      4        1          -0.003798732    0.000282103    0.003934934
      5        6           0.000007923   -0.000189182   -0.000484153
      6        9           0.000177175    0.000233692    0.000485959
      7        9          -0.000421917   -0.000369130    0.000215242
      8        9          -0.000330624    0.000377955    0.000225738
      9        8          -0.001257304   -0.000968756   -0.000042646
     10        1           0.000223594   -0.000060093    0.000731170
     11        1           0.000193977    0.000242775    0.000099433
     12        8           0.001386179    0.000440968    0.000007106
     13        1          -0.000423624   -0.000398708    0.000001917
     14        1          -0.000473010   -0.000062717    0.000136692
     15        8           0.001708927    0.000884813    0.001270927
     16        1          -0.000555526   -0.000505506   -0.000295061
     17        1          -0.000846503   -0.000929428   -0.002157314
     18        8           0.000624434   -0.000014823    0.000823727
     19        1          -0.000356725    0.000246796   -0.000000179
     20        1          -0.000048231    0.000458988   -0.000584674
     21        8          -0.000397545    0.000518935    0.000784138
     22        1           0.000357092    0.000004116    0.000060977
     23        1          -0.000032040   -0.000153411   -0.001418004
     24        8           0.000155905    0.000445573    0.001187379
     25        1          -0.000168130   -0.000150813   -0.000785651
     26        1           0.000274331   -0.000250113   -0.000249735
 -------------------------------------------------------------------
 Cartesian Forces:  Max     0.003934934 RMS     0.001038992

 GradGradGradGradGradGradGradGradGradGradGradGradGradGradGradGradGradGrad
 Berny optimization.
 Using GEDIIS/GDIIS optimizer.
 FormGI is forming the generalized inverse of G from B-inverse, IUseBI=4.
 Internal  Forces:  Max     0.004849395 RMS     0.000777253
 Search for a local minimum.
 Step number   3 out of a maximum of  156
 All quantities printed in internal units (Hartrees-Bohrs-Radians)
 Mixed Optimization -- En-DIIS/RFO-DIIS
 Swapping is turned off.
 Update second derivatives using D2CorX and points    2    3
 DE= -1.07D-03 DEPred=-1.34D-03 R= 7.94D-01
 TightC=F SS=  1.41D+00  RLast= 5.21D-01 DXNew= 8.4853D-01 1.5620D+00
 Trust test= 7.94D-01 RLast= 5.21D-01 DXMaxT set to 8.49D-01
 ITU=  1  1  0
     Eigenvalues ---    0.00030   0.00035   0.00071   0.00085   0.00140
     Eigenvalues ---    0.00163   0.00306   0.00334   0.00403   0.00433
     Eigenvalues ---    0.00617   0.00650   0.00717   0.00862   0.00917
     Eigenvalues ---    0.01111   0.01240   0.01293   0.01402   0.01463
     Eigenvalues ---    0.01527   0.01611   0.01783   0.01810   0.01909
     Eigenvalues ---    0.02028   0.02271   0.02366   0.02482   0.02538
     Eigenvalues ---    0.02682   0.02735   0.03014   0.03335   0.03413
     Eigenvalues ---    0.04585   0.04755   0.05203   0.05459   0.05651
     Eigenvalues ---    0.05934   0.06737   0.07567   0.08769   0.10908
     Eigenvalues ---    0.11830   0.13937   0.19632   0.21141   0.22276
     Eigenvalues ---    0.23603   0.28198   0.31304   0.36230   0.37862
     Eigenvalues ---    0.39175   0.42262   0.43313   0.45207   0.45909
     Eigenvalues ---    0.47394   0.49524   0.51149   0.54089   0.55539
     Eigenvalues ---    0.57194   0.57234   0.57521   0.57608   0.60633
     Eigenvalues ---    0.77431   0.95293
 En-DIIS/RFO-DIIS/Sim-DIIS IScMMF=       -3 using points:     3    2
 RFO step:  Lambda=-8.24438765D-04.
 DidBck=F Rises=F RFO-DIIS coefs:    1.37778   -0.37778
 Iteration  1 RMS(Cart)=  0.06387770 RMS(Int)=  0.00137069
 Iteration  2 RMS(Cart)=  0.00153396 RMS(Int)=  0.00059947
 Iteration  3 RMS(Cart)=  0.00000308 RMS(Int)=  0.00059946
 Iteration  4 RMS(Cart)=  0.00000000 RMS(Int)=  0.00059946
 Variable       Old X    -DE/DX   Delta X   Delta X   Delta X     New X
                                 (Linear)    (Quad)   (Total)
    R1        2.29719  -0.00211   0.00455  -0.00847  -0.00391   2.29327
    R2        2.44868  -0.00106   0.00172   0.00487   0.00661   2.45528
    R3        2.92665   0.00071  -0.00318   0.00370   0.00052   2.92717
    R4        1.97455  -0.00485   0.01137  -0.05917  -0.04780   1.92674
    R5        2.77921   0.00055  -0.02375   0.12760   0.10384   2.88305
    R6        2.52527  -0.00034   0.00126  -0.00079   0.00047   2.52575
    R7        2.55437  -0.00034   0.00015  -0.00391  -0.00376   2.55061
    R8        2.51350  -0.00009  -0.00027   0.00041   0.00014   2.51364
    R9        1.83266   0.00004   0.00216  -0.00356  -0.00140   1.83127
   R10        1.83836   0.00049  -0.00063   0.00123   0.00058   1.83894
   R11        3.18842   0.00048  -0.00310   0.02262   0.01961   3.20803
   R12        3.51265   0.00051   0.01806   0.00100   0.01907   3.53172
   R13        1.86509  -0.00013   0.00031  -0.00284  -0.00244   1.86265
   R14        1.81465  -0.00025   0.00056  -0.00103  -0.00047   1.81418
   R15        3.49250  -0.00021   0.00865   0.03970   0.04841   3.54091
   R16        3.24503   0.00030   0.00342   0.00987   0.01336   3.25839
   R17        1.84828  -0.00029   0.00046  -0.00570  -0.00537   1.84291
   R18        1.84593  -0.00092   0.00074  -0.00493  -0.00417   1.84176
   R19        3.44369   0.00032   0.01687   0.03860   0.05536   3.49905
   R20        1.81421   0.00028   0.00049  -0.00026   0.00023   1.81445
   R21        1.87385  -0.00006   0.00118  -0.00262  -0.00133   1.87252
   R22        3.06293   0.00047  -0.01164   0.03730   0.02569   3.08862
   R23        1.81504  -0.00010   0.00037  -0.00089  -0.00052   1.81452
   R24        1.85029  -0.00051   0.00137  -0.00178  -0.00054   1.84975
   R25        3.41991   0.00013   0.00349  -0.01227  -0.00892   3.41099
   R26        1.88862  -0.00032   0.00347  -0.00646  -0.00292   1.88570
   R27        1.81508  -0.00026   0.00066  -0.00105  -0.00040   1.81468
    A1        2.24224  -0.00120   0.00041  -0.00494  -0.00455   2.23769
    A2        2.09465   0.00078  -0.00198   0.01033   0.00833   2.10298
    A3        1.94523   0.00040   0.00168  -0.00534  -0.00364   1.94159
    A4        1.97530  -0.00364   0.00395  -0.01987  -0.01599   1.95931
    A5        1.96009   0.00051  -0.00238  -0.00074  -0.00313   1.95696
    A6        1.89223   0.00058  -0.00116   0.00478   0.00363   1.89586
    A7        1.94186   0.00069  -0.00169  -0.00014  -0.00184   1.94002
    A8        1.88538  -0.00064   0.00199  -0.00107   0.00092   1.88630
    A9        1.89491  -0.00055   0.00099  -0.00126  -0.00028   1.89462
   A10        1.88722  -0.00067   0.00257  -0.00165   0.00093   1.88815
   A11        1.82594   0.00061  -0.00005   0.00273   0.00203   1.82798
   A12        1.84091   0.00032   0.00013   0.04303   0.04318   1.88409
   A13        1.93800  -0.00050   0.02393  -0.02440  -0.00089   1.93711
   A14        1.92895   0.00056   0.01383   0.00658   0.01993   1.94888
   A15        2.08275  -0.00011   0.00960  -0.00219   0.00633   2.08907
   A16        1.52629  -0.00052  -0.03014   0.01151  -0.01850   1.50779
   A17        1.88460   0.00006   0.00374   0.00085   0.00424   1.88884
   A18        1.75621  -0.00009   0.01556  -0.00592   0.00961   1.76582
   A19        2.24213   0.00015  -0.01072  -0.00903  -0.02023   2.22190
   A20        1.87131  -0.00035   0.02215   0.00290   0.02426   1.89557
   A21        2.00732  -0.00045   0.01635   0.00452   0.02096   2.02827
   A22        1.83481   0.00072  -0.00136   0.00160  -0.00179   1.83303
   A23        2.80590   0.00063   0.00683  -0.00651  -0.00079   2.80511
   A24        1.86955   0.00017  -0.00198   0.00066  -0.00392   1.86562
   A25        2.15151  -0.00019  -0.03025   0.01314  -0.01779   2.13372
   A26        1.93540  -0.00018  -0.00474  -0.00907  -0.01550   1.91990
   A27        2.07404   0.00012   0.00247   0.01544   0.01790   2.09194
   A28        1.82819  -0.00016   0.01455  -0.01194   0.00078   1.82897
   A29        1.85269   0.00018  -0.00045   0.00585   0.00558   1.85827
   A30        2.84447   0.00033   0.00122   0.01689   0.01691   2.86138
   A31        1.56805   0.00025   0.01237   0.00557   0.01738   1.58543
   A32        1.71426  -0.00023   0.00050   0.00333   0.00332   1.71758
   A33        2.17237   0.00005  -0.00545   0.01032   0.00470   2.17707
   A34        1.93195  -0.00004   0.02136  -0.00232   0.01842   1.95037
   A35        2.14953  -0.00003  -0.02631  -0.01550  -0.04112   2.10841
   A36        1.87364  -0.00003   0.00526   0.00210   0.00753   1.88117
   A37        3.20107  -0.00244   0.02824  -0.03046  -0.00255   3.19851
   A38        2.84339   0.00007  -0.02184   0.04557   0.02404   2.86743
   A39        2.87552  -0.00021  -0.01088   0.01622   0.00375   2.87928
   A40        2.98484  -0.00061   0.00737  -0.00618   0.00126   2.98610
   A41        3.05713  -0.00002   0.01703   0.00476   0.02203   3.07916
   A42        3.07570  -0.00045  -0.00120   0.00762   0.00581   3.08151
   A43        3.28766  -0.00197   0.00303  -0.01716  -0.01390   3.27376
   A44        3.09832  -0.00025  -0.00564  -0.01018  -0.01623   3.08209
   A45        3.00695   0.00014  -0.02617   0.00568  -0.02067   2.98627
   A46        2.89041  -0.00073  -0.01294  -0.00440  -0.01809   2.87232
   A47        3.27432  -0.00026   0.00468  -0.01132  -0.00656   3.26776
   A48        3.31007  -0.00048   0.02674  -0.01093   0.01633   3.32640
    D1       -0.07671   0.00103  -0.00041   0.02066   0.02025  -0.05647
    D2        3.01460   0.00072   0.00190   0.02200   0.02386   3.03846
    D3       -2.47039  -0.00023   0.00350   0.03070   0.03419  -2.43620
    D4        1.73094  -0.00013   0.00324   0.02934   0.03258   1.76352
    D5       -0.34220  -0.00008   0.00182   0.02844   0.03027  -0.31193
    D6        0.71666   0.00011   0.00134   0.02995   0.03128   0.74794
    D7       -1.36520   0.00021   0.00109   0.02858   0.02967  -1.33552
    D8        2.84485   0.00027  -0.00033   0.02769   0.02736   2.87221
    D9       -2.00626   0.00115  -0.01086  -0.01084  -0.02271  -2.02897
   D10        0.01740   0.00132   0.01404  -0.00737   0.00770   0.02510
   D11        2.58453  -0.00017  -0.01774   0.04605   0.02738   2.61191
   D12       -1.41527   0.00042   0.01683   0.03732   0.05459  -1.36068
   D13        0.87094   0.00017  -0.02033   0.04253   0.02236   0.89330
   D14        0.69274  -0.00063  -0.01900  -0.00714  -0.02682   0.66592
   D15        2.97613  -0.00004   0.01557  -0.01587   0.00039   2.97652
   D16       -1.02085  -0.00029  -0.02159  -0.01065  -0.03184  -1.05269
   D17        0.64645  -0.00044  -0.00824  -0.02072  -0.02971   0.61674
   D18       -1.69761  -0.00021   0.03607  -0.03567   0.00051  -1.69710
   D19        2.58588   0.00026   0.00245  -0.00476  -0.00240   2.58348
   D20        0.24182   0.00048   0.04677  -0.01971   0.02782   0.26965
   D21       -2.88989   0.00026  -0.00271  -0.02466  -0.02747  -2.91736
   D22       -0.88821   0.00039   0.00627  -0.01442  -0.00784  -0.89605
   D23        1.01171  -0.00028  -0.02717  -0.02422  -0.05098   0.96073
   D24        3.01339  -0.00015  -0.01819  -0.01399  -0.03135   2.98204
   D25       -1.35980  -0.00034  -0.03139  -0.01128  -0.04282  -1.40263
   D26        0.64188  -0.00021  -0.02241  -0.00105  -0.02319   0.61869
   D27        1.68899   0.00035  -0.01979  -0.08952  -0.11054   1.57845
   D28       -0.23795  -0.00012  -0.02941  -0.09820  -0.12755  -0.36550
   D29       -2.39124  -0.00022  -0.04396  -0.08634  -0.12891  -2.52015
   D30        2.63872  -0.00080  -0.00406  -0.00001  -0.00457   2.63414
   D31        0.70693  -0.00074  -0.02591   0.00206  -0.02390   0.68303
   D32       -1.30823  -0.00066  -0.03393  -0.00913  -0.04322  -1.35146
   D33        0.57187  -0.00026  -0.02749  -0.00516  -0.03331   0.53856
   D34       -1.35991  -0.00020  -0.04934  -0.00309  -0.05264  -1.41255
   D35        2.90811  -0.00012  -0.05735  -0.01429  -0.07197   2.83614
   D36       -2.27727   0.00053   0.00046   0.09525   0.09570  -2.18158
   D37       -0.22343   0.00033   0.03461   0.10238   0.13670  -0.08673
   D38       -1.36446   0.00004   0.02351  -0.01167   0.01084  -1.35362
   D39       -2.95110  -0.00017   0.01191  -0.02073  -0.00923  -2.96033
   D40        0.90919  -0.00014   0.02283   0.00511   0.02726   0.93645
   D41        0.84286  -0.00007  -0.02286  -0.00371  -0.02611   0.81674
   D42       -0.74378  -0.00028  -0.03446  -0.01278  -0.04618  -0.78997
   D43        3.11650  -0.00025  -0.02354   0.01306  -0.00969   3.10682
   D44       -0.60965  -0.00006   0.03525   0.08273   0.11842  -0.49123
   D45        1.59894   0.00010   0.04563   0.09738   0.14308   1.74202
   D46       -0.03362  -0.00006  -0.00891  -0.08388  -0.09294  -0.12656
   D47        1.68956  -0.00021  -0.00342  -0.07833  -0.08128   1.60828
   D48       -2.34435  -0.00033   0.00365  -0.09338  -0.09017  -2.43452
         Item               Value     Threshold  Converged?
 Maximum Force            0.004849     0.000015     NO 
 RMS     Force            0.000777     0.000010     NO 
 Maximum Displacement     0.235492     0.000060     NO 
 RMS     Displacement     0.064618     0.000040     NO 
 Predicted change in Energy=-4.902076D-04
 GradGradGradGradGradGradGradGradGradGradGradGradGradGradGradGradGradGrad

                          Input orientation:                          
 ---------------------------------------------------------------------
 Center     Atomic      Atomic             Coordinates (Angstroms)
 Number     Number       Type             X           Y           Z
 ---------------------------------------------------------------------
      1          6           0       -1.381624   -1.071434    0.805305
      2          8           0       -0.342257   -1.654239    1.034982
      3          8           0       -1.781134   -0.552743   -0.316959
      4          1           0       -1.078047   -0.632100   -1.051079
      5          6           0       -2.402833   -0.808863    1.940013
      6          9           0       -3.663317   -0.992947    1.535405
      7          9           0       -2.276145    0.472089    2.346053
      8          9           0       -2.173775   -1.599975    2.984523
      9          8           0        2.130606   -0.292098    0.657964
     10          1           0        1.429449   -0.916687    0.897453
     11          1           0        2.472215   -0.617847   -0.193014
     12          8           0        2.632806   -1.166128   -1.972455
     13          1           0        2.936511   -0.430424   -2.553875
     14          1           0        3.147424   -1.948338   -2.184488
     15          8           0       -0.102936   -0.564727   -2.222491
     16          1           0        0.079934    0.372266   -2.421664
     17          1           0        0.772536   -0.967747   -2.077556
     18          8           0        0.963531    2.091089    0.264714
     19          1           0        0.238234    2.181316    0.887383
     20          1           0        1.426734    1.242803    0.483188
     21          8           0        3.042966    1.080706   -3.377433
     22          1           0        2.981110    1.108555   -4.335238
     23          1           0        2.290673    1.605291   -3.035372
     24          8           0        0.703166    2.114080   -2.343247
     25          1           0        0.745937    2.209239   -1.350848
     26          1           0        0.237162    2.878167   -2.691332
 ---------------------------------------------------------------------
                    Distance matrix (angstroms):
                    1          2          3          4          5
     1  C    0.000000
     2  O    1.213547   0.000000
     3  O    1.299279   2.260842   0.000000
     4  H    1.931667   2.436760   1.019589   0.000000
     5  C    1.548990   2.404104   2.355001   3.276116   0.000000
     6  F    2.396941   3.423035   2.677246   3.674742   1.336568
     7  F    2.357230   3.159130   2.896023   3.767649   1.349725
     8  F    2.378202   2.675466   3.485778   4.292259   1.330160
     9  O    3.600672   2.848266   4.039818   3.651285   4.739490
    10  H    2.816837   1.924016   3.451825   3.188307   3.973026
    11  H    4.006802   3.240885   4.255653   3.652511   5.324696
    12  O    4.882681   4.258395   4.753922   3.860641   6.386916
    13  H    5.508292   5.012777   5.222541   4.291357   6.989051
    14  H    5.497282   4.757032   5.452159   4.568556   7.008228
    15  O    3.325560   3.443172   2.539201   1.525643   4.761887
    16  H    3.825409   4.029065   2.957871   2.056253   5.155912
    17  H    3.600285   3.376674   3.129403   2.142655   5.123385
    18  O    3.974110   4.040529   3.855046   3.648988   4.748553
    19  H    3.634702   3.882040   3.606018   3.661357   4.126068
    20  H    3.653263   3.438991   3.762265   3.484704   4.582276
    21  O    6.457864   6.197504   5.941936   5.032730   7.842348
    22  H    7.085972   6.893261   6.448678   5.503847   8.487762
    23  H    5.949911   5.841629   5.350374   4.504621   7.253385
    24  O    4.940368   5.167743   4.170076   3.519080   6.044596
    25  H    4.465237   4.669348   3.883756   3.389689   5.463832
    26  H    5.517816   5.896087   4.634901   4.091721   6.481753
                    6          7          8          9         10
     6  F    0.000000
     7  F    2.174334   0.000000
     8  F    2.164984   2.170616   0.000000
     9  O    5.901749   4.780490   5.064694   0.000000
    10  H    5.133133   4.214091   4.219712   0.969066   0.000000
    11  H    6.385365   5.493792   5.713716   0.973125   1.538111
    12  O    7.209455   6.740257   6.918315   2.816955   3.121964
    13  H    7.784367   7.210798   7.626056   3.314291   3.797282
    14  H    7.818988   7.469897   7.426654   3.443338   3.676153
    15  O    5.194369   5.164244   5.698518   3.655141   3.493727
    16  H    5.615526   5.319041   6.180275   3.759088   3.807772
    17  H    5.721094   5.562005   5.891104   3.127927   3.047101
    18  O    5.703828   4.177156   5.555539   2.682591   3.108723
    19  H    5.071289   3.372132   4.951156   3.122737   3.319144
    20  H    5.658123   4.216109   5.225106   1.697618   2.198868
    21  O    8.567978   7.837196   8.653030   4.359062   4.986749
    22  H    9.112034   8.525460   9.353495   5.255212   5.821539
    23  H    7.943100   7.148406   8.151329   4.155291   4.750705
    24  O    6.615416   5.793268   7.103248   4.102992   4.496129
    25  H    6.166521   5.081117   6.467633   3.494184   3.910686
    26  H    6.932861   6.122186   7.621135   4.985328   5.357410
                   11         12         13         14         15
    11  H    0.000000
    12  O    1.868906   0.000000
    13  H    2.413371   0.985670   0.000000
    14  H    2.488389   0.960022   1.576386   0.000000
    15  O    3.279177   2.812203   3.060408   3.532798   0.000000
    16  H    3.416170   3.014233   2.970156   3.853693   0.975227
    17  H    2.561804   1.873768   2.279997   2.571593   0.974619
    18  O    3.134323   4.289623   4.265574   5.204320   3.791688
    19  H    3.740754   5.011789   5.093539   5.912175   4.162747
    20  H    2.238817   3.645235   3.781913   4.501183   3.595518
    21  O    3.653952   2.681503   1.724267   3.257167   3.733369
    22  H    4.516354   3.298218   2.354506   3.741387   4.095719
    23  H    3.613074   2.987911   2.189311   3.753173   3.331534
    24  O    3.900829   3.823710   3.392152   4.743716   2.800070
    25  H    3.508993   3.916602   3.635067   4.873145   3.029066
    26  H    4.843467   4.755230   4.272254   5.658769   3.491275
                   16         17         18         19         20
    16  H    0.000000
    17  H    1.547172   0.000000
    18  O    3.309339   3.857355   0.000000
    19  H    3.774587   4.358089   0.960163   0.000000
    20  H    3.318112   3.445565   0.990897   1.567390   0.000000
    21  O    3.192952   3.322754   4.313949   5.221735   4.188421
    22  H    3.552564   3.779677   5.118159   5.995828   5.064714
    23  H    2.604680   3.137304   3.589969   4.464562   3.641161
    24  O    1.851616   3.094036   2.621026   3.264606   3.044899
    25  H    2.228156   3.259149   1.634425   2.295260   2.182011
    26  H    2.525269   3.931208   3.144091   3.645929   3.763917
                   21         22         23         24         25
    21  O    0.000000
    22  H    0.960204   0.000000
    23  H    0.978846   1.553416   0.000000
    24  O    2.758997   3.188752   1.805016   0.000000
    25  H    3.264502   3.887684   2.364019   0.997868   0.000000
    26  H    3.402078   3.655572   2.440386   0.960287   1.582155
                   26
    26  H    0.000000
 Stoichiometry    C2H13F3O8
 Framework group  C1[X(C2H13F3O8)]
 Deg. of freedom    72
 Full point group                 C1      NOp   1
 Largest Abelian subgroup         C1      NOp   1
 Largest concise Abelian subgroup C1      NOp   1
                         Standard orientation:                         
 ---------------------------------------------------------------------
 Center     Atomic      Atomic             Coordinates (Angstroms)
 Number     Number       Type             X           Y           Z
 ---------------------------------------------------------------------
      1          6           0        1.655804    0.405751   -0.431452
      2          8           0        1.214893    1.437169    0.031659
      3          8           0        1.064370   -0.436634   -1.224371
      4          1           0        0.096958   -0.175641   -1.412939
      5          6           0        3.071674   -0.088113   -0.043145
      6          9           0        3.733714   -0.591623   -1.089374
      7          9           0        2.949468   -1.062049    0.883285
      8          9           0        3.796023    0.896042    0.482290
      9          8           0       -1.103994    1.342781    1.682863
     10          1           0       -0.301287    1.600232    1.204879
     11          1           0       -1.836122    1.626694    1.108098
     12          8           0       -3.008195    1.847124   -0.330814
     13          1           0       -3.785557    1.244979   -0.262434
     14          1           0       -3.326940    2.724638   -0.554449
     15          8           0       -1.389296    0.004529   -1.706495
     16          1           0       -1.873843   -0.757481   -1.338226
     17          1           0       -1.813977    0.788319   -1.312538
     18          8           0       -1.109917   -1.335799    1.829374
     19          1           0       -0.203902   -1.637145    1.930566
     20          1           0       -1.089047   -0.345575    1.859320
     21          8           0       -4.769806   -0.164676   -0.131197
     22          1           0       -5.372835   -0.394578   -0.842178
     23          1           0       -4.135421   -0.906187   -0.054673
     24          8           0       -2.674505   -1.958972   -0.178983
     25          1           0       -2.064118   -1.837985    0.601100
     26          1           0       -2.760014   -2.901615   -0.341043
 ---------------------------------------------------------------------
 Rotational constants (GHZ):           0.9728286           0.2650681           0.2578282
 Standard basis: 6-31++G(d,p) (6D, 7F)
 There are   325 symmetry adapted cartesian basis functions of A   symmetry.
 There are   325 symmetry adapted basis functions of A   symmetry.
   325 basis functions,   520 primitive gaussians,   325 cartesian basis functions
    58 alpha electrons       58 beta electrons
       nuclear repulsion energy       990.9475206700 Hartrees.
 NAtoms=   26 NActive=   26 NUniq=   26 SFac= 1.00D+00 NAtFMM=   60 NAOKFM=F Big=F
 Integral buffers will be    131072 words long.
 Raffenetti 2 integral format.
 Two-electron integral symmetry is turned on.
 Nuclear repulsion after empirical dispersion term =      990.9334190949 Hartrees.
 One-electron integrals computed using PRISM.
 NBasis=   325 RedAO= T EigKep=  4.87D-05  NBF=   325
 NBsUse=   325 1.00D-06 EigRej= -1.00D+00 NBFU=   325
 Initial guess from the checkpoint file:  "/local_scratch/slurm.5787642/Gau-532091.chk"
 B after Tr=    -0.000000   -0.000000   -0.000000
         Rot=    0.999320   -0.036584    0.002362    0.004071 Ang=  -4.23 deg.
 ExpMin= 3.60D-02 ExpMax= 7.00D+03 ExpMxC= 1.05D+03 IAcc=3 IRadAn=         5 AccDes= 0.00D+00
 Harris functional with IExCor= 4639 and IRadAn=       5 diagonalized for initial guess.
 HarFok:  IExCor= 4639 AccDes= 0.00D+00 IRadAn=         5 IDoV= 1 UseB2=F ITyADJ=14
 ICtDFT=  3500011 ScaDFX=  1.000000  1.000000  1.000000  1.000000
 FoFCou: FMM=F IPFlag=           0 FMFlag=      100000 FMFlg1=           0
         NFxFlg=           0 DoJE=T BraDBF=F KetDBF=T FulRan=T
         wScrn=  0.000000 ICntrl=       500 IOpCl=  0 I1Cent=   200000004 NGrid=           0
         NMat0=    1 NMatS0=      1 NMatT0=    0 NMatD0=    1 NMtDS0=    0 NMtDT0=    0
 Petite list used in FoFCou.
 Requested convergence on RMS density matrix=1.00D-10 within 128 cycles.
 Requested convergence on MAX density matrix=1.00D-08.
 Requested convergence on             energy=1.00D-08.
 No special actions if energy rises.
 SCF Done:  E(RwB97XD) =  -985.246776942     A.U. after   16 cycles
            NFock= 16  Conv=0.31D-10     -V/T= 2.0083
 Calling FoFJK, ICntrl=      2127 FMM=F ISym2X=0 I1Cent= 0 IOpClX= 0 NMat=1 NMatS=1 NMatT=0.
 ***** Axes restored to original set *****
 -------------------------------------------------------------------
 Center     Atomic                   Forces (Hartrees/Bohr)
 Number     Number              X              Y              Z
 -------------------------------------------------------------------
      1        6           0.000855913   -0.000234409   -0.000901057
      2        8          -0.001392958    0.000785479   -0.000134503
      3        8          -0.001869946   -0.000461624    0.003829580
      4        1           0.002349500   -0.000158762   -0.002983695
      5        6           0.000010200   -0.000459218   -0.000193093
      6        9           0.000204521    0.000201655    0.000310993
      7        9          -0.000254770   -0.000186731    0.000175383
      8        9          -0.000210390    0.000316084    0.000049417
      9        8          -0.000275016   -0.000570568   -0.000399724
     10        1           0.000035069    0.000159792    0.000156484
     11        1           0.000159271    0.000560796    0.000148453
     12        8           0.000050990   -0.000196807    0.000471398
     13        1          -0.000067062    0.000127878    0.000126238
     14        1          -0.000089425    0.000179021   -0.000066318
     15        8           0.000350963    0.000273847    0.000957492
     16        1          -0.000190082    0.000647242   -0.000179698
     17        1          -0.000007437   -0.000907198   -0.001169042
     18        8          -0.000107382   -0.000433680    0.000376512
     19        1          -0.000121647    0.000286083    0.000044073
     20        1           0.000321212    0.000331055   -0.000456824
     21        8           0.000056393    0.000048910    0.000381678
     22        1           0.000211352    0.000035744    0.000044107
     23        1          -0.000325943   -0.000204475   -0.000722759
     24        8          -0.000118022   -0.000110640    0.000342852
     25        1           0.000460832    0.000022811   -0.000648033
     26        1          -0.000036135   -0.000052286    0.000440087
 -------------------------------------------------------------------
 Cartesian Forces:  Max     0.003829580 RMS     0.000763921

 GradGradGradGradGradGradGradGradGradGradGradGradGradGradGradGradGradGrad
 Berny optimization.
 Using GEDIIS/GDIIS optimizer.
 FormGI is forming the generalized inverse of G from B-inverse, IUseBI=4.
 Internal  Forces:  Max     0.004087691 RMS     0.000479160
 Search for a local minimum.
 Step number   4 out of a maximum of  156
 All quantities printed in internal units (Hartrees-Bohrs-Radians)
 Mixed Optimization -- En-DIIS/RFO-DIIS
 Swapping is turned off.
 Update second derivatives using D2CorX and points    3    4
 DE= -4.11D-04 DEPred=-4.90D-04 R= 8.38D-01
 TightC=F SS=  1.41D+00  RLast= 4.46D-01 DXNew= 1.4270D+00 1.3384D+00
 Trust test= 8.38D-01 RLast= 4.46D-01 DXMaxT set to 1.34D+00
 ITU=  1  1  1  0
     Eigenvalues ---    0.00030   0.00036   0.00065   0.00086   0.00138
     Eigenvalues ---    0.00157   0.00306   0.00334   0.00399   0.00426
     Eigenvalues ---    0.00620   0.00647   0.00731   0.00844   0.00923
     Eigenvalues ---    0.01144   0.01226   0.01301   0.01402   0.01487
     Eigenvalues ---    0.01564   0.01701   0.01750   0.01830   0.01935
     Eigenvalues ---    0.02022   0.02262   0.02369   0.02470   0.02511
     Eigenvalues ---    0.02672   0.02945   0.02981   0.03344   0.03490
     Eigenvalues ---    0.04564   0.04732   0.05201   0.05447   0.05619
     Eigenvalues ---    0.05934   0.06657   0.07524   0.08769   0.10920
     Eigenvalues ---    0.11712   0.13936   0.19641   0.21144   0.22275
     Eigenvalues ---    0.23618   0.28384   0.34202   0.36225   0.37594
     Eigenvalues ---    0.39168   0.42372   0.43343   0.45152   0.46083
     Eigenvalues ---    0.47499   0.49502   0.51180   0.54087   0.55462
     Eigenvalues ---    0.57193   0.57225   0.57510   0.57600   0.60565
     Eigenvalues ---    0.79332   0.95493
 En-DIIS/RFO-DIIS/Sim-DIIS IScMMF=       -3 using points:     4    3    2
 RFO step:  Lambda=-3.42837866D-04.
 DidBck=F Rises=F RFO-DIIS coefs:    1.80323   -0.64993   -0.15330
 Iteration  1 RMS(Cart)=  0.08666164 RMS(Int)=  0.00327996
 Iteration  2 RMS(Cart)=  0.00425831 RMS(Int)=  0.00079866
 Iteration  3 RMS(Cart)=  0.00002711 RMS(Int)=  0.00079815
 Iteration  4 RMS(Cart)=  0.00000001 RMS(Int)=  0.00079815
 Variable       Old X    -DE/DX   Delta X   Delta X   Delta X     New X
                                 (Linear)    (Quad)   (Total)
    R1        2.29327  -0.00160  -0.00130   0.00004  -0.00125   2.29202
    R2        2.45528  -0.00100   0.00601  -0.00945  -0.00344   2.45184
    R3        2.92717   0.00039  -0.00088   0.00404   0.00316   2.93033
    R4        1.92674   0.00409  -0.03378   0.04165   0.00784   1.93458
    R5        2.88305   0.00033   0.07377  -0.08568  -0.01195   2.87110
    R6        2.52575  -0.00031   0.00089   0.00056   0.00145   2.52720
    R7        2.55061  -0.00015  -0.00296  -0.00186  -0.00482   2.54579
    R8        2.51364  -0.00019   0.00001   0.00080   0.00080   2.51444
    R9        1.83127  -0.00009  -0.00024   0.00149   0.00125   1.83252
   R10        1.83894  -0.00033   0.00021  -0.00238  -0.00205   1.83689
   R11        3.20803   0.00004   0.01449  -0.02945  -0.01484   3.19320
   R12        3.53172  -0.00007   0.02265  -0.01277   0.00992   3.54164
   R13        1.86265  -0.00004  -0.00183   0.00150  -0.00003   1.86262
   R14        1.81418  -0.00018  -0.00015  -0.00035  -0.00050   1.81368
   R15        3.54091   0.00004   0.04240  -0.04798  -0.00578   3.53513
   R16        3.25839  -0.00007   0.01212  -0.01139   0.00091   3.25931
   R17        1.84291   0.00054  -0.00412   0.00606   0.00194   1.84485
   R18        1.84176   0.00016  -0.00305   0.00190  -0.00131   1.84045
   R19        3.49905  -0.00008   0.05131  -0.06787  -0.01644   3.48261
   R20        1.81445   0.00015   0.00039  -0.00095  -0.00057   1.81388
   R21        1.87252  -0.00020  -0.00059   0.00154   0.00111   1.87364
   R22        3.08862  -0.00000   0.01591  -0.00948   0.00651   3.09513
   R23        1.81452  -0.00006  -0.00027  -0.00048  -0.00075   1.81377
   R24        1.84975  -0.00008   0.00012  -0.00141  -0.00160   1.84815
   R25        3.41099   0.00003  -0.00575   0.00399  -0.00212   3.40886
   R26        1.88570  -0.00061  -0.00094  -0.00068  -0.00153   1.88417
   R27        1.81468  -0.00018  -0.00005  -0.00016  -0.00021   1.81447
    A1        2.23769   0.00014  -0.00349   0.00674   0.00323   2.24092
    A2        2.10298  -0.00023   0.00588  -0.00760  -0.00174   2.10124
    A3        1.94159   0.00009  -0.00224   0.00090  -0.00132   1.94027
    A4        1.95931   0.00127  -0.01124   0.03214   0.02081   1.98012
    A5        1.95696   0.00030  -0.00348   0.00138  -0.00211   1.95485
    A6        1.89586   0.00039   0.00244   0.00127   0.00372   1.89957
    A7        1.94002   0.00042  -0.00217   0.00266   0.00048   1.94049
    A8        1.88630  -0.00042   0.00155  -0.00156  -0.00001   1.88630
    A9        1.89462  -0.00030   0.00017  -0.00247  -0.00231   1.89231
   A10        1.88815  -0.00044   0.00179  -0.00149   0.00030   1.88845
   A11        1.82798   0.00018   0.00161   0.00761   0.00859   1.83657
   A12        1.88409   0.00007   0.03474  -0.02069   0.01358   1.89767
   A13        1.93711  -0.00004   0.00900   0.01160   0.01945   1.95656
   A14        1.94888  -0.00036   0.02162  -0.03766  -0.01651   1.93237
   A15        2.08907   0.00026   0.00898   0.01731   0.02550   2.11457
   A16        1.50779   0.00011  -0.02709   0.00265  -0.02447   1.48332
   A17        1.88884  -0.00002   0.00492  -0.00511  -0.00029   1.88855
   A18        1.76582   0.00007   0.01403  -0.00656   0.00662   1.77244
   A19        2.22190  -0.00012  -0.02060   0.02229   0.00203   2.22393
   A20        1.89557   0.00058   0.02847  -0.01005   0.01725   1.91281
   A21        2.02827  -0.00004   0.02347   0.00831   0.03185   2.06013
   A22        1.83303  -0.00010  -0.00199   0.00478  -0.00030   1.83273
   A23        2.80511  -0.00008   0.00214   0.00049   0.00040   2.80551
   A24        1.86562   0.00027  -0.00395   0.00910   0.00392   1.86954
   A25        2.13372   0.00002  -0.02656   0.04073   0.01340   2.14712
   A26        1.91990  -0.00026  -0.01437  -0.01153  -0.02741   1.89249
   A27        2.09194   0.00006   0.01538   0.02031   0.03598   2.12792
   A28        1.82897  -0.00015   0.00653   0.00367   0.00674   1.83572
   A29        1.85827   0.00009   0.00430   0.00093   0.00508   1.86334
   A30        2.86138   0.00019   0.01408  -0.00493   0.00591   2.86729
   A31        1.58543  -0.00001   0.01898   0.00072   0.01890   1.60433
   A32        1.71758   0.00022   0.00287   0.00193   0.00481   1.72239
   A33        2.17707  -0.00002   0.00156  -0.02156  -0.02046   2.15661
   A34        1.95037  -0.00012   0.02346  -0.03483  -0.01265   1.93772
   A35        2.10841   0.00012  -0.04370   0.05292   0.01069   2.11911
   A36        1.88117  -0.00015   0.00818  -0.01077  -0.00244   1.87873
   A37        3.19851   0.00084   0.00941   0.03620   0.04520   3.24371
   A38        2.86743   0.00000   0.01045  -0.02917  -0.01819   2.84924
   A39        2.87928   0.00006  -0.00140   0.01020   0.00668   2.88596
   A40        2.98610   0.00067   0.00400   0.02747   0.03168   3.01778
   A41        3.07916  -0.00012   0.02461  -0.02064   0.00462   3.08378
   A42        3.08151  -0.00011   0.00418  -0.02177  -0.01800   3.06351
   A43        3.27376  -0.00040  -0.00994   0.00265  -0.00697   3.26679
   A44        3.08209   0.00002  -0.01533   0.00624  -0.01029   3.07180
   A45        2.98627   0.00011  -0.02723   0.02907   0.00126   2.98753
   A46        2.87232  -0.00024  -0.01978   0.01978  -0.00096   2.87136
   A47        3.26776  -0.00017  -0.00337   0.00031  -0.00221   3.26555
   A48        3.32640  -0.00012   0.02397  -0.02674  -0.00192   3.32448
    D1       -0.05647   0.00020   0.01610   0.03302   0.04910  -0.00736
    D2        3.03846   0.00027   0.01993   0.03356   0.05346   3.09192
    D3       -2.43620  -0.00002   0.02888  -0.00574   0.02313  -2.41307
    D4        1.76352   0.00005   0.02749  -0.00548   0.02200   1.78553
    D5       -0.31193   0.00010   0.02505  -0.00605   0.01900  -0.29293
    D6        0.74794  -0.00010   0.02567  -0.00665   0.01902   0.76696
    D7       -1.33552  -0.00002   0.02428  -0.00639   0.01790  -1.31763
    D8        2.87221   0.00002   0.02184  -0.00696   0.01490   2.88711
    D9       -2.02897  -0.00034  -0.02265   0.01299  -0.01081  -2.03978
   D10        0.02510   0.00023   0.01188   0.02485   0.03790   0.06300
   D11        2.61191   0.00005   0.01479  -0.04838  -0.03415   2.57777
   D12       -1.36068  -0.00010   0.05068  -0.07234  -0.02129  -1.38197
   D13        0.89330  -0.00010   0.00971  -0.04189  -0.03181   0.86150
   D14        0.66592  -0.00007  -0.02925  -0.02402  -0.05353   0.61240
   D15        2.97652  -0.00022   0.00663  -0.04797  -0.04067   2.93585
   D16       -1.05269  -0.00022  -0.03433  -0.01753  -0.05119  -1.10387
   D17        0.61674  -0.00011  -0.02721   0.07703   0.04932   0.66605
   D18       -1.69710  -0.00011   0.01505   0.03173   0.04682  -1.65028
   D19        2.58348   0.00012  -0.00093   0.07769   0.07738   2.66087
   D20        0.26965   0.00012   0.04133   0.03240   0.07489   0.34454
   D21       -2.91736  -0.00012  -0.02317  -0.04706  -0.06997  -2.98733
   D22       -0.89605  -0.00008  -0.00375  -0.02955  -0.03240  -0.92845
   D23        0.96073  -0.00011  -0.05198  -0.02976  -0.08178   0.87895
   D24        2.98204  -0.00007  -0.03256  -0.01226  -0.04421   2.93783
   D25       -1.40263   0.00003  -0.04713  -0.04490  -0.09252  -1.49514
   D26        0.61869   0.00007  -0.02772  -0.02740  -0.05495   0.56374
   D27        1.57845  -0.00060  -0.09682  -0.06225  -0.16021   1.41824
   D28       -0.36550  -0.00026  -0.11439  -0.02430  -0.13878  -0.50428
   D29       -2.52015  -0.00021  -0.12138  -0.02649  -0.14684  -2.66699
   D30        2.63414   0.00019  -0.00532  -0.00574  -0.01180   2.62234
   D31        0.68303   0.00031  -0.02971   0.02889  -0.00065   0.68239
   D32       -1.35146   0.00026  -0.04849   0.05116   0.00236  -1.34910
   D33        0.53856   0.00001  -0.03791  -0.02161  -0.06060   0.47795
   D34       -1.41255   0.00013  -0.06231   0.01301  -0.04945  -1.46200
   D35        2.83614   0.00007  -0.08108   0.03529  -0.04645   2.78969
   D36       -2.18158  -0.00059   0.07705   0.04690   0.12384  -2.05774
   D37       -0.08673   0.00004   0.12385   0.04261   0.16567   0.07895
   D38       -1.35362  -0.00006   0.01824  -0.04782  -0.03024  -1.38386
   D39       -2.96033  -0.00009  -0.00259  -0.04579  -0.04823  -3.00856
   D40        0.93645  -0.00006   0.03116  -0.08845  -0.05753   0.87892
   D41        0.81674   0.00006  -0.03025  -0.01545  -0.04525   0.77149
   D42       -0.78997   0.00003  -0.05108  -0.01342  -0.06324  -0.85321
   D43        3.10682   0.00006  -0.01733  -0.05607  -0.07254   3.03427
   D44       -0.49123   0.00009   0.10942   0.08094   0.19052  -0.30072
   D45        1.74202   0.00012   0.13344   0.10769   0.24077   1.98278
   D46       -0.12656  -0.00009  -0.07827  -0.05520  -0.13388  -0.26044
   D47        1.60828   0.00013  -0.06667  -0.05563  -0.12226   1.48602
   D48       -2.43452  -0.00012  -0.07095  -0.05761  -0.12918  -2.56370
         Item               Value     Threshold  Converged?
 Maximum Force            0.004088     0.000015     NO 
 RMS     Force            0.000479     0.000010     NO 
 Maximum Displacement     0.379350     0.000060     NO 
 RMS     Displacement     0.087316     0.000040     NO 
 Predicted change in Energy=-2.232102D-04
 GradGradGradGradGradGradGradGradGradGradGradGradGradGradGradGradGradGrad

                          Input orientation:                          
 ---------------------------------------------------------------------
 Center     Atomic      Atomic             Coordinates (Angstroms)
 Number     Number       Type             X           Y           Z
 ---------------------------------------------------------------------
      1          6           0       -1.399177   -1.073691    0.891563
      2          8           0       -0.349503   -1.613049    1.171500
      3          8           0       -1.760514   -0.552200   -0.240196
      4          1           0       -1.041616   -0.616075   -0.966242
      5          6           0       -2.496660   -0.885307    1.970728
      6          9           0       -3.718494   -1.146113    1.493686
      7          9           0       -2.476889    0.393970    2.392550
      8          9           0       -2.278425   -1.672623    3.020948
      9          8           0        2.109131   -0.274062    0.599916
     10          1           0        1.384311   -0.875856    0.829803
     11          1           0        2.466919   -0.613558   -0.237692
     12          8           0        2.627124   -1.185078   -2.015374
     13          1           0        2.932995   -0.447054   -2.592677
     14          1           0        3.130333   -1.970581   -2.240985
     15          8           0       -0.103573   -0.544234   -2.159240
     16          1           0        0.085511    0.389760   -2.371304
     17          1           0        0.770326   -0.966893   -2.080549
     18          8           0        1.066846    2.162830    0.232374
     19          1           0        0.372839    2.302883    0.880506
     20          1           0        1.486475    1.288483    0.438470
     21          8           0        3.065514    1.072729   -3.397325
     22          1           0        3.073045    1.141151   -4.354660
     23          1           0        2.301549    1.596295   -3.083139
     24          8           0        0.729144    2.116626   -2.368414
     25          1           0        0.809427    2.245738   -1.383017
     26          1           0        0.242290    2.865213   -2.721300
 ---------------------------------------------------------------------
                    Distance matrix (angstroms):
                    1          2          3          4          5
     1  C    0.000000
     2  O    1.212884   0.000000
     3  O    1.297457   2.260362   0.000000
     4  H    1.946458   2.458235   1.023737   0.000000
     5  C    1.550663   2.403883   2.353944   3.288682   0.000000
     6  F    2.397297   3.416421   2.681933   3.673943   1.337336
     7  F    2.359757   3.169362   2.887868   3.789681   1.347173
     8  F    2.380353   2.672966   3.486924   4.306236   1.330585
     9  O    3.610082   2.857355   3.969547   3.535114   4.844178
    10  H    2.791193   1.914764   3.337600   3.029585   4.045211
    11  H    4.053842   3.304094   4.227879   3.583379   5.439493
    12  O    4.967271   4.381739   4.775265   3.857991   6.498617
    13  H    5.594668   5.128681   5.251119   4.297836   7.106186
    14  H    5.579760   4.886936   5.471319   4.567801   7.111918
    15  O    3.356532   3.506662   2.535398   1.519319   4.785376
    16  H    3.871987   4.092914   2.972662   2.063085   5.210244
    17  H    3.681249   3.499623   3.156583   2.155896   5.205064
    18  O    4.121998   4.140684   3.948250   3.688443   5.001159
    19  H    3.813320   3.992615   3.736130   3.732490   4.425739
    20  H    3.756613   3.510988   3.793632   3.462919   4.789420
    21  O    6.552491   6.304753   5.991528   5.062682   7.974188
    22  H    7.240798   7.059597   6.569593   5.612456   8.668257
    23  H    6.051649   5.952304   5.403584   4.533497   7.397481
    24  O    5.033420   5.254041   4.224967   3.545326   6.184300
    25  H    4.590234   4.770630   3.967253   3.433663   5.655197
    26  H    5.591256   5.963132   4.673951   4.104633   6.601770
                    6          7          8          9         10
     6  F    0.000000
     7  F    2.172877   0.000000
     8  F    2.164149   2.169119   0.000000
     9  O    5.959909   4.969042   5.202693   0.000000
    10  H    5.152902   4.354710   4.341842   0.969726   0.000000
    11  H    6.445201   5.689861   5.853088   0.972038   1.542850
    12  O    7.251337   6.926336   7.047457   2.817447   3.120134
    13  H    7.837688   7.404502   7.757171   3.301716   3.780961
    14  H    7.844357   7.648639   7.551912   3.462910   3.698209
    15  O    5.174338   5.218395   5.730409   3.547111   3.355317
    16  H    5.636267   5.409271   6.238429   3.655660   3.679097
    17  H    5.740799   5.692536   5.984831   3.075274   2.975805
    18  O    5.953108   4.511462   5.803248   2.675797   3.113088
    19  H    5.386146   3.748490   5.235966   3.119950   3.336169
    20  H    5.842298   4.508529   5.441674   1.689767   2.201804
    21  O    8.652631   8.043731   8.791409   4.325096   4.948944
    22  H    9.249851   8.768403   9.537041   5.242117   5.813674
    23  H    8.044193   7.366290   8.301920   4.135234   4.718472
    24  O    6.733704   5.992743   7.242176   4.053485   4.428633
    25  H    6.346821   5.337024   6.654569   3.459862   3.869291
    26  H    7.038796   6.297018   7.740760   4.936661   5.283005
                   11         12         13         14         15
    11  H    0.000000
    12  O    1.874153   0.000000
    13  H    2.406429   0.985655   0.000000
    14  H    2.508946   0.959757   1.575996   0.000000
    15  O    3.210075   2.808574   3.068886   3.535434   0.000000
    16  H    3.351127   3.011079   2.976144   3.854754   0.976253
    17  H    2.529702   1.870709   2.282465   2.569584   0.973927
    18  O    3.144756   4.323808   4.274917   5.240282   3.797090
    19  H    3.760474   5.062982   5.116596   5.967409   4.192028
    20  H    2.244153   3.666188   3.780524   4.528050   3.554603
    21  O    3.631138   2.683220   1.724750   3.256234   3.767034
    22  H    4.516173   3.329031   2.376257   3.762151   4.213229
    23  H    3.606573   2.997025   2.194210   3.757487   3.349637
    24  O    3.874757   3.824685   3.388172   4.742067   2.795952
    25  H    3.497802   3.933751   3.636475   4.888768   3.036451
    26  H    4.818623   4.752959   4.269374   5.652999   3.472731
                   16         17         18         19         20
    16  H    0.000000
    17  H    1.547262   0.000000
    18  O    3.299384   3.902909   0.000000
    19  H    3.783764   4.429140   0.959863   0.000000
    20  H    3.265768   3.456161   0.991487   1.569901   0.000000
    21  O    3.224839   3.340936   4.284589   5.202271   4.153702
    22  H    3.663830   3.862376   5.109749   6.003974   5.051041
    23  H    2.621691   3.149566   3.583026   4.464266   3.627786
    24  O    1.842916   3.097201   2.623028   3.273703   3.022908
    25  H    2.223830   3.287717   1.637872   2.305951   2.166229
    26  H    2.504984   3.921023   3.146017   3.647776   3.744092
                   21         22         23         24         25
    21  O    0.000000
    22  H    0.959807   0.000000
    23  H    0.977997   1.555355   0.000000
    24  O    2.758079   3.223445   1.803893   0.000000
    25  H    3.243966   3.895477   2.353427   0.997057   0.000000
    26  H    3.411833   3.695055   2.445736   0.960176   1.579999
                   26
    26  H    0.000000
 Stoichiometry    C2H13F3O8
 Framework group  C1[X(C2H13F3O8)]
 Deg. of freedom    72
 Full point group                 C1      NOp   1
 Largest Abelian subgroup         C1      NOp   1
 Largest concise Abelian subgroup C1      NOp   1
                         Standard orientation:                         
 ---------------------------------------------------------------------
 Center     Atomic      Atomic             Coordinates (Angstroms)
 Number     Number       Type             X           Y           Z
 ---------------------------------------------------------------------
      1          6           0        1.705442    0.417859   -0.323698
      2          8           0        1.281477    1.393291    0.259289
      3          8           0        1.083662   -0.353949   -1.161013
      4          1           0        0.110836   -0.079374   -1.323044
      5          6           0        3.148624   -0.086042   -0.063191
      6          9           0        3.763651   -0.450815   -1.193301
      7          9           0        3.094558   -1.159774    0.748628
      8          9           0        3.884102    0.848989    0.532833
      9          8           0       -1.170791    1.199896    1.713062
     10          1           0       -0.355706    1.449275    1.250662
     11          1           0       -1.892938    1.547220    1.162855
     12          8           0       -3.038434    1.890115   -0.280306
     13          1           0       -3.820322    1.290511   -0.254959
     14          1           0       -3.348103    2.778903   -0.468175
     15          8           0       -1.359487    0.108265   -1.656617
     16          1           0       -1.866203   -0.668308   -1.351261
     17          1           0       -1.821016    0.876424   -1.275230
     18          8           0       -1.282733   -1.472302    1.795021
     19          1           0       -0.397987   -1.814114    1.942421
     20          1           0       -1.225865   -0.483750    1.845792
     21          8           0       -4.824440   -0.110522   -0.194846
     22          1           0       -5.479300   -0.294989   -0.871869
     23          1           0       -4.206340   -0.868387   -0.186363
     24          8           0       -2.750337   -1.923357   -0.331704
     25          1           0       -2.188339   -1.872582    0.490308
     26          1           0       -2.825244   -2.848824   -0.576322
 ---------------------------------------------------------------------
 Rotational constants (GHZ):           0.9829451           0.2555659           0.2487627
 Standard basis: 6-31++G(d,p) (6D, 7F)
 There are   325 symmetry adapted cartesian basis functions of A   symmetry.
 There are   325 symmetry adapted basis functions of A   symmetry.
   325 basis functions,   520 primitive gaussians,   325 cartesian basis functions
    58 alpha electrons       58 beta electrons
       nuclear repulsion energy       984.9209420224 Hartrees.
 NAtoms=   26 NActive=   26 NUniq=   26 SFac= 1.00D+00 NAtFMM=   60 NAOKFM=F Big=F
 Integral buffers will be    131072 words long.
 Raffenetti 2 integral format.
 Two-electron integral symmetry is turned on.
 Nuclear repulsion after empirical dispersion term =      984.9070689416 Hartrees.
 One-electron integrals computed using PRISM.
 NBasis=   325 RedAO= T EigKep=  5.20D-05  NBF=   325
 NBsUse=   325 1.00D-06 EigRej= -1.00D+00 NBFU=   325
 Initial guess from the checkpoint file:  "/local_scratch/slurm.5787642/Gau-532091.chk"
 B after Tr=     0.000000   -0.000000    0.000000
         Rot=    0.999323   -0.036570    0.003263    0.002451 Ang=  -4.22 deg.
 ExpMin= 3.60D-02 ExpMax= 7.00D+03 ExpMxC= 1.05D+03 IAcc=3 IRadAn=         5 AccDes= 0.00D+00
 Harris functional with IExCor= 4639 and IRadAn=       5 diagonalized for initial guess.
 HarFok:  IExCor= 4639 AccDes= 0.00D+00 IRadAn=         5 IDoV= 1 UseB2=F ITyADJ=14
 ICtDFT=  3500011 ScaDFX=  1.000000  1.000000  1.000000  1.000000
 FoFCou: FMM=F IPFlag=           0 FMFlag=      100000 FMFlg1=           0
         NFxFlg=           0 DoJE=T BraDBF=F KetDBF=T FulRan=T
         wScrn=  0.000000 ICntrl=       500 IOpCl=  0 I1Cent=   200000004 NGrid=           0
         NMat0=    1 NMatS0=      1 NMatT0=    0 NMatD0=    1 NMtDS0=    0 NMtDT0=    0
 Petite list used in FoFCou.
 Requested convergence on RMS density matrix=1.00D-10 within 128 cycles.
 Requested convergence on MAX density matrix=1.00D-08.
 Requested convergence on             energy=1.00D-08.
 No special actions if energy rises.
 SCF Done:  E(RwB97XD) =  -985.247014442     A.U. after   16 cycles
            NFock= 16  Conv=0.45D-10     -V/T= 2.0083
 Calling FoFJK, ICntrl=      2127 FMM=F ISym2X=0 I1Cent= 0 IOpClX= 0 NMat=1 NMatS=1 NMatT=0.
 ***** Axes restored to original set *****
 -------------------------------------------------------------------
 Center     Atomic                   Forces (Hartrees/Bohr)
 Number     Number              X              Y              Z
 -------------------------------------------------------------------
      1        6          -0.000266882   -0.000010240    0.000127689
      2        8           0.000700856    0.000202576   -0.000250453
      3        8          -0.001466855   -0.000019065    0.000767431
      4        1           0.000908815    0.000018225   -0.000899340
      5        6           0.000059781   -0.001019857   -0.000486225
      6        9           0.000195526    0.000149917    0.000031012
      7        9          -0.000196628    0.000669764    0.000363153
      8        9           0.000064423    0.000183067   -0.000061982
      9        8          -0.000335933   -0.000007680   -0.000127312
     10        1          -0.000091572   -0.000392244    0.000618195
     11        1           0.000042376    0.000066089   -0.000143010
     12        8          -0.000215046    0.000235009    0.000090567
     13        1           0.000095697   -0.000128602    0.000082571
     14        1           0.000110754    0.000021804   -0.000037530
     15        8           0.000231116    0.000963436    0.000284708
     16        1          -0.000433442    0.000107451    0.000085605
     17        1           0.000381180   -0.001039995   -0.000376019
     18        8           0.000348490   -0.000375935   -0.000461554
     19        1          -0.000064280    0.000048069    0.000108575
     20        1           0.000042920    0.000478134    0.000066257
     21        8           0.000407741   -0.000319464    0.000263262
     22        1           0.000162414   -0.000065986   -0.000119458
     23        1          -0.000692526    0.000258700   -0.000249726
     24        8           0.000043915   -0.000080471   -0.000017291
     25        1           0.000047255    0.000014599    0.000161771
     26        1          -0.000080095    0.000042699    0.000179103
 -------------------------------------------------------------------
 Cartesian Forces:  Max     0.001466855 RMS     0.000397964

 GradGradGradGradGradGradGradGradGradGradGradGradGradGradGradGradGradGrad
 Berny optimization.
 Using GEDIIS/GDIIS optimizer.
 FormGI is forming the generalized inverse of G from B-inverse, IUseBI=4.
 Internal  Forces:  Max     0.002616155 RMS     0.000404870
 Search for a local minimum.
 Step number   5 out of a maximum of  156
 All quantities printed in internal units (Hartrees-Bohrs-Radians)
 Mixed Optimization -- En-DIIS/RFO-DIIS
 Swapping is turned off.
 Update second derivatives using D2CorX and points    4    5
 DE= -2.37D-04 DEPred=-2.23D-04 R= 1.06D+00
 TightC=F SS=  1.41D+00  RLast= 5.94D-01 DXNew= 2.2509D+00 1.7823D+00
 Trust test= 1.06D+00 RLast= 5.94D-01 DXMaxT set to 1.78D+00
 ITU=  1  1  1  1  0
     Eigenvalues ---    0.00019   0.00041   0.00058   0.00086   0.00137
     Eigenvalues ---    0.00200   0.00317   0.00333   0.00411   0.00438
     Eigenvalues ---    0.00642   0.00646   0.00741   0.00820   0.00918
     Eigenvalues ---    0.01103   0.01197   0.01269   0.01399   0.01487
     Eigenvalues ---    0.01548   0.01687   0.01740   0.01808   0.01861
     Eigenvalues ---    0.02034   0.02249   0.02315   0.02428   0.02481
     Eigenvalues ---    0.02654   0.02827   0.03078   0.03380   0.03429
     Eigenvalues ---    0.04529   0.04783   0.05250   0.05421   0.05607
     Eigenvalues ---    0.06013   0.06516   0.07579   0.08687   0.11149
     Eigenvalues ---    0.12873   0.13950   0.19635   0.21224   0.22337
     Eigenvalues ---    0.23662   0.28345   0.31845   0.36464   0.37368
     Eigenvalues ---    0.39168   0.42516   0.43239   0.45134   0.46045
     Eigenvalues ---    0.47793   0.49624   0.51357   0.54133   0.55485
     Eigenvalues ---    0.57195   0.57219   0.57508   0.57602   0.60585
     Eigenvalues ---    0.82061   0.97541
 En-DIIS/RFO-DIIS/Sim-DIIS IScMMF=       -3 using points:     5    4    3    2
 RFO step:  Lambda=-4.00994573D-04.
 DidBck=F Rises=F RFO-DIIS coefs:    2.22931   -1.94901    0.97078   -0.25108
 Iteration  1 RMS(Cart)=  0.08524150 RMS(Int)=  0.01170853
 Iteration  2 RMS(Cart)=  0.00925584 RMS(Int)=  0.00113704
 Iteration  3 RMS(Cart)=  0.00016272 RMS(Int)=  0.00112690
 Iteration  4 RMS(Cart)=  0.00000011 RMS(Int)=  0.00112690
 Variable       Old X    -DE/DX   Delta X   Delta X   Delta X     New X
                                 (Linear)    (Quad)   (Total)
    R1        2.29202   0.00046   0.00430  -0.00365   0.00066   2.29267
    R2        2.45184  -0.00014  -0.00784   0.00448  -0.00339   2.44844
    R3        2.93033  -0.00019   0.00140  -0.00042   0.00098   2.93131
    R4        1.93458   0.00101   0.05159  -0.02474   0.02680   1.96139
    R5        2.87110  -0.00033  -0.10521   0.05788  -0.04737   2.82373
    R6        2.52720  -0.00022   0.00228  -0.00147   0.00081   2.52801
    R7        2.54579   0.00075  -0.00312   0.00113  -0.00199   2.54380
    R8        2.51444  -0.00015   0.00071   0.00058   0.00129   2.51573
    R9        1.83252   0.00046   0.00398  -0.00332   0.00066   1.83317
   R10        1.83689   0.00032  -0.00336   0.00324  -0.00031   1.83657
   R11        3.19320   0.00020  -0.03441   0.02839  -0.00664   3.18655
   R12        3.54164   0.00019   0.01047   0.00600   0.01640   3.55803
   R13        1.86262  -0.00021   0.00192  -0.00144   0.00074   1.86336
   R14        1.81368   0.00005   0.00009  -0.00011  -0.00001   1.81367
   R15        3.53513  -0.00027  -0.03620   0.02982  -0.00609   3.52904
   R16        3.25931  -0.00010  -0.00622   0.00771   0.00156   3.26087
   R17        1.84485  -0.00017   0.00655  -0.00300   0.00414   1.84899
   R18        1.84045   0.00054   0.00189  -0.00004   0.00241   1.84286
   R19        3.48261  -0.00013  -0.04884   0.02321  -0.02500   3.45760
   R20        1.81388   0.00013  -0.00054   0.00040  -0.00014   1.81374
   R21        1.87364  -0.00019   0.00311  -0.00348  -0.00097   1.87267
   R22        3.09513  -0.00012  -0.01822   0.01500  -0.00335   3.09178
   R23        1.81377   0.00012  -0.00030  -0.00023  -0.00054   1.81324
   R24        1.84815   0.00062  -0.00068  -0.00126  -0.00223   1.84591
   R25        3.40886   0.00003   0.00613  -0.00312   0.00268   3.41154
   R26        1.88417   0.00001   0.00252  -0.00381  -0.00126   1.88290
   R27        1.81447   0.00001   0.00046  -0.00041   0.00005   1.81452
    A1        2.24092  -0.00077   0.00752  -0.00843  -0.00094   2.23998
    A2        2.10124   0.00036  -0.00945   0.00811  -0.00137   2.09986
    A3        1.94027   0.00041   0.00211   0.00040   0.00254   1.94281
    A4        1.98012  -0.00262   0.03972  -0.03885   0.00074   1.98086
    A5        1.95485  -0.00008  -0.00193  -0.00045  -0.00238   1.95248
    A6        1.89957   0.00041   0.00119   0.00446   0.00565   1.90522
    A7        1.94049  -0.00006   0.00079  -0.00109  -0.00031   1.94019
    A8        1.88630  -0.00021   0.00065  -0.00118  -0.00053   1.88577
    A9        1.89231   0.00012  -0.00198   0.00055  -0.00144   1.89087
   A10        1.88845  -0.00019   0.00141  -0.00242  -0.00101   1.88743
   A11        1.83657   0.00041   0.00907  -0.00502   0.00454   1.84110
   A12        1.89767   0.00017  -0.01430   0.02655   0.01288   1.91055
   A13        1.95656  -0.00041   0.04045  -0.05924  -0.02067   1.93589
   A14        1.93237   0.00013  -0.02545   0.01392  -0.01144   1.92093
   A15        2.11457  -0.00004   0.03317  -0.03381  -0.00203   2.11254
   A16        1.48332   0.00005  -0.03681   0.06077   0.02392   1.50724
   A17        1.88855  -0.00007  -0.00092   0.00137   0.00035   1.88890
   A18        1.77244  -0.00011   0.01156  -0.00529   0.00531   1.77775
   A19        2.22393   0.00007   0.00993  -0.02519  -0.01426   2.20967
   A20        1.91281  -0.00011   0.01847   0.00922   0.02621   1.93902
   A21        2.06013  -0.00046   0.03494  -0.02389   0.00973   2.06986
   A22        1.83273   0.00059   0.00001   0.00669   0.00388   1.83661
   A23        2.80551   0.00014   0.00560  -0.02289  -0.01923   2.78628
   A24        1.86954  -0.00026   0.00632   0.00196   0.00736   1.87690
   A25        2.14712  -0.00007   0.00917  -0.00360   0.00458   2.15170
   A26        1.89249   0.00040  -0.02569   0.03500   0.00704   1.89952
   A27        2.12792   0.00001   0.03298   0.00428   0.03783   2.16575
   A28        1.83572   0.00003   0.01740  -0.00574   0.00715   1.84286
   A29        1.86334   0.00009   0.00193   0.00468   0.00417   1.86752
   A30        2.86729   0.00008  -0.00410  -0.00729  -0.01532   2.85197
   A31        1.60433   0.00008   0.01895   0.00472   0.02160   1.62593
   A32        1.72239  -0.00001   0.00386   0.00395   0.00854   1.73093
   A33        2.15661  -0.00005  -0.03216   0.00475  -0.02759   2.12902
   A34        1.93772  -0.00024  -0.01462  -0.01190  -0.02534   1.91238
   A35        2.11911   0.00020   0.02525  -0.00208   0.02404   2.14315
   A36        1.87873  -0.00003  -0.00492   0.00057  -0.00484   1.87390
   A37        3.24371  -0.00119   0.07617  -0.05594   0.01957   3.26328
   A38        2.84924   0.00044  -0.05419   0.07232   0.02044   2.86968
   A39        2.88596  -0.00013  -0.00172   0.01045   0.00590   2.89186
   A40        3.01778  -0.00002   0.04293  -0.01126   0.03228   3.05006
   A41        3.08378  -0.00019   0.00113  -0.00553  -0.00231   3.08146
   A42        3.06351   0.00007  -0.02710   0.01076  -0.01736   3.04615
   A43        3.26679  -0.00164   0.00345  -0.02995  -0.02600   3.24079
   A44        3.07180  -0.00036  -0.00471  -0.01074  -0.01701   3.05480
   A45        2.98753   0.00020  -0.00096   0.00207   0.00071   2.98824
   A46        2.87136  -0.00043   0.00324   0.00234   0.00502   2.87637
   A47        3.26555  -0.00007   0.00511  -0.01199  -0.00496   3.26059
   A48        3.32448   0.00011   0.00366  -0.01236  -0.00999   3.31448
    D1       -0.00736   0.00060   0.04552  -0.01526   0.03023   0.02287
    D2        3.09192   0.00051   0.04981  -0.01282   0.03698   3.12890
    D3       -2.41307  -0.00006   0.00615   0.01882   0.02495  -2.38812
    D4        1.78553  -0.00002   0.00576   0.01763   0.02338   1.80891
    D5       -0.29293  -0.00001   0.00279   0.01845   0.02123  -0.27170
    D6        0.76696   0.00005   0.00176   0.01705   0.01882   0.78578
    D7       -1.31763   0.00009   0.00137   0.01586   0.01724  -1.30038
    D8        2.88711   0.00010  -0.00160   0.01668   0.01509   2.90220
    D9       -2.03978   0.00059  -0.00416   0.03668   0.03053  -2.00925
   D10        0.06300   0.00091   0.05038   0.02747   0.07983   0.14283
   D11        2.57777   0.00021  -0.07347   0.08614   0.01196   2.58973
   D12       -1.38197   0.00007  -0.05428   0.04432  -0.01005  -1.39202
   D13        0.86150   0.00027  -0.06871   0.06222  -0.00612   0.85538
   D14        0.61240  -0.00013  -0.05912   0.05770  -0.00205   0.61035
   D15        2.93585  -0.00027  -0.03993   0.01588  -0.02406   2.91179
   D16       -1.10387  -0.00007  -0.05436   0.03378  -0.02013  -1.12400
   D17        0.66605  -0.00019   0.07653  -0.05000   0.02635   0.69240
   D18       -1.65028  -0.00019   0.08117  -0.07322   0.00840  -1.64188
   D19        2.66087   0.00019   0.09848  -0.07041   0.02877   2.68963
   D20        0.34454   0.00019   0.10313  -0.09362   0.01081   0.35535
   D21       -2.98733  -0.00003  -0.06804  -0.04451  -0.11313  -3.10046
   D22       -0.92845   0.00008  -0.03002  -0.03852  -0.07033  -0.99878
   D23        0.87895  -0.00015  -0.08190  -0.01483  -0.09695   0.78200
   D24        2.93783  -0.00004  -0.04387  -0.00884  -0.05415   2.88368
   D25       -1.49514  -0.00002  -0.10377   0.01940  -0.08602  -1.58117
   D26        0.56374   0.00009  -0.06575   0.02539  -0.04322   0.52051
   D27        1.41824  -0.00010  -0.13055  -0.05520  -0.18655   1.23169
   D28       -0.50428  -0.00024  -0.09835  -0.08079  -0.17945  -0.68373
   D29       -2.66699  -0.00008  -0.11696  -0.05804  -0.17478  -2.84177
   D30        2.62234  -0.00033  -0.01391   0.00351  -0.00910   2.61324
   D31        0.68239  -0.00007  -0.00082   0.01501   0.01386   0.69624
   D32       -1.34910  -0.00018   0.01146   0.00783   0.01865  -1.33046
   D33        0.47795   0.00003  -0.06879   0.02546  -0.04182   0.43613
   D34       -1.46200   0.00029  -0.05570   0.03696  -0.01886  -1.48087
   D35        2.78969   0.00018  -0.04342   0.02977  -0.01408   2.77562
   D36       -2.05774  -0.00007   0.08367   0.05107   0.13548  -1.92225
   D37        0.07895  -0.00004   0.12828   0.05283   0.18011   0.25905
   D38       -1.38386  -0.00005  -0.02935  -0.01270  -0.04287  -1.42673
   D39       -3.00856  -0.00012  -0.04473  -0.02110  -0.06484  -3.07340
   D40        0.87892  -0.00005  -0.07518  -0.00172  -0.07742   0.80150
   D41        0.77149  -0.00004  -0.05202   0.02886  -0.02277   0.74873
   D42       -0.85321  -0.00011  -0.06740   0.02046  -0.04474  -0.89794
   D43        3.03427  -0.00004  -0.09785   0.03984  -0.05732   2.97696
   D44       -0.30072  -0.00013   0.17240   0.08647   0.25847  -0.04225
   D45        1.98278  -0.00005   0.22333   0.09093   0.31246   2.29525
   D46       -0.26044  -0.00012  -0.10361  -0.11253  -0.21613  -0.47657
   D47        1.48602  -0.00012  -0.09408  -0.10762  -0.20154   1.28447
   D48       -2.56370  -0.00023  -0.09148  -0.12156  -0.21333  -2.77703
         Item               Value     Threshold  Converged?
 Maximum Force            0.002616     0.000015     NO 
 RMS     Force            0.000405     0.000010     NO 
 Maximum Displacement     0.376719     0.000060     NO 
 RMS     Displacement     0.087925     0.000040     NO 
 Predicted change in Energy=-2.495531D-04
 GradGradGradGradGradGradGradGradGradGradGradGradGradGradGradGradGradGrad

                          Input orientation:                          
 ---------------------------------------------------------------------
 Center     Atomic      Atomic             Coordinates (Angstroms)
 Number     Number       Type             X           Y           Z
 ---------------------------------------------------------------------
      1          6           0       -1.410987   -1.075231    0.913936
      2          8           0       -0.333032   -1.555222    1.195982
      3          8           0       -1.788047   -0.550279   -0.209001
      4          1           0       -1.056393   -0.577183   -0.944689
      5          6           0       -2.534176   -0.991995    1.980557
      6          9           0       -3.723507   -1.345464    1.480393
      7          9           0       -2.628564    0.275186    2.424835
      8          9           0       -2.267439   -1.777516    3.021748
      9          8           0        2.109524   -0.233309    0.613622
     10          1           0        1.367432   -0.799363    0.878054
     11          1           0        2.431436   -0.602681   -0.225708
     12          8           0        2.556713   -1.202614   -2.006000
     13          1           0        2.888453   -0.476672   -2.585004
     14          1           0        3.036268   -2.004491   -2.225411
     15          8           0       -0.151014   -0.491193   -2.130303
     16          1           0        0.063456    0.439480   -2.342910
     17          1           0        0.708472   -0.950639   -2.095522
     18          8           0        1.185483    2.235885    0.178142
     19          1           0        0.527643    2.449023    0.843739
     20          1           0        1.563373    1.348377    0.405211
     21          8           0        3.084639    1.034331   -3.394941
     22          1           0        3.185184    1.126314   -4.344738
     23          1           0        2.312150    1.573196   -3.135997
     24          8           0        0.758377    2.130911   -2.405323
     25          1           0        0.885394    2.286594   -1.429403
     26          1           0        0.258089    2.873860   -2.751340
 ---------------------------------------------------------------------
                    Distance matrix (angstroms):
                    1          2          3          4          5
     1  C    0.000000
     2  O    1.213231   0.000000
     3  O    1.295660   2.258529   0.000000
     4  H    1.956598   2.462170   1.037920   0.000000
     5  C    1.551181   2.403709   2.354991   3.303479   0.000000
     6  F    2.396173   3.408843   2.689307   3.685753   1.337764
     7  F    2.364093   3.182757   2.885299   3.814701   1.346120
     8  F    2.381089   2.669226   3.489077   4.317412   1.331266
     9  O    3.632220   2.837724   3.996027   3.545364   4.899802
    10  H    2.792311   1.887850   3.346756   3.040835   4.058961
    11  H    4.035630   3.251280   4.219841   3.561254   5.447611
    12  O    4.927971   4.327545   4.746755   3.817339   6.469478
    13  H    5.575486   5.083020   5.245995   4.273470   7.107377
    14  H    5.522418   4.822857   5.427214   4.519660   7.053025
    15  O    3.346046   3.497064   2.524831   1.494251   4.778016
    16  H    3.882703   4.081641   2.993536   2.059779   5.243012
    17  H    3.682997   3.504889   3.154657   2.139774   5.208733
    18  O    4.271597   4.208846   4.093223   3.768303   5.244404
    19  H    4.022882   4.110817   3.932746   3.855589   4.744228
    20  H    3.870336   3.557043   3.900534   3.520395   4.974833
    21  O    6.574749   6.281945   6.033595   5.074333   8.035736
    22  H    7.322926   7.089997   6.681940   5.696772   8.786790
    23  H    6.105562   5.962385   5.466999   4.557746   7.499747
    24  O    5.099311   5.267651   4.300801   3.572201   6.311053
    25  H    4.697496   4.810068   4.084668   3.493809   5.836988
    26  H    5.640513   5.962176   4.730210   4.111149   6.718067
                    6          7          8          9         10
     6  F    0.000000
     7  F    2.171952   0.000000
     8  F    2.163926   2.168018   0.000000
     9  O    6.001035   5.097895   5.228905   0.000000
    10  H    5.155453   4.417597   4.331800   0.970073   0.000000
    11  H    6.430072   5.779240   5.831435   0.971873   1.545665
    12  O    7.184463   6.978774   6.991509   2.828771   3.145595
    13  H    7.810267   7.490077   7.727295   3.301085   3.796104
    14  H    7.737044   7.675417   7.464147   3.472182   3.724090
    15  O    5.150690   5.241647   5.716424   3.564499   3.383912
    16  H    5.669635   5.477714   6.255213   3.657884   3.689132
    17  H    5.708370   5.750833   5.977141   3.133204   3.049470
    18  O    6.214507   4.841376   6.009671   2.672155   3.120210
    19  H    5.733736   4.145729   5.515418   3.122532   3.355359
    20  H    6.030248   4.775243   5.593978   1.686252   2.207886
    21  O    8.705352   8.190651   8.816185   4.315824   4.956785
    22  H    9.368663   8.963883   9.613971   5.252709   5.855768
    23  H    8.139950   7.551048   8.373633   4.167032   4.757535
    24  O    6.875410   6.184295   7.340604   4.065607   4.442749
    25  H    6.549864   5.590063   6.802211   3.467326   3.883277
    26  H    7.180763   6.471372   7.832121   4.940169   5.281639
                   11         12         13         14         15
    11  H    0.000000
    12  O    1.882831   0.000000
    13  H    2.406454   0.986047   0.000000
    14  H    2.515891   0.959751   1.576511   0.000000
    15  O    3.210756   2.802384   3.073325   3.529573   0.000000
    16  H    3.343048   3.004382   2.979690   3.850248   0.978443
    17  H    2.566297   1.867485   2.283978   2.558536   0.975201
    18  O    3.126172   4.298142   4.230018   5.213757   3.814721
    19  H    3.752471   5.056935   5.088162   5.962102   4.236787
    20  H    2.226706   3.648043   3.745401   4.509026   3.570990
    21  O    3.626364   2.685477   1.725577   3.256467   3.794203
    22  H    4.530339   3.359848   2.398808   3.783605   4.318596
    23  H    3.635719   3.006963   2.199472   3.762095   3.367536
    24  O    3.875870   3.808656   3.371795   4.724691   2.788917
    25  H    3.490993   3.911565   3.603234   4.865521   3.046555
    26  H    4.815453   4.738865   4.262927   5.638545   3.446249
                   16         17         18         19         20
    16  H    0.000000
    17  H    1.552314   0.000000
    18  O    3.292677   3.943479   0.000000
    19  H    3.795848   4.497739   0.959791   0.000000
    20  H    3.260063   3.502855   0.990975   1.573679   0.000000
    21  O    3.253946   3.357792   4.221072   5.148396   4.105366
    22  H    3.771504   3.937869   5.068176   5.977657   5.024102
    23  H    2.640251   3.166089   3.562591   4.448577   3.626481
    24  O    1.829686   3.097486   2.620636   3.272741   3.026463
    25  H    2.218537   3.309788   1.636101   2.306847   2.169266
    26  H    2.476066   3.906371   3.138302   3.630115   3.740946
                   21         22         23         24         25
    21  O    0.000000
    22  H    0.959524   0.000000
    23  H    0.976814   1.556582   0.000000
    24  O    2.755599   3.264956   1.805309   0.000000
    25  H    3.204400   3.890304   2.336030   0.996389   0.000000
    26  H    3.433289   3.763073   2.461474   0.960202   1.576677
                   26
    26  H    0.000000
 Stoichiometry    C2H13F3O8
 Framework group  C1[X(C2H13F3O8)]
 Deg. of freedom    72
 Full point group                 C1      NOp   1
 Largest Abelian subgroup         C1      NOp   1
 Largest concise Abelian subgroup C1      NOp   1
                         Standard orientation:                         
 ---------------------------------------------------------------------
 Center     Atomic      Atomic             Coordinates (Angstroms)
 Number     Number       Type             X           Y           Z
 ---------------------------------------------------------------------
      1          6           0        1.724591    0.376811   -0.270476
      2          8           0        1.276295    1.303045    0.372214
      3          8           0        1.115703   -0.369198   -1.137345
      4          1           0        0.124925   -0.100762   -1.290902
      5          6           0        3.193232   -0.079087   -0.066974
      6          9           0        3.803086   -0.329502   -1.231011
      7          9           0        3.207698   -1.209920    0.663126
      8          9           0        3.897167    0.844044    0.584620
      9          8           0       -1.188833    1.122918    1.766262
     10          1           0       -0.338268    1.333576    1.350083
     11          1           0       -1.864986    1.509490    1.184955
     12          8           0       -2.954506    1.922902   -0.293926
     13          1           0       -3.763613    1.359367   -0.285996
     14          1           0       -3.220224    2.827094   -0.475453
     15          8           0       -1.313169    0.097119   -1.645180
     16          1           0       -1.855313   -0.663988   -1.355099
     17          1           0       -1.774063    0.885310   -1.302617
     18          8           0       -1.487335   -1.532303    1.799635
     19          1           0       -0.644891   -1.942370    2.007799
     20          1           0       -1.366317   -0.550993    1.866101
     21          8           0       -4.839945    0.011136   -0.248598
     22          1           0       -5.556433   -0.122483   -0.872679
     23          1           0       -4.270146   -0.780969   -0.294051
     24          8           0       -2.844743   -1.882260   -0.414571
     25          1           0       -2.339063   -1.868832    0.443857
     26          1           0       -2.917837   -2.799254   -0.689830
 ---------------------------------------------------------------------
 Rotational constants (GHZ):           0.9811864           0.2500554           0.2446907
 Standard basis: 6-31++G(d,p) (6D, 7F)
 There are   325 symmetry adapted cartesian basis functions of A   symmetry.
 There are   325 symmetry adapted basis functions of A   symmetry.
   325 basis functions,   520 primitive gaussians,   325 cartesian basis functions
    58 alpha electrons       58 beta electrons
       nuclear repulsion energy       981.1467148074 Hartrees.
 NAtoms=   26 NActive=   26 NUniq=   26 SFac= 1.00D+00 NAtFMM=   60 NAOKFM=F Big=F
 Integral buffers will be    131072 words long.
 Raffenetti 2 integral format.
 Two-electron integral symmetry is turned on.
 Nuclear repulsion after empirical dispersion term =      981.1330976287 Hartrees.
 One-electron integrals computed using PRISM.
 NBasis=   325 RedAO= T EigKep=  5.12D-05  NBF=   325
 NBsUse=   325 1.00D-06 EigRej= -1.00D+00 NBFU=   325
 Initial guess from the checkpoint file:  "/local_scratch/slurm.5787642/Gau-532091.chk"
 B after Tr=    -0.000000    0.000000   -0.000000
         Rot=    0.999837   -0.016816    0.004312    0.005006 Ang=  -2.07 deg.
 ExpMin= 3.60D-02 ExpMax= 7.00D+03 ExpMxC= 1.05D+03 IAcc=3 IRadAn=         5 AccDes= 0.00D+00
 Harris functional with IExCor= 4639 and IRadAn=       5 diagonalized for initial guess.
 HarFok:  IExCor= 4639 AccDes= 0.00D+00 IRadAn=         5 IDoV= 1 UseB2=F ITyADJ=14
 ICtDFT=  3500011 ScaDFX=  1.000000  1.000000  1.000000  1.000000
 FoFCou: FMM=F IPFlag=           0 FMFlag=      100000 FMFlg1=           0
         NFxFlg=           0 DoJE=T BraDBF=F KetDBF=T FulRan=T
         wScrn=  0.000000 ICntrl=       500 IOpCl=  0 I1Cent=   200000004 NGrid=           0
         NMat0=    1 NMatS0=      1 NMatT0=    0 NMatD0=    1 NMtDS0=    0 NMtDT0=    0
 Petite list used in FoFCou.
 Requested convergence on RMS density matrix=1.00D-10 within 128 cycles.
 Requested convergence on MAX density matrix=1.00D-08.
 Requested convergence on             energy=1.00D-08.
 No special actions if energy rises.
 SCF Done:  E(RwB97XD) =  -985.247138964     A.U. after   16 cycles
            NFock= 16  Conv=0.46D-10     -V/T= 2.0083
 Calling FoFJK, ICntrl=      2127 FMM=F ISym2X=0 I1Cent= 0 IOpClX= 0 NMat=1 NMatS=1 NMatT=0.
 ***** Axes restored to original set *****
 -------------------------------------------------------------------
 Center     Atomic                   Forces (Hartrees/Bohr)
 Number     Number              X              Y              Z
 -------------------------------------------------------------------
      1        6          -0.000505150    0.000209741    0.000100977
      2        8           0.000899453   -0.000450305    0.000523262
      3        8           0.002405320   -0.000186026   -0.003696607
      4        1          -0.003382988    0.000243329    0.003114304
      5        6           0.000020441   -0.001004158   -0.000107437
      6        9           0.000072159    0.000068669   -0.000158310
      7        9          -0.000078215    0.000828204    0.000188792
      8        9           0.000153488    0.000161892   -0.000192688
      9        8           0.000372046    0.000992232   -0.000050894
     10        1           0.000019870   -0.000667593   -0.000382927
     11        1          -0.000317765   -0.000449331    0.000060431
     12        8          -0.000492836    0.000737533   -0.000422757
     13        1           0.000213601   -0.000766979    0.000307339
     14        1           0.000279853    0.000102093   -0.000089234
     15        8           0.001069304    0.001570202   -0.000711321
     16        1          -0.000510766   -0.001297921    0.000501193
     17        1          -0.000204260   -0.000006296    0.000764313
     18        8           0.000192127    0.001079780   -0.001117587
     19        1           0.000305191   -0.000512624    0.000177891
     20        1          -0.000114449   -0.000438751    0.000869123
     21        8           0.000689776   -0.000692408   -0.000178735
     22        1           0.000237128   -0.000230254   -0.000212364
     23        1          -0.001096762    0.000802706    0.000479900
     24        8          -0.000171798    0.000175165   -0.000543683
     25        1          -0.000074112   -0.000266762    0.001085959
     26        1           0.000019344   -0.000002137   -0.000308939
 -------------------------------------------------------------------
 Cartesian Forces:  Max     0.003696607 RMS     0.000903217

 GradGradGradGradGradGradGradGradGradGradGradGradGradGradGradGradGradGrad
 Berny optimization.
 Using GEDIIS/GDIIS optimizer.
 FormGI is forming the generalized inverse of G from B-inverse, IUseBI=4.
 Internal  Forces:  Max     0.004484220 RMS     0.000521261
 Search for a local minimum.
 Step number   6 out of a maximum of  156
 All quantities printed in internal units (Hartrees-Bohrs-Radians)
 Mixed Optimization -- En-DIIS/RFO-DIIS
 Swapping is turned off.
 Update second derivatives using D2CorX and points    5    6
 DE= -1.25D-04 DEPred=-2.50D-04 R= 4.99D-01
 Trust test= 4.99D-01 RLast= 7.32D-01 DXMaxT set to 1.78D+00
 ITU=  0  1  1  1  1  0
     Eigenvalues ---    0.00025   0.00043   0.00056   0.00086   0.00140
     Eigenvalues ---    0.00203   0.00319   0.00337   0.00403   0.00456
     Eigenvalues ---    0.00632   0.00642   0.00734   0.00779   0.00872
     Eigenvalues ---    0.01001   0.01160   0.01267   0.01394   0.01462
     Eigenvalues ---    0.01634   0.01650   0.01739   0.01828   0.01933
     Eigenvalues ---    0.02065   0.02217   0.02309   0.02403   0.02520
     Eigenvalues ---    0.02662   0.02788   0.03077   0.03378   0.03623
     Eigenvalues ---    0.04491   0.04767   0.05246   0.05388   0.05598
     Eigenvalues ---    0.05993   0.06559   0.07567   0.08672   0.11191
     Eigenvalues ---    0.13520   0.13946   0.19637   0.21231   0.22340
     Eigenvalues ---    0.23664   0.28329   0.35735   0.37131   0.37964
     Eigenvalues ---    0.39171   0.42530   0.43713   0.45185   0.46046
     Eigenvalues ---    0.48339   0.49692   0.51351   0.54110   0.55511
     Eigenvalues ---    0.57195   0.57246   0.57511   0.57603   0.60585
     Eigenvalues ---    0.82418   0.97436
 En-DIIS/RFO-DIIS/Sim-DIIS IScMMF=       -3 using points:     6    5    4    3    2
 RFO step:  Lambda=-2.42181230D-04.
 DidBck=F Rises=F RFO-DIIS coefs:    0.89345    0.61108   -0.69684    0.13729    0.05502
 Iteration  1 RMS(Cart)=  0.05455017 RMS(Int)=  0.00100658
 Iteration  2 RMS(Cart)=  0.00120950 RMS(Int)=  0.00035778
 Iteration  3 RMS(Cart)=  0.00000057 RMS(Int)=  0.00035778
 Variable       Old X    -DE/DX   Delta X   Delta X   Delta X     New X
                                 (Linear)    (Quad)   (Total)
    R1        2.29267   0.00110  -0.00061   0.00047  -0.00014   2.29253
    R2        2.44844   0.00056  -0.00290   0.00424   0.00133   2.44978
    R3        2.93131  -0.00031   0.00185  -0.00242  -0.00057   2.93074
    R4        1.96139  -0.00448   0.00864  -0.02173  -0.01310   1.94828
    R5        2.82373   0.00007  -0.01749   0.04149   0.02398   2.84771
    R6        2.52801  -0.00002   0.00037  -0.00004   0.00033   2.52834
    R7        2.54380   0.00085  -0.00152   0.00031  -0.00121   2.54259
    R8        2.51573  -0.00022   0.00028  -0.00021   0.00007   2.51580
    R9        1.83317   0.00027   0.00051   0.00023   0.00074   1.83391
   R10        1.83657  -0.00026  -0.00102   0.00163   0.00068   1.83726
   R11        3.18655  -0.00007  -0.01010  -0.00350  -0.01379   3.17277
   R12        3.55803  -0.00027  -0.00304  -0.00281  -0.00582   3.55221
   R13        1.86336  -0.00090   0.00033  -0.00115  -0.00072   1.86264
   R14        1.81367   0.00007  -0.00024   0.00031   0.00007   1.81373
   R15        3.52904   0.00002  -0.01284   0.01850   0.00559   3.53462
   R16        3.26087  -0.00022  -0.00277   0.00069  -0.00209   3.25878
   R17        1.84899  -0.00131   0.00150  -0.00308  -0.00120   1.84779
   R18        1.84286  -0.00003  -0.00022  -0.00035  -0.00048   1.84238
   R19        3.45760   0.00016  -0.01873   0.01596  -0.00234   3.45526
   R20        1.81374  -0.00020  -0.00039   0.00001  -0.00038   1.81336
   R21        1.87267   0.00046   0.00075   0.00127   0.00183   1.87451
   R22        3.09178  -0.00015   0.00040  -0.00528  -0.00495   3.08683
   R23        1.81324   0.00021  -0.00028   0.00045   0.00018   1.81341
   R24        1.84591   0.00136  -0.00067   0.00196   0.00108   1.84700
   R25        3.41154  -0.00007  -0.00015  -0.00042  -0.00079   3.41075
   R26        1.88290   0.00086  -0.00058   0.00090   0.00026   1.88317
   R27        1.81452   0.00010  -0.00013   0.00007  -0.00006   1.81446
    A1        2.23998   0.00051   0.00255  -0.00227   0.00027   2.24025
    A2        2.09986  -0.00012  -0.00205   0.00283   0.00078   2.10064
    A3        1.94281  -0.00040  -0.00048  -0.00041  -0.00089   1.94191
    A4        1.98086  -0.00010   0.01292  -0.01164   0.00127   1.98213
    A5        1.95248  -0.00022   0.00014  -0.00264  -0.00250   1.94998
    A6        1.90522  -0.00003   0.00074   0.00196   0.00271   1.90793
    A7        1.94019  -0.00020   0.00087  -0.00236  -0.00149   1.93870
    A8        1.88577   0.00006  -0.00042   0.00103   0.00061   1.88638
    A9        1.89087   0.00029  -0.00110   0.00129   0.00019   1.89106
   A10        1.88743   0.00012  -0.00029   0.00091   0.00061   1.88804
   A11        1.84110  -0.00035   0.00347  -0.00528  -0.00123   1.83987
   A12        1.91055   0.00007  -0.00285   0.00971   0.00672   1.91727
   A13        1.93589   0.00029   0.00870  -0.00346   0.00490   1.94079
   A14        1.92093   0.00012  -0.01296   0.00981  -0.00278   1.91814
   A15        2.11254  -0.00009   0.01047  -0.00816   0.00223   2.11477
   A16        1.50724   0.00017  -0.00695   0.00129  -0.00583   1.50141
   A17        1.88890  -0.00022  -0.00154  -0.00009  -0.00134   1.88756
   A18        1.77775  -0.00005  -0.00134  -0.00531  -0.00713   1.77062
   A19        2.20967   0.00015   0.00800   0.00419   0.01269   2.22236
   A20        1.93902   0.00021  -0.00198   0.00965   0.00750   1.94652
   A21        2.06986   0.00008   0.00862  -0.00350   0.00490   2.07476
   A22        1.83661   0.00007  -0.00002   0.00519   0.00507   1.84168
   A23        2.78628   0.00035   0.00141   0.00447   0.00528   2.79156
   A24        1.87690  -0.00046   0.00223  -0.00281   0.00053   1.87743
   A25        2.15170   0.00012   0.01410  -0.00366   0.01049   2.16219
   A26        1.89952   0.00015  -0.01091   0.00894  -0.00201   1.89752
   A27        2.16575  -0.00018   0.01032  -0.01769  -0.00693   2.15882
   A28        1.84286  -0.00003   0.00037   0.01011   0.00906   1.85192
   A29        1.86752   0.00016   0.00111   0.00286   0.00368   1.87120
   A30        2.85197  -0.00006   0.00118   0.00164   0.00134   2.85331
   A31        1.62593  -0.00010   0.00209  -0.00762  -0.00589   1.62004
   A32        1.73093   0.00007   0.00081   0.00382   0.00531   1.73624
   A33        2.12902  -0.00011  -0.00749   0.00437  -0.00360   2.12542
   A34        1.91238  -0.00004  -0.01034   0.01031   0.00001   1.91238
   A35        2.14315  -0.00002   0.01457  -0.01401   0.00117   2.14432
   A36        1.87390   0.00019  -0.00293   0.00635   0.00320   1.87710
   A37        3.26328   0.00038   0.01710  -0.00968   0.00738   3.27066
   A38        2.86968   0.00049  -0.01280   0.01494   0.00256   2.87224
   A39        2.89186  -0.00012   0.00360  -0.00928  -0.00615   2.88571
   A40        3.05006   0.00043   0.01123   0.01582   0.02717   3.07723
   A41        3.08146  -0.00017  -0.00414   0.01121   0.00744   3.08890
   A42        3.04615   0.00049  -0.00817   0.01053   0.00243   3.04859
   A43        3.24079  -0.00042   0.00149  -0.00767  -0.00616   3.23463
   A44        3.05480  -0.00020   0.00056  -0.00353  -0.00327   3.05152
   A45        2.98824   0.00006   0.00835  -0.00823  -0.00031   2.98793
   A46        2.87637  -0.00012   0.00434  -0.00341   0.00132   2.87769
   A47        3.26059   0.00043  -0.00001   0.00038   0.00108   3.26167
   A48        3.31448   0.00025  -0.00694   0.01408   0.00698   3.32147
    D1        0.02287   0.00013   0.01772  -0.00662   0.01109   0.03396
    D2        3.12890   0.00006   0.01817  -0.00170   0.01649  -3.13779
    D3       -2.38812  -0.00004   0.00193   0.01631   0.01824  -2.36988
    D4        1.80891   0.00005   0.00187   0.01539   0.01726   1.82617
    D5       -0.27170   0.00004   0.00124   0.01447   0.01570  -0.25600
    D6        0.78578   0.00000   0.00138   0.01196   0.01334   0.79912
    D7       -1.30038   0.00009   0.00133   0.01104   0.01237  -1.28801
    D8        2.90220   0.00009   0.00069   0.01011   0.01081   2.91300
    D9       -2.00925   0.00004  -0.00276   0.03885   0.03586  -1.97339
   D10        0.14283   0.00057   0.00709   0.05122   0.05851   0.20134
   D11        2.58973   0.00041  -0.02118   0.00819  -0.01273   2.57699
   D12       -1.39202  -0.00005  -0.02262   0.00666  -0.01630  -1.40832
   D13        0.85538   0.00035  -0.01674   0.01271  -0.00353   0.85185
   D14        0.61035   0.00025  -0.01886  -0.00317  -0.02181   0.58854
   D15        2.91179  -0.00020  -0.02030  -0.00470  -0.02538   2.88641
   D16       -1.12400   0.00020  -0.01441   0.00135  -0.01260  -1.13661
   D17        0.69240   0.00034   0.02899   0.01581   0.04514   0.73754
   D18       -1.64188   0.00046   0.01738   0.01106   0.02871  -1.61317
   D19        2.68963   0.00003   0.03608   0.01461   0.05096   2.74060
   D20        0.35535   0.00015   0.02447   0.00985   0.03454   0.38989
   D21       -3.10046  -0.00018  -0.01757   0.00964  -0.00767  -3.10812
   D22       -0.99878  -0.00013  -0.00826   0.00968   0.00132  -0.99745
   D23        0.78200  -0.00007  -0.01717   0.00996  -0.00764   0.77436
   D24        2.88368  -0.00002  -0.00786   0.01000   0.00135   2.88503
   D25       -1.58117  -0.00004  -0.02470   0.00853  -0.01647  -1.59764
   D26        0.52051   0.00001  -0.01539   0.00857  -0.00748   0.51303
   D27        1.23169  -0.00009  -0.03681   0.01354  -0.02285   1.20884
   D28       -0.68373  -0.00024  -0.02209   0.00331  -0.01885  -0.70259
   D29       -2.84177   0.00001  -0.02427   0.00578  -0.01898  -2.86074
   D30        2.61324   0.00040  -0.00351   0.02539   0.02206   2.63530
   D31        0.69624   0.00045   0.00657   0.01569   0.02246   0.71870
   D32       -1.33046   0.00008   0.01246  -0.00285   0.00936  -1.32109
   D33        0.43613   0.00013  -0.01571   0.02040   0.00462   0.44076
   D34       -1.48087   0.00018  -0.00563   0.01070   0.00502  -1.47584
   D35        2.77562  -0.00019   0.00026  -0.00785  -0.00808   2.76754
   D36       -1.92225  -0.00058   0.02957  -0.04674  -0.01711  -1.93936
   D37        0.25905  -0.00019   0.03306  -0.03183   0.00102   0.26007
   D38       -1.42673   0.00008  -0.01620  -0.02233  -0.03829  -1.46502
   D39       -3.07340   0.00012  -0.01738  -0.01629  -0.03317  -3.10658
   D40        0.80150   0.00028  -0.02934  -0.00682  -0.03591   0.76558
   D41        0.74873  -0.00023  -0.01205  -0.01678  -0.02887   0.71986
   D42       -0.89794  -0.00018  -0.01324  -0.01074  -0.02375  -0.92169
   D43        2.97696  -0.00003  -0.02520  -0.00127  -0.02649   2.95047
   D44       -0.04225   0.00001   0.04067   0.01982   0.05989   0.01764
   D45        2.29525  -0.00014   0.05402   0.00669   0.06009   2.35533
   D46       -0.47657  -0.00010  -0.02534  -0.03030  -0.05569  -0.53226
   D47        1.28447  -0.00007  -0.02408  -0.02777  -0.05221   1.23226
   D48       -2.77703   0.00015  -0.02563  -0.02015  -0.04623  -2.82326
         Item               Value     Threshold  Converged?
 Maximum Force            0.004484     0.000015     NO 
 RMS     Force            0.000521     0.000010     NO 
 Maximum Displacement     0.254429     0.000060     NO 
 RMS     Displacement     0.054527     0.000040     NO 
 Predicted change in Energy=-1.202913D-04
 GradGradGradGradGradGradGradGradGradGradGradGradGradGradGradGradGradGrad

                          Input orientation:                          
 ---------------------------------------------------------------------
 Center     Atomic      Atomic             Coordinates (Angstroms)
 Number     Number       Type             X           Y           Z
 ---------------------------------------------------------------------
      1          6           0       -1.432395   -1.072926    0.934505
      2          8           0       -0.339244   -1.501230    1.239994
      3          8           0       -1.811627   -0.570522   -0.198782
      4          1           0       -1.074232   -0.575544   -0.919308
      5          6           0       -2.581735   -1.043849    1.975371
      6          9           0       -3.735087   -1.474790    1.451779
      7          9           0       -2.763202    0.218943    2.402856
      8          9           0       -2.291373   -1.801840    3.030602
      9          8           0        2.127253   -0.210171    0.600447
     10          1           0        1.376860   -0.762805    0.871207
     11          1           0        2.440431   -0.591885   -0.237081
     12          8           0        2.550779   -1.213056   -2.007796
     13          1           0        2.880857   -0.494021   -2.595652
     14          1           0        3.027515   -2.017764   -2.223108
     15          8           0       -0.153044   -0.468371   -2.107078
     16          1           0        0.062664    0.463308   -2.310934
     17          1           0        0.702648   -0.934981   -2.082850
     18          8           0        1.269969    2.276347    0.164237
     19          1           0        0.651537    2.529396    0.852946
     20          1           0        1.620684    1.376969    0.392433
     21          8           0        3.068766    1.011221   -3.415861
     22          1           0        3.167425    1.090419   -4.367102
     23          1           0        2.300785    1.558135   -3.158221
     24          8           0        0.771188    2.146434   -2.401998
     25          1           0        0.921638    2.313907   -1.431232
     26          1           0        0.269866    2.887980   -2.749441
 ---------------------------------------------------------------------
                    Distance matrix (angstroms):
                    1          2          3          4          5
     1  C    0.000000
     2  O    1.213155   0.000000
     3  O    1.296367   2.259248   0.000000
     4  H    1.952509   2.461643   1.030986   0.000000
     5  C    1.550880   2.403901   2.354580   3.297126   0.000000
     6  F    2.394046   3.402543   2.691050   3.675710   1.337938
     7  F    2.365592   3.191679   2.880499   3.810590   1.345480
     8  F    2.379660   2.665980   3.489301   4.311266   1.331305
     9  O    3.677911   2.856477   4.035268   3.562675   4.975942
    10  H    2.827030   1.904282   3.368724   3.041194   4.119301
    11  H    4.074653   3.276470   4.252284   3.580302   5.506484
    12  O    4.954034   4.356997   4.766127   3.838220   6.498997
    13  H    5.603685   5.108396   5.269748   4.296453   7.143982
    14  H    5.545632   4.857463   5.441479   4.539187   7.073855
    15  O    3.354617   3.507757   2.530400   1.506942   4.784988
    16  H    3.889485   4.077993   3.007151   2.075661   5.257069
    17  H    3.698901   3.528097   3.162929   2.154142   5.221895
    18  O    4.371923   4.244633   4.211019   3.847419   5.398105
    19  H    4.162469   4.168621   4.096682   3.969863   4.947925
    20  H    3.951850   3.583812   3.990365   3.577086   5.101605
    21  O    6.597712   6.293165   6.055554   5.090681   8.075695
    22  H    7.344756   7.103020   6.702579   5.714401   8.822409
    23  H    6.132660   5.972752   5.495579   4.577779   7.547390
    24  O    5.133450   5.272819   4.348211   3.607369   6.370349
    25  H    4.754873   4.824992   4.160481   3.548872   5.929004
    26  H    5.670796   5.962531   4.774904   4.141496   6.776043
                    6          7          8          9         10
     6  F    0.000000
     7  F    2.172059   0.000000
     8  F    2.164245   2.168006   0.000000
     9  O    6.057314   5.229662   5.288035   0.000000
    10  H    5.193842   4.522156   4.381611   0.970466   0.000000
    11  H    6.462878   5.891053   5.876369   0.972234   1.545542
    12  O    7.179783   7.052862   7.012743   2.826320   3.141571
    13  H    7.817565   7.572899   7.753521   3.295988   3.788584
    14  H    7.715724   7.741757   7.479215   3.471358   3.724831
    15  O    5.148725   5.255933   5.722443   3.549241   3.361173
    16  H    5.686576   5.501368   6.261341   3.632112   3.654652
    17  H    5.698990   5.784913   5.988572   3.123288   3.034907
    18  O    6.385873   5.050821   6.126240   2.666082   3.122128
    19  H    5.969470   4.404640   5.671200   3.121974   3.371204
    20  H    6.159466   4.959967   5.689372   1.678957   2.206198
    21  O    8.727347   8.276292   8.843149   4.302206   4.938488
    22  H    9.385326   9.042352   9.637928   5.239278   5.837845
    23  H    8.178171   7.639567   8.407073   4.157476   4.740959
    24  O    6.947760   6.268473   7.381144   4.050577   4.420903
    25  H    6.659659   5.715519   6.868099   3.457195   3.869704
    26  H    7.261106   6.547474   7.871674   4.926477   5.259540
                   11         12         13         14         15
    11  H    0.000000
    12  O    1.879751   0.000000
    13  H    2.401335   0.985666   0.000000
    14  H    2.514379   0.959787   1.575465   0.000000
    15  O    3.199728   2.806256   3.073096   3.539779   0.000000
    16  H    3.326871   3.015427   2.989942   3.867010   0.977810
    17  H    2.558216   1.870441   2.280791   2.568481   0.974947
    18  O    3.123747   4.305129   4.229289   5.218024   3.836315
    19  H    3.759082   5.079066   5.099387   5.981976   4.289021
    20  H    2.223659   3.651631   3.743968   4.510481   3.577562
    21  O    3.615162   2.682977   1.724472   3.255627   3.779175
    22  H    4.518378   3.354485   2.393868   3.778503   4.308486
    23  H    3.629759   3.010893   2.205518   3.766912   3.351553
    24  O    3.869319   3.822108   3.385293   4.739573   2.788976
    25  H    3.489464   3.927594   3.616472   4.881102   3.058232
    26  H    4.809654   4.750905   4.275378   5.652254   3.443338
                   16         17         18         19         20
    16  H    0.000000
    17  H    1.554610   0.000000
    18  O    3.297145   3.960288   0.000000
    19  H    3.824346   4.541301   0.959589   0.000000
    20  H    3.251215   3.509263   0.991946   1.574613   0.000000
    21  O    3.249264   3.341127   4.201585   5.135227   4.090699
    22  H    3.776326   3.923669   5.053691   5.970699   5.012753
    23  H    2.631678   3.150570   3.552061   4.444415   3.619739
    24  O    1.828445   3.098656   2.617483   3.279578   3.020359
    25  H    2.221808   3.320818   1.633483   2.310164   2.166166
    26  H    2.472703   3.904699   3.140671   3.640253   3.738882
                   21         22         23         24         25
    21  O    0.000000
    22  H    0.959617   0.000000
    23  H    0.977388   1.559235   0.000000
    24  O    2.755992   3.273951   1.804893   0.000000
    25  H    3.200922   3.893560   2.335750   0.996528   0.000000
    26  H    3.435139   3.774110   2.461752   0.960173   1.578620
                   26
    26  H    0.000000
 Stoichiometry    C2H13F3O8
 Framework group  C1[X(C2H13F3O8)]
 Deg. of freedom    72
 Full point group                 C1      NOp   1
 Largest Abelian subgroup         C1      NOp   1
 Largest concise Abelian subgroup C1      NOp   1
                         Standard orientation:                         
 ---------------------------------------------------------------------
 Center     Atomic      Atomic             Coordinates (Angstroms)
 Number     Number       Type             X           Y           Z
 ---------------------------------------------------------------------
      1          6           0        1.746690    0.361101   -0.226130
      2          8           0        1.286572    1.229926    0.484631
      3          8           0        1.144104   -0.334246   -1.139337
      4          1           0        0.156066   -0.071618   -1.272534
      5          6           0        3.227688   -0.073378   -0.074127
      6          9           0        3.829304   -0.205974   -1.261795
      7          9           0        3.280653   -1.261138    0.555745
      8          9           0        3.914281    0.810193    0.647168
      9          8           0       -1.239373    1.052740    1.806626
     10          1           0       -0.377111    1.256717    1.410769
     11          1           0       -1.896471    1.469393    1.223650
     12          8           0       -2.945412    1.950272   -0.260244
     13          1           0       -3.760186    1.396318   -0.288845
     14          1           0       -3.198901    2.863036   -0.414501
     15          8           0       -1.295671    0.133162   -1.620956
     16          1           0       -1.840428   -0.633581   -1.353642
     17          1           0       -1.758024    0.916604   -1.270288
     18          8           0       -1.605221   -1.588088    1.793541
     19          1           0       -0.791436   -2.027356    2.049685
     20          1           0       -1.456286   -0.610752    1.874719
     21          8           0       -4.843228    0.054747   -0.320629
     22          1           0       -5.549843   -0.043850   -0.962375
     23          1           0       -4.283538   -0.744194   -0.381682
     24          8           0       -2.872091   -1.864801   -0.480153
     25          1           0       -2.398680   -1.883225    0.396551
     26          1           0       -2.947008   -2.771247   -0.787846
 ---------------------------------------------------------------------
 Rotational constants (GHZ):           0.9766812           0.2458418           0.2413874
 Standard basis: 6-31++G(d,p) (6D, 7F)
 There are   325 symmetry adapted cartesian basis functions of A   symmetry.
 There are   325 symmetry adapted basis functions of A   symmetry.
   325 basis functions,   520 primitive gaussians,   325 cartesian basis functions
    58 alpha electrons       58 beta electrons
       nuclear repulsion energy       977.9215850613 Hartrees.
 NAtoms=   26 NActive=   26 NUniq=   26 SFac= 1.00D+00 NAtFMM=   60 NAOKFM=F Big=F
 Integral buffers will be    131072 words long.
 Raffenetti 2 integral format.
 Two-electron integral symmetry is turned on.
 Nuclear repulsion after empirical dispersion term =      977.9080955555 Hartrees.
 One-electron integrals computed using PRISM.
 NBasis=   325 RedAO= T EigKep=  5.05D-05  NBF=   325
 NBsUse=   325 1.00D-06 EigRej= -1.00D+00 NBFU=   325
 Initial guess from the checkpoint file:  "/local_scratch/slurm.5787642/Gau-532091.chk"
 B after Tr=     0.000000   -0.000000    0.000000
         Rot=    0.999795   -0.019970    0.003097    0.001309 Ang=  -2.32 deg.
 ExpMin= 3.60D-02 ExpMax= 7.00D+03 ExpMxC= 1.05D+03 IAcc=3 IRadAn=         5 AccDes= 0.00D+00
 Harris functional with IExCor= 4639 and IRadAn=       5 diagonalized for initial guess.
 HarFok:  IExCor= 4639 AccDes= 0.00D+00 IRadAn=         5 IDoV= 1 UseB2=F ITyADJ=14
 ICtDFT=  3500011 ScaDFX=  1.000000  1.000000  1.000000  1.000000
 FoFCou: FMM=F IPFlag=           0 FMFlag=      100000 FMFlg1=           0
         NFxFlg=           0 DoJE=T BraDBF=F KetDBF=T FulRan=T
         wScrn=  0.000000 ICntrl=       500 IOpCl=  0 I1Cent=   200000004 NGrid=           0
         NMat0=    1 NMatS0=      1 NMatT0=    0 NMatD0=    1 NMtDS0=    0 NMtDT0=    0
 Petite list used in FoFCou.
 Requested convergence on RMS density matrix=1.00D-10 within 128 cycles.
 Requested convergence on MAX density matrix=1.00D-08.
 Requested convergence on             energy=1.00D-08.
 No special actions if energy rises.
 SCF Done:  E(RwB97XD) =  -985.247296440     A.U. after   16 cycles
            NFock= 16  Conv=0.28D-10     -V/T= 2.0083
 Calling FoFJK, ICntrl=      2127 FMM=F ISym2X=0 I1Cent= 0 IOpClX= 0 NMat=1 NMatS=1 NMatT=0.
 ***** Axes restored to original set *****
 -------------------------------------------------------------------
 Center     Atomic                   Forces (Hartrees/Bohr)
 Number     Number              X              Y              Z
 -------------------------------------------------------------------
      1        6           0.000103196   -0.000049815    0.000027288
      2        8           0.000872471   -0.000044581    0.000205565
      3        8           0.000660959   -0.000231025   -0.001957106
      4        1          -0.001642377    0.000233661    0.001332721
      5        6           0.000244625   -0.000930803   -0.000091130
      6        9          -0.000039824    0.000048825   -0.000051388
      7        9          -0.000147689    0.000768554    0.000173817
      8        9           0.000018956    0.000202419   -0.000111741
      9        8          -0.000095469    0.000081539   -0.000145226
     10        1          -0.000029617   -0.000252566   -0.000189413
     11        1          -0.000273719   -0.000257334    0.000202701
     12        8          -0.000338436    0.000388422   -0.000333360
     13        1           0.000104154   -0.000270098    0.000235784
     14        1           0.000131465    0.000025482    0.000017796
     15        8           0.000634651    0.000935667   -0.000288090
     16        1          -0.000037792   -0.001127981    0.000214014
     17        1          -0.000275183    0.000294791    0.000623068
     18        8           0.000285110    0.000632037   -0.000919383
     19        1           0.000228246   -0.000436313    0.000229455
     20        1          -0.000151825    0.000081048    0.000691831
     21        8           0.000554315   -0.000623434   -0.000228473
     22        1          -0.000004541   -0.000012203   -0.000042910
     23        1          -0.000631732    0.000606262    0.000331427
     24        8          -0.000243527    0.000005053   -0.000701779
     25        1           0.000022884   -0.000073708    0.000906931
     26        1           0.000050698    0.000006103   -0.000132399
 -------------------------------------------------------------------
 Cartesian Forces:  Max     0.001957106 RMS     0.000513255

 GradGradGradGradGradGradGradGradGradGradGradGradGradGradGradGradGradGrad
 Berny optimization.
 Using GEDIIS/GDIIS optimizer.
 FormGI is forming the generalized inverse of G from B-inverse, IUseBI=4.
 Internal  Forces:  Max     0.002482126 RMS     0.000441882
 Search for a local minimum.
 Step number   7 out of a maximum of  156
 All quantities printed in internal units (Hartrees-Bohrs-Radians)
 Mixed Optimization -- En-DIIS/RFO-DIIS
 Swapping is turned off.
 Update second derivatives using D2CorX and points    6    7
 DE= -1.57D-04 DEPred=-1.20D-04 R= 1.31D+00
 TightC=F SS=  1.41D+00  RLast= 2.05D-01 DXNew= 2.9974D+00 6.1458D-01
 Trust test= 1.31D+00 RLast= 2.05D-01 DXMaxT set to 1.78D+00
 ITU=  1  0  1  1  1  1  0
     Eigenvalues ---    0.00023   0.00043   0.00056   0.00084   0.00129
     Eigenvalues ---    0.00202   0.00316   0.00327   0.00356   0.00472
     Eigenvalues ---    0.00562   0.00657   0.00699   0.00787   0.00842
     Eigenvalues ---    0.00995   0.01210   0.01250   0.01411   0.01442
     Eigenvalues ---    0.01583   0.01646   0.01739   0.01748   0.01855
     Eigenvalues ---    0.01941   0.02203   0.02361   0.02408   0.02580
     Eigenvalues ---    0.02614   0.02792   0.02949   0.03340   0.03620
     Eigenvalues ---    0.04566   0.04736   0.05060   0.05374   0.05634
     Eigenvalues ---    0.05869   0.06451   0.07536   0.08829   0.11164
     Eigenvalues ---    0.13917   0.14366   0.19631   0.21210   0.22346
     Eigenvalues ---    0.23665   0.28325   0.34470   0.36123   0.37721
     Eigenvalues ---    0.39182   0.42520   0.42998   0.44992   0.45978
     Eigenvalues ---    0.47081   0.49295   0.51383   0.54213   0.55447
     Eigenvalues ---    0.57209   0.57219   0.57513   0.57601   0.60580
     Eigenvalues ---    0.90787   1.00003
 En-DIIS/RFO-DIIS/Sim-DIIS IScMMF=       -3 using points:     7    6    5    4    3    2
 RFO step:  Lambda=-4.36540316D-04.
 DidBck=F Rises=F RFO-DIIS coefs:    2.75183   -2.00000    0.22454    0.22216   -0.29282
                  RFO-DIIS coefs:    0.09430
 Iteration  1 RMS(Cart)=  0.10022840 RMS(Int)=  0.00391347
 Iteration  2 RMS(Cart)=  0.00518087 RMS(Int)=  0.00037450
 Iteration  3 RMS(Cart)=  0.00001708 RMS(Int)=  0.00037437
 Iteration  4 RMS(Cart)=  0.00000000 RMS(Int)=  0.00037437
 Variable       Old X    -DE/DX   Delta X   Delta X   Delta X     New X
                                 (Linear)    (Quad)   (Total)
    R1        2.29253   0.00085  -0.00230   0.00265   0.00036   2.29289
    R2        2.44978   0.00043   0.00414  -0.00132   0.00282   2.45260
    R3        2.93074  -0.00011  -0.00042  -0.00100  -0.00141   2.92933
    R4        1.94828  -0.00248  -0.04212   0.02000  -0.02211   1.92617
    R5        2.84771  -0.00042   0.08059  -0.04379   0.03680   2.88451
    R6        2.52834   0.00004   0.00012   0.00034   0.00046   2.52880
    R7        2.54259   0.00080  -0.00230   0.00278   0.00049   2.54308
    R8        2.51580  -0.00020  -0.00011  -0.00067  -0.00078   2.51502
    R9        1.83391   0.00011   0.00029   0.00079   0.00108   1.83499
   R10        1.83726  -0.00024   0.00159  -0.00104   0.00084   1.83810
   R11        3.17277   0.00012  -0.01748   0.00376  -0.01365   3.15911
   R12        3.55221  -0.00013  -0.01522  -0.00056  -0.01551   3.53670
   R13        1.86264  -0.00038  -0.00201  -0.00042  -0.00232   1.86032
   R14        1.81373   0.00004  -0.00010   0.00030   0.00020   1.81394
   R15        3.53462  -0.00043   0.01888  -0.01142   0.00733   3.54195
   R16        3.25878  -0.00008  -0.00227  -0.00230  -0.00445   3.25433
   R17        1.84779  -0.00103  -0.00435   0.00097  -0.00348   1.84431
   R18        1.84238  -0.00067  -0.00242   0.00079  -0.00180   1.84058
   R19        3.45526   0.00012   0.00927  -0.00704   0.00216   3.45742
   R20        1.81336  -0.00010  -0.00070   0.00054  -0.00016   1.81320
   R21        1.87451   0.00012   0.00287  -0.00134   0.00157   1.87608
   R22        3.08683  -0.00002   0.00002  -0.00622  -0.00641   3.08042
   R23        1.81341   0.00004   0.00026   0.00012   0.00038   1.81379
   R24        1.84700   0.00087   0.00204   0.00275   0.00482   1.85182
   R25        3.41075  -0.00005  -0.00464   0.01175   0.00710   3.41785
   R26        1.88317   0.00085  -0.00063   0.00251   0.00163   1.88480
   R27        1.81446   0.00003  -0.00035   0.00028  -0.00007   1.81439
    A1        2.24025  -0.00006  -0.00038  -0.00054  -0.00094   2.23931
    A2        2.10064   0.00016   0.00389  -0.00103   0.00285   2.10349
    A3        1.94191  -0.00011  -0.00331   0.00161  -0.00171   1.94021
    A4        1.98213  -0.00213  -0.00261  -0.00774  -0.01035   1.97178
    A5        1.94998  -0.00002  -0.00376  -0.00088  -0.00465   1.94533
    A6        1.90793  -0.00008   0.00426   0.00006   0.00433   1.91226
    A7        1.93870   0.00002  -0.00248   0.00104  -0.00145   1.93725
    A8        1.88638  -0.00004   0.00089  -0.00046   0.00044   1.88682
    A9        1.89106   0.00010   0.00043   0.00079   0.00122   1.89228
   A10        1.88804   0.00001   0.00085  -0.00059   0.00026   1.88830
   A11        1.83987  -0.00001  -0.00307  -0.00430  -0.00733   1.83255
   A12        1.91727   0.00007   0.01679   0.00302   0.01974   1.93701
   A13        1.94079   0.00003   0.00710  -0.00904  -0.00190   1.93888
   A14        1.91814   0.00029  -0.00114   0.00210   0.00101   1.91916
   A15        2.11477  -0.00014   0.00267  -0.01065  -0.00771   2.10706
   A16        1.50141  -0.00018  -0.01172   0.01091  -0.00078   1.50063
   A17        1.88756  -0.00008  -0.00252   0.00030  -0.00201   1.88555
   A18        1.77062  -0.00001  -0.01594   0.00219  -0.01392   1.75670
   A19        2.22236   0.00017   0.02438  -0.00197   0.02246   2.24482
   A20        1.94652   0.00006   0.00551   0.01628   0.02223   1.96874
   A21        2.07476  -0.00040   0.00550  -0.00426   0.00091   2.07567
   A22        1.84168   0.00025   0.00792  -0.00139   0.00687   1.84854
   A23        2.79156   0.00056   0.01215  -0.00287   0.00898   2.80054
   A24        1.87743  -0.00044  -0.00127  -0.00783  -0.00811   1.86932
   A25        2.16219   0.00013   0.02093  -0.01182   0.00969   2.17188
   A26        1.89752   0.00017  -0.00651  -0.00005  -0.00718   1.89034
   A27        2.15882   0.00004  -0.01944   0.00538  -0.01391   2.14491
   A28        1.85192  -0.00001   0.01046   0.01655   0.02740   1.87932
   A29        1.87120   0.00002   0.00650  -0.00919  -0.00175   1.86945
   A30        2.85331  -0.00013   0.00906  -0.03013  -0.02163   2.83168
   A31        1.62004   0.00001  -0.01577   0.00273  -0.01256   1.60748
   A32        1.73624  -0.00013   0.00760   0.01315   0.02048   1.75671
   A33        2.12542   0.00004   0.00332  -0.00327  -0.00032   2.12511
   A34        1.91238  -0.00011   0.00493  -0.00949  -0.00515   1.90724
   A35        2.14432   0.00004  -0.00576   0.00147  -0.00427   2.14005
   A36        1.87710   0.00009   0.00705  -0.00260   0.00473   1.88183
   A37        3.27066  -0.00159  -0.00055  -0.01431  -0.01451   3.25615
   A38        2.87224   0.00036   0.01007   0.00134   0.01084   2.88308
   A39        2.88571  -0.00022  -0.00894  -0.00402  -0.01277   2.87294
   A40        3.07723  -0.00035   0.03726  -0.00195   0.03531   3.11254
   A41        3.08890  -0.00023   0.01362  -0.00867   0.00467   3.09357
   A42        3.04859   0.00002   0.01045   0.00943   0.01985   3.06844
   A43        3.23463  -0.00119  -0.00769  -0.00900  -0.01685   3.21778
   A44        3.05152  -0.00027  -0.00308  -0.00381  -0.00673   3.04479
   A45        2.98793   0.00024   0.00169   0.00408   0.00563   2.99356
   A46        2.87769  -0.00025   0.00072   0.00610   0.00638   2.88407
   A47        3.26167   0.00038   0.00071   0.00397   0.00544   3.26711
   A48        3.32147  -0.00000   0.01133  -0.00783   0.00531   3.32678
    D1        0.03396   0.00026   0.01490  -0.02846  -0.01355   0.02041
    D2       -3.13779  -0.00003   0.02271  -0.02664  -0.00396   3.14143
    D3       -2.36988  -0.00016   0.03113   0.02526   0.05639  -2.31350
    D4        1.82617  -0.00005   0.02958   0.02634   0.05593   1.88210
    D5       -0.25600  -0.00003   0.02734   0.02639   0.05374  -0.20226
    D6        0.79912   0.00010   0.02413   0.02360   0.04772   0.84684
    D7       -1.28801   0.00022   0.02258   0.02468   0.04726  -1.24075
    D8        2.91300   0.00023   0.02035   0.02473   0.04508   2.95808
    D9       -1.97339   0.00092   0.05371   0.03972   0.09459  -1.87881
   D10        0.20134   0.00064   0.07982   0.04809   0.12678   0.32812
   D11        2.57699   0.00007  -0.01460  -0.01748  -0.03198   2.54501
   D12       -1.40832   0.00003  -0.01892  -0.02574  -0.04474  -1.45306
   D13        0.85185   0.00013   0.00561  -0.02338  -0.01770   0.83415
   D14        0.58854  -0.00009  -0.03701  -0.01597  -0.05280   0.53574
   D15        2.88641  -0.00013  -0.04133  -0.02422  -0.06556   2.82085
   D16       -1.13661  -0.00003  -0.01680  -0.02186  -0.03853  -1.17513
   D17        0.73754   0.00019   0.06753   0.01915   0.08680   0.82434
   D18       -1.61317   0.00029   0.03821   0.04283   0.08097  -1.53220
   D19        2.74060   0.00015   0.07922   0.00899   0.08806   2.82866
   D20        0.38989   0.00026   0.04990   0.03268   0.08223   0.47212
   D21       -3.10812   0.00013   0.01152  -0.00819   0.00368  -3.10445
   D22       -0.99745   0.00009   0.01741  -0.00288   0.01494  -0.98252
   D23        0.77436  -0.00005   0.00926   0.00058   0.00984   0.78419
   D24        2.88503  -0.00009   0.01516   0.00589   0.02110   2.90613
   D25       -1.59764  -0.00009  -0.00599   0.00311  -0.00244  -1.60008
   D26        0.51303  -0.00012  -0.00009   0.00842   0.00882   0.52186
   D27        1.20884   0.00022  -0.00696  -0.00082  -0.00732   1.20151
   D28       -0.70259  -0.00004  -0.00320  -0.00503  -0.00828  -0.71087
   D29       -2.86074  -0.00004  -0.00102  -0.00630  -0.00738  -2.86813
   D30        2.63530  -0.00031   0.04129   0.02113   0.06196   2.69726
   D31        0.71870  -0.00018   0.03765   0.02938   0.06787   0.78657
   D32       -1.32109  -0.00029   0.01160   0.02404   0.03616  -1.28493
   D33        0.44076   0.00008   0.02016   0.01728   0.03625   0.47700
   D34       -1.47584   0.00021   0.01652   0.02553   0.04216  -1.43368
   D35        2.76754   0.00010  -0.00953   0.02019   0.01045   2.77800
   D36       -1.93936   0.00002  -0.04763  -0.02400  -0.07179  -2.01115
   D37        0.26007   0.00002  -0.02832  -0.00621  -0.03425   0.22582
   D38       -1.46502   0.00011  -0.05944  -0.00802  -0.06751  -1.53253
   D39       -3.10658   0.00012  -0.04568  -0.01591  -0.06134   3.11527
   D40        0.76558   0.00017  -0.04263  -0.00277  -0.04499   0.72059
   D41        0.71986  -0.00023  -0.04333  -0.02581  -0.06960   0.65027
   D42       -0.92169  -0.00022  -0.02957  -0.03371  -0.06343  -0.98512
   D43        2.95047  -0.00017  -0.02652  -0.02056  -0.04708   2.90339
   D44        0.01764  -0.00012   0.05098   0.01310   0.06369   0.08133
   D45        2.35533  -0.00006   0.03905   0.02517   0.06455   2.41988
   D46       -0.53226   0.00003  -0.05699  -0.02402  -0.08107  -0.61334
   D47        1.23226  -0.00012  -0.05384  -0.01010  -0.06446   1.16780
   D48       -2.82326  -0.00006  -0.04381  -0.02300  -0.06688  -2.89014
         Item               Value     Threshold  Converged?
 Maximum Force            0.002482     0.000015     NO 
 RMS     Force            0.000442     0.000010     NO 
 Maximum Displacement     0.471115     0.000060     NO 
 RMS     Displacement     0.099515     0.000040     NO 
 Predicted change in Energy=-2.423837D-04
 GradGradGradGradGradGradGradGradGradGradGradGradGradGradGradGradGradGrad

                          Input orientation:                          
 ---------------------------------------------------------------------
 Center     Atomic      Atomic             Coordinates (Angstroms)
 Number     Number       Type             X           Y           Z
 ---------------------------------------------------------------------
      1          6           0       -1.472717   -1.078153    0.927086
      2          8           0       -0.350783   -1.410210    1.248346
      3          8           0       -1.882319   -0.633906   -0.221528
      4          1           0       -1.139935   -0.589200   -0.918526
      5          6           0       -2.633014   -1.128601    1.953770
      6          9           0       -3.715711   -1.724093    1.440065
      7          9           0       -2.973920    0.123437    2.310414
      8          9           0       -2.270578   -1.789031    3.050922
      9          8           0        2.144062   -0.172369    0.601793
     10          1           0        1.372166   -0.694820    0.874064
     11          1           0        2.438348   -0.574643   -0.233478
     12          8           0        2.527326   -1.225587   -1.985911
     13          1           0        2.857147   -0.521407   -2.589620
     14          1           0        3.003770   -2.034783   -2.184910
     15          8           0       -0.167100   -0.429936   -2.083931
     16          1           0        0.055592    0.502686   -2.265957
     17          1           0        0.681682   -0.906950   -2.057645
     18          8           0        1.442291    2.352157    0.145773
     19          1           0        0.899379    2.672783    0.869024
     20          1           0        1.733463    1.433484    0.384237
     21          8           0        3.027065    0.964550   -3.443288
     22          1           0        3.108925    1.010542   -4.398501
     23          1           0        2.275873    1.540690   -3.190204
     24          8           0        0.788409    2.175206   -2.380229
     25          1           0        0.987843    2.355132   -1.419685
     26          1           0        0.291663    2.922328   -2.722151
 ---------------------------------------------------------------------
                    Distance matrix (angstroms):
                    1          2          3          4          5
     1  C    0.000000
     2  O    1.213345   0.000000
     3  O    1.297861   2.260261   0.000000
     4  H    1.938066   2.447887   1.019284   0.000000
     5  C    1.550134   2.405308   2.353760   3.281817   0.000000
     6  F    2.389855   3.384969   2.703835   3.672268   1.338183
     7  F    2.368761   3.218837   2.859351   3.781191   1.345738
     8  F    2.377522   2.660526   3.491989   4.298194   1.330891
     9  O    3.742640   2.859115   4.135532   3.642768   5.055956
    10  H    2.871083   1.902742   3.434488   3.087910   4.170780
    11  H    4.110579   3.266991   4.321091   3.643298   5.550644
    12  O    4.950518   4.333361   4.786241   3.872093   6.493043
    13  H    5.605792   5.080430   5.299345   4.332876   7.152129
    14  H    5.535213   4.840492   5.448962   4.567683   7.051466
    15  O    3.345302   3.478326   2.540104   1.526415   4.782458
    16  H    3.876894   4.021771   3.037603   2.106436   5.262680
    17  H    3.685019   3.499833   3.165436   2.171831   5.208435
    18  O    4.568890   4.311171   4.483807   4.056133   5.656204
    19  H    4.438438   4.286913   4.456606   4.242013   5.301414
    20  H    4.108844   3.630064   4.208912   3.747648   5.300362
    21  O    6.597032   6.249862   6.085791   5.113947   8.096049
    22  H    7.329118   7.050994   6.712961   5.720334   8.825937
    23  H    6.153238   5.942042   5.552700   4.622197   7.594917
    24  O    5.160947   5.226809   4.436653   3.673831   6.434659
    25  H    4.832094   4.805009   4.313671   3.667109   6.052041
    26  H    5.695070   5.911723   4.860671   4.199210   6.843099
                    6          7          8          9         10
     6  F    0.000000
     7  F    2.172816   0.000000
     8  F    2.165060   2.168082   0.000000
     9  O    6.119435   5.403761   5.301027   0.000000
    10  H    5.221710   4.649851   4.382419   0.971035   0.000000
    11  H    6.480311   6.020910   5.868221   0.972679   1.542023
    12  O    7.138720   7.109288   6.979043   2.819994   3.129786
    13  H    7.803030   7.643788   7.727623   3.288682   3.772578
    14  H    7.641230   7.784512   7.435931   3.460259   3.716847
    15  O    5.165853   5.243542   5.713010   3.552594   3.345032
    16  H    5.737236   5.501358   6.239571   3.611287   3.609310
    17  H    5.677919   5.788356   5.965851   3.122623   3.019385
    18  O    6.700447   5.399610   6.274929   2.659637   3.133591
    19  H    6.399817   4.855843   5.892121   3.116976   3.400633
    20  H    6.385810   5.252223   5.790351   1.671732   2.213627
    21  O    8.748769   8.356098   8.821678   4.293594   4.912405
    22  H    9.388437   9.099313   9.605758   5.228114   5.807283
    23  H    8.246046   7.734709   8.408860   4.163074   4.725724
    24  O    7.077166   6.353504   7.387150   4.030057   4.378155
    25  H    6.851399   5.881298   6.912143   3.436783   3.835517
    26  H    7.414332   6.620010   7.879744   4.904807   5.213829
                   11         12         13         14         15
    11  H    0.000000
    12  O    1.871541   0.000000
    13  H    2.393665   0.984437   0.000000
    14  H    2.501959   0.959894   1.573403   0.000000
    15  O    3.198981   2.811156   3.067598   3.555298   0.000000
    16  H    3.311969   3.028997   3.000372   3.890639   0.975966
    17  H    2.554191   1.874320   2.272507   2.584626   0.973994
    18  O    3.114822   4.303677   4.212073   5.207259   3.911747
    19  H    3.758951   5.098839   5.098816   5.993009   4.414090
    20  H    2.216079   3.649449   3.732035   4.499230   3.629921
    21  O    3.608127   2.677758   1.722117   3.252700   3.741006
    22  H    4.506651   3.340528   2.383760   3.766305   4.261989
    23  H    3.639129   3.027514   2.225045   3.784767   3.327961
    24  O    3.859081   3.839885   3.405179   4.761300   2.790619
    25  H    3.477734   3.938549   3.624572   4.890898   3.087348
    26  H    4.799016   4.769218   4.296345   5.676011   3.443176
                   16         17         18         19         20
    16  H    0.000000
    17  H    1.556425   0.000000
    18  O    3.340647   4.006914   0.000000
    19  H    3.905048   4.628960   0.959504   0.000000
    20  H    3.271875   3.542127   0.992777   1.570534   0.000000
    21  O    3.229408   3.305047   4.161529   5.103053   4.067339
    22  H    3.758790   3.879161   5.022751   5.949115   4.994533
    23  H    2.619414   3.132902   3.532999   4.433250   3.616950
    24  O    1.829590   3.100828   2.615256   3.289004   3.014225
    25  H    2.239826   3.337949   1.630089   2.312340   2.158591
    26  H    2.473561   3.906027   3.142297   3.650772   3.734313
                   21         22         23         24         25
    21  O    0.000000
    22  H    0.959818   0.000000
    23  H    0.979938   1.560454   0.000000
    24  O    2.758145   3.288565   1.808651   0.000000
    25  H    3.191726   3.896185   2.336038   0.997393   0.000000
    26  H    3.440255   3.795001   2.462739   0.960134   1.582023
                   26
    26  H    0.000000
 Stoichiometry    C2H13F3O8
 Framework group  C1[X(C2H13F3O8)]
 Deg. of freedom    72
 Full point group                 C1      NOp   1
 Largest Abelian subgroup         C1      NOp   1
 Largest concise Abelian subgroup C1      NOp   1
                         Standard orientation:                         
 ---------------------------------------------------------------------
 Center     Atomic      Atomic             Coordinates (Angstroms)
 Number     Number       Type             X           Y           Z
 ---------------------------------------------------------------------
      1          6           0        1.770135    0.341375   -0.161314
      2          8           0        1.268184    1.034528    0.698795
      3          8           0        1.205670   -0.173961   -1.210243
      4          1           0        0.220127    0.072518   -1.293255
      5          6           0        3.265095   -0.059602   -0.076276
      6          9           0        3.891497    0.135903   -1.242523
      7          9           0        3.364534   -1.364264    0.238334
      8          9           0        3.894704    0.643281    0.862244
      9          8           0       -1.292982    0.780302    1.943920
     10          1           0       -0.413652    0.986596    1.587365
     11          1           0       -1.912976    1.292347    1.396635
     12          8           0       -2.892464    2.000051   -0.032500
     13          1           0       -3.718605    1.480948   -0.163418
     14          1           0       -3.120187    2.932218   -0.057072
     15          8           0       -1.260512    0.311081   -1.577401
     16          1           0       -1.810820   -0.475646   -1.402098
     17          1           0       -1.710573    1.055005   -1.138438
     18          8           0       -1.825331   -1.810047    1.660431
     19          1           0       -1.074022   -2.328954    1.955250
     20          1           0       -1.611380   -0.857616    1.841278
     21          8           0       -4.819479    0.184099   -0.431644
     22          1           0       -5.495770    0.206774   -1.112355
     23          1           0       -4.291927   -0.628946   -0.576304
     24          8           0       -2.902290   -1.777308   -0.722561
     25          1           0       -2.490830   -1.912420    0.175904
     26          1           0       -2.983757   -2.637697   -1.140832
 ---------------------------------------------------------------------
 Rotational constants (GHZ):           0.9624533           0.2410375           0.2385122
 Standard basis: 6-31++G(d,p) (6D, 7F)
 There are   325 symmetry adapted cartesian basis functions of A   symmetry.
 There are   325 symmetry adapted basis functions of A   symmetry.
   325 basis functions,   520 primitive gaussians,   325 cartesian basis functions
    58 alpha electrons       58 beta electrons
       nuclear repulsion energy       973.9881695911 Hartrees.
 NAtoms=   26 NActive=   26 NUniq=   26 SFac= 1.00D+00 NAtFMM=   60 NAOKFM=F Big=F
 Integral buffers will be    131072 words long.
 Raffenetti 2 integral format.
 Two-electron integral symmetry is turned on.
 Nuclear repulsion after empirical dispersion term =      973.9748666205 Hartrees.
 One-electron integrals computed using PRISM.
 NBasis=   325 RedAO= T EigKep=  4.82D-05  NBF=   325
 NBsUse=   325 1.00D-06 EigRej= -1.00D+00 NBFU=   325
 Initial guess from the checkpoint file:  "/local_scratch/slurm.5787642/Gau-532091.chk"
 B after Tr=    -0.000000    0.000000    0.000000
         Rot=    0.997248   -0.073790    0.006234    0.003478 Ang=  -8.50 deg.
 ExpMin= 3.60D-02 ExpMax= 7.00D+03 ExpMxC= 1.05D+03 IAcc=3 IRadAn=         5 AccDes= 0.00D+00
 Harris functional with IExCor= 4639 and IRadAn=       5 diagonalized for initial guess.
 HarFok:  IExCor= 4639 AccDes= 0.00D+00 IRadAn=         5 IDoV= 1 UseB2=F ITyADJ=14
 ICtDFT=  3500011 ScaDFX=  1.000000  1.000000  1.000000  1.000000
 FoFCou: FMM=F IPFlag=           0 FMFlag=      100000 FMFlg1=           0
         NFxFlg=           0 DoJE=T BraDBF=F KetDBF=T FulRan=T
         wScrn=  0.000000 ICntrl=       500 IOpCl=  0 I1Cent=   200000004 NGrid=           0
         NMat0=    1 NMatS0=      1 NMatT0=    0 NMatD0=    1 NMtDS0=    0 NMtDT0=    0
 Petite list used in FoFCou.
 Requested convergence on RMS density matrix=1.00D-10 within 128 cycles.
 Requested convergence on MAX density matrix=1.00D-08.
 Requested convergence on             energy=1.00D-08.
 No special actions if energy rises.
 SCF Done:  E(RwB97XD) =  -985.247528232     A.U. after   16 cycles
            NFock= 16  Conv=0.60D-10     -V/T= 2.0083
 Calling FoFJK, ICntrl=      2127 FMM=F ISym2X=0 I1Cent= 0 IOpClX= 0 NMat=1 NMatS=1 NMatT=0.
 ***** Axes restored to original set *****
 -------------------------------------------------------------------
 Center     Atomic                   Forces (Hartrees/Bohr)
 Number     Number              X              Y              Z
 -------------------------------------------------------------------
      1        6           0.001047470   -0.000347327   -0.000207814
      2        8          -0.000505293    0.000403617    0.000043191
      3        8          -0.002248611   -0.000530151    0.001998278
      4        1           0.001980600    0.000384786   -0.002363879
      5        6           0.000288510    0.000049665    0.000265223
      6        9          -0.000139022   -0.000017208    0.000032461
      7        9          -0.000016347   -0.000113564   -0.000140728
      8        9          -0.000199699    0.000040088    0.000068924
      9        8          -0.000633114   -0.001155323   -0.000246489
     10        1           0.000119099    0.000645601    0.000009536
     11        1           0.000146819    0.000163017    0.000205136
     12        8          -0.000070006   -0.000661213    0.000126594
     13        1          -0.000132108    0.000862332   -0.000205321
     14        1          -0.000153343   -0.000072543    0.000172894
     15        8          -0.000631538   -0.000356509    0.000157940
     16        1           0.000674256   -0.000049532   -0.000152810
     17        1           0.000080705    0.000350263    0.000371363
     18        8          -0.000080714   -0.000126220   -0.000046453
     19        1           0.000046929    0.000151317    0.000068963
     20        1           0.000198591    0.000209090    0.000057965
     21        8          -0.001043137    0.001234631   -0.000539284
     22        1           0.000065949    0.000003987    0.000059031
     23        1           0.001123345   -0.001211955    0.000558741
     24        8          -0.000183801   -0.000289949   -0.000575031
     25        1           0.000213649    0.000406141    0.000038020
     26        1           0.000050813    0.000026961    0.000243549
 -------------------------------------------------------------------
 Cartesian Forces:  Max     0.002363879 RMS     0.000647287

 GradGradGradGradGradGradGradGradGradGradGradGradGradGradGradGradGradGrad
 Berny optimization.
 Using GEDIIS/GDIIS optimizer.
 FormGI is forming the generalized inverse of G from B-inverse, IUseBI=4.
 Internal  Forces:  Max     0.002731570 RMS     0.000384214
 Search for a local minimum.
 Step number   8 out of a maximum of  156
 All quantities printed in internal units (Hartrees-Bohrs-Radians)
 Mixed Optimization -- En-DIIS/RFO-DIIS
 Swapping is turned off.
 Update second derivatives using D2CorX and points    6    7    8
 DE= -2.32D-04 DEPred=-2.42D-04 R= 9.56D-01
 TightC=F SS=  1.41D+00  RLast= 3.95D-01 DXNew= 2.9974D+00 1.1850D+00
 Trust test= 9.56D-01 RLast= 3.95D-01 DXMaxT set to 1.78D+00
 ITU=  1  1  0  1  1  1  1  0
     Eigenvalues ---    0.00020   0.00039   0.00056   0.00083   0.00142
     Eigenvalues ---    0.00197   0.00241   0.00321   0.00346   0.00460
     Eigenvalues ---    0.00559   0.00654   0.00705   0.00816   0.00863
     Eigenvalues ---    0.00980   0.01210   0.01266   0.01385   0.01438
     Eigenvalues ---    0.01588   0.01656   0.01732   0.01773   0.01867
     Eigenvalues ---    0.01941   0.02205   0.02354   0.02398   0.02569
     Eigenvalues ---    0.02704   0.02781   0.03087   0.03382   0.03777
     Eigenvalues ---    0.04535   0.04742   0.05130   0.05378   0.05679
     Eigenvalues ---    0.05865   0.06438   0.07762   0.09112   0.11161
     Eigenvalues ---    0.13914   0.14247   0.19627   0.21246   0.22377
     Eigenvalues ---    0.23700   0.28417   0.36089   0.37371   0.39148
     Eigenvalues ---    0.41013   0.42542   0.43337   0.45008   0.46311
     Eigenvalues ---    0.48223   0.50765   0.52887   0.55179   0.56062
     Eigenvalues ---    0.57207   0.57285   0.57566   0.57620   0.60873
     Eigenvalues ---    0.91672   0.99567
 En-DIIS/RFO-DIIS/Sim-DIIS IScMMF=       -3 using points:     8    7    6    5    4    3    2
 RFO step:  Lambda=-3.10791025D-04.
 DidBck=F Rises=F RFO-DIIS coefs:    1.14255    1.65054   -2.00000    0.38358   -0.07175
                  RFO-DIIS coefs:   -0.18448    0.07956
 Iteration  1 RMS(Cart)=  0.10940170 RMS(Int)=  0.00456222
 Iteration  2 RMS(Cart)=  0.00578533 RMS(Int)=  0.00087262
 Iteration  3 RMS(Cart)=  0.00001509 RMS(Int)=  0.00087256
 Iteration  4 RMS(Cart)=  0.00000001 RMS(Int)=  0.00087256
 Variable       Old X    -DE/DX   Delta X   Delta X   Delta X     New X
                                 (Linear)    (Quad)   (Total)
    R1        2.29289  -0.00057  -0.00193   0.00216   0.00022   2.29311
    R2        2.45260   0.00020   0.00322  -0.00196   0.00120   2.45380
    R3        2.92933   0.00020  -0.00014  -0.00033  -0.00047   2.92886
    R4        1.92617   0.00273  -0.03822   0.02567  -0.01258   1.91359
    R5        2.88451  -0.00035   0.07183  -0.05097   0.02081   2.90532
    R6        2.52880   0.00011   0.00053   0.00064   0.00117   2.52997
    R7        2.54308  -0.00014  -0.00297   0.00099  -0.00197   2.54110
    R8        2.51502  -0.00002  -0.00003   0.00010   0.00007   2.51509
    R9        1.83499  -0.00044   0.00097   0.00028   0.00125   1.83624
   R10        1.83810  -0.00022   0.00124  -0.00068   0.00134   1.83944
   R11        3.15911   0.00021  -0.02520   0.00808  -0.01725   3.14187
   R12        3.53670  -0.00004  -0.01609   0.00965  -0.00575   3.53095
   R13        1.86032   0.00089  -0.00210   0.00142  -0.00067   1.85964
   R14        1.81394  -0.00005  -0.00010   0.00017   0.00007   1.81401
   R15        3.54195  -0.00044   0.01456  -0.00894   0.00554   3.54749
   R16        3.25433   0.00015  -0.00386   0.00504   0.00102   3.25535
   R17        1.84431   0.00024  -0.00382   0.00189  -0.00134   1.84297
   R18        1.84058  -0.00051  -0.00244   0.00185  -0.00047   1.84012
   R19        3.45742   0.00012   0.00063  -0.00738  -0.00611   3.45132
   R20        1.81320   0.00008  -0.00086   0.00035  -0.00051   1.81269
   R21        1.87608   0.00007   0.00352  -0.00101   0.00234   1.87842
   R22        3.08042   0.00005  -0.00280  -0.00373  -0.00699   3.07343
   R23        1.81379  -0.00005   0.00022  -0.00008   0.00014   1.81393
   R24        1.85182  -0.00145   0.00247  -0.00140   0.00046   1.85228
   R25        3.41785  -0.00008  -0.00300   0.00315  -0.00044   3.41742
   R26        1.88480   0.00020  -0.00034   0.00118   0.00030   1.88510
   R27        1.81439  -0.00009  -0.00034   0.00022  -0.00011   1.81428
    A1        2.23931   0.00022   0.00055  -0.00047   0.00004   2.23935
    A2        2.10349  -0.00005   0.00307  -0.00132   0.00171   2.10519
    A3        1.94021  -0.00018  -0.00334   0.00180  -0.00161   1.93860
    A4        1.97178  -0.00063   0.00182  -0.00453  -0.00266   1.96912
    A5        1.94533   0.00009  -0.00485  -0.00052  -0.00538   1.93995
    A6        1.91226  -0.00017   0.00558  -0.00006   0.00552   1.91778
    A7        1.93725   0.00041  -0.00256   0.00121  -0.00138   1.93587
    A8        1.88682  -0.00010   0.00095  -0.00022   0.00075   1.88757
    A9        1.89228  -0.00019   0.00016  -0.00012  -0.00000   1.89228
   A10        1.88830  -0.00006   0.00094  -0.00031   0.00063   1.88893
   A11        1.83255   0.00035  -0.00245   0.00201   0.00016   1.83270
   A12        1.93701  -0.00007   0.01909  -0.00716   0.01176   1.94877
   A13        1.93888  -0.00013   0.01109  -0.00987  -0.00013   1.93876
   A14        1.91916  -0.00003  -0.00622   0.00385  -0.00206   1.91709
   A15        2.10706  -0.00007   0.00647  -0.00708  -0.00041   2.10665
   A16        1.50063  -0.00008  -0.01543   0.00967  -0.00659   1.49404
   A17        1.88555   0.00025  -0.00316   0.00160  -0.00131   1.88424
   A18        1.75670  -0.00003  -0.01697   0.00992  -0.00734   1.74936
   A19        2.24482  -0.00009   0.02940  -0.01424   0.01567   2.26049
   A20        1.96874   0.00053   0.01212   0.01029   0.02205   1.99079
   A21        2.07567  -0.00029   0.01129  -0.00217   0.00615   2.08181
   A22        1.84854  -0.00039   0.00932  -0.00289   0.00682   1.85536
   A23        2.80054   0.00051   0.01328  -0.01013   0.00286   2.80340
   A24        1.86932   0.00004  -0.00103   0.00027   0.00136   1.87068
   A25        2.17188   0.00006   0.02611  -0.00662   0.02011   2.19198
   A26        1.89034  -0.00006  -0.01155   0.00761  -0.00659   1.88375
   A27        2.14491   0.00016  -0.01452   0.01134  -0.00264   2.14227
   A28        1.87932  -0.00045   0.01688  -0.00608   0.00870   1.88802
   A29        1.86945   0.00027   0.00706  -0.00126   0.00685   1.87630
   A30        2.83168   0.00061   0.00505  -0.00545  -0.00328   2.82841
   A31        1.60748   0.00007  -0.01427   0.00717  -0.00652   1.60096
   A32        1.75671   0.00011   0.01177   0.00931   0.02068   1.77739
   A33        2.12511   0.00006  -0.00276  -0.00584  -0.00981   2.11530
   A34        1.90724  -0.00010  -0.00027  -0.01334  -0.01414   1.89310
   A35        2.14005   0.00008  -0.00036   0.00509   0.00476   2.14481
   A36        1.88183  -0.00019   0.00667  -0.00197   0.00568   1.88750
   A37        3.25615  -0.00093   0.00888  -0.00594   0.00332   3.25948
   A38        2.88308   0.00005   0.00582  -0.00046   0.00567   2.88876
   A39        2.87294  -0.00014  -0.01021   0.00220  -0.00849   2.86445
   A40        3.11254  -0.00014   0.05126  -0.00761   0.04314   3.15568
   A41        3.09357  -0.00018   0.01402  -0.00927   0.00592   3.09949
   A42        3.06844  -0.00033   0.00847  -0.00110   0.00658   3.07502
   A43        3.21778  -0.00098  -0.01139  -0.00713  -0.01856   3.19922
   A44        3.04479  -0.00020  -0.00564  -0.01014  -0.01669   3.02810
   A45        2.99356   0.00019   0.00367  -0.00044   0.00269   2.99625
   A46        2.88407  -0.00011   0.00289   0.00601   0.00944   2.89350
   A47        3.26711   0.00013   0.00168   0.00045   0.00557   3.27268
   A48        3.32678  -0.00008   0.01109   0.00110   0.01605   3.34283
    D1        0.02041   0.00028   0.02259  -0.01674   0.00589   0.02630
    D2        3.14143  -0.00001   0.03290  -0.01660   0.01629  -3.12547
    D3       -2.31350  -0.00018   0.04252   0.01439   0.05689  -2.25660
    D4        1.88210  -0.00001   0.04071   0.01503   0.05577   1.93786
    D5       -0.20226  -0.00008   0.03757   0.01471   0.05230  -0.14996
    D6        0.84684   0.00007   0.03320   0.01426   0.04742   0.89426
    D7       -1.24075   0.00025   0.03139   0.01490   0.04630  -1.19446
    D8        2.95808   0.00018   0.02825   0.01458   0.04283   3.00091
    D9       -1.87881   0.00075   0.06947   0.01487   0.08489  -1.79391
   D10        0.32812   0.00031   0.11102   0.01894   0.12938   0.45751
   D11        2.54501  -0.00032  -0.02929  -0.01398  -0.04302   2.50199
   D12       -1.45306  -0.00005  -0.03511  -0.01465  -0.04993  -1.50299
   D13        0.83415  -0.00026  -0.00657  -0.02756  -0.03375   0.80040
   D14        0.53574  -0.00033  -0.05447  -0.00236  -0.05636   0.47938
   D15        2.82085  -0.00006  -0.06029  -0.00303  -0.06327   2.75758
   D16       -1.17513  -0.00028  -0.03176  -0.01594  -0.04709  -1.22222
   D17        0.82434  -0.00010   0.09519   0.01582   0.11131   0.93566
   D18       -1.53220  -0.00009   0.06202   0.02087   0.08323  -1.44896
   D19        2.82866   0.00017   0.11089   0.00725   0.11848   2.94714
   D20        0.47212   0.00018   0.07772   0.01230   0.09040   0.56252
   D21       -3.10445   0.00013  -0.00449  -0.01646  -0.02026  -3.12471
   D22       -0.98252   0.00009   0.01119  -0.01540  -0.00410  -0.98661
   D23        0.78419  -0.00007  -0.00632  -0.01243  -0.01869   0.76551
   D24        2.90613  -0.00010   0.00936  -0.01138  -0.00252   2.90360
   D25       -1.60008   0.00002  -0.02631  -0.00371  -0.03008  -1.63016
   D26        0.52186  -0.00002  -0.01064  -0.00265  -0.01392   0.50794
   D27        1.20151   0.00005  -0.03916   0.00730  -0.03113   1.17038
   D28       -0.71087   0.00010  -0.02957   0.00177  -0.02801  -0.73888
   D29       -2.86813  -0.00017  -0.02913  -0.00059  -0.02992  -2.89805
   D30        2.69726  -0.00034   0.04856  -0.00028   0.04829   2.74555
   D31        0.78657  -0.00025   0.04992   0.01140   0.06330   0.84987
   D32       -1.28493  -0.00017   0.02111   0.01117   0.03365  -1.25128
   D33        0.47700  -0.00001   0.01370  -0.00223   0.01045   0.48746
   D34       -1.43368   0.00008   0.01505   0.00945   0.02546  -1.40822
   D35        2.77800   0.00017  -0.01376   0.00922  -0.00418   2.77381
   D36       -2.01115  -0.00012  -0.03712  -0.00798  -0.04437  -2.05552
   D37        0.22582   0.00003  -0.00399   0.00196  -0.00155   0.22427
   D38       -1.53253  -0.00002  -0.07857  -0.01407  -0.09280  -1.62534
   D39        3.11527  -0.00009  -0.06680  -0.02224  -0.08820   3.02707
   D40        0.72059  -0.00005  -0.06690  -0.01604  -0.08202   0.63857
   D41        0.65027  -0.00005  -0.06289  -0.01058  -0.07335   0.57692
   D42       -0.98512  -0.00012  -0.05113  -0.01874  -0.06874  -1.05386
   D43        2.90339  -0.00007  -0.05123  -0.01254  -0.06257   2.84082
   D44        0.08133  -0.00007   0.10164   0.00457   0.10566   0.18699
   D45        2.41988   0.00000   0.10023   0.01370   0.11394   2.53382
   D46       -0.61334   0.00003  -0.09823   0.00023  -0.09808  -0.71142
   D47        1.16780   0.00016  -0.09052   0.01128  -0.08000   1.08780
   D48       -2.89014  -0.00016  -0.08135  -0.00129  -0.08222  -2.97236
         Item               Value     Threshold  Converged?
 Maximum Force            0.002732     0.000015     NO 
 RMS     Force            0.000384     0.000010     NO 
 Maximum Displacement     0.549976     0.000060     NO 
 RMS     Displacement     0.108749     0.000040     NO 
 Predicted change in Energy=-9.834026D-05
 GradGradGradGradGradGradGradGradGradGradGradGradGradGradGradGradGradGrad

                          Input orientation:                          
 ---------------------------------------------------------------------
 Center     Atomic      Atomic             Coordinates (Angstroms)
 Number     Number       Type             X           Y           Z
 ---------------------------------------------------------------------
      1          6           0       -1.522423   -1.073616    0.948967
      2          8           0       -0.385452   -1.297531    1.309040
      3          8           0       -1.935302   -0.688677   -0.220413
      4          1           0       -1.182934   -0.596595   -0.891887
      5          6           0       -2.707265   -1.223354    1.936832
      6          9           0       -3.679602   -1.980549    1.413752
      7          9           0       -3.223626   -0.014066    2.218250
      8          9           0       -2.307508   -1.780974    3.077280
      9          8           0        2.164862   -0.134063    0.590669
     10          1           0        1.367182   -0.615126    0.867217
     11          1           0        2.442419   -0.561855   -0.238453
     12          8           0        2.504512   -1.237241   -1.979512
     13          1           0        2.832516   -0.543368   -2.595442
     14          1           0        2.975148   -2.051212   -2.172966
     15          8           0       -0.179294   -0.391769   -2.038377
     16          1           0        0.050141    0.541525   -2.204058
     17          1           0        0.661748   -0.882414   -2.028397
     18          8           0        1.628119    2.416437    0.102231
     19          1           0        1.190413    2.815717    0.856634
     20          1           0        1.855742    1.482497    0.355233
     21          8           0        2.992316    0.933677   -3.467423
     22          1           0        3.076907    0.965882   -4.423035
     23          1           0        2.246392    1.518446   -3.217613
     24          8           0        0.803637    2.197450   -2.364505
     25          1           0        1.059611    2.398037   -1.421448
     26          1           0        0.300670    2.942049   -2.702644
 ---------------------------------------------------------------------
                    Distance matrix (angstroms):
                    1          2          3          4          5
     1  C    0.000000
     2  O    1.213463   0.000000
     3  O    1.298497   2.260965   0.000000
     4  H    1.931720   2.443638   1.012627   0.000000
     5  C    1.549886   2.406333   2.352766   3.273844   0.000000
     6  F    2.385786   3.365844   2.716985   3.669421   1.338804
     7  F    2.372302   3.244869   2.839358   3.765197   1.344695
     8  F    2.376222   2.656067   3.493770   4.292051   1.330928
     9  O    3.821938   2.893755   4.216254   3.690481   5.170718
    10  H    2.926895   1.931996   3.477751   3.098045   4.256187
    11  H    4.170352   3.306480   4.379595   3.683934   5.629270
    12  O    4.981864   4.378368   4.807006   3.897514   6.519245
    13  H    5.639991   5.115571   5.328600   4.362199   7.189788
    14  H    5.561502   4.897554   5.457242   4.587671   7.061558
    15  O    3.345614   3.473919   2.544939   1.537430   4.783770
    16  H    3.875978   3.989201   3.064349   2.130161   5.278736
    17  H    3.697547   3.522419   3.170333   2.185452   5.214358
    18  O    4.777379   4.393679   4.737490   4.238945   5.950579
    19  H    4.742881   4.427960   4.817770   4.509321   5.716013
    20  H    4.277643   3.696113   4.406516   3.887349   5.535712
    21  O    6.626960   6.261167   6.120174   5.138855   8.145181
    22  H    7.360150   7.068781   6.746988   5.749487   8.871150
    23  H    6.187337   5.945327   5.598318   4.652169   7.656662
    24  O    5.204760   5.208048   4.519806   3.731187   6.521489
    25  H    4.933370   4.816741   4.465400   3.778527   6.211430
    26  H    5.725687   5.876939   4.933884   4.242868   6.922642
                    6          7          8          9         10
     6  F    0.000000
     7  F    2.173060   0.000000
     8  F    2.165594   2.167757   0.000000
     9  O    6.184233   5.630206   5.375654   0.000000
    10  H    5.256720   4.823078   4.443752   0.971697   0.000000
    11  H    6.497817   6.199962   5.919641   0.973389   1.543204
    12  O    7.092956   7.206173   7.001595   2.817480   3.128005
    13  H    7.781184   7.754266   7.754437   3.280944   3.760633
    14  H    7.560109   7.864957   7.452823   3.459725   3.727011
    15  O    5.166583   5.246856   5.712192   3.531765   3.299084
    16  H    5.775846   5.530193   6.232579   3.569168   3.536265
    17  H    5.648152   5.821011   5.974264   3.111091   2.992267
    18  O    7.016087   5.824458   6.477526   2.651738   3.137462
    19  H    6.857959   5.417140   6.188400   3.117930   3.435410
    20  H    6.614619   5.613422   5.949154   1.662604   2.213784
    21  O    8.765448   8.477206   8.848198   4.277015   4.881492
    22  H    9.402126   9.206720   9.632855   5.213342   5.780097
    23  H    8.295174   7.862461   8.440963   4.152161   4.691586
    24  O    7.199329   6.489321   7.424292   4.002741   4.321134
    25  H    7.047731   6.116515   7.002869   3.417854   3.796280
    26  H    7.551109   6.736057   7.906773   4.876842   5.151199
                   11         12         13         14         15
    11  H    0.000000
    12  O    1.868499   0.000000
    13  H    2.389124   0.984081   0.000000
    14  H    2.498864   0.959933   1.572395   0.000000
    15  O    3.184656   2.814445   3.066643   3.566843   0.000000
    16  H    3.286951   3.039468   3.011941   3.908826   0.975259
    17  H    2.545083   1.877251   2.269081   2.595922   0.973747
    18  O    3.106344   4.295472   4.181920   5.191425   3.966732
    19  H    3.764934   5.118305   5.088888   6.004228   4.532676
    20  H    2.208173   3.642652   3.710080   4.486865   3.658362
    21  O    3.600729   2.676699   1.722658   3.253534   3.722645
    22  H    4.499698   3.339490   2.382784   3.765107   4.258246
    23  H    3.638884   3.032050   2.231975   3.790097   3.305067
    24  O    3.849606   3.852051   3.417860   4.775278   2.788650
    25  H    3.474564   3.951509   3.629506   4.902028   3.114242
    26  H    4.789224   4.779781   4.309277   5.689117   3.433068
                   16         17         18         19         20
    16  H    0.000000
    17  H    1.559655   0.000000
    18  O    3.365156   4.044239   0.000000
    19  H    3.979950   4.720070   0.959236   0.000000
    20  H    3.270411   3.563722   0.994015   1.572114   0.000000
    21  O    3.225874   3.286416   4.099029   5.048405   4.025630
    22  H    3.776937   3.870851   4.968011   5.903868   4.958829
    23  H    2.608675   3.112789   3.494283   4.404258   3.594319
    24  O    1.826358   3.101397   2.610079   3.302664   3.002508
    25  H    2.253473   3.359768   1.626388   2.319746   2.151426
    26  H    2.464521   3.900193   3.147334   3.670975   3.728156
                   21         22         23         24         25
    21  O    0.000000
    22  H    0.959889   0.000000
    23  H    0.980184   1.564649   0.000000
    24  O    2.757510   3.304855   1.808420   0.000000
    25  H    3.172650   3.889740   2.325584   0.997554   0.000000
    26  H    3.444329   3.817391   2.465294   0.960074   1.585371
                   26
    26  H    0.000000
 Stoichiometry    C2H13F3O8
 Framework group  C1[X(C2H13F3O8)]
 Deg. of freedom    72
 Full point group                 C1      NOp   1
 Largest Abelian subgroup         C1      NOp   1
 Largest concise Abelian subgroup C1      NOp   1
                         Standard orientation:                         
 ---------------------------------------------------------------------
 Center     Atomic      Atomic             Coordinates (Angstroms)
 Number     Number       Type             X           Y           Z
 ---------------------------------------------------------------------
      1          6           0        1.807980    0.301600   -0.044845
      2          8           0        1.279155    0.649978    0.990274
      3          8           0        1.264342    0.145940   -1.213743
      4          1           0        0.278065    0.375299   -1.221905
      5          6           0        3.319752   -0.037789   -0.083681
      6          9           0        3.936566    0.617130   -1.075153
      7          9           0        3.487291   -1.356721   -0.285057
      8          9           0        3.909130    0.286156    1.064823
      9          8           0       -1.370099    0.232505    2.077006
     10          1           0       -0.472783    0.461220    1.782546
     11          1           0       -1.947833    0.899623    1.666318
     12          8           0       -2.854807    1.985758    0.446073
     13          1           0       -3.688936    1.546561    0.163672
     14          1           0       -3.058940    2.898976    0.660162
     15          8           0       -1.217944    0.665987   -1.424751
     16          1           0       -1.778231   -0.131867   -1.449979
     17          1           0       -1.665405    1.295619   -0.831855
     18          8           0       -2.082864   -2.170099    1.210300
     19          1           0       -1.426628   -2.823387    1.460707
     20          1           0       -1.798580   -1.302609    1.603631
     21          8           0       -4.804899    0.395348   -0.466318
     22          1           0       -5.465424    0.619609   -1.125713
     23          1           0       -4.295399   -0.369312   -0.807588
     24          8           0       -2.940152   -1.511936   -1.165493
     25          1           0       -2.606245   -1.886101   -0.303158
     26          1           0       -3.018780   -2.233428   -1.793991
 ---------------------------------------------------------------------
 Rotational constants (GHZ):           0.9562990           0.2346512           0.2333747
 Standard basis: 6-31++G(d,p) (6D, 7F)
 There are   325 symmetry adapted cartesian basis functions of A   symmetry.
 There are   325 symmetry adapted basis functions of A   symmetry.
   325 basis functions,   520 primitive gaussians,   325 cartesian basis functions
    58 alpha electrons       58 beta electrons
       nuclear repulsion energy       969.3150757888 Hartrees.
 NAtoms=   26 NActive=   26 NUniq=   26 SFac= 1.00D+00 NAtFMM=   60 NAOKFM=F Big=F
 Integral buffers will be    131072 words long.
 Raffenetti 2 integral format.
 Two-electron integral symmetry is turned on.
 Nuclear repulsion after empirical dispersion term =      969.3019163447 Hartrees.
 One-electron integrals computed using PRISM.
 NBasis=   325 RedAO= T EigKep=  4.54D-05  NBF=   325
 NBsUse=   325 1.00D-06 EigRej= -1.00D+00 NBFU=   325
 Initial guess from the checkpoint file:  "/local_scratch/slurm.5787642/Gau-532091.chk"
 B after Tr=     0.000000   -0.000000   -0.000000
         Rot=    0.990354   -0.138341    0.005962    0.004983 Ang= -15.93 deg.
 ExpMin= 3.60D-02 ExpMax= 7.00D+03 ExpMxC= 1.05D+03 IAcc=3 IRadAn=         5 AccDes= 0.00D+00
 Harris functional with IExCor= 4639 and IRadAn=       5 diagonalized for initial guess.
 HarFok:  IExCor= 4639 AccDes= 0.00D+00 IRadAn=         5 IDoV= 1 UseB2=F ITyADJ=14
 ICtDFT=  3500011 ScaDFX=  1.000000  1.000000  1.000000  1.000000
 FoFCou: FMM=F IPFlag=           0 FMFlag=      100000 FMFlg1=           0
         NFxFlg=           0 DoJE=T BraDBF=F KetDBF=T FulRan=T
         wScrn=  0.000000 ICntrl=       500 IOpCl=  0 I1Cent=   200000004 NGrid=           0
         NMat0=    1 NMatS0=      1 NMatT0=    0 NMatD0=    1 NMtDS0=    0 NMtDT0=    0
 Petite list used in FoFCou.
 Requested convergence on RMS density matrix=1.00D-10 within 128 cycles.
 Requested convergence on MAX density matrix=1.00D-08.
 Requested convergence on             energy=1.00D-08.
 No special actions if energy rises.
 SCF Done:  E(RwB97XD) =  -985.247576244     A.U. after   16 cycles
            NFock= 16  Conv=0.80D-10     -V/T= 2.0083
 Calling FoFJK, ICntrl=      2127 FMM=F ISym2X=0 I1Cent= 0 IOpClX= 0 NMat=1 NMatS=1 NMatT=0.
 ***** Axes restored to original set *****
 -------------------------------------------------------------------
 Center     Atomic                   Forces (Hartrees/Bohr)
 Number     Number              X              Y              Z
 -------------------------------------------------------------------
      1        6           0.002025969   -0.000686071    0.000109465
      2        8          -0.000791773    0.000842131   -0.000518962
      3        8          -0.004334778   -0.000885618    0.003822331
      4        1           0.004091457    0.000838016   -0.004419606
      5        6           0.000581912    0.000192162    0.000371921
      6        9          -0.000262235   -0.000049034    0.000104799
      7        9          -0.000018018   -0.000180864   -0.000179953
      8        9          -0.000377095    0.000016217    0.000144926
      9        8          -0.001509779   -0.002320556   -0.000443606
     10        1           0.000389794    0.001070384    0.000168803
     11        1           0.000072324    0.000473680    0.000606782
     12        8           0.000158342   -0.000988215    0.000265750
     13        1          -0.000288060    0.001311764   -0.000306893
     14        1          -0.000292828   -0.000144003    0.000240606
     15        8          -0.001102550   -0.001259865    0.000428705
     16        1           0.001220612    0.000234541   -0.000374457
     17        1          -0.000052250    0.000823700    0.000183868
     18        8          -0.000031617   -0.000748171    0.000269224
     19        1          -0.000041475    0.000232703    0.000116682
     20        1           0.000160832    0.000934560   -0.000135190
     21        8          -0.000861396    0.000898547   -0.000546961
     22        1          -0.000332025    0.000344820    0.000288300
     23        1           0.001487727   -0.001162249    0.000324921
     24        8          -0.000332293   -0.000640740   -0.000781766
     25        1           0.000295812    0.000757102   -0.000265107
     26        1           0.000143390    0.000095060    0.000525417
 -------------------------------------------------------------------
 Cartesian Forces:  Max     0.004419606 RMS     0.001166320

 GradGradGradGradGradGradGradGradGradGradGradGradGradGradGradGradGradGrad
 Berny optimization.
 Using GEDIIS/GDIIS optimizer.
 FormGI is forming the generalized inverse of G from B-inverse, IUseBI=4.
 Internal  Forces:  Max     0.005025653 RMS     0.000854156
 Search for a local minimum.
 Step number   9 out of a maximum of  156
 All quantities printed in internal units (Hartrees-Bohrs-Radians)
 Mixed Optimization -- En-DIIS/RFO-DIIS
 Swapping is turned off.
 Update second derivatives using D2CorX and points    8    9
 DE= -4.80D-05 DEPred=-9.83D-05 R= 4.88D-01
 Trust test= 4.88D-01 RLast= 4.49D-01 DXMaxT set to 1.78D+00
 ITU=  0  1  1  0  1  1  1  1  0
     Eigenvalues ---    0.00025   0.00044   0.00057   0.00076   0.00129
     Eigenvalues ---    0.00201   0.00306   0.00323   0.00345   0.00469
     Eigenvalues ---    0.00549   0.00653   0.00697   0.00792   0.00884
     Eigenvalues ---    0.00964   0.01220   0.01262   0.01416   0.01443
     Eigenvalues ---    0.01610   0.01683   0.01726   0.01733   0.01863
     Eigenvalues ---    0.01936   0.02197   0.02377   0.02386   0.02576
     Eigenvalues ---    0.02699   0.02789   0.03117   0.03379   0.03795
     Eigenvalues ---    0.04628   0.04777   0.05134   0.05396   0.05672
     Eigenvalues ---    0.05959   0.06431   0.07720   0.09112   0.11153
     Eigenvalues ---    0.13913   0.14377   0.19621   0.21246   0.22375
     Eigenvalues ---    0.23697   0.28415   0.36071   0.37353   0.39144
     Eigenvalues ---    0.41404   0.42530   0.43148   0.44931   0.46266
     Eigenvalues ---    0.47985   0.50523   0.52439   0.55180   0.55809
     Eigenvalues ---    0.57217   0.57260   0.57552   0.57606   0.60883
     Eigenvalues ---    0.94158   1.10344
 En-DIIS/RFO-DIIS/Sim-DIIS IScMMF=       -3 using points:     9    8    7    6    5    4    3    2
 RFO step:  Lambda=-1.87797671D-04.
 DidBck=F Rises=F RFO-DIIS coefs:    1.05972   -0.14690   -0.18566    0.01650    0.25396
                  RFO-DIIS coefs:    0.11353   -0.13413    0.02298
 Iteration  1 RMS(Cart)=  0.03204751 RMS(Int)=  0.00077520
 Iteration  2 RMS(Cart)=  0.00068681 RMS(Int)=  0.00062866
 Iteration  3 RMS(Cart)=  0.00000168 RMS(Int)=  0.00062866
 Iteration  4 RMS(Cart)=  0.00000000 RMS(Int)=  0.00062866
 Variable       Old X    -DE/DX   Delta X   Delta X   Delta X     New X
                                 (Linear)    (Quad)   (Total)
    R1        2.29311  -0.00105  -0.00086   0.00080  -0.00005   2.29306
    R2        2.45380   0.00033   0.00097  -0.00179  -0.00080   2.45301
    R3        2.92886   0.00035   0.00024   0.00015   0.00039   2.92925
    R4        1.91359   0.00503  -0.00814   0.02017   0.01204   1.92563
    R5        2.90532  -0.00101   0.01665  -0.03883  -0.02216   2.88316
    R6        2.52997   0.00018  -0.00030   0.00051   0.00021   2.53019
    R7        2.54110  -0.00019   0.00026   0.00045   0.00071   2.54182
    R8        2.51509   0.00000  -0.00025  -0.00006  -0.00031   2.51478
    R9        1.83624  -0.00080  -0.00068  -0.00018  -0.00086   1.83538
   R10        1.83944  -0.00045   0.00001  -0.00109  -0.00132   1.83812
   R11        3.14187   0.00056   0.00803   0.00483   0.01307   3.15494
   R12        3.53095   0.00017  -0.00061   0.00444   0.00356   3.53451
   R13        1.85964   0.00139  -0.00012   0.00065   0.00082   1.86047
   R14        1.81401  -0.00007  -0.00011   0.00005  -0.00006   1.81395
   R15        3.54749  -0.00105   0.00460  -0.01203  -0.00797   3.53952
   R16        3.25535   0.00033   0.00189  -0.00023   0.00216   3.25751
   R17        1.84297   0.00051  -0.00114   0.00191   0.00005   1.84302
   R18        1.84012  -0.00143  -0.00086   0.00146  -0.00015   1.83997
   R19        3.45132  -0.00007   0.01166  -0.01315  -0.00213   3.44918
   R20        1.81269   0.00021   0.00012   0.00018   0.00030   1.81300
   R21        1.87842  -0.00033  -0.00047  -0.00038  -0.00060   1.87782
   R22        3.07343   0.00023   0.00590  -0.00345   0.00276   3.07619
   R23        1.81393  -0.00030  -0.00001  -0.00008  -0.00009   1.81384
   R24        1.85228  -0.00164  -0.00025  -0.00093  -0.00049   1.85179
   R25        3.41742  -0.00001  -0.00232   0.00191   0.00017   3.41759
   R26        1.88510   0.00020  -0.00040   0.00092   0.00080   1.88590
   R27        1.81428  -0.00019  -0.00008   0.00010   0.00002   1.81430
    A1        2.23935  -0.00058  -0.00029   0.00076   0.00049   2.23984
    A2        2.10519   0.00034   0.00104  -0.00097   0.00010   2.10529
    A3        1.93860   0.00023  -0.00086   0.00020  -0.00063   1.93796
    A4        1.96912  -0.00337  -0.00186   0.00185  -0.00001   1.96911
    A5        1.93995   0.00025   0.00118  -0.00068   0.00050   1.94045
    A6        1.91778  -0.00025  -0.00177   0.00027  -0.00151   1.91627
    A7        1.93587   0.00073   0.00043   0.00148   0.00192   1.93779
    A8        1.88757  -0.00022  -0.00004  -0.00059  -0.00065   1.88693
    A9        1.89228  -0.00038   0.00013  -0.00024  -0.00010   1.89218
   A10        1.88893  -0.00016   0.00006  -0.00029  -0.00023   1.88869
   A11        1.83270   0.00066   0.00003   0.00066   0.00029   1.83300
   A12        1.94877   0.00005  -0.00139   0.00247   0.00099   1.94976
   A13        1.93876  -0.00046   0.00252  -0.00366  -0.00081   1.93795
   A14        1.91709   0.00027   0.00489  -0.00175   0.00262   1.91972
   A15        2.10665  -0.00006   0.00062   0.00124   0.00235   2.10900
   A16        1.49404  -0.00065  -0.00503   0.00270  -0.00148   1.49256
   A17        1.88424   0.00032   0.00062  -0.00016   0.00072   1.88496
   A18        1.74936   0.00003   0.00146   0.00362   0.00486   1.75422
   A19        2.26049   0.00003  -0.00243  -0.00523  -0.00830   2.25219
   A20        1.99079   0.00011  -0.00808   0.00367  -0.00406   1.98673
   A21        2.08181  -0.00085  -0.00228  -0.00321  -0.00282   2.07899
   A22        1.85536   0.00001  -0.00268   0.00062  -0.00265   1.85272
   A23        2.80340   0.00054   0.00237  -0.00371  -0.00146   2.80194
   A24        1.87068   0.00009  -0.00157  -0.00013  -0.00210   1.86857
   A25        2.19198   0.00002  -0.00385  -0.00715  -0.01094   2.18104
   A26        1.88375   0.00008  -0.00239   0.00414   0.00316   1.88691
   A27        2.14227   0.00042  -0.00500   0.00692   0.00154   2.14381
   A28        1.88802  -0.00026  -0.00699  -0.00512  -0.00977   1.87825
   A29        1.87630  -0.00004  -0.00088   0.00011  -0.00044   1.87586
   A30        2.82841   0.00027   0.00704   0.00071   0.00882   2.83722
   A31        1.60096   0.00014  -0.00209   0.00390   0.00246   1.60342
   A32        1.77739  -0.00027  -0.00386   0.00242  -0.00139   1.77600
   A33        2.11530   0.00041   0.00840  -0.00399   0.00404   2.11934
   A34        1.89310  -0.00015   0.00688  -0.01011  -0.00442   1.88868
   A35        2.14481   0.00020  -0.00882   0.00948   0.00126   2.14607
   A36        1.88750  -0.00037   0.00082  -0.00281  -0.00237   1.88513
   A37        3.25948  -0.00415  -0.00767  -0.00568  -0.01338   3.24610
   A38        2.88876  -0.00025  -0.00250  -0.00375  -0.00705   2.88171
   A39        2.86445  -0.00019   0.00184   0.00277   0.00520   2.86965
   A40        3.15568  -0.00124  -0.01657   0.00193  -0.01462   3.14106
   A41        3.09949  -0.00012  -0.00009  -0.00476  -0.00549   3.09400
   A42        3.07502  -0.00117   0.00321  -0.00930  -0.00554   3.06948
   A43        3.19922  -0.00160   0.00699  -0.00253   0.00443   3.20365
   A44        3.02810  -0.00023   0.00340  -0.00213   0.00127   3.02937
   A45        2.99625   0.00041  -0.00114   0.00120   0.00007   2.99632
   A46        2.89350  -0.00040  -0.00286   0.00522   0.00221   2.89571
   A47        3.27268   0.00008  -0.00017   0.00148  -0.00000   3.27268
   A48        3.34283  -0.00047   0.00135  -0.00334  -0.00269   3.34014
    D1        0.02630   0.00046  -0.00708   0.00229  -0.00479   0.02151
    D2       -3.12547  -0.00013  -0.01025   0.00146  -0.00881  -3.13427
    D3       -2.25660  -0.00037  -0.00936   0.01401   0.00466  -2.25195
    D4        1.93786  -0.00009  -0.00888   0.01500   0.00612   1.94398
    D5       -0.14996  -0.00019  -0.00808   0.01425   0.00617  -0.14378
    D6        0.89426   0.00017  -0.00644   0.01476   0.00832   0.90258
    D7       -1.19446   0.00045  -0.00596   0.01575   0.00979  -1.18467
    D8        3.00091   0.00035  -0.00516   0.01500   0.00984   3.01075
    D9       -1.79391   0.00200  -0.02262  -0.00635  -0.02891  -1.82282
   D10        0.45751   0.00005  -0.03984  -0.00571  -0.04561   0.41189
   D11        2.50199  -0.00071   0.00483   0.00174   0.00653   2.50852
   D12       -1.50299   0.00014   0.01304   0.00194   0.01508  -1.48791
   D13        0.80040  -0.00045   0.00586  -0.00279   0.00290   0.80330
   D14        0.47938  -0.00079   0.00601   0.00103   0.00708   0.48646
   D15        2.75758   0.00006   0.01422   0.00122   0.01563   2.77321
   D16       -1.22222  -0.00052   0.00704  -0.00351   0.00346  -1.21876
   D17        0.93566  -0.00027  -0.02291  -0.00660  -0.02964   0.90601
   D18       -1.44896  -0.00031  -0.01432   0.00140  -0.01314  -1.46210
   D19        2.94714   0.00027  -0.02248  -0.00740  -0.03005   2.91709
   D20        0.56252   0.00023  -0.01390   0.00060  -0.01355   0.54898
   D21       -3.12471   0.00060   0.02684  -0.00952   0.01726  -3.10745
   D22       -0.98661   0.00046   0.01494  -0.00852   0.00796  -0.97865
   D23        0.76551  -0.00000   0.02114  -0.00914   0.01185   0.77736
   D24        2.90360  -0.00015   0.00925  -0.00813   0.00255   2.90616
   D25       -1.63016  -0.00009   0.02233  -0.00546   0.01759  -1.61257
   D26        0.50794  -0.00024   0.01043  -0.00446   0.00829   0.51623
   D27        1.17038   0.00055   0.04213   0.00097   0.04301   1.21339
   D28       -0.73888   0.00038   0.03813   0.00237   0.04067  -0.69820
   D29       -2.89805  -0.00016   0.03753   0.00260   0.04057  -2.85747
   D30        2.74555  -0.00132  -0.00644  -0.00474  -0.01256   2.73299
   D31        0.84987  -0.00116  -0.01290   0.00470  -0.00884   0.84103
   D32       -1.25128  -0.00068  -0.01122   0.00833  -0.00351  -1.25479
   D33        0.48746  -0.00013   0.00504  -0.00579  -0.00218   0.48527
   D34       -1.40822   0.00003  -0.00142   0.00365   0.00154  -1.40668
   D35        2.77381   0.00052   0.00025   0.00729   0.00687   2.78068
   D36       -2.05552   0.00088  -0.01614  -0.00379  -0.02091  -2.07643
   D37        0.22427   0.00031  -0.03086  -0.00069  -0.03172   0.19255
   D38       -1.62534   0.00004   0.02163   0.00409   0.02610  -1.59924
   D39        3.02707   0.00003   0.02412   0.00131   0.02476   3.05183
   D40        0.63857  -0.00024   0.03045  -0.00408   0.02625   0.66482
   D41        0.57692  -0.00006   0.01399  -0.00090   0.01324   0.59016
   D42       -1.05386  -0.00007   0.01648  -0.00368   0.01191  -1.04196
   D43        2.84082  -0.00034   0.02281  -0.00907   0.01340   2.85422
   D44        0.18699  -0.00020  -0.07127  -0.00014  -0.07142   0.11557
   D45        2.53382   0.00012  -0.08275   0.00503  -0.07714   2.45668
   D46       -0.71142   0.00031   0.06234   0.00803   0.07012  -0.64130
   D47        1.08780   0.00006   0.05821   0.01086   0.06902   1.15681
   D48       -2.97236  -0.00047   0.05828   0.00450   0.06189  -2.91047
         Item               Value     Threshold  Converged?
 Maximum Force            0.005026     0.000015     NO 
 RMS     Force            0.000854     0.000010     NO 
 Maximum Displacement     0.154695     0.000060     NO 
 RMS     Displacement     0.032560     0.000040     NO 
 Predicted change in Energy=-8.213889D-05
 GradGradGradGradGradGradGradGradGradGradGradGradGradGradGradGradGradGrad

                          Input orientation:                          
 ---------------------------------------------------------------------
 Center     Atomic      Atomic             Coordinates (Angstroms)
 Number     Number       Type             X           Y           Z
 ---------------------------------------------------------------------
      1          6           0       -1.504232   -1.080009    0.933471
      2          8           0       -0.369716   -1.344369    1.273194
      3          8           0       -1.923168   -0.671287   -0.225164
      4          1           0       -1.173859   -0.593021   -0.911288
      5          6           0       -2.676977   -1.194117    1.940667
      6          9           0       -3.681342   -1.919872    1.433490
      7          9           0       -3.150634    0.031331    2.229018
      8          9           0       -2.278148   -1.763532    3.075409
      9          8           0        2.146747   -0.150202    0.597340
     10          1           0        1.353071   -0.641342    0.865979
     11          1           0        2.434867   -0.570418   -0.231233
     12          8           0        2.506789   -1.233779   -1.978548
     13          1           0        2.836313   -0.536170   -2.590126
     14          1           0        2.975392   -2.047695   -2.176954
     15          8           0       -0.176379   -0.402599   -2.049944
     16          1           0        0.053754    0.529685   -2.220442
     17          1           0        0.666245   -0.889979   -2.028135
     18          8           0        1.579707    2.401608    0.115144
     19          1           0        1.108552    2.780337    0.860140
     20          1           0        1.821046    1.470751    0.365535
     21          8           0        3.005021    0.943908   -3.457533
     22          1           0        3.081472    0.980967   -4.413606
     23          1           0        2.260052    1.525691   -3.199069
     24          8           0        0.797559    2.189935   -2.368043
     25          1           0        1.040476    2.388885   -1.420748
     26          1           0        0.296318    2.934599   -2.708624
 ---------------------------------------------------------------------
                    Distance matrix (angstroms):
                    1          2          3          4          5
     1  C    0.000000
     2  O    1.213435   0.000000
     3  O    1.298074   2.260825   0.000000
     4  H    1.936348   2.446044   1.018998   0.000000
     5  C    1.550095   2.406563   2.352106   3.279379   0.000000
     6  F    2.386462   3.365081   2.720529   3.680489   1.338917
     7  F    2.371531   3.246484   2.832552   3.762843   1.345073
     8  F    2.377824   2.658155   3.494681   4.299222   1.330766
     9  O    3.782482   2.866251   4.184764   3.674026   5.114938
    10  H    2.891567   1.904748   3.453293   3.089723   4.207350
    11  H    4.139169   3.275361   4.359207   3.672314   5.589016
    12  O    4.959011   4.342849   4.797424   3.885458   6.498711
    13  H    5.617102   5.084983   5.316387   4.347782   7.166404
    14  H    5.538789   4.856741   5.449759   4.575398   7.045045
    15  O    3.335093   3.459415   2.540333   1.525701   4.775402
    16  H    3.868540   3.987091   3.054781   2.116927   5.267182
    17  H    3.676709   3.489764   3.162845   2.172904   5.198174
    18  O    4.722499   4.378775   4.672112   4.195651   5.863542
    19  H    4.662005   4.401032   4.720478   4.441497   5.594108
    20  H    4.229232   3.680785   4.353894   3.854722   5.460290
    21  O    6.611394   6.245386   6.110984   5.129186   8.123842
    22  H    7.339451   7.046813   6.731970   5.731623   8.846892
    23  H    6.167447   5.929086   5.583024   4.638386   7.628139
    24  O    5.185631   5.206960   4.492313   3.708566   6.487618
    25  H    4.904194   4.814888   4.424620   3.748945   6.160882
    26  H    5.711735   5.882859   4.908778   4.223261   6.892219
                    6          7          8          9         10
     6  F    0.000000
     7  F    2.172949   0.000000
     8  F    2.165478   2.167750   0.000000
     9  O    6.147968   5.545951   5.321969   0.000000
    10  H    5.225134   4.753286   4.396208   0.971240   0.000000
    11  H    6.480768   6.132925   5.879619   0.972692   1.542462
    12  O    7.099698   7.163139   6.979882   2.817618   3.126241
    13  H    7.783570   7.706475   7.730616   3.283964   3.762411
    14  H    7.573886   7.827077   7.434228   3.461768   3.724137
    15  O    5.169256   5.229150   5.704281   3.531109   3.301336
    16  H    5.770831   5.505829   6.224359   3.575299   3.547608
    17  H    5.651995   5.791436   5.956400   3.103591   2.984869
    18  O    6.934830   5.697615   6.402703   2.658154   3.142397
    19  H    6.735264   5.250860   6.084726   3.120091   3.430410
    20  H    6.550812   5.501100   5.882805   1.669522   2.220447
    21  O    8.765319   8.429814   8.827312   4.286690   4.892312
    22  H    9.398886   9.157806   9.609534   5.221383   5.787338
    23  H    8.284485   7.808507   8.413283   4.151407   4.695026
    24  O    7.169569   6.432789   7.397367   4.011240   4.334008
    25  H    7.000546   6.036909   6.962131   3.426876   3.809083
    26  H    7.519626   6.685114   7.883866   4.885640   5.165449
                   11         12         13         14         15
    11  H    0.000000
    12  O    1.870382   0.000000
    13  H    2.393054   0.984517   0.000000
    14  H    2.502068   0.959902   1.573138   0.000000
    15  O    3.186609   2.809867   3.063650   3.557546   0.000000
    16  H    3.291941   3.030792   3.002558   3.896248   0.975286
    17  H    2.541456   1.873035   2.269408   2.587395   0.973668
    18  O    3.111947   4.296401   4.186655   5.195954   3.954114
    19  H    3.765337   5.111394   5.088095   6.001576   4.500079
    20  H    2.213432   3.644098   3.714086   4.491796   3.651532
    21  O    3.609331   2.679170   1.723800   3.254297   3.730375
    22  H    4.507453   3.341387   2.384719   3.766518   4.256142
    23  H    3.637621   3.027413   2.225794   3.784907   3.312852
    24  O    3.855682   3.846426   3.411377   4.768331   2.787646
    25  H    3.480912   3.947773   3.626075   4.898876   3.109502
    26  H    4.795415   4.774366   4.302540   5.681845   3.434267
                   16         17         18         19         20
    16  H    0.000000
    17  H    1.558067   0.000000
    18  O    3.359701   4.032691   0.000000
    19  H    3.958285   4.691373   0.959397   0.000000
    20  H    3.270505   3.554753   0.993697   1.570763   0.000000
    21  O    3.226757   3.297908   4.113445   5.060768   4.036733
    22  H    3.765728   3.876111   4.978262   5.911222   4.966765
    23  H    2.611033   3.121982   3.494868   4.401962   3.591956
    24  O    1.825230   3.101395   2.612045   3.296431   3.006193
    25  H    2.251612   3.355580   1.627850   2.315236   2.154777
    26  H    2.465922   3.902218   3.147194   3.663277   3.730697
                   21         22         23         24         25
    21  O    0.000000
    22  H    0.959840   0.000000
    23  H    0.979926   1.564147   0.000000
    24  O    2.759070   3.295784   1.808511   0.000000
    25  H    3.177403   3.886528   2.322691   0.997977   0.000000
    26  H    3.443950   3.805355   2.466132   0.960084   1.584361
                   26
    26  H    0.000000
 Stoichiometry    C2H13F3O8
 Framework group  C1[X(C2H13F3O8)]
 Deg. of freedom    72
 Full point group                 C1      NOp   1
 Largest Abelian subgroup         C1      NOp   1
 Largest concise Abelian subgroup C1      NOp   1
                         Standard orientation:                         
 ---------------------------------------------------------------------
 Center     Atomic      Atomic             Coordinates (Angstroms)
 Number     Number       Type             X           Y           Z
 ---------------------------------------------------------------------
      1          6           0        1.792560    0.321052   -0.087591
      2          8           0        1.268616    0.803712    0.894726
      3          8           0        1.247769    0.028273   -1.228853
      4          1           0        0.257701    0.266348   -1.266853
      5          6           0        3.298094   -0.047843   -0.078734
      6          9           0        3.930096    0.473360   -1.137800
      7          9           0        3.439781   -1.384685   -0.123419
      8          9           0        3.892146    0.396710    1.025988
      9          8           0       -1.331953    0.432490    2.041299
     10          1           0       -0.441898    0.648685    1.718238
     11          1           0       -1.924567    1.051086    1.580564
     12          8           0       -2.857467    2.006446    0.270863
     13          1           0       -3.690301    1.535097    0.039581
     14          1           0       -3.066728    2.935052    0.394610
     15          8           0       -1.226938    0.540807   -1.486586
     16          1           0       -1.786557   -0.256433   -1.437420
     17          1           0       -1.669452    1.216340   -0.942650
     18          8           0       -2.011665   -2.053924    1.392058
     19          1           0       -1.326414   -2.665371    1.669557
     20          1           0       -1.742248   -1.151139    1.708012
     21          8           0       -4.808064    0.323612   -0.464796
     22          1           0       -5.468787    0.475632   -1.144228
     23          1           0       -4.290812   -0.465753   -0.728628
     24          8           0       -2.926605   -1.617903   -1.015337
     25          1           0       -2.574155   -1.910812   -0.128804
     26          1           0       -3.007458   -2.394547   -1.573950
 ---------------------------------------------------------------------
 Rotational constants (GHZ):           0.9582025           0.2371033           0.2354947
 Standard basis: 6-31++G(d,p) (6D, 7F)
 There are   325 symmetry adapted cartesian basis functions of A   symmetry.
 There are   325 symmetry adapted basis functions of A   symmetry.
   325 basis functions,   520 primitive gaussians,   325 cartesian basis functions
    58 alpha electrons       58 beta electrons
       nuclear repulsion energy       971.2658690117 Hartrees.
 NAtoms=   26 NActive=   26 NUniq=   26 SFac= 1.00D+00 NAtFMM=   60 NAOKFM=F Big=F
 Integral buffers will be    131072 words long.
 Raffenetti 2 integral format.
 Two-electron integral symmetry is turned on.
 Nuclear repulsion after empirical dispersion term =      971.2526449351 Hartrees.
 One-electron integrals computed using PRISM.
 NBasis=   325 RedAO= T EigKep=  4.60D-05  NBF=   325
 NBsUse=   325 1.00D-06 EigRej= -1.00D+00 NBFU=   325
 Initial guess from the checkpoint file:  "/local_scratch/slurm.5787642/Gau-532091.chk"
 B after Tr=     0.000000    0.000000    0.000000
         Rot=    0.998806    0.048800   -0.001622   -0.001235 Ang=   5.60 deg.
 ExpMin= 3.60D-02 ExpMax= 7.00D+03 ExpMxC= 1.05D+03 IAcc=3 IRadAn=         5 AccDes= 0.00D+00
 Harris functional with IExCor= 4639 and IRadAn=       5 diagonalized for initial guess.
 HarFok:  IExCor= 4639 AccDes= 0.00D+00 IRadAn=         5 IDoV= 1 UseB2=F ITyADJ=14
 ICtDFT=  3500011 ScaDFX=  1.000000  1.000000  1.000000  1.000000
 FoFCou: FMM=F IPFlag=           0 FMFlag=      100000 FMFlg1=           0
         NFxFlg=           0 DoJE=T BraDBF=F KetDBF=T FulRan=T
         wScrn=  0.000000 ICntrl=       500 IOpCl=  0 I1Cent=   200000004 NGrid=           0
         NMat0=    1 NMatS0=      1 NMatT0=    0 NMatD0=    1 NMtDS0=    0 NMtDT0=    0
 Petite list used in FoFCou.
 Requested convergence on RMS density matrix=1.00D-10 within 128 cycles.
 Requested convergence on MAX density matrix=1.00D-08.
 Requested convergence on             energy=1.00D-08.
 No special actions if energy rises.
 SCF Done:  E(RwB97XD) =  -985.247685479     A.U. after   15 cycles
            NFock= 15  Conv=0.71D-10     -V/T= 2.0083
 Calling FoFJK, ICntrl=      2127 FMM=F ISym2X=0 I1Cent= 0 IOpClX= 0 NMat=1 NMatS=1 NMatT=0.
 ***** Axes restored to original set *****
 -------------------------------------------------------------------
 Center     Atomic                   Forces (Hartrees/Bohr)
 Number     Number              X              Y              Z
 -------------------------------------------------------------------
      1        6           0.001188472   -0.000215295   -0.000138018
      2        8          -0.000717407    0.000487746   -0.000116477
      3        8          -0.002089462   -0.000695547    0.001920283
      4        1           0.002135362    0.000467931   -0.002245818
      5        6           0.000274549    0.000238448    0.000251695
      6        9          -0.000164558   -0.000079481    0.000068034
      7        9           0.000045674   -0.000255624   -0.000120219
      8        9          -0.000197516   -0.000001640    0.000106419
      9        8          -0.000768270   -0.001204851   -0.000307970
     10        1           0.000112400    0.000705026    0.000180020
     11        1           0.000169863    0.000253973    0.000277813
     12        8           0.000140392   -0.000638985    0.000036970
     13        1          -0.000227020    0.000889567   -0.000169967
     14        1          -0.000213332   -0.000103575    0.000189824
     15        8          -0.001297992   -0.001087427    0.000269380
     16        1           0.000954929    0.000510323   -0.000297660
     17        1           0.000237479    0.000437987    0.000154567
     18        8          -0.000019725   -0.000775722    0.000350216
     19        1           0.000027161    0.000255785    0.000065731
     20        1           0.000079900    0.000689831   -0.000209976
     21        8          -0.000702012    0.000704019   -0.000137746
     22        1          -0.000355620    0.000330884    0.000251202
     23        1           0.001190510   -0.001008064   -0.000092071
     24        8          -0.000012967   -0.000340532   -0.000211203
     25        1           0.000104579    0.000368502   -0.000403709
     26        1           0.000104611    0.000066721    0.000328682
 -------------------------------------------------------------------
 Cartesian Forces:  Max     0.002245818 RMS     0.000673196

 GradGradGradGradGradGradGradGradGradGradGradGradGradGradGradGradGradGrad
 Berny optimization.
 Using GEDIIS/GDIIS optimizer.
 FormGI is forming the generalized inverse of G from B-inverse, IUseBI=4.
 Internal  Forces:  Max     0.002605536 RMS     0.000428093
 Search for a local minimum.
 Step number  10 out of a maximum of  156
 All quantities printed in internal units (Hartrees-Bohrs-Radians)
 Mixed Optimization -- En-DIIS/RFO-DIIS
 Swapping is turned off.
 Update second derivatives using D2CorX and points    8    9   10
 DE= -1.09D-04 DEPred=-8.21D-05 R= 1.33D+00
 TightC=F SS=  1.41D+00  RLast= 2.07D-01 DXNew= 2.9974D+00 6.2139D-01
 Trust test= 1.33D+00 RLast= 2.07D-01 DXMaxT set to 1.78D+00
 ITU=  1  0  1  1  0  1  1  1  1  0
     Eigenvalues ---    0.00021   0.00030   0.00058   0.00071   0.00129
     Eigenvalues ---    0.00211   0.00269   0.00323   0.00345   0.00473
     Eigenvalues ---    0.00551   0.00670   0.00702   0.00820   0.00912
     Eigenvalues ---    0.01070   0.01236   0.01286   0.01429   0.01457
     Eigenvalues ---    0.01613   0.01679   0.01722   0.01755   0.01872
     Eigenvalues ---    0.01942   0.02197   0.02340   0.02405   0.02529
     Eigenvalues ---    0.02670   0.02796   0.03046   0.03339   0.03753
     Eigenvalues ---    0.04704   0.04923   0.05175   0.05385   0.05517
     Eigenvalues ---    0.06139   0.06412   0.07380   0.08389   0.11170
     Eigenvalues ---    0.13899   0.14098   0.19731   0.21213   0.22323
     Eigenvalues ---    0.23607   0.28246   0.35033   0.36228   0.37783
     Eigenvalues ---    0.39178   0.42810   0.44335   0.44940   0.46219
     Eigenvalues ---    0.47377   0.49387   0.51166   0.54107   0.55441
     Eigenvalues ---    0.57221   0.57290   0.57509   0.57601   0.60425
     Eigenvalues ---    0.90622   1.02184
 En-DIIS/RFO-DIIS/Sim-DIIS IScMMF=       -3 using points:    10    9    8    7    6    5    4    3    2
 RFO step:  Lambda=-5.09028148D-04.
 DidBck=F Rises=F RFO-DIIS coefs:    1.39633    0.51990   -1.18883   -2.00000    2.30882
                  RFO-DIIS coefs:   -0.25284    0.22592   -0.00714   -0.00217
 Iteration  1 RMS(Cart)=  0.03052938 RMS(Int)=  0.00164736
 Iteration  2 RMS(Cart)=  0.00072713 RMS(Int)=  0.00151675
 Iteration  3 RMS(Cart)=  0.00000255 RMS(Int)=  0.00151675
 Iteration  4 RMS(Cart)=  0.00000001 RMS(Int)=  0.00151675
 Variable       Old X    -DE/DX   Delta X   Delta X   Delta X     New X
                                 (Linear)    (Quad)   (Total)
    R1        2.29306  -0.00081   0.00070  -0.00089  -0.00020   2.29286
    R2        2.45301   0.00012  -0.00232   0.00088  -0.00130   2.45170
    R3        2.92925   0.00024   0.00074   0.00014   0.00088   2.93013
    R4        1.92563   0.00261   0.02795  -0.00359   0.02445   1.95008
    R5        2.88316  -0.00050  -0.05254   0.00284  -0.04960   2.83356
    R6        2.53019   0.00014   0.00001   0.00133   0.00134   2.53152
    R7        2.54182  -0.00027   0.00203  -0.00123   0.00080   2.54262
    R8        2.51478   0.00003  -0.00014  -0.00037  -0.00051   2.51427
    R9        1.83538  -0.00040  -0.00142  -0.00038  -0.00181   1.83357
   R10        1.83812  -0.00013  -0.00064  -0.00141  -0.00315   1.83497
   R11        3.15494   0.00020   0.02757  -0.00158   0.02641   3.18135
   R12        3.53451   0.00013   0.01233  -0.00000   0.01128   3.54579
   R13        1.86047   0.00079   0.00199  -0.00221   0.00014   1.86061
   R14        1.81395  -0.00006  -0.00006  -0.00005  -0.00011   1.81384
   R15        3.53952  -0.00052  -0.01124  -0.01592  -0.02729   3.51224
   R16        3.25751   0.00010   0.00775  -0.00728   0.00113   3.25864
   R17        1.84302   0.00083   0.00215   0.00083   0.00159   1.84461
   R18        1.83997  -0.00052   0.00143  -0.00041   0.00042   1.84039
   R19        3.44918   0.00009   0.00156  -0.00008   0.00008   3.44926
   R20        1.81300   0.00014   0.00069  -0.00015   0.00054   1.81354
   R21        1.87782  -0.00049  -0.00297  -0.00008  -0.00259   1.87522
   R22        3.07619   0.00017   0.00632   0.00079   0.00792   3.08411
   R23        1.81384  -0.00027  -0.00028  -0.00004  -0.00031   1.81352
   R24        1.85179  -0.00155  -0.00328   0.00140  -0.00086   1.85093
   R25        3.41759  -0.00006   0.00001   0.00629   0.00716   3.42475
   R26        1.88590  -0.00011  -0.00017   0.00035   0.00102   1.88692
   R27        1.81430  -0.00012   0.00010  -0.00001   0.00008   1.81438
    A1        2.23984  -0.00005  -0.00090   0.00252   0.00167   2.24151
    A2        2.10529  -0.00009  -0.00054   0.00011  -0.00038   2.10491
    A3        1.93796   0.00013   0.00113  -0.00259  -0.00134   1.93662
    A4        1.96911  -0.00108  -0.00712   0.00574  -0.00145   1.96766
    A5        1.94045   0.00015   0.00255  -0.00375  -0.00119   1.93926
    A6        1.91627  -0.00011  -0.00344   0.00247  -0.00098   1.91529
    A7        1.93779   0.00038   0.00313   0.00102   0.00418   1.94197
    A8        1.88693  -0.00011  -0.00109  -0.00015  -0.00127   1.88566
    A9        1.89218  -0.00024  -0.00034  -0.00015  -0.00043   1.89175
   A10        1.88869  -0.00010  -0.00104   0.00061  -0.00043   1.88826
   A11        1.83300   0.00044   0.00337  -0.00286  -0.00036   1.83264
   A12        1.94976  -0.00007  -0.01155   0.01117  -0.00039   1.94937
   A13        1.93795  -0.00019  -0.01588   0.00687  -0.00606   1.93189
   A14        1.91972  -0.00004   0.00862   0.00125   0.00928   1.92900
   A15        2.10900  -0.00001  -0.00789   0.00709  -0.00066   2.10834
   A16        1.49256  -0.00017   0.01266  -0.00913   0.00529   1.49785
   A17        1.88496   0.00029   0.00281  -0.00080   0.00195   1.88691
   A18        1.75422  -0.00003   0.01414  -0.01086   0.00338   1.75759
   A19        2.25219  -0.00012  -0.02511   0.00952  -0.01670   2.23549
   A20        1.98673   0.00041  -0.00694   0.02050   0.01476   2.00149
   A21        2.07899  -0.00032  -0.01313  -0.00154  -0.00812   2.07087
   A22        1.85272  -0.00044  -0.00802  -0.00156  -0.01009   1.84263
   A23        2.80194   0.00054  -0.01316   0.02033   0.00650   2.80844
   A24        1.86857   0.00008   0.00078  -0.00216  -0.00418   1.86440
   A25        2.18104   0.00005  -0.01546   0.00752  -0.00839   2.17265
   A26        1.88691  -0.00002   0.00775  -0.00942   0.00320   1.89011
   A27        2.14381   0.00034   0.01148   0.00099   0.01186   2.15567
   A28        1.87825  -0.00014  -0.02506   0.01212  -0.00917   1.86908
   A29        1.87586  -0.00012  -0.00268  -0.00698  -0.00971   1.86615
   A30        2.83722   0.00027   0.00168  -0.01062  -0.00566   2.83157
   A31        1.60342   0.00011   0.00873  -0.00212   0.00621   1.60963
   A32        1.77600   0.00002   0.00004   0.00955   0.01035   1.78635
   A33        2.11934   0.00014   0.00433   0.00198   0.00790   2.12725
   A34        1.88868  -0.00008  -0.01121   0.00178  -0.01021   1.87847
   A35        2.14607   0.00008   0.00138  -0.00652  -0.00441   2.14166
   A36        1.88513  -0.00024  -0.00385  -0.00169  -0.00731   1.87782
   A37        3.24610  -0.00133  -0.02401  -0.00888  -0.03320   3.21290
   A38        2.88171  -0.00005  -0.00160  -0.00120  -0.00415   2.87756
   A39        2.86965  -0.00007   0.01049  -0.00323   0.00829   2.87793
   A40        3.14106  -0.00044  -0.04329   0.03371  -0.00859   3.13248
   A41        3.09400  -0.00010  -0.01570   0.00249  -0.01617   3.07784
   A42        3.06948  -0.00043  -0.00379  -0.00773  -0.00991   3.05957
   A43        3.20365  -0.00105   0.00379  -0.00835  -0.00465   3.19900
   A44        3.02937  -0.00021  -0.00409  -0.00352  -0.00569   3.02368
   A45        2.99632   0.00012   0.00106   0.00223   0.00375   3.00007
   A46        2.89571  -0.00026   0.00494  -0.00068   0.00267   2.89838
   A47        3.27268   0.00001   0.00142   0.00906   0.00446   3.27714
   A48        3.34014  -0.00018  -0.00332  -0.00087  -0.00955   3.33059
    D1        0.02151   0.00035  -0.02738   0.00977  -0.01765   0.00386
    D2       -3.13427   0.00007  -0.03497   0.01333  -0.02167   3.12724
    D3       -2.25195  -0.00015  -0.00662   0.04593   0.03934  -2.21261
    D4        1.94398  -0.00004  -0.00455   0.04689   0.04230   1.98629
    D5       -0.14378  -0.00008  -0.00302   0.04389   0.04083  -0.10295
    D6        0.90258   0.00011   0.00027   0.04265   0.04298   0.94556
    D7       -1.18467   0.00022   0.00234   0.04361   0.04594  -1.13873
    D8        3.01075   0.00017   0.00387   0.04062   0.04447   3.05522
    D9       -1.82282   0.00113  -0.03778   0.04942   0.01200  -1.81082
   D10        0.41189   0.00029  -0.07224   0.06632  -0.00617   0.40572
   D11        2.50852  -0.00041   0.00880  -0.01652  -0.00793   2.50060
   D12       -1.48791   0.00002   0.01433  -0.00811   0.00646  -1.48145
   D13        0.80330  -0.00031  -0.01017  -0.00122  -0.01181   0.79150
   D14        0.48646  -0.00041   0.02628  -0.02962  -0.00367   0.48279
   D15        2.77321   0.00002   0.03180  -0.02121   0.01072   2.78393
   D16       -1.21876  -0.00031   0.00731  -0.01432  -0.00755  -1.22631
   D17        0.90601  -0.00019  -0.04606   0.03027  -0.01617   0.88984
   D18       -1.46210  -0.00025  -0.02590   0.02757   0.00122  -1.46088
   D19        2.91709   0.00020  -0.05891   0.03654  -0.02316   2.89393
   D20        0.54898   0.00014  -0.03875   0.03385  -0.00577   0.54321
   D21       -3.10745   0.00032   0.01549   0.01865   0.03351  -3.07394
   D22       -0.97865   0.00017  -0.00325   0.01971   0.01776  -0.96089
   D23        0.77736   0.00006   0.01584   0.00724   0.02289   0.80025
   D24        2.90616  -0.00009  -0.00289   0.00830   0.00714   2.91330
   D25       -1.61257   0.00013   0.03385   0.00603   0.04096  -1.57161
   D26        0.51623  -0.00002   0.01512   0.00709   0.02521   0.54143
   D27        1.21339   0.00012   0.06927   0.00062   0.06925   1.28264
   D28       -0.69820   0.00019   0.05778   0.00070   0.05894  -0.63926
   D29       -2.85747  -0.00012   0.05783   0.00655   0.06498  -2.79249
   D30        2.73299  -0.00057  -0.02560   0.03411   0.00701   2.73999
   D31        0.84103  -0.00049  -0.01478   0.03306   0.01549   0.85652
   D32       -1.25479  -0.00027  -0.00212   0.01733   0.01296  -1.24183
   D33        0.48527  -0.00000  -0.00053   0.01753   0.01616   0.50144
   D34       -1.40668   0.00007   0.01029   0.01649   0.02465  -1.38203
   D35        2.78068   0.00029   0.02294   0.00076   0.02211   2.80280
   D36       -2.07643   0.00019  -0.01151  -0.05717  -0.07066  -2.14708
   D37        0.19255   0.00008  -0.03486  -0.03081  -0.06625   0.12630
   D38       -1.59924  -0.00003   0.03597  -0.01682   0.01927  -1.57996
   D39        3.05183  -0.00013   0.02919  -0.01666   0.01142   3.06325
   D40        0.66482  -0.00011   0.03918  -0.00973   0.02812   0.69294
   D41        0.59016   0.00001   0.03122  -0.02474   0.00571   0.59587
   D42       -1.04196  -0.00009   0.02445  -0.02458  -0.00214  -1.04409
   D43        2.85422  -0.00007   0.03443  -0.01765   0.01456   2.86878
   D44        0.11557  -0.00012  -0.11556   0.00017  -0.11496   0.00061
   D45        2.45668   0.00012  -0.11957   0.00527  -0.11367   2.34301
   D46       -0.64130   0.00008   0.10685  -0.00607   0.10087  -0.54043
   D47        1.15681   0.00013   0.10869   0.00350   0.11277   1.26958
   D48       -2.91047  -0.00025   0.09194  -0.00302   0.08753  -2.82294
         Item               Value     Threshold  Converged?
 Maximum Force            0.002606     0.000015     NO 
 RMS     Force            0.000428     0.000010     NO 
 Maximum Displacement     0.114699     0.000060     NO 
 RMS     Displacement     0.030791     0.000040     NO 
 Predicted change in Energy=-2.144273D-05
 GradGradGradGradGradGradGradGradGradGradGradGradGradGradGradGradGradGrad

                          Input orientation:                          
 ---------------------------------------------------------------------
 Center     Atomic      Atomic             Coordinates (Angstroms)
 Number     Number       Type             X           Y           Z
 ---------------------------------------------------------------------
      1          6           0       -1.492136   -1.092793    0.899316
      2          8           0       -0.352811   -1.364566    1.215931
      3          8           0       -1.934050   -0.684289   -0.250052
      4          1           0       -1.186865   -0.596547   -0.956386
      5          6           0       -2.643367   -1.190153    1.933443
      6          9           0       -3.643951   -1.951652    1.471334
      7          9           0       -3.134898    0.037208    2.183125
      8          9           0       -2.217452   -1.708607    3.082362
      9          8           0        2.129663   -0.157637    0.622557
     10          1           0        1.328578   -0.639245    0.882879
     11          1           0        2.417070   -0.576579   -0.204956
     12          8           0        2.481446   -1.229141   -1.962998
     13          1           0        2.816582   -0.535803   -2.576501
     14          1           0        2.933773   -2.051047   -2.165894
     15          8           0       -0.187736   -0.398106   -2.056715
     16          1           0        0.052350    0.532732   -2.226198
     17          1           0        0.656228   -0.882221   -2.014041
     18          8           0        1.578359    2.407486    0.127898
     19          1           0        1.088847    2.780061    0.864483
     20          1           0        1.821231    1.480112    0.384219
     21          8           0        3.007162    0.933497   -3.458759
     22          1           0        3.057897    0.973799   -4.416244
     23          1           0        2.278930    1.529252   -3.186516
     24          8           0        0.805601    2.189663   -2.363353
     25          1           0        1.052591    2.390979   -1.417045
     26          1           0        0.315881    2.942903   -2.701954
 ---------------------------------------------------------------------
                    Distance matrix (angstroms):
                    1          2          3          4          5
     1  C    0.000000
     2  O    1.213329   0.000000
     3  O    1.297385   2.261017   0.000000
     4  H    1.945014   2.450400   1.031936   0.000000
     5  C    1.550558   2.406635   2.350889   3.290118   0.000000
     6  F    2.386451   3.352835   2.737360   3.710445   1.339625
     7  F    2.371442   3.261969   2.807658   3.748734   1.345496
     8  F    2.381387   2.660604   3.497789   4.313963   1.330493
     9  O    3.750805   2.823375   4.189579   3.699332   5.056315
    10  H    2.856992   1.861205   3.454027   3.116436   4.145302
    11  H    4.094849   3.211244   4.352687   3.681494   5.527861
    12  O    4.899060   4.261097   4.767353   3.856157   6.437972
    13  H    5.563864   5.011431   5.291778   4.319265   7.111878
    14  H    5.468312   4.765462   5.406864   4.534108   6.974969
    15  O    3.304871   3.416359   2.528942   1.499454   4.751718
    16  H    3.846636   3.951221   3.054845   2.103176   5.247651
    17  H    3.625942   3.418119   3.140123   2.144117   5.154104
    18  O    4.719637   4.375112   4.694564   4.224494   5.833178
    19  H    4.654211   4.402252   4.730942   4.460483   5.552900
    20  H    4.226531   3.675649   4.380533   3.893376   5.427987
    21  O    6.583491   6.198648   6.109714   5.117887   8.094085
    22  H    7.295806   6.987294   6.710138   5.696895   8.803728
    23  H    6.147364   5.889124   5.592118   4.637266   7.605140
    24  O    5.167119   5.175494   4.497925   3.703032   6.463822
    25  H    4.896716   4.797065   4.442878   3.762005   6.140878
    26  H    5.703062   5.860995   4.922452   4.222909   6.879405
                    6          7          8          9         10
     6  F    0.000000
     7  F    2.172866   0.000000
     8  F    2.165498   2.167534   0.000000
     9  O    6.105205   5.494446   5.230063   0.000000
    10  H    5.176363   4.697962   4.307620   0.970284   0.000000
    11  H    6.437138   6.074868   5.793682   0.971026   1.540171
    12  O    7.059543   7.094878   6.911237   2.820809   3.126675
    13  H    7.754229   7.642152   7.664183   3.293757   3.767249
    14  H    7.517031   7.752648   7.361833   3.465120   3.723554
    15  O    5.177457   5.181844   5.678669   3.550586   3.316409
    16  H    5.788484   5.463170   6.193256   3.592665   3.559304
    17  H    5.637647   5.730113   5.908831   3.106072   2.983829
    18  O    6.933933   5.661887   6.330818   2.669921   3.148802
    19  H    6.719877   5.205966   5.999895   3.126003   3.427748
    20  H    6.544237   5.466375   5.810238   1.683495   2.232273
    21  O    8.767394   8.388033   8.778586   4.314825   4.913347
    22  H    9.388110   9.098329   9.552681   5.247026   5.802858
    23  H    8.300167   7.769734   8.366601   4.168562   4.708027
    24  O    7.187060   6.389918   7.347869   4.022265   4.337539
    25  H    7.018453   6.003043   6.909736   3.437369   3.814193
    26  H    7.553361   6.649431   7.842999   4.894438   5.168013
                   11         12         13         14         15
    11  H    0.000000
    12  O    1.876351   0.000000
    13  H    2.405306   0.984590   0.000000
    14  H    2.507253   0.959842   1.574261   0.000000
    15  O    3.200919   2.797130   3.052058   3.533830   0.000000
    16  H    3.302710   3.012305   2.984201   3.870678   0.976128
    17  H    2.542985   1.858596   2.259091   2.564454   0.973891
    18  O    3.117510   4.290975   4.184486   5.193953   3.970261
    19  H    3.764957   5.099772   5.081377   5.993876   4.501534
    20  H    2.220839   3.644909   3.717593   4.495544   3.677202
    21  O    3.635350   2.681544   1.724397   3.253366   3.734470
    22  H    4.533131   3.347186   2.392026   3.772158   4.240711
    23  H    3.652849   3.024357   2.219378   3.780083   3.328002
    24  O    3.861036   3.828441   3.393765   4.748866   2.788780
    25  H    3.483871   3.930007   3.608608   4.881722   3.118747
    26  H    4.799661   4.758327   4.286098   5.663943   3.439811
                   16         17         18         19         20
    16  H    0.000000
    17  H    1.552988   0.000000
    18  O    3.374192   4.032419   0.000000
    19  H    3.959435   4.678180   0.959683   0.000000
    20  H    3.292529   3.562233   0.992326   1.567452   0.000000
    21  O    3.226567   3.303170   4.132581   5.077416   4.058781
    22  H    3.744884   3.870840   4.989360   5.918261   4.982985
    23  H    2.621626   3.134176   3.499633   4.403568   3.600285
    24  O    1.825272   3.095287   2.617428   3.293588   3.013987
    25  H    2.260153   3.350723   1.632039   2.314751   2.159870
    26  H    2.470772   3.901363   3.144612   3.652871   3.732332
                   21         22         23         24         25
    21  O    0.000000
    22  H    0.959675   0.000000
    23  H    0.979470   1.558060   0.000000
    24  O    2.761293   3.281086   1.812302   0.000000
    25  H    3.180125   3.876189   2.318945   0.998514   0.000000
    26  H    3.442885   3.786134   2.467138   0.960129   1.580618
                   26
    26  H    0.000000
 Stoichiometry    C2H13F3O8
 Framework group  C1[X(C2H13F3O8)]
 Deg. of freedom    72
 Full point group                 C1      NOp   1
 Largest Abelian subgroup         C1      NOp   1
 Largest concise Abelian subgroup C1      NOp   1
                         Standard orientation:                         
 ---------------------------------------------------------------------
 Center     Atomic      Atomic             Coordinates (Angstroms)
 Number     Number       Type             X           Y           Z
 ---------------------------------------------------------------------
      1          6           0        1.774611    0.341988   -0.089863
      2          8           0        1.238541    0.772558    0.909841
      3          8           0        1.248785    0.120150   -1.254982
      4          1           0        0.245148    0.357386   -1.291356
      5          6           0        3.275469   -0.047176   -0.075477
      6          9           0        3.942569    0.566630   -1.061791
      7          9           0        3.402234   -1.375232   -0.250277
      8          9           0        3.846684    0.275785    1.081944
      9          8           0       -1.288289    0.293001    2.074575
     10          1           0       -0.401357    0.519648    1.752963
     11          1           0       -1.879853    0.940513    1.657836
     12          8           0       -2.818383    1.973434    0.403671
     13          1           0       -3.656706    1.525939    0.146027
     14          1           0       -3.013922    2.897287    0.575596
     15          8           0       -1.219201    0.632944   -1.459025
     16          1           0       -1.786527   -0.161375   -1.454241
     17          1           0       -1.647898    1.264110   -0.853788
     18          8           0       -1.998248   -2.149707    1.263640
     19          1           0       -1.303842   -2.775859    1.479802
     20          1           0       -1.724569   -1.274845    1.643676
     21          8           0       -4.799951    0.371323   -0.431380
     22          1           0       -5.445385    0.561330   -1.115696
     23          1           0       -4.292852   -0.412592   -0.727504
     24          8           0       -2.927816   -1.542783   -1.106692
     25          1           0       -2.578175   -1.895949   -0.240635
     26          1           0       -3.021425   -2.286464   -1.706711
 ---------------------------------------------------------------------
 Rotational constants (GHZ):           0.9554368           0.2394733           0.2378857
 Standard basis: 6-31++G(d,p) (6D, 7F)
 There are   325 symmetry adapted cartesian basis functions of A   symmetry.
 There are   325 symmetry adapted basis functions of A   symmetry.
   325 basis functions,   520 primitive gaussians,   325 cartesian basis functions
    58 alpha electrons       58 beta electrons
       nuclear repulsion energy       973.0498786011 Hartrees.
 NAtoms=   26 NActive=   26 NUniq=   26 SFac= 1.00D+00 NAtFMM=   60 NAOKFM=F Big=F
 Integral buffers will be    131072 words long.
 Raffenetti 2 integral format.
 Two-electron integral symmetry is turned on.
 Nuclear repulsion after empirical dispersion term =      973.0366262467 Hartrees.
 One-electron integrals computed using PRISM.
 NBasis=   325 RedAO= T EigKep=  4.59D-05  NBF=   325
 NBsUse=   325 1.00D-06 EigRej= -1.00D+00 NBFU=   325
 Initial guess from the checkpoint file:  "/local_scratch/slurm.5787642/Gau-532091.chk"
 B after Tr=    -0.000000    0.000000   -0.000000
         Rot=    0.999402   -0.034578   -0.000354    0.000927 Ang=  -3.96 deg.
 ExpMin= 3.60D-02 ExpMax= 7.00D+03 ExpMxC= 1.05D+03 IAcc=3 IRadAn=         5 AccDes= 0.00D+00
 Harris functional with IExCor= 4639 and IRadAn=       5 diagonalized for initial guess.
 HarFok:  IExCor= 4639 AccDes= 0.00D+00 IRadAn=         5 IDoV= 1 UseB2=F ITyADJ=14
 ICtDFT=  3500011 ScaDFX=  1.000000  1.000000  1.000000  1.000000
 FoFCou: FMM=F IPFlag=           0 FMFlag=      100000 FMFlg1=           0
         NFxFlg=           0 DoJE=T BraDBF=F KetDBF=T FulRan=T
         wScrn=  0.000000 ICntrl=       500 IOpCl=  0 I1Cent=   200000004 NGrid=           0
         NMat0=    1 NMatS0=      1 NMatT0=    0 NMatD0=    1 NMtDS0=    0 NMtDT0=    0
 Petite list used in FoFCou.
 Requested convergence on RMS density matrix=1.00D-10 within 128 cycles.
 Requested convergence on MAX density matrix=1.00D-08.
 Requested convergence on             energy=1.00D-08.
 No special actions if energy rises.
 SCF Done:  E(RwB97XD) =  -985.247685575     A.U. after   15 cycles
            NFock= 15  Conv=0.62D-10     -V/T= 2.0083
 Calling FoFJK, ICntrl=      2127 FMM=F ISym2X=0 I1Cent= 0 IOpClX= 0 NMat=1 NMatS=1 NMatT=0.
 ***** Axes restored to original set *****
 -------------------------------------------------------------------
 Center     Atomic                   Forces (Hartrees/Bohr)
 Number     Number              X              Y              Z
 -------------------------------------------------------------------
      1        6          -0.000430821    0.000776110   -0.000527376
      2        8          -0.000567280   -0.000298909    0.000498662
      3        8           0.001844162   -0.000493311   -0.001404437
      4        1          -0.001164782   -0.000078883    0.002025193
      5        6          -0.000504959    0.000546859   -0.000133473
      6        9           0.000031813   -0.000124375    0.000055819
      7        9           0.000220144   -0.000516968    0.000051053
      8        9           0.000138530   -0.000091200    0.000007942
      9        8           0.000429577    0.001077003    0.000265632
     10        1          -0.000344081   -0.000062950    0.000119323
     11        1           0.000515308   -0.000275014   -0.000645443
     12        8          -0.000056712   -0.000372307    0.000131907
     13        1           0.000056891    0.000376862   -0.000353447
     14        1          -0.000066157   -0.000018911    0.000048598
     15        8          -0.000673478    0.000168723   -0.000692269
     16        1          -0.000212883    0.000525354    0.000094618
     17        1           0.000478724   -0.000712791    0.000252768
     18        8          -0.000051724   -0.000368082    0.000485198
     19        1           0.000117875    0.000346688   -0.000135582
     20        1           0.000054349   -0.000288058   -0.000305837
     21        8          -0.000920779    0.001380652   -0.000058947
     22        1           0.000187794   -0.000264245   -0.000122620
     23        1           0.000704964   -0.001198093    0.000241850
     24        8           0.000571110    0.000399680    0.000837099
     25        1          -0.000273330   -0.000380425   -0.000629582
     26        1          -0.000084257   -0.000053411   -0.000106648
 -------------------------------------------------------------------
 Cartesian Forces:  Max     0.002025193 RMS     0.000577136

 GradGradGradGradGradGradGradGradGradGradGradGradGradGradGradGradGradGrad
 Berny optimization.
 Using GEDIIS/GDIIS optimizer.
 FormGI is forming the generalized inverse of G from B-inverse, IUseBI=4.
 Internal  Forces:  Max     0.004183067 RMS     0.000659011
 Search for a local minimum.
 Step number  11 out of a maximum of  156
 All quantities printed in internal units (Hartrees-Bohrs-Radians)
 Mixed Optimization -- En-DIIS/RFO-DIIS
 Swapping is turned off.
 Update second derivatives using D2CorX and points    8    9   10   11
 DE= -9.56D-08 DEPred=-2.14D-05 R= 4.46D-03
 Trust test= 4.46D-03 RLast= 3.28D-01 DXMaxT set to 8.91D-01
 ITU= -1  1  0  1  1  0  1  1  1  1  0
     Eigenvalues ---    0.00023   0.00031   0.00058   0.00079   0.00129
     Eigenvalues ---    0.00215   0.00270   0.00323   0.00345   0.00471
     Eigenvalues ---    0.00552   0.00668   0.00711   0.00837   0.00899
     Eigenvalues ---    0.01133   0.01240   0.01314   0.01432   0.01462
     Eigenvalues ---    0.01611   0.01681   0.01718   0.01756   0.01860
     Eigenvalues ---    0.01950   0.02202   0.02353   0.02410   0.02526
     Eigenvalues ---    0.02686   0.02811   0.03048   0.03346   0.03768
     Eigenvalues ---    0.04758   0.04988   0.05224   0.05366   0.05633
     Eigenvalues ---    0.06239   0.06437   0.07381   0.08454   0.11187
     Eigenvalues ---    0.13937   0.14063   0.19756   0.21212   0.22324
     Eigenvalues ---    0.23626   0.28279   0.34651   0.36354   0.37635
     Eigenvalues ---    0.39173   0.42865   0.44546   0.44988   0.45998
     Eigenvalues ---    0.47399   0.49305   0.51339   0.54149   0.55440
     Eigenvalues ---    0.57222   0.57290   0.57509   0.57601   0.60498
     Eigenvalues ---    0.88617   0.99549
 En-DIIS/RFO-DIIS/Sim-DIIS IScMMF=       -3 using points:    11   10    9    8    7    6    5    4    3    2
 RFO step:  Lambda=-4.32265940D-04.
 DidBck=T Rises=F RFO-DIIS coefs:    0.73430   -0.16445    1.87776   -1.80347   -1.69715
                  RFO-DIIS coefs:    1.90511    0.01407    0.17077   -0.07589    0.03895
 Iteration  1 RMS(Cart)=  0.02090278 RMS(Int)=  0.00159296
 Iteration  2 RMS(Cart)=  0.00026366 RMS(Int)=  0.00157693
 Iteration  3 RMS(Cart)=  0.00000043 RMS(Int)=  0.00157693
 Variable       Old X    -DE/DX   Delta X   Delta X   Delta X     New X
                                 (Linear)    (Quad)   (Total)
    R1        2.29286  -0.00034   0.00002  -0.00031  -0.00029   2.29257
    R2        2.45170  -0.00049  -0.00029   0.00029   0.00013   2.45183
    R3        2.93013   0.00008   0.00037  -0.00029   0.00007   2.93020
    R4        1.95008  -0.00153  -0.00306   0.00017  -0.00281   1.94726
    R5        2.83356   0.00073   0.00540   0.00196   0.00746   2.84102
    R6        2.53152   0.00003  -0.00002   0.00041   0.00039   2.53191
    R7        2.54262  -0.00054  -0.00028  -0.00080  -0.00108   2.54154
    R8        2.51427   0.00009   0.00023   0.00005   0.00028   2.51455
    R9        1.83357   0.00035   0.00022  -0.00013   0.00009   1.83366
   R10        1.83497   0.00070   0.00205  -0.00052   0.00049   1.83546
   R11        3.18135  -0.00050  -0.00044  -0.00543  -0.00532   3.17603
   R12        3.54579  -0.00003  -0.00029   0.00416   0.00284   3.54863
   R13        1.86061   0.00036   0.00071   0.00018   0.00121   1.86182
   R14        1.81384  -0.00003  -0.00006   0.00006   0.00000   1.81384
   R15        3.51224   0.00058   0.00719   0.00223   0.00898   3.52122
   R16        3.25864  -0.00017   0.00591  -0.00473   0.00187   3.26051
   R17        1.84461   0.00066   0.00020   0.00098  -0.00038   1.84424
   R18        1.84039   0.00124   0.00049   0.00033  -0.00015   1.84023
   R19        3.44926   0.00028   0.00230  -0.00221  -0.00143   3.44783
   R20        1.81354  -0.00003  -0.00011  -0.00011  -0.00022   1.81332
   R21        1.87522  -0.00029  -0.00017  -0.00076  -0.00032   1.87490
   R22        3.08411  -0.00004   0.00080  -0.00073   0.00092   3.08503
   R23        1.81352   0.00012  -0.00005   0.00013   0.00007   1.81360
   R24        1.85093  -0.00130  -0.00244   0.00060  -0.00054   1.85039
   R25        3.42475  -0.00009  -0.00432   0.00309  -0.00008   3.42468
   R26        1.88692  -0.00075  -0.00137  -0.00057  -0.00109   1.88583
   R27        1.81438   0.00004  -0.00012   0.00009  -0.00003   1.81435
    A1        2.24151   0.00086  -0.00132   0.00056  -0.00069   2.24082
    A2        2.10491  -0.00074   0.00087  -0.00053   0.00041   2.10532
    A3        1.93662  -0.00012   0.00024  -0.00000   0.00034   1.93696
    A4        1.96766   0.00347  -0.00628   0.00463  -0.00168   1.96598
    A5        1.93926   0.00005  -0.00014  -0.00097  -0.00109   1.93817
    A6        1.91529   0.00025   0.00073   0.00143   0.00215   1.91744
    A7        1.94197  -0.00034  -0.00027  -0.00067  -0.00091   1.94106
    A8        1.88566   0.00005   0.00018   0.00008   0.00023   1.88589
    A9        1.89175  -0.00000  -0.00025  -0.00018  -0.00037   1.89138
   A10        1.88826  -0.00001  -0.00033   0.00034   0.00001   1.88827
   A11        1.83264  -0.00005   0.00359  -0.00086   0.00182   1.83446
   A12        1.94937  -0.00022  -0.00625   0.00643   0.00023   1.94959
   A13        1.93189   0.00036  -0.00965   0.00696   0.00001   1.93190
   A14        1.92900  -0.00060   0.00198   0.00169   0.00279   1.93178
   A15        2.10834   0.00009  -0.00713   0.00576  -0.00072   2.10762
   A16        1.49785   0.00070   0.00410  -0.00395   0.00185   1.49971
   A17        1.88691   0.00019   0.00050  -0.00065   0.00003   1.88694
   A18        1.75759  -0.00010   0.00306  -0.00580  -0.00256   1.75503
   A19        2.23549  -0.00037  -0.00116   0.00150  -0.00101   2.23448
   A20        2.00149   0.00059  -0.00113  -0.00274  -0.00244   1.99905
   A21        2.07087   0.00061  -0.00473  -0.00352  -0.00161   2.06926
   A22        1.84263  -0.00079   0.00037   0.00408   0.00431   1.84693
   A23        2.80844  -0.00003  -0.00894  -0.00282  -0.01224   2.79620
   A24        1.86440   0.00017   0.00422   0.00234   0.00445   1.86885
   A25        2.17265   0.00004   0.01106   0.00074   0.01158   2.18423
   A26        1.89011  -0.00029  -0.00253  -0.00374  -0.00119   1.88892
   A27        2.15567  -0.00016   0.00153  -0.00668  -0.00585   2.14981
   A28        1.86908  -0.00038  -0.01254   0.00317  -0.00425   1.86483
   A29        1.86615   0.00037   0.00472  -0.00094   0.00368   1.86983
   A30        2.83157   0.00080  -0.00011  -0.00069   0.00394   2.83551
   A31        1.60963  -0.00004  -0.00194  -0.00367  -0.00502   1.60461
   A32        1.78635   0.00059   0.00776   0.00069   0.00900   1.79535
   A33        2.12725  -0.00039  -0.00298  -0.00544  -0.00735   2.11989
   A34        1.87847   0.00009  -0.01011   0.00876  -0.00239   1.87608
   A35        2.14166  -0.00010   0.00284   0.00185   0.00521   2.14687
   A36        1.87782   0.00000   0.00370  -0.00111   0.00106   1.87887
   A37        3.21290   0.00418  -0.00255   0.00276   0.00007   3.21297
   A38        2.87756   0.00019   0.00578  -0.00383   0.00015   2.87772
   A39        2.87793   0.00009  -0.00005   0.00113   0.00275   2.88069
   A40        3.13248   0.00117  -0.00707   0.01173   0.00524   3.13772
   A41        3.07784  -0.00002  -0.00291   0.00851   0.00279   3.08063
   A42        3.05957   0.00094   0.00780  -0.00797   0.00151   3.06108
   A43        3.19900   0.00039  -0.00495   0.00385  -0.00124   3.19777
   A44        3.02368  -0.00002  -0.01021   0.00544  -0.00327   3.02041
   A45        3.00007  -0.00043   0.00316  -0.00296   0.00042   3.00049
   A46        2.89838   0.00002   0.00708   0.00460   0.01056   2.90893
   A47        3.27714  -0.00016   0.00303   0.00549   0.00271   3.27984
   A48        3.33059   0.00030   0.01029  -0.00177   0.00393   3.33452
    D1        0.00386   0.00001  -0.01294   0.01161  -0.00136   0.00250
    D2        3.12724   0.00037  -0.01125   0.01371   0.00244   3.12968
    D3       -2.21261   0.00031   0.00651   0.00814   0.01468  -2.19793
    D4        1.98629   0.00005   0.00598   0.00773   0.01368   1.99997
    D5       -0.10295   0.00011   0.00609   0.00679   0.01285  -0.09011
    D6        0.94556  -0.00003   0.00496   0.00621   0.01122   0.95678
    D7       -1.13873  -0.00029   0.00443   0.00580   0.01023  -1.12850
    D8        3.05522  -0.00023   0.00455   0.00486   0.00939   3.06461
    D9       -1.81082  -0.00089   0.02207   0.00121   0.02381  -1.78701
   D10        0.40572   0.00058   0.02527   0.00175   0.02656   0.43228
   D11        2.50060   0.00019  -0.01982   0.00267  -0.01717   2.48342
   D12       -1.48145  -0.00019  -0.02647   0.01116  -0.01518  -1.49664
   D13        0.79150  -0.00004  -0.02534   0.01100  -0.01491   0.77658
   D14        0.48279   0.00029  -0.01167  -0.00612  -0.01787   0.46493
   D15        2.78393  -0.00009  -0.01832   0.00238  -0.01588   2.76805
   D16       -1.22631   0.00006  -0.01719   0.00221  -0.01561  -1.24192
   D17        0.88984  -0.00005   0.04388  -0.00468   0.03890   0.92874
   D18       -1.46088  -0.00006   0.02684  -0.00689   0.01937  -1.44151
   D19        2.89393  -0.00001   0.03968   0.00237   0.04130   2.93523
   D20        0.54321  -0.00003   0.02264   0.00017   0.02177   0.56498
   D21       -3.07394  -0.00041  -0.00586   0.01683   0.01038  -3.06356
   D22       -0.96089  -0.00034  -0.00831   0.01403   0.00762  -0.95327
   D23        0.80025   0.00000   0.00016   0.00965   0.00951   0.80976
   D24        2.91330   0.00007  -0.00228   0.00685   0.00675   2.92005
   D25       -1.57161   0.00031  -0.00055   0.01156   0.01217  -1.55945
   D26        0.54143   0.00038  -0.00300   0.00875   0.00941   0.55084
   D27        1.28264  -0.00066   0.01455  -0.01288   0.00114   1.28378
   D28       -0.63926  -0.00017   0.01139  -0.01396  -0.00204  -0.64130
   D29       -2.79249  -0.00007   0.00882  -0.00794   0.00137  -2.79112
   D30        2.73999   0.00090   0.00929   0.00423   0.01182   2.75181
   D31        0.85652   0.00078   0.02088  -0.00393   0.01439   0.87092
   D32       -1.24183   0.00046   0.01352  -0.00283   0.00855  -1.23328
   D33        0.50144   0.00022   0.00529   0.00405   0.00830   0.50973
   D34       -1.38203   0.00010   0.01688  -0.00412   0.01087  -1.37116
   D35        2.80280  -0.00023   0.00952  -0.00302   0.00503   2.80783
   D36       -2.14708  -0.00100  -0.00891   0.00121  -0.00976  -2.15684
   D37        0.12630  -0.00041  -0.00822  -0.00167  -0.01044   0.11587
   D38       -1.57996  -0.00019  -0.03970  -0.00002  -0.03918  -1.61914
   D39        3.06325  -0.00035  -0.03696   0.00292  -0.03528   3.02797
   D40        0.69294   0.00007  -0.02996  -0.00939  -0.04044   0.65250
   D41        0.59587   0.00009  -0.01855  -0.00240  -0.02161   0.57427
   D42       -1.04409  -0.00007  -0.01581   0.00054  -0.01771  -1.06180
   D43        2.86878   0.00035  -0.00881  -0.01177  -0.02287   2.84591
   D44        0.00061   0.00012   0.00562  -0.00511   0.00070   0.00130
   D45        2.34301  -0.00009   0.00414  -0.01200  -0.00715   2.33586
   D46       -0.54043  -0.00037  -0.00839   0.00276  -0.00569  -0.54612
   D47        1.26958   0.00025  -0.00181   0.00329   0.00185   1.27143
   D48       -2.82294   0.00026  -0.00505   0.01214   0.00540  -2.81754
         Item               Value     Threshold  Converged?
 Maximum Force            0.004183     0.000015     NO 
 RMS     Force            0.000659     0.000010     NO 
 Maximum Displacement     0.122181     0.000060     NO 
 RMS     Displacement     0.020954     0.000040     NO 
 Predicted change in Energy=-6.506789D-05
 GradGradGradGradGradGradGradGradGradGradGradGradGradGradGradGradGradGrad

                          Input orientation:                          
 ---------------------------------------------------------------------
 Center     Atomic      Atomic             Coordinates (Angstroms)
 Number     Number       Type             X           Y           Z
 ---------------------------------------------------------------------
      1          6           0       -1.501269   -1.087804    0.897915
      2          8           0       -0.359753   -1.340931    1.221433
      3          8           0       -1.943337   -0.696293   -0.257367
      4          1           0       -1.193879   -0.604645   -0.958606
      5          6           0       -2.656367   -1.196188    1.926675
      6          9           0       -3.634555   -1.989796    1.470077
      7          9           0       -3.180053    0.021248    2.155637
      8          9           0       -2.224548   -1.687267    3.085545
      9          8           0        2.134032   -0.154663    0.624027
     10          1           0        1.328019   -0.629104    0.882466
     11          1           0        2.421565   -0.575737   -0.202661
     12          8           0        2.485893   -1.228093   -1.962387
     13          1           0        2.814251   -0.533543   -2.579203
     14          1           0        2.942208   -2.047690   -2.165696
     15          8           0       -0.186866   -0.401864   -2.056341
     16          1           0        0.055428    0.529752   -2.217033
     17          1           0        0.653954   -0.891197   -2.013006
     18          8           0        1.610951    2.412772    0.127064
     19          1           0        1.153502    2.807417    0.872559
     20          1           0        1.841793    1.483181    0.385798
     21          8           0        2.996411    0.934771   -3.466799
     22          1           0        3.035206    0.967730   -4.425162
     23          1           0        2.269065    1.527624   -3.186984
     24          8           0        0.802814    2.188692   -2.351887
     25          1           0        1.060892    2.393387   -1.409881
     26          1           0        0.303572    2.937543   -2.686253
 ---------------------------------------------------------------------
                    Distance matrix (angstroms):
                    1          2          3          4          5
     1  C    0.000000
     2  O    1.213176   0.000000
     3  O    1.297452   2.260564   0.000000
     4  H    1.942834   2.447541   1.030448   0.000000
     5  C    1.550595   2.406814   2.351244   3.288410   0.000000
     6  F    2.385763   3.347713   2.741793   3.711340   1.339831
     7  F    2.372799   3.268388   2.804803   3.746350   1.344924
     8  F    2.380801   2.659384   3.498024   4.311555   1.330642
     9  O    3.763135   2.825436   4.206562   3.712440   5.072435
    10  H    2.866272   1.862839   3.464896   3.122517   4.157799
    11  H    4.106350   3.217032   4.366909   3.693741   5.541158
    12  O    4.909019   4.271667   4.775770   3.864839   6.447376
    13  H    5.569675   5.017072   5.296419   4.323945   7.118265
    14  H    5.481933   4.782792   5.416322   4.543860   6.986888
    15  O    3.305420   3.414021   2.531439   1.503401   4.753294
    16  H    3.839622   3.936354   3.055903   2.105057   5.244332
    17  H    3.627272   3.419277   3.141047   2.146709   5.154836
    18  O    4.747015   4.378538   4.737830   4.260347   5.871387
    19  H    4.713937   4.429497   4.810731   4.528303   5.626288
    20  H    4.248328   3.677050   4.414859   3.921957   5.457725
    21  O    6.585641   6.198562   6.112441   5.120484   8.098422
    22  H    7.289717   6.981382   6.702639   5.689862   8.798999
    23  H    6.143475   5.879917   5.592208   4.637264   7.604508
    24  O    5.158046   5.155426   4.500167   3.705502   6.459833
    25  H    4.899927   4.784054   4.460919   3.778337   6.151070
    26  H    5.683936   5.832268   4.914555   4.215948   6.864989
                    6          7          8          9         10
     6  F    0.000000
     7  F    2.172755   0.000000
     8  F    2.165498   2.167197   0.000000
     9  O    6.112292   5.533197   5.234994   0.000000
    10  H    5.179181   4.729338   4.312076   0.970331   0.000000
    11  H    6.440047   6.107052   5.799497   0.971284   1.541490
    12  O    7.058461   7.114907   6.919589   2.822338   3.129320
    13  H    7.752705   7.658863   7.668765   3.296503   3.768444
    14  H    7.515052   7.774091   7.375690   3.466880   3.729515
    15  O    5.181091   5.184491   5.678327   3.554160   3.314076
    16  H    5.793003   5.463255   6.183106   3.586174   3.545324
    17  H    5.632947   5.736702   5.908868   3.112404   2.984428
    18  O    6.978654   5.726099   6.346178   2.666891   3.147012
    19  H    6.804100   5.309306   6.042409   3.130035   3.440963
    20  H    6.574771   5.521640   5.820266   1.680681   2.229885
    21  O    8.769010   8.402083   8.778764   4.320350   4.913790
    22  H    9.380112   9.101218   9.545928   5.250352   5.799593
    23  H    8.301396   7.778537   8.358989   4.167989   4.700793
    24  O    7.194262   6.393654   7.331688   4.014912   4.321672
    25  H    7.039437   6.027070   6.903238   3.432342   3.802848
    26  H    7.553978   6.639602   7.816259   4.885722   5.148418
                   11         12         13         14         15
    11  H    0.000000
    12  O    1.877855   0.000000
    13  H    2.409136   0.985232   0.000000
    14  H    2.508231   0.959843   1.574803   0.000000
    15  O    3.204727   2.799129   3.049169   3.537204   0.000000
    16  H    3.298243   3.010319   2.978736   3.870315   0.975929
    17  H    2.549768   1.863347   2.261721   2.568442   0.973809
    18  O    3.114001   4.288032   4.177629   5.188903   3.990185
    19  H    3.769590   5.108573   5.082791   6.000210   4.546925
    20  H    2.218460   3.644152   3.715385   4.493116   3.692275
    21  O    3.642346   2.683629   1.725385   3.254363   3.729509
    22  H    4.537440   3.344943   2.389603   3.769163   4.227156
    23  H    3.654254   3.023347   2.216987   3.778759   3.321577
    24  O    3.857668   3.828692   3.392361   4.749590   2.788870
    25  H    3.482027   3.930776   3.606730   4.881984   3.128616
    26  H    4.795546   4.758048   4.285254   5.664444   3.433505
                   16         17         18         19         20
    16  H    0.000000
    17  H    1.555300   0.000000
    18  O    3.385292   4.051167   0.000000
    19  H    3.992380   4.717603   0.959566   0.000000
    20  H    3.297704   3.578113   0.992154   1.569802   0.000000
    21  O    3.221076   3.306778   4.125510   5.072784   4.059113
    22  H    3.734532   3.865807   4.983915   5.915328   4.983499
    23  H    2.614715   3.136479   3.492780   4.400254   3.598515
    24  O    1.824514   3.102051   2.616963   3.301947   3.012000
    25  H    2.266183   3.364201   1.632526   2.321536   2.159339
    26  H    2.465603   3.903240   3.146327   3.661210   3.730789
                   21         22         23         24         25
    21  O    0.000000
    22  H    0.959714   0.000000
    23  H    0.979185   1.559980   0.000000
    24  O    2.761741   3.282193   1.812261   0.000000
    25  H    3.178790   3.875866   2.316748   0.997938   0.000000
    26  H    3.445537   3.790223   2.470175   0.960115   1.580748
                   26
    26  H    0.000000
 Stoichiometry    C2H13F3O8
 Framework group  C1[X(C2H13F3O8)]
 Deg. of freedom    72
 Full point group                 C1      NOp   1
 Largest Abelian subgroup         C1      NOp   1
 Largest concise Abelian subgroup C1      NOp   1
                         Standard orientation:                         
 ---------------------------------------------------------------------
 Center     Atomic      Atomic             Coordinates (Angstroms)
 Number     Number       Type             X           Y           Z
 ---------------------------------------------------------------------
      1          6           0        1.778039    0.338369   -0.059929
      2          8           0        1.236091    0.666536    0.974671
      3          8           0        1.257563    0.232081   -1.243647
      4          1           0        0.254679    0.468342   -1.258713
      5          6           0        3.281210   -0.041748   -0.078221
      6          9           0        3.949753    0.682629   -0.985677
      7          9           0        3.420158   -1.340827   -0.397445
      8          9           0        3.842361    0.155834    1.112022
      9          8           0       -1.299459    0.119004    2.094617
     10          1           0       -0.411009    0.362990    1.790200
     11          1           0       -1.887665    0.801472    1.731790
     12          8           0       -2.821673    1.936239    0.562913
     13          1           0       -3.657287    1.511636    0.259363
     14          1           0       -3.020387    2.841633    0.812058
     15          8           0       -1.214147    0.755594   -1.401027
     16          1           0       -1.778938   -0.038410   -1.455871
     17          1           0       -1.639715    1.339547   -0.748191
     18          8           0       -2.032457   -2.244235    1.099568
     19          1           0       -1.364063   -2.905494    1.291275
     20          1           0       -1.748026   -1.404722    1.545311
     21          8           0       -4.797090    0.411627   -0.424583
     22          1           0       -5.429633    0.663815   -1.100855
     23          1           0       -4.285097   -0.345285   -0.776364
     24          8           0       -2.918224   -1.445450   -1.229778
     25          1           0       -2.583662   -1.869665   -0.390737
     26          1           0       -2.999977   -2.135494   -1.892331
 ---------------------------------------------------------------------
 Rotational constants (GHZ):           0.9531022           0.2387592           0.2373371
 Standard basis: 6-31++G(d,p) (6D, 7F)
 There are   325 symmetry adapted cartesian basis functions of A   symmetry.
 There are   325 symmetry adapted basis functions of A   symmetry.
   325 basis functions,   520 primitive gaussians,   325 cartesian basis functions
    58 alpha electrons       58 beta electrons
       nuclear repulsion energy       972.3846387222 Hartrees.
 NAtoms=   26 NActive=   26 NUniq=   26 SFac= 1.00D+00 NAtFMM=   60 NAOKFM=F Big=F
 Integral buffers will be    131072 words long.
 Raffenetti 2 integral format.
 Two-electron integral symmetry is turned on.
 Nuclear repulsion after empirical dispersion term =      972.3714153313 Hartrees.
 One-electron integrals computed using PRISM.
 NBasis=   325 RedAO= T EigKep=  4.56D-05  NBF=   325
 NBsUse=   325 1.00D-06 EigRej= -1.00D+00 NBFU=   325
 Initial guess from the checkpoint file:  "/local_scratch/slurm.5787642/Gau-532091.chk"
 B after Tr=    -0.000000   -0.000000    0.000000
         Rot=    0.999071   -0.043086    0.001090    0.000383 Ang=  -4.94 deg.
 ExpMin= 3.60D-02 ExpMax= 7.00D+03 ExpMxC= 1.05D+03 IAcc=3 IRadAn=         5 AccDes= 0.00D+00
 Harris functional with IExCor= 4639 and IRadAn=       5 diagonalized for initial guess.
 HarFok:  IExCor= 4639 AccDes= 0.00D+00 IRadAn=         5 IDoV= 1 UseB2=F ITyADJ=14
 ICtDFT=  3500011 ScaDFX=  1.000000  1.000000  1.000000  1.000000
 FoFCou: FMM=F IPFlag=           0 FMFlag=      100000 FMFlg1=           0
         NFxFlg=           0 DoJE=T BraDBF=F KetDBF=T FulRan=T
         wScrn=  0.000000 ICntrl=       500 IOpCl=  0 I1Cent=   200000004 NGrid=           0
         NMat0=    1 NMatS0=      1 NMatT0=    0 NMatD0=    1 NMtDS0=    0 NMtDT0=    0
 Petite list used in FoFCou.
 Requested convergence on RMS density matrix=1.00D-10 within 128 cycles.
 Requested convergence on MAX density matrix=1.00D-08.
 Requested convergence on             energy=1.00D-08.
 No special actions if energy rises.
 SCF Done:  E(RwB97XD) =  -985.247752085     A.U. after   15 cycles
            NFock= 15  Conv=0.38D-10     -V/T= 2.0083
 Calling FoFJK, ICntrl=      2127 FMM=F ISym2X=0 I1Cent= 0 IOpClX= 0 NMat=1 NMatS=1 NMatT=0.
 ***** Axes restored to original set *****
 -------------------------------------------------------------------
 Center     Atomic                   Forces (Hartrees/Bohr)
 Number     Number              X              Y              Z
 -------------------------------------------------------------------
      1        6          -0.000398974    0.000561151   -0.000547306
      2        8          -0.000507017   -0.000242935    0.000624708
      3        8           0.001492313   -0.000388903   -0.001164195
      4        1          -0.000871688   -0.000039872    0.001551592
      5        6          -0.000395405    0.000279429   -0.000002091
      6        9           0.000051719   -0.000074759    0.000006768
      7        9           0.000192817   -0.000333996   -0.000017763
      8        9           0.000107695   -0.000053620    0.000021557
      9        8           0.000482193    0.000895195    0.000104188
     10        1          -0.000303710   -0.000048003    0.000023193
     11        1           0.000338467   -0.000202311   -0.000457286
     12        8           0.000001561   -0.000054767   -0.000150145
     13        1          -0.000049250    0.000018382    0.000001364
     14        1          -0.000006413    0.000014295    0.000012591
     15        8          -0.001155255   -0.000320748   -0.000423389
     16        1           0.000184003    0.000553426    0.000063637
     17        1           0.000579360   -0.000169605    0.000162656
     18        8          -0.000042272   -0.000016824    0.000186258
     19        1           0.000138940    0.000138102   -0.000097732
     20        1           0.000031695   -0.000373915   -0.000051578
     21        8          -0.000581801    0.000837064    0.000166125
     22        1          -0.000059959   -0.000033057   -0.000004306
     23        1           0.000568144   -0.000899481   -0.000109621
     24        8           0.000480637    0.000216541    0.000502236
     25        1          -0.000252698   -0.000241110   -0.000331615
     26        1          -0.000025103   -0.000019682   -0.000069845
 -------------------------------------------------------------------
 Cartesian Forces:  Max     0.001551592 RMS     0.000451289

 GradGradGradGradGradGradGradGradGradGradGradGradGradGradGradGradGradGrad
 Berny optimization.
 Using GEDIIS/GDIIS optimizer.
 FormGI is forming the generalized inverse of G from B-inverse, IUseBI=4.
 Internal  Forces:  Max     0.004040411 RMS     0.000624777
 Search for a local minimum.
 Step number  12 out of a maximum of  156
 All quantities printed in internal units (Hartrees-Bohrs-Radians)
 Mixed Optimization -- En-DIIS/RFO-DIIS
 Swapping is turned off.
 Update second derivatives using D2CorX and points    8    9   10   11   12
 DE= -6.65D-05 DEPred=-6.51D-05 R= 1.02D+00
 TightC=F SS=  1.41D+00  RLast= 1.27D-01 DXNew= 1.4987D+00 3.7994D-01
 Trust test= 1.02D+00 RLast= 1.27D-01 DXMaxT set to 8.91D-01
 ITU=  1 -1  1  0  1  1  0  1  1  1  1  0
     Eigenvalues ---    0.00014   0.00027   0.00058   0.00081   0.00122
     Eigenvalues ---    0.00219   0.00267   0.00323   0.00343   0.00475
     Eigenvalues ---    0.00550   0.00660   0.00714   0.00855   0.00918
     Eigenvalues ---    0.01202   0.01260   0.01401   0.01434   0.01514
     Eigenvalues ---    0.01597   0.01685   0.01730   0.01746   0.01842
     Eigenvalues ---    0.01952   0.02206   0.02352   0.02369   0.02538
     Eigenvalues ---    0.02589   0.02807   0.03029   0.03388   0.03712
     Eigenvalues ---    0.04707   0.05098   0.05316   0.05370   0.05841
     Eigenvalues ---    0.06021   0.07325   0.07801   0.08476   0.11327
     Eigenvalues ---    0.13901   0.14266   0.19730   0.21213   0.22344
     Eigenvalues ---    0.23677   0.28318   0.34608   0.36387   0.37710
     Eigenvalues ---    0.39174   0.43747   0.44276   0.44933   0.46490
     Eigenvalues ---    0.47294   0.49173   0.51168   0.54091   0.55452
     Eigenvalues ---    0.57246   0.57391   0.57513   0.57611   0.60688
     Eigenvalues ---    0.88612   0.99493
 En-DIIS/RFO-DIIS/Sim-DIIS IScMMF=       -3 using points:    12   11   10    9    8    7    6    5    4    3
 RFO step:  Lambda=-5.42263561D-04.
 DidBck=T Rises=F RFO-DIIS coefs:    0.03900    0.33257    0.43512    1.68842   -1.91560
                  RFO-DIIS coefs:   -1.84552    2.14479   -0.18401    0.34765   -0.04241
 Iteration  1 RMS(Cart)=  0.03113344 RMS(Int)=  0.00185010
 Iteration  2 RMS(Cart)=  0.00051611 RMS(Int)=  0.00180974
 Iteration  3 RMS(Cart)=  0.00000109 RMS(Int)=  0.00180974
 Iteration  4 RMS(Cart)=  0.00000000 RMS(Int)=  0.00180974
 Variable       Old X    -DE/DX   Delta X   Delta X   Delta X     New X
                                 (Linear)    (Quad)   (Total)
    R1        2.29257  -0.00026   0.00106  -0.00106   0.00000   2.29257
    R2        2.45183  -0.00027   0.00018  -0.00044  -0.00011   2.45172
    R3        2.93020   0.00004  -0.00058   0.00055  -0.00003   2.93017
    R4        1.94726  -0.00113  -0.00247   0.00242   0.00005   1.94732
    R5        2.84102   0.00059   0.00338  -0.00252   0.00098   2.84200
    R6        2.53191   0.00000  -0.00096   0.00050  -0.00046   2.53145
    R7        2.54154  -0.00038   0.00154  -0.00088   0.00066   2.54219
    R8        2.51455   0.00007  -0.00002  -0.00008  -0.00010   2.51445
    R9        1.83366   0.00028   0.00043  -0.00054  -0.00011   1.83355
   R10        1.83546   0.00043   0.00256  -0.00151  -0.00016   1.83530
   R11        3.17603  -0.00045   0.00334  -0.00204   0.00190   3.17793
   R12        3.54863  -0.00008  -0.00360   0.00334  -0.00143   3.54720
   R13        1.86182  -0.00020   0.00001  -0.00015   0.00017   1.86199
   R14        1.81384  -0.00002   0.00009  -0.00009  -0.00001   1.81383
   R15        3.52122   0.00050   0.00716  -0.00395   0.00286   3.52408
   R16        3.26051  -0.00021   0.00531  -0.00624  -0.00021   3.26030
   R17        1.84424   0.00083   0.00021   0.00148  -0.00008   1.84416
   R18        1.84023   0.00101   0.00099   0.00002   0.00004   1.84027
   R19        3.44783   0.00030   0.00741  -0.00461   0.00104   3.44888
   R20        1.81332  -0.00009   0.00019  -0.00011   0.00008   1.81340
   R21        1.87490  -0.00010   0.00046  -0.00162  -0.00051   1.87439
   R22        3.08503  -0.00006  -0.00343   0.00366   0.00119   3.08621
   R23        1.81360   0.00000   0.00006  -0.00006   0.00000   1.81360
   R24        1.85039  -0.00115  -0.00190   0.00062   0.00016   1.85055
   R25        3.42468  -0.00012  -0.00637   0.00519   0.00008   3.42476
   R26        1.88583  -0.00046  -0.00008  -0.00096  -0.00007   1.88576
   R27        1.81435   0.00002  -0.00000   0.00001   0.00001   1.81436
    A1        2.24082   0.00105  -0.00170   0.00136  -0.00027   2.24055
    A2        2.10532  -0.00076   0.00048  -0.00072  -0.00017   2.10514
    A3        1.93696  -0.00029   0.00092  -0.00063   0.00042   1.93738
    A4        1.96598   0.00355  -0.00710   0.00686  -0.00029   1.96569
    A5        1.93817  -0.00002   0.00207  -0.00066   0.00143   1.93960
    A6        1.91744   0.00006  -0.00251   0.00120  -0.00133   1.91611
    A7        1.94106  -0.00020  -0.00039   0.00036   0.00001   1.94107
    A8        1.88589   0.00009   0.00034  -0.00045  -0.00015   1.88574
    A9        1.89138   0.00004   0.00057  -0.00048   0.00016   1.89155
   A10        1.88827   0.00004  -0.00016   0.00000  -0.00015   1.88812
   A11        1.83446  -0.00007   0.00143  -0.00060  -0.00039   1.83408
   A12        1.94959  -0.00021  -0.00997   0.00788  -0.00203   1.94756
   A13        1.93190   0.00036  -0.01000   0.00633  -0.00041   1.93149
   A14        1.93178  -0.00052   0.00105  -0.00037  -0.00023   1.93155
   A15        2.10762   0.00010  -0.00904   0.00806  -0.00045   2.10718
   A16        1.49971   0.00062   0.00265  -0.00399   0.00049   1.50020
   A17        1.88694   0.00013   0.00075  -0.00094  -0.00018   1.88677
   A18        1.75503  -0.00008   0.00818  -0.00725   0.00138   1.75642
   A19        2.23448  -0.00032  -0.00146   0.00225  -0.00073   2.23375
   A20        1.99905   0.00076  -0.00693  -0.00310  -0.00843   1.99062
   A21        2.06926   0.00067  -0.00512  -0.00273  -0.00041   2.06885
   A22        1.84693  -0.00106  -0.00193   0.00240   0.00020   1.84714
   A23        2.79620   0.00030  -0.00133  -0.00076  -0.00255   2.79364
   A24        1.86885   0.00007   0.00074   0.00258   0.00013   1.86898
   A25        2.18423   0.00007  -0.00692   0.00405  -0.00322   2.18101
   A26        1.88892  -0.00024   0.00309  -0.00633   0.00232   1.89124
   A27        2.14981  -0.00003   0.00066  -0.00050  -0.00076   2.14905
   A28        1.86483  -0.00019  -0.01019   0.00462   0.00038   1.86521
   A29        1.86983   0.00009   0.00348  -0.00420  -0.00086   1.86897
   A30        2.83551   0.00055  -0.00001  -0.00709  -0.00137   2.83415
   A31        1.60461  -0.00003   0.00167  -0.00212  -0.00001   1.60460
   A32        1.79535   0.00053  -0.00698   0.00033  -0.00625   1.78910
   A33        2.11989  -0.00034   0.00474  -0.00376   0.00226   2.12216
   A34        1.87608   0.00008  -0.00171   0.00611   0.00358   1.87966
   A35        2.14687  -0.00009  -0.00415   0.00397   0.00028   2.14715
   A36        1.87887  -0.00002   0.00493  -0.00374  -0.00062   1.87826
   A37        3.21297   0.00404   0.00145  -0.00315  -0.00195   3.21102
   A38        2.87772   0.00023   0.00603  -0.00794  -0.00390   2.87382
   A39        2.88069   0.00009  -0.00483   0.00449   0.00170   2.88239
   A40        3.13772   0.00111  -0.02227   0.00938  -0.01207   3.12565
   A41        3.08063  -0.00002  -0.00162   0.00531   0.00034   3.08097
   A42        3.06108   0.00084   0.00967  -0.01136  -0.00000   3.06108
   A43        3.19777   0.00033   0.00123   0.00537   0.00645   3.20422
   A44        3.02041  -0.00002  -0.00373   0.00753   0.00585   3.02625
   A45        3.00049  -0.00035  -0.00177   0.00106  -0.00015   3.00034
   A46        2.90893   0.00009  -0.00488   0.00483  -0.00149   2.90745
   A47        3.27984  -0.00001  -0.00081   0.00627  -0.00142   3.27842
   A48        3.33452   0.00033   0.01118  -0.00946  -0.00382   3.33070
    D1        0.00250   0.00007  -0.01511   0.01294  -0.00220   0.00030
    D2        3.12968   0.00030  -0.01816   0.01385  -0.00434   3.12535
    D3       -2.19793   0.00019  -0.02834   0.01054  -0.01777  -2.21571
    D4        1.99997   0.00005  -0.02834   0.01074  -0.01763   1.98234
    D5       -0.09011   0.00009  -0.02627   0.00972  -0.01658  -0.10669
    D6        0.95678  -0.00004  -0.02556   0.00969  -0.01582   0.94096
    D7       -1.12850  -0.00017  -0.02557   0.00989  -0.01568  -1.14418
    D8        3.06461  -0.00014  -0.02350   0.00887  -0.01463   3.04998
    D9       -1.78701  -0.00072  -0.02031  -0.00581  -0.02563  -1.81264
   D10        0.43228   0.00052  -0.02621  -0.00971  -0.03630   0.39598
   D11        2.48342   0.00019   0.00833   0.00037   0.00858   2.49201
   D12       -1.49664  -0.00019  -0.00124   0.00980   0.00885  -1.48779
   D13        0.77658  -0.00003  -0.00243   0.01056   0.00734   0.78392
   D14        0.46493   0.00028   0.02090  -0.00917   0.01156   0.47649
   D15        2.76805  -0.00010   0.01132   0.00026   0.01182   2.77987
   D16       -1.24192   0.00006   0.01014   0.00102   0.01032  -1.23160
   D17        0.92874   0.00001  -0.01335  -0.00462  -0.01854   0.91020
   D18       -1.44151   0.00000  -0.00680  -0.00799  -0.01543  -1.45694
   D19        2.93523  -0.00000  -0.02190   0.00263  -0.02028   2.91496
   D20        0.56498  -0.00001  -0.01535  -0.00074  -0.01717   0.54782
   D21       -3.06356  -0.00028  -0.01493   0.01446  -0.00124  -3.06480
   D22       -0.95327  -0.00033  -0.01735   0.01337  -0.00214  -0.95541
   D23        0.80976   0.00007  -0.00602   0.00648   0.00031   0.81008
   D24        2.92005   0.00002  -0.00844   0.00539  -0.00059   2.91946
   D25       -1.55945   0.00035  -0.01061   0.00924  -0.00010  -1.55955
   D26        0.55084   0.00030  -0.01303   0.00814  -0.00100   0.54984
   D27        1.28378  -0.00058   0.02223  -0.00993   0.01162   1.29540
   D28       -0.64130  -0.00016   0.02009  -0.00892   0.01178  -0.62952
   D29       -2.79112  -0.00004   0.01191  -0.00153   0.01111  -2.78001
   D30        2.75181   0.00083  -0.01266   0.00500  -0.00944   2.74237
   D31        0.87092   0.00071  -0.00915  -0.00075  -0.01299   0.85793
   D32       -1.23328   0.00045  -0.00660   0.00407  -0.00498  -1.23827
   D33        0.50973   0.00016  -0.00564   0.00560  -0.00074   0.50900
   D34       -1.37116   0.00005  -0.00213  -0.00015  -0.00429  -1.37545
   D35        2.80783  -0.00021   0.00042   0.00466   0.00371   2.81154
   D36       -2.15684  -0.00095   0.01028   0.00144   0.00958  -2.14725
   D37        0.11587  -0.00035   0.00097  -0.00291  -0.00240   0.11346
   D38       -1.61914  -0.00012   0.01178   0.00371   0.01576  -1.60339
   D39        3.02797  -0.00026   0.01323   0.00470   0.01627   3.04424
   D40        0.65250   0.00014   0.02188  -0.00792   0.01265   0.66515
   D41        0.57427   0.00006   0.01509   0.00031   0.01466   0.58893
   D42       -1.06180  -0.00008   0.01653   0.00130   0.01517  -1.04663
   D43        2.84591   0.00032   0.02519  -0.01132   0.01155   2.85746
   D44        0.00130   0.00010  -0.00359  -0.00608  -0.00919  -0.00788
   D45        2.33586  -0.00001  -0.00503  -0.00639  -0.01049   2.32536
   D46       -0.54612  -0.00031   0.00530   0.00297   0.00830  -0.53783
   D47        1.27143   0.00025  -0.00188   0.00330   0.00210   1.27353
   D48       -2.81754   0.00022  -0.00073   0.00748   0.00512  -2.81242
         Item               Value     Threshold  Converged?
 Maximum Force            0.004040     0.000015     NO 
 RMS     Force            0.000625     0.000010     NO 
 Maximum Displacement     0.143821     0.000060     NO 
 RMS     Displacement     0.031304     0.000040     NO 
 Predicted change in Energy=-7.806073D-05
 GradGradGradGradGradGradGradGradGradGradGradGradGradGradGradGradGradGrad

                          Input orientation:                          
 ---------------------------------------------------------------------
 Center     Atomic      Atomic             Coordinates (Angstroms)
 Number     Number       Type             X           Y           Z
 ---------------------------------------------------------------------
      1          6           0       -1.488905   -1.088904    0.891757
      2          8           0       -0.351820   -1.374641    1.203515
      3          8           0       -1.930389   -0.680410   -0.257789
      4          1           0       -1.184469   -0.604473   -0.964694
      5          6           0       -2.636265   -1.167221    1.931821
      6          9           0       -3.650989   -1.913689    1.476177
      7          9           0       -3.107496    0.067360    2.183822
      8          9           0       -2.211632   -1.691626    3.078621
      9          8           0        2.126576   -0.167565    0.625218
     10          1           0        1.326909   -0.655110    0.878722
     11          1           0        2.422277   -0.580096   -0.202793
     12          8           0        2.496930   -1.224942   -1.964072
     13          1           0        2.824035   -0.526037   -2.576765
     14          1           0        2.959140   -2.040949   -2.168480
     15          8           0       -0.181408   -0.415022   -2.069118
     16          1           0        0.057200    0.516730   -2.234234
     17          1           0        0.661373   -0.900504   -2.020462
     18          8           0        1.560817    2.393551    0.138263
     19          1           0        1.079928    2.770842    0.878025
     20          1           0        1.807025    1.467048    0.392847
     21          8           0        3.004269    0.946120   -3.458156
     22          1           0        3.047734    0.981933   -4.416219
     23          1           0        2.272182    1.534594   -3.181189
     24          8           0        0.794186    2.181930   -2.356003
     25          1           0        1.037889    2.380197   -1.408849
     26          1           0        0.293831    2.930192   -2.690032
 ---------------------------------------------------------------------
                    Distance matrix (angstroms):
                    1          2          3          4          5
     1  C    0.000000
     2  O    1.213178   0.000000
     3  O    1.297394   2.260364   0.000000
     4  H    1.942618   2.446956   1.030475   0.000000
     5  C    1.550581   2.406687   2.351518   3.288495   0.000000
     6  F    2.386717   3.354017   2.736435   3.708856   1.339585
     7  F    2.371964   3.260999   2.811797   3.750006   1.345271
     8  F    2.380752   2.659963   3.497612   4.311074   1.330588
     9  O    3.740537   2.816720   4.183501   3.698883   5.038966
    10  H    2.849062   1.855087   3.449969   3.115729   4.132556
    11  H    4.093198   3.210081   4.354169   3.686422   5.521788
    12  O    4.905216   4.262792   4.775884   3.864769   6.444455
    13  H    5.563176   5.009662   5.292073   4.321231   7.110088
    14  H    5.482386   4.772503   5.423035   4.547754   6.991741
    15  O    3.306123   3.414680   2.531853   1.503921   4.753909
    16  H    3.839313   3.944959   3.047949   2.100136   5.238938
    17  H    3.624943   3.412535   3.142084   2.146955   5.154231
    18  O    4.689995   4.358006   4.668471   4.212038   5.788907
    19  H    4.636457   4.397827   4.718393   4.462719   5.516242
    20  H    4.200591   3.659644   4.359263   3.883704   5.389865
    21  O    6.576602   6.195196   6.102361   5.115391   8.082926
    22  H    7.283137   6.977953   6.696092   5.686937   8.787738
    23  H    6.133304   5.880023   5.578003   4.630000   7.585218
    24  O    5.143813   5.160688   4.474238   3.689832   6.431971
    25  H    4.869511   4.780643   4.416212   3.747586   6.102758
    26  H    5.671023   5.840220   4.888703   4.201907   6.836358
                    6          7          8          9         10
     6  F    0.000000
     7  F    2.172718   0.000000
     8  F    2.165384   2.167319   0.000000
     9  O    6.095353   5.466255   5.211717   0.000000
    10  H    5.169181   4.678588   4.293622   0.970274   0.000000
    11  H    6.440649   6.057517   5.785869   0.971197   1.541147
    12  O    7.078600   7.091167   6.914991   2.821281   3.126521
    13  H    7.763881   7.628786   7.661589   3.296612   3.768082
    14  H    7.549406   7.758323   7.375025   3.465181   3.724268
    15  O    5.181999   5.184803   5.678974   3.556329   3.320004
    16  H    5.781414   5.453114   6.184729   3.595420   3.560318
    17  H    5.643535   5.728624   5.905987   3.111855   2.984698
    18  O    6.892405   5.602555   6.290131   2.667681   3.146001
    19  H    6.684623   5.152517   5.965787   3.129477   3.434843
    20  H    6.510983   5.414723   5.774098   1.681687   2.229381
    21  O    8.764623   8.364079   8.768853   4.322567   4.917925
    22  H    9.379651   9.071044   9.538421   5.252235   5.803236
    23  H    8.286475   7.738027   8.348551   4.172204   4.708633
    24  O    7.156765   6.348586   7.319462   4.022819   4.335440
    25  H    6.981862   5.953210   6.875792   3.437115   3.811771
    26  H    7.508800   6.596914   7.804864   4.893459   5.163104
                   11         12         13         14         15
    11  H    0.000000
    12  O    1.877099   0.000000
    13  H    2.408335   0.985323   0.000000
    14  H    2.507238   0.959838   1.574773   0.000000
    15  O    3.207740   2.800089   3.050036   3.537875   0.000000
    16  H    3.305052   3.009766   2.976586   3.868760   0.975889
    17  H    2.550953   1.864861   2.264245   2.569486   0.973828
    18  O    3.114644   4.288311   4.182235   5.190488   3.974413
    19  H    3.768137   5.104087   5.083985   5.997164   4.519552
    20  H    2.219036   3.643878   3.718238   4.493753   3.682027
    21  O    3.642176   2.683876   1.725276   3.253902   3.732382
    22  H    4.536970   3.344654   2.389059   3.768023   4.229388
    23  H    3.655857   3.024388   2.217221   3.779153   3.325328
    24  O    3.862096   3.828802   3.391476   4.749200   2.788951
    25  H    3.483451   3.928625   3.605626   4.880038   3.120238
    26  H    4.799871   4.758761   4.284890   5.664639   3.435381
                   16         17         18         19         20
    16  H    0.000000
    17  H    1.555403   0.000000
    18  O    3.378175   4.039788   0.000000
    19  H    3.976575   4.696297   0.959610   0.000000
    20  H    3.296445   3.569577   0.991886   1.569697   0.000000
    21  O    3.219872   3.311518   4.136767   5.082832   4.066324
    22  H    3.731054   3.870135   4.994687   5.924651   4.990172
    23  H    2.615132   3.141926   3.501801   4.407608   3.604812
    24  O    1.825066   3.103487   2.617990   3.299607   3.015473
    25  H    2.261751   3.358397   1.633153   2.320380   2.161370
    26  H    2.467498   3.906104   3.145233   3.657099   3.732920
                   21         22         23         24         25
    21  O    0.000000
    22  H    0.959717   0.000000
    23  H    0.979267   1.559556   0.000000
    24  O    2.761600   3.280695   1.812305   0.000000
    25  H    3.181649   3.878001   2.319421   0.997899   0.000000
    26  H    3.445728   3.789383   2.470386   0.960118   1.580363
                   26
    26  H    0.000000
 Stoichiometry    C2H13F3O8
 Framework group  C1[X(C2H13F3O8)]
 Deg. of freedom    72
 Full point group                 C1      NOp   1
 Largest Abelian subgroup         C1      NOp   1
 Largest concise Abelian subgroup C1      NOp   1
                         Standard orientation:                         
 ---------------------------------------------------------------------
 Center     Atomic      Atomic             Coordinates (Angstroms)
 Number     Number       Type             X           Y           Z
 ---------------------------------------------------------------------
      1          6           0        1.768087    0.349908   -0.104635
      2          8           0        1.233773    0.818482    0.878598
      3          8           0        1.241874    0.094695   -1.262737
      4          1           0        0.241317    0.337423   -1.305712
      5          6           0        3.265788   -0.050434   -0.074314
      6          9           0        3.938864    0.520836   -1.081839
      7          9           0        3.383059   -1.384816   -0.198510
      8          9           0        3.837931    0.311809    1.071067
      9          8           0       -1.277586    0.354825    2.066878
     10          1           0       -0.395413    0.584118    1.734269
     11          1           0       -1.880652    0.984165    1.638550
     12          8           0       -2.836659    1.974531    0.362334
     13          1           0       -3.668603    1.509224    0.112895
     14          1           0       -3.046078    2.898728    0.514952
     15          8           0       -1.227027    0.612096   -1.479772
     16          1           0       -1.787246   -0.186450   -1.450836
     17          1           0       -1.653057    1.257139   -0.887524
     18          8           0       -1.960761   -2.112979    1.318721
     19          1           0       -1.269007   -2.733148    1.558966
     20          1           0       -1.694466   -1.226733    1.675784
     21          8           0       -4.800007    0.329154   -0.438412
     22          1           0       -5.440630    0.500569   -1.132152
     23          1           0       -4.281668   -0.455049   -0.712847
     24          8           0       -2.903235   -1.577891   -1.064407
     25          1           0       -2.547450   -1.904159   -0.191040
     26          1           0       -2.981965   -2.336434   -1.647708
 ---------------------------------------------------------------------
 Rotational constants (GHZ):           0.9546784           0.2405035           0.2389213
 Standard basis: 6-31++G(d,p) (6D, 7F)
 There are   325 symmetry adapted cartesian basis functions of A   symmetry.
 There are   325 symmetry adapted basis functions of A   symmetry.
   325 basis functions,   520 primitive gaussians,   325 cartesian basis functions
    58 alpha electrons       58 beta electrons
       nuclear repulsion energy       973.7071879986 Hartrees.
 NAtoms=   26 NActive=   26 NUniq=   26 SFac= 1.00D+00 NAtFMM=   60 NAOKFM=F Big=F
 Integral buffers will be    131072 words long.
 Raffenetti 2 integral format.
 Two-electron integral symmetry is turned on.
 Nuclear repulsion after empirical dispersion term =      973.6939226975 Hartrees.
 One-electron integrals computed using PRISM.
 NBasis=   325 RedAO= T EigKep=  4.64D-05  NBF=   325
 NBsUse=   325 1.00D-06 EigRej= -1.00D+00 NBFU=   325
 Initial guess from the checkpoint file:  "/local_scratch/slurm.5787642/Gau-532091.chk"
 B after Tr=     0.000000   -0.000000   -0.000000
         Rot=    0.998360    0.057212   -0.001445   -0.001734 Ang=   6.56 deg.
 ExpMin= 3.60D-02 ExpMax= 7.00D+03 ExpMxC= 1.05D+03 IAcc=3 IRadAn=         5 AccDes= 0.00D+00
 Harris functional with IExCor= 4639 and IRadAn=       5 diagonalized for initial guess.
 HarFok:  IExCor= 4639 AccDes= 0.00D+00 IRadAn=         5 IDoV= 1 UseB2=F ITyADJ=14
 ICtDFT=  3500011 ScaDFX=  1.000000  1.000000  1.000000  1.000000
 FoFCou: FMM=F IPFlag=           0 FMFlag=      100000 FMFlg1=           0
         NFxFlg=           0 DoJE=T BraDBF=F KetDBF=T FulRan=T
         wScrn=  0.000000 ICntrl=       500 IOpCl=  0 I1Cent=   200000004 NGrid=           0
         NMat0=    1 NMatS0=      1 NMatT0=    0 NMatD0=    1 NMtDS0=    0 NMtDT0=    0
 Petite list used in FoFCou.
 Requested convergence on RMS density matrix=1.00D-10 within 128 cycles.
 Requested convergence on MAX density matrix=1.00D-08.
 Requested convergence on             energy=1.00D-08.
 No special actions if energy rises.
 SCF Done:  E(RwB97XD) =  -985.247678061     A.U. after   15 cycles
            NFock= 15  Conv=0.40D-10     -V/T= 2.0083
 Calling FoFJK, ICntrl=      2127 FMM=F ISym2X=0 I1Cent= 0 IOpClX= 0 NMat=1 NMatS=1 NMatT=0.
 ***** Axes restored to original set *****
 -------------------------------------------------------------------
 Center     Atomic                   Forces (Hartrees/Bohr)
 Number     Number              X              Y              Z
 -------------------------------------------------------------------
      1        6          -0.000543285    0.000595177   -0.000577556
      2        8          -0.000592785   -0.000359443    0.000695208
      3        8           0.001443910   -0.000445808   -0.001139624
      4        1          -0.000794978    0.000009497    0.001523045
      5        6          -0.000433358    0.000308733    0.000038198
      6        9           0.000056289   -0.000083485   -0.000009309
      7        9           0.000212720   -0.000356397   -0.000028909
      8        9           0.000126094   -0.000069251   -0.000002986
      9        8           0.000650478    0.001046852    0.000146042
     10        1          -0.000277939   -0.000068128    0.000033172
     11        1           0.000365033   -0.000231181   -0.000513930
     12        8           0.000016240    0.000020493   -0.000241576
     13        1          -0.000077771   -0.000050414    0.000058076
     14        1          -0.000007169    0.000007528    0.000023170
     15        8          -0.001234946   -0.000392039   -0.000359317
     16        1           0.000244029    0.000579293    0.000046744
     17        1           0.000581429   -0.000106134    0.000137325
     18        8          -0.000088206    0.000176231    0.000083774
     19        1           0.000158651    0.000113513   -0.000104367
     20        1           0.000073205   -0.000549897    0.000013265
     21        8          -0.000679390    0.000932330    0.000144894
     22        1          -0.000014738   -0.000065688   -0.000022733
     23        1           0.000615836   -0.000971386   -0.000060416
     24        8           0.000487674    0.000223486    0.000496903
     25        1          -0.000262464   -0.000237817   -0.000291946
     26        1          -0.000024556   -0.000026066   -0.000087149
 -------------------------------------------------------------------
 Cartesian Forces:  Max     0.001523045 RMS     0.000474059

 GradGradGradGradGradGradGradGradGradGradGradGradGradGradGradGradGradGrad
 Berny optimization.
 Using GEDIIS/GDIIS optimizer.
 FormGI is forming the generalized inverse of G from B-inverse, IUseBI=4.
 Internal  Forces:  Max     0.004914385 RMS     0.000766301
 Search for a local minimum.
 Step number  13 out of a maximum of  156
 All quantities printed in internal units (Hartrees-Bohrs-Radians)
 Mixed Optimization -- En-DIIS/RFO-DIIS
 Swapping is turned off.
 Update second derivatives using D2CorX and points    8    9   10   11   12
                                                     13
 DE=  7.40D-05 DEPred=-7.81D-05 R=-9.48D-01
 Trust test=-9.48D-01 RLast= 9.11D-02 DXMaxT set to 4.46D-01
 ITU= -1  1 -1  1  0  1  1  0  1  1  1  1  0
     Eigenvalues ---    0.00005   0.00027   0.00055   0.00077   0.00117
     Eigenvalues ---    0.00209   0.00265   0.00325   0.00343   0.00487
     Eigenvalues ---    0.00550   0.00652   0.00682   0.00804   0.00912
     Eigenvalues ---    0.01186   0.01235   0.01378   0.01435   0.01522
     Eigenvalues ---    0.01595   0.01685   0.01723   0.01748   0.01906
     Eigenvalues ---    0.01998   0.02250   0.02356   0.02455   0.02532
     Eigenvalues ---    0.02632   0.02804   0.02987   0.03392   0.03631
     Eigenvalues ---    0.04644   0.05113   0.05305   0.05365   0.05874
     Eigenvalues ---    0.05935   0.07017   0.07517   0.08451   0.11250
     Eigenvalues ---    0.13925   0.14216   0.19703   0.21212   0.22336
     Eigenvalues ---    0.23645   0.28294   0.34236   0.36384   0.37519
     Eigenvalues ---    0.39175   0.43509   0.44429   0.45046   0.46605
     Eigenvalues ---    0.47568   0.49164   0.51245   0.54126   0.55452
     Eigenvalues ---    0.57248   0.57370   0.57511   0.57609   0.60602
     Eigenvalues ---    0.93113   1.88951
 Eigenvalue     1 is   5.11D-05 Eigenvector:
                          D10       D19       D17       D9        D20
   1                    0.31369   0.24984   0.22789   0.22601   0.20457
                          D3        D4        D39       D38       D5
   1                    0.20338   0.20217  -0.20194  -0.20190   0.19088
 En-DIIS/RFO-DIIS/Sim-DIIS IScMMF=       -3 using points:    13   12   11   10    9    8    7    6    5    4
 RFO step:  Lambda=-7.90742246D-04.
 DIIS inversion failure, remove point  10.
 RFO-DIIS uses    9 points instead of   10
 EnCoef did   100 forward-backward iterations
 EnCoef did   100 forward-backward iterations
 EnCoef did   100 forward-backward iterations
 EnCoef did   100 forward-backward iterations
 EnCoef did   100 forward-backward iterations
 EnCoef did   100 forward-backward iterations
 EnCoef did   100 forward-backward iterations
 DidBck=T Rises=T En-DIIS coefs:    0.35323    0.00000    0.64677    0.00000    0.00000
                  En-DIIS coefs:    0.00000    0.00000    0.00000    0.00000    0.00000
 Iteration  1 RMS(Cart)=  0.24246886 RMS(Int)=  0.02284152
 Iteration  2 RMS(Cart)=  0.06808073 RMS(Int)=  0.00368073
 Iteration  3 RMS(Cart)=  0.00425160 RMS(Int)=  0.00107192
 Iteration  4 RMS(Cart)=  0.00001885 RMS(Int)=  0.00107188
 Iteration  5 RMS(Cart)=  0.00000001 RMS(Int)=  0.00107188
 Variable       Old X    -DE/DX   Delta X   Delta X   Delta X     New X
                                 (Linear)    (Quad)   (Total)
    R1        2.29257  -0.00029   0.00019  -0.00067  -0.00049   2.29209
    R2        2.45172  -0.00028  -0.00001   0.00063   0.00056   2.45228
    R3        2.93017   0.00003  -0.00003   0.00057   0.00053   2.93071
    R4        1.94732  -0.00090   0.00179  -0.00885  -0.00708   1.94023
    R5        2.84200   0.00075  -0.00546   0.00456  -0.00092   2.84108
    R6        2.53145   0.00001   0.00005   0.00313   0.00318   2.53463
    R7        2.54219  -0.00041   0.00027  -0.00578  -0.00551   2.53668
    R8        2.51445   0.00006  -0.00012   0.00130   0.00119   2.51564
    R9        1.83355   0.00027   0.00001   0.00126   0.00127   1.83482
   R10        1.83530   0.00049  -0.00021   0.00082   0.00183   1.83713
   R11        3.17793  -0.00048   0.00221  -0.02160  -0.01941   3.15852
   R12        3.54720  -0.00006  -0.00091   0.01213   0.01232   3.55952
   R13        1.86199  -0.00034  -0.00090   0.00060  -0.00091   1.86108
   R14        1.81383  -0.00001   0.00001  -0.00005  -0.00005   1.81378
   R15        3.52408   0.00072  -0.00766  -0.02521  -0.03330   3.49078
   R16        3.26030  -0.00027  -0.00107  -0.00185  -0.00372   3.25658
   R17        1.84416   0.00094   0.00029  -0.00064   0.00070   1.84486
   R18        1.84027   0.00117   0.00008   0.00130   0.00127   1.84154
   R19        3.44888   0.00037   0.00025   0.00227   0.00370   3.45257
   R20        1.81340  -0.00012   0.00009  -0.00061  -0.00052   1.81288
   R21        1.87439   0.00006   0.00054   0.00286   0.00332   1.87771
   R22        3.08621  -0.00011  -0.00136  -0.00435  -0.00630   3.07991
   R23        1.81360   0.00002  -0.00005   0.00009   0.00004   1.81364
   R24        1.85055  -0.00127   0.00025  -0.00191  -0.00236   1.84819
   R25        3.42476  -0.00017  -0.00000  -0.00277  -0.00325   3.42151
   R26        1.88576  -0.00047   0.00075  -0.00031  -0.00032   1.88544
   R27        1.81436   0.00002   0.00001   0.00005   0.00006   1.81442
    A1        2.24055   0.00120   0.00062   0.00313   0.00372   2.24427
    A2        2.10514  -0.00086  -0.00015  -0.00080  -0.00098   2.10416
    A3        1.93738  -0.00033  -0.00049  -0.00210  -0.00263   1.93475
    A4        1.96569   0.00429   0.00128   0.00623   0.00750   1.97319
    A5        1.93960  -0.00003  -0.00022  -0.00991  -0.01014   1.92947
    A6        1.91611   0.00004  -0.00053   0.00938   0.00885   1.92496
    A7        1.94107  -0.00024   0.00058  -0.00037   0.00018   1.94126
    A8        1.88574   0.00012  -0.00005   0.00129   0.00126   1.88700
    A9        1.89155   0.00006   0.00013  -0.00145  -0.00134   1.89021
   A10        1.88812   0.00007   0.00009   0.00125   0.00132   1.88944
   A11        1.83408  -0.00010  -0.00093   0.00639   0.00584   1.83992
   A12        1.94756  -0.00025   0.00117  -0.00115  -0.00012   1.94744
   A13        1.93149   0.00040   0.00026   0.01854   0.01925   1.95074
   A14        1.93155  -0.00066  -0.00165   0.00068  -0.00021   1.93135
   A15        2.10718   0.00009   0.00075   0.01187   0.01248   2.11965
   A16        1.50020   0.00088  -0.00152  -0.01283  -0.01560   1.48460
   A17        1.88677   0.00016   0.00009   0.00231   0.00200   1.88876
   A18        1.75642  -0.00012   0.00076  -0.01178  -0.01061   1.74581
   A19        2.23375  -0.00042   0.00112   0.00503   0.00680   2.24055
   A20        1.99062   0.00108   0.00703   0.06702   0.07393   2.06455
   A21        2.06885   0.00081   0.00131   0.00333  -0.00103   2.06783
   A22        1.84714  -0.00135  -0.00292   0.00067  -0.00173   1.84540
   A23        2.79364   0.00030   0.00957   0.01942   0.02980   2.82344
   A24        1.86898   0.00003  -0.00296  -0.00161  -0.00258   1.86640
   A25        2.18101   0.00011  -0.00540   0.02544   0.01985   2.20086
   A26        1.89124  -0.00025  -0.00073  -0.03577  -0.03892   1.85232
   A27        2.14905  -0.00005   0.00428  -0.00590  -0.00094   2.14811
   A28        1.86521  -0.00026   0.00250  -0.00467  -0.00342   1.86179
   A29        1.86897   0.00012  -0.00182   0.00736   0.00573   1.87470
   A30        2.83415   0.00064  -0.00167   0.01331   0.01128   2.84543
   A31        1.60460  -0.00006   0.00325  -0.00438   0.00124   1.60585
   A32        1.78910   0.00068  -0.00178   0.05120   0.04871   1.83781
   A33        2.12216  -0.00041   0.00329  -0.00846  -0.00729   2.11487
   A34        1.87966   0.00010  -0.00077  -0.01984  -0.02109   1.85856
   A35        2.14715  -0.00011  -0.00355  -0.01137  -0.01594   2.13121
   A36        1.87826  -0.00003  -0.00029   0.00130   0.00184   1.88010
   A37        3.21102   0.00491   0.00122   0.03368   0.03490   3.24592
   A38        2.87382   0.00038   0.00242   0.03203   0.03530   2.90912
   A39        2.88239   0.00018  -0.00288  -0.01485  -0.01737   2.86502
   A40        3.12565   0.00146   0.00442   0.09884   0.10239   3.22804
   A41        3.08097  -0.00007  -0.00203  -0.01102  -0.01240   3.06858
   A42        3.06108   0.00110  -0.00098   0.00662   0.00476   3.06584
   A43        3.20422   0.00051  -0.00337  -0.06359  -0.06714   3.13708
   A44        3.02625  -0.00007  -0.00167  -0.05108  -0.05173   2.97453
   A45        3.00034  -0.00040  -0.00017   0.00812   0.00735   3.00768
   A46        2.90745   0.00023  -0.00587   0.00583   0.00192   2.90937
   A47        3.27842  -0.00001  -0.00083   0.01131   0.01335   3.29177
   A48        3.33070   0.00048  -0.00007   0.01907   0.02319   3.35389
    D1        0.00030  -0.00006   0.00230   0.01887   0.02119   0.02149
    D2        3.12535   0.00026   0.00122   0.03479   0.03610  -3.12174
    D3       -2.21571   0.00023   0.00200   0.11128   0.11327  -2.10243
    D4        1.98234   0.00008   0.00255   0.10986   0.11244   2.09478
    D5       -0.10669   0.00012   0.00242   0.10242   0.10485  -0.00184
    D6        0.94096  -0.00008   0.00298   0.09674   0.09969   1.04065
    D7       -1.14418  -0.00023   0.00353   0.09531   0.09885  -1.04533
    D8        3.04998  -0.00019   0.00339   0.08787   0.09126   3.14123
    D9       -1.81264  -0.00117   0.00118   0.24681   0.24776  -1.56488
   D10        0.39598   0.00035   0.00630   0.34252   0.34898   0.74496
   D11        2.49201   0.00031   0.00555  -0.09645  -0.09083   2.40117
   D12       -1.48779  -0.00026   0.00410  -0.09041  -0.08609  -1.57388
   D13        0.78392  -0.00000   0.00490  -0.08296  -0.07802   0.70590
   D14        0.47649   0.00041   0.00408  -0.10653  -0.10188   0.37461
   D15        2.77987  -0.00015   0.00262  -0.10050  -0.09713   2.68274
   D16       -1.23160   0.00011   0.00342  -0.09305  -0.08907  -1.32067
   D17        0.91020   0.00001  -0.01317   0.12853   0.11574   1.02594
   D18       -1.45694  -0.00002  -0.00255   0.12176   0.11924  -1.33769
   D19        2.91496  -0.00004  -0.01360   0.14436   0.13170   3.04666
   D20        0.54782  -0.00007  -0.00298   0.13759   0.13521   0.68303
   D21       -3.06480  -0.00044  -0.00591   0.04873   0.04317  -3.02163
   D22       -0.95541  -0.00050  -0.00354   0.04419   0.04069  -0.91472
   D23        0.81008   0.00006  -0.00636   0.02306   0.01699   0.82706
   D24        2.91946  -0.00000  -0.00399   0.01853   0.01451   2.93398
   D25       -1.55955   0.00046  -0.00780   0.02995   0.02135  -1.53820
   D26        0.54984   0.00040  -0.00544   0.02541   0.01888   0.56871
   D27        1.29540  -0.00081  -0.00825  -0.06635  -0.07331   1.22209
   D28       -0.62952  -0.00029  -0.00630  -0.06488  -0.07070  -0.70022
   D29       -2.78001  -0.00009  -0.00807  -0.05953  -0.06738  -2.84738
   D30        2.74237   0.00114  -0.00154   0.08824   0.08779   2.83016
   D31        0.85793   0.00099  -0.00091   0.10844   0.11001   0.96794
   D32       -1.23827   0.00063  -0.00230   0.04250   0.04195  -1.19632
   D33        0.50900   0.00021  -0.00489   0.01971   0.01519   0.52419
   D34       -1.37545   0.00006  -0.00426   0.03991   0.03742  -1.33803
   D35        2.81154  -0.00030  -0.00565  -0.02603  -0.03065   2.78089
   D36       -2.14725  -0.00135   0.00011  -0.11142  -0.10849  -2.25574
   D37        0.11346  -0.00045   0.00830  -0.01420  -0.00466   0.10880
   D38       -1.60339  -0.00016   0.01515  -0.09832  -0.08276  -1.68615
   D39        3.04424  -0.00031   0.01230  -0.10171  -0.08916   2.95507
   D40        0.66515   0.00020   0.01798  -0.06283  -0.04372   0.62143
   D41        0.58893   0.00004   0.00449  -0.10920  -0.10385   0.48508
   D42       -1.04663  -0.00011   0.00164  -0.11259  -0.11025  -1.15688
   D43        2.85746   0.00040   0.00732  -0.07371  -0.06480   2.79266
   D44       -0.00788   0.00015   0.00549   0.02450   0.02928   0.02140
   D45        2.32536  -0.00002   0.01141   0.01894   0.02972   2.35509
   D46       -0.53783  -0.00037  -0.00168  -0.03427  -0.03655  -0.57437
   D47        1.27353   0.00034  -0.00255   0.01607   0.01264   1.28617
   D48       -2.81242   0.00031  -0.00680  -0.01235  -0.01880  -2.83122
         Item               Value     Threshold  Converged?
 Maximum Force            0.004914     0.000015     NO 
 RMS     Force            0.000766     0.000010     NO 
 Maximum Displacement     1.151734     0.000060     NO 
 RMS     Displacement     0.276094     0.000040     NO 
 Predicted change in Energy=-5.993611D-04
 GradGradGradGradGradGradGradGradGradGradGradGradGradGradGradGradGradGrad

                          Input orientation:                          
 ---------------------------------------------------------------------
 Center     Atomic      Atomic             Coordinates (Angstroms)
 Number     Number       Type             X           Y           Z
 ---------------------------------------------------------------------
      1          6           0       -1.620588   -1.060242    0.967971
      2          8           0       -0.495511   -1.018406    1.419223
      3          8           0       -2.013606   -0.836648   -0.248394
      4          1           0       -1.240309   -0.615493   -0.886569
      5          6           0       -2.823271   -1.416270    1.880099
      6          9           0       -3.449817   -2.512133    1.426755
      7          9           0       -3.708227   -0.407100    1.898691
      8          9           0       -2.428238   -1.647627    3.130124
      9          8           0        2.218082   -0.048553    0.595207
     10          1           0        1.367999   -0.412457    0.891295
     11          1           0        2.439124   -0.535713   -0.216533
     12          8           0        2.416047   -1.245842   -1.961009
     13          1           0        2.742501   -0.581712   -2.610830
     14          1           0        2.825340   -2.090081   -2.163444
     15          8           0       -0.210964   -0.307858   -1.938294
     16          1           0        0.050790    0.623220   -2.071170
     17          1           0        0.619059   -0.818453   -1.939508
     18          8           0        1.989735    2.540670    0.038583
     19          1           0        1.689399    3.026072    0.809625
     20          1           0        2.120729    1.597688    0.323103
     21          8           0        2.914332    0.853649   -3.548912
     22          1           0        2.882108    0.859514   -4.508091
     23          1           0        2.235133    1.480655   -3.229417
     24          8           0        0.874951    2.237053   -2.304227
     25          1           0        1.241368    2.477398   -1.407880
     26          1           0        0.392763    2.997973   -2.636466
 ---------------------------------------------------------------------
                    Distance matrix (angstroms):
                    1          2          3          4          5
     1  C    0.000000
     2  O    1.212921   0.000000
     3  O    1.297691   2.262431   0.000000
     4  H    1.944668   2.456367   1.026726   0.000000
     5  C    1.550864   2.406069   2.349893   3.286558   0.000000
     6  F    2.380031   3.310468   2.770573   3.718957   1.341266
     7  F    2.377198   3.305318   2.768795   3.727160   1.342355
     8  F    2.381643   2.656790   3.499141   4.313966   1.331217
     9  O    3.987211   2.997199   4.386335   3.804937   5.379297
    10  H    3.058947   2.029421   3.593617   3.163114   4.421777
    11  H    4.261390   3.394227   4.463002   3.740794   5.732717
    12  O    4.990772   4.467088   4.766794   3.862733   6.498739
    13  H    5.663335   5.188136   5.316640   4.340160   7.200191
    14  H    5.534673   5.001204   5.352935   4.509359   6.979331
    15  O    3.316549   3.443656   2.526836   1.503434   4.757399
    16  H    3.855377   3.895668   3.116964   2.145839   5.294551
    17  H    3.678032   3.544478   3.129078   2.146421   5.176525
    18  O    5.183123   4.555177   5.245511   4.609822   6.497198
    19  H    5.261088   4.637159   5.454563   4.972047   6.422188
    20  H    4.634425   3.858774   4.831700   4.202148   5.995941
    21  O    6.680622   6.309832   6.167260   5.148542   8.218685
    22  H    7.344862   7.075871   6.707459   5.682023   8.862252
    23  H    6.240257   5.942355   5.684028   4.686306   7.751566
    24  O    5.273248   5.132276   4.692318   3.823754   6.673245
    25  H    5.133260   4.819741   4.787710   3.999557   6.518646
    26  H    5.789185   5.776586   5.118381   4.334305   7.087156
                    6          7          8          9         10
     6  F    0.000000
     7  F    2.172709   0.000000
     8  F    2.166208   2.166496   0.000000
     9  O    6.235846   6.078549   5.529116   0.000000
    10  H    5.282680   5.175224   4.577053   0.970946   0.000000
    11  H    6.425439   6.502357   6.010631   0.972166   1.545893
    12  O    6.891212   7.287490   7.039046   2.829652   3.150965
    13  H    7.640250   7.872621   7.799441   3.292104   3.766004
    14  H    7.241910   7.875332   7.471125   3.485219   3.777525
    15  O    5.164547   5.192605   5.692112   3.519393   3.242011
    16  H    5.858342   5.563414   6.193205   3.501142   3.403508
    17  H    5.545812   5.798827   5.972832   3.094252   2.956212
    18  O    7.552918   6.679530   6.827734   2.658205   3.136022
    19  H    7.580508   6.488998   6.647038   3.127107   3.454483
    20  H    7.009968   6.362262   6.253362   1.671415   2.220389
    21  O    8.751465   8.667419   8.911170   4.297959   4.869252
    22  H    9.310407   9.278130   9.634722   5.225818   5.750114
    23  H    8.363071   8.073701   8.483922   4.119043   4.616933
    24  O    7.428231   6.757335   7.452111   3.928704   4.180235
    25  H    7.412003   6.614547   7.146700   3.368495   3.695065
    26  H    7.850889   6.998592   7.924216   4.801752   5.002721
                   11         12         13         14         15
    11  H    0.000000
    12  O    1.883617   0.000000
    13  H    2.413879   0.984839   0.000000
    14  H    2.521048   0.959812   1.575498   0.000000
    15  O    3.168493   2.789538   3.041424   3.527911   0.000000
    16  H    3.238355   3.016615   2.998066   3.881834   0.976257
    17  H    2.522146   1.847239   2.239582   2.556337   0.974499
    18  O    3.119483   4.303230   4.163570   5.195288   4.106731
    19  H    3.781719   5.143314   5.081795   6.025323   4.719908
    20  H    2.223507   3.659241   3.707337   4.503224   3.765874
    21  O    3.641552   2.679101   1.723306   3.254687   3.702792
    22  H    4.534354   3.337269   2.386676   3.768382   4.187328
    23  H    3.631092   3.012536   2.212110   3.772903   3.293808
    24  O    3.807012   3.824047   3.395171   4.748466   2.791002
    25  H    3.454384   3.943138   3.613674   4.893026   3.185633
    26  H    4.746642   4.749725   4.282064   5.659459   3.432266
                   16         17         18         19         20
    16  H    0.000000
    17  H    1.555212   0.000000
    18  O    3.447780   4.132228   0.000000
    19  H    4.093620   4.846002   0.959334   0.000000
    20  H    3.311612   3.634853   0.993643   1.569404   0.000000
    21  O    3.230586   3.264105   4.070754   5.021626   4.021927
    22  H    3.743097   3.812425   4.928982   5.864694   4.946214
    23  H    2.616884   3.092161   3.444369   4.358900   3.556288
    24  O    1.827023   3.087818   2.612219   3.313903   2.977182
    25  H    2.301175   3.395958   1.629820   2.327897   2.131541
    26  H    2.464946   3.886138   3.148863   3.682065   3.702122
                   21         22         23         24         25
    21  O    0.000000
    22  H    0.959739   0.000000
    23  H    0.978021   1.561858   0.000000
    24  O    2.760819   3.283795   1.810583   0.000000
    25  H    3.165341   3.862756   2.301969   0.997730   0.000000
    26  H    3.433510   3.777939   2.459303   0.960150   1.581314
                   26
    26  H    0.000000
 Stoichiometry    C2H13F3O8
 Framework group  C1[X(C2H13F3O8)]
 Deg. of freedom    72
 Full point group                 C1      NOp   1
 Largest Abelian subgroup         C1      NOp   1
 Largest concise Abelian subgroup C1      NOp   1
                         Standard orientation:                         
 ---------------------------------------------------------------------
 Center     Atomic      Atomic             Coordinates (Angstroms)
 Number     Number       Type             X           Y           Z
 ---------------------------------------------------------------------
      1          6           0        1.869352    0.129724    0.084514
      2          8           0        1.294942   -0.475552    0.964782
      3          8           0        1.367756    0.918216   -0.815865
      4          1           0        0.351261    1.033286   -0.728325
      5          6           0        3.407496    0.015023   -0.077149
      6          9           0        3.984647    1.219826    0.042617
      7          9           0        3.712960   -0.475570   -1.288730
      8          9           0        3.930011   -0.792157    0.843491
      9          8           0       -1.512496   -1.190340    1.733268
     10          1           0       -0.589804   -0.952178    1.547113
     11          1           0       -1.978308   -0.345541    1.853434
     12          8           0       -2.732627    1.357825    1.574936
     13          1           0       -3.583874    1.284972    1.085059
     14          1           0       -2.855096    1.975729    2.299115
     15          8           0       -1.124666    1.318542   -0.704195
     16          1           0       -1.719797    0.719302   -1.193897
     17          1           0       -1.554251    1.471965    0.156947
     18          8           0       -2.576892   -2.503416   -0.318303
     19          1           0       -2.076211   -3.300158   -0.504966
     20          1           0       -2.176439   -2.093402    0.493394
     21          8           0       -4.760354    0.926605   -0.122108
     22          1           0       -5.299510    1.599173   -0.544079
     23          1           0       -4.295860    0.437150   -0.830066
     24          8           0       -3.024115   -0.403774   -1.806652
     25          1           0       -2.852483   -1.277232   -1.356010
     26          1           0       -3.131672   -0.575294   -2.745215
 ---------------------------------------------------------------------
 Rotational constants (GHZ):           0.9451696           0.2268121           0.2223966
 Standard basis: 6-31++G(d,p) (6D, 7F)
 There are   325 symmetry adapted cartesian basis functions of A   symmetry.
 There are   325 symmetry adapted basis functions of A   symmetry.
   325 basis functions,   520 primitive gaussians,   325 cartesian basis functions
    58 alpha electrons       58 beta electrons
       nuclear repulsion energy       961.7253654090 Hartrees.
 NAtoms=   26 NActive=   26 NUniq=   26 SFac= 1.00D+00 NAtFMM=   60 NAOKFM=F Big=F
 Integral buffers will be    131072 words long.
 Raffenetti 2 integral format.
 Two-electron integral symmetry is turned on.
 Nuclear repulsion after empirical dispersion term =      961.7123979552 Hartrees.
 One-electron integrals computed using PRISM.
 NBasis=   325 RedAO= T EigKep=  4.26D-05  NBF=   325
 NBsUse=   325 1.00D-06 EigRej= -1.00D+00 NBFU=   325
 Initial guess from the checkpoint file:  "/local_scratch/slurm.5787642/Gau-532091.chk"
 B after Tr=     0.000000    0.000000    0.000000
         Rot=    0.922791   -0.384843    0.007770    0.017113 Ang= -45.32 deg.
 ExpMin= 3.60D-02 ExpMax= 7.00D+03 ExpMxC= 1.05D+03 IAcc=3 IRadAn=         5 AccDes= 0.00D+00
 Harris functional with IExCor= 4639 and IRadAn=       5 diagonalized for initial guess.
 HarFok:  IExCor= 4639 AccDes= 0.00D+00 IRadAn=         5 IDoV= 1 UseB2=F ITyADJ=14
 ICtDFT=  3500011 ScaDFX=  1.000000  1.000000  1.000000  1.000000
 FoFCou: FMM=F IPFlag=           0 FMFlag=      100000 FMFlg1=           0
         NFxFlg=           0 DoJE=T BraDBF=F KetDBF=T FulRan=T
         wScrn=  0.000000 ICntrl=       500 IOpCl=  0 I1Cent=   200000004 NGrid=           0
         NMat0=    1 NMatS0=      1 NMatT0=    0 NMatD0=    1 NMtDS0=    0 NMtDT0=    0
 Petite list used in FoFCou.
 Requested convergence on RMS density matrix=1.00D-10 within 128 cycles.
 Requested convergence on MAX density matrix=1.00D-08.
 Requested convergence on             energy=1.00D-08.
 No special actions if energy rises.
 SCF Done:  E(RwB97XD) =  -985.247582312     A.U. after   18 cycles
            NFock= 18  Conv=0.74D-10     -V/T= 2.0083
 Calling FoFJK, ICntrl=      2127 FMM=F ISym2X=0 I1Cent= 0 IOpClX= 0 NMat=1 NMatS=1 NMatT=0.
 ***** Axes restored to original set *****
 -------------------------------------------------------------------
 Center     Atomic                   Forces (Hartrees/Bohr)
 Number     Number              X              Y              Z
 -------------------------------------------------------------------
      1        6           0.000978968    0.000044583    0.001164729
      2        8           0.001935090    0.000763967   -0.001349189
      3        8           0.000341438    0.000053443   -0.000967953
      4        1          -0.000887470   -0.000385405    0.000779331
      5        6           0.000485801    0.000281936   -0.000363495
      6        9          -0.000241081   -0.000211961    0.000097664
      7        9          -0.000452017    0.000120328    0.000279560
      8        9          -0.000047310    0.000002438   -0.000105130
      9        8          -0.002579759   -0.001401318    0.000499728
     10        1          -0.000064722    0.000182711    0.000322906
     11        1           0.000150533    0.000132846   -0.000124065
     12        8           0.000092460   -0.000453713    0.000870714
     13        1          -0.000035277    0.000460739   -0.000534249
     14        1          -0.000008644    0.000021277   -0.000024070
     15        8           0.000623929    0.000246089   -0.000546480
     16        1          -0.000268242    0.000031510    0.000063235
     17        1          -0.000232545   -0.000184683   -0.000244798
     18        8           0.000122586   -0.001639144    0.000849072
     19        1          -0.000089824    0.000470753   -0.000054293
     20        1           0.000024788    0.001320330   -0.000614058
     21        8           0.000757479   -0.000188447    0.000018101
     22        1          -0.000347809    0.000167252    0.000196250
     23        1          -0.000335585   -0.000098162   -0.000182080
     24        8           0.000256647    0.000205515    0.000337102
     25        1          -0.000088088    0.000112989   -0.000444492
     26        1          -0.000091346   -0.000055876    0.000075959
 -------------------------------------------------------------------
 Cartesian Forces:  Max     0.002579759 RMS     0.000626692

 GradGradGradGradGradGradGradGradGradGradGradGradGradGradGradGradGradGrad
 Berny optimization.
 Using GEDIIS/GDIIS optimizer.
 FormGI is forming the generalized inverse of G from B-inverse, IUseBI=4.
 Internal  Forces:  Max     0.011683023 RMS     0.001880162
 Search for a local minimum.
 Step number  14 out of a maximum of  156
 All quantities printed in internal units (Hartrees-Bohrs-Radians)
 Mixed Optimization -- RFO/linear search
 Update second derivatives using D2CorX and points    8    9   10   11   13
                                                     14   12
 DE=  1.70D-04 DEPred=-5.99D-04 R=-2.83D-01
 Trust test=-2.83D-01 RLast= 6.21D-01 DXMaxT set to 2.23D-01
 ITU= -1 -1  1 -1  1  0  1  1  0  1  1  1  1  0
 Use linear search instead of GDIIS.
     Eigenvalues ---    0.00006   0.00027   0.00058   0.00079   0.00135
     Eigenvalues ---    0.00223   0.00320   0.00341   0.00361   0.00476
     Eigenvalues ---    0.00548   0.00648   0.00705   0.00849   0.00912
     Eigenvalues ---    0.01211   0.01226   0.01367   0.01429   0.01535
     Eigenvalues ---    0.01628   0.01658   0.01704   0.01751   0.01898
     Eigenvalues ---    0.02011   0.02270   0.02324   0.02475   0.02511
     Eigenvalues ---    0.02658   0.02788   0.03046   0.03388   0.03638
     Eigenvalues ---    0.04784   0.05098   0.05364   0.05408   0.06043
     Eigenvalues ---    0.06143   0.07029   0.07681   0.08385   0.11320
     Eigenvalues ---    0.13906   0.15011   0.19709   0.21212   0.22342
     Eigenvalues ---    0.23682   0.28343   0.33503   0.36281   0.37510
     Eigenvalues ---    0.39189   0.43391   0.44122   0.44999   0.46599
     Eigenvalues ---    0.47414   0.49122   0.51215   0.54074   0.55448
     Eigenvalues ---    0.57247   0.57401   0.57512   0.57611   0.60637
     Eigenvalues ---    0.92882   1.96357
 RFO step:  Lambda=-5.51123947D-04 EMin= 6.37346553D-05
 Quartic linear search produced a step of -0.52268.
 Iteration  1 RMS(Cart)=  0.07951591 RMS(Int)=  0.00322405
 Iteration  2 RMS(Cart)=  0.00406517 RMS(Int)=  0.00061641
 Iteration  3 RMS(Cart)=  0.00001515 RMS(Int)=  0.00061633
 Iteration  4 RMS(Cart)=  0.00000001 RMS(Int)=  0.00061633
 Variable       Old X    -DE/DX   Delta X   Delta X   Delta X     New X
                                 (Linear)    (Quad)   (Total)
    R1        2.29209   0.00132   0.00025  -0.00041  -0.00016   2.29193
    R2        2.45228   0.00031  -0.00024   0.00052   0.00031   2.45259
    R3        2.93071   0.00013  -0.00027   0.00030   0.00004   2.93075
    R4        1.94023  -0.00316   0.00368   0.00189   0.00558   1.94581
    R5        2.84108  -0.00187  -0.00003   0.00346   0.00344   2.84452
    R6        2.53463   0.00025  -0.00142   0.00426   0.00285   2.53747
    R7        2.53668   0.00039   0.00254  -0.00533  -0.00280   2.53389
    R8        2.51564  -0.00011  -0.00057  -0.00003  -0.00060   2.51503
    R9        1.83482   0.00009  -0.00061  -0.00007  -0.00067   1.83415
   R10        1.83713   0.00040  -0.00087   0.00259   0.00129   1.83841
   R11        3.15852   0.00068   0.00915  -0.01299  -0.00396   3.15456
   R12        3.55952   0.00007  -0.00569   0.01280   0.00675   3.56627
   R13        1.86108   0.00127   0.00039   0.00149   0.00217   1.86324
   R14        1.81378  -0.00002   0.00003   0.00004   0.00007   1.81385
   R15        3.49078  -0.00206   0.01591   0.02711   0.04353   3.53430
   R16        3.25658   0.00073   0.00205   0.00820   0.01059   3.26716
   R17        1.84486  -0.00114  -0.00032   0.00317   0.00239   1.84725
   R18        1.84154  -0.00199  -0.00068  -0.00390  -0.00424   1.83729
   R19        3.45257  -0.00116  -0.00248  -0.02642  -0.02945   3.42313
   R20        1.81288   0.00022   0.00023  -0.00083  -0.00060   1.81228
   R21        1.87771  -0.00076  -0.00147   0.00018  -0.00139   1.87632
   R22        3.07991   0.00022   0.00267  -0.00228   0.00047   3.08038
   R23        1.81364  -0.00018  -0.00002   0.00011   0.00009   1.81373
   R24        1.84819   0.00072   0.00115  -0.00120   0.00011   1.84831
   R25        3.42151   0.00037   0.00166   0.00897   0.01070   3.43221
   R26        1.88544  -0.00021   0.00021  -0.00346  -0.00306   1.88237
   R27        1.81442  -0.00002  -0.00003  -0.00022  -0.00026   1.81416
    A1        2.24427  -0.00313  -0.00180  -0.00409  -0.00592   2.23835
    A2        2.10416   0.00165   0.00060   0.00626   0.00683   2.11099
    A3        1.93475   0.00148   0.00116  -0.00214  -0.00101   1.93374
    A4        1.97319  -0.01120  -0.00377  -0.01604  -0.01977   1.95342
    A5        1.92947   0.00029   0.00455  -0.01161  -0.00706   1.92240
    A6        1.92496   0.00064  -0.00393   0.01480   0.01087   1.93583
    A7        1.94126  -0.00019  -0.00010  -0.00239  -0.00250   1.93876
    A8        1.88700  -0.00033  -0.00058   0.00070   0.00012   1.88713
    A9        1.89021  -0.00018   0.00062  -0.00175  -0.00115   1.88905
   A10        1.88944  -0.00027  -0.00061   0.00029  -0.00032   1.88912
   A11        1.83992   0.00056  -0.00285   0.00809   0.00599   1.84591
   A12        1.94744   0.00070   0.00113   0.04941   0.05058   1.99802
   A13        1.95074  -0.00097  -0.00985  -0.01795  -0.02910   1.92164
   A14        1.93135   0.00120   0.00023   0.02342   0.02309   1.95444
   A15        2.11965   0.00012  -0.00629  -0.00826  -0.01418   2.10547
   A16        1.48460  -0.00230   0.00789  -0.00662   0.00157   1.48617
   A17        1.88876  -0.00022  -0.00095  -0.00065  -0.00136   1.88741
   A18        1.74581   0.00033   0.00482  -0.02194  -0.01722   1.72859
   A19        2.24055   0.00089  -0.00317   0.01506   0.01174   2.25229
   A20        2.06455  -0.00251  -0.03424   0.00606  -0.02810   2.03645
   A21        2.06783  -0.00186   0.00075  -0.00608  -0.00271   2.06512
   A22        1.84540   0.00274   0.00080   0.01287   0.01253   1.85793
   A23        2.82344  -0.00097  -0.01424  -0.04647  -0.06184   2.76160
   A24        1.86640   0.00035   0.00128   0.01728   0.01742   1.88381
   A25        2.20086  -0.00041  -0.00869   0.03882   0.02992   2.23078
   A26        1.85232   0.00035   0.01913  -0.01530   0.00183   1.85414
   A27        2.14811  -0.00004   0.00089  -0.01336  -0.01295   2.13516
   A28        1.86179   0.00052   0.00159  -0.01084  -0.00922   1.85257
   A29        1.87470  -0.00017  -0.00255   0.00716   0.00480   1.87950
   A30        2.84543  -0.00059  -0.00518  -0.00321  -0.00891   2.83652
   A31        1.60585  -0.00014  -0.00065  -0.01484  -0.01657   1.58928
   A32        1.83781  -0.00178  -0.02219   0.05677   0.03423   1.87204
   A33        2.11487   0.00118   0.00262  -0.05191  -0.04755   2.06732
   A34        1.85856  -0.00007   0.00916  -0.02434  -0.01510   1.84346
   A35        2.13121   0.00043   0.00819   0.02500   0.03269   2.16390
   A36        1.88010  -0.00002  -0.00064   0.01287   0.01278   1.89288
   A37        3.24592  -0.01168  -0.01722  -0.04132  -0.05870   3.18721
   A38        2.90912  -0.00118  -0.01641  -0.00044  -0.01770   2.89142
   A39        2.86502  -0.00061   0.00819   0.01662   0.02468   2.88971
   A40        3.22804  -0.00315  -0.04721   0.04380  -0.00244   3.22561
   A41        3.06858   0.00051   0.00630   0.02118   0.02609   3.09467
   A42        3.06584  -0.00261  -0.00249  -0.00576  -0.00916   3.05667
   A43        3.13708  -0.00053   0.03172   0.01095   0.04294   3.18001
[truncated: 756,479 more chars]
