# Supplementary material for: The Hydration of Trifluoroacetic Acid from 0 to 298 K
Source: J Phys Chem A. 2026 Jan 20;130(4):927–35. doi: 10.1021/acs.jpca.5c08151 (PMC12862820; doi:10.1021/acs.jpca.5c08151)
Supplement: Supplementary file 1 [file jp5c08151_si_001.zip › TFA_SI/within1kcal-hightemps/6-H2O/PM7-113-19695-wb97xd.log]

 Entering Gaussian System, Link 0=g16
 Initial command:
 /software/commercial/MERCURY/GAUSSIAN/AVX2/g16/l1.exe "/local_scratch/slurm.5787764/Gau-4155218.inp" -scrdir="/local_scratch/slurm.5787764/"
 Entering Link 1 = /software/commercial/MERCURY/GAUSSIAN/AVX2/g16/l1.exe PID=   4155219.
  
 Copyright (c) 1988-2019, Gaussian, Inc.  All Rights Reserved.
  
 This is part of the Gaussian(R) 16 program.  It is based on
 the Gaussian(R) 09 system (copyright 2009, Gaussian, Inc.),
 the Gaussian(R) 03 system (copyright 2003, Gaussian, Inc.),
 the Gaussian(R) 98 system (copyright 1998, Gaussian, Inc.),
 the Gaussian(R) 94 system (copyright 1995, Gaussian, Inc.),
 the Gaussian 92(TM) system (copyright 1992, Gaussian, Inc.),
 the Gaussian 90(TM) system (copyright 1990, Gaussian, Inc.),
 the Gaussian 88(TM) system (copyright 1988, Gaussian, Inc.),
 the Gaussian 86(TM) system (copyright 1986, Carnegie Mellon
 University), and the Gaussian 82(TM) system (copyright 1983,
 Carnegie Mellon University). Gaussian is a federally registered
 trademark of Gaussian, Inc.
  
 This software contains proprietary and confidential information,
 including trade secrets, belonging to Gaussian, Inc.
  
 This software is provided under written license and may be
 used, copied, transmitted, or stored only in accord with that
 written license.
  
 The following legend is applicable only to US Government
 contracts under FAR:
  
                    RESTRICTED RIGHTS LEGEND
  
 Use, reproduction and disclosure by the US Government is
 subject to restrictions as set forth in subparagraphs (a)
 and (c) of the Commercial Computer Software - Restricted
 Rights clause in FAR 52.227-19.
  
 Gaussian, Inc.
 340 Quinnipiac St., Bldg. 40, Wallingford CT 06492
  
  
 ---------------------------------------------------------------
 Warning -- This program may not be used in any manner that
 competes with the business of Gaussian, Inc. or will provide
 assistance to any competitor of Gaussian, Inc.  The licensee
 of this program is prohibited from giving any competitor of
 Gaussian, Inc. access to this program.  By using this program,
 the user acknowledges that Gaussian, Inc. is engaged in the
 business of creating and licensing software in the field of
 computational chemistry and represents and warrants to the
 licensee that it is not a competitor of Gaussian, Inc. and that
 it will not use this program in any manner prohibited above.
 ---------------------------------------------------------------
  

 Cite this work as:
 Gaussian 16, Revision C.01,
 M. J. Frisch, G. W. Trucks, H. B. Schlegel, G. E. Scuseria, 
 M. A. Robb, J. R. Cheeseman, G. Scalmani, V. Barone, 
 G. A. Petersson, H. Nakatsuji, X. Li, M. Caricato, A. V. Marenich, 
 J. Bloino, B. G. Janesko, R. Gomperts, B. Mennucci, H. P. Hratchian, 
 J. V. Ortiz, A. F. Izmaylov, J. L. Sonnenberg, D. Williams-Young, 
 F. Ding, F. Lipparini, F. Egidi, J. Goings, B. Peng, A. Petrone, 
 T. Henderson, D. Ranasinghe, V. G. Zakrzewski, J. Gao, N. Rega, 
 G. Zheng, W. Liang, M. Hada, M. Ehara, K. Toyota, R. Fukuda, 
 J. Hasegawa, M. Ishida, T. Nakajima, Y. Honda, O. Kitao, H. Nakai, 
 T. Vreven, K. Throssell, J. A. Montgomery, Jr., J. E. Peralta, 
 F. Ogliaro, M. J. Bearpark, J. J. Heyd, E. N. Brothers, K. N. Kudin, 
 V. N. Staroverov, T. A. Keith, R. Kobayashi, J. Normand, 
 K. Raghavachari, A. P. Rendell, J. C. Burant, S. S. Iyengar, 
 J. Tomasi, M. Cossi, J. M. Millam, M. Klene, C. Adamo, R. Cammi, 
 J. W. Ochterski, R. L. Martin, K. Morokuma, O. Farkas, 
 J. B. Foresman, and D. J. Fox, Gaussian, Inc., Wallingford CT, 2019.
 
 ******************************************
 Gaussian 16:  ES64L-G16RevC.01  3-Jul-2019
                30-Sep-2025 
 ******************************************
 %nproc=20
 Will use up to   20 processors via shared memory.
 %mem=18gb
 ----------------------------------------------------------------------
 # wb97xd/6-31++g** scf(conver=10) opt(tight,maxcycles=300,calcfc) freq
 ----------------------------------------------------------------------
 1/6=300,7=10,10=4,18=20,19=15,26=3,38=1/1,3;
 2/9=110,12=2,17=6,18=5,40=1/2;
 3/5=1,6=6,7=1111,11=2,25=1,30=1,71=2,74=-58,140=1/1,2,3;
 4//1;
 5/5=2,6=10,38=5/2;
 8/6=4,10=90,11=11/1;
 11/6=1,8=1,9=11,15=111,16=1/1,2,10;
 10/6=1,13=1/2;
 6/7=2,8=2,9=2,10=2,28=1/1;
 7/10=1,25=1/1,2,3,16;
 1/6=300,7=10,10=4,18=20,19=15,26=3/3(2);
 2/9=110/2;
 99//99;
 2/9=110/2;
 3/5=1,6=6,7=1111,11=2,25=1,30=1,71=1,74=-58/1,2,3;
 4/5=5,16=3,69=1/1;
 5/5=2,6=10,38=5/2;
 7//1,2,3,16;
 1/6=300,7=10,18=20,19=15,26=3/3(-5);
 2/9=110/2;
 6/7=2,8=2,9=2,10=2,19=2,28=1/1;
 99/9=1/99;
 -------------
 PM7-113-19695
 -------------
 Symbolic Z-matrix:
 Charge =  0 Multiplicity = 1
 C                    -0.83888   0.75531  -1.32228 
 O                    -0.58237   1.75325  -0.69141 
 O                    -1.17553  -0.41228  -0.87873 
 H                    -1.70726  -0.47932   0.11949 
 C                    -0.71576   0.7232   -2.86884 
 F                     0.13421  -0.20788  -3.28561 
 F                    -0.27659   1.8719   -3.36617 
 F                    -1.87103   0.47241  -3.46882 
 O                    -2.71257   1.50496   2.66723 
 H                    -1.81217   1.48153   3.07691 
 H                    -3.32584   1.45927   3.39728 
 O                    -0.26749   1.11211   3.66428 
 H                    -0.24228   0.14751   3.61755 
 H                     0.29048   1.38685   2.92348 
 O                     1.37536  -1.12058   0.93214 
 H                     1.46008  -0.15815   1.05894 
 H                     0.85141  -1.21836   0.12903 
 O                     1.09787   1.51111   1.38391 
 H                     1.77291   2.18644   1.30565 
 H                     0.41989   1.71896   0.71015 
 O                    -0.34694  -1.4635    2.8944 
 H                     0.37336  -1.42488   2.20811 
 H                    -0.24179  -2.28867   3.36134 
 O                    -2.36437  -0.72276   1.29242 
 H                    -2.60168   0.15166   1.72905 
 H                    -1.6835   -1.09442   1.89711 
 
 Add virtual bond connecting atoms O24        and H4         Dist= 2.58D+00.
 Add virtual bond connecting atoms H25        and O9         Dist= 3.12D+00.
 Add virtual bond connecting atoms H22        and O15        Dist= 3.12D+00.
 Add virtual bond connecting atoms O12        and H10        Dist= 3.20D+00.
 Add virtual bond connecting atoms H13        and O21        Dist= 3.34D+00.
 Add virtual bond connecting atoms H26        and O21        Dist= 3.23D+00.
 Add virtual bond connecting atoms O18        and H14        Dist= 3.29D+00.
 Add virtual bond connecting atoms O18        and H16        Dist= 3.29D+00.
 Add virtual bond connecting atoms H20        and O2         Dist= 3.26D+00.

 GradGradGradGradGradGradGradGradGradGradGradGradGradGradGradGradGradGrad
 Berny optimization.
 Initialization pass.
                           ----------------------------
                           !    Initial Parameters    !
                           ! (Angstroms and Degrees)  !
 --------------------------                            --------------------------
 ! Name  Definition              Value          Derivative Info.                !
 --------------------------------------------------------------------------------
 ! R1    R(1,2)                  1.2082         calculate D2E/DX2 analytically  !
 ! R2    R(1,3)                  1.2936         calculate D2E/DX2 analytically  !
 ! R3    R(1,5)                  1.5518         calculate D2E/DX2 analytically  !
 ! R4    R(2,20)                 1.7234         calculate D2E/DX2 analytically  !
 ! R5    R(3,4)                  1.133          calculate D2E/DX2 analytically  !
 ! R6    R(4,24)                 1.3663         calculate D2E/DX2 analytically  !
 ! R7    R(5,6)                  1.3278         calculate D2E/DX2 analytically  !
 ! R8    R(5,7)                  1.3265         calculate D2E/DX2 analytically  !
 ! R9    R(5,8)                  1.3257         calculate D2E/DX2 analytically  !
 ! R10   R(9,10)                 0.9895         calculate D2E/DX2 analytically  !
 ! R11   R(9,11)                 0.9546         calculate D2E/DX2 analytically  !
 ! R12   R(9,25)                 1.6504         calculate D2E/DX2 analytically  !
 ! R13   R(10,12)                1.6934         calculate D2E/DX2 analytically  !
 ! R14   R(12,13)                0.9661         calculate D2E/DX2 analytically  !
 ! R15   R(12,14)                0.9673         calculate D2E/DX2 analytically  !
 ! R16   R(13,21)                1.769          calculate D2E/DX2 analytically  !
 ! R17   R(14,18)                1.7429         calculate D2E/DX2 analytically  !
 ! R18   R(15,16)                0.9744         calculate D2E/DX2 analytically  !
 ! R19   R(15,17)                0.9639         calculate D2E/DX2 analytically  !
 ! R20   R(15,22)                1.6507         calculate D2E/DX2 analytically  !
 ! R21   R(16,18)                1.7387         calculate D2E/DX2 analytically  !
 ! R22   R(18,19)                0.9581         calculate D2E/DX2 analytically  !
 ! R23   R(18,20)                0.9782         calculate D2E/DX2 analytically  !
 ! R24   R(21,22)                0.9957         calculate D2E/DX2 analytically  !
 ! R25   R(21,23)                0.9539         calculate D2E/DX2 analytically  !
 ! R26   R(21,26)                1.708          calculate D2E/DX2 analytically  !
 ! R27   R(24,25)                1.0058         calculate D2E/DX2 analytically  !
 ! R28   R(24,26)                0.9836         calculate D2E/DX2 analytically  !
 ! A1    A(2,1,3)              128.4444         calculate D2E/DX2 analytically  !
 ! A2    A(2,1,5)              121.3763         calculate D2E/DX2 analytically  !
 ! A3    A(3,1,5)              110.1027         calculate D2E/DX2 analytically  !
 ! A4    A(1,2,20)             122.1207         calculate D2E/DX2 analytically  !
 ! A5    A(1,3,4)              118.5312         calculate D2E/DX2 analytically  !
 ! A6    A(1,5,6)              112.2175         calculate D2E/DX2 analytically  !
 ! A7    A(1,5,7)              112.4571         calculate D2E/DX2 analytically  !
 ! A8    A(1,5,8)              112.6942         calculate D2E/DX2 analytically  !
 ! A9    A(6,5,7)              106.1181         calculate D2E/DX2 analytically  !
 ! A10   A(6,5,8)              106.4469         calculate D2E/DX2 analytically  !
 ! A11   A(7,5,8)              106.4179         calculate D2E/DX2 analytically  !
 ! A12   A(10,9,11)            105.4757         calculate D2E/DX2 analytically  !
 ! A13   A(10,9,25)             98.9046         calculate D2E/DX2 analytically  !
 ! A14   A(11,9,25)            116.0195         calculate D2E/DX2 analytically  !
 ! A15   A(10,12,13)           102.9946         calculate D2E/DX2 analytically  !
 ! A16   A(10,12,14)           101.4541         calculate D2E/DX2 analytically  !
 ! A17   A(13,12,14)           103.3861         calculate D2E/DX2 analytically  !
 ! A18   A(12,13,21)           158.0572         calculate D2E/DX2 analytically  !
 ! A19   A(12,14,18)           164.5832         calculate D2E/DX2 analytically  !
 ! A20   A(16,15,17)           104.8262         calculate D2E/DX2 analytically  !
 ! A21   A(16,15,22)            97.7159         calculate D2E/DX2 analytically  !
 ! A22   A(17,15,22)           107.1811         calculate D2E/DX2 analytically  !
 ! A23   A(15,16,18)           162.6345         calculate D2E/DX2 analytically  !
 ! A24   A(14,18,16)           101.1366         calculate D2E/DX2 analytically  !
 ! A25   A(14,18,19)           116.6683         calculate D2E/DX2 analytically  !
 ! A26   A(14,18,20)           107.6083         calculate D2E/DX2 analytically  !
 ! A27   A(16,18,19)           120.9764         calculate D2E/DX2 analytically  !
 ! A28   A(16,18,20)           102.6884         calculate D2E/DX2 analytically  !
 ! A29   A(19,18,20)           106.3982         calculate D2E/DX2 analytically  !
 ! A30   A(13,21,22)           101.7504         calculate D2E/DX2 analytically  !
 ! A31   A(13,21,23)           125.5319         calculate D2E/DX2 analytically  !
 ! A32   A(13,21,26)            95.0601         calculate D2E/DX2 analytically  !
 ! A33   A(22,21,23)           106.9298         calculate D2E/DX2 analytically  !
 ! A34   A(22,21,26)            98.932          calculate D2E/DX2 analytically  !
 ! A35   A(23,21,26)           123.9864         calculate D2E/DX2 analytically  !
 ! A36   A(4,24,25)            109.3453         calculate D2E/DX2 analytically  !
 ! A37   A(4,24,26)            105.1998         calculate D2E/DX2 analytically  !
 ! A38   A(25,24,26)           103.0004         calculate D2E/DX2 analytically  !
 ! A39   L(3,4,24,14,-1)       184.7749         calculate D2E/DX2 analytically  !
 ! A40   L(9,10,12,1,-1)       174.4222         calculate D2E/DX2 analytically  !
 ! A41   L(2,20,18,9,-1)       188.6339         calculate D2E/DX2 analytically  !
 ! A42   L(15,22,21,4,-1)      169.6872         calculate D2E/DX2 analytically  !
 ! A43   L(9,25,24,1,-1)       182.4423         calculate D2E/DX2 analytically  !
 ! A44   L(21,26,24,10,-1)     172.5362         calculate D2E/DX2 analytically  !
 ! A45   L(3,4,24,14,-2)       185.3791         calculate D2E/DX2 analytically  !
 ! A46   L(9,10,12,1,-2)       190.5392         calculate D2E/DX2 analytically  !
 ! A47   L(2,20,18,9,-2)       168.0403         calculate D2E/DX2 analytically  !
 ! A48   L(15,22,21,4,-2)      185.61           calculate D2E/DX2 analytically  !
 ! A49   L(9,25,24,1,-2)       166.6312         calculate D2E/DX2 analytically  !
 ! A50   L(21,26,24,10,-2)     172.208          calculate D2E/DX2 analytically  !
 ! D1    D(3,1,2,20)            44.1371         calculate D2E/DX2 analytically  !
 ! D2    D(5,1,2,20)          -132.3522         calculate D2E/DX2 analytically  !
 ! D3    D(2,1,3,4)             27.8282         calculate D2E/DX2 analytically  !
 ! D4    D(5,1,3,4)           -155.3632         calculate D2E/DX2 analytically  !
 ! D5    D(2,1,5,6)            121.2746         calculate D2E/DX2 analytically  !
 ! D6    D(2,1,5,7)              1.7158         calculate D2E/DX2 analytically  !
 ! D7    D(2,1,5,8)           -118.5726         calculate D2E/DX2 analytically  !
 ! D8    D(3,1,5,6)            -55.7979         calculate D2E/DX2 analytically  !
 ! D9    D(3,1,5,7)           -175.3568         calculate D2E/DX2 analytically  !
 ! D10   D(3,1,5,8)             64.3549         calculate D2E/DX2 analytically  !
 ! D11   D(1,2,18,14)          -98.4223         calculate D2E/DX2 analytically  !
 ! D12   D(1,2,18,16)            5.6434         calculate D2E/DX2 analytically  !
 ! D13   D(1,2,18,19)          130.2394         calculate D2E/DX2 analytically  !
 ! D14   D(1,3,24,25)            4.2199         calculate D2E/DX2 analytically  !
 ! D15   D(1,3,24,26)         -106.8381         calculate D2E/DX2 analytically  !
 ! D16   D(11,9,12,13)          87.6194         calculate D2E/DX2 analytically  !
 ! D17   D(11,9,12,14)        -166.6714         calculate D2E/DX2 analytically  !
 ! D18   D(25,9,12,13)         -30.3337         calculate D2E/DX2 analytically  !
 ! D19   D(25,9,12,14)          75.3755         calculate D2E/DX2 analytically  !
 ! D20   D(10,9,24,4)          -83.5069         calculate D2E/DX2 analytically  !
 ! D21   D(10,9,24,26)          24.977          calculate D2E/DX2 analytically  !
 ! D22   D(11,9,24,4)          166.872          calculate D2E/DX2 analytically  !
 ! D23   D(11,9,24,26)         -84.6441         calculate D2E/DX2 analytically  !
 ! D24   D(10,12,13,21)         55.6093         calculate D2E/DX2 analytically  !
 ! D25   D(14,12,13,21)        -49.7226         calculate D2E/DX2 analytically  !
 ! D26   D(10,12,14,18)        -69.5999         calculate D2E/DX2 analytically  !
 ! D27   D(13,12,14,18)         36.9023         calculate D2E/DX2 analytically  !
 ! D28   D(12,13,21,22)         61.3508         calculate D2E/DX2 analytically  !
 ! D29   D(12,13,21,23)       -177.7162         calculate D2E/DX2 analytically  !
 ! D30   D(12,13,21,26)        -38.8806         calculate D2E/DX2 analytically  !
 ! D31   D(12,14,18,16)        -41.4241         calculate D2E/DX2 analytically  !
 ! D32   D(12,14,18,19)       -174.7291         calculate D2E/DX2 analytically  !
 ! D33   D(12,14,18,20)         65.8742         calculate D2E/DX2 analytically  !
 ! D34   D(17,15,16,18)         68.7999         calculate D2E/DX2 analytically  !
 ! D35   D(22,15,16,18)        -41.3344         calculate D2E/DX2 analytically  !
 ! D36   D(16,15,21,13)         -9.7878         calculate D2E/DX2 analytically  !
 ! D37   D(16,15,21,23)       -144.9217         calculate D2E/DX2 analytically  !
 ! D38   D(16,15,21,26)         85.7511         calculate D2E/DX2 analytically  !
 ! D39   D(17,15,21,13)       -116.5634         calculate D2E/DX2 analytically  !
 ! D40   D(17,15,21,23)        108.3027         calculate D2E/DX2 analytically  !
 ! D41   D(17,15,21,26)        -21.0246         calculate D2E/DX2 analytically  !
 ! D42   D(15,16,18,14)         52.0518         calculate D2E/DX2 analytically  !
 ! D43   D(15,16,18,19)       -177.278          calculate D2E/DX2 analytically  !
 ! D44   D(15,16,18,20)        -59.0701         calculate D2E/DX2 analytically  !
 ! D45   D(13,21,24,4)          98.9769         calculate D2E/DX2 analytically  !
 ! D46   D(13,21,24,25)        -13.062          calculate D2E/DX2 analytically  !
 ! D47   D(22,21,24,4)          -3.1388         calculate D2E/DX2 analytically  !
 ! D48   D(22,21,24,25)       -115.1776         calculate D2E/DX2 analytically  !
 ! D49   D(23,21,24,4)        -121.0114         calculate D2E/DX2 analytically  !
 ! D50   D(23,21,24,25)        126.9497         calculate D2E/DX2 analytically  !
 --------------------------------------------------------------------------------
 Trust Radius=3.00D-01 FncErr=1.00D-07 GrdErr=1.00D-06 EigMax=2.50D+02 EigMin=1.00D-04
 Number of steps in this run=    156 maximum allowed number of steps=    156.
 GradGradGradGradGradGradGradGradGradGradGradGradGradGradGradGradGradGrad

                          Input orientation:                          
 ---------------------------------------------------------------------
 Center     Atomic      Atomic             Coordinates (Angstroms)
 Number     Number       Type             X           Y           Z
 ---------------------------------------------------------------------
      1          6           0       -0.838884    0.755309   -1.322280
      2          8           0       -0.582367    1.753246   -0.691406
      3          8           0       -1.175530   -0.412284   -0.878732
      4          1           0       -1.707257   -0.479318    0.119493
      5          6           0       -0.715756    0.723203   -2.868844
      6          9           0        0.134207   -0.207877   -3.285613
      7          9           0       -0.276591    1.871902   -3.366166
      8          9           0       -1.871033    0.472413   -3.468821
      9          8           0       -2.712575    1.504960    2.667225
     10          1           0       -1.812165    1.481526    3.076906
     11          1           0       -3.325842    1.459272    3.397282
     12          8           0       -0.267490    1.112106    3.664276
     13          1           0       -0.242276    0.147510    3.617551
     14          1           0        0.290482    1.386847    2.923475
     15          8           0        1.375362   -1.120576    0.932136
     16          1           0        1.460077   -0.158148    1.058944
     17          1           0        0.851412   -1.218364    0.129026
     18          8           0        1.097873    1.511112    1.383911
     19          1           0        1.772909    2.186443    1.305646
     20          1           0        0.419888    1.718961    0.710154
     21          8           0       -0.346944   -1.463504    2.894404
     22          1           0        0.373356   -1.424884    2.208109
     23          1           0       -0.241788   -2.288672    3.361337
     24          8           0       -2.364366   -0.722758    1.292416
     25          1           0       -2.601681    0.151658    1.729054
     26          1           0       -1.683497   -1.094421    1.897114
 ---------------------------------------------------------------------
                    Distance matrix (angstroms):
                    1          2          3          4          5
     1  C    0.000000
     2  O    1.208172   0.000000
     3  O    1.293576   2.253099   0.000000
     4  H    2.087363   2.628170   1.132996   0.000000
     5  C    1.551790   2.412471   2.336935   3.370354   0.000000
     6  F    2.393598   3.330074   2.747775   3.880646   1.327796
     7  F    2.395918   2.694794   3.494699   4.441267   1.326538
     8  F    2.398542   3.318920   2.823999   3.715994   1.325720
     9  O    4.470888   3.984951   4.314179   3.382153   5.936875
    10  H    4.563716   3.973212   4.431579   3.549959   6.093366
    11  H    5.380965   4.932590   5.139149   4.137856   6.827787
    12  O    5.031852   4.413862   4.877215   4.143796   6.560018
    13  H    5.012712   4.610982   4.626109   3.843890   6.529082
    14  H    4.438551   3.736774   4.454531   3.916101   5.916409
    15  O    3.674809   3.837636   3.207487   3.251790   4.713782
    16  H    3.433635   3.299808   3.281098   3.319296   4.575866
    17  H    2.976369   3.399896   2.402880   2.663280   3.900374
    18  O    3.412584   2.681189   3.739969   3.664604   4.689986
    19  H    3.971851   3.118205   4.496463   4.541453   5.075518
    20  H    2.577580   1.723387   3.100343   3.115455   3.884643
    21  O    4.790151   4.822959   4.003520   3.243331   6.175170
    22  H    4.322778   4.406939   3.599027   3.096023   5.619243
    23  H    5.617705   5.733918   4.729788   3.991354   6.936223
    24  O    3.368741   3.638911   2.494716   1.366311   4.703701
    25  H    3.575260   3.535724   3.025307   1.946487   5.002404
    26  H    3.807804   4.002766   2.903216   1.881184   5.191785
                    6          7          8          9         10
     6  F    0.000000
     7  F    2.121491   0.000000
     8  F    2.125405   2.123994   0.000000
     9  O    6.817203   6.516937   6.278965   0.000000
    10  H    6.864699   6.635025   6.623316   0.989508   0.000000
    11  H    7.707945   7.430506   7.087575   0.954551   1.547370
    12  O    7.085526   7.071385   7.339048   2.669623   1.693369
    13  H    6.922551   7.193539   7.278397   2.974586   2.129894
    14  H    6.412514   6.333753   6.809536   3.016284   2.110363
    15  O    4.490311   5.491746   5.696062   5.158993   4.640184
    16  H    4.542641   5.169015   5.656373   4.771113   4.179506
    17  H    3.632524   4.799844   4.818188   5.153731   4.803545
    18  O    5.068336   4.958079   5.782932   4.020752   3.366813
    19  H    5.431185   5.111283   6.245938   4.736864   4.060421
    20  H    4.445276   4.138219   4.926057   3.699763   3.261894
    21  O    6.324611   7.093984   6.823580   3.802577   3.294447
    22  H    5.631988   6.508746   6.392539   4.279923   3.738787
    23  H    6.975172   7.910175   7.545136   4.580199   4.094066
    24  O    5.240832   5.726557   4.933679   2.640848   2.889325
    25  H    5.723743   5.858886   5.258767   1.650421   2.051486
    26  H    5.563332   6.203271   5.593156   2.899803   2.836190
                   11         12         13         14         15
    11  H    0.000000
    12  O    3.089551   0.000000
    13  H    3.358216   0.966056   0.000000
    14  H    3.647950   0.967265   1.517079   0.000000
    15  O    5.902023   3.892097   3.381752   3.380764   0.000000
    16  H    5.566767   3.374283   3.088349   2.689133   0.974436
    17  H    5.941437   4.379614   3.902764   3.861439   0.963884
    18  O    4.860617   2.687654   2.940163   1.742865   2.684564
    19  H    5.558864   3.298569   3.682814   2.335447   3.351705
    20  H    4.617205   3.093153   3.370589   2.241837   3.004194
    21  O    4.203491   2.689383   1.768972   2.920900   2.633331
    22  H    4.839065   2.994565   2.199534   2.902490   1.650675
    23  H    4.853840   3.414340   2.449618   3.739582   3.143348
    24  O    3.180590   3.659144   3.266019   3.762846   3.778046
    25  H    2.239922   3.180565   3.022123   3.364067   4.250945
    26  H    3.386613   3.161755   2.565036   3.332672   3.207567
                   16         17         18         19         20
    16  H    0.000000
    17  H    1.535995   0.000000
    18  O    1.738742   3.014219   0.000000
    19  H    2.378199   3.718373   0.958055   0.000000
    20  H    2.174209   3.025194   0.978168   1.550424   0.000000
    21  O    2.887593   3.023816   3.635577   4.509993   3.935360
    22  H    2.026368   2.143309   3.134375   3.976792   3.482786
    23  H    3.568822   3.576098   4.488125   5.320857   4.850537
    24  O    3.872940   3.455478   4.121365   5.057734   3.748746
    25  H    4.128306   4.044861   3.956507   4.843208   3.553094
    26  H    3.385439   3.093098   3.845543   4.802150   3.707860
                   21         22         23         24         25
    21  O    0.000000
    22  H    0.995652   0.000000
    23  H    0.953933   1.566673   0.000000
    24  O    2.680496   2.970959   3.352291   0.000000
    25  H    3.008426   3.400856   3.766783   1.005770   0.000000
    26  H    1.707976   2.106316   2.376701   0.983553   1.556926
                   26
    26  H    0.000000
 Stoichiometry    C2H13F3O8
 Framework group  C1[X(C2H13F3O8)]
 Deg. of freedom    72
 Full point group                 C1      NOp   1
 Largest Abelian subgroup         C1      NOp   1
 Largest concise Abelian subgroup C1      NOp   1
                         Standard orientation:                         
 ---------------------------------------------------------------------
 Center     Atomic      Atomic             Coordinates (Angstroms)
 Number     Number       Type             X           Y           Z
 ---------------------------------------------------------------------
      1          6           0        1.343128    0.276808    0.130108
      2          8           0        0.809308    0.425712    1.203674
      3          8           0        0.791054    0.172838   -1.035114
      4          1           0       -0.211255    0.672826   -1.205613
      5          6           0        2.880423    0.103045    0.009361
      6          9           0        3.211891   -1.042643   -0.574223
      7          9           0        3.484694    0.103151    1.190276
      8          9           0        3.449572    1.065509   -0.702865
      9          8           0       -2.566596    2.416554    0.482801
     10          1           0       -2.972953    1.583955    0.830333
     11          1           0       -3.300254    2.991926    0.278204
     12          8           0       -3.585884    0.030713    1.111845
     13          1           0       -3.629375   -0.349698    0.224907
     14          1           0       -2.820359   -0.409187    1.506891
     15          8           0       -1.067518   -2.402566   -0.586804
     16          1           0       -1.103508   -2.122624    0.345860
     17          1           0       -0.279227   -1.976501   -0.941963
     18          8           0       -1.272599   -1.160831    1.784466
     19          1           0       -1.128798   -1.541472    2.651821
     20          1           0       -0.585176   -0.475024    1.666439
     21          8           0       -3.060335   -0.868498   -1.367670
     22          1           0       -2.370467   -1.544572   -1.126158
     23          1           0       -3.601878   -1.256002   -2.050721
     24          8           0       -1.404494    1.229650   -1.570210
     25          1           0       -1.758508    1.785864   -0.810687
     26          1           0       -2.038453    0.478658   -1.608724
 ---------------------------------------------------------------------
 Rotational constants (GHZ):           0.8745987           0.3059092           0.2943984
 Standard basis: 6-31++G(d,p) (6D, 7F)
 There are   325 symmetry adapted cartesian basis functions of A   symmetry.
 There are   325 symmetry adapted basis functions of A   symmetry.
   325 basis functions,   520 primitive gaussians,   325 cartesian basis functions
    58 alpha electrons       58 beta electrons
       nuclear repulsion energy      1017.7563570924 Hartrees.
 NAtoms=   26 NActive=   26 NUniq=   26 SFac= 1.00D+00 NAtFMM=   60 NAOKFM=F Big=F
 Integral buffers will be    131072 words long.
 Raffenetti 2 integral format.
 Two-electron integral symmetry is turned on.
 Nuclear repulsion after empirical dispersion term =     1017.7407623088 Hartrees.
 One-electron integrals computed using PRISM.
 NBasis=   325 RedAO= T EigKep=  3.06D-05  NBF=   325
 NBsUse=   325 1.00D-06 EigRej= -1.00D+00 NBFU=   325
 ExpMin= 3.60D-02 ExpMax= 7.00D+03 ExpMxC= 1.05D+03 IAcc=3 IRadAn=         5 AccDes= 0.00D+00
 Harris functional with IExCor= 4639 and IRadAn=       5 diagonalized for initial guess.
 HarFok:  IExCor= 4639 AccDes= 0.00D+00 IRadAn=         5 IDoV= 1 UseB2=F ITyADJ=14
 ICtDFT=  3500011 ScaDFX=  1.000000  1.000000  1.000000  1.000000
 FoFCou: FMM=F IPFlag=           0 FMFlag=      100000 FMFlg1=           0
         NFxFlg=           0 DoJE=T BraDBF=F KetDBF=T FulRan=T
         wScrn=  0.000000 ICntrl=       500 IOpCl=  0 I1Cent=   200000004 NGrid=           0
         NMat0=    1 NMatS0=      1 NMatT0=    0 NMatD0=    1 NMtDS0=    0 NMtDT0=    0
 Petite list used in FoFCou.
 Requested convergence on RMS density matrix=1.00D-10 within 128 cycles.
 Requested convergence on MAX density matrix=1.00D-08.
 Requested convergence on             energy=1.00D-08.
 No special actions if energy rises.
 SCF Done:  E(RwB97XD) =  -985.236577173     A.U. after   17 cycles
            NFock= 17  Conv=0.95D-10     -V/T= 2.0080
 DoSCS=F DFT=T ScalE2(SS,OS)=  1.000000  1.000000
 Range of M.O.s used for correlation:     1   325
 NBasis=   325 NAE=    58 NBE=    58 NFC=     0 NFV=     0
 NROrb=    325 NOA=    58 NOB=    58 NVA=   267 NVB=   267

 **** Warning!!: The largest alpha MO coefficient is  0.41784140D+02

 Symmetrizing basis deriv contribution to polar:
 IMax=3 JMax=2 DiffMx= 0.00D+00
 G2DrvN: will do    27 centers at a time, making    1 passes.
 Calling FoFCou, ICntrl=  3107 FMM=F I1Cent=   0 AccDes= 0.00D+00.
 End of G2Drv F.D. properties file   721 does not exist.
 End of G2Drv F.D. properties file   722 does not exist.
 End of G2Drv F.D. properties file   788 does not exist.
          IDoAtm=11111111111111111111111111
          Differentiating once with respect to nuclear coordinates.
 CalDSu exits because no D1Ps are significant.
          There are    81 degrees of freedom in the 1st order CPHF.  IDoFFX=6 NUNeed=     0.
     75 vectors produced by pass  0 Test12= 1.91D-14 1.23D-09 XBig12= 1.96D-01 8.26D-02.
 AX will form    75 AO Fock derivatives at one time.
     75 vectors produced by pass  1 Test12= 1.91D-14 1.23D-09 XBig12= 6.92D-02 5.33D-02.
     75 vectors produced by pass  2 Test12= 1.91D-14 1.23D-09 XBig12= 1.85D-03 4.47D-03.
     75 vectors produced by pass  3 Test12= 1.91D-14 1.23D-09 XBig12= 1.78D-05 4.42D-04.
     75 vectors produced by pass  4 Test12= 1.91D-14 1.23D-09 XBig12= 1.39D-07 3.60D-05.
     75 vectors produced by pass  5 Test12= 1.91D-14 1.23D-09 XBig12= 8.16D-10 2.37D-06.
     65 vectors produced by pass  6 Test12= 1.91D-14 1.23D-09 XBig12= 4.43D-12 1.56D-07.
     15 vectors produced by pass  7 Test12= 1.91D-14 1.23D-09 XBig12= 2.15D-14 1.10D-08.
 InvSVY:  IOpt=1 It=  1 EMax= 3.89D-16
 Solved reduced A of dimension   530 with    81 vectors.
 End of Minotr F.D. properties file   721 does not exist.
 End of Minotr F.D. properties file   722 does not exist.
 End of Minotr F.D. properties file   788 does not exist.

 **********************************************************************

            Population analysis using the SCF Density.

 **********************************************************************

 Orbital symmetries:
       Occupied  (A) (A) (A) (A) (A) (A) (A) (A) (A) (A) (A) (A)
                 (A) (A) (A) (A) (A) (A) (A) (A) (A) (A) (A) (A)
                 (A) (A) (A) (A) (A) (A) (A) (A) (A) (A) (A) (A)
                 (A) (A) (A) (A) (A) (A) (A) (A) (A) (A) (A) (A)
                 (A) (A) (A) (A) (A) (A) (A) (A) (A) (A)
       Virtual   (A) (A) (A) (A) (A) (A) (A) (A) (A) (A) (A) (A)
                 (A) (A) (A) (A) (A) (A) (A) (A) (A) (A) (A) (A)
                 (A) (A) (A) (A) (A) (A) (A) (A) (A) (A) (A) (A)
                 (A) (A) (A) (A) (A) (A) (A) (A) (A) (A) (A) (A)
                 (A) (A) (A) (A) (A) (A) (A) (A) (A) (A) (A) (A)
                 (A) (A) (A) (A) (A) (A) (A) (A) (A) (A) (A) (A)
                 (A) (A) (A) (A) (A) (A) (A) (A) (A) (A) (A) (A)
                 (A) (A) (A) (A) (A) (A) (A) (A) (A) (A) (A) (A)
                 (A) (A) (A) (A) (A) (A) (A) (A) (A) (A) (A) (A)
                 (A) (A) (A) (A) (A) (A) (A) (A) (A) (A) (A) (A)
                 (A) (A) (A) (A) (A) (A) (A) (A) (A) (A) (A) (A)
                 (A) (A) (A) (A) (A) (A) (A) (A) (A) (A) (A) (A)
                 (A) (A) (A) (A) (A) (A) (A) (A) (A) (A) (A) (A)
                 (A) (A) (A) (A) (A) (A) (A) (A) (A) (A) (A) (A)
                 (A) (A) (A) (A) (A) (A) (A) (A) (A) (A) (A) (A)
                 (A) (A) (A) (A) (A) (A) (A) (A) (A) (A) (A) (A)
                 (A) (A) (A) (A) (A) (A) (A) (A) (A) (A) (A) (A)
                 (A) (A) (A) (A) (A) (A) (A) (A) (A) (A) (A) (A)
                 (A) (A) (A) (A) (A) (A) (A) (A) (A) (A) (A) (A)
                 (A) (A) (A) (A) (A) (A) (A) (A) (A) (A) (A) (A)
                 (A) (A) (A) (A) (A) (A) (A) (A) (A) (A) (A) (A)
                 (A) (A) (A) (A) (A) (A) (A) (A) (A) (A) (A) (A)
                 (A) (A) (A)
 The electronic state is 1-A.
 Alpha  occ. eigenvalues --  -24.88720 -24.88563 -24.88217 -19.33438 -19.33013
 Alpha  occ. eigenvalues --  -19.32259 -19.31476 -19.31030 -19.30624 -19.29033
 Alpha  occ. eigenvalues --  -19.27517 -10.57132 -10.48244  -1.45231  -1.35396
 Alpha  occ. eigenvalues --   -1.35097  -1.24072  -1.17584  -1.16743  -1.15572
 Alpha  occ. eigenvalues --   -1.14436  -1.13663  -1.12581  -1.10894  -0.86162
 Alpha  occ. eigenvalues --   -0.76481  -0.71076  -0.70786  -0.68597  -0.68398
 Alpha  occ. eigenvalues --   -0.67476  -0.65638  -0.64368  -0.63321  -0.63268
 Alpha  occ. eigenvalues --   -0.61411  -0.58837  -0.58021  -0.57230  -0.56834
 Alpha  occ. eigenvalues --   -0.55529  -0.53989  -0.53338  -0.53116  -0.52398
 Alpha  occ. eigenvalues --   -0.51720  -0.51241  -0.50220  -0.48389  -0.46930
 Alpha  occ. eigenvalues --   -0.45270  -0.44208  -0.43726  -0.43139  -0.42363
 Alpha  occ. eigenvalues --   -0.41652  -0.40853  -0.40252
 Alpha virt. eigenvalues --    0.02281   0.02908   0.04167   0.05344   0.06838
 Alpha virt. eigenvalues --    0.08593   0.09384   0.09627   0.09802   0.10235
 Alpha virt. eigenvalues --    0.10794   0.12018   0.12527   0.12746   0.13683
 Alpha virt. eigenvalues --    0.14097   0.14424   0.14991   0.16783   0.17698
 Alpha virt. eigenvalues --    0.18737   0.19589   0.20465   0.20998   0.22056
 Alpha virt. eigenvalues --    0.23111   0.23557   0.24497   0.25609   0.26115
 Alpha virt. eigenvalues --    0.26970   0.27599   0.27782   0.28016   0.28652
 Alpha virt. eigenvalues --    0.29244   0.29499   0.30455   0.30860   0.31421
 Alpha virt. eigenvalues --    0.31735   0.32140   0.32460   0.33062   0.33415
 Alpha virt. eigenvalues --    0.33613   0.34277   0.34359   0.34759   0.35617
 Alpha virt. eigenvalues --    0.36051   0.36362   0.36597   0.36898   0.37484
 Alpha virt. eigenvalues --    0.37872   0.37979   0.38809   0.39139   0.39623
 Alpha virt. eigenvalues --    0.39745   0.40773   0.41430   0.41953   0.42712
 Alpha virt. eigenvalues --    0.43414   0.43898   0.45036   0.45432   0.46350
 Alpha virt. eigenvalues --    0.46510   0.47934   0.48820   0.49551   0.50783
 Alpha virt. eigenvalues --    0.50872   0.54197   0.55546   0.56106   0.57410
 Alpha virt. eigenvalues --    0.58882   0.60455   0.61622   0.63259   0.64559
 Alpha virt. eigenvalues --    0.82474   0.85056   0.85865   0.88895   0.91426
 Alpha virt. eigenvalues --    0.91941   1.03135   1.06545   1.08982   1.11351
 Alpha virt. eigenvalues --    1.16794   1.17154   1.19575   1.19807   1.20754
 Alpha virt. eigenvalues --    1.21374   1.21851   1.22442   1.23865   1.24351
 Alpha virt. eigenvalues --    1.25052   1.26038   1.26665   1.27376   1.28423
 Alpha virt. eigenvalues --    1.29231   1.29899   1.31304   1.31390   1.32088
 Alpha virt. eigenvalues --    1.32705   1.34107   1.34465   1.34820   1.35240
 Alpha virt. eigenvalues --    1.36212   1.37345   1.37748   1.38517   1.39034
 Alpha virt. eigenvalues --    1.39545   1.40532   1.42971   1.44891   1.46956
 Alpha virt. eigenvalues --    1.48173   1.50676   1.53338   1.55031   1.55231
 Alpha virt. eigenvalues --    1.57052   1.58113   1.58466   1.59458   1.60432
 Alpha virt. eigenvalues --    1.60828   1.62729   1.63807   1.64345   1.65619
 Alpha virt. eigenvalues --    1.65874   1.67508   1.68089   1.68835   1.69350
 Alpha virt. eigenvalues --    1.69807   1.70140   1.70752   1.72440   1.73201
 Alpha virt. eigenvalues --    1.73932   1.74365   1.75048   1.75734   1.76634
 Alpha virt. eigenvalues --    1.77802   1.78421   1.78999   1.80713   1.81690
 Alpha virt. eigenvalues --    1.83556   1.85196   1.85895   1.88026   1.90217
 Alpha virt. eigenvalues --    1.90722   1.91541   1.93390   1.94030   1.94264
 Alpha virt. eigenvalues --    1.95737   1.97445   1.98884   2.01443   2.10689
 Alpha virt. eigenvalues --    2.15640   2.16466   2.18747   2.19947   2.20825
 Alpha virt. eigenvalues --    2.23952   2.28322   2.29745   2.30877   2.33029
 Alpha virt. eigenvalues --    2.34732   2.35532   2.36960   2.37941   2.38389
 Alpha virt. eigenvalues --    2.41877   2.43184   2.45795   2.48361   2.49594
 Alpha virt. eigenvalues --    2.51486   2.53606   2.54162   2.56598   2.59838
 Alpha virt. eigenvalues --    2.62348   2.63759   2.64735   2.65881   2.66998
 Alpha virt. eigenvalues --    2.68244   2.69624   2.71817   2.72283   2.74290
 Alpha virt. eigenvalues --    2.74747   2.75788   2.79570   2.81222   2.82631
 Alpha virt. eigenvalues --    2.83629   2.86203   2.86885   2.87824   2.88237
 Alpha virt. eigenvalues --    2.91518   2.94669   2.97172   3.02060   3.08435
 Alpha virt. eigenvalues --    3.11801   3.12989   3.14948   3.16181   3.19545
 Alpha virt. eigenvalues --    3.23362   3.24572   3.25174   3.27065   3.37796
 Alpha virt. eigenvalues --    3.38828   3.46072   3.49938   3.52770   3.56853
 Alpha virt. eigenvalues --    3.59127   3.65774   3.74366   3.76566   3.78870
 Alpha virt. eigenvalues --    3.79905   3.83034   3.85980   3.88360   4.39274
 Alpha virt. eigenvalues --    4.41493   4.44596   4.47105   4.48463   4.54035
 Alpha virt. eigenvalues --    4.63503   4.76254   4.76955   4.82280   5.71156
 Alpha virt. eigenvalues --    5.95337   6.68454
          Condensed to atoms (all electrons):
               1          2          3          4          5          6
     1  C    6.525373   0.379998   0.299316  -0.064834  -1.352407  -0.039688
     2  O    0.379998   8.167478  -0.144377   0.000225  -0.003895   0.001015
     3  O    0.299316  -0.144377   8.522738   0.139765  -0.241769   0.017798
     4  H   -0.064834   0.000225   0.139765   0.250252   0.030994  -0.001068
     5  C   -1.352407  -0.003895  -0.241769   0.030994   6.252716   0.160502
     6  F   -0.039688   0.001015   0.017798  -0.001068   0.160502   9.233363
     7  F   -0.063011   0.005739   0.011360   0.000564   0.181944  -0.041471
     8  F   -0.024475   0.004699   0.013752  -0.000003   0.149659  -0.046169
     9  O    0.001328   0.003549   0.001483  -0.002751  -0.005144   0.000003
    10  H    0.001299  -0.004159   0.002080   0.001857  -0.000155   0.000010
    11  H    0.001788   0.000411  -0.000706   0.000313   0.000969  -0.000003
    12  O   -0.001090  -0.002873  -0.001963   0.004174  -0.004886   0.000002
    13  H    0.000569   0.000715  -0.000231  -0.000821   0.002264   0.000034
    14  H    0.003902   0.000539  -0.000912  -0.001194  -0.003919  -0.000073
    15  O   -0.029052  -0.005406   0.044513   0.001319   0.013442  -0.001328
    16  H    0.009534  -0.003256  -0.005984   0.002359  -0.001148  -0.000090
    17  H    0.017515  -0.006118   0.012620  -0.003434  -0.012240   0.000092
    18  O   -0.003425  -0.019201   0.008487   0.001859  -0.015910   0.000131
    19  H   -0.000760  -0.002870   0.000899  -0.000328   0.007906  -0.000124
    20  H   -0.024949   0.067576  -0.007528  -0.001292  -0.004551   0.000558
    21  O    0.001473  -0.001679  -0.004001  -0.002000  -0.000692   0.000032
    22  H    0.003036   0.001831   0.001654  -0.005100  -0.000849  -0.000115
    23  H   -0.002519  -0.000245   0.000628   0.002568  -0.000382   0.000006
    24  O   -0.033361   0.005358  -0.046654   0.124780  -0.015131  -0.000202
    25  H   -0.000920  -0.000884   0.002957  -0.012059  -0.010999  -0.000013
    26  H    0.010184   0.000829   0.002908  -0.020751   0.000353   0.000204
               7          8          9         10         11         12
     1  C   -0.063011  -0.024475   0.001328   0.001299   0.001788  -0.001090
     2  O    0.005739   0.004699   0.003549  -0.004159   0.000411  -0.002873
     3  O    0.011360   0.013752   0.001483   0.002080  -0.000706  -0.001963
     4  H    0.000564  -0.000003  -0.002751   0.001857   0.000313   0.004174
     5  C    0.181944   0.149659  -0.005144  -0.000155   0.000969  -0.004886
     6  F   -0.041471  -0.046169   0.000003   0.000010  -0.000003   0.000002
     7  F    9.255778  -0.041776   0.000005   0.000018   0.000002   0.000007
     8  F   -0.041776   9.223856  -0.000004   0.000037  -0.000008  -0.000000
     9  O    0.000005  -0.000004   8.413033   0.214157   0.267937  -0.053968
    10  H    0.000018   0.000037   0.214157   0.312353  -0.024043   0.054778
    11  H    0.000002  -0.000008   0.267937  -0.024043   0.362493  -0.000015
    12  O    0.000007  -0.000000  -0.053968   0.054778  -0.000015   8.432591
    13  H    0.000012  -0.000005   0.003201  -0.006467  -0.001880   0.254328
    14  H   -0.000002   0.000004   0.006593  -0.008354   0.000760   0.251487
    15  O   -0.000062   0.000098   0.000515   0.001517  -0.000071  -0.014804
    16  H   -0.000216  -0.000086  -0.000594   0.000533   0.000048  -0.001317
    17  H    0.000292   0.000137   0.000392  -0.000458  -0.000048   0.001564
    18  O   -0.000025   0.000028  -0.004106   0.004230   0.000061  -0.012646
    19  H    0.000092  -0.000018  -0.000480   0.000664   0.000073   0.005249
    20  H   -0.001288   0.000253   0.004115  -0.006937   0.000137  -0.017239
    21  O    0.000005   0.000001   0.000890   0.001345   0.000754  -0.022175
    22  H   -0.000010   0.000069  -0.001593   0.001918  -0.000383  -0.006302
    23  H    0.000001  -0.000001   0.001031  -0.001138   0.000679   0.006556
    24  O    0.000094   0.000117  -0.079471   0.004705   0.004393   0.014251
    25  H   -0.000111   0.000286   0.063194  -0.009349  -0.013366   0.003945
    26  H   -0.000027  -0.000225   0.003466  -0.000133  -0.000730  -0.014095
              13         14         15         16         17         18
     1  C    0.000569   0.003902  -0.029052   0.009534   0.017515  -0.003425
     2  O    0.000715   0.000539  -0.005406  -0.003256  -0.006118  -0.019201
     3  O   -0.000231  -0.000912   0.044513  -0.005984   0.012620   0.008487
     4  H   -0.000821  -0.001194   0.001319   0.002359  -0.003434   0.001859
     5  C    0.002264  -0.003919   0.013442  -0.001148  -0.012240  -0.015910
     6  F    0.000034  -0.000073  -0.001328  -0.000090   0.000092   0.000131
     7  F    0.000012  -0.000002  -0.000062  -0.000216   0.000292  -0.000025
     8  F   -0.000005   0.000004   0.000098  -0.000086   0.000137   0.000028
     9  O    0.003201   0.006593   0.000515  -0.000594   0.000392  -0.004106
    10  H   -0.006467  -0.008354   0.001517   0.000533  -0.000458   0.004230
    11  H   -0.001880   0.000760  -0.000071   0.000048  -0.000048   0.000061
    12  O    0.254328   0.251487  -0.014804  -0.001317   0.001564  -0.012646
    13  H    0.315409  -0.029427   0.000496  -0.002339   0.000618   0.002303
    14  H   -0.029427   0.315909  -0.004707  -0.000461   0.001516  -0.002239
    15  O    0.000496  -0.004707   8.293459   0.246427   0.277257  -0.023711
    16  H   -0.002339  -0.000461   0.246427   0.304925  -0.029153   0.022907
    17  H    0.000618   0.001516   0.277257  -0.029153   0.323360   0.000592
    18  O    0.002303  -0.002239  -0.023711   0.022907   0.000592   8.511570
    19  H   -0.000420  -0.000898   0.003794  -0.002710   0.000211   0.266289
    20  H    0.003923  -0.001817  -0.004307  -0.006681  -0.002795   0.206210
    21  O    0.014361   0.004312  -0.018942   0.001620   0.002988   0.000434
    22  H   -0.003892  -0.003714   0.044197  -0.004895  -0.007535   0.003024
    23  H   -0.001910   0.000794   0.005965  -0.000408  -0.000572   0.000055
    24  O   -0.007996   0.003366  -0.006840   0.005220  -0.001354  -0.004986
    25  H    0.000111  -0.000318  -0.001065  -0.001213   0.001194   0.000231
    26  H    0.000509   0.001773  -0.001253   0.000839  -0.001973  -0.001162
              19         20         21         22         23         24
     1  C   -0.000760  -0.024949   0.001473   0.003036  -0.002519  -0.033361
     2  O   -0.002870   0.067576  -0.001679   0.001831  -0.000245   0.005358
     3  O    0.000899  -0.007528  -0.004001   0.001654   0.000628  -0.046654
     4  H   -0.000328  -0.001292  -0.002000  -0.005100   0.002568   0.124780
     5  C    0.007906  -0.004551  -0.000692  -0.000849  -0.000382  -0.015131
     6  F   -0.000124   0.000558   0.000032  -0.000115   0.000006  -0.000202
     7  F    0.000092  -0.001288   0.000005  -0.000010   0.000001   0.000094
     8  F   -0.000018   0.000253   0.000001   0.000069  -0.000001   0.000117
     9  O   -0.000480   0.004115   0.000890  -0.001593   0.001031  -0.079471
    10  H    0.000664  -0.006937   0.001345   0.001918  -0.001138   0.004705
    11  H    0.000073   0.000137   0.000754  -0.000383   0.000679   0.004393
    12  O    0.005249  -0.017239  -0.022175  -0.006302   0.006556   0.014251
    13  H   -0.000420   0.003923   0.014361  -0.003892  -0.001910  -0.007996
    14  H   -0.000898  -0.001817   0.004312  -0.003714   0.000794   0.003366
    15  O    0.003794  -0.004307  -0.018942   0.044197   0.005965  -0.006840
    16  H   -0.002710  -0.006681   0.001620  -0.004895  -0.000408   0.005220
    17  H    0.000211  -0.002795   0.002988  -0.007535  -0.000572  -0.001354
    18  O    0.266289   0.206210   0.000434   0.003024   0.000055  -0.004986
    19  H    0.335942  -0.019034   0.001390  -0.000764   0.000278  -0.002256
    20  H   -0.019034   0.314310  -0.003361   0.003462  -0.000628   0.003589
    21  O    0.001390  -0.003361   8.532059   0.202641   0.255256  -0.035428
    22  H   -0.000764   0.003462   0.202641   0.307501  -0.016797  -0.011980
    23  H    0.000278  -0.000628   0.255256  -0.016797   0.339681   0.008097
    24  O   -0.002256   0.003589  -0.035428  -0.011980   0.008097   8.524184
    25  H   -0.000112   0.000447  -0.000969   0.003105  -0.001544   0.234848
    26  H   -0.000165   0.001969   0.032704  -0.002468  -0.006197   0.210627
              25         26
     1  C   -0.000920   0.010184
     2  O   -0.000884   0.000829
     3  O    0.002957   0.002908
     4  H   -0.012059  -0.020751
     5  C   -0.010999   0.000353
     6  F   -0.000013   0.000204
     7  F   -0.000111  -0.000027
     8  F    0.000286  -0.000225
     9  O    0.063194   0.003466
    10  H   -0.009349  -0.000133
    11  H   -0.013366  -0.000730
    12  O    0.003945  -0.014095
    13  H    0.000111   0.000509
    14  H   -0.000318   0.001773
    15  O   -0.001065  -0.001253
    16  H   -0.001213   0.000839
    17  H    0.001194  -0.001973
    18  O    0.000231  -0.001162
    19  H   -0.000112  -0.000165
    20  H    0.000447   0.001969
    21  O   -0.000969   0.032704
    22  H    0.003105  -0.002468
    23  H   -0.001544  -0.006197
    24  O    0.234848   0.210627
    25  H    0.279211  -0.022074
    26  H   -0.022074   0.306247
 Mulliken charges:
               1
     1  C    0.385176
     2  O   -0.444999
     3  O   -0.628834
     4  H    0.554607
     5  C    0.873327
     6  F   -0.283405
     7  F   -0.307915
     8  F   -0.280224
     9  O   -0.836778
    10  H    0.459693
    11  H    0.400436
    12  O   -0.875559
    13  H    0.456536
    14  H    0.467080
    15  O   -0.821451
    16  H    0.466138
    17  H    0.425334
    18  O   -0.940998
    19  H    0.408153
    20  H    0.495858
    21  O   -0.963017
    22  H    0.493958
    23  H    0.410747
    24  O   -0.897970
    25  H    0.485468
    26  H    0.498642
 Sum of Mulliken charges =  -0.00000
 Mulliken charges with hydrogens summed into heavy atoms:
               1
     1  C    0.385176
     2  O   -0.444999
     3  O   -0.074227
     5  C    0.873327
     6  F   -0.283405
     7  F   -0.307915
     8  F   -0.280224
     9  O    0.023351
    12  O    0.048057
    15  O    0.070021
    18  O   -0.036988
    21  O   -0.058312
    24  O    0.086140
 APT charges:
               1
     1  C    0.204714
     2  O   -0.443056
     3  O   -0.591262
     4  H    0.485846
     5  C    0.229704
     6  F   -0.087045
     7  F   -0.030189
     8  F   -0.021270
     9  O   -1.524206
    10  H    0.312383
    11  H    1.129986
    12  O   -0.285296
    13  H    0.281438
    14  H    0.049076
    15  O   -0.382445
    16  H    0.312228
    17  H    0.175272
    18  O   -1.148512
    19  H    0.915990
    20  H    0.250844
    21  O   -1.399473
    22  H    0.187677
    23  H    1.134479
    24  O   -0.723472
    25  H    0.494498
    26  H    0.472091
 Sum of APT charges =  -0.00000
 APT charges with hydrogens summed into heavy atoms:
               1
     1  C    0.204714
     2  O   -0.443056
     3  O   -0.105416
     5  C    0.229704
     6  F   -0.087045
     7  F   -0.030189
     8  F   -0.021270
     9  O   -0.081838
    12  O    0.045218
    15  O    0.105055
    18  O    0.018322
    21  O   -0.077317
    24  O    0.243116
 Electronic spatial extent (au):  <R**2>=           3858.3615
 Charge=             -0.0000 electrons
 Dipole moment (field-independent basis, Debye):
    X=             -3.2764    Y=             -1.7399    Z=             -0.1230  Tot=              3.7118
 Quadrupole moment (field-independent basis, Debye-Ang):
   XX=            -80.3153   YY=            -78.1284   ZZ=            -74.3600
   XY=             -0.7425   XZ=              8.2068   YZ=             -2.8131
 Traceless Quadrupole moment (field-independent basis, Debye-Ang):
   XX=             -2.7140   YY=             -0.5272   ZZ=              3.2412
   XY=             -0.7425   XZ=              8.2068   YZ=             -2.8131
 Octapole moment (field-independent basis, Debye-Ang**2):
  XXX=            -24.8892  YYY=             22.7548  ZZZ=             16.2204  XYY=            -15.9006
  XXY=              9.1640  XXZ=            -47.3271  XZZ=            -14.3974  YZZ=            -31.6663
  YYZ=              5.6278  XYZ=             -4.7769
 Hexadecapole moment (field-independent basis, Debye-Ang**3):
 XXXX=          -2888.4988 YYYY=           -778.5915 ZZZZ=           -528.1900 XXXY=            -51.3085
 XXXZ=            203.7305 YYYX=            -74.6650 YYYZ=            -33.5445 ZZZX=             15.8239
 ZZZY=            -15.7631 XXYY=           -492.4481 XXZZ=           -560.4651 YYZZ=           -211.3666
 XXYZ=             36.5314 YYXZ=              6.5345 ZZXY=             49.8493
 N-N= 1.017740762309D+03 E-N=-4.362668609479D+03  KE= 9.774122018418D+02
  Exact polarizability:       0.000       0.000       0.000       0.000       0.000       0.000
 Approx polarizability:      83.971      -1.384      77.731      -0.065       1.311      91.422
 Calling FoFJK, ICntrl=    100127 FMM=F ISym2X=0 I1Cent= 0 IOpClX= 0 NMat=1 NMatS=1 NMatT=0.
 ***** Axes restored to original set *****
 -------------------------------------------------------------------
 Center     Atomic                   Forces (Hartrees/Bohr)
 Number     Number              X              Y              Z
 -------------------------------------------------------------------
      1        6          -0.001692776   -0.022076834   -0.006419048
      2        8           0.001555495    0.015045029    0.005552838
      3        8          -0.010781361   -0.001188160    0.012126210
      4        1           0.003786452   -0.000318397   -0.004880582
      5        6           0.002675555    0.008699865   -0.012416316
      6        9           0.012632102   -0.015452221    0.005802484
      7        9           0.004623507    0.015594822    0.004585210
      8        9          -0.019075769   -0.003928827    0.003012455
      9        8           0.004737707   -0.000811242   -0.004588057
     10        1          -0.000331215    0.001570590    0.002532186
     11        1          -0.005814276    0.000783084    0.003989783
     12        8          -0.005785776    0.007006579    0.004835941
     13        1          -0.000427857   -0.005604279    0.003307002
     14        1           0.004717841    0.003087958   -0.001122156
     15        8          -0.002883847   -0.003568475    0.000376625
     16        1           0.002815515    0.003170215   -0.000627728
     17        1           0.000390959   -0.002190921   -0.002208108
     18        8           0.002740120    0.002459671   -0.001368069
     19        1           0.003460313    0.002638474   -0.000093697
     20        1          -0.003480099    0.001393700   -0.002710372
     21        8           0.003777022   -0.000139371   -0.004687522
     22        1           0.000241946   -0.002621388    0.000279669
     23        1          -0.000388061   -0.006630696    0.004544752
     24        8           0.009433142    0.013480061   -0.007369406
     25        1          -0.002391614   -0.006955965   -0.003238347
     26        1          -0.004535026   -0.003443270    0.000784253
 -------------------------------------------------------------------
 Cartesian Forces:  Max     0.022076834 RMS     0.006561234
 FormGI is forming the generalized inverse of G from B-inverse, IUseBI=4.

 GradGradGradGradGradGradGradGradGradGradGradGradGradGradGradGradGradGrad
 Berny optimization.
 Internal  Forces:  Max     0.017100723 RMS     0.004970005
 Search for a local minimum.
 Step number   1 out of a maximum of  156
 All quantities printed in internal units (Hartrees-Bohrs-Radians)
 Mixed Optimization -- RFO/linear search
 Second derivative matrix not updated -- analytic derivatives used.
 ITU=  0
     Eigenvalues ---   -0.00646   0.00043   0.00050   0.00100   0.00102
     Eigenvalues ---    0.00177   0.00202   0.00275   0.00340   0.00496
     Eigenvalues ---    0.00576   0.00640   0.00708   0.00740   0.00907
     Eigenvalues ---    0.01063   0.01082   0.01200   0.01252   0.01539
     Eigenvalues ---    0.01589   0.01747   0.01783   0.01886   0.02097
     Eigenvalues ---    0.02176   0.02298   0.02353   0.02515   0.02617
     Eigenvalues ---    0.02858   0.02923   0.03088   0.03178   0.03401
     Eigenvalues ---    0.03484   0.03632   0.03973   0.04708   0.04959
     Eigenvalues ---    0.05471   0.05815   0.06157   0.06529   0.06776
     Eigenvalues ---    0.07244   0.11922   0.13960   0.18799   0.19935
     Eigenvalues ---    0.21776   0.22847   0.23832   0.26039   0.35898
     Eigenvalues ---    0.38719   0.40871   0.41298   0.41438   0.43343
     Eigenvalues ---    0.46365   0.46823   0.48712   0.51363   0.52182
     Eigenvalues ---    0.54513   0.55498   0.57582   0.58896   0.59183
     Eigenvalues ---    0.61154   0.88736
 RFO step:  Lambda=-1.25336893D-02 EMin=-6.46133499D-03
 Linear search not attempted -- first point.
 Maximum step size (   0.300) exceeded in Quadratic search.
    -- Step size scaled by   0.381
 Iteration  1 RMS(Cart)=  0.03460651 RMS(Int)=  0.00072763
 Iteration  2 RMS(Cart)=  0.00069419 RMS(Int)=  0.00018201
 Iteration  3 RMS(Cart)=  0.00000185 RMS(Int)=  0.00018201
 Iteration  4 RMS(Cart)=  0.00000000 RMS(Int)=  0.00018201
 Variable       Old X    -DE/DX   Delta X   Delta X   Delta X     New X
                                 (Linear)    (Quad)   (Total)
    R1        2.28311   0.01578   0.00000   0.00118   0.00104   2.28415
    R2        2.44450  -0.00070   0.00000   0.00912   0.00914   2.45364
    R3        2.93246  -0.00101   0.00000  -0.00162  -0.00162   2.93084
    R4        3.25673  -0.00051   0.00000   0.04343   0.04324   3.29997
    R5        2.14105  -0.01458   0.00000  -0.14180  -0.14164   1.99942
    R6        2.58195  -0.00877   0.00000   0.18215   0.18231   2.76426
    R7        2.50917   0.01710   0.00000   0.00897   0.00897   2.51814
    R8        2.50679   0.01332   0.00000   0.00148   0.00148   2.50827
    R9        2.50525   0.01600   0.00000   0.00683   0.00683   2.51208
   R10        1.86990   0.00228   0.00000  -0.00313  -0.00307   1.86682
   R11        1.80384   0.00675   0.00000   0.00366   0.00366   1.80750
   R12        3.11884   0.00252   0.00000   0.07259   0.07271   3.19155
   R13        3.20000   0.00154   0.00000   0.02695   0.02699   3.22699
   R14        1.82558   0.01102   0.00000   0.00573   0.00573   1.83131
   R15        1.82787   0.00947   0.00000   0.00318   0.00311   1.83098
   R16        3.34287   0.00610   0.00000   0.05012   0.05012   3.39300
   R17        3.29354   0.00497   0.00000   0.06441   0.06431   3.35785
   R18        1.84142   0.00791   0.00000   0.00250   0.00249   1.84391
   R19        1.82148   0.00185   0.00000  -0.00080  -0.00080   1.82067
   R20        3.11932   0.00149   0.00000   0.03840   0.03834   3.15766
   R21        3.28575   0.00464   0.00000   0.04449   0.04448   3.33023
   R22        1.81046   0.00431   0.00000   0.00245   0.00245   1.81291
   R23        1.84847   0.00418   0.00000  -0.00093  -0.00106   1.84741
   R24        1.88151   0.00101   0.00000  -0.00628  -0.00634   1.87517
   R25        1.80267   0.00792   0.00000   0.00434   0.00434   1.80701
   R26        3.22761   0.00363   0.00000   0.07957   0.07964   3.30725
   R27        1.90063  -0.00461   0.00000  -0.01915  -0.01905   1.88158
   R28        1.85865   0.00232   0.00000  -0.00778  -0.00771   1.85094
    A1        2.24178   0.00131   0.00000  -0.00109  -0.00131   2.24047
    A2        2.11842  -0.00602   0.00000  -0.00165  -0.00156   2.11686
    A3        1.92166   0.00477   0.00000   0.00306   0.00317   1.92482
    A4        2.13141  -0.00068   0.00000   0.02253   0.02234   2.15375
    A5        2.06876  -0.00137   0.00000  -0.03403  -0.03416   2.03460
    A6        1.95856  -0.01398   0.00000  -0.01441  -0.01450   1.94407
    A7        1.96275  -0.01075   0.00000  -0.01123  -0.01129   1.95145
    A8        1.96688  -0.01337   0.00000  -0.01397  -0.01406   1.95282
    A9        1.85211   0.01412   0.00000   0.01521   0.01515   1.86726
   A10        1.85785   0.01424   0.00000   0.01342   0.01331   1.87116
   A11        1.85734   0.01368   0.00000   0.01509   0.01503   1.87237
   A12        1.84090   0.00023   0.00000   0.00574   0.00553   1.84643
   A13        1.72621   0.00256   0.00000  -0.00256  -0.00229   1.72392
   A14        2.02492  -0.00015   0.00000   0.00535   0.00542   2.03034
   A15        1.79759  -0.00106   0.00000   0.01241   0.01230   1.80990
   A16        1.77071   0.00045   0.00000  -0.00008   0.00008   1.77078
   A17        1.80443   0.00117   0.00000   0.00495   0.00495   1.80938
   A18        2.75862  -0.00057   0.00000   0.00904   0.00917   2.76779
   A19        2.87252  -0.00272   0.00000  -0.00638  -0.00657   2.86595
   A20        1.82956   0.00049   0.00000   0.00903   0.00874   1.83830
   A21        1.70546   0.00318   0.00000   0.01905   0.01888   1.72434
   A22        1.87066   0.00084   0.00000   0.02260   0.02239   1.89305
   A23        2.83851  -0.00001   0.00000   0.00412   0.00427   2.84278
   A24        1.76517  -0.00049   0.00000  -0.01115  -0.01116   1.75400
   A25        2.03625   0.00123   0.00000  -0.00006   0.00004   2.03628
   A26        1.87812  -0.00258   0.00000  -0.00055  -0.00072   1.87740
   A27        2.11144   0.00016   0.00000   0.00541   0.00534   2.11677
   A28        1.79225  -0.00048   0.00000   0.00396   0.00406   1.79631
   A29        1.85700   0.00151   0.00000   0.00249   0.00248   1.85948
   A30        1.77588   0.00118   0.00000   0.01080   0.01063   1.78651
   A31        2.19094  -0.00041   0.00000  -0.00384  -0.00379   2.18716
   A32        1.65911  -0.00138   0.00000  -0.02086  -0.02073   1.63838
   A33        1.86628   0.00074   0.00000   0.00499   0.00495   1.87123
   A34        1.72669  -0.00077   0.00000  -0.00564  -0.00559   1.72109
   A35        2.16397   0.00070   0.00000   0.01469   0.01455   2.17852
   A36        1.90844   0.00192   0.00000   0.02713   0.02683   1.93526
   A37        1.83608   0.00238   0.00000   0.02805   0.02786   1.86394
   A38        1.79770   0.00192   0.00000   0.01105   0.01042   1.80811
   A39        3.22493   0.00443   0.00000   0.02840   0.02863   3.25356
   A40        3.04424  -0.00241   0.00000  -0.03407  -0.03367   3.01057
   A41        3.29228  -0.00196   0.00000   0.01996   0.02005   3.31233
   A42        2.96160  -0.00181   0.00000  -0.01056  -0.01066   2.95095
   A43        3.18422   0.00057   0.00000   0.00082   0.00086   3.18508
   A44        3.01132  -0.00063   0.00000  -0.00347  -0.00309   3.00824
   A45        3.23548  -0.00019   0.00000  -0.00488  -0.00517   3.23030
   A46        3.32554   0.00051   0.00000  -0.01211  -0.01197   3.31357
   A47        2.93286  -0.00198   0.00000  -0.01947  -0.01939   2.91346
   A48        3.23951   0.00132   0.00000   0.02315   0.02320   3.26271
   A49        2.90826  -0.00005   0.00000  -0.00306  -0.00310   2.90516
   A50        3.00560  -0.00214   0.00000  -0.03131  -0.03087   2.97473
    D1        0.77034   0.00174   0.00000   0.02596   0.02631   0.79665
    D2       -2.30998   0.00009   0.00000   0.01859   0.01882  -2.29116
    D3        0.48569  -0.00190   0.00000  -0.06552  -0.06554   0.42015
    D4       -2.71160  -0.00071   0.00000  -0.05894  -0.05884  -2.77043
    D5        2.11664   0.00128   0.00000   0.00555   0.00559   2.12223
    D6        0.02995   0.00050   0.00000   0.00400   0.00405   0.03400
    D7       -2.06948   0.00014   0.00000   0.00259   0.00266  -2.06682
    D8       -0.97386  -0.00005   0.00000  -0.00049  -0.00056  -0.97442
    D9       -3.06055  -0.00083   0.00000  -0.00204  -0.00209  -3.06265
   D10        1.12320  -0.00119   0.00000  -0.00345  -0.00349   1.11972
   D11       -1.71779   0.00192   0.00000  -0.00596  -0.00551  -1.72330
   D12        0.09850   0.00024   0.00000  -0.02160  -0.02132   0.07717
   D13        2.27311   0.00082   0.00000  -0.01947  -0.01927   2.25384
   D14        0.07365   0.00139   0.00000   0.03836   0.03860   0.11225
   D15       -1.86468  -0.00397   0.00000  -0.00682  -0.00764  -1.87232
   D16        1.52925   0.00018   0.00000   0.00329   0.00328   1.53253
   D17       -2.90896   0.00101   0.00000   0.00947   0.00937  -2.89959
   D18       -0.52942  -0.00048   0.00000  -0.00354  -0.00351  -0.53293
   D19        1.31555   0.00036   0.00000   0.00265   0.00259   1.31814
   D20       -1.45747  -0.00172   0.00000  -0.03047  -0.03090  -1.48837
   D21        0.43593   0.00217   0.00000   0.01051   0.01066   0.44659
   D22        2.91247  -0.00349   0.00000  -0.03799  -0.03838   2.87408
   D23       -1.47732   0.00040   0.00000   0.00299   0.00318  -1.47414
   D24        0.97057   0.00001   0.00000   0.01329   0.01327   0.98384
   D25       -0.86782  -0.00051   0.00000   0.00801   0.00776  -0.86006
   D26       -1.21475   0.00145   0.00000  -0.00829  -0.00816  -1.22291
   D27        0.64407   0.00079   0.00000   0.00631   0.00641   0.65048
   D28        1.07077  -0.00099   0.00000  -0.00721  -0.00730   1.06348
   D29       -3.10173   0.00091   0.00000   0.00754   0.00731  -3.09442
   D30       -0.67860  -0.00004   0.00000   0.00196   0.00200  -0.67660
   D31       -0.72299   0.00126   0.00000  -0.00730  -0.00721  -0.73020
   D32       -3.04960   0.00056   0.00000  -0.00476  -0.00468  -3.05428
   D33        1.14972  -0.00024   0.00000  -0.00753  -0.00737   1.14235
   D34        1.20078   0.00137   0.00000   0.02556   0.02571   1.22650
   D35       -0.72142  -0.00070   0.00000  -0.00694  -0.00696  -0.72838
   D36       -0.17083   0.00120   0.00000   0.00440   0.00447  -0.16636
   D37       -2.52936   0.00012   0.00000  -0.00021  -0.00013  -2.52949
   D38        1.49664  -0.00047   0.00000  -0.01895  -0.01868   1.47796
   D39       -2.03442  -0.00018   0.00000  -0.01227  -0.01242  -2.04684
   D40        1.89024  -0.00126   0.00000  -0.01688  -0.01702   1.87322
   D41       -0.36695  -0.00185   0.00000  -0.03562  -0.03557  -0.40251
   D42        0.90848  -0.00121   0.00000   0.00385   0.00381   0.91229
   D43       -3.09408   0.00016   0.00000  -0.00275  -0.00273  -3.09682
   D44       -1.03097   0.00184   0.00000   0.00679   0.00693  -1.02404
   D45        1.72747   0.00242   0.00000   0.02226   0.02253   1.75001
   D46       -0.22798  -0.00049   0.00000  -0.01278  -0.01264  -0.24062
   D47       -0.05478   0.00153   0.00000   0.01530   0.01531  -0.03948
   D48       -2.01023  -0.00138   0.00000  -0.01974  -0.01987  -2.03010
   D49       -2.11205   0.00107   0.00000   0.00993   0.00990  -2.10215
   D50        2.21569  -0.00184   0.00000  -0.02511  -0.02528   2.19041
         Item               Value     Threshold  Converged?
 Maximum Force            0.017101     0.000015     NO 
 RMS     Force            0.004970     0.000010     NO 
 Maximum Displacement     0.169044     0.000060     NO 
 RMS     Displacement     0.034381     0.000040     NO 
 Predicted change in Energy=-4.515780D-03
 GradGradGradGradGradGradGradGradGradGradGradGradGradGradGradGradGradGrad

                          Input orientation:                          
 ---------------------------------------------------------------------
 Center     Atomic      Atomic             Coordinates (Angstroms)
 Number     Number       Type             X           Y           Z
 ---------------------------------------------------------------------
      1          6           0       -0.854984    0.742507   -1.355391
      2          8           0       -0.610274    1.737192   -0.713732
      3          8           0       -1.205066   -0.430314   -0.922026
      4          1           0       -1.665304   -0.465144    0.030039
      5          6           0       -0.706510    0.723037   -2.899077
      6          9           0        0.152917   -0.216141   -3.292778
      7          9           0       -0.256057    1.881064   -3.365813
      8          9           0       -1.863624    0.476288   -3.505159
      9          8           0       -2.716039    1.534427    2.708439
     10          1           0       -1.825029    1.496385    3.133365
     11          1           0       -3.348168    1.494341    3.425152
     12          8           0       -0.261086    1.107791    3.698292
     13          1           0       -0.232161    0.140516    3.646613
     14          1           0        0.289051    1.393439    2.953613
     15          8           0        1.372526   -1.125857    0.925926
     16          1           0        1.453902   -0.161239    1.048338
     17          1           0        0.862773   -1.237684    0.116050
     18          8           0        1.088882    1.531987    1.372970
     19          1           0        1.760800    2.211503    1.288456
     20          1           0        0.399913    1.737951    0.710690
     21          8           0       -0.329567   -1.498175    2.919281
     22          1           0        0.380460   -1.465766    2.226843
     23          1           0       -0.223889   -2.321113    3.394656
     24          8           0       -2.356502   -0.702256    1.297223
     25          1           0       -2.597002    0.158196    1.736745
     26          1           0       -1.700436   -1.097274    1.907886
 ---------------------------------------------------------------------
                    Distance matrix (angstroms):
                    1          2          3          4          5
     1  C    0.000000
     2  O    1.208722   0.000000
     3  O    1.298411   2.257266   0.000000
     4  H    2.008595   2.552757   1.058046   0.000000
     5  C    1.550932   2.411122   2.342543   3.303147   0.000000
     6  F    2.385024   3.324071   2.740520   3.795924   1.332543
     7  F    2.386801   2.679496   3.495022   4.361476   1.327320
     8  F    2.389504   3.309506   2.815706   3.663776   1.329335
     9  O    4.539315   4.023259   4.395854   3.503735   6.011722
    10  H    4.653843   4.041506   4.532408   3.674744   6.183810
    11  H    5.443787   4.968441   5.214897   4.265959   6.897039
    12  O    5.101554   4.470350   4.960263   4.231079   6.623573
    13  H    5.076450   4.658857   4.705832   3.937046   6.588657
    14  H    4.505557   3.791618   4.536412   3.977577   5.974492
    15  O    3.695537   3.849289   3.246951   3.235362   4.729847
    16  H    3.453350   3.312062   3.320368   3.295260   4.586002
    17  H    3.006157   3.421738   2.450592   2.644879   3.924037
    18  O    3.441780   2.698808   3.792075   3.657532   4.704065
    19  H    3.998775   3.139382   4.545524   4.526172   5.083167
    20  H    2.614262   1.746270   3.153267   3.095486   3.909558
    21  O    4.854847   4.872902   4.081968   3.346500   6.239323
    22  H    4.385795   4.459538   3.674429   3.164229   5.678681
    23  H    5.687442   5.787744   4.813686   4.104016   7.007913
    24  O    3.373167   3.611670   2.514921   1.462783   4.728940
    25  H    3.596853   3.527769   3.058251   2.041926   5.038239
    26  H    3.840385   4.011924   2.949344   1.981699   5.235295
                    6          7          8          9         10
     6  F    0.000000
     7  F    2.137957   0.000000
     8  F    2.142662   2.139412   0.000000
     9  O    6.878227   6.562637   6.360431   0.000000
    10  H    6.938323   6.696937   6.716554   0.987881   0.000000
    11  H    7.766205   7.471808   7.160274   0.956489   1.550838
    12  O    7.127360   7.106303   7.406526   2.681160   1.707649
    13  H    6.959213   7.225247   7.343178   2.998801   2.153841
    14  H    6.451874   6.361608   6.869564   3.018369   2.124203
    15  O    4.484696   5.487520   5.716123   5.193345   4.687569
    16  H    4.532204   5.155549   5.669811   4.797877   4.224505
    17  H    3.628712   4.806426   4.846039   5.216606   4.878893
    18  O    5.069634   4.938297   5.798960   4.032482   3.404575
    19  H    5.428301   5.083219   6.255091   4.745194   4.095515
    20  H    4.461753   4.131423   4.948614   3.706964   3.298192
    21  O    6.361295   7.136319   6.893857   3.864761   3.354046
    22  H    5.663882   6.548605   6.454715   4.338363   3.802670
    23  H    7.021016   7.960104   7.623754   4.641863   4.147916
    24  O    5.253723   5.729687   4.969384   2.668998   2.913400
    25  H    5.744413   5.872341   5.302508   1.688897   2.082604
    26  H    5.590905   6.226446   5.639485   2.932266   2.871304
                   11         12         13         14         15
    11  H    0.000000
    12  O    3.123156   0.000000
    13  H    3.404612   0.969086   0.000000
    14  H    3.669045   0.968913   1.523721   0.000000
    15  O    5.949498   3.917127   3.403066   3.410614   0.000000
    16  H    5.608036   3.402039   3.112056   2.721024   0.975754
    17  H    6.012166   4.426824   3.945021   3.911998   0.963460
    18  O    4.888792   2.722035   2.975029   1.776895   2.710062
    19  H    5.584026   3.333693   3.717766   2.368126   3.379372
    20  H    4.634195   3.124065   3.401611   2.271933   3.032111
    21  O    4.280538   2.720773   1.795497   2.957245   2.647490
    22  H    4.909261   3.033140   2.229617   2.951542   1.670964
    23  H    4.931504   3.442523   2.474504   3.775648   3.173610
    24  O    3.215046   3.664992   3.277609   3.759589   3.771333
    25  H    2.280406   3.194667   3.039799   3.366881   4.250103
    26  H    3.425432   3.184273   2.590584   3.354885   3.226168
                   16         17         18         19         20
    16  H    0.000000
    17  H    1.541859   0.000000
    18  O    1.762282   3.049927   0.000000
    19  H    2.404526   3.752050   0.959353   0.000000
    20  H    2.198140   3.069566   0.977606   1.552442   0.000000
    21  O    2.910083   3.057390   3.685777   4.559707   3.985288
    22  H    2.059840   2.177176   3.196480   4.038343   3.544418
    23  H    3.603504   3.619932   4.544993   5.377701   4.905996
    24  O    3.856659   3.470675   4.107098   5.044030   3.727795
    25  H    4.121379   4.067576   3.950364   4.838126   3.539762
    26  H    3.400710   3.130564   3.870329   4.828234   3.726022
                   21         22         23         24         25
    21  O    0.000000
    22  H    0.992299   0.000000
    23  H    0.956230   1.568643   0.000000
    24  O    2.715331   2.989666   3.401170   0.000000
    25  H    3.046837   3.426766   3.811470   0.995689   0.000000
    26  H    1.750121   2.137206   2.426614   0.979475   1.552200
                   26
    26  H    0.000000
 Stoichiometry    C2H13F3O8
 Framework group  C1[X(C2H13F3O8)]
 Deg. of freedom    72
 Full point group                 C1      NOp   1
 Largest Abelian subgroup         C1      NOp   1
 Largest concise Abelian subgroup C1      NOp   1
                         Standard orientation:                         
 ---------------------------------------------------------------------
 Center     Atomic      Atomic             Coordinates (Angstroms)
 Number     Number       Type             X           Y           Z
 ---------------------------------------------------------------------
      1          6           0        1.369765    0.295135    0.097214
      2          8           0        0.823054    0.507039    1.154197
      3          8           0        0.829096    0.140452   -1.073094
      4          1           0       -0.124751    0.575739   -1.215089
      5          6           0        2.906029    0.101195    0.009640
      6          9           0        3.217123   -1.083178   -0.515861
      7          9           0        3.479143    0.157390    1.205533
      8          9           0        3.480497    1.030573   -0.747576
      9          8           0       -2.615155    2.449826    0.385486
     10          1           0       -3.036746    1.638069    0.758608
     11          1           0       -3.336087    3.031426    0.147013
     12          8           0       -3.625980    0.073583    1.106820
     13          1           0       -3.662725   -0.356231    0.239043
     14          1           0       -2.855228   -0.332395    1.530982
     15          8           0       -1.060103   -2.430696   -0.470754
     16          1           0       -1.093415   -2.099921    0.446619
     17          1           0       -0.266718   -2.040461   -0.853522
     18          8           0       -1.264051   -1.054018    1.854671
     19          1           0       -1.114021   -1.385322    2.742413
     20          1           0       -0.589621   -0.363991    1.697442
     21          8           0       -3.088705   -0.972392   -1.346724
     22          1           0       -2.392209   -1.627193   -1.080668
     23          1           0       -3.636672   -1.394646   -2.006884
     24          8           0       -1.412177    1.147333   -1.609483
     25          1           0       -1.772600    1.737885   -0.893425
     26          1           0       -2.052664    0.406979   -1.641473
 ---------------------------------------------------------------------
 Rotational constants (GHZ):           0.8670058           0.3017632           0.2904287
 Standard basis: 6-31++G(d,p) (6D, 7F)
 There are   325 symmetry adapted cartesian basis functions of A   symmetry.
 There are   325 symmetry adapted basis functions of A   symmetry.
   325 basis functions,   520 primitive gaussians,   325 cartesian basis functions
    58 alpha electrons       58 beta electrons
       nuclear repulsion energy      1012.6616840630 Hartrees.
 NAtoms=   26 NActive=   26 NUniq=   26 SFac= 1.00D+00 NAtFMM=   60 NAOKFM=F Big=F
 Integral buffers will be    131072 words long.
 Raffenetti 2 integral format.
 Two-electron integral symmetry is turned on.
 Nuclear repulsion after empirical dispersion term =     1012.6463120726 Hartrees.
 One-electron integrals computed using PRISM.
 NBasis=   325 RedAO= T EigKep=  3.13D-05  NBF=   325
 NBsUse=   325 1.00D-06 EigRej= -1.00D+00 NBFU=   325
 Initial guess from the checkpoint file:  "/local_scratch/slurm.5787764/Gau-4155219.chk"
 B after Tr=    -0.000000    0.000000    0.000000
         Rot=    0.999685    0.025056    0.000641   -0.000888 Ang=   2.87 deg.
 ExpMin= 3.60D-02 ExpMax= 7.00D+03 ExpMxC= 1.05D+03 IAcc=3 IRadAn=         5 AccDes= 0.00D+00
 Harris functional with IExCor= 4639 and IRadAn=       5 diagonalized for initial guess.
 HarFok:  IExCor= 4639 AccDes= 0.00D+00 IRadAn=         5 IDoV= 1 UseB2=F ITyADJ=14
 ICtDFT=  3500011 ScaDFX=  1.000000  1.000000  1.000000  1.000000
 FoFCou: FMM=F IPFlag=           0 FMFlag=      100000 FMFlg1=           0
         NFxFlg=           0 DoJE=T BraDBF=F KetDBF=T FulRan=T
         wScrn=  0.000000 ICntrl=       500 IOpCl=  0 I1Cent=   200000004 NGrid=           0
         NMat0=    1 NMatS0=      1 NMatT0=    0 NMatD0=    1 NMtDS0=    0 NMtDT0=    0
 Petite list used in FoFCou.
 Requested convergence on RMS density matrix=1.00D-10 within 128 cycles.
 Requested convergence on MAX density matrix=1.00D-08.
 Requested convergence on             energy=1.00D-08.
 No special actions if energy rises.
 SCF Done:  E(RwB97XD) =  -985.240712901     A.U. after   16 cycles
            NFock= 16  Conv=0.87D-10     -V/T= 2.0081
 Calling FoFJK, ICntrl=      2127 FMM=F ISym2X=0 I1Cent= 0 IOpClX= 0 NMat=1 NMatS=1 NMatT=0.
 ***** Axes restored to original set *****
 -------------------------------------------------------------------
 Center     Atomic                   Forces (Hartrees/Bohr)
 Number     Number              X              Y              Z
 -------------------------------------------------------------------
      1        6          -0.000035169   -0.014487689   -0.004578112
      2        8           0.000066838    0.009520493    0.003666607
      3        8          -0.004627568    0.000244090    0.000936598
      4        1          -0.000172442   -0.000773377    0.002399486
      5        6           0.002012286    0.005731606   -0.007825411
      6        9           0.007885529   -0.009857066    0.003773660
      7        9           0.002911905    0.009801613    0.002979252
      8        9          -0.012126902   -0.002494605    0.001680250
      9        8           0.003201241   -0.000317602   -0.002527452
     10        1          -0.000567792    0.001049953    0.002005337
     11        1          -0.003920021    0.000794004    0.002266620
     12        8          -0.003725229    0.004350371    0.002785601
     13        1          -0.000453015   -0.002913946    0.002386016
     14        1           0.003172788    0.001687262    0.000181070
     15        8          -0.002150511   -0.001669817    0.000450685
     16        1           0.001839265    0.001471484   -0.000865050
     17        1           0.000641613   -0.001764871   -0.001530126
     18        8           0.002105016    0.002393981   -0.001494549
     19        1           0.002183868    0.001628336   -0.000149778
     20        1          -0.002149027    0.001054581   -0.001404950
     21        8           0.003205514   -0.001056422   -0.002878753
     22        1           0.000127395   -0.002087283    0.000272379
     23        1          -0.000364003   -0.004115298    0.002996568
     24        8           0.006999241    0.008762054   -0.004196632
     25        1          -0.002186308   -0.004677888   -0.001998998
     26        1          -0.003874513   -0.002273964    0.000669682
 -------------------------------------------------------------------
 Cartesian Forces:  Max     0.014487689 RMS     0.004095513

 GradGradGradGradGradGradGradGradGradGradGradGradGradGradGradGradGradGrad
 Berny optimization.
 Using GEDIIS/GDIIS optimizer.
 FormGI is forming the generalized inverse of G from B-inverse, IUseBI=4.
 Internal  Forces:  Max     0.010917653 RMS     0.003090528
 Search for a local minimum.
 Step number   2 out of a maximum of  156
 All quantities printed in internal units (Hartrees-Bohrs-Radians)
 Mixed Optimization -- RFO/linear search
 Update second derivatives using D2CorX and points    1    2
 DE= -4.14D-03 DEPred=-4.52D-03 R= 9.16D-01
 TightC=F SS=  1.41D+00  RLast= 3.30D-01 DXNew= 5.0454D-01 9.9100D-01
 Trust test= 9.16D-01 RLast= 3.30D-01 DXMaxT set to 5.05D-01
 ITU=  1  0
 Use linear search instead of GDIIS.
     Eigenvalues ---   -0.03106   0.00043   0.00050   0.00100   0.00102
     Eigenvalues ---    0.00177   0.00203   0.00269   0.00338   0.00493
     Eigenvalues ---    0.00566   0.00640   0.00708   0.00741   0.00907
     Eigenvalues ---    0.01034   0.01075   0.01206   0.01248   0.01469
     Eigenvalues ---    0.01583   0.01700   0.01779   0.01819   0.02048
     Eigenvalues ---    0.02171   0.02271   0.02317   0.02449   0.02523
     Eigenvalues ---    0.02690   0.02900   0.03070   0.03178   0.03393
     Eigenvalues ---    0.03482   0.03609   0.03978   0.04708   0.04957
     Eigenvalues ---    0.05468   0.05814   0.06156   0.06526   0.06754
     Eigenvalues ---    0.07222   0.11918   0.13803   0.18127   0.19798
     Eigenvalues ---    0.22843   0.23648   0.24063   0.26352   0.30792
     Eigenvalues ---    0.38663   0.40867   0.41276   0.41449   0.43242
     Eigenvalues ---    0.45276   0.46366   0.46827   0.49424   0.52185
     Eigenvalues ---    0.54436   0.54826   0.55710   0.57670   0.58960
     Eigenvalues ---    0.59336   0.87366
 RFO step:  Lambda=-3.62774099D-02 EMin=-3.10648228D-02
 Quartic linear search produced a step of  0.58941.
 Maximum step size (   0.505) exceeded in Quadratic search.
    -- Step size scaled by   0.519
 Iteration  1 RMS(Cart)=  0.04718217 RMS(Int)=  0.00744990
 Iteration  2 RMS(Cart)=  0.01312880 RMS(Int)=  0.00068312
 Iteration  3 RMS(Cart)=  0.00003657 RMS(Int)=  0.00068246
 Iteration  4 RMS(Cart)=  0.00000003 RMS(Int)=  0.00068246
 Variable       Old X    -DE/DX   Delta X   Delta X   Delta X     New X
                                 (Linear)    (Quad)   (Total)
    R1        2.28415   0.01026   0.00061   0.04385   0.04440   2.32856
    R2        2.45364  -0.00067   0.00539  -0.03172  -0.02622   2.42742
    R3        2.93084  -0.00058  -0.00096   0.00107   0.00011   2.93095
    R4        3.29997   0.00022   0.02549  -0.04050  -0.01504   3.28493
    R5        1.99942  -0.00200  -0.08348   0.17295   0.08967   2.08909
    R6        2.76426  -0.00450   0.10745  -0.39083  -0.28310   2.48116
    R7        2.51814   0.01092   0.00529   0.04299   0.04828   2.56642
    R8        2.50827   0.00849   0.00087   0.02017   0.02104   2.52931
    R9        2.51208   0.01025   0.00403   0.03868   0.04270   2.55478
   R10        1.86682   0.00145  -0.00181   0.00721   0.00526   1.87208
   R11        1.80750   0.00426   0.00216   0.01701   0.01917   1.82668
   R12        3.19155   0.00208   0.04285  -0.03793   0.00502   3.19657
   R13        3.22699   0.00119   0.01591   0.00577   0.02150   3.24849
   R14        1.83131   0.00701   0.00338   0.02684   0.03019   1.86150
   R15        1.83098   0.00624   0.00183   0.02739   0.02906   1.86004
   R16        3.39300   0.00455   0.02954   0.11729   0.14693   3.53993
   R17        3.35785   0.00409   0.03790   0.08504   0.12271   3.48055
   R18        1.84391   0.00505   0.00147   0.01915   0.02051   1.86442
   R19        1.82067   0.00115  -0.00047   0.00604   0.00556   1.82624
   R20        3.15766   0.00141   0.02260  -0.00735   0.01518   3.17285
   R21        3.33023   0.00354   0.02622   0.06221   0.08838   3.41861
   R22        1.81291   0.00270   0.00144   0.00996   0.01141   1.82432
   R23        1.84741   0.00292  -0.00063   0.02049   0.01990   1.86731
   R24        1.87517   0.00094  -0.00373   0.00703   0.00323   1.87840
   R25        1.80701   0.00499   0.00256   0.01975   0.02231   1.82933
   R26        3.30725   0.00300   0.04694  -0.00030   0.04674   3.35399
   R27        1.88158  -0.00248  -0.01123  -0.00537  -0.01647   1.86511
   R28        1.85094   0.00175  -0.00454   0.01398   0.00958   1.86052
    A1        2.24047   0.00055  -0.00077   0.00692   0.00597   2.24644
    A2        2.11686  -0.00374  -0.00092  -0.05333  -0.05434   2.06252
    A3        1.92482   0.00323   0.00187   0.04745   0.04924   1.97406
    A4        2.15375  -0.00011   0.01317   0.00002   0.01308   2.16683
    A5        2.03460  -0.00087  -0.02014   0.02169   0.00169   2.03628
    A6        1.94407  -0.00902  -0.00855  -0.05280  -0.06284   1.88123
    A7        1.95145  -0.00676  -0.00666  -0.01961  -0.02707   1.92439
    A8        1.95282  -0.00854  -0.00829  -0.04945  -0.05919   1.89363
    A9        1.86726   0.00883   0.00893   0.04525   0.05333   1.92059
   A10        1.87116   0.00886   0.00785   0.04239   0.04797   1.91913
   A11        1.87237   0.00853   0.00886   0.04377   0.05184   1.92421
   A12        1.84643   0.00029   0.00326   0.01377   0.01639   1.86282
   A13        1.72392   0.00153  -0.00135   0.03007   0.02886   1.75278
   A14        2.03034  -0.00001   0.00320   0.00833   0.01078   2.04112
   A15        1.80990  -0.00040   0.00725   0.00514   0.01224   1.82214
   A16        1.77078   0.00061   0.00005   0.01818   0.01798   1.78876
   A17        1.80938   0.00069   0.00292   0.01428   0.01710   1.82648
   A18        2.76779  -0.00028   0.00540  -0.00869  -0.00329   2.76449
   A19        2.86595  -0.00145  -0.00387  -0.01859  -0.02242   2.84353
   A20        1.83830   0.00033   0.00515   0.00575   0.00936   1.84766
   A21        1.72434   0.00235   0.01113   0.04463   0.05549   1.77983
   A22        1.89305   0.00080   0.01319   0.01285   0.02522   1.91826
   A23        2.84278   0.00000   0.00252  -0.00881  -0.00597   2.83680
   A24        1.75400  -0.00066  -0.00658  -0.00907  -0.01592   1.73808
   A25        2.03628   0.00072   0.00002   0.01832   0.01851   2.05479
   A26        1.87740  -0.00118  -0.00042  -0.01014  -0.01107   1.86633
   A27        2.11677   0.00028   0.00315   0.00620   0.00925   2.12602
   A28        1.79631  -0.00028   0.00239  -0.02373  -0.02127   1.77504
   A29        1.85948   0.00078   0.00146   0.01112   0.01265   1.87213
   A30        1.78651   0.00074   0.00627   0.00829   0.01399   1.80050
   A31        2.18716  -0.00017  -0.00223   0.00574   0.00342   2.19057
   A32        1.63838  -0.00113  -0.01222  -0.02068  -0.03247   1.60590
   A33        1.87123   0.00045   0.00292   0.00787   0.01073   1.88196
   A34        1.72109  -0.00032  -0.00330  -0.00210  -0.00572   1.71537
   A35        2.17852   0.00047   0.00857   0.00100   0.00941   2.18793
   A36        1.93526   0.00140   0.01581   0.02394   0.03865   1.97391
   A37        1.86394   0.00168   0.01642   0.02906   0.04298   1.90692
   A38        1.80811   0.00134   0.00614   0.03023   0.03375   1.84186
   A39        3.25356   0.00239   0.01687   0.01839   0.03496   3.28852
   A40        3.01057  -0.00190  -0.01984  -0.04924  -0.06915   2.94142
   A41        3.31233  -0.00080   0.01182  -0.02343  -0.01142   3.30091
   A42        2.95095  -0.00097  -0.00628  -0.01968  -0.02651   2.92444
   A43        3.18508   0.00018   0.00051  -0.00074   0.00068   3.18577
   A44        3.00824  -0.00052  -0.00182  -0.01364  -0.01433   2.99391
   A45        3.23030  -0.00022  -0.00305  -0.01667  -0.01992   3.21039
   A46        3.31357   0.00018  -0.00705   0.01008   0.00254   3.31611
   A47        2.91346  -0.00126  -0.01143  -0.01966  -0.03103   2.88243
   A48        3.26271   0.00113   0.01368   0.01718   0.03030   3.29301
   A49        2.90516  -0.00005  -0.00183  -0.00722  -0.00846   2.89670
   A50        2.97473  -0.00187  -0.01819  -0.05504  -0.07284   2.90189
    D1        0.79665   0.00103   0.01551   0.00957   0.02540   0.82205
    D2       -2.29116  -0.00006   0.01109  -0.01894  -0.00701  -2.29818
    D3        0.42015  -0.00188  -0.03863   0.00240  -0.03632   0.38383
    D4       -2.77043  -0.00105  -0.03468   0.02591  -0.00780  -2.77823
    D5        2.12223   0.00085   0.00329   0.01841   0.02106   2.14328
    D6        0.03400   0.00036   0.00239   0.01019   0.01252   0.04651
    D7       -2.06682   0.00010   0.00157   0.00228   0.00444  -2.06238
    D8       -0.97442  -0.00003  -0.00033  -0.00487  -0.00577  -0.98018
    D9       -3.06265  -0.00052  -0.00123  -0.01308  -0.01431  -3.07695
   D10        1.11972  -0.00078  -0.00205  -0.02100  -0.02238   1.09734
   D11       -1.72330   0.00105  -0.00325   0.03513   0.03197  -1.69133
   D12        0.07717  -0.00027  -0.01257   0.00701  -0.00465   0.07253
   D13        2.25384   0.00015  -0.01136   0.00843  -0.00277   2.25107
   D14        0.11225   0.00139   0.02275   0.00247   0.02788   0.14013
   D15       -1.87232  -0.00254  -0.00450  -0.07123  -0.07831  -1.95063
   D16        1.53253   0.00020   0.00193   0.00487   0.00715   1.53968
   D17       -2.89959   0.00079   0.00552   0.02061   0.02631  -2.87328
   D18       -0.53293  -0.00032  -0.00207  -0.01439  -0.01613  -0.54906
   D19        1.31814   0.00027   0.00152   0.00135   0.00302   1.32116
   D20       -1.48837  -0.00133  -0.01822  -0.01132  -0.02962  -1.51800
   D21        0.44659   0.00158   0.00628   0.04157   0.04896   0.49555
   D22        2.87408  -0.00262  -0.02262  -0.04639  -0.06982   2.80426
   D23       -1.47414   0.00029   0.00187   0.00650   0.00876  -1.46538
   D24        0.98384   0.00028   0.00782   0.00774   0.01542   0.99926
   D25       -0.86006  -0.00046   0.00457  -0.01810  -0.01394  -0.87401
   D26       -1.22291   0.00068  -0.00481   0.00038  -0.00478  -1.22769
   D27        0.65048   0.00065   0.00378   0.01578   0.01962   0.67009
   D28        1.06348  -0.00063  -0.00430  -0.00695  -0.01173   1.05175
   D29       -3.09442   0.00061   0.00431   0.01617   0.01989  -3.07453
   D30       -0.67660  -0.00012   0.00118  -0.00083   0.00064  -0.67595
   D31       -0.73020   0.00069  -0.00425   0.01978   0.01522  -0.71498
   D32       -3.05428   0.00037  -0.00276   0.00604   0.00322  -3.05106
   D33        1.14235  -0.00022  -0.00434  -0.01256  -0.01685   1.12550
   D34        1.22650   0.00113   0.01516   0.01401   0.02962   1.25612
   D35       -0.72838  -0.00066  -0.00410  -0.01736  -0.02212  -0.75050
   D36       -0.16636   0.00084   0.00263   0.02917   0.03178  -0.13457
   D37       -2.52949   0.00018  -0.00008   0.00971   0.00971  -2.51978
   D38        1.47796  -0.00043  -0.01101   0.00609  -0.00428   1.47368
   D39       -2.04684  -0.00028  -0.00732   0.00861   0.00063  -2.04621
   D40        1.87322  -0.00095  -0.01003  -0.01085  -0.02145   1.85177
   D41       -0.40251  -0.00156  -0.02096  -0.01447  -0.03544  -0.43795
   D42        0.91229  -0.00058   0.00225  -0.01526  -0.01298   0.89931
   D43       -3.09682   0.00001  -0.00161   0.00633   0.00465  -3.09216
   D44       -1.02404   0.00097   0.00408   0.00519   0.00922  -1.01482
   D45        1.75001   0.00165   0.01328   0.01717   0.03085   1.78086
   D46       -0.24062  -0.00049  -0.00745  -0.01789  -0.02492  -0.26554
   D47       -0.03948   0.00109   0.00902   0.01272   0.02108  -0.01840
   D48       -2.03010  -0.00105  -0.01171  -0.02234  -0.03470  -2.06480
   D49       -2.10215   0.00070   0.00583   0.00983   0.01543  -2.08672
   D50        2.19041  -0.00144  -0.01490  -0.02523  -0.04035   2.15006
         Item               Value     Threshold  Converged?
 Maximum Force            0.010918     0.000015     NO 
 RMS     Force            0.003091     0.000010     NO 
 Maximum Displacement     0.166767     0.000060     NO 
 RMS     Displacement     0.052277     0.000040     NO 
 Predicted change in Energy=-1.215077D-02
 GradGradGradGradGradGradGradGradGradGradGradGradGradGradGradGradGradGrad

                          Input orientation:                          
 ---------------------------------------------------------------------
 Center     Atomic      Atomic             Coordinates (Angstroms)
 Number     Number       Type             X           Y           Z
 ---------------------------------------------------------------------
      1          6           0       -0.850856    0.693410   -1.343779
      2          8           0       -0.597344    1.725296   -0.719834
      3          8           0       -1.208706   -0.453224   -0.888584
      4          1           0       -1.664930   -0.467019    0.118288
      5          6           0       -0.710868    0.718440   -2.888238
      6          9           0        0.167544   -0.255392   -3.241015
      7          9           0       -0.259893    1.911708   -3.293449
      8          9           0       -1.922336    0.466510   -3.432845
      9          8           0       -2.726139    1.544007    2.683780
     10          1           0       -1.858848    1.520143    3.161955
     11          1           0       -3.417141    1.515952    3.359142
     12          8           0       -0.282021    1.124442    3.720608
     13          1           0       -0.243222    0.141512    3.668733
     14          1           0        0.289678    1.435454    2.982192
     15          8           0        1.351901   -1.129450    0.895520
     16          1           0        1.462230   -0.156476    1.016118
     17          1           0        0.855144   -1.239135    0.073853
     18          8           0        1.128218    1.589913    1.349608
     19          1           0        1.811857    2.265338    1.257858
     20          1           0        0.426480    1.790513    0.683468
     21          8           0       -0.322709   -1.566672    2.903980
     22          1           0        0.385042   -1.535638    2.206716
     23          1           0       -0.229768   -2.402364    3.383644
     24          8           0       -2.302217   -0.659039    1.250051
     25          1           0       -2.566971    0.182338    1.692887
     26          1           0       -1.704598   -1.114908    1.885944
 ---------------------------------------------------------------------
                    Distance matrix (angstroms):
                    1          2          3          4          5
     1  C    0.000000
     2  O    1.232219   0.000000
     3  O    1.284534   2.268962   0.000000
     4  H    2.036406   2.578455   1.105496   0.000000
     5  C    1.550992   2.393454   2.370497   3.369680   0.000000
     6  F    2.353055   3.296139   2.732605   3.832449   1.358090
     7  F    2.373753   2.602330   3.503787   4.390036   1.338455
     8  F    2.358760   3.271173   2.797936   3.680799   1.351932
     9  O    4.523432   4.018609   4.365011   3.428139   5.982496
    10  H    4.690541   4.086779   4.552332   3.640100   6.210106
    11  H    5.420319   4.963177   5.176680   4.183964   6.854903
    12  O    5.114428   4.491990   4.959075   4.173955   6.635178
    13  H    5.079280   4.679027   4.696276   3.872625   6.598894
    14  H    4.534917   3.817828   4.560172   3.954977   5.998095
    15  O    3.631724   3.815560   3.193276   3.184992   4.688980
    16  H    3.412006   3.285794   3.293910   3.268282   4.553221
    17  H    2.941912   3.395219   2.409028   2.636079   3.880525
    18  O    3.460460   2.697866   3.826894   3.680868   4.701173
    19  H    4.040979   3.163409   4.595823   4.566447   5.093833
    20  H    2.635328   1.738312   3.190539   3.128878   3.898716
    21  O    4.840492   4.903519   4.050715   3.281901   6.238765
    22  H    4.370596   4.490375   3.645893   3.115424   5.678066
    23  H    5.684900   5.831914   4.796811   4.058054   7.021921
    24  O    3.265504   3.531584   2.410785   1.312971   4.642766
    25  H    3.525278   3.475826   2.985434   1.927356   4.971843
    26  H    3.798683   4.010342   2.895123   1.883067   5.209748
                    6          7          8          9         10
     6  F    0.000000
     7  F    2.209474   0.000000
     8  F    2.219356   2.207203   0.000000
     9  O    6.834796   6.476484   6.262604   0.000000
    10  H    6.946712   6.661999   6.678740   0.990665   0.000000
    11  H    7.716845   7.374402   7.033268   0.966636   1.570726
    12  O    7.111275   7.058135   7.368541   2.687892   1.719027
    13  H    6.933316   7.183722   7.304619   3.016953   2.183505
    14  H    6.449975   6.317636   6.854529   3.032489   2.157696
    15  O    4.390626   5.421622   5.657072   5.193810   4.739829
    16  H    4.450749   5.080892   5.624648   4.818213   4.294791
    17  H    3.525463   4.744454   4.787541   5.232895   4.951337
    18  O    5.040025   4.856787   5.782713   4.078994   3.494572
    19  H    5.412734   5.013143   6.259606   4.811131   4.201782
    20  H    4.433322   4.037533   4.920768   3.741794   3.382118
    21  O    6.302441   7.107123   6.844559   3.937168   3.457557
    22  H    5.600366   6.523186   6.413832   4.403550   3.909644
    23  H    6.975202   7.949572   7.586814   4.721814   4.253129
    24  O    5.141237   5.605641   4.831219   2.662461   2.932710
    25  H    5.657965   5.759937   5.173919   1.691551   2.109341
    26  H    5.525340   6.170388   5.553180   2.958026   2.931806
                   11         12         13         14         15
    11  H    0.000000
    12  O    3.180081   0.000000
    13  H    3.472563   0.985063   0.000000
    14  H    3.726806   0.984290   1.558720   0.000000
    15  O    5.984258   3.966214   3.442451   3.472931   0.000000
    16  H    5.665249   3.463731   3.167607   2.788291   0.986607
    17  H    6.052772   4.492044   4.004467   3.991443   0.966404
    18  O    4.970311   2.797692   3.058931   1.841830   2.766074
    19  H    5.685015   3.427988   3.813962   2.445212   3.444914
    20  H    4.691273   3.189019   3.475559   2.330003   3.070432
    21  O    4.391498   2.812585   1.873248   3.064946   2.651300
    22  H    5.009679   3.132550   2.311935   3.072107   1.678999
    23  H    5.051054   3.543253   2.559837   3.893563   3.211346
    24  O    3.228298   3.655906   3.275724   3.755681   3.701291
    25  H    2.297330   3.196906   3.050483   3.375359   4.208816
    26  H    3.467642   3.225586   2.625366   3.418076   3.212995
                   16         17         18         19         20
    16  H    0.000000
    17  H    1.558386   0.000000
    18  O    1.809048   3.115386   0.000000
    19  H    2.458833   3.820798   0.965390   0.000000
    20  H    2.230291   3.119960   0.988138   1.573102   0.000000
    21  O    2.956126   3.082894   3.805954   4.685124   4.094221
    22  H    2.116587   2.204090   3.325058   4.169358   3.658589
    23  H    3.675874   3.672172   4.681848   5.520384   5.030092
    24  O    3.805044   3.418901   4.103118   5.047538   3.710406
    25  H    4.099667   4.043850   3.969071   4.868497   3.544841
    26  H    3.421109   3.138691   3.953297   4.917927   3.798540
                   21         22         23         24         25
    21  O    0.000000
    22  H    0.994008   0.000000
    23  H    0.968038   1.585675   0.000000
    24  O    2.734545   2.984125   3.447673   0.000000
    25  H    3.092328   3.453960   3.873223   0.986972   0.000000
    26  H    1.774854   2.155575   2.464908   0.984543   1.569651
                   26
    26  H    0.000000
 Stoichiometry    C2H13F3O8
 Framework group  C1[X(C2H13F3O8)]
 Deg. of freedom    72
 Full point group                 C1      NOp   1
 Largest Abelian subgroup         C1      NOp   1
 Largest concise Abelian subgroup C1      NOp   1
                         Standard orientation:                         
 ---------------------------------------------------------------------
 Center     Atomic      Atomic             Coordinates (Angstroms)
 Number     Number       Type             X           Y           Z
 ---------------------------------------------------------------------
      1          6           0        1.363224    0.272714    0.046216
      2          8           0        0.835970    0.544247    1.126326
      3          8           0        0.805021    0.082718   -1.094985
      4          1           0       -0.200588    0.520228   -1.234479
      5          6           0        2.904113    0.100545    0.006265
      6          9           0        3.170562   -1.139208   -0.479972
      7          9           0        3.417080    0.231121    1.235604
      8          9           0        3.419436    1.040089   -0.818004
      9          8           0       -2.577617    2.482437    0.266057
     10          1           0       -3.052919    1.719653    0.682788
     11          1           0       -3.255194    3.109181   -0.021112
     12          8           0       -3.639454    0.159504    1.103462
     13          1           0       -3.676469   -0.327225    0.247849
     14          1           0       -2.873938   -0.234090    1.580845
     15          8           0       -1.023810   -2.432540   -0.369820
     16          1           0       -1.055608   -2.080170    0.551168
     17          1           0       -0.217178   -2.073188   -0.762435
     18          8           0       -1.231116   -0.970715    1.969252
     19          1           0       -1.076293   -1.271947    2.873280
     20          1           0       -0.552065   -0.281211    1.769524
     21          8           0       -3.069476   -1.068524   -1.361838
     22          1           0       -2.369759   -1.709619   -1.066127
     23          1           0       -3.622356   -1.515471   -2.018845
     24          8           0       -1.347320    1.041686   -1.604587
     25          1           0       -1.713256    1.679248   -0.946012
     26          1           0       -2.019683    0.326546   -1.680931
 ---------------------------------------------------------------------
 Rotational constants (GHZ):           0.8488942           0.3060920           0.2951943
 Standard basis: 6-31++G(d,p) (6D, 7F)
 There are   325 symmetry adapted cartesian basis functions of A   symmetry.
 There are   325 symmetry adapted basis functions of A   symmetry.
   325 basis functions,   520 primitive gaussians,   325 cartesian basis functions
    58 alpha electrons       58 beta electrons
       nuclear repulsion energy      1010.9556101410 Hartrees.
 NAtoms=   26 NActive=   26 NUniq=   26 SFac= 1.00D+00 NAtFMM=   60 NAOKFM=F Big=F
 Integral buffers will be    131072 words long.
 Raffenetti 2 integral format.
 Two-electron integral symmetry is turned on.
 Nuclear repulsion after empirical dispersion term =     1010.9404130647 Hartrees.
 One-electron integrals computed using PRISM.
 NBasis=   325 RedAO= T EigKep=  2.71D-05  NBF=   325
 NBsUse=   325 1.00D-06 EigRej= -1.00D+00 NBFU=   325
 Initial guess from the checkpoint file:  "/local_scratch/slurm.5787764/Gau-4155219.chk"
 B after Tr=     0.000000    0.000000    0.000000
         Rot=    0.999714    0.023929    0.000417   -0.000027 Ang=   2.74 deg.
 ExpMin= 3.60D-02 ExpMax= 7.00D+03 ExpMxC= 1.05D+03 IAcc=3 IRadAn=         5 AccDes= 0.00D+00
 Harris functional with IExCor= 4639 and IRadAn=       5 diagonalized for initial guess.
 HarFok:  IExCor= 4639 AccDes= 0.00D+00 IRadAn=         5 IDoV= 1 UseB2=F ITyADJ=14
 ICtDFT=  3500011 ScaDFX=  1.000000  1.000000  1.000000  1.000000
 FoFCou: FMM=F IPFlag=           0 FMFlag=      100000 FMFlg1=           0
         NFxFlg=           0 DoJE=T BraDBF=F KetDBF=T FulRan=T
         wScrn=  0.000000 ICntrl=       500 IOpCl=  0 I1Cent=   200000004 NGrid=           0
         NMat0=    1 NMatS0=      1 NMatT0=    0 NMatD0=    1 NMtDS0=    0 NMtDT0=    0
 Petite list used in FoFCou.
 Requested convergence on RMS density matrix=1.00D-10 within 128 cycles.
 Requested convergence on MAX density matrix=1.00D-08.
 Requested convergence on             energy=1.00D-08.
 No special actions if energy rises.
 SCF Done:  E(RwB97XD) =  -985.242113513     A.U. after   17 cycles
            NFock= 17  Conv=0.32D-10     -V/T= 2.0085
 Calling FoFJK, ICntrl=      2127 FMM=F ISym2X=0 I1Cent= 0 IOpClX= 0 NMat=1 NMatS=1 NMatT=0.
 ***** Axes restored to original set *****
 -------------------------------------------------------------------
 Center     Atomic                   Forces (Hartrees/Bohr)
 Number     Number              X              Y              Z
 -------------------------------------------------------------------
      1        6           0.005736460    0.019290688    0.006441628
      2        8          -0.004526493   -0.014593702   -0.004065753
      3        8          -0.000197193    0.000029971   -0.002554350
      4        1          -0.000591070   -0.001419060   -0.001007348
      5        6          -0.002103971   -0.005075383    0.014229470
      6        9          -0.009374028    0.011933395   -0.006667665
      7        9          -0.004207267   -0.014027424   -0.005449647
      8        9           0.015336685    0.003129778   -0.004169486
      9        8          -0.002811655   -0.001705984    0.005396242
     10        1          -0.002522757    0.000248079    0.000045092
     11        1           0.004595695    0.001269694   -0.004863181
     12        8           0.004148399   -0.006979327   -0.008322841
     13        1           0.000550933    0.012470672    0.000627481
     14        1          -0.004625177   -0.004871363    0.008707014
     15        8          -0.001269848    0.007560611    0.000305971
     16        1          -0.000824093   -0.007836596   -0.002141666
     17        1           0.001615594    0.000019341    0.001255075
     18        8          -0.000181855    0.004964222   -0.003277786
     19        1          -0.003434777   -0.002874163   -0.000345026
     20        1           0.003796487   -0.000823738    0.002565356
     21        8           0.002341787   -0.008496972    0.002139536
     22        1          -0.000729340   -0.000720625    0.001286117
     23        1          -0.000850269    0.006793082   -0.003736266
     24        8           0.005737116   -0.003762324    0.001518619
     25        1          -0.002170311    0.003988917    0.003227593
     26        1          -0.003439053    0.001488210   -0.001144179
 -------------------------------------------------------------------
 Cartesian Forces:  Max     0.019290688 RMS     0.005855177

 GradGradGradGradGradGradGradGradGradGradGradGradGradGradGradGradGradGrad
 Berny optimization.
 Using GEDIIS/GDIIS optimizer.
 FormGI is forming the generalized inverse of G from B-inverse, IUseBI=4.
 Internal  Forces:  Max     0.014636926 RMS     0.004203683
 Search for a local minimum.
 Step number   3 out of a maximum of  156
 All quantities printed in internal units (Hartrees-Bohrs-Radians)
 Mixed Optimization -- RFO/linear search
 Update second derivatives using D2CorX and points    1    2    3
 DE= -1.40D-03 DEPred=-1.22D-02 R= 1.15D-01
 Trust test= 1.15D-01 RLast= 4.79D-01 DXMaxT set to 5.05D-01
 ITU=  0  1  0
 Use linear search instead of GDIIS.
     Eigenvalues ---   -0.12758   0.00043   0.00050   0.00100   0.00102
     Eigenvalues ---    0.00177   0.00203   0.00273   0.00340   0.00495
     Eigenvalues ---    0.00573   0.00640   0.00708   0.00740   0.00906
     Eigenvalues ---    0.01052   0.01074   0.01202   0.01250   0.01530
     Eigenvalues ---    0.01586   0.01742   0.01781   0.01850   0.02072
     Eigenvalues ---    0.02171   0.02294   0.02334   0.02512   0.02593
     Eigenvalues ---    0.02817   0.02867   0.03082   0.03174   0.03401
     Eigenvalues ---    0.03481   0.03629   0.03974   0.04705   0.04958
     Eigenvalues ---    0.05468   0.05811   0.06152   0.06527   0.06779
     Eigenvalues ---    0.07217   0.11898   0.13804   0.17289   0.18963
     Eigenvalues ---    0.20506   0.22844   0.23775   0.26218   0.33855
     Eigenvalues ---    0.38645   0.40857   0.41329   0.41436   0.43202
     Eigenvalues ---    0.45342   0.46350   0.46815   0.49228   0.52175
     Eigenvalues ---    0.54210   0.54596   0.55635   0.57657   0.58956
     Eigenvalues ---    0.59321   0.87121
 RFO step:  Lambda=-1.27786546D-01 EMin=-1.27576113D-01
 I=     1 Eig=   -1.28D-01 Dot1=  3.10D-03
 I=     1 Stepn=  6.00D-01 RXN=   6.00D-01 EDone=F
 Mixed    1 eigenvectors in step.  Raw Step.Grad=  3.10D-03.
 RFO eigenvector is Hessian eigenvector with negative curvature.
 Taking step of  6.00D-01 in eigenvector direction(s).  Step.Grad=  2.55D-04.
 Quartic linear search produced a step of -0.42301.
 Maximum step size (   0.505) exceeded in Quadratic search.
    -- Step size not scaled.
 Iteration  1 RMS(Cart)=  0.04933068 RMS(Int)=  0.01250868
 Iteration  2 RMS(Cart)=  0.00980751 RMS(Int)=  0.00080555
 Iteration  3 RMS(Cart)=  0.00008221 RMS(Int)=  0.00080456
 Iteration  4 RMS(Cart)=  0.00000006 RMS(Int)=  0.00080456
 Variable       Old X    -DE/DX   Delta X   Delta X   Delta X     New X
                                 (Linear)    (Quad)   (Total)
    R1        2.32856  -0.01464  -0.01878  -0.03396  -0.05323   2.27533
    R2        2.42742   0.00109   0.01109  -0.01765  -0.00686   2.42056
    R3        2.93095   0.00195  -0.00005   0.00732   0.00727   2.93822
    R4        3.28493   0.00032   0.00636  -0.04595  -0.04009   3.24485
    R5        2.08909   0.00207  -0.03793   0.35659   0.31871   2.40779
    R6        2.48116   0.00257   0.11976  -0.39206  -0.27235   2.20881
    R7        2.56642  -0.01289  -0.02042  -0.05731  -0.07773   2.48869
    R8        2.52931  -0.01227  -0.00890  -0.03486  -0.04376   2.48555
    R9        2.55478  -0.01265  -0.01806  -0.05051  -0.06858   2.48621
   R10        1.87208  -0.00250  -0.00223  -0.00693  -0.00884   1.86325
   R11        1.82668  -0.00672  -0.00811  -0.02551  -0.03362   1.79305
   R12        3.19657  -0.00115  -0.00212  -0.09529  -0.09718   3.09939
   R13        3.24849   0.00004  -0.00910  -0.01699  -0.02581   3.22268
   R14        1.86150  -0.01030  -0.01277  -0.05001  -0.06280   1.79870
   R15        1.86004  -0.00911  -0.01229  -0.04018  -0.05241   1.80763
   R16        3.53993   0.00201  -0.06215   0.03830  -0.02392   3.51601
   R17        3.48055   0.00176  -0.05191   0.00909  -0.04281   3.43775
   R18        1.86442  -0.00780  -0.00868  -0.03401  -0.04243   1.82199
   R19        1.82624  -0.00190  -0.00235  -0.00499  -0.00734   1.81890
   R20        3.17285  -0.00022  -0.00642  -0.03621  -0.04259   3.13026
   R21        3.41861   0.00029  -0.03738   0.00444  -0.03276   3.38585
   R22        1.82432  -0.00441  -0.00483  -0.01726  -0.02209   1.80224
   R23        1.86731  -0.00443  -0.00842  -0.01400  -0.02286   1.84445
   R24        1.87840  -0.00170  -0.00137   0.00090  -0.00041   1.87799
   R25        1.82933  -0.00780  -0.00944  -0.03010  -0.03954   1.78978
   R26        3.35399   0.00017  -0.01977  -0.06891  -0.08854   3.26545
   R27        1.86511   0.00436   0.00697   0.04349   0.05059   1.91570
   R28        1.86052  -0.00335  -0.00405   0.00196  -0.00202   1.85850
    A1        2.24644  -0.00127  -0.00252  -0.00329  -0.00654   2.23989
    A2        2.06252   0.00541   0.02299   0.01927   0.04270   2.10522
    A3        1.97406  -0.00413  -0.02083  -0.01586  -0.03626   1.93780
    A4        2.16683   0.00155  -0.00553  -0.01161  -0.01788   2.14895
    A5        2.03628   0.00077  -0.00071   0.04928   0.04805   2.08433
    A6        1.88123   0.01419   0.02658   0.07267   0.09569   1.97692
    A7        1.92439   0.01183   0.01145   0.05794   0.06653   1.99092
    A8        1.89363   0.01343   0.02504   0.06913   0.09069   1.98431
    A9        1.92059  -0.01306  -0.02256  -0.06599  -0.09113   1.82946
   A10        1.91913  -0.01269  -0.02029  -0.06480  -0.08877   1.83036
   A11        1.92421  -0.01277  -0.02193  -0.06423  -0.08859   1.83562
   A12        1.86282   0.00054  -0.00693   0.00845   0.00144   1.86426
   A13        1.75278  -0.00132  -0.01221   0.00733  -0.00449   1.74829
   A14        2.04112   0.00114  -0.00456   0.01408   0.00979   2.05091
   A15        1.82214   0.00183  -0.00518   0.00884   0.00337   1.82551
   A16        1.78876   0.00009  -0.00760   0.01480   0.00797   1.79673
   A17        1.82648  -0.00040  -0.00723   0.00321  -0.00397   1.82251
   A18        2.76449   0.00073   0.00139  -0.00906  -0.00741   2.75708
   A19        2.84353   0.00126   0.00948   0.00693   0.01648   2.86001
   A20        1.84766   0.00023  -0.00396  -0.00313  -0.00640   1.84126
   A21        1.77983  -0.00044  -0.02347   0.01097  -0.01253   1.76731
   A22        1.91826   0.00081  -0.01067   0.00170  -0.00880   1.90946
   A23        2.83680  -0.00023   0.00253  -0.00698  -0.00413   2.83267
   A24        1.73808  -0.00009   0.00674  -0.00360   0.00298   1.74106
   A25        2.05479  -0.00028  -0.00783   0.01212   0.00448   2.05927
   A26        1.86633   0.00172   0.00468   0.01200   0.01662   1.88295
   A27        2.12602   0.00022  -0.00391   0.00286  -0.00106   2.12496
   A28        1.77504  -0.00043   0.00900  -0.01933  -0.01009   1.76494
   A29        1.87213  -0.00087  -0.00535  -0.00623  -0.01176   1.86037
   A30        1.80050  -0.00015  -0.00592  -0.00489  -0.01083   1.78967
   A31        2.19057   0.00044  -0.00144   0.00835   0.00701   2.19758
   A32        1.60590  -0.00056   0.01374  -0.00510   0.00870   1.61460
   A33        1.88196  -0.00017  -0.00454   0.00238  -0.00212   1.87985
   A34        1.71537   0.00008   0.00242   0.00330   0.00633   1.72170
   A35        2.18793   0.00026  -0.00398  -0.00536  -0.00972   2.17821
   A36        1.97391   0.00067  -0.01635   0.00476  -0.01129   1.96262
   A37        1.90692   0.00063  -0.01818   0.00220  -0.01463   1.89229
   A38        1.84186  -0.00005  -0.01427   0.00460  -0.00884   1.83302
   A39        3.28852  -0.00184  -0.01479  -0.03616  -0.05009   3.23842
   A40        2.94142  -0.00144   0.02925  -0.02036   0.00990   2.95132
   A41        3.30091   0.00148   0.00483  -0.01140  -0.00698   3.29393
   A42        2.92444  -0.00006   0.01121  -0.00288   0.00881   2.93325
   A43        3.18577  -0.00028  -0.00029  -0.00414  -0.00477   3.18099
   A44        2.99391  -0.00005   0.00606  -0.00019   0.00575   2.99966
   A45        3.21039  -0.00058   0.00842  -0.01059  -0.00212   3.20827
   A46        3.31611  -0.00050  -0.00108   0.01068   0.01041   3.32653
   A47        2.88243   0.00023   0.01313   0.00552   0.01870   2.90113
   A48        3.29301   0.00045  -0.01282  -0.00316  -0.01505   3.27796
   A49        2.89670  -0.00050   0.00358   0.00101   0.00391   2.90060
   A50        2.90189  -0.00156   0.03081  -0.02305   0.00850   2.91039
    D1        0.82205   0.00023  -0.01075  -0.01014  -0.02122   0.80083
    D2       -2.29818   0.00036   0.00297  -0.01749  -0.01512  -2.31330
    D3        0.38383  -0.00061   0.01536   0.03459   0.04937   0.43321
    D4       -2.77823  -0.00065   0.00330   0.04199   0.04453  -2.73371
    D5        2.14328  -0.00023  -0.00891   0.00083  -0.00846   2.13482
    D6        0.04651   0.00003  -0.00529   0.00262  -0.00270   0.04381
    D7       -2.06238   0.00004  -0.00188   0.00264   0.00128  -2.06110
    D8       -0.98018  -0.00013   0.00244  -0.00549  -0.00351  -0.98369
    D9       -3.07695   0.00013   0.00605  -0.00370   0.00225  -3.07470
   D10        1.09734   0.00014   0.00947  -0.00368   0.00623   1.10357
   D11       -1.69133  -0.00045  -0.01352   0.02183   0.00854  -1.68279
   D12        0.07253  -0.00067   0.00197   0.01204   0.01378   0.08631
   D13        2.25107  -0.00114   0.00117   0.00689   0.00839   2.25946
   D14        0.14013   0.00029  -0.01179  -0.01956  -0.03336   0.10677
   D15       -1.95063   0.00003   0.03313  -0.02646   0.00751  -1.94312
   D16        1.53968   0.00035  -0.00303   0.00609   0.00284   1.54252
   D17       -2.87328   0.00033  -0.01113   0.01292   0.00175  -2.87154
   D18       -0.54906  -0.00044   0.00682  -0.01169  -0.00503  -0.55409
   D19        1.32116  -0.00047  -0.00128  -0.00486  -0.00612   1.31504
   D20       -1.51800  -0.00062   0.01253   0.00993   0.02171  -1.49629
   D21        0.49555   0.00029  -0.02071   0.01884  -0.00240   0.49315
   D22        2.80426  -0.00070   0.02953  -0.00876   0.02060   2.82487
   D23       -1.46538   0.00021  -0.00371   0.00015  -0.00351  -1.46889
   D24        0.99926   0.00088  -0.00652   0.00416  -0.00219   0.99707
   D25       -0.87401   0.00027   0.00590  -0.01625  -0.01068  -0.88468
   D26       -1.22769  -0.00171   0.00202  -0.00589  -0.00327  -1.23096
   D27        0.67009   0.00017  -0.00830   0.00991   0.00188   0.67197
   D28        1.05175   0.00038   0.00496   0.00320   0.00845   1.06019
   D29       -3.07453   0.00031  -0.00841   0.00799  -0.00031  -3.07484
   D30       -0.67595   0.00044  -0.00027   0.00139   0.00071  -0.67525
   D31       -0.71498  -0.00070  -0.00644   0.01150   0.00543  -0.70955
   D32       -3.05106  -0.00071  -0.00136   0.00189   0.00084  -3.05022
   D33        1.12550  -0.00075   0.00713  -0.00751  -0.00001   1.12549
   D34        1.25612   0.00048  -0.01253  -0.00500  -0.01753   1.23859
   D35       -0.75050  -0.00031   0.00936  -0.01025  -0.00057  -0.75107
   D36       -0.13457   0.00041  -0.01345   0.01661   0.00339  -0.13119
   D37       -2.51978   0.00023  -0.00411   0.00804   0.00423  -2.51555
   D38        1.47368  -0.00016   0.00181   0.01173   0.01379   1.48747
   D39       -2.04621   0.00014  -0.00026   0.01566   0.01557  -2.03064
   D40        1.85177  -0.00005   0.00907   0.00709   0.01642   1.86819
   D41       -0.43795  -0.00044   0.01499   0.01078   0.02598  -0.41198
   D42        0.89931   0.00051   0.00549  -0.00868  -0.00335   0.89596
   D43       -3.09216   0.00020  -0.00197   0.00706   0.00507  -3.08710
   D44       -1.01482  -0.00116  -0.00390  -0.01539  -0.01907  -1.03389
   D45        1.78086  -0.00031  -0.01305  -0.00522  -0.01788   1.76298
   D46       -0.26554  -0.00096   0.01054  -0.00985   0.00056  -0.26498
   D47       -0.01840  -0.00011  -0.00892   0.00019  -0.00782  -0.02622
   D48       -2.06480  -0.00077   0.01468  -0.00444   0.01062  -2.05419
   D49       -2.08672   0.00012  -0.00653   0.00119  -0.00497  -2.09170
   D50        2.15006  -0.00053   0.01707  -0.00344   0.01346   2.16352
         Item               Value     Threshold  Converged?
 Maximum Force            0.014637     0.000015     NO 
 RMS     Force            0.004204     0.000010     NO 
 Maximum Displacement     0.293734     0.000060     NO 
 RMS     Displacement     0.054017     0.000040     NO 
 Predicted change in Energy=-2.767758D-02
 GradGradGradGradGradGradGradGradGradGradGradGradGradGradGradGradGradGrad

                          Input orientation:                          
 ---------------------------------------------------------------------
 Center     Atomic      Atomic             Coordinates (Angstroms)
 Number     Number       Type             X           Y           Z
 ---------------------------------------------------------------------
      1          6           0       -0.814901    0.736099   -1.319494
      2          8           0       -0.569873    1.742982   -0.706396
      3          8           0       -1.164284   -0.407921   -0.861388
      4          1           0       -1.738699   -0.478789    0.273725
      5          6           0       -0.690875    0.702406   -2.869013
      6          9           0        0.144186   -0.218275   -3.304206
      7          9           0       -0.257461    1.826376   -3.397072
      8          9           0       -1.825266    0.447579   -3.484754
      9          8           0       -2.724621    1.513566    2.702689
     10          1           0       -1.851156    1.495616    3.159755
     11          1           0       -3.389136    1.488190    3.379504
     12          8           0       -0.279503    1.102854    3.692602
     13          1           0       -0.240229    0.153065    3.644235
     14          1           0        0.272381    1.401198    2.970514
     15          8           0        1.327658   -1.104353    0.881629
     16          1           0        1.438535   -0.155307    1.010508
     17          1           0        0.817999   -1.195884    0.070265
     18          8           0        1.106264    1.569779    1.362525
     19          1           0        1.780636    2.238576    1.276029
     20          1           0        0.426308    1.771238    0.691908
     21          8           0       -0.329796   -1.540061    2.878012
     22          1           0        0.374125   -1.497541    2.177793
     23          1           0       -0.231040   -2.363090    3.336154
     24          8           0       -2.306335   -0.667185    1.277972
     25          1           0       -2.574255    0.195063    1.738868
     26          1           0       -1.691136   -1.110522    1.904235
 ---------------------------------------------------------------------
                    Distance matrix (angstroms):
                    1          2          3          4          5
     1  C    0.000000
     2  O    1.204052   0.000000
     3  O    1.280903   2.236902   0.000000
     4  H    2.206288   2.695007   1.274149   0.000000
     5  C    1.554839   2.402988   2.342541   3.517095   0.000000
     6  F    2.402033   3.332421   2.777665   4.051508   1.316956
     7  F    2.411591   2.710036   3.499158   4.580678   1.315296
     8  F    2.406747   3.312606   2.837398   3.871927   1.315643
     9  O    4.519894   4.039484   4.339286   3.292626   5.986482
    10  H    4.659868   4.080441   4.501648   3.498585   6.190434
    11  H    5.410445   4.970688   5.150764   4.029741   6.851425
    12  O    5.053936   4.454802   4.878944   4.039748   6.586681
    13  H    5.030783   4.643758   4.633488   3.742324   6.551889
    14  H    4.475344   3.787595   4.474415   3.853760   5.959551
    15  O    3.580889   3.772237   3.119760   3.188013   4.626680
    16  H    3.361768   3.253454   3.215971   3.277545   4.507853
    17  H    2.886235   3.341605   2.327726   2.663142   3.810454
    18  O    3.402811   2.668308   3.743323   3.670957   4.678457
    19  H    3.966232   3.114565   4.499450   4.557895   5.064540
    20  H    2.580281   1.717099   3.113108   3.150358   3.882094
    21  O    4.799509   4.866620   3.995149   3.145411   6.179589
    22  H    4.316706   4.439670   3.576394   3.021151   5.607516
    23  H    5.623249   5.772075   4.723663   3.898986   6.936340
    24  O    3.307629   3.572383   2.438926   1.168852   4.656498
    25  H    3.569541   3.520357   3.018764   1.816280   5.003706
    26  H    3.817097   4.026799   2.901705   1.749260   5.202992
                    6          7          8          9         10
     6  F    0.000000
     7  F    2.085795   0.000000
     8  F    2.086792   2.089684   0.000000
     9  O    6.878380   6.587246   6.342682   0.000000
    10  H    6.978654   6.755831   6.726705   0.985988   0.000000
    11  H    7.750379   7.472867   7.116643   0.948843   1.553617
    12  O    7.133037   7.126531   7.371106   2.669684   1.705369
    13  H    6.968967   7.237422   7.309006   2.984908   2.152267
    14  H    6.481608   6.403722   6.854196   3.011042   2.134043
    15  O    4.439252   5.423012   5.604884   5.156620   4.696229
    16  H    4.505115   5.121546   5.587776   4.793796   4.262262
    17  H    3.577262   4.723674   4.725038   5.178893   4.890144
    18  O    5.089314   4.957757   5.774887   4.058925   3.461484
    19  H    5.449096   5.114844   6.235003   4.781039   4.158164
    20  H    4.472883   4.146124   4.926070   3.746730   3.369433
    21  O    6.339684   7.121433   6.831686   3.884658   3.407236
    22  H    5.633978   6.521230   6.378499   4.352529   3.856828
    23  H    6.988234   7.930237   7.547596   4.652707   4.188736
    24  O    5.215643   5.680824   4.915047   2.638268   2.902758
    25  H    5.743985   5.865713   5.283084   1.640126   2.057482
    26  H    5.593959   6.227733   5.611317   2.931119   2.897222
                   11         12         13         14         15
    11  H    0.000000
    12  O    3.149021   0.000000
    13  H    3.430489   0.951830   0.000000
    14  H    3.685315   0.956555   1.508147   0.000000
    15  O    5.933701   3.918712   3.416338   3.428533   0.000000
    16  H    5.623133   3.424653   3.138448   2.761204   0.964154
    17  H    5.987929   4.428321   3.963933   3.931154   0.962518
    18  O    4.927827   2.750932   3.004383   1.819177   2.726034
    19  H    5.631539   3.372516   3.747219   2.418122   3.396457
    20  H    4.675564   3.154214   3.432053   2.313583   3.019512
    21  O    4.333747   2.766060   1.860590   3.003694   2.631072
    22  H    4.951851   3.079599   2.291808   3.006900   1.656461
    23  H    4.980743   3.484562   2.534962   3.815362   3.168383
    24  O    3.199146   3.615456   3.246660   3.713850   3.681591
    25  H    2.242297   3.147546   3.013281   3.327920   4.200984
    26  H    3.436993   3.176475   2.594105   3.361709   3.187300
                   16         17         18         19         20
    16  H    0.000000
    17  H    1.533597   0.000000
    18  O    1.791715   3.066255   0.000000
    19  H    2.432738   3.765110   0.953703   0.000000
    20  H    2.199473   3.056742   0.976039   1.547194   0.000000
    21  O    2.920977   3.052758   3.745673   4.615016   4.039237
    22  H    2.072948   2.174786   3.257167   4.092679   3.591029
    23  H    3.615303   3.623380   4.599027   5.428286   4.951445
    24  O    3.789143   3.391097   4.081297   5.014657   3.709004
    25  H    4.093378   4.028194   3.946859   4.832726   3.547369
    26  H    3.392053   3.109098   3.911893   4.864597   3.775956
                   21         22         23         24         25
    21  O    0.000000
    22  H    0.993790   0.000000
    23  H    0.947113   1.567546   0.000000
    24  O    2.688633   2.946869   3.379210   0.000000
    25  H    3.057107   3.427901   3.819179   1.013744   0.000000
    26  H    1.728002   2.118944   2.398166   0.983475   1.584865
                   26
    26  H    0.000000
 Stoichiometry    C2H13F3O8
 Framework group  C1[X(C2H13F3O8)]
 Deg. of freedom    72
 Full point group                 C1      NOp   1
 Largest Abelian subgroup         C1      NOp   1
 Largest concise Abelian subgroup C1      NOp   1
                         Standard orientation:                         
 ---------------------------------------------------------------------
 Center     Atomic      Atomic             Coordinates (Angstroms)
 Number     Number       Type             X           Y           Z
 ---------------------------------------------------------------------
      1          6           0        1.329148    0.281062    0.107134
      2          8           0        0.809516    0.509224    1.169050
      3          8           0        0.768361    0.114883   -1.032434
      4          1           0       -0.376449    0.631057   -1.247912
      5          6           0        2.871412    0.115715   -0.000603
      6          9           0        3.236283   -1.045171   -0.504177
      7          9           0        3.501296    0.195694    1.151288
      8          9           0        3.446868    1.013772   -0.770838
      9          8           0       -2.636080    2.439849    0.321714
     10          1           0       -3.080844    1.655664    0.720976
     11          1           0       -3.321663    3.045380    0.069500
     12          8           0       -3.624076    0.082080    1.091129
     13          1           0       -3.658069   -0.363754    0.250857
     14          1           0       -2.871182   -0.305386    1.536122
     15          8           0       -0.994039   -2.389290   -0.435810
     16          1           0       -1.038231   -2.077201    0.475365
     17          1           0       -0.200859   -1.989361   -0.806435
     18          8           0       -1.243239   -1.025412    1.911315
     19          1           0       -1.089505   -1.347797    2.795614
     20          1           0       -0.567097   -0.342097    1.742302
     21          8           0       -3.043522   -1.031652   -1.373348
     22          1           0       -2.332589   -1.665932   -1.090715
     23          1           0       -3.570190   -1.463800   -2.031293
     24          8           0       -1.401044    1.087193   -1.577092
     25          1           0       -1.788759    1.711940   -0.879206
     26          1           0       -2.054966    0.356973   -1.657020
 ---------------------------------------------------------------------
 Rotational constants (GHZ):           0.8795381           0.3040872           0.2936293
 Standard basis: 6-31++G(d,p) (6D, 7F)
 There are   325 symmetry adapted cartesian basis functions of A   symmetry.
 There are   325 symmetry adapted basis functions of A   symmetry.
   325 basis functions,   520 primitive gaussians,   325 cartesian basis functions
    58 alpha electrons       58 beta electrons
       nuclear repulsion energy      1018.5640289318 Hartrees.
 NAtoms=   26 NActive=   26 NUniq=   26 SFac= 1.00D+00 NAtFMM=   60 NAOKFM=F Big=F
 Integral buffers will be    131072 words long.
 Raffenetti 2 integral format.
 Two-electron integral symmetry is turned on.
 Nuclear repulsion after empirical dispersion term =     1018.5486087101 Hartrees.
 One-electron integrals computed using PRISM.
 NBasis=   325 RedAO= T EigKep=  3.08D-05  NBF=   325
 NBsUse=   325 1.00D-06 EigRej= -1.00D+00 NBFU=   325
 Initial guess from the checkpoint file:  "/local_scratch/slurm.5787764/Gau-4155219.chk"
 B after Tr=    -0.000000    0.000000   -0.000000
         Rot=    0.999875   -0.015317   -0.000818   -0.003836 Ang=  -1.81 deg.
 ExpMin= 3.60D-02 ExpMax= 7.00D+03 ExpMxC= 1.05D+03 IAcc=3 IRadAn=         5 AccDes= 0.00D+00
 Harris functional with IExCor= 4639 and IRadAn=       5 diagonalized for initial guess.
 HarFok:  IExCor= 4639 AccDes= 0.00D+00 IRadAn=         5 IDoV= 1 UseB2=F ITyADJ=14
 ICtDFT=  3500011 ScaDFX=  1.000000  1.000000  1.000000  1.000000
 FoFCou: FMM=F IPFlag=           0 FMFlag=      100000 FMFlg1=           0
         NFxFlg=           0 DoJE=T BraDBF=F KetDBF=T FulRan=T
         wScrn=  0.000000 ICntrl=       500 IOpCl=  0 I1Cent=   200000004 NGrid=           0
         NMat0=    1 NMatS0=      1 NMatT0=    0 NMatD0=    1 NMtDS0=    0 NMtDT0=    0
 Petite list used in FoFCou.
 Requested convergence on RMS density matrix=1.00D-10 within 128 cycles.
 Requested convergence on MAX density matrix=1.00D-08.
 Requested convergence on             energy=1.00D-08.
 No special actions if energy rises.
 SCF Done:  E(RwB97XD) =  -985.235009301     A.U. after   17 cycles
            NFock= 17  Conv=0.56D-10     -V/T= 2.0078
 Calling FoFJK, ICntrl=      2127 FMM=F ISym2X=0 I1Cent= 0 IOpClX= 0 NMat=1 NMatS=1 NMatT=0.
 ***** Axes restored to original set *****
 -------------------------------------------------------------------
 Center     Atomic                   Forces (Hartrees/Bohr)
 Number     Number              X              Y              Z
 -------------------------------------------------------------------
      1        6          -0.007833588   -0.034442240   -0.015006198
      2        8           0.007074296    0.031629083    0.013595579
      3        8          -0.004774293   -0.002412538    0.008195775
      4        1           0.000763968    0.000057991   -0.003757010
      5        6           0.002038213    0.006243989   -0.010999057
      6        9           0.025646467   -0.029389344    0.006996627
      7        9           0.010578550    0.033741271    0.004381925
      8        9          -0.037430470   -0.006769586    0.001379454
      9        8           0.006808450   -0.004039285   -0.011636683
     10        1           0.002631552    0.001015384    0.002487054
     11        1          -0.009956403    0.000854928    0.008457909
     12        8          -0.012877759    0.015542068    0.012680078
     13        1           0.001379393   -0.019666069    0.001369813
     14        1           0.011443235    0.006099459   -0.011253796
     15        8          -0.001568154   -0.012848790    0.001666145
     16        1           0.002725181    0.012235762    0.000685218
     17        1          -0.001792091   -0.000998059   -0.003412700
     18        8           0.000072480   -0.003136573    0.004808244
     19        1           0.006253807    0.005464325   -0.000586421
     20        1          -0.005216329    0.001063713   -0.005479791
     21        8          -0.002282402    0.009352625   -0.007866232
     22        1           0.001613552   -0.000469788   -0.001328253
     23        1           0.000882925   -0.013090819    0.007858193
     24        8           0.000968168    0.011335406   -0.002188303
     25        1           0.000687566   -0.004272220   -0.003274386
     26        1           0.002163685   -0.003100693    0.002226815
 -------------------------------------------------------------------
 Cartesian Forces:  Max     0.037430470 RMS     0.011316554

 GradGradGradGradGradGradGradGradGradGradGradGradGradGradGradGradGradGrad
 Berny optimization.
 Using GEDIIS/GDIIS optimizer.
 FormGI is forming the generalized inverse of G from B-inverse, IUseBI=4.
 Internal  Forces:  Max     0.034495635 RMS     0.008476247
 Search for a local minimum.
 Step number   4 out of a maximum of  156
 All quantities printed in internal units (Hartrees-Bohrs-Radians)
 Mixed Optimization -- RFO/linear search
 Update second derivatives using D2CorX and points    1    2    4    3
 ITU=  0  0  1  0
 Use linear search instead of GDIIS.
     Eigenvalues ---    0.00043   0.00050   0.00100   0.00102   0.00177
     Eigenvalues ---    0.00203   0.00272   0.00339   0.00494   0.00571
     Eigenvalues ---    0.00640   0.00708   0.00740   0.00906   0.01048
     Eigenvalues ---    0.01074   0.01203   0.01250   0.01517   0.01586
     Eigenvalues ---    0.01734   0.01781   0.01836   0.02069   0.02172
     Eigenvalues ---    0.02290   0.02331   0.02506   0.02541   0.02727
     Eigenvalues ---    0.02875   0.03067   0.03175   0.03395   0.03481
     Eigenvalues ---    0.03602   0.03971   0.04634   0.04713   0.05004
     Eigenvalues ---    0.05472   0.05816   0.06153   0.06528   0.06789
     Eigenvalues ---    0.07239   0.11916   0.13955   0.18957   0.19954
     Eigenvalues ---    0.22002   0.22847   0.23822   0.26421   0.37939
     Eigenvalues ---    0.38998   0.40866   0.41367   0.41442   0.43357
     Eigenvalues ---    0.46349   0.46819   0.48997   0.52177   0.52691
     Eigenvalues ---    0.54521   0.55551   0.57641   0.58954   0.59316
     Eigenvalues ---    0.71517   0.92140
 RFO step:  Lambda=-1.72562095D-03 EMin= 4.29317403D-04
 Quartic linear search produced a step of -0.68111.
 Iteration  1 RMS(Cart)=  0.07349931 RMS(Int)=  0.00477420
 Iteration  2 RMS(Cart)=  0.00771489 RMS(Int)=  0.00068001
 Iteration  3 RMS(Cart)=  0.00002173 RMS(Int)=  0.00067980
 Iteration  4 RMS(Cart)=  0.00000003 RMS(Int)=  0.00067980
 Variable       Old X    -DE/DX   Delta X   Delta X   Delta X     New X
                                 (Linear)    (Quad)   (Total)
    R1        2.27533   0.03340   0.03625  -0.00001   0.03579   2.31111
    R2        2.42056   0.00071   0.00467   0.00282   0.00741   2.42796
    R3        2.93822  -0.00177  -0.00495   0.00042  -0.00453   2.93369
    R4        3.24485  -0.00132   0.02730   0.03037   0.05728   3.30212
    R5        2.40779  -0.00840  -0.21708  -0.01954  -0.23620   2.17159
    R6        2.20881  -0.00495   0.18550   0.02086   0.20677   2.41558
    R7        2.48869   0.03450   0.05294   0.00817   0.06111   2.54980
    R8        2.48555   0.03056   0.02981   0.00549   0.03530   2.52084
    R9        2.48621   0.03294   0.04671   0.00578   0.05249   2.53870
   R10        1.86325   0.00468   0.00602  -0.00122   0.00481   1.86805
   R11        1.79305   0.01298   0.02290  -0.00090   0.02200   1.81505
   R12        3.09939  -0.00059   0.06619  -0.04078   0.02579   3.12518
   R13        3.22268   0.00088   0.01758  -0.00232   0.01514   3.23782
   R14        1.79870   0.02134   0.04277  -0.00264   0.04016   1.83886
   R15        1.80763   0.01798   0.03570  -0.00245   0.03282   1.84044
   R16        3.51601   0.00222   0.01629   0.08365   0.10007   3.61607
   R17        3.43775   0.00070   0.02916   0.05205   0.08066   3.51841
   R18        1.82199   0.01553   0.02890  -0.00373   0.02520   1.84719
   R19        1.81890   0.00392   0.00500  -0.00051   0.00449   1.82338
   R20        3.13026   0.00046   0.02901   0.01484   0.04399   3.17425
   R21        3.38585   0.00299   0.02231   0.06335   0.08565   3.47150
   R22        1.80224   0.00831   0.01504  -0.00026   0.01478   1.81702
   R23        1.84445   0.00673   0.01557  -0.00416   0.01120   1.85565
   R24        1.87799   0.00218   0.00028  -0.00430  -0.00386   1.87413
   R25        1.78978   0.01527   0.02693  -0.00056   0.02637   1.81615
   R26        3.26545  -0.00004   0.06030   0.02899   0.08950   3.35495
   R27        1.91570  -0.00600  -0.03446   0.00283  -0.03125   1.88445
   R28        1.85850   0.00437   0.00138  -0.00456  -0.00303   1.85547
    A1        2.23989   0.00170   0.00446  -0.00272   0.00069   2.24058
    A2        2.10522  -0.00564  -0.02908   0.01103  -0.01753   2.08769
    A3        1.93780   0.00395   0.02470  -0.00828   0.01695   1.95475
    A4        2.14895  -0.00387   0.01218  -0.02733  -0.01652   2.13243
    A5        2.08433  -0.00063  -0.03273  -0.01335  -0.04650   2.03784
    A6        1.97692  -0.02150  -0.06518   0.00246  -0.06170   1.91522
    A7        1.99092  -0.01918  -0.04531   0.00108  -0.04350   1.94741
    A8        1.98431  -0.02071  -0.06177   0.00565  -0.05507   1.92925
    A9        1.82946   0.02344   0.06207  -0.00401   0.05873   1.88819
   A10        1.83036   0.02401   0.06046  -0.00257   0.05918   1.88955
   A11        1.83562   0.02265   0.06034  -0.00391   0.05717   1.89279
   A12        1.86426  -0.00051  -0.00098   0.01534   0.01254   1.87680
   A13        1.74829   0.00320   0.00306  -0.00067   0.00261   1.75090
   A14        2.05091  -0.00031  -0.00667   0.06760   0.05971   2.11062
   A15        1.82551  -0.00279  -0.00229   0.03942   0.03710   1.86261
   A16        1.79673   0.00092  -0.00543   0.01142   0.00586   1.80258
   A17        1.82251   0.00107   0.00271   0.00499   0.00765   1.83015
   A18        2.75708  -0.00167   0.00505  -0.01029  -0.00494   2.75215
   A19        2.86001  -0.00279  -0.01123  -0.00039  -0.01247   2.84754
   A20        1.84126  -0.00025   0.00436   0.00418   0.00768   1.84894
   A21        1.76731   0.00310   0.00853   0.03213   0.04063   1.80794
   A22        1.90946  -0.00002   0.00600   0.02709   0.03227   1.94173
   A23        2.83267   0.00045   0.00281   0.00697   0.01019   2.84286
   A24        1.74106  -0.00074  -0.00203  -0.02000  -0.02261   1.71846
   A25        2.05927   0.00177  -0.00305   0.02665   0.02394   2.08321
   A26        1.88295  -0.00287  -0.01132   0.01457   0.00267   1.88562
   A27        2.12496   0.00017   0.00072  -0.00642  -0.00563   2.11933
   A28        1.76494  -0.00022   0.00687  -0.01163  -0.00425   1.76069
   A29        1.86037   0.00112   0.00801  -0.00537   0.00264   1.86301
   A30        1.78967   0.00090   0.00738   0.00950   0.01622   1.80589
   A31        2.19758  -0.00072  -0.00478   0.00603   0.00104   2.19863
   A32        1.61460  -0.00085  -0.00593  -0.05258  -0.05797   1.55663
   A33        1.87985   0.00093   0.00144   0.01001   0.01135   1.89119
   A34        1.72170  -0.00075  -0.00431  -0.01140  -0.01568   1.70602
   A35        2.17821   0.00050   0.00662   0.03228   0.03865   2.21686
   A36        1.96262   0.00079   0.00769   0.04491   0.05081   2.01343
   A37        1.89229   0.00068   0.00996   0.03832   0.04566   1.93795
   A38        1.83302   0.00148   0.00602   0.01515   0.01893   1.85195
   A39        3.23842   0.00304   0.03412  -0.00990   0.02445   3.26287
   A40        2.95132  -0.00054  -0.00674  -0.08023  -0.08614   2.86518
   A41        3.29393  -0.00262   0.00475   0.01835   0.02288   3.31681
   A42        2.93325  -0.00149  -0.00600  -0.03242  -0.03893   2.89432
   A43        3.18099   0.00097   0.00325  -0.00323   0.00063   3.18162
   A44        2.99966   0.00050  -0.00392   0.02403   0.02146   3.02113
   A45        3.20827   0.00152   0.00144   0.00748   0.00860   3.21687
   A46        3.32653   0.00139  -0.00709  -0.01866  -0.02599   3.30054
   A47        2.90113  -0.00110  -0.01274  -0.00909  -0.02197   2.87916
   A48        3.27796   0.00032   0.01025   0.02231   0.03219   3.31016
   A49        2.90060   0.00106  -0.00266   0.00952   0.00755   2.90815
   A50        2.91039   0.00073  -0.00579  -0.02691  -0.03234   2.87805
    D1        0.80083   0.00077   0.01445   0.07155   0.08649   0.88732
    D2       -2.31330   0.00028   0.01030   0.06998   0.08068  -2.23262
    D3        0.43321  -0.00057  -0.03363  -0.10115  -0.13444   0.29876
    D4       -2.73371  -0.00024  -0.03033  -0.09945  -0.12943  -2.86314
    D5        2.13482   0.00024   0.00577  -0.00741  -0.00136   2.13346
    D6        0.04381  -0.00012   0.00184  -0.00477  -0.00293   0.04088
    D7       -2.06110   0.00047  -0.00087  -0.00475  -0.00583  -2.06693
    D8       -0.98369  -0.00017   0.00239  -0.00875  -0.00613  -0.98982
    D9       -3.07470  -0.00053  -0.00153  -0.00611  -0.00770  -3.08240
   D10        1.10357   0.00006  -0.00425  -0.00610  -0.01060   1.09297
   D11       -1.68279   0.00199  -0.00582  -0.00497  -0.00958  -1.69238
   D12        0.08631   0.00078  -0.00938  -0.03354  -0.04270   0.04360
   D13        2.25946   0.00149  -0.00572  -0.05279  -0.05795   2.20151
   D14        0.10677   0.00082   0.02272   0.04111   0.06567   0.17243
   D15       -1.94312  -0.00293  -0.00512  -0.02687  -0.03384  -1.97695
   D16        1.54252   0.00050  -0.00193   0.07107   0.06973   1.61225
   D17       -2.87154   0.00098  -0.00119   0.08298   0.08177  -2.78977
   D18       -0.55409  -0.00019   0.00342  -0.00905  -0.00557  -0.55966
   D19        1.31504   0.00029   0.00417   0.00286   0.00647   1.32151
   D20       -1.49629  -0.00083  -0.01479  -0.08541  -0.10056  -1.59684
   D21        0.49315   0.00138   0.00163  -0.01218  -0.00941   0.48374
   D22        2.82487  -0.00239  -0.01403  -0.12959  -0.14501   2.67986
   D23       -1.46889  -0.00018   0.00239  -0.05637  -0.05386  -1.52274
   D24        0.99707  -0.00080   0.00149   0.00009   0.00147   0.99854
   D25       -0.88468  -0.00120   0.00727  -0.02810  -0.02161  -0.90629
   D26       -1.23096   0.00336   0.00223   0.03310   0.03532  -1.19563
   D27        0.67197   0.00101  -0.00128   0.08152   0.08053   0.75250
   D28        1.06019  -0.00111  -0.00575   0.01745   0.01126   1.07146
   D29       -3.07484   0.00060   0.00021   0.04587   0.04530  -3.02954
   D30       -0.67525  -0.00021  -0.00048   0.04063   0.04025  -0.63500
   D31       -0.70955   0.00202  -0.00370  -0.04930  -0.05306  -0.76261
   D32       -3.05022   0.00113  -0.00057  -0.04254  -0.04265  -3.09286
   D33        1.12549   0.00074   0.00000  -0.06565  -0.06551   1.05998
   D34        1.23859   0.00026   0.01194   0.05089   0.06341   1.30199
   D35       -0.75107  -0.00085   0.00039   0.00728   0.00783  -0.74324
   D36       -0.13119   0.00088  -0.00231   0.00762   0.00547  -0.12572
   D37       -2.51555   0.00003  -0.00288  -0.01758  -0.02050  -2.53605
   D38        1.48747  -0.00019  -0.00939  -0.05021  -0.05852   1.42895
   D39       -2.03064   0.00019  -0.01061  -0.01053  -0.02156  -2.05220
   D40        1.86819  -0.00066  -0.01118  -0.03573  -0.04753   1.82066
   D41       -0.41198  -0.00087  -0.01769  -0.06836  -0.08555  -0.49753
   D42        0.89596  -0.00184   0.00228  -0.02992  -0.02758   0.86838
   D43       -3.08710   0.00007  -0.00345  -0.01695  -0.02029  -3.10738
   D44       -1.03389   0.00143   0.01299  -0.03675  -0.02330  -1.05719
   D45        1.76298   0.00272   0.01218   0.04901   0.06223   1.82522
   D46       -0.26498   0.00081  -0.00038  -0.01937  -0.01947  -0.28445
   D47       -0.02622   0.00188   0.00533   0.04354   0.04886   0.02264
   D48       -2.05419  -0.00003  -0.00723  -0.02483  -0.03284  -2.08703
   D49       -2.09170   0.00104   0.00339   0.03182   0.03532  -2.05637
   D50        2.16352  -0.00087  -0.00917  -0.03656  -0.04638   2.11714
         Item               Value     Threshold  Converged?
 Maximum Force            0.034496     0.000015     NO 
 RMS     Force            0.008476     0.000010     NO 
 Maximum Displacement     0.230164     0.000060     NO 
 RMS     Displacement     0.072667     0.000040     NO 
 Predicted change in Energy=-2.915822D-03
 GradGradGradGradGradGradGradGradGradGradGradGradGradGradGradGradGradGrad

                          Input orientation:                          
 ---------------------------------------------------------------------
 Center     Atomic      Atomic             Coordinates (Angstroms)
 Number     Number       Type             X           Y           Z
 ---------------------------------------------------------------------
      1          6           0       -0.865882    0.718372   -1.347289
      2          8           0       -0.669567    1.757152   -0.732391
      3          8           0       -1.231343   -0.424129   -0.886968
      4          1           0       -1.688088   -0.435045    0.167462
      5          6           0       -0.642962    0.682195   -2.883216
      6          9           0        0.265984   -0.266828   -3.189430
      7          9           0       -0.194168    1.851826   -3.341508
      8          9           0       -1.789256    0.388032   -3.519029
      9          8           0       -2.713447    1.546691    2.752007
     10          1           0       -1.864727    1.504259    3.257049
     11          1           0       -3.428679    1.592436    3.391445
     12          8           0       -0.274455    1.082355    3.735280
     13          1           0       -0.214358    0.112548    3.682822
     14          1           0        0.274127    1.406797    2.998857
     15          8           0        1.285520   -1.109507    0.829060
     16          1           0        1.392459   -0.145791    0.952770
     17          1           0        0.778512   -1.217495    0.015242
     18          8           0        1.067480    1.622827    1.328393
     19          1           0        1.747042    2.293101    1.212389
     20          1           0        0.358816    1.823096    0.678819
     21          8           0       -0.293144   -1.625475    2.886130
     22          1           0        0.392047   -1.582798    2.170413
     23          1           0       -0.196954   -2.462944    3.347697
     24          8           0       -2.264878   -0.605157    1.295444
     25          1           0       -2.537589    0.230640    1.766079
     26          1           0       -1.682960   -1.091498    1.919074
 ---------------------------------------------------------------------
                    Distance matrix (angstroms):
                    1          2          3          4          5
     1  C    0.000000
     2  O    1.222989   0.000000
     3  O    1.284821   2.257758   0.000000
     4  H    2.073853   2.579312   1.149155   0.000000
     5  C    1.552441   2.404639   2.356937   3.412792   0.000000
     6  F    2.375967   3.317949   2.751011   3.887855   1.349294
     7  F    2.390152   2.653762   3.504350   4.446847   1.333973
     8  F    2.382896   3.300536   2.810448   3.778611   1.343420
     9  O    4.572072   4.045093   4.395783   3.414457   6.065477
    10  H    4.776530   4.172289   4.614405   3.652075   6.314377
    11  H    5.457795   4.964460   5.215327   4.187410   6.925326
    12  O    5.129793   4.535587   4.954826   4.126765   6.640815
    13  H    5.108182   4.733502   4.712245   3.850908   6.604624
    14  H    4.545607   3.864650   4.551744   3.906337   5.997074
    15  O    3.564572   3.805027   3.122354   3.120089   4.550850
    16  H    3.337238   3.273058   3.216589   3.192201   4.420779
    17  H    2.882379   3.391816   2.341566   2.592203   3.745727
    18  O    3.422748   2.698556   3.792419   3.629842   4.641988
    19  H    3.982348   3.147921   4.545483   4.509409   5.008106
    20  H    2.612550   1.747408   3.167067   3.090389   3.872120
    21  O    4.872729   4.967651   4.069364   3.279352   6.223590
    22  H    4.387710   4.550666   3.650410   3.107429   5.633881
    23  H    5.710616   5.888947   4.812392   4.055829   6.993933
    24  O    3.270009   3.498234   2.421547   1.278267   4.663592
    25  H    3.567289   3.473053   3.028805   1.928825   5.040780
    26  H    3.822613   4.021447   2.919454   1.870588   5.223942
                    6          7          8          9         10
     6  F    0.000000
     7  F    2.173376   0.000000
     8  F    2.182083   2.172214   0.000000
     9  O    6.889596   6.600818   6.443796   0.000000
    10  H    7.016678   6.815609   6.867815   0.988531   0.000000
    11  H    7.772729   7.474089   7.203676   0.960484   1.572191
    12  O    7.075590   7.118950   7.443232   2.670415   1.713381
    13  H    6.899456   7.236484   7.377184   3.027974   2.200423
    14  H    6.410615   6.373192   6.912183   3.001017   2.156585
    15  O    4.230582   5.324716   5.531975   5.171543   4.759303
    16  H    4.294347   4.994865   5.514096   4.791682   4.317595
    17  H    3.381771   4.651302   4.654269   5.227274   4.990388
    18  O    4.962249   4.842744   5.760482   4.040777   3.511639
    19  H    5.303091   4.970009   6.206529   4.777396   4.224663
    20  H    4.397698   4.058281   4.929051   3.716626   3.419513
    21  O    6.250678   7.133365   6.878853   3.992305   3.521746
    22  H    5.520469   6.520856   6.404062   4.447027   3.975391
    23  H    6.911676   7.960070   7.603645   4.771242   4.304461
    24  O    5.160796   5.641447   4.938804   2.636900   2.908205
    25  H    5.715292   5.848702   5.340144   1.653775   2.073123
    26  H    5.529491   6.209136   5.636778   2.952240   2.925948
                   11         12         13         14         15
    11  H    0.000000
    12  O    3.213649   0.000000
    13  H    3.550610   0.973082   0.000000
    14  H    3.728184   0.973921   1.543213   0.000000
    15  O    6.007494   3.960289   3.447754   3.473143   0.000000
    16  H    5.675557   3.468329   3.178330   2.801369   0.977492
    17  H    6.082345   4.498525   4.025661   4.005406   0.964893
    18  O    4.946974   2.808203   3.076912   1.861862   2.786131
    19  H    5.659267   3.452149   3.834702   2.479210   3.455096
    20  H    4.664404   3.208065   3.504074   2.358613   3.079206
    21  O    4.521269   2.837912   1.913543   3.086937   2.643850
    22  H    5.115758   3.161656   2.351447   3.104498   1.679740
    23  H    5.185756   3.567263   2.597261   3.913886   3.220723
    24  O    3.252241   3.572434   3.227895   3.660072   3.616242
    25  H    2.300075   3.118485   3.014175   3.287679   4.158144
    26  H    3.524048   3.163562   2.591780   3.352253   3.162329
                   16         17         18         19         20
    16  H    0.000000
    17  H    1.550626   0.000000
    18  O    1.837039   3.142499   0.000000
    19  H    2.478169   3.833470   0.961524   0.000000
    20  H    2.240531   3.140330   0.981966   1.559735   0.000000
    21  O    2.961183   3.091423   3.850884   4.724299   4.146072
    22  H    2.132714   2.219812   3.382490   4.216208   3.718342
    23  H    3.692033   3.688894   4.729684   5.564047   5.079560
    24  O    3.701967   3.357991   4.008692   4.949980   3.627728
    25  H    4.030937   4.019833   3.889251   4.787314   3.479542
    26  H    3.359510   3.114370   3.909141   4.870300   3.768546
                   21         22         23         24         25
    21  O    0.000000
    22  H    0.991745   0.000000
    23  H    0.961067   1.583533   0.000000
    24  O    2.731129   2.963208   3.455347   0.000000
    25  H    3.120451   3.469123   3.903266   0.997209   0.000000
    26  H    1.775364   2.147138   2.475892   0.981871   1.581723
                   26
    26  H    0.000000
 Stoichiometry    C2H13F3O8
 Framework group  C1[X(C2H13F3O8)]
 Deg. of freedom    72
 Full point group                 C1      NOp   1
 Largest Abelian subgroup         C1      NOp   1
 Largest concise Abelian subgroup C1      NOp   1
                         Standard orientation:                         
 ---------------------------------------------------------------------
 Center     Atomic      Atomic             Coordinates (Angstroms)
 Number     Number       Type             X           Y           Z
 ---------------------------------------------------------------------
      1          6           0        1.357468    0.348128    0.011946
      2          8           0        0.835438    0.796610    1.022911
      3          8           0        0.795583    0.008542   -1.092469
      4          1           0       -0.266968    0.405868   -1.275974
      5          6           0        2.890137    0.102713   -0.015841
      6          9           0        3.138993   -1.193217   -0.297319
      7          9           0        3.454272    0.389447    1.158475
      8          9           0        3.471341    0.858270   -0.962475
      9          8           0       -2.703236    2.448764   -0.031107
     10          1           0       -3.189211    1.741760    0.459981
     11          1           0       -3.353960    3.079266   -0.349783
     12          8           0       -3.661736    0.208868    1.062173
     13          1           0       -3.688106   -0.395372    0.299882
     14          1           0       -2.887876   -0.076233    1.580229
     15          8           0       -0.909308   -2.401464   -0.075457
     16          1           0       -0.950354   -1.935846    0.783033
     17          1           0       -0.119795   -2.069157   -0.519595
     18          8           0       -1.186430   -0.649521    2.073130
     19          1           0       -0.998927   -0.827851    2.999181
     20          1           0       -0.540008    0.028685    1.779134
     21          8           0       -3.039845   -1.344333   -1.230111
     22          1           0       -2.306554   -1.901794   -0.862577
     23          1           0       -3.566521   -1.888669   -1.821685
     24          8           0       -1.418874    0.812860   -1.652057
     25          1           0       -1.825379    1.526495   -1.086454
     26          1           0       -2.066167    0.074700   -1.666248
 ---------------------------------------------------------------------
 Rotational constants (GHZ):           0.8665921           0.3042920           0.2935334
 Standard basis: 6-31++G(d,p) (6D, 7F)
 There are   325 symmetry adapted cartesian basis functions of A   symmetry.
 There are   325 symmetry adapted basis functions of A   symmetry.
   325 basis functions,   520 primitive gaussians,   325 cartesian basis functions
    58 alpha electrons       58 beta electrons
       nuclear repulsion energy      1012.8212718432 Hartrees.
 NAtoms=   26 NActive=   26 NUniq=   26 SFac= 1.00D+00 NAtFMM=   60 NAOKFM=F Big=F
 Integral buffers will be    131072 words long.
 Raffenetti 2 integral format.
 Two-electron integral symmetry is turned on.
 Nuclear repulsion after empirical dispersion term =     1012.8059623864 Hartrees.
 One-electron integrals computed using PRISM.
 NBasis=   325 RedAO= T EigKep=  3.21D-05  NBF=   325
 NBsUse=   325 1.00D-06 EigRej= -1.00D+00 NBFU=   325
 Lowest energy guess from the checkpoint file:  "/local_scratch/slurm.5787764/Gau-4155219.chk"
 B after Tr=    -0.000000   -0.000000    0.000000
         Rot=    0.997734    0.066882   -0.001498   -0.007215 Ang=   7.72 deg.
 B after Tr=     0.000000   -0.000000    0.000000
         Rot=    0.996608    0.082225   -0.000358   -0.003383 Ang=   9.44 deg.
 Requested convergence on RMS density matrix=1.00D-10 within 128 cycles.
 Requested convergence on MAX density matrix=1.00D-08.
 Requested convergence on             energy=1.00D-08.
 No special actions if energy rises.
 SCF Done:  E(RwB97XD) =  -985.245218882     A.U. after   16 cycles
            NFock= 16  Conv=0.58D-10     -V/T= 2.0083
 Calling FoFJK, ICntrl=      2127 FMM=F ISym2X=0 I1Cent= 0 IOpClX= 0 NMat=1 NMatS=1 NMatT=0.
 ***** Axes restored to original set *****
 -------------------------------------------------------------------
 Center     Atomic                   Forces (Hartrees/Bohr)
 Number     Number              X              Y              Z
 -------------------------------------------------------------------
      1        6           0.000243966    0.002093973    0.001052004
      2        8          -0.000458192   -0.001386439   -0.001154949
      3        8          -0.002698257   -0.000607459    0.005202707
      4        1           0.001458578   -0.000346207   -0.005028387
      5        6           0.000008400   -0.000942482   -0.000515060
      6        9          -0.002558548    0.002781571   -0.000115329
      7        9          -0.000870572   -0.002760517    0.000279382
      8        9           0.003488052    0.000692771    0.000854399
      9        8          -0.000112209   -0.000750718    0.001047752
     10        1          -0.000562006    0.000205925   -0.000245399
     11        1           0.000195901    0.000451505   -0.000817069
     12        8          -0.000443136   -0.000530534   -0.000657119
     13        1           0.000517117    0.001948680    0.000222972
     14        1           0.000562233   -0.001228385    0.001354517
     15        8          -0.000129157    0.000816194    0.000377060
     16        1          -0.000024607   -0.000743088   -0.000712092
     17        1           0.000248009   -0.000313486   -0.000067690
     18        8           0.000101218    0.001090770   -0.000242942
     19        1          -0.000291271   -0.000298367   -0.000080537
     20        1           0.000312771   -0.000004101    0.000066518
     21        8           0.000346564   -0.001573367    0.000151654
     22        1          -0.000211258   -0.000262998    0.000380292
     23        1          -0.000136494    0.000780498   -0.000530334
     24        8           0.001942201    0.001444195    0.000215408
     25        1          -0.000302094   -0.000654927   -0.000569901
     26        1          -0.000627209    0.000096992   -0.000467858
 -------------------------------------------------------------------
 Cartesian Forces:  Max     0.005202707 RMS     0.001315508

 GradGradGradGradGradGradGradGradGradGradGradGradGradGradGradGradGradGrad
 Berny optimization.
 Using GEDIIS/GDIIS optimizer.
 FormGI is forming the generalized inverse of G from B-inverse, IUseBI=4.
 Internal  Forces:  Max     0.006016372 RMS     0.000846301
 Search for a local minimum.
 Step number   5 out of a maximum of  156
 All quantities printed in internal units (Hartrees-Bohrs-Radians)
 Mixed Optimization -- En-DIIS/RFO-DIIS
 Update second derivatives using D2CorX and points    3    5
 DE= -3.11D-03 DEPred=-2.92D-03 R= 1.07D+00
 TightC=F SS=  1.41D+00  RLast= 4.12D-01 DXNew= 8.4853D-01 1.2353D+00
 Trust test= 1.07D+00 RLast= 4.12D-01 DXMaxT set to 8.49D-01
 ITU=  1  0  0  1  0
 Use linear search instead of GDIIS.
     Eigenvalues ---    0.00043   0.00050   0.00100   0.00102   0.00177
     Eigenvalues ---    0.00202   0.00273   0.00339   0.00493   0.00571
     Eigenvalues ---    0.00639   0.00708   0.00739   0.00903   0.01024
     Eigenvalues ---    0.01066   0.01190   0.01249   0.01510   0.01581
     Eigenvalues ---    0.01726   0.01771   0.01787   0.02035   0.02163
     Eigenvalues ---    0.02280   0.02317   0.02502   0.02550   0.02741
     Eigenvalues ---    0.02856   0.03065   0.03170   0.03386   0.03478
     Eigenvalues ---    0.03601   0.03968   0.04697   0.04901   0.05123
     Eigenvalues ---    0.05472   0.05807   0.06147   0.06526   0.06783
     Eigenvalues ---    0.07220   0.11918   0.13932   0.18900   0.20070
     Eigenvalues ---    0.22843   0.23688   0.24038   0.26213   0.38147
     Eigenvalues ---    0.39346   0.40892   0.41409   0.41506   0.43326
     Eigenvalues ---    0.46333   0.46806   0.49003   0.52165   0.52758
     Eigenvalues ---    0.54492   0.55528   0.57654   0.58967   0.59361
     Eigenvalues ---    0.64216   0.90043
 RFO step:  Lambda=-6.46354317D-04 EMin= 4.28793083D-04
 Quartic linear search produced a step of  0.08695.
 Iteration  1 RMS(Cart)=  0.02615245 RMS(Int)=  0.00180335
 Iteration  2 RMS(Cart)=  0.00092524 RMS(Int)=  0.00030956
 Iteration  3 RMS(Cart)=  0.00000264 RMS(Int)=  0.00030955
 Iteration  4 RMS(Cart)=  0.00000000 RMS(Int)=  0.00030955
 Variable       Old X    -DE/DX   Delta X   Delta X   Delta X     New X
                                 (Linear)    (Quad)   (Total)
    R1        2.31111  -0.00183  -0.00152  -0.00123  -0.00282   2.30829
    R2        2.42796   0.00040   0.00005   0.00200   0.00203   2.42999
    R3        2.93369  -0.00048   0.00024  -0.00164  -0.00140   2.93229
    R4        3.30212   0.00009   0.00149   0.01851   0.01987   3.32199
    R5        2.17159  -0.00602   0.00717  -0.04888  -0.04165   2.12994
    R6        2.41558  -0.00091  -0.00570   0.02511   0.01945   2.43503
    R7        2.54980  -0.00365  -0.00145  -0.00230  -0.00375   2.54605
    R8        2.52084  -0.00281  -0.00074  -0.00189  -0.00263   2.51822
    R9        2.53870  -0.00353  -0.00140  -0.00362  -0.00502   2.53368
   R10        1.86805  -0.00018  -0.00035  -0.00240  -0.00268   1.86538
   R11        1.81505  -0.00067  -0.00101  -0.00031  -0.00132   1.81373
   R12        3.12518  -0.00000  -0.00621   0.00103  -0.00515   3.12003
   R13        3.23782   0.00044  -0.00093   0.01906   0.01821   3.25603
   R14        1.83886  -0.00120  -0.00197  -0.00172  -0.00379   1.83507
   R15        1.84044  -0.00068  -0.00170  -0.00106  -0.00307   1.83737
   R16        3.61607   0.00077   0.00662   0.04282   0.04944   3.66551
   R17        3.51841   0.00042   0.00329   0.03412   0.03709   3.55550
   R18        1.84719  -0.00050  -0.00150   0.00005  -0.00132   1.84587
   R19        1.82338  -0.00004  -0.00025  -0.00048  -0.00073   1.82265
   R20        3.17425   0.00006   0.00012   0.01699   0.01740   3.19164
   R21        3.47150   0.00038   0.00460   0.02116   0.02582   3.49733
   R22        1.81702  -0.00040  -0.00064   0.00021  -0.00042   1.81660
   R23        1.85565  -0.00012  -0.00101  -0.00108  -0.00221   1.85344
   R24        1.87413  -0.00039  -0.00037  -0.00265  -0.00275   1.87137
   R25        1.81615  -0.00095  -0.00115  -0.00006  -0.00121   1.81494
   R26        3.35495   0.00030   0.00008   0.01452   0.01464   3.36960
   R27        1.88445  -0.00075   0.00168  -0.00600  -0.00430   1.88015
   R28        1.85547  -0.00039  -0.00044  -0.00246  -0.00288   1.85259
    A1        2.24058   0.00053  -0.00051   0.00102   0.00028   2.24086
    A2        2.08769  -0.00020   0.00219  -0.00056   0.00174   2.08943
    A3        1.95475  -0.00033  -0.00168  -0.00053  -0.00209   1.95266
    A4        2.13243  -0.00025  -0.00299   0.00638   0.00328   2.13571
    A5        2.03784  -0.00019   0.00014  -0.01059  -0.01077   2.02707
    A6        1.91522   0.00125   0.00295  -0.00303  -0.00012   1.91510
    A7        1.94741   0.00078   0.00200  -0.00332  -0.00135   1.94606
    A8        1.92925   0.00121   0.00310   0.00115   0.00420   1.93344
    A9        1.88819  -0.00112  -0.00282   0.00163  -0.00122   1.88697
   A10        1.88955  -0.00125  -0.00257   0.00142  -0.00121   1.88834
   A11        1.89279  -0.00101  -0.00273   0.00235  -0.00042   1.89237
   A12        1.87680   0.00013   0.00122   0.00631   0.00653   1.88334
   A13        1.75090   0.00012  -0.00016   0.00395   0.00349   1.75438
   A14        2.11062   0.00020   0.00604   0.03184   0.03730   2.14792
   A15        1.86261  -0.00003   0.00352   0.01487   0.01863   1.88124
   A16        1.80258  -0.00010   0.00120   0.00951   0.01139   1.81398
   A17        1.83015   0.00008   0.00032  -0.00146  -0.00239   1.82776
   A18        2.75215   0.00013  -0.00107  -0.00936  -0.01099   2.74116
   A19        2.84754  -0.00023   0.00035  -0.02350  -0.02424   2.82330
   A20        1.84894   0.00014   0.00011   0.00342   0.00337   1.85231
   A21        1.80794  -0.00003   0.00244   0.01015   0.01256   1.82049
   A22        1.94173   0.00006   0.00204   0.01005   0.01187   1.95360
   A23        2.84286   0.00003   0.00053   0.00602   0.00615   2.84901
   A24        1.71846   0.00006  -0.00171  -0.00089  -0.00345   1.71500
   A25        2.08321   0.00024   0.00247   0.01600   0.01875   2.10196
   A26        1.88562  -0.00045   0.00168  -0.00064   0.00123   1.88685
   A27        2.11933  -0.00017  -0.00058  -0.00931  -0.00966   2.10967
   A28        1.76069   0.00009  -0.00125  -0.00561  -0.00673   1.75397
   A29        1.86301   0.00014  -0.00079  -0.00221  -0.00322   1.85979
   A30        1.80589   0.00012   0.00047   0.00086   0.00115   1.80704
   A31        2.19863  -0.00001   0.00070   0.00473   0.00533   2.20395
   A32        1.55663  -0.00010  -0.00428  -0.00783  -0.01193   1.54470
   A33        1.89119  -0.00006   0.00080   0.00134   0.00226   1.89346
   A34        1.70602  -0.00008  -0.00081  -0.00291  -0.00376   1.70226
   A35        2.21686   0.00013   0.00251   0.00194   0.00437   2.22123
   A36        2.01343   0.00020   0.00344   0.01175   0.01442   2.02786
   A37        1.93795   0.00031   0.00270   0.01884   0.02138   1.95934
   A38        1.85195   0.00024   0.00088   0.00630   0.00677   1.85873
   A39        3.26287   0.00006  -0.00223  -0.01012  -0.01230   3.25057
   A40        2.86518  -0.00004  -0.00663  -0.01632  -0.02216   2.84302
   A41        3.31681  -0.00044   0.00138   0.01256   0.01422   3.33103
   A42        2.89432  -0.00025  -0.00262  -0.00814  -0.01110   2.88322
   A43        3.18162   0.00024  -0.00036  -0.00845  -0.00894   3.17268
   A44        3.02113  -0.00008   0.00237   0.00845   0.01109   3.03222
   A45        3.21687  -0.00018   0.00056  -0.00764  -0.00744   3.20943
   A46        3.30054   0.00016  -0.00135  -0.00675  -0.00790   3.29263
   A47        2.87916  -0.00012  -0.00028  -0.00023  -0.00043   2.87873
   A48        3.31016   0.00007   0.00149   0.00578   0.00737   3.31753
   A49        2.90815  -0.00011   0.00100  -0.00231  -0.00148   2.90667
   A50        2.87805   0.00003  -0.00207  -0.00063  -0.00241   2.87564
    D1        0.88732   0.00032   0.00567   0.02471   0.03059   0.91790
    D2       -2.23262   0.00041   0.00570   0.02878   0.03458  -2.19803
    D3        0.29876   0.00007  -0.00740  -0.03338  -0.04088   0.25788
    D4       -2.86314  -0.00002  -0.00738  -0.03720  -0.04458  -2.90772
    D5        2.13346  -0.00008  -0.00085  -0.02225  -0.02308   2.11038
    D6        0.04088  -0.00001  -0.00049  -0.02016  -0.02061   0.02027
    D7       -2.06693  -0.00009  -0.00040  -0.02170  -0.02204  -2.08897
    D8       -0.98982  -0.00001  -0.00084  -0.01883  -0.01972  -1.00954
    D9       -3.08240   0.00006  -0.00047  -0.01674  -0.01725  -3.09965
   D10        1.09297  -0.00002  -0.00038  -0.01827  -0.01868   1.07429
   D11       -1.69238   0.00018  -0.00009  -0.01085  -0.01026  -1.70264
   D12        0.04360   0.00022  -0.00251  -0.01485  -0.01771   0.02589
   D13        2.20151   0.00016  -0.00431  -0.03054  -0.03458   2.16694
   D14        0.17243   0.00037   0.00281   0.03965   0.04230   0.21473
   D15       -1.97695  -0.00035  -0.00229   0.00980   0.00703  -1.96992
   D16        1.61225   0.00014   0.00631   0.05747   0.06430   1.67655
   D17       -2.78977   0.00019   0.00726   0.06132   0.06826  -2.72150
   D18       -0.55966  -0.00015  -0.00092   0.01324   0.01248  -0.54718
   D19        1.32151  -0.00010   0.00003   0.01709   0.01644   1.33795
   D20       -1.59684  -0.00040  -0.00686  -0.04991  -0.05690  -1.65374
   D21        0.48374   0.00022  -0.00103  -0.01751  -0.01835   0.46539
   D22        2.67986  -0.00071  -0.01082  -0.07604  -0.08736   2.59250
   D23       -1.52274  -0.00009  -0.00499  -0.04364  -0.04880  -1.57155
   D24        0.99854  -0.00009  -0.00006  -0.03063  -0.03062   0.96793
   D25       -0.90629   0.00000  -0.00281  -0.04634  -0.04963  -0.95592
   D26       -1.19563   0.00018   0.00279   0.09522   0.09787  -1.09776
   D27        0.75250   0.00014   0.00716   0.11459   0.12184   0.87434
   D28        1.07146   0.00004   0.00171   0.02532   0.02672   1.09818
   D29       -3.02954   0.00006   0.00391   0.03200   0.03561  -2.99394
   D30       -0.63500   0.00014   0.00356   0.03018   0.03343  -0.60157
   D31       -0.76261  -0.00011  -0.00414  -0.09718  -0.10114  -0.86375
   D32       -3.09286  -0.00011  -0.00364  -0.09549  -0.09866   3.09166
   D33        1.05998  -0.00010  -0.00570  -0.10370  -0.10939   0.95059
   D34        1.30199   0.00027   0.00399   0.06675   0.07091   1.37290
   D35       -0.74324   0.00015   0.00063   0.04954   0.05036  -0.69289
   D36       -0.12572   0.00006   0.00077  -0.01390  -0.01318  -0.13890
   D37       -2.53605  -0.00004  -0.00141  -0.02401  -0.02552  -2.56157
   D38        1.42895  -0.00007  -0.00389  -0.02295  -0.02665   1.40230
   D39       -2.05220  -0.00007  -0.00052  -0.02395  -0.02455  -2.07675
   D40        1.82066  -0.00018  -0.00271  -0.03405  -0.03689   1.78377
   D41       -0.49753  -0.00020  -0.00518  -0.03299  -0.03803  -0.53556
   D42        0.86838  -0.00017  -0.00269  -0.03800  -0.04047   0.82791
   D43       -3.10738   0.00010  -0.00132  -0.02358  -0.02498  -3.13236
   D44       -1.05719   0.00027  -0.00368  -0.03582  -0.03935  -1.09654
   D45        1.82522   0.00031   0.00386   0.02348   0.02749   1.85271
   D46       -0.28445  -0.00016  -0.00164  -0.00337  -0.00514  -0.28959
   D47        0.02264   0.00020   0.00357   0.02265   0.02640   0.04904
   D48       -2.08703  -0.00028  -0.00193  -0.00420  -0.00623  -2.09325
   D49       -2.05637   0.00024   0.00264   0.02475   0.02749  -2.02888
   D50        2.11714  -0.00023  -0.00286  -0.00210  -0.00514   2.11201
         Item               Value     Threshold  Converged?
 Maximum Force            0.006016     0.000015     NO 
 RMS     Force            0.000846     0.000010     NO 
 Maximum Displacement     0.134167     0.000060     NO 
 RMS     Displacement     0.026310     0.000040     NO 
 Predicted change in Energy=-3.743081D-04
 GradGradGradGradGradGradGradGradGradGradGradGradGradGradGradGradGradGrad

                          Input orientation:                          
 ---------------------------------------------------------------------
 Center     Atomic      Atomic             Coordinates (Angstroms)
 Number     Number       Type             X           Y           Z
 ---------------------------------------------------------------------
      1          6           0       -0.892913    0.715874   -1.344712
      2          8           0       -0.710209    1.750596   -0.721796
      3          8           0       -1.264440   -0.430845   -0.896906
      4          1           0       -1.692040   -0.441973    0.145888
      5          6           0       -0.637938    0.684092   -2.874992
      6          9           0        0.296959   -0.242924   -3.161100
      7          9           0       -0.204068    1.861948   -3.322420
      8          9           0       -1.759343    0.366061   -3.537530
      9          8           0       -2.701398    1.558132    2.739267
     10          1           0       -1.867852    1.508180    3.265670
     11          1           0       -3.431984    1.663434    3.352732
     12          8           0       -0.272674    1.075032    3.752063
     13          1           0       -0.200100    0.107881    3.703623
     14          1           0        0.289350    1.401533    3.028954
     15          8           0        1.282379   -1.111286    0.820409
     16          1           0        1.379771   -0.146232    0.935791
     17          1           0        0.786125   -1.234639    0.002616
     18          8           0        1.055112    1.633484    1.326070
     19          1           0        1.731757    2.301215    1.183292
     20          1           0        0.333181    1.826846    0.690937
     21          8           0       -0.281067   -1.650945    2.889728
     22          1           0        0.401550   -1.606624    2.173670
     23          1           0       -0.191342   -2.492178    3.344367
     24          8           0       -2.244824   -0.597231    1.299453
     25          1           0       -2.524260    0.234801    1.767990
     26          1           0       -1.670203   -1.088571    1.923533
 ---------------------------------------------------------------------
                    Distance matrix (angstroms):
                    1          2          3          4          5
     1  C    0.000000
     2  O    1.221497   0.000000
     3  O    1.285895   2.257547   0.000000
     4  H    2.049659   2.554256   1.127114   0.000000
     5  C    1.551702   2.403936   2.355507   3.391883   0.000000
     6  F    2.373680   3.307373   2.756783   3.864182   1.347312
     7  F    2.387326   2.651759   3.502057   4.421682   1.332584
     8  F    2.383595   3.308471   2.802300   3.771607   1.340765
     9  O    4.545206   3.997603   4.386643   3.427075   6.044975
    10  H    4.778481   4.159181   4.631519   3.683347   6.316608
    11  H    5.423166   4.900759   5.209960   4.212362   6.895676
    12  O    5.146922   4.545683   4.986399   4.161779   6.648617
    13  H    5.131797   4.747953   4.752675   3.896884   6.618300
    14  H    4.582229   3.897318   4.602635   3.954300   6.019233
    15  O    3.571857   3.813026   3.146182   3.122520   4.535084
    16  H    3.333019   3.273158   3.229805   3.185504   4.391202
    17  H    2.904989   3.416930   2.379085   2.605792   3.740336
    18  O    3.430727   2.706257   3.818822   3.639670   4.627817
    19  H    3.974042   3.145750   4.557256   4.508179   4.969931
    20  H    2.623248   1.757922   3.189170   3.089682   3.868438
    21  O    4.889445   4.979733   4.098081   3.313777   6.229908
    22  H    4.410062   4.570630   3.685976   3.138700   5.640648
    23  H    5.724619   5.899494   4.836221   4.084814   6.997754
    24  O    3.247078   3.457279   2.410981   1.288560   4.652941
    25  H    3.547060   3.433285   3.021904   1.944692   5.031635
    26  H    3.813349   3.997527   2.924402   1.891716   5.218596
                    6          7          8          9         10
     6  F    0.000000
     7  F    2.169686   0.000000
     8  F    2.177370   2.168601   0.000000
     9  O    6.859175   6.563004   6.458072   0.000000
    10  H    7.004009   6.804136   6.899257   0.987114   0.000000
    11  H    7.743980   7.417312   7.208094   0.959783   1.574228
    12  O    7.060687   7.118445   7.473352   2.675414   1.723017
    13  H    6.891630   7.241689   7.411627   3.047901   2.221269
    14  H    6.404769   6.387128   6.956153   3.008822   2.172769
    15  O    4.192555   5.311561   5.516001   5.165103   4.771254
    16  H    4.238673   4.967263   5.488815   4.776329   4.325791
    17  H    3.351399   4.650290   4.644813   5.239432   5.021372
    18  O    4.922438   4.821431   5.760393   4.014246   3.510195
    19  H    5.234982   4.923598   6.182133   4.756689   4.233484
    20  H    4.373037   4.049310   4.938875   3.671039   3.402255
    21  O    6.239323   7.137025   6.896613   4.022290   3.555177
    22  H    5.507303   6.527233   6.417068   4.468095   4.005578
    23  H    6.900629   7.962702   7.615029   4.803284   4.338172
    24  O    5.146137   5.619071   4.955808   2.631941   2.905318
    25  H    5.699423   5.826077   5.361984   1.651049   2.072537
    26  H    5.517095   6.194767   5.652178   2.955304   2.929763
                   11         12         13         14         15
    11  H    0.000000
    12  O    3.238352   0.000000
    13  H    3.603879   0.971079   0.000000
    14  H    3.744563   0.972296   1.538920   0.000000
    15  O    6.028014   3.974011   3.463674   3.489704   0.000000
    16  H    5.680623   3.486179   3.197101   2.822397   0.976794
    17  H    6.116744   4.529237   4.058627   4.044120   0.964505
    18  O    4.923646   2.821404   3.091242   1.881490   2.800197
    19  H    5.637150   3.481357   3.859385   2.509270   3.461039
    20  H    4.613927   3.209793   3.509345   2.376791   3.090365
    21  O    4.596494   2.859133   1.939704   3.108437   2.649090
    22  H    5.174887   3.183894   2.375346   3.129394   1.688945
    23  H    5.269814   3.591352   2.624776   3.935928   3.232504
    24  O    3.276570   3.563865   3.233901   3.661730   3.596512
    25  H    2.318699   3.116435   3.027293   3.296618   4.147332
    26  H    3.566513   3.158763   2.600274   3.355953   3.152006
                   16         17         18         19         20
    16  H    0.000000
    17  H    1.551729   0.000000
    18  O    1.850705   3.170176   0.000000
    19  H    2.484985   3.845840   0.961301   0.000000
    20  H    2.246851   3.170431   0.980799   1.556745   0.000000
    21  O    2.973283   3.106063   3.875290   4.752153   4.160169
    22  H    2.149885   2.236012   3.412311   4.245174   3.740573
    23  H    3.711211   3.701911   4.759018   5.598675   5.096055
    24  O    3.670604   3.357786   3.983262   4.922162   3.590619
    25  H    4.009887   4.029199   3.868269   4.767139   3.443779
    26  H    3.341553   3.121668   3.897934   4.859212   3.745997
                   21         22         23         24         25
    21  O    0.000000
    22  H    0.990288   0.000000
    23  H    0.960427   1.583116   0.000000
    24  O    2.737814   2.964191   3.462555   0.000000
    25  H    3.137872   3.480774   3.919679   0.994931   0.000000
    26  H    1.783114   2.150142   2.485138   0.980347   1.582694
                   26
    26  H    0.000000
 Stoichiometry    C2H13F3O8
 Framework group  C1[X(C2H13F3O8)]
 Deg. of freedom    72
 Full point group                 C1      NOp   1
 Largest Abelian subgroup         C1      NOp   1
 Largest concise Abelian subgroup C1      NOp   1
                         Standard orientation:                         
 ---------------------------------------------------------------------
 Center     Atomic      Atomic             Coordinates (Angstroms)
 Number     Number       Type             X           Y           Z
 ---------------------------------------------------------------------
      1          6           0        1.357069    0.366593   -0.022354
      2          8           0        0.827098    0.870464    0.956063
      3          8           0        0.806586   -0.020943   -1.117941
      4          1           0       -0.243212    0.345264   -1.302880
      5          6           0        2.884903    0.095567   -0.015473
      6          9           0        3.114447   -1.218854   -0.202168
      7          9           0        3.439066    0.452564    1.142645
      8          9           0        3.492198    0.770821   -1.001818
      9          8           0       -2.683558    2.445292   -0.128389
     10          1           0       -3.192662    1.770468    0.381337
     11          1           0       -3.303011    3.108828   -0.440131
     12          8           0       -3.676070    0.257113    1.048315
     13          1           0       -3.706809   -0.389735    0.324687
     14          1           0       -2.915300   -0.013812    1.589783
     15          8           0       -0.901500   -2.400018    0.031366
     16          1           0       -0.933653   -1.887160    0.862070
     17          1           0       -0.108676   -2.107563   -0.433576
     18          8           0       -1.181565   -0.535481    2.101672
     19          1           0       -0.967793   -0.671286    3.029012
     20          1           0       -0.549566    0.134407    1.764337
     21          8           0       -3.044614   -1.420506   -1.179128
     22          1           0       -2.311593   -1.958368   -0.786631
     23          1           0       -3.565633   -1.988217   -1.752420
     24          8           0       -1.418316    0.726803   -1.668866
     25          1           0       -1.822204    1.469255   -1.143959
     26          1           0       -2.067609   -0.007612   -1.657339
 ---------------------------------------------------------------------
 Rotational constants (GHZ):           0.8661439           0.3048983           0.2937813
 Standard basis: 6-31++G(d,p) (6D, 7F)
 There are   325 symmetry adapted cartesian basis functions of A   symmetry.
 There are   325 symmetry adapted basis functions of A   symmetry.
   325 basis functions,   520 primitive gaussians,   325 cartesian basis functions
    58 alpha electrons       58 beta electrons
       nuclear repulsion energy      1013.0028641783 Hartrees.
 NAtoms=   26 NActive=   26 NUniq=   26 SFac= 1.00D+00 NAtFMM=   60 NAOKFM=F Big=F
 Integral buffers will be    131072 words long.
 Raffenetti 2 integral format.
 Two-electron integral symmetry is turned on.
 Nuclear repulsion after empirical dispersion term =     1012.9875931742 Hartrees.
 One-electron integrals computed using PRISM.
 NBasis=   325 RedAO= T EigKep=  3.30D-05  NBF=   325
 NBsUse=   325 1.00D-06 EigRej= -1.00D+00 NBFU=   325
 Initial guess from the checkpoint file:  "/local_scratch/slurm.5787764/Gau-4155219.chk"
 B after Tr=    -0.000000    0.000000   -0.000000
         Rot=    0.999695    0.024698    0.000556    0.000721 Ang=   2.83 deg.
 ExpMin= 3.60D-02 ExpMax= 7.00D+03 ExpMxC= 1.05D+03 IAcc=3 IRadAn=         5 AccDes= 0.00D+00
 Harris functional with IExCor= 4639 and IRadAn=       5 diagonalized for initial guess.
 HarFok:  IExCor= 4639 AccDes= 0.00D+00 IRadAn=         5 IDoV= 1 UseB2=F ITyADJ=14
 ICtDFT=  3500011 ScaDFX=  1.000000  1.000000  1.000000  1.000000
 FoFCou: FMM=F IPFlag=           0 FMFlag=      100000 FMFlg1=           0
         NFxFlg=           0 DoJE=T BraDBF=F KetDBF=T FulRan=T
         wScrn=  0.000000 ICntrl=       500 IOpCl=  0 I1Cent=   200000004 NGrid=           0
         NMat0=    1 NMatS0=      1 NMatT0=    0 NMatD0=    1 NMtDS0=    0 NMtDT0=    0
 Petite list used in FoFCou.
 Requested convergence on RMS density matrix=1.00D-10 within 128 cycles.
 Requested convergence on MAX density matrix=1.00D-08.
 Requested convergence on             energy=1.00D-08.
 No special actions if energy rises.
 SCF Done:  E(RwB97XD) =  -985.245705842     A.U. after   16 cycles
            NFock= 16  Conv=0.33D-10     -V/T= 2.0083
 Calling FoFJK, ICntrl=      2127 FMM=F ISym2X=0 I1Cent= 0 IOpClX= 0 NMat=1 NMatS=1 NMatT=0.
 ***** Axes restored to original set *****
 -------------------------------------------------------------------
 Center     Atomic                   Forces (Hartrees/Bohr)
 Number     Number              X              Y              Z
 -------------------------------------------------------------------
      1        6           0.000188990    0.001160362    0.000470502
      2        8          -0.000231078   -0.000601813   -0.000585254
      3        8          -0.000979491   -0.000569267    0.001584871
      4        1           0.001366052    0.000249540   -0.003779203
      5        6           0.000023932   -0.000300006   -0.000033239
      6        9          -0.001029532    0.001094840   -0.000165287
      7        9          -0.000349084   -0.001168820   -0.000032174
      8        9           0.001421107    0.000270851    0.000279498
      9        8           0.000004595    0.000065877    0.000935922
     10        1          -0.000141461    0.000138268   -0.000335009
     11        1          -0.000008430    0.000134516   -0.000378223
     12        8          -0.000265660    0.000140711    0.000199232
     13        1          -0.000032480    0.000130645    0.000143045
     14        1           0.000539296   -0.000380854    0.000137555
     15        8           0.000122831    0.000547414    0.000118282
     16        1          -0.000165625   -0.000345419   -0.000402790
     17        1           0.000217011   -0.000167660    0.000018196
     18        8           0.000217337    0.000345073   -0.000197040
     19        1          -0.000102782   -0.000145351    0.000066585
     20        1          -0.000003846    0.000082363    0.000157397
     21        8           0.000299730   -0.000476543    0.000249886
     22        1          -0.000335945   -0.000159256    0.000322871
     23        1           0.000022735    0.000296789   -0.000337500
     24        8          -0.000207428   -0.000140296    0.002203244
     25        1          -0.000255483   -0.000327661   -0.000352257
     26        1          -0.000315294    0.000125698   -0.000289112
 -------------------------------------------------------------------
 Cartesian Forces:  Max     0.003779203 RMS     0.000692863

 GradGradGradGradGradGradGradGradGradGradGradGradGradGradGradGradGradGrad
 Berny optimization.
 Using GEDIIS/GDIIS optimizer.
 FormGI is forming the generalized inverse of G from B-inverse, IUseBI=4.
 Internal  Forces:  Max     0.002113488 RMS     0.000372465
 Search for a local minimum.
 Step number   6 out of a maximum of  156
 All quantities printed in internal units (Hartrees-Bohrs-Radians)
 Mixed Optimization -- En-DIIS/RFO-DIIS
 Swapping is turned off.
 Update second derivatives using D2CorX and points    5    6
 DE= -4.87D-04 DEPred=-3.74D-04 R= 1.30D+00
 TightC=F SS=  1.41D+00  RLast= 3.60D-01 DXNew= 1.4270D+00 1.0814D+00
 Trust test= 1.30D+00 RLast= 3.60D-01 DXMaxT set to 1.08D+00
 ITU=  1  1  0  0  1  0
     Eigenvalues ---    0.00044   0.00050   0.00099   0.00103   0.00174
     Eigenvalues ---    0.00204   0.00271   0.00338   0.00489   0.00568
     Eigenvalues ---    0.00630   0.00709   0.00734   0.00826   0.00922
     Eigenvalues ---    0.01060   0.01158   0.01247   0.01397   0.01564
     Eigenvalues ---    0.01630   0.01736   0.01780   0.01981   0.02151
     Eigenvalues ---    0.02261   0.02297   0.02502   0.02530   0.02727
     Eigenvalues ---    0.02855   0.03064   0.03163   0.03393   0.03475
     Eigenvalues ---    0.03612   0.03946   0.04673   0.04845   0.05114
     Eigenvalues ---    0.05449   0.05824   0.06137   0.06504   0.06756
     Eigenvalues ---    0.07172   0.11918   0.13934   0.18922   0.20074
     Eigenvalues ---    0.22844   0.23798   0.25742   0.26170   0.38179
     Eigenvalues ---    0.39568   0.40874   0.41384   0.41540   0.43315
     Eigenvalues ---    0.46358   0.46941   0.49001   0.52153   0.52801
     Eigenvalues ---    0.54367   0.55477   0.57657   0.58873   0.59257
     Eigenvalues ---    0.61092   0.89691
 En-DIIS/RFO-DIIS/Sim-DIIS IScMMF=       -3 using points:     6    5
 RFO step:  Lambda=-4.98950468D-04.
 DidBck=F Rises=F RFO-DIIS coefs:    2.26876   -1.26876
 Iteration  1 RMS(Cart)=  0.03962438 RMS(Int)=  0.00282088
 Iteration  2 RMS(Cart)=  0.00161069 RMS(Int)=  0.00083772
 Iteration  3 RMS(Cart)=  0.00000943 RMS(Int)=  0.00083768
 Iteration  4 RMS(Cart)=  0.00000001 RMS(Int)=  0.00083768
 Variable       Old X    -DE/DX   Delta X   Delta X   Delta X     New X
                                 (Linear)    (Quad)   (Total)
    R1        2.30829  -0.00069  -0.00358   0.00056  -0.00312   2.30518
    R2        2.42999   0.00043   0.00257   0.00392   0.00655   2.43654
    R3        2.93229  -0.00003  -0.00177   0.00033  -0.00144   2.93085
    R4        3.32199   0.00029   0.02521   0.01306   0.03800   3.36000
    R5        2.12994  -0.00189  -0.05285  -0.02115  -0.07382   2.05612
    R6        2.43503   0.00211   0.02468   0.06266   0.08752   2.52255
    R7        2.54605  -0.00143  -0.00475   0.00344  -0.00131   2.54474
    R8        2.51822  -0.00114  -0.00333   0.00118  -0.00215   2.51607
    R9        2.53368  -0.00139  -0.00637   0.00209  -0.00428   2.52940
   R10        1.86538  -0.00014  -0.00340  -0.00026  -0.00351   1.86186
   R11        1.81373  -0.00022  -0.00168   0.00111  -0.00057   1.81315
   R12        3.12003   0.00042  -0.00653   0.02612   0.01960   3.13963
   R13        3.25603   0.00016   0.02310   0.00080   0.02408   3.28011
   R14        1.83507  -0.00003  -0.00480   0.00349  -0.00151   1.83356
   R15        1.83737   0.00028  -0.00390   0.00309  -0.00173   1.83564
   R16        3.66551   0.00016   0.06272  -0.00097   0.06176   3.72727
   R17        3.55550   0.00022   0.04706   0.00230   0.04843   3.60393
   R18        1.84587  -0.00030  -0.00167   0.00075  -0.00058   1.84529
   R19        1.82265  -0.00011  -0.00093  -0.00028  -0.00121   1.82144
   R20        3.19164   0.00028   0.02207   0.00696   0.02981   3.22146
   R21        3.49733   0.00011   0.03277  -0.00345   0.02947   3.52680
   R22        1.81660  -0.00018  -0.00053   0.00071   0.00017   1.81677
   R23        1.85344   0.00019  -0.00280   0.00078  -0.00219   1.85125
   R24        1.87137  -0.00021  -0.00349  -0.00106  -0.00383   1.86755
   R25        1.81494  -0.00042  -0.00154   0.00138  -0.00015   1.81479
   R26        3.36960   0.00027   0.01858   0.00786   0.02644   3.39604
   R27        1.88015   0.00003  -0.00546  -0.00292  -0.00840   1.87175
   R28        1.85259  -0.00017  -0.00365  -0.00053  -0.00422   1.84837
    A1        2.24086   0.00022   0.00035   0.00133   0.00124   2.24210
    A2        2.08943  -0.00000   0.00221   0.00024   0.00266   2.09209
    A3        1.95266  -0.00022  -0.00265  -0.00162  -0.00406   1.94859
    A4        2.13571  -0.00002   0.00416   0.00106   0.00522   2.14093
    A5        2.02707  -0.00020  -0.01366  -0.00355  -0.01778   2.00929
    A6        1.91510   0.00059  -0.00015  -0.00460  -0.00476   1.91033
    A7        1.94606   0.00053  -0.00171  -0.00113  -0.00285   1.94322
    A8        1.93344   0.00059   0.00532  -0.00185   0.00348   1.93692
    A9        1.88697  -0.00059  -0.00155   0.00285   0.00129   1.88826
   A10        1.88834  -0.00064  -0.00154   0.00232   0.00078   1.88912
   A11        1.89237  -0.00055  -0.00053   0.00270   0.00217   1.89454
   A12        1.88334   0.00016   0.00829   0.00147   0.00718   1.89051
   A13        1.75438   0.00002   0.00442   0.00445   0.00792   1.76230
   A14        2.14792   0.00003   0.04733  -0.00182   0.04432   2.19224
   A15        1.88124   0.00002   0.02364  -0.00425   0.02041   1.90165
   A16        1.81398   0.00000   0.01445  -0.00888   0.00703   1.82100
   A17        1.82776  -0.00004  -0.00303   0.00250  -0.00408   1.82368
   A18        2.74116   0.00001  -0.01394  -0.00395  -0.01949   2.72167
   A19        2.82330  -0.00004  -0.03076   0.00878  -0.02524   2.79806
   A20        1.85231  -0.00000   0.00428  -0.00105   0.00283   1.85514
   A21        1.82049   0.00008   0.01593   0.00131   0.01683   1.83732
   A22        1.95360   0.00006   0.01506   0.00295   0.01754   1.97114
   A23        2.84901   0.00005   0.00780   0.00175   0.00818   2.85719
   A24        1.71500  -0.00005  -0.00438  -0.00712  -0.01399   1.70101
   A25        2.10196  -0.00003   0.02379  -0.01143   0.01317   2.11513
   A26        1.88685  -0.00002   0.00156   0.01307   0.01499   1.90184
   A27        2.10967  -0.00002  -0.01226   0.00277  -0.00872   2.10095
   A28        1.75397   0.00010  -0.00853   0.00594  -0.00205   1.75192
   A29        1.85979   0.00004  -0.00409   0.00118  -0.00342   1.85637
   A30        1.80704   0.00001   0.00145  -0.00465  -0.00371   1.80332
   A31        2.20395  -0.00000   0.00676   0.00316   0.00975   2.21370
   A32        1.54470   0.00005  -0.01514   0.00765  -0.00708   1.53762
   A33        1.89346  -0.00006   0.00287  -0.00299   0.00028   1.89373
   A34        1.70226   0.00000  -0.00477  -0.00229  -0.00721   1.69505
   A35        2.22123   0.00001   0.00554  -0.00208   0.00327   2.22450
   A36        2.02786   0.00005   0.01830   0.00421   0.02074   2.04860
   A37        1.95934   0.00009   0.02713  -0.00183   0.02504   1.98438
   A38        1.85873   0.00009   0.00859  -0.00191   0.00571   1.86444
   A39        3.25057  -0.00013  -0.01560   0.00385  -0.01159   3.23898
   A40        2.84302   0.00013  -0.02812   0.00328  -0.02292   2.82010
   A41        3.33103   0.00001   0.01804   0.01576   0.03451   3.36554
   A42        2.88322   0.00008  -0.01408   0.01054  -0.00441   2.87882
   A43        3.17268  -0.00000  -0.01135   0.00295  -0.00891   3.16377
   A44        3.03222  -0.00010   0.01407  -0.00496   0.00973   3.04195
   A45        3.20943   0.00009  -0.00944   0.00801  -0.00239   3.20704
   A46        3.29263   0.00011  -0.01003   0.00254  -0.00714   3.28550
   A47        2.87873  -0.00002  -0.00054  -0.00269  -0.00269   2.87603
   A48        3.31753   0.00008   0.00936  -0.00146   0.00840   3.32593
   A49        2.90667  -0.00014  -0.00188  -0.00707  -0.00938   2.89730
   A50        2.87564   0.00003  -0.00306  -0.00512  -0.00768   2.86797
    D1        0.91790   0.00000   0.03881  -0.03100   0.00860   0.92650
    D2       -2.19803   0.00008   0.04388  -0.02819   0.01620  -2.18184
    D3        0.25788  -0.00002  -0.05187   0.01346  -0.03852   0.21936
    D4       -2.90772  -0.00009  -0.05657   0.01084  -0.04553  -2.95325
    D5        2.11038  -0.00005  -0.02928  -0.02850  -0.05765   2.05274
    D6        0.02027  -0.00005  -0.02615  -0.02831  -0.05434  -0.03407
    D7       -2.08897  -0.00010  -0.02796  -0.02972  -0.05755  -2.14652
    D8       -1.00954   0.00001  -0.02502  -0.02616  -0.05131  -1.06085
    D9       -3.09965   0.00001  -0.02189  -0.02597  -0.04800   3.13553
   D10        1.07429  -0.00004  -0.02370  -0.02738  -0.05121   1.02309
   D11       -1.70264  -0.00003  -0.01302   0.02084   0.00994  -1.69270
   D12        0.02589  -0.00005  -0.02247   0.01522  -0.00826   0.01763
   D13        2.16694  -0.00002  -0.04387   0.01817  -0.02494   2.14200
   D14        0.21473   0.00020   0.05366  -0.01829   0.03506   0.24979
   D15       -1.96992   0.00005   0.00892  -0.01798  -0.01036  -1.98029
   D16        1.67655   0.00006   0.08158  -0.01003   0.07293   1.74949
   D17       -2.72150   0.00004   0.08661  -0.01103   0.07434  -2.64717
   D18       -0.54718  -0.00003   0.01583  -0.01018   0.00611  -0.54106
   D19        1.33795  -0.00005   0.02086  -0.01118   0.00752   1.34547
   D20       -1.65374  -0.00004  -0.07219   0.01501  -0.05739  -1.71114
   D21        0.46539   0.00012  -0.02328   0.01122  -0.01182   0.45357
   D22        2.59250  -0.00026  -0.11083   0.01176  -0.10017   2.49233
   D23       -1.57155  -0.00010  -0.06192   0.00797  -0.05460  -1.62615
   D24        0.96793   0.00001  -0.03884   0.01577  -0.02294   0.94499
   D25       -0.95592   0.00001  -0.06297   0.02634  -0.03727  -0.99319
   D26       -1.09776   0.00004   0.12417   0.01271   0.13654  -0.96123
   D27        0.87434   0.00005   0.15458   0.00551   0.16027   1.03460
   D28        1.09818   0.00001   0.03390  -0.01462   0.01854   1.11672
   D29       -2.99394  -0.00007   0.04517  -0.02146   0.02298  -2.97096
   D30       -0.60157  -0.00000   0.04242  -0.01407   0.02763  -0.57394
   D31       -0.86375  -0.00011  -0.12832  -0.02139  -0.14916  -1.01291
   D32        3.09166  -0.00001  -0.12517  -0.00987  -0.13371   2.95795
   D33        0.95059  -0.00003  -0.13879  -0.01463  -0.15331   0.79728
   D34        1.37290   0.00016   0.08997   0.02223   0.11254   1.48544
   D35       -0.69289   0.00007   0.06389   0.01874   0.08313  -0.60976
   D36       -0.13890  -0.00010  -0.01672  -0.01844  -0.03523  -0.17412
   D37       -2.56157  -0.00003  -0.03237  -0.01394  -0.04650  -2.60806
   D38        1.40230  -0.00005  -0.03382  -0.01019  -0.04360   1.35870
   D39       -2.07675  -0.00016  -0.03115  -0.02042  -0.05175  -2.12850
   D40        1.78377  -0.00009  -0.04680  -0.01592  -0.06302   1.72074
   D41       -0.53556  -0.00010  -0.04825  -0.01217  -0.06012  -0.59568
   D42        0.82791   0.00007  -0.05135   0.00005  -0.05093   0.77698
   D43       -3.13236  -0.00004  -0.03169  -0.02052  -0.05237   3.09845
   D44       -1.09654   0.00008  -0.04992  -0.01309  -0.06258  -1.15912
   D45        1.85271   0.00009   0.03488   0.00069   0.03561   1.88831
   D46       -0.28959  -0.00004  -0.00652  -0.00035  -0.00733  -0.29692
   D47        0.04904   0.00009   0.03350   0.00487   0.03876   0.08780
   D48       -2.09325  -0.00005  -0.00790   0.00383  -0.00417  -2.09743
   D49       -2.02888   0.00013   0.03488   0.01345   0.04852  -1.98037
   D50        2.11201  -0.00001  -0.00652   0.01242   0.00558   2.11759
         Item               Value     Threshold  Converged?
 Maximum Force            0.002113     0.000015     NO 
 RMS     Force            0.000372     0.000010     NO 
 Maximum Displacement     0.176688     0.000060     NO 
 RMS     Displacement     0.039824     0.000040     NO 
 Predicted change in Energy=-2.910434D-04
 GradGradGradGradGradGradGradGradGradGradGradGradGradGradGradGradGradGrad

                          Input orientation:                          
 ---------------------------------------------------------------------
 Center     Atomic      Atomic             Coordinates (Angstroms)
 Number     Number       Type             X           Y           Z
 ---------------------------------------------------------------------
      1          6           0       -0.918901    0.714892   -1.360513
      2          8           0       -0.750795    1.747254   -0.732820
      3          8           0       -1.294197   -0.438140   -0.922197
      4          1           0       -1.686501   -0.441237    0.092666
      5          6           0       -0.630106    0.681508   -2.883961
      6          9           0        0.361143   -0.195171   -3.133427
      7          9           0       -0.250339    1.876643   -3.331373
      8          9           0       -1.713338    0.295024   -3.568665
      9          8           0       -2.677144    1.580351    2.748843
     10          1           0       -1.859903    1.516728    3.295465
     11          1           0       -3.417612    1.756933    3.332904
     12          8           0       -0.260040    1.058126    3.788390
     13          1           0       -0.181572    0.092008    3.744792
     14          1           0        0.313564    1.381034    3.074047
     15          8           0        1.279373   -1.109446    0.818716
     16          1           0        1.357789   -0.141494    0.920908
     17          1           0        0.810383   -1.256698   -0.010381
     18          8           0        1.025263    1.649879    1.325245
     19          1           0        1.695444    2.318544    1.157851
     20          1           0        0.288683    1.836557    0.706942
     21          8           0       -0.278838   -1.686441    2.897463
     22          1           0        0.400536   -1.635091    2.181587
     23          1           0       -0.197285   -2.537671    3.334525
     24          8           0       -2.227414   -0.579976    1.305124
     25          1           0       -2.510694    0.244905    1.774577
     26          1           0       -1.667973   -1.083361    1.929892
 ---------------------------------------------------------------------
                    Distance matrix (angstroms):
                    1          2          3          4          5
     1  C    0.000000
     2  O    1.219848   0.000000
     3  O    1.289361   2.259888   0.000000
     4  H    2.009371   2.519218   1.088052   0.000000
     5  C    1.550939   2.403702   2.354389   3.352138   0.000000
     6  F    2.368533   3.282123   2.772855   3.828977   1.346616
     7  F    2.383471   2.649468   3.500285   4.377119   1.331446
     8  F    2.383979   3.328284   2.777949   3.734721   1.338499
     9  O    4.552718   3.982544   4.411732   3.481877   6.060261
    10  H    4.817318   4.184536   4.682969   3.757874   6.355729
    11  H    5.418262   4.862316   5.237663   4.281103   6.897545
    12  O    5.202221   4.599682   5.049546   4.235712   6.693209
    13  H    5.195746   4.807584   4.826984   3.985873   6.670012
    14  H    4.650595   3.969787   4.675923   4.026110   6.072702
    15  O    3.593001   3.832699   3.178788   3.125710   4.534693
    16  H    3.334905   3.278461   3.243156   3.169153   4.371051
    17  H    2.949651   3.461634   2.435303   2.628692   3.753546
    18  O    3.444890   2.720201   3.845870   3.639462   4.625516
    19  H    3.968457   3.144056   4.567698   4.493168   4.942096
    20  H    2.644005   1.778034   3.214630   3.076854   3.882382
    21  O    4.930156   5.019159   4.144757   3.376231   6.257430
    22  H    4.450820   4.610811   3.733401   3.185059   5.664682
    23  H    5.757019   5.933822   4.871440   4.137928   7.015698
    24  O    3.239523   3.427772   2.419084   1.334875   4.657378
    25  H    3.547320   3.411940   3.036281   1.994721   5.042738
    26  H    3.823818   3.992948   2.947953   1.946296   5.231167
                    6          7          8          9         10
     6  F    0.000000
     7  F    2.169218   0.000000
     8  F    2.175590   2.167531   0.000000
     9  O    6.854543   6.553336   6.518581   0.000000
    10  H    7.013864   6.828998   6.973544   0.985254   0.000000
    11  H    7.739711   7.379603   7.257643   0.959479   1.576565
    12  O    7.061740   7.166666   7.537948   2.682493   1.735757
    13  H    6.905571   7.298066   7.474903   3.071638   2.246891
    14  H    6.404640   6.449266   7.029464   3.014932   2.188926
    15  O    4.159144   5.336665   5.493447   5.158918   4.783946
    16  H    4.175382   4.974017   5.456980   4.752555   4.329175
    17  H    3.328974   4.687424   4.630160   5.274942   5.074538
    18  O    4.870833   4.833495   5.769395   3.967277   3.496238
    19  H    5.149193   4.912686   6.168823   4.711233   4.225257
    20  H    4.345296   4.074328   4.966410   3.609866   3.379225
    21  O    6.245405   7.175986   6.913378   4.055354   3.594227
    22  H    5.506750   6.568763   6.423332   4.486977   4.035377
    23  H    6.901706   7.995198   7.614237   4.842605   4.382234
    24  O    5.152614   5.607220   4.978325   2.636968   2.914222
    25  H    5.703474   5.817431   5.402640   1.661420   2.086663
    26  H    5.526607   6.200986   5.668874   2.963861   2.943143
                   11         12         13         14         15
    11  H    0.000000
    12  O    3.265894   0.000000
    13  H    3.662456   0.970279   0.000000
    14  H    3.758986   0.971378   1.535137   0.000000
    15  O    6.049706   3.985866   3.484218   3.495969   0.000000
    16  H    5.676812   3.504127   3.224667   2.836284   0.976485
    17  H    6.175392   4.575464   4.111485   4.088784   0.963866
    18  O    4.876607   2.840644   3.120517   1.907119   2.816917
    19  H    5.584765   3.511739   3.895244   2.541718   3.469762
    20  H    4.542977   3.225271   3.534561   2.410665   3.110128
    21  O    4.679566   2.885612   1.972387   3.129141   2.661228
    22  H    5.235419   3.204932   2.401110   3.146594   1.704721
    23  H    5.367879   3.624870   2.661536   3.960437   3.248022
    24  O    3.315058   3.566588   3.254076   3.664862   3.579733
    25  H    2.353106   3.127653   3.054494   3.309961   4.136732
    26  H    3.618971   3.165795   2.623879   3.362859   3.149959
                   16         17         18         19         20
    16  H    0.000000
    17  H    1.552621   0.000000
    18  O    1.866301   3.205973   0.000000
    19  H    2.494382   3.863995   0.961393   0.000000
    20  H    2.258640   3.217910   0.979641   1.553901   0.000000
    21  O    2.995359   3.134747   3.911980   4.792072   4.187120
    22  H    2.176344   2.261831   3.451758   4.284396   3.773516
    23  H    3.739715   3.720845   4.802854   5.648289   5.125839
    24  O    3.632295   3.378863   3.943675   4.879746   3.539519
    25  H    3.980354   4.058379   3.831298   4.729898   3.392597
    26  H    3.325717   3.152293   3.884550   4.845780   3.721563
                   21         22         23         24         25
    21  O    0.000000
    22  H    0.988263   0.000000
    23  H    0.960347   1.581552   0.000000
    24  O    2.748955   2.964384   3.474544   0.000000
    25  H    3.157872   3.489313   3.940562   0.990487   0.000000
    26  H    1.797107   2.155571   2.500186   0.978113   1.580694
                   26
    26  H    0.000000
 Stoichiometry    C2H13F3O8
 Framework group  C1[X(C2H13F3O8)]
 Deg. of freedom    72
 Full point group                 C1      NOp   1
 Largest Abelian subgroup         C1      NOp   1
 Largest concise Abelian subgroup C1      NOp   1
                         Standard orientation:                         
 ---------------------------------------------------------------------
 Center     Atomic      Atomic             Coordinates (Angstroms)
 Number     Number       Type             X           Y           Z
 ---------------------------------------------------------------------
      1          6           0        1.371573    0.383938   -0.063928
      2          8           0        0.835306    0.961162    0.867339
      3          8           0        0.831081   -0.077069   -1.139936
      4          1           0       -0.189201    0.253783   -1.322743
      5          6           0        2.893208    0.087758   -0.015831
      6          9           0        3.091795   -1.243964   -0.037097
      7          9           0        3.446344    0.572796    1.093911
      8          9           0        3.518893    0.621525   -1.071857
      9          8           0       -2.691028    2.429493   -0.259438
     10          1           0       -3.222363    1.793953    0.273947
     11          1           0       -3.275142    3.124170   -0.570622
     12          8           0       -3.715089    0.308105    1.023832
     13          1           0       -3.749704   -0.388864    0.349683
     14          1           0       -2.963684    0.062940    1.588509
     15          8           0       -0.900536   -2.387918    0.189038
     16          1           0       -0.920591   -1.805437    0.972516
     17          1           0       -0.097292   -2.163582   -0.294189
     18          8           0       -1.182958   -0.360428    2.124121
     19          1           0       -0.945729   -0.429901    3.053192
     20          1           0       -0.568208    0.292860    1.730428
     21          8           0       -3.054653   -1.519002   -1.109770
     22          1           0       -2.321760   -2.022579   -0.678560
     23          1           0       -3.558597   -2.124577   -1.658937
     24          8           0       -1.420931    0.614381   -1.689759
     25          1           0       -1.826920    1.388214   -1.223477
     26          1           0       -2.072310   -0.114157   -1.649223
 ---------------------------------------------------------------------
 Rotational constants (GHZ):           0.8665532           0.3031646           0.2918093
 Standard basis: 6-31++G(d,p) (6D, 7F)
 There are   325 symmetry adapted cartesian basis functions of A   symmetry.
 There are   325 symmetry adapted basis functions of A   symmetry.
   325 basis functions,   520 primitive gaussians,   325 cartesian basis functions
    58 alpha electrons       58 beta electrons
       nuclear repulsion energy      1011.2937387466 Hartrees.
 NAtoms=   26 NActive=   26 NUniq=   26 SFac= 1.00D+00 NAtFMM=   60 NAOKFM=F Big=F
 Integral buffers will be    131072 words long.
 Raffenetti 2 integral format.
 Two-electron integral symmetry is turned on.
 Nuclear repulsion after empirical dispersion term =     1011.2785686299 Hartrees.
 One-electron integrals computed using PRISM.
 NBasis=   325 RedAO= T EigKep=  3.44D-05  NBF=   325
 NBsUse=   325 1.00D-06 EigRej= -1.00D+00 NBFU=   325
 Initial guess from the checkpoint file:  "/local_scratch/slurm.5787764/Gau-4155219.chk"
 B after Tr=     0.000000    0.000000    0.000000
         Rot=    0.999341    0.036288    0.000764    0.000442 Ang=   4.16 deg.
 ExpMin= 3.60D-02 ExpMax= 7.00D+03 ExpMxC= 1.05D+03 IAcc=3 IRadAn=         5 AccDes= 0.00D+00
 Harris functional with IExCor= 4639 and IRadAn=       5 diagonalized for initial guess.
 HarFok:  IExCor= 4639 AccDes= 0.00D+00 IRadAn=         5 IDoV= 1 UseB2=F ITyADJ=14
 ICtDFT=  3500011 ScaDFX=  1.000000  1.000000  1.000000  1.000000
 FoFCou: FMM=F IPFlag=           0 FMFlag=      100000 FMFlg1=           0
         NFxFlg=           0 DoJE=T BraDBF=F KetDBF=T FulRan=T
         wScrn=  0.000000 ICntrl=       500 IOpCl=  0 I1Cent=   200000004 NGrid=           0
         NMat0=    1 NMatS0=      1 NMatT0=    0 NMatD0=    1 NMtDS0=    0 NMtDT0=    0
 Petite list used in FoFCou.
 Requested convergence on RMS density matrix=1.00D-10 within 128 cycles.
 Requested convergence on MAX density matrix=1.00D-08.
 Requested convergence on             energy=1.00D-08.
 No special actions if energy rises.
 SCF Done:  E(RwB97XD) =  -985.246043072     A.U. after   16 cycles
            NFock= 16  Conv=0.48D-10     -V/T= 2.0083
 Calling FoFJK, ICntrl=      2127 FMM=F ISym2X=0 I1Cent= 0 IOpClX= 0 NMat=1 NMatS=1 NMatT=0.
 ***** Axes restored to original set *****
 -------------------------------------------------------------------
 Center     Atomic                   Forces (Hartrees/Bohr)
 Number     Number              X              Y              Z
 -------------------------------------------------------------------
      1        6           0.000502480    0.001575423    0.000270300
      2        8          -0.000513145   -0.001434670   -0.000550225
      3        8           0.000583542    0.000163095   -0.002485468
      4        1           0.000520298    0.000363066   -0.000401992
      5        6          -0.000133382    0.000059378    0.001090342
      6        9          -0.000203625    0.000261505   -0.000526121
      7        9          -0.000084504   -0.000663495   -0.000438229
      8        9           0.000494496    0.000113233   -0.000417285
      9        8          -0.000306473    0.001060107    0.000861076
     10        1           0.000176432   -0.000133283   -0.000329576
     11        1           0.000203819   -0.000206925   -0.000151851
     12        8           0.000763107   -0.000239892    0.000342459
     13        1          -0.000879148   -0.000496120    0.000113135
     14        1          -0.000114436    0.000431390   -0.000586313
     15        8           0.000423075    0.000773423   -0.000089785
     16        1          -0.000309776   -0.000411078    0.000010391
     17        1           0.000114254   -0.000062324    0.000121353
     18        8           0.000226569   -0.000178797   -0.000431746
     19        1          -0.000149290   -0.000214137    0.000193982
     20        1           0.000066087   -0.000004723    0.000625133
     21        8           0.000528002    0.000044267    0.000579938
     22        1          -0.000402937   -0.000076656    0.000251226
     23        1           0.000128160    0.000363585   -0.000381203
     24        8          -0.001324796   -0.001539993    0.002225026
     25        1          -0.000144734    0.000078352    0.000122814
     26        1          -0.000164075    0.000375271   -0.000017379
 -------------------------------------------------------------------
 Cartesian Forces:  Max     0.002485468 RMS     0.000640983

 GradGradGradGradGradGradGradGradGradGradGradGradGradGradGradGradGradGrad
 Berny optimization.
 Using GEDIIS/GDIIS optimizer.
 FormGI is forming the generalized inverse of G from B-inverse, IUseBI=4.
 Internal  Forces:  Max     0.003183193 RMS     0.000472940
 Search for a local minimum.
 Step number   7 out of a maximum of  156
 All quantities printed in internal units (Hartrees-Bohrs-Radians)
 Mixed Optimization -- En-DIIS/RFO-DIIS
 Swapping is turned off.
 Update second derivatives using D2CorX and points    6    7
 DE= -3.37D-04 DEPred=-2.91D-04 R= 1.16D+00
 TightC=F SS=  1.41D+00  RLast= 4.95D-01 DXNew= 1.8187D+00 1.4850D+00
 Trust test= 1.16D+00 RLast= 4.95D-01 DXMaxT set to 1.48D+00
 ITU=  1  1  1  0  0  1  0
     Eigenvalues ---    0.00045   0.00049   0.00099   0.00107   0.00171
     Eigenvalues ---    0.00206   0.00261   0.00334   0.00480   0.00557
     Eigenvalues ---    0.00620   0.00693   0.00738   0.00789   0.00943
     Eigenvalues ---    0.01055   0.01155   0.01245   0.01359   0.01566
     Eigenvalues ---    0.01635   0.01739   0.01785   0.01991   0.02146
     Eigenvalues ---    0.02248   0.02293   0.02491   0.02507   0.02704
     Eigenvalues ---    0.02877   0.03068   0.03152   0.03384   0.03458
     Eigenvalues ---    0.03605   0.03905   0.04412   0.04661   0.05002
     Eigenvalues ---    0.05440   0.05813   0.06129   0.06494   0.06776
     Eigenvalues ---    0.07185   0.11917   0.13933   0.18897   0.20050
     Eigenvalues ---    0.22844   0.23795   0.26056   0.29089   0.38228
     Eigenvalues ---    0.39967   0.40941   0.41361   0.41994   0.43359
     Eigenvalues ---    0.46335   0.47001   0.48965   0.52126   0.52804
     Eigenvalues ---    0.54274   0.55392   0.57672   0.58819   0.59286
     Eigenvalues ---    0.60304   0.89625
 En-DIIS/RFO-DIIS/Sim-DIIS IScMMF=       -3 using points:     7    6    5
 RFO step:  Lambda=-2.03326487D-04.
 DidBck=F Rises=F RFO-DIIS coefs:    0.99728    0.53251   -0.52980
 Iteration  1 RMS(Cart)=  0.02270943 RMS(Int)=  0.00067992
 Iteration  2 RMS(Cart)=  0.00038018 RMS(Int)=  0.00057811
 Iteration  3 RMS(Cart)=  0.00000035 RMS(Int)=  0.00057811
 Variable       Old X    -DE/DX   Delta X   Delta X   Delta X     New X
                                 (Linear)    (Quad)   (Total)
    R1        2.30518  -0.00117  -0.00149  -0.00057  -0.00215   2.30303
    R2        2.43654   0.00005   0.00106   0.00141   0.00251   2.43905
    R3        2.93085   0.00031  -0.00074   0.00033  -0.00041   2.93044
    R4        3.36000   0.00060   0.01042   0.00979   0.02001   3.38000
    R5        2.05612   0.00258  -0.02187  -0.00486  -0.02656   2.02956
    R6        2.52255   0.00318   0.01007   0.03664   0.04687   2.56942
    R7        2.54474  -0.00022  -0.00198   0.00187  -0.00011   2.54463
    R8        2.51607  -0.00047  -0.00139   0.00038  -0.00100   2.51506
    R9        2.52940  -0.00022  -0.00265   0.00090  -0.00175   2.52765
   R10        1.86186  -0.00017  -0.00141  -0.00035  -0.00165   1.86021
   R11        1.81315  -0.00029  -0.00070   0.00036  -0.00034   1.81282
   R12        3.13963   0.00069  -0.00278   0.02683   0.02407   3.16370
   R13        3.28011  -0.00013   0.00958   0.00313   0.01282   3.29293
   R14        1.83356  -0.00004  -0.00200   0.00227   0.00018   1.83374
   R15        1.83564   0.00037  -0.00162   0.00293   0.00069   1.83633
   R16        3.72727  -0.00046   0.02602  -0.00430   0.02177   3.74904
   R17        3.60393  -0.00008   0.01952  -0.00575   0.01314   3.61707
   R18        1.84529  -0.00066  -0.00070  -0.00044  -0.00095   1.84434
   R19        1.82144  -0.00015  -0.00038  -0.00042  -0.00081   1.82064
   R20        3.22146   0.00032   0.00913   0.00440   0.01402   3.23547
   R21        3.52680  -0.00026   0.01360  -0.01121   0.00246   3.52926
   R22        1.81677  -0.00029  -0.00022   0.00015  -0.00007   1.81669
   R23        1.85125   0.00004  -0.00116   0.00012  -0.00116   1.85009
   R24        1.86755  -0.00013  -0.00145  -0.00185  -0.00284   1.86471
   R25        1.81479  -0.00048  -0.00064   0.00040  -0.00024   1.81456
   R26        3.39604   0.00040   0.00769   0.00754   0.01523   3.41127
   R27        1.87175   0.00086  -0.00226  -0.00118  -0.00343   1.86832
   R28        1.84837   0.00006  -0.00151  -0.00023  -0.00177   1.84660
    A1        2.24210  -0.00032   0.00014  -0.00002  -0.00026   2.24184
    A2        2.09209   0.00051   0.00092   0.00126   0.00236   2.09445
    A3        1.94859  -0.00019  -0.00110  -0.00129  -0.00219   1.94640
    A4        2.14093   0.00050   0.00172   0.00251   0.00414   2.14507
    A5        2.00929   0.00005  -0.00566  -0.00034  -0.00639   2.00290
    A6        1.91033   0.00069  -0.00005  -0.00210  -0.00215   1.90818
    A7        1.94322   0.00080  -0.00071   0.00006  -0.00065   1.94256
    A8        1.93692   0.00075   0.00221   0.00049   0.00271   1.93963
    A9        1.88826  -0.00076  -0.00065   0.00066  -0.00000   1.88826
   A10        1.88912  -0.00075  -0.00064   0.00033  -0.00031   1.88881
   A11        1.89454  -0.00081  -0.00023   0.00060   0.00037   1.89491
   A12        1.89051   0.00017   0.00344   0.00087   0.00240   1.89292
   A13        1.76230  -0.00029   0.00183   0.00349   0.00461   1.76691
   A14        2.19224  -0.00001   0.01964  -0.00173   0.01707   2.20931
   A15        1.90165   0.00020   0.00982  -0.01104  -0.00064   1.90101
   A16        1.82100  -0.00007   0.00602  -0.01741  -0.01047   1.81054
   A17        1.82368  -0.00014  -0.00125   0.00678   0.00319   1.82687
   A18        2.72167  -0.00000  -0.00577  -0.00184  -0.00887   2.71280
   A19        2.79806   0.00027  -0.01277   0.02414   0.00917   2.80723
   A20        1.85514  -0.00011   0.00178   0.00074   0.00235   1.85750
   A21        1.83732   0.00003   0.00661  -0.00260   0.00354   1.84087
   A22        1.97114  -0.00001   0.00624   0.00305   0.00899   1.98013
   A23        2.85719   0.00001   0.00324   0.00540   0.00773   2.86492
   A24        1.70101  -0.00010  -0.00179  -0.00562  -0.00919   1.69183
   A25        2.11513  -0.00028   0.00990  -0.01234  -0.00182   2.11331
   A26        1.90184   0.00037   0.00061   0.00734   0.00811   1.90995
   A27        2.10095   0.00009  -0.00509   0.00413  -0.00050   2.10046
   A28        1.75192   0.00010  -0.00356   0.00818   0.00512   1.75703
   A29        1.85637  -0.00007  -0.00170   0.00240   0.00037   1.85674
   A30        1.80332  -0.00009   0.00062  -0.00065  -0.00037   1.80295
   A31        2.21370   0.00003   0.00280   0.00353   0.00626   2.21996
   A32        1.53762   0.00013  -0.00630   0.00346  -0.00260   1.53502
   A33        1.89373  -0.00010   0.00120  -0.00389  -0.00245   1.89128
   A34        1.69505   0.00009  -0.00197   0.00008  -0.00199   1.69306
   A35        2.22450  -0.00003   0.00231  -0.00251  -0.00033   2.22416
   A36        2.04860  -0.00006   0.00759   0.00404   0.01027   2.05888
   A37        1.98438   0.00001   0.01126   0.00031   0.01135   1.99573
   A38        1.86444  -0.00020   0.00357  -0.00263   0.00022   1.86466
   A39        3.23898  -0.00030  -0.00648   0.00348  -0.00285   3.23613
   A40        2.82010   0.00022  -0.01168   0.00168  -0.00867   2.81143
   A41        3.36554   0.00053   0.00744   0.01147   0.01936   3.38490
   A42        2.87882   0.00032  -0.00587   0.01098   0.00456   2.88337
   A43        3.16377  -0.00024  -0.00471   0.00426  -0.00086   3.16291
   A44        3.04195  -0.00011   0.00585  -0.00218   0.00411   3.04606
   A45        3.20704   0.00008  -0.00394   0.00710   0.00247   3.20951
   A46        3.28550  -0.00013  -0.00417   0.00158  -0.00235   3.28314
   A47        2.87603   0.00023  -0.00022  -0.00324  -0.00308   2.87295
   A48        3.32593   0.00002   0.00388  -0.00284   0.00145   3.32738
   A49        2.89730  -0.00007  -0.00076  -0.00671  -0.00775   2.88955
   A50        2.86797  -0.00004  -0.00126  -0.00078  -0.00170   2.86627
    D1        0.92650  -0.00021   0.01618  -0.01085   0.00593   0.93243
    D2       -2.18184  -0.00010   0.01828  -0.00900   0.00967  -2.17217
    D3        0.21936  -0.00016  -0.02155  -0.00887  -0.03047   0.18889
    D4       -2.95325  -0.00025  -0.02350  -0.01056  -0.03388  -2.98713
    D5        2.05274  -0.00004  -0.01207  -0.01840  -0.03038   2.02236
    D6       -0.03407  -0.00004  -0.01077  -0.01789  -0.02857  -0.06264
    D7       -2.14652  -0.00007  -0.01152  -0.01903  -0.03046  -2.17698
    D8       -1.06085   0.00005  -0.01031  -0.01685  -0.02725  -1.08810
    D9        3.13553   0.00005  -0.00901  -0.01634  -0.02545   3.11009
   D10        1.02309   0.00003  -0.00976  -0.01748  -0.02733   0.99575
   D11       -1.69270  -0.00030  -0.00546   0.01722   0.01330  -1.67940
   D12        0.01763  -0.00032  -0.00936   0.01355   0.00357   0.02119
   D13        2.14200  -0.00024  -0.01825   0.01952   0.00183   2.14383
   D14        0.24979   0.00010   0.02231   0.00399   0.02612   0.27591
   D15       -1.98029   0.00056   0.00375   0.00279   0.00559  -1.97470
   D16        1.74949  -0.00004   0.03387  -0.01731   0.01740   1.76689
   D17       -2.64717  -0.00013   0.03596  -0.01889   0.01624  -2.63092
   D18       -0.54106   0.00003   0.00660  -0.01669  -0.00986  -0.55092
   D19        1.34547  -0.00006   0.00869  -0.01827  -0.01102   1.33445
   D20       -1.71114   0.00018  -0.02999   0.00870  -0.02141  -1.73254
   D21        0.45357  -0.00005  -0.00969   0.00768  -0.00183   0.45174
   D22        2.49233   0.00020  -0.04601   0.00709  -0.03971   2.45263
   D23       -1.62615  -0.00002  -0.02571   0.00607  -0.02012  -1.64627
   D24        0.94499   0.00016  -0.01616   0.04840   0.03231   0.97729
   D25       -0.99319   0.00022  -0.02619   0.06949   0.04295  -0.95024
   D26       -0.96123  -0.00028   0.05148  -0.01524   0.03599  -0.92524
   D27        1.03460  -0.00015   0.06411  -0.03171   0.03237   1.06697
   D28        1.11672   0.00003   0.01411  -0.04221  -0.02856   1.08815
   D29       -2.97096  -0.00020   0.01880  -0.04583  -0.02743  -2.99839
   D30       -0.57394  -0.00009   0.01764  -0.04310  -0.02591  -0.59985
   D31       -1.01291  -0.00018  -0.05318   0.00679  -0.04615  -1.05905
   D32        2.95795   0.00000  -0.05191   0.01542  -0.03562   2.92233
   D33        0.79728  -0.00002  -0.05754   0.01506  -0.04245   0.75483
   D34        1.48544  -0.00000   0.03726   0.02837   0.06587   1.55131
   D35       -0.60976   0.00004   0.02645   0.02580   0.05257  -0.55719
   D36       -0.17412  -0.00028  -0.00689  -0.01986  -0.02668  -0.20080
   D37       -2.60806  -0.00006  -0.01339  -0.01879  -0.03221  -2.64027
   D38        1.35870  -0.00012  -0.01400  -0.01573  -0.02938   1.32932
   D39       -2.12850  -0.00021  -0.01287  -0.02247  -0.03541  -2.16392
   D40        1.72074   0.00001  -0.01937  -0.02140  -0.04095   1.67979
   D41       -0.59568  -0.00005  -0.01998  -0.01835  -0.03812  -0.63380
   D42        0.77698   0.00029  -0.02130  -0.01038  -0.03149   0.74549
   D43        3.09845  -0.00013  -0.01309  -0.02945  -0.04272   3.05573
   D44       -1.15912  -0.00009  -0.02068  -0.01834  -0.03869  -1.19782
   D45        1.88831  -0.00023   0.01447   0.00651   0.02105   1.90936
   D46       -0.29692  -0.00001  -0.00270   0.00355   0.00053  -0.29638
   D47        0.08780  -0.00014   0.01388   0.00706   0.02123   0.10904
   D48       -2.09743   0.00009  -0.00329   0.00410   0.00072  -2.09671
   D49       -1.98037  -0.00006   0.01443   0.01427   0.02887  -1.95150
   D50        2.11759   0.00016  -0.00274   0.01131   0.00835   2.12594
         Item               Value     Threshold  Converged?
 Maximum Force            0.003183     0.000015     NO 
 RMS     Force            0.000473     0.000010     NO 
 Maximum Displacement     0.070530     0.000060     NO 
 RMS     Displacement     0.022885     0.000040     NO 
 Predicted change in Energy=-9.389594D-05
 GradGradGradGradGradGradGradGradGradGradGradGradGradGradGradGradGradGrad

                          Input orientation:                          
 ---------------------------------------------------------------------
 Center     Atomic      Atomic             Coordinates (Angstroms)
 Number     Number       Type             X           Y           Z
 ---------------------------------------------------------------------
      1          6           0       -0.933477    0.715822   -1.376906
      2          8           0       -0.768870    1.747095   -0.748703
      3          8           0       -1.322002   -0.435570   -0.941904
      4          1           0       -1.695338   -0.433314    0.065112
      5          6           0       -0.619068    0.673925   -2.894843
      6          9           0        0.395052   -0.183781   -3.116485
      7          9           0       -0.256141    1.872043   -3.346652
      8          9           0       -1.679593    0.257701   -3.595664
      9          8           0       -2.665574    1.592590    2.775758
     10          1           0       -1.851501    1.521127    3.324560
     11          1           0       -3.404717    1.792880    3.353521
     12          8           0       -0.246312    1.047191    3.809544
     13          1           0       -0.177568    0.080166    3.767526
     14          1           0        0.317195    1.365718    3.084779
     15          8           0        1.285127   -1.103467    0.819833
     16          1           0        1.346026   -0.134070    0.915231
     17          1           0        0.837903   -1.267255   -0.017651
     18          8           0        1.003223    1.656252    1.321649
     19          1           0        1.669089    2.328776    1.152728
     20          1           0        0.261622    1.842176    0.710135
     21          8           0       -0.278767   -1.699765    2.897188
     22          1           0        0.398909   -1.641771    2.182282
     23          1           0       -0.199491   -2.558122    3.320229
     24          8           0       -2.226240   -0.567153    1.309684
     25          1           0       -2.508919    0.253076    1.783804
     26          1           0       -1.671040   -1.076607    1.931845
 ---------------------------------------------------------------------
                    Distance matrix (angstroms):
                    1          2          3          4          5
     1  C    0.000000
     2  O    1.218712   0.000000
     3  O    1.290690   2.259935   0.000000
     4  H    1.995085   2.504959   1.073996   0.000000
     5  C    1.550722   2.404173   2.353522   3.338513   0.000000
     6  F    2.366518   3.269463   2.782170   3.815043   1.346560
     7  F    2.382337   2.651008   3.499135   4.361891   1.330914
     8  F    2.385257   3.339595   2.766034   3.725458   1.337575
     9  O    4.584049   4.005394   4.442930   3.520404   6.098184
    10  H    4.857476   4.220737   4.723531   3.803712   6.396688
    11  H    5.444632   4.876271   5.268240   4.323371   6.932095
    12  O    5.242258   4.641179   5.092341   4.279292   6.725108
    13  H    5.238382   4.850218   4.873853   4.034248   6.703330
    14  H    4.679015   4.002570   4.705930   4.050332   6.091883
    15  O    3.613542   3.847716   3.216664   3.146726   4.536948
    16  H    3.342506   3.283328   3.264694   3.172089   4.362466
    17  H    2.986295   3.493202   2.492214   2.668261   3.764196
    18  O    3.452161   2.726706   3.860836   3.636949   4.623375
    19  H    3.971652   3.146019   4.579925   4.486805   4.935283
    20  H    2.655688   1.788621   3.228811   3.069789   3.890538
    21  O    4.952937   5.041187   4.174344   3.410458   6.268797
    22  H    4.472283   4.630204   3.765234   3.213821   5.672382
    23  H    5.772393   5.951075   4.891935   4.165111   7.017784
    24  O    3.245771   3.422956   2.429940   1.359679   4.669188
    25  H    3.561775   3.416643   3.051637   2.021619   5.063436
    26  H    3.834662   3.996566   2.964993   1.974616   5.240985
                    6          7          8          9         10
     6  F    0.000000
     7  F    2.168742   0.000000
     8  F    2.174550   2.166638   0.000000
     9  O    6.873241   6.585390   6.584004   0.000000
    10  H    7.031413   6.868288   7.036711   0.984381   0.000000
    11  H    7.759278   7.403520   7.322841   0.959301   1.577075
    12  O    7.063746   7.203583   7.583844   2.686820   1.742544
    13  H    6.912826   7.336793   7.516926   3.075907   2.252697
    14  H    6.392392   6.476757   7.059970   3.007304   2.187439
    15  O    4.139161   5.346846   5.489896   5.167437   4.795893
    16  H    4.142651   4.975447   5.445735   4.747194   4.332289
    17  H    3.312522   4.704717   4.633083   5.315656   5.116478
    18  O    4.842791   4.840000   5.773510   3.946968   3.489894
    19  H    5.114909   4.915235   6.168488   4.686736   4.214701
    20  H    4.331896   4.089803   4.981845   3.591318   3.376919
    21  O    6.238308   7.193320   6.924674   4.068316   3.609749
    22  H    5.495696   6.583698   6.427505   4.494926   4.046366
    23  H    6.886382   8.004803   7.612433   4.858644   4.401071
    24  O    5.158402   5.613593   5.004163   2.647050   2.925930
    25  H    5.712855   5.832464   5.443021   1.674160   2.100971
    26  H    5.527341   6.209589   5.686283   2.970842   2.953040
                   11         12         13         14         15
    11  H    0.000000
    12  O    3.277122   0.000000
    13  H    3.676857   0.970375   0.000000
    14  H    3.755971   0.971743   1.537393   0.000000
    15  O    6.066551   3.988609   3.497050   3.487656   0.000000
    16  H    5.676966   3.508270   3.240806   2.831041   0.975982
    17  H    6.223266   4.602130   4.144188   4.102286   0.963440
    18  O    4.855626   2.849897   3.140164   1.914072   2.819102
    19  H    5.556453   3.517085   3.911976   2.547139   3.469660
    20  H    4.520172   3.239804   3.556010   2.422609   3.120322
    21  O    4.709392   2.894687   1.983907   3.128506   2.667722
    22  H    5.257014   3.208553   2.410476   3.141046   1.712139
    23  H    5.404239   3.638667   2.676026   3.964709   3.251475
    24  O    3.337039   3.574286   3.264517   3.654588   3.585706
    25  H    2.374333   3.139049   3.065983   3.304153   4.142974
    26  H    3.641532   3.172715   2.634067   3.353697   3.158515
                   16         17         18         19         20
    16  H    0.000000
    17  H    1.553244   0.000000
    18  O    1.867603   3.219930   0.000000
    19  H    2.495272   3.871963   0.961353   0.000000
    20  H    2.263525   3.245048   0.979025   1.553586   0.000000
    21  O    3.003249   3.151238   3.922840   4.802752   4.197686
    22  H    2.185317   2.274353   3.461624   4.294017   3.784700
    23  H    3.748155   3.726119   4.816823   5.663163   5.136909
    24  O    3.619978   3.411881   3.920855   4.856400   3.514795
    25  H    3.970504   4.093637   3.810201   4.707710   3.369555
    26  H    3.320326   3.183029   3.872020   4.833230   3.707702
                   21         22         23         24         25
    21  O    0.000000
    22  H    0.986762   0.000000
    23  H    0.960221   1.578830   0.000000
    24  O    2.756017   2.967767   3.480512   0.000000
    25  H    3.166511   3.493522   3.949291   0.988672   0.000000
    26  H    1.805169   2.160282   2.507579   0.977177   1.578612
                   26
    26  H    0.000000
 Stoichiometry    C2H13F3O8
 Framework group  C1[X(C2H13F3O8)]
 Deg. of freedom    72
 Full point group                 C1      NOp   1
 Largest Abelian subgroup         C1      NOp   1
 Largest concise Abelian subgroup C1      NOp   1
                         Standard orientation:                         
 ---------------------------------------------------------------------
 Center     Atomic      Atomic             Coordinates (Angstroms)
 Number     Number       Type             X           Y           Z
 ---------------------------------------------------------------------
      1          6           0        1.384487    0.400244   -0.080739
      2          8           0        0.844944    0.995565    0.835637
      3          8           0        0.849465   -0.072444   -1.156006
      4          1           0       -0.162980    0.240913   -1.329867
      5          6           0        2.901454    0.085385   -0.014298
      6          9           0        3.078573   -1.248986    0.021831
      7          9           0        3.456332    0.607835    1.076797
      8          9           0        3.540604    0.563208   -1.087741
      9          8           0       -2.725938    2.418707   -0.289818
     10          1           0       -3.258613    1.789082    0.247616
     11          1           0       -3.303753    3.120150   -0.597008
     12          8           0       -3.740508    0.301941    1.017451
     13          1           0       -3.774254   -0.401423    0.349793
     14          1           0       -2.979032    0.074248    1.576551
     15          8           0       -0.895703   -2.384312    0.242772
     16          1           0       -0.911790   -1.773177    1.003557
     17          1           0       -0.085185   -2.194356   -0.242196
     18          8           0       -1.182064   -0.300026    2.119227
     19          1           0       -0.943685   -0.345028    3.049469
     20          1           0       -0.575974    0.350894    1.710024
     21          8           0       -3.051716   -1.556323   -1.092438
     22          1           0       -2.318095   -2.043392   -0.647169
     23          1           0       -3.539949   -2.177617   -1.638009
     24          8           0       -1.426884    0.587524   -1.691996
     25          1           0       -1.840696    1.365547   -1.243763
     26          1           0       -2.074005   -0.143186   -1.645395
 ---------------------------------------------------------------------
 Rotational constants (GHZ):           0.8668428           0.3013541           0.2898835
 Standard basis: 6-31++G(d,p) (6D, 7F)
 There are   325 symmetry adapted cartesian basis functions of A   symmetry.
 There are   325 symmetry adapted basis functions of A   symmetry.
   325 basis functions,   520 primitive gaussians,   325 cartesian basis functions
    58 alpha electrons       58 beta electrons
       nuclear repulsion energy      1009.6833828337 Hartrees.
 NAtoms=   26 NActive=   26 NUniq=   26 SFac= 1.00D+00 NAtFMM=   60 NAOKFM=F Big=F
 Integral buffers will be    131072 words long.
 Raffenetti 2 integral format.
 Two-electron integral symmetry is turned on.
 Nuclear repulsion after empirical dispersion term =     1009.6682887963 Hartrees.
 One-electron integrals computed using PRISM.
 NBasis=   325 RedAO= T EigKep=  3.57D-05  NBF=   325
 NBsUse=   325 1.00D-06 EigRej= -1.00D+00 NBFU=   325
 Initial guess from the checkpoint file:  "/local_scratch/slurm.5787764/Gau-4155219.chk"
 B after Tr=    -0.000000    0.000000   -0.000000
         Rot=    0.999942    0.010693    0.000403   -0.000810 Ang=   1.23 deg.
 ExpMin= 3.60D-02 ExpMax= 7.00D+03 ExpMxC= 1.05D+03 IAcc=3 IRadAn=         5 AccDes= 0.00D+00
 Harris functional with IExCor= 4639 and IRadAn=       5 diagonalized for initial guess.
 HarFok:  IExCor= 4639 AccDes= 0.00D+00 IRadAn=         5 IDoV= 1 UseB2=F ITyADJ=14
 ICtDFT=  3500011 ScaDFX=  1.000000  1.000000  1.000000  1.000000
 FoFCou: FMM=F IPFlag=           0 FMFlag=      100000 FMFlg1=           0
         NFxFlg=           0 DoJE=T BraDBF=F KetDBF=T FulRan=T
         wScrn=  0.000000 ICntrl=       500 IOpCl=  0 I1Cent=   200000004 NGrid=           0
         NMat0=    1 NMatS0=      1 NMatT0=    0 NMatD0=    1 NMtDS0=    0 NMtDT0=    0
 Petite list used in FoFCou.
 Requested convergence on RMS density matrix=1.00D-10 within 128 cycles.
 Requested convergence on MAX density matrix=1.00D-08.
 Requested convergence on             energy=1.00D-08.
 No special actions if energy rises.
 SCF Done:  E(RwB97XD) =  -985.246154018     A.U. after   15 cycles
            NFock= 15  Conv=0.37D-10     -V/T= 2.0083
 Calling FoFJK, ICntrl=      2127 FMM=F ISym2X=0 I1Cent= 0 IOpClX= 0 NMat=1 NMatS=1 NMatT=0.
 ***** Axes restored to original set *****
 -------------------------------------------------------------------
 Center     Atomic                   Forces (Hartrees/Bohr)
 Number     Number              X              Y              Z
 -------------------------------------------------------------------
      1        6           0.000379880    0.001040869    0.000116883
      2        8          -0.000371319   -0.001005466   -0.000306651
      3        8           0.000996828    0.000231497   -0.003254947
      4        1           0.000043379    0.000290165    0.000780807
      5        6          -0.000208542    0.000207113    0.001198655
      6        9           0.000155663   -0.000053492   -0.000499168
      7        9           0.000016886   -0.000312775   -0.000472809
      8        9           0.000091580   -0.000001060   -0.000539836
      9        8          -0.000380456    0.001157322    0.000459200
     10        1           0.000296510   -0.000259777   -0.000145888
     11        1           0.000236809   -0.000293708   -0.000011435
     12        8           0.000800557   -0.000255386    0.000005860
     13        1          -0.000680293   -0.000140369   -0.000186065
     14        1          -0.000353817    0.000074760   -0.000251102
     15        8           0.000308204    0.000364963   -0.000111113
     16        1          -0.000246198   -0.000003585    0.000105497
     17        1           0.000090184    0.000022278    0.000108069
     18        8           0.000048727   -0.000446468   -0.000276402
     19        1          -0.000180071   -0.000183138    0.000152052
     20        1           0.000179173    0.000034219    0.000580567
     21        8           0.000183292    0.000167378    0.000885381
     22        1           0.000026631    0.000052069   -0.000218978
     23        1           0.000068440    0.000309290   -0.000219198
     24        8          -0.001410947   -0.001421990    0.001855765
     25        1          -0.000060847    0.000100968    0.000179864
     26        1          -0.000030254    0.000324325    0.000064995
 -------------------------------------------------------------------
 Cartesian Forces:  Max     0.003254947 RMS     0.000624323

 GradGradGradGradGradGradGradGradGradGradGradGradGradGradGradGradGradGrad
 Berny optimization.
 Using GEDIIS/GDIIS optimizer.
 FormGI is forming the generalized inverse of G from B-inverse, IUseBI=4.
 Internal  Forces:  Max     0.003438583 RMS     0.000473063
 Search for a local minimum.
 Step number   8 out of a maximum of  156
 All quantities printed in internal units (Hartrees-Bohrs-Radians)
 Mixed Optimization -- En-DIIS/RFO-DIIS
 Swapping is turned off.
 Update second derivatives using D2CorX and points    7    8
 DE= -1.11D-04 DEPred=-9.39D-05 R= 1.18D+00
 TightC=F SS=  1.41D+00  RLast= 2.26D-01 DXNew= 2.4974D+00 6.7810D-01
 Trust test= 1.18D+00 RLast= 2.26D-01 DXMaxT set to 1.48D+00
 ITU=  1  1  1  1  0  0  1  0
     Eigenvalues ---    0.00041   0.00047   0.00097   0.00107   0.00177
     Eigenvalues ---    0.00206   0.00272   0.00331   0.00476   0.00564
     Eigenvalues ---    0.00629   0.00687   0.00737   0.00837   0.00963
     Eigenvalues ---    0.01051   0.01173   0.01246   0.01334   0.01572
     Eigenvalues ---    0.01673   0.01754   0.01782   0.01993   0.02150
     Eigenvalues ---    0.02225   0.02291   0.02422   0.02499   0.02663
     Eigenvalues ---    0.02866   0.03053   0.03120   0.03377   0.03430
     Eigenvalues ---    0.03537   0.03786   0.04151   0.04686   0.04988
     Eigenvalues ---    0.05442   0.05818   0.06128   0.06495   0.06763
     Eigenvalues ---    0.07171   0.11916   0.13933   0.18896   0.20009
     Eigenvalues ---    0.22845   0.23798   0.25067   0.26440   0.37955
     Eigenvalues ---    0.39144   0.40925   0.41549   0.41788   0.43280
     Eigenvalues ---    0.46337   0.46977   0.48967   0.52092   0.53188
     Eigenvalues ---    0.54266   0.55317   0.57644   0.58868   0.59352
     Eigenvalues ---    0.59882   0.89369
 En-DIIS/RFO-DIIS/Sim-DIIS IScMMF=       -3 using points:     8    7    6    5
 RFO step:  Lambda=-2.24302796D-04.
 DidBck=F Rises=F RFO-DIIS coefs:    2.21710   -1.10824   -0.61129    0.50243
 Iteration  1 RMS(Cart)=  0.01988397 RMS(Int)=  0.00067992
 Iteration  2 RMS(Cart)=  0.00040328 RMS(Int)=  0.00053904
 Iteration  3 RMS(Cart)=  0.00000056 RMS(Int)=  0.00053904
 Variable       Old X    -DE/DX   Delta X   Delta X   Delta X     New X
                                 (Linear)    (Quad)   (Total)
    R1        2.30303  -0.00072  -0.00153   0.00008  -0.00139   2.30164
    R2        2.43905  -0.00001   0.00275  -0.00259   0.00012   2.43917
    R3        2.93044   0.00032   0.00005   0.00033   0.00037   2.93081
    R4        3.38000   0.00052   0.01850  -0.00699   0.01173   3.39174
    R5        2.02956   0.00344  -0.01944   0.02499   0.00543   2.03498
    R6        2.56942   0.00276   0.05681  -0.02359   0.03308   2.60250
    R7        2.54463   0.00023   0.00161  -0.00041   0.00120   2.54583
    R8        2.51506  -0.00012  -0.00014  -0.00023  -0.00037   2.51469
    R9        2.52765   0.00021  -0.00007  -0.00028  -0.00035   2.52730
   R10        1.86021  -0.00004  -0.00105   0.00120   0.00002   1.86023
   R11        1.81282  -0.00025   0.00019  -0.00045  -0.00026   1.81256
   R12        3.16370   0.00056   0.03402   0.00180   0.03585   3.19955
   R13        3.29293  -0.00021   0.00908  -0.00726   0.00167   3.29460
   R14        1.83374  -0.00042   0.00196  -0.00121   0.00096   1.83470
   R15        1.83633  -0.00022   0.00219  -0.00197   0.00093   1.83726
   R16        3.74904  -0.00057   0.00838  -0.02435  -0.01591   3.73313
   R17        3.61707  -0.00019   0.00263  -0.01286  -0.00955   3.60752
   R18        1.84434  -0.00042  -0.00056   0.00099   0.00008   1.84442
   R19        1.82064  -0.00014  -0.00074  -0.00014  -0.00088   1.81976
   R20        3.23547   0.00017   0.01157  -0.01022   0.00074   3.23621
   R21        3.52926  -0.00043  -0.00677  -0.02212  -0.02909   3.50017
   R22        1.81669  -0.00028   0.00014  -0.00048  -0.00034   1.81636
   R23        1.85009  -0.00009  -0.00055  -0.00020  -0.00058   1.84951
   R24        1.86471   0.00038  -0.00248   0.00319   0.00015   1.86486
   R25        1.81456  -0.00037   0.00030  -0.00076  -0.00046   1.81410
   R26        3.41127   0.00032   0.01406  -0.00256   0.01149   3.42277
   R27        1.86832   0.00075  -0.00292   0.00165  -0.00121   1.86710
   R28        1.84660   0.00014  -0.00116   0.00089  -0.00024   1.84636
    A1        2.24184  -0.00031  -0.00032   0.00001  -0.00012   2.24172
    A2        2.09445   0.00044   0.00228  -0.00046   0.00173   2.09618
    A3        1.94640  -0.00013  -0.00206   0.00046  -0.00170   1.94470
    A4        2.14507   0.00048   0.00396   0.00704   0.01095   2.15602
    A5        2.00290  -0.00000  -0.00431   0.00271  -0.00142   2.00147
    A6        1.90818   0.00056  -0.00307   0.00197  -0.00110   1.90709
    A7        1.94256   0.00070  -0.00043   0.00191   0.00148   1.94405
    A8        1.93963   0.00060   0.00156   0.00201   0.00357   1.94320
    A9        1.88826  -0.00064   0.00075  -0.00211  -0.00135   1.88691
   A10        1.88881  -0.00060   0.00031  -0.00190  -0.00159   1.88722
   A11        1.89491  -0.00070   0.00090  -0.00213  -0.00123   1.89368
   A12        1.89292   0.00013   0.00043  -0.00174   0.00026   1.89318
   A13        1.76691  -0.00034   0.00473  -0.00487   0.00036   1.76727
   A14        2.20931  -0.00002   0.00686  -0.00752  -0.00014   2.20917
   A15        1.90101   0.00019  -0.00792  -0.00742  -0.01642   1.88459
   A16        1.81054  -0.00005  -0.01770   0.00827  -0.01052   1.80002
   A17        1.82687  -0.00015   0.00463  -0.00513   0.00169   1.82856
   A18        2.71280   0.00011  -0.00740   0.00796   0.00088   2.71368
   A19        2.80723   0.00039   0.02060  -0.00496   0.01720   2.82443
   A20        1.85750  -0.00005   0.00148   0.00063   0.00257   1.86007
   A21        1.84087  -0.00015  -0.00017  -0.00576  -0.00635   1.83452
   A22        1.98013   0.00006   0.00689   0.00222   0.00955   1.98968
   A23        2.86492  -0.00001   0.00721   0.00100   0.00892   2.87384
   A24        1.69183  -0.00001  -0.01097   0.00673  -0.00303   1.68879
   A25        2.11331  -0.00028  -0.01021  -0.00008  -0.01074   2.10257
   A26        1.90995   0.00037   0.01089  -0.00883   0.00178   1.91173
   A27        2.10046   0.00003   0.00330   0.00072   0.00331   2.10377
   A28        1.75703   0.00013   0.00938   0.00118   0.01064   1.76767
   A29        1.85674  -0.00013   0.00169  -0.00039   0.00154   1.85828
   A30        1.80295  -0.00010  -0.00143   0.00673   0.00549   1.80844
   A31        2.21996   0.00006   0.00600  -0.00525   0.00114   2.22110
   A32        1.53502   0.00008   0.00206  -0.00028   0.00123   1.53625
   A33        1.89128  -0.00007  -0.00409   0.00086  -0.00347   1.88781
   A34        1.69306   0.00010  -0.00132   0.00305   0.00174   1.69480
   A35        2.22416  -0.00006  -0.00225  -0.00203  -0.00413   2.22003
   A36        2.05888  -0.00006   0.00752  -0.00912  -0.00046   2.05842
   A37        1.99573  -0.00005   0.00580  -0.00126   0.00452   2.00025
   A38        1.86466  -0.00020  -0.00252  -0.00121  -0.00312   1.86154
   A39        3.23613  -0.00039   0.00145  -0.00200  -0.00083   3.23531
   A40        2.81143   0.00016  -0.00192   0.01431   0.01095   2.82237
   A41        3.38490   0.00048   0.02018  -0.00187   0.01781   3.40271
   A42        2.88337   0.00034   0.01064   0.00433   0.01542   2.89880
   A43        3.16291  -0.00021   0.00248  -0.00359  -0.00050   3.16240
   A44        3.04606  -0.00009   0.00049  -0.00031  -0.00024   3.04582
   A45        3.20951   0.00001   0.00649  -0.00494   0.00209   3.21160
   A46        3.28314  -0.00020   0.00033   0.00230   0.00233   3.28548
   A47        2.87295   0.00022  -0.00383   0.00064  -0.00340   2.86955
   A48        3.32738   0.00004  -0.00103   0.00009  -0.00087   3.32651
   A49        2.88955  -0.00005  -0.00970  -0.00110  -0.01037   2.87918
   A50        2.86627  -0.00007  -0.00169   0.00635   0.00427   2.87054
    D1        0.93243  -0.00019  -0.00721   0.01070   0.00300   0.93543
    D2       -2.17217  -0.00012  -0.00385   0.01018   0.00606  -2.16611
    D3        0.18889  -0.00010  -0.02074  -0.00469  -0.02529   0.16361
    D4       -2.98713  -0.00016  -0.02379  -0.00422  -0.02807  -3.01520
    D5        2.02236  -0.00003  -0.03165   0.00288  -0.02886   1.99350
    D6       -0.06264  -0.00003  -0.03034   0.00303  -0.02739  -0.09003
    D7       -2.17698  -0.00004  -0.03227   0.00304  -0.02931  -2.20629
    D8       -1.08810   0.00004  -0.02884   0.00245  -0.02630  -1.11440
    D9        3.11009   0.00004  -0.02753   0.00260  -0.02483   3.08525
   D10        0.99575   0.00003  -0.02945   0.00261  -0.02676   0.96900
   D11       -1.67940  -0.00033   0.02243  -0.01096   0.01039  -1.66901
   D12        0.02119  -0.00024   0.01234  -0.00283   0.01009   0.03129
   D13        2.14383  -0.00021   0.01689  -0.00123   0.01504   2.15888
   D14        0.27591   0.00003   0.01435   0.01572   0.03049   0.30640
   D15       -1.97470   0.00059   0.00215   0.02812   0.03114  -1.94355
   D16        1.76689  -0.00004  -0.00319  -0.00745  -0.01143   1.75546
   D17       -2.63092  -0.00016  -0.00643  -0.01072  -0.01621  -2.64714
   D18       -0.55092   0.00008  -0.01760   0.00697  -0.01085  -0.56177
   D19        1.33445  -0.00003  -0.02085   0.00370  -0.01563   1.31882
   D20       -1.73254   0.00018  -0.00372   0.00356   0.00013  -1.73242
   D21        0.45174  -0.00014   0.00571  -0.00613  -0.00038   0.45136
   D22        2.45263   0.00034  -0.01534   0.01614   0.00148   2.45410
   D23       -1.64627   0.00002  -0.00592   0.00645   0.00097  -1.64530
   D24        0.97729   0.00014   0.05220   0.01955   0.07157   1.04886
   D25       -0.95024   0.00019   0.07315   0.01559   0.08924  -0.86100
   D26       -0.92524  -0.00028   0.00950   0.01959   0.02900  -0.89624
   D27        1.06697  -0.00015  -0.00437   0.01270   0.00747   1.07443
   D28        1.08815   0.00004  -0.04617  -0.02666  -0.07237   1.01578
   D29       -2.99839  -0.00012  -0.04877  -0.02232  -0.07055  -3.06894
   D30       -0.59985  -0.00008  -0.04532  -0.02967  -0.07442  -0.67427
   D31       -1.05905  -0.00022  -0.02159  -0.01615  -0.03851  -1.09756
   D32        2.92233  -0.00006  -0.00834  -0.02327  -0.03282   2.88952
   D33        0.75483  -0.00000  -0.01339  -0.01410  -0.02782   0.72701
   D34        1.55131  -0.00002   0.05679   0.01398   0.07048   1.62179
   D35       -0.55719   0.00001   0.04773   0.01402   0.06141  -0.49577
   D36       -0.20080  -0.00020  -0.02968   0.00611  -0.02323  -0.22403
   D37       -2.64027  -0.00001  -0.03145   0.00819  -0.02296  -2.66324
   D38        1.32932  -0.00007  -0.02711   0.00630  -0.02097   1.30835
   D39       -2.16392  -0.00013  -0.03640   0.00713  -0.02900  -2.19292
   D40        1.67979   0.00006  -0.03816   0.00920  -0.02874   1.65106
   D41       -0.63380  -0.00000  -0.03383   0.00731  -0.02674  -0.66054
   D42        0.74549   0.00025  -0.02354  -0.01445  -0.03836   0.70713
   D43        3.05573  -0.00011  -0.04514  -0.00797  -0.05330   3.00243
   D44       -1.19782  -0.00016  -0.03414  -0.00721  -0.04162  -1.23944
   D45        1.90936  -0.00028   0.01568  -0.00344   0.01205   1.92142
   D46       -0.29638   0.00000   0.00243   0.00837   0.01096  -0.28542
   D47        0.10904  -0.00018   0.01680  -0.00986   0.00667   0.11570
   D48       -2.09671   0.00011   0.00355   0.00195   0.00557  -2.09114
   D49       -1.95150  -0.00014   0.02660  -0.01456   0.01188  -1.93962
   D50        2.12594   0.00014   0.01335  -0.00276   0.01078   2.13672
         Item               Value     Threshold  Converged?
 Maximum Force            0.003439     0.000015     NO 
 RMS     Force            0.000473     0.000010     NO 
 Maximum Displacement     0.086487     0.000060     NO 
 RMS     Displacement     0.020097     0.000040     NO 
 Predicted change in Energy=-1.082361D-04
 GradGradGradGradGradGradGradGradGradGradGradGradGradGradGradGradGradGrad

                          Input orientation:                          
 ---------------------------------------------------------------------
 Center     Atomic      Atomic             Coordinates (Angstroms)
 Number     Number       Type             X           Y           Z
 ---------------------------------------------------------------------
      1          6           0       -0.945515    0.716191   -1.393792
      2          8           0       -0.772105    1.742272   -0.760899
      3          8           0       -1.357011   -0.430243   -0.966708
      4          1           0       -1.719791   -0.428481    0.047210
      5          6           0       -0.611306    0.670091   -2.907572
      6          9           0        0.415096   -0.178567   -3.110586
      7          9           0       -0.253382    1.868435   -3.362187
      8          9           0       -1.655470    0.239123   -3.623531
      9          8           0       -2.660067    1.603565    2.803326
     10          1           0       -1.838658    1.526331    3.340305
     11          1           0       -3.390323    1.803741    3.392096
     12          8           0       -0.234140    1.041658    3.820044
     13          1           0       -0.188270    0.072819    3.776911
     14          1           0        0.319360    1.349074    3.082228
     15          8           0        1.303013   -1.096361    0.828794
     16          1           0        1.343737   -0.125261    0.917852
     17          1           0        0.883670   -1.277110   -0.019026
     18          8           0        0.990767    1.647900    1.320336
     19          1           0        1.652425    2.326269    1.159460
     20          1           0        0.246109    1.837252    0.714103
     21          8           0       -0.278162   -1.693399    2.896606
     22          1           0        0.398758   -1.631146    2.181230
     23          1           0       -0.195949   -2.554815    3.312258
     24          8           0       -2.241799   -0.565490    1.314245
     25          1           0       -2.521227    0.253631    1.790861
     26          1           0       -1.680232   -1.071816    1.933038
 ---------------------------------------------------------------------
                    Distance matrix (angstroms):
                    1          2          3          4          5
     1  C    0.000000
     2  O    1.217977   0.000000
     3  O    1.290752   2.259269   0.000000
     4  H    1.996563   2.502663   1.076867   0.000000
     5  C    1.550920   2.404919   2.352395   3.341607   0.000000
     6  F    2.366270   3.258849   2.792833   3.819931   1.347196
     7  F    2.383547   2.655502   3.498605   4.364650   1.330719
     8  F    2.388172   3.351783   2.756054   3.731510   1.337388
     9  O    4.619840   4.035758   4.477442   3.550986   6.138660
    10  H    4.885254   4.243117   4.755053   3.831435   6.424602
    11  H    5.483117   4.909808   5.303227   4.354509   6.978103
    12  O    5.272198   4.665331   5.132283   4.313090   6.748418
    13  H    5.265313   4.870284   4.911309   4.062946   6.724434
    14  H    4.694168   4.014415   4.729702   4.065608   6.099580
    15  O    3.644326   3.858896   3.277694   3.192849   4.554713
    16  H    3.360419   3.283698   3.307359   3.199244   4.369056
    17  H    3.034657   3.522589   2.576031   2.739081   3.790811
    18  O    3.461757   2.729132   3.880890   3.644081   4.625793
    19  H    3.982554   3.147566   4.601701   4.494172   4.940461
    20  H    2.668327   1.794829   3.246021   3.072955   3.900507
    21  O    4.965783   5.042337   4.205315   3.434730   6.275791
    22  H    4.483062   4.626769   3.799264   3.238625   5.675547
    23  H    5.779986   5.948742   4.916445   4.183770   7.018464
    24  O    3.264433   3.433947   2.450283   1.377186   4.691365
    25  H    3.583133   3.433214   3.070386   2.036638   5.088861
    26  H    3.847671   4.000136   2.987409   1.992935   5.254365
                    6          7          8          9         10
     6  F    0.000000
     7  F    2.168036   0.000000
     8  F    2.173665   2.165366   0.000000
     9  O    6.899780   6.623884   6.646458   0.000000
    10  H    7.042732   6.895907   7.084170   0.984390   0.000000
    11  H    7.790740   7.447478   7.394373   0.959164   1.577119
    12  O    7.067113   7.229687   7.620436   2.689716   1.743426
    13  H    6.918444   7.361739   7.546315   3.066078   2.242120
    14  H    6.379169   6.490629   7.078075   3.003254   2.180611
    15  O    4.141191   5.364392   5.509931   5.185979   4.801697
    16  H    4.134432   4.984410   5.454556   4.751242   4.327086
    17  H    3.314227   4.729066   4.662472   5.368615   5.153199
    18  O    4.827054   4.850006   5.781785   3.940788   3.478606
    19  H    5.102791   4.928184   6.178620   4.671421   4.193286
    20  H    4.326699   4.106897   4.998508   3.586826   3.367472
    21  O    6.233913   7.201372   6.938573   4.068433   3.605368
    22  H    5.487583   6.588006   6.435294   4.495194   4.039696
    23  H    6.875526   8.007288   7.618495   4.860351   4.399435
    24  O    5.175705   5.634431   5.037143   2.664040   2.939925
    25  H    5.730006   5.857014   5.483191   1.693129   2.118122
    26  H    5.534115   6.222571   5.709170   2.979118   2.959032
                   11         12         13         14         15
    11  H    0.000000
    12  O    3.274966   0.000000
    13  H    3.660235   0.970883   0.000000
    14  H    3.750265   0.972234   1.539187   0.000000
    15  O    6.083462   3.985165   3.504611   3.467808   0.000000
    16  H    5.679284   3.503444   3.249693   2.812035   0.976025
    17  H    6.276497   4.622191   4.168993   4.102812   0.962974
    18  O    4.848755   2.848942   3.147343   1.909018   2.805366
    19  H    5.539585   3.505433   3.913725   2.535549   3.456273
    20  H    4.516238   3.241987   3.561278   2.419029   3.120302
    21  O    4.707552   2.887078   1.975487   3.106144   2.670658
    22  H    5.255643   3.198461   2.407135   3.114452   1.712529
    23  H    5.404388   3.632344   2.668412   3.944465   3.246778
    24  O    3.354077   3.590633   3.269426   3.653882   3.617067
    25  H    2.392096   3.157426   3.069166   3.307047   4.168077
    26  H    3.649944   3.180998   2.633631   3.343608   3.181149
                   16         17         18         19         20
    16  H    0.000000
    17  H    1.554400   0.000000
    18  O    1.852210   3.218857   0.000000
    19  H    2.482672   3.868353   0.961175   0.000000
    20  H    2.257821   3.262393   0.978717   1.554093   0.000000
    21  O    3.000847   3.166080   3.906288   4.785663   4.183739
    22  H    2.181009   2.280703   3.441475   4.275140   3.769024
    23  H    3.742532   3.727675   4.799881   5.645884   5.122116
    24  O    3.634143   3.471681   3.917731   4.852958   3.510417
    25  H    3.980409   4.148756   3.807818   4.702538   3.365325
    26  H    3.327306   3.228977   3.860893   4.822034   3.695845
                   21         22         23         24         25
    21  O    0.000000
    22  H    0.986843   0.000000
    23  H    0.959980   1.576726   0.000000
    24  O    2.762592   2.976546   3.483528   0.000000
    25  H    3.169375   3.497297   3.950814   0.988029   0.000000
    26  H    1.811251   2.167176   2.510902   0.977050   1.576165
                   26
    26  H    0.000000
 Stoichiometry    C2H13F3O8
 Framework group  C1[X(C2H13F3O8)]
 Deg. of freedom    72
 Full point group                 C1      NOp   1
 Largest Abelian subgroup         C1      NOp   1
 Largest concise Abelian subgroup C1      NOp   1
                         Standard orientation:                         
 ---------------------------------------------------------------------
 Center     Atomic      Atomic             Coordinates (Angstroms)
 Number     Number       Type             X           Y           Z
 ---------------------------------------------------------------------
      1          6           0        1.396953    0.415604   -0.080528
      2          8           0        0.850045    0.981512    0.849047
      3          8           0        0.871962   -0.017069   -1.177441
      4          1           0       -0.147798    0.288881   -1.339079
      5          6           0        2.910741    0.086054   -0.008463
      6          9           0        3.073877   -1.250967    0.017959
      7          9           0        3.465806    0.592320    1.089904
      8          9           0        3.564032    0.564047   -1.073047
      9          8           0       -2.761730    2.421967   -0.231466
     10          1           0       -3.281711    1.770811    0.292595
     11          1           0       -3.351882    3.121341   -0.518854
     12          8           0       -3.755975    0.260843    1.023761
     13          1           0       -3.786777   -0.413428    0.325891
     14          1           0       -2.982553    0.024060    1.563197
     15          8           0       -0.900498   -2.398089    0.212667
     16          1           0       -0.913060   -1.785948    0.972765
     17          1           0       -0.080306   -2.228949   -0.262722
     18          8           0       -1.186090   -0.339472    2.096973
     19          1           0       -0.956190   -0.394791    3.028607
     20          1           0       -0.586431    0.325690    1.702187
     21          8           0       -3.048402   -1.537672   -1.120977
     22          1           0       -2.313133   -2.028047   -0.681919
     23          1           0       -3.527210   -2.153915   -1.680039
     24          8           0       -1.434676    0.631075   -1.690488
     25          1           0       -1.853523    1.395955   -1.226024
     26          1           0       -2.076105   -0.104970   -1.652611
 ---------------------------------------------------------------------
 Rotational constants (GHZ):           0.8658949           0.2993165           0.2878556
 Standard basis: 6-31++G(d,p) (6D, 7F)
 There are   325 symmetry adapted cartesian basis functions of A   symmetry.
 There are   325 symmetry adapted basis functions of A   symmetry.
   325 basis functions,   520 primitive gaussians,   325 cartesian basis functions
    58 alpha electrons       58 beta electrons
       nuclear repulsion energy      1007.7482662311 Hartrees.
 NAtoms=   26 NActive=   26 NUniq=   26 SFac= 1.00D+00 NAtFMM=   60 NAOKFM=F Big=F
 Integral buffers will be    131072 words long.
 Raffenetti 2 integral format.
 Two-electron integral symmetry is turned on.
 Nuclear repulsion after empirical dispersion term =     1007.7332594348 Hartrees.
 One-electron integrals computed using PRISM.
 NBasis=   325 RedAO= T EigKep=  3.70D-05  NBF=   325
 NBsUse=   325 1.00D-06 EigRej= -1.00D+00 NBFU=   325
 Initial guess from the checkpoint file:  "/local_scratch/slurm.5787764/Gau-4155219.chk"
 B after Tr=     0.000000   -0.000000    0.000000
         Rot=    0.999953   -0.009643    0.000507   -0.000723 Ang=  -1.11 deg.
 ExpMin= 3.60D-02 ExpMax= 7.00D+03 ExpMxC= 1.05D+03 IAcc=3 IRadAn=         5 AccDes= 0.00D+00
 Harris functional with IExCor= 4639 and IRadAn=       5 diagonalized for initial guess.
 HarFok:  IExCor= 4639 AccDes= 0.00D+00 IRadAn=         5 IDoV= 1 UseB2=F ITyADJ=14
 ICtDFT=  3500011 ScaDFX=  1.000000  1.000000  1.000000  1.000000
 FoFCou: FMM=F IPFlag=           0 FMFlag=      100000 FMFlg1=           0
         NFxFlg=           0 DoJE=T BraDBF=F KetDBF=T FulRan=T
         wScrn=  0.000000 ICntrl=       500 IOpCl=  0 I1Cent=   200000004 NGrid=           0
         NMat0=    1 NMatS0=      1 NMatT0=    0 NMatD0=    1 NMtDS0=    0 NMtDT0=    0
 Petite list used in FoFCou.
 Requested convergence on RMS density matrix=1.00D-10 within 128 cycles.
 Requested convergence on MAX density matrix=1.00D-08.
 Requested convergence on             energy=1.00D-08.
 No special actions if energy rises.
 SCF Done:  E(RwB97XD) =  -985.246313343     A.U. after   15 cycles
            NFock= 15  Conv=0.49D-10     -V/T= 2.0083
 Calling FoFJK, ICntrl=      2127 FMM=F ISym2X=0 I1Cent= 0 IOpClX= 0 NMat=1 NMatS=1 NMatT=0.
 ***** Axes restored to original set *****
 -------------------------------------------------------------------
 Center     Atomic                   Forces (Hartrees/Bohr)
 Number     Number              X              Y              Z
 -------------------------------------------------------------------
      1        6           0.000123384    0.000221598    0.000017569
      2        8          -0.000076339   -0.000120814   -0.000012425
      3        8          -0.000738306   -0.000160362    0.001618581
      4        1           0.000924087    0.000214733   -0.001990776
      5        6          -0.000109363    0.000070255    0.000313875
      6        9           0.000172016   -0.000097856   -0.000108918
      7        9           0.000036741    0.000026776   -0.000106723
      8        9          -0.000079376   -0.000019756   -0.000154294
      9        8          -0.000149371    0.000589947   -0.000257233
     10        1           0.000033061   -0.000187137    0.000150364
     11        1           0.000260268   -0.000249677    0.000135771
     12        8           0.000371695   -0.000403823   -0.000410780
     13        1          -0.000041592    0.000359545   -0.000283062
     14        1          -0.000404148   -0.000212463    0.000283882
     15        8          -0.000042449   -0.000050488   -0.000000049
     16        1          -0.000014867    0.000261374    0.000011011
     17        1           0.000119921    0.000056463    0.000010926
     18        8          -0.000255132   -0.000415586   -0.000018424
     19        1          -0.000085588   -0.000037788   -0.000000686
     20        1           0.000322485    0.000062053    0.000230703
     21        8           0.000073074    0.000252104    0.000337997
     22        1           0.000087149    0.000098532   -0.000118259
     23        1          -0.000033729    0.000079946    0.000060390
     24        8          -0.000673973   -0.000502101    0.000438313
     25        1           0.000097403   -0.000004791   -0.000003258
     26        1           0.000082947    0.000169316   -0.000144496
 -------------------------------------------------------------------
 Cartesian Forces:  Max     0.001990776 RMS     0.000386504

 GradGradGradGradGradGradGradGradGradGradGradGradGradGradGradGradGradGrad
 Berny optimization.
 Using GEDIIS/GDIIS optimizer.
 FormGI is forming the generalized inverse of G from B-inverse, IUseBI=4.
 Internal  Forces:  Max     0.001683589 RMS     0.000205910
 Search for a local minimum.
 Step number   9 out of a maximum of  156
 All quantities printed in internal units (Hartrees-Bohrs-Radians)
 Mixed Optimization -- En-DIIS/RFO-DIIS
 Swapping is turned off.
 Update second derivatives using D2CorX and points    7    8    9
 DE= -1.59D-04 DEPred=-1.08D-04 R= 1.47D+00
 TightC=F SS=  1.41D+00  RLast= 2.60D-01 DXNew= 2.4974D+00 7.7929D-01
 Trust test= 1.47D+00 RLast= 2.60D-01 DXMaxT set to 1.48D+00
 ITU=  1  1  1  1  1  0  0  1  0
     Eigenvalues ---    0.00042   0.00045   0.00093   0.00104   0.00180
     Eigenvalues ---    0.00208   0.00277   0.00317   0.00467   0.00549
     Eigenvalues ---    0.00630   0.00659   0.00734   0.00854   0.00959
     Eigenvalues ---    0.01043   0.01167   0.01242   0.01269   0.01561
     Eigenvalues ---    0.01672   0.01705   0.01794   0.01997   0.02011
     Eigenvalues ---    0.02152   0.02275   0.02308   0.02497   0.02595
     Eigenvalues ---    0.02806   0.02983   0.03109   0.03355   0.03409
     Eigenvalues ---    0.03493   0.03735   0.04103   0.04687   0.04994
     Eigenvalues ---    0.05442   0.05829   0.06131   0.06514   0.06797
     Eigenvalues ---    0.07145   0.11917   0.13934   0.18897   0.20032
     Eigenvalues ---    0.22844   0.23792   0.25955   0.28925   0.37799
     Eigenvalues ---    0.38781   0.40876   0.41427   0.41772   0.43269
     Eigenvalues ---    0.46374   0.47248   0.49078   0.52081   0.53876
     Eigenvalues ---    0.54363   0.55338   0.57620   0.58888   0.59299
     Eigenvalues ---    0.59856   0.89393
 En-DIIS/RFO-DIIS/Sim-DIIS IScMMF=       -3 using points:     9    8    7    6    5
 RFO step:  Lambda=-1.50114390D-04.
 DidBck=F Rises=F RFO-DIIS coefs:    1.27019    0.26142   -0.39461   -0.46953    0.33253
 Iteration  1 RMS(Cart)=  0.01590157 RMS(Int)=  0.00038147
 Iteration  2 RMS(Cart)=  0.00026682 RMS(Int)=  0.00033953
 Iteration  3 RMS(Cart)=  0.00000012 RMS(Int)=  0.00033953
 Variable       Old X    -DE/DX   Delta X   Delta X   Delta X     New X
                                 (Linear)    (Quad)   (Total)
    R1        2.30164  -0.00007  -0.00101   0.00004  -0.00089   2.30075
    R2        2.43917   0.00016   0.00159  -0.00044   0.00114   2.44031
    R3        2.93081   0.00006   0.00015  -0.00018  -0.00003   2.93078
    R4        3.39174   0.00007   0.01241  -0.00375   0.00882   3.40055
    R5        2.03498  -0.00168  -0.00892  -0.01334  -0.02235   2.01263
    R6        2.60250   0.00052   0.03938   0.00524   0.04453   2.64704
    R7        2.54583   0.00021   0.00133   0.00032   0.00165   2.54748
    R8        2.51469   0.00007  -0.00006   0.00024   0.00019   2.51488
    R9        2.52730   0.00015   0.00006  -0.00001   0.00005   2.52735
   R10        1.86023  -0.00001  -0.00046   0.00069   0.00012   1.86035
   R11        1.81256  -0.00017   0.00011  -0.00002   0.00009   1.81265
   R12        3.19955   0.00013   0.02688   0.00046   0.02735   3.22690
   R13        3.29460  -0.00014   0.00451  -0.00588  -0.00149   3.29311
   R14        1.83470  -0.00069   0.00141  -0.00096   0.00061   1.83532
   R15        1.83726  -0.00072   0.00140  -0.00180   0.00006   1.83731
   R16        3.73313  -0.00038  -0.00070  -0.01639  -0.01702   3.71611
   R17        3.60752  -0.00021  -0.00129  -0.00046  -0.00132   3.60621
   R18        1.84442  -0.00009  -0.00013   0.00137   0.00098   1.84540
   R19        1.81976  -0.00007  -0.00059  -0.00046  -0.00104   1.81871
   R20        3.23621  -0.00004   0.00595  -0.00351   0.00204   3.23825
   R21        3.50017  -0.00033  -0.01110  -0.01040  -0.02167   3.47850
   R22        1.81636  -0.00009   0.00003  -0.00004  -0.00001   1.81635
   R23        1.84951  -0.00030  -0.00034  -0.00050  -0.00071   1.84880
   R24        1.86486   0.00014  -0.00107   0.00106  -0.00038   1.86449
   R25        1.81410  -0.00005   0.00013  -0.00007   0.00006   1.81416
   R26        3.42277   0.00017   0.00996   0.00681   0.01677   3.43953
   R27        1.86710   0.00010  -0.00187  -0.00057  -0.00241   1.86470
   R28        1.84636   0.00003  -0.00063  -0.00067  -0.00126   1.84509
    A1        2.24172  -0.00009  -0.00009   0.00045   0.00042   2.24214
    A2        2.09618   0.00005   0.00151  -0.00044   0.00103   2.09721
    A3        1.94470   0.00003  -0.00148  -0.00001  -0.00153   1.94317
    A4        2.15602   0.00008   0.00478   0.01614   0.02087   2.17689
    A5        2.00147  -0.00008  -0.00264   0.00054  -0.00216   1.99932
    A6        1.90709   0.00010  -0.00205   0.00013  -0.00192   1.90516
    A7        1.94405   0.00010   0.00011  -0.00052  -0.00041   1.94364
    A8        1.94320   0.00011   0.00148   0.00040   0.00188   1.94508
    A9        1.88691  -0.00012   0.00022  -0.00019   0.00002   1.88693
   A10        1.88722  -0.00008  -0.00008   0.00015   0.00007   1.88729
   A11        1.89368  -0.00012   0.00030   0.00003   0.00033   1.89401
   A12        1.89318  -0.00013   0.00016  -0.00192  -0.00079   1.89239
   A13        1.76727  -0.00007   0.00248  -0.00457  -0.00184   1.76543
   A14        2.20917  -0.00004   0.00271  -0.00403  -0.00104   2.20813
   A15        1.88459   0.00005  -0.00818   0.00044  -0.00851   1.87609
   A16        1.80002  -0.00005  -0.01123   0.01200   0.00008   1.80010
   A17        1.82856  -0.00003   0.00239  -0.00440  -0.00082   1.82774
   A18        2.71368   0.00016  -0.00350   0.00876   0.00512   2.71879
   A19        2.82443   0.00007   0.01413  -0.00895   0.00592   2.83035
   A20        1.86007   0.00004   0.00121   0.00067   0.00217   1.86224
   A21        1.83452  -0.00021  -0.00170   0.00105  -0.00115   1.83336
   A22        1.98968   0.00011   0.00582   0.00631   0.01243   2.00212
   A23        2.87384  -0.00004   0.00559  -0.00212   0.00375   2.87759
   A24        1.68879   0.00009  -0.00647   0.00568  -0.00022   1.68857
   A25        2.10257  -0.00002  -0.00830   0.00413  -0.00441   2.09815
   A26        1.91173  -0.00005   0.00644  -0.00915  -0.00289   1.90884
   A27        2.10377  -0.00011   0.00265   0.00044   0.00259   2.10636
   A28        1.76767   0.00014   0.00755  -0.00265   0.00504   1.77271
   A29        1.85828  -0.00002   0.00122  -0.00043   0.00091   1.85918
   A30        1.80844  -0.00001   0.00040   0.00374   0.00420   1.81265
   A31        2.22110  -0.00003   0.00320  -0.00699  -0.00345   2.21766
   A32        1.53625   0.00007   0.00195  -0.00154  -0.00001   1.53624
   A33        1.88781   0.00001  -0.00295   0.00229  -0.00082   1.88700
   A34        1.69480   0.00003  -0.00033   0.00383   0.00347   1.69827
   A35        2.22003  -0.00005  -0.00230   0.00123  -0.00096   2.21908
   A36        2.05842  -0.00003   0.00338  -0.00440  -0.00035   2.05807
   A37        2.00025  -0.00005   0.00358   0.00092   0.00446   2.00471
   A38        1.86154  -0.00011  -0.00220  -0.00035  -0.00215   1.85939
   A39        3.23531   0.00007   0.00076   0.00133   0.00178   3.23708
   A40        2.82237   0.00004   0.00258   0.00614   0.00773   2.83010
   A41        3.40271  -0.00007   0.01510  -0.00827   0.00653   3.40923
   A42        2.89880   0.00008   0.00968   0.00202   0.01192   2.91072
   A43        3.16240   0.00003   0.00116  -0.00551  -0.00388   3.15853
   A44        3.04582  -0.00005  -0.00023  -0.00256  -0.00307   3.04276
   A45        3.21160   0.00002   0.00403  -0.00542  -0.00118   3.21042
   A46        3.28548  -0.00011   0.00103  -0.00048   0.00034   3.28582
   A47        2.86955   0.00002  -0.00278  -0.00116  -0.00406   2.86550
   A48        3.32651   0.00004  -0.00077   0.00411   0.00347   3.32998
   A49        2.87918  -0.00001  -0.00771   0.00255  -0.00485   2.87433
   A50        2.87054   0.00013   0.00000   0.00430   0.00404   2.87458
    D1        0.93543   0.00010  -0.00503   0.01052   0.00522   0.94066
    D2       -2.16611   0.00009  -0.00250   0.01059   0.00794  -2.15817
    D3        0.16361   0.00002  -0.01471  -0.00657  -0.02118   0.14243
    D4       -3.01520   0.00003  -0.01701  -0.00664  -0.02366  -3.03886
    D5        1.99350  -0.00001  -0.02417   0.00068  -0.02354   1.96996
    D6       -0.09003   0.00001  -0.02318   0.00116  -0.02207  -0.11211
    D7       -2.20629   0.00002  -0.02467   0.00120  -0.02352  -2.22981
    D8       -1.11440  -0.00002  -0.02206   0.00073  -0.02128  -1.13568
    D9        3.08525   0.00000  -0.02108   0.00120  -0.01982   3.06543
   D10        0.96900   0.00001  -0.02256   0.00124  -0.02127   0.94773
   D11       -1.66901  -0.00002   0.01465  -0.00329   0.01087  -1.65814
   D12        0.03129   0.00014   0.00938   0.00120   0.01093   0.04221
   D13        2.15888   0.00008   0.01312   0.00161   0.01433   2.17321
   D14        0.30640  -0.00004   0.01286   0.02381   0.03696   0.34336
   D15       -1.94355   0.00021   0.00763   0.02723   0.03542  -1.90813
   D16        1.75546  -0.00006  -0.00523   0.00253  -0.00315   1.75230
   D17       -2.64714  -0.00009  -0.00826   0.00233  -0.00536  -2.65249
   D18       -0.56177   0.00009  -0.01148   0.01152  -0.00003  -0.56180
   D19        1.31882   0.00006  -0.01452   0.01133  -0.00223   1.31659
   D20       -1.73242  -0.00004  -0.00029  -0.00513  -0.00520  -1.73762
   D21        0.45136  -0.00023   0.00341  -0.00675  -0.00327   0.44809
   D22        2.45410   0.00027  -0.00538   0.00360  -0.00136   2.45274
   D23       -1.64530   0.00008  -0.00169   0.00198   0.00057  -1.64473
   D24        1.04886   0.00000   0.04355  -0.00359   0.03979   1.08865
   D25       -0.86100   0.00005   0.05834  -0.01531   0.04339  -0.81761
   D26       -0.89624  -0.00009   0.01313  -0.00298   0.00998  -0.88626
   D27        1.07443  -0.00007   0.00067   0.00051   0.00039   1.07482
   D28        1.01578   0.00004  -0.04109   0.00125  -0.03958   0.97621
   D29       -3.06894   0.00002  -0.04234   0.00294  -0.03907  -3.10801
   D30       -0.67427  -0.00000  -0.04121  -0.00231  -0.04313  -0.71739
   D31       -1.09756  -0.00015  -0.02174   0.00503  -0.01730  -1.11486
   D32        2.88952  -0.00006  -0.01331  -0.00343  -0.01759   2.87192
   D33        0.72701   0.00003  -0.01471   0.00245  -0.01255   0.71446
   D34        1.62179   0.00011   0.04590   0.01443   0.06011   1.68191
   D35       -0.49577   0.00007   0.03918   0.00627   0.04522  -0.45055
   D36       -0.22403  -0.00005  -0.02090   0.00898  -0.01162  -0.23565
   D37       -2.66324   0.00003  -0.02121   0.01529  -0.00571  -2.66895
   D38        1.30835   0.00003  -0.01839   0.00807  -0.01039   1.29795
   D39       -2.19292  -0.00003  -0.02559   0.00537  -0.02002  -2.21294
   D40        1.65106   0.00005  -0.02590   0.01167  -0.01411   1.63695
   D41       -0.66054   0.00005  -0.02308   0.00446  -0.01879  -0.67933
   D42        0.70713   0.00005  -0.02063  -0.01129  -0.03219   0.67494
   D43        3.00243   0.00002  -0.03598  -0.00036  -0.03656   2.96587
   D44       -1.23944   0.00005  -0.02731  -0.00271  -0.03016  -1.26960
   D45        1.92142  -0.00007   0.01018  -0.00276   0.00720   1.92862
   D46       -0.28542   0.00006   0.00395   0.00212   0.00610  -0.27933
   D47        0.11570  -0.00005   0.00962  -0.00606   0.00334   0.11904
   D48       -2.09114   0.00008   0.00339  -0.00117   0.00223  -2.08890
   D49       -1.93962  -0.00010   0.01606  -0.01597  -0.00005  -1.93968
   D50        2.13672   0.00003   0.00983  -0.01108  -0.00116   2.13556
         Item               Value     Threshold  Converged?
 Maximum Force            0.001684     0.000015     NO 
 RMS     Force            0.000206     0.000010     NO 
 Maximum Displacement     0.094328     0.000060     NO 
 RMS     Displacement     0.016008     0.000040     NO 
 Predicted change in Energy=-6.964044D-05
 GradGradGradGradGradGradGradGradGradGradGradGradGradGradGradGradGradGrad

                          Input orientation:                          
 ---------------------------------------------------------------------
 Center     Atomic      Atomic             Coordinates (Angstroms)
 Number     Number       Type             X           Y           Z
 ---------------------------------------------------------------------
      1          6           0       -0.957445    0.714427   -1.404152
      2          8           0       -0.764919    1.731855   -0.763770
      3          8           0       -1.396248   -0.426251   -0.987128
      4          1           0       -1.740816   -0.426281    0.020631
      5          6           0       -0.613783    0.668382   -2.915800
      6          9           0        0.414127   -0.181877   -3.110101
      7          9           0       -0.250636    1.866521   -3.367096
      8          9           0       -1.652350    0.238383   -3.640479
      9          8           0       -2.661195    1.610913    2.816983
     10          1           0       -1.835236    1.529177    3.346378
     11          1           0       -3.385199    1.810735    3.413624
     12          8           0       -0.232610    1.038497    3.823471
     13          1           0       -0.198137    0.069022    3.776838
     14          1           0        0.320667    1.341281    3.083535
     15          8           0        1.323852   -1.090413    0.840996
     16          1           0        1.353244   -0.117916    0.924810
     17          1           0        0.933586   -1.282310   -0.017562
     18          8           0        0.994563    1.642901    1.323824
     19          1           0        1.653616    2.325102    1.168584
     20          1           0        0.249339    1.833220    0.719197
     21          8           0       -0.276074   -1.687959    2.897071
     22          1           0        0.401579   -1.624812    2.182742
     23          1           0       -0.190634   -2.548288    3.314395
     24          8           0       -2.256530   -0.567491    1.315314
     25          1           0       -2.533787    0.249697    1.793872
     26          1           0       -1.689448   -1.070856    1.930425
 ---------------------------------------------------------------------
                    Distance matrix (angstroms):
                    1          2          3          4          5
     1  C    0.000000
     2  O    1.217504   0.000000
     3  O    1.291357   2.259621   0.000000
     4  H    1.986175   2.495037   1.065039   0.000000
     5  C    1.550904   2.405213   2.351648   3.330334   0.000000
     6  F    2.365340   3.249275   2.800748   3.808543   1.348070
     7  F    2.383286   2.657053   3.497639   4.353651   1.330819
     8  F    2.389701   3.360572   2.747289   3.722007   1.337416
     9  O    4.639443   4.053675   4.496821   3.580062   6.159957
    10  H    4.899170   4.252055   4.774483   3.859186   6.437995
    11  H    5.505165   4.931805   5.322279   4.384134   7.003379
    12  O    5.287574   4.669783   5.161531   4.345324   6.760181
    13  H    5.275960   4.868612   4.937221   4.090755   6.732266
    14  H    4.708062   4.016566   4.758389   4.093332   6.108847
    15  O    3.674569   3.860497   3.343964   3.241337   4.578352
    16  H    3.384692   3.280178   3.363077   3.238184   4.386085
    17  H    3.079868   3.539341   2.664774   2.808322   3.820907
    18  O    3.480553   2.731619   3.916359   3.669077   4.637982
    19  H    4.003859   3.152023   4.638827   4.517751   4.956613
    20  H    2.686379   1.799495   3.274861   3.090964   3.913442
    21  O    4.973554   5.033473   4.234820   3.465719   6.281390
    22  H    4.492748   4.616260   3.836249   3.271247   5.681974
    23  H    5.787745   5.939769   4.945670   4.213651   7.024340
    24  O    3.275122   3.440128   2.461966   1.400751   4.704075
    25  H    3.595578   3.444883   3.079751   2.056728   5.103207
    26  H    3.852592   3.996077   3.002266   2.016291   5.260029
                    6          7          8          9         10
     6  F    0.000000
     7  F    2.168845   0.000000
     8  F    2.174453   2.165727   0.000000
     9  O    6.913901   6.642211   6.678355   0.000000
    10  H    7.047939   6.906192   7.107444   0.984453   0.000000
    11  H    7.807968   7.470392   7.432054   0.959213   1.576763
    12  O    7.069794   7.238107   7.639790   2.690483   1.742639
    13  H    6.918652   7.366787   7.560424   3.060295   2.235496
    14  H    6.378861   6.497146   7.093768   3.005870   2.179979
    15  O    4.155022   5.378709   5.541399   5.204065   4.808224
    16  H    4.143252   4.993083   5.477445   4.762865   4.329354
    17  H    3.323340   4.747304   4.703732   5.415519   5.185260
    18  O    4.829742   4.858524   5.798545   3.949065   3.480146
    19  H    5.111596   4.940533   6.197652   4.673851   4.189078
    20  H    4.330276   4.116901   5.016642   3.594626   3.367487
    21  O    6.231434   7.202414   6.953020   4.071582   3.603169
    22  H    5.486019   6.589043   6.449808   4.500307   4.037948
    23  H    6.873120   8.008524   7.633637   4.863131   4.396755
    24  O    5.183185   5.645617   5.057109   2.676604   2.949360
    25  H    5.738066   5.870476   5.505382   1.707600   2.129628
    26  H    5.533734   6.225921   5.722802   2.987000   2.964177
                   11         12         13         14         15
    11  H    0.000000
    12  O    3.271565   0.000000
    13  H    3.650049   0.971208   0.000000
    14  H    3.750039   0.972265   1.538983   0.000000
    15  O    6.100019   3.981204   3.504270   3.456660   0.000000
    16  H    5.689176   3.500636   3.252044   2.802778   0.976545
    17  H    6.323912   4.636776   4.183823   4.108005   0.962421
    18  O    4.855692   2.849472   3.149112   1.908322   2.795096
    19  H    5.540256   3.501661   3.914317   2.532133   3.447000
    20  H    4.524412   3.240428   3.558343   2.416027   3.117218
    21  O    4.708965   2.879873   1.966482   3.093084   2.672876
    22  H    5.259062   3.191770   2.402056   3.100916   1.713608
    23  H    5.405199   3.622975   2.657861   3.929818   3.246039
    24  O    3.366416   3.600875   3.271275   3.662235   3.649323
    25  H    2.405273   3.168105   3.069212   3.317031   4.193476
    26  H    3.657734   3.186749   2.632978   3.344941   3.204250
                   16         17         18         19         20
    16  H    0.000000
    17  H    1.555632   0.000000
    18  O    1.840744   3.218679   0.000000
    19  H    2.473457   3.865076   0.961171   0.000000
    20  H    2.251181   3.273765   0.978343   1.554314   0.000000
    21  O    3.001586   3.181652   3.896698   4.776613   4.173476
    22  H    2.181466   2.289471   3.430352   4.265904   3.758075
    23  H    3.741708   3.737447   4.788855   5.635220   5.111384
    24  O    3.658562   3.530491   3.931350   4.865991   3.521100
    25  H    3.999926   4.201311   3.822462   4.715150   3.377611
    26  H    3.343251   3.274092   3.864759   4.825870   3.695894
                   21         22         23         24         25
    21  O    0.000000
    22  H    0.986643   0.000000
    23  H    0.960013   1.576123   0.000000
    24  O    2.771212   2.989298   3.491104   0.000000
    25  H    3.173142   3.504479   3.953615   0.986755   0.000000
    26  H    1.820123   2.177825   2.518853   0.976382   1.573346
                   26
    26  H    0.000000
 Stoichiometry    C2H13F3O8
 Framework group  C1[X(C2H13F3O8)]
 Deg. of freedom    72
 Full point group                 C1      NOp   1
 Largest Abelian subgroup         C1      NOp   1
 Largest concise Abelian subgroup C1      NOp   1
                         Standard orientation:                         
 ---------------------------------------------------------------------
 Center     Atomic      Atomic             Coordinates (Angstroms)
 Number     Number       Type             X           Y           Z
 ---------------------------------------------------------------------
      1          6           0        1.405407    0.425143   -0.072332
      2          8           0        0.849068    0.939602    0.880628
      3          8           0        0.892282    0.053785   -1.197676
      4          1           0       -0.120766    0.349502   -1.341176
      5          6           0        2.917215    0.086259   -0.002335
      6          9           0        3.071704   -1.252814   -0.019920
      7          9           0        3.467000    0.551517    1.116750
      8          9           0        3.581306    0.595624   -1.045508
      9          8           0       -2.776230    2.433273   -0.148177
     10          1           0       -3.289760    1.758348    0.351735
     11          1           0       -3.373660    3.136989   -0.408853
     12          8           0       -3.763039    0.222346    1.025156
     13          1           0       -3.789312   -0.419932    0.297123
     14          1           0       -2.988824   -0.035098    1.553940
     15          8           0       -0.913314   -2.416717    0.150857
     16          1           0       -0.922299   -1.820816    0.924459
     17          1           0       -0.081695   -2.261592   -0.308056
     18          8           0       -1.195200   -0.416228    2.082473
     19          1           0       -0.972397   -0.498017    3.013880
     20          1           0       -0.596441    0.262889    1.711739
     21          8           0       -3.047673   -1.498540   -1.170402
     22          1           0       -2.314109   -2.003228   -0.745386
     23          1           0       -3.526877   -2.097552   -1.747613
     24          8           0       -1.434763    0.696435   -1.680518
     25          1           0       -1.856591    1.442498   -1.191502
     26          1           0       -2.072136   -0.043002   -1.662930
 ---------------------------------------------------------------------
 Rotational constants (GHZ):           0.8621057           0.2979431           0.2865510
 Standard basis: 6-31++G(d,p) (6D, 7F)
 There are   325 symmetry adapted cartesian basis functions of A   symmetry.
 There are   325 symmetry adapted basis functions of A   symmetry.
   325 basis functions,   520 primitive gaussians,   325 cartesian basis functions
    58 alpha electrons       58 beta electrons
       nuclear repulsion energy      1006.0283538571 Hartrees.
 NAtoms=   26 NActive=   26 NUniq=   26 SFac= 1.00D+00 NAtFMM=   60 NAOKFM=F Big=F
 Integral buffers will be    131072 words long.
 Raffenetti 2 integral format.
 Two-electron integral symmetry is turned on.
 Nuclear repulsion after empirical dispersion term =     1006.0134568856 Hartrees.
 One-electron integrals computed using PRISM.
 NBasis=   325 RedAO= T EigKep=  3.79D-05  NBF=   325
 NBsUse=   325 1.00D-06 EigRej= -1.00D+00 NBFU=   325
 Initial guess from the checkpoint file:  "/local_scratch/slurm.5787764/Gau-4155219.chk"
 B after Tr=    -0.000000    0.000000   -0.000000
         Rot=    0.999853   -0.017123    0.000779    0.000064 Ang=  -1.96 deg.
 ExpMin= 3.60D-02 ExpMax= 7.00D+03 ExpMxC= 1.05D+03 IAcc=3 IRadAn=         5 AccDes= 0.00D+00
 Harris functional with IExCor= 4639 and IRadAn=       5 diagonalized for initial guess.
 HarFok:  IExCor= 4639 AccDes= 0.00D+00 IRadAn=         5 IDoV= 1 UseB2=F ITyADJ=14
 ICtDFT=  3500011 ScaDFX=  1.000000  1.000000  1.000000  1.000000
 FoFCou: FMM=F IPFlag=           0 FMFlag=      100000 FMFlg1=           0
         NFxFlg=           0 DoJE=T BraDBF=F KetDBF=T FulRan=T
         wScrn=  0.000000 ICntrl=       500 IOpCl=  0 I1Cent=   200000004 NGrid=           0
         NMat0=    1 NMatS0=      1 NMatT0=    0 NMatD0=    1 NMtDS0=    0 NMtDT0=    0
 Petite list used in FoFCou.
 Requested convergence on RMS density matrix=1.00D-10 within 128 cycles.
 Requested convergence on MAX density matrix=1.00D-08.
 Requested convergence on             energy=1.00D-08.
 No special actions if energy rises.
 SCF Done:  E(RwB97XD) =  -985.246387621     A.U. after   15 cycles
            NFock= 15  Conv=0.72D-10     -V/T= 2.0083
 Calling FoFJK, ICntrl=      2127 FMM=F ISym2X=0 I1Cent= 0 IOpClX= 0 NMat=1 NMatS=1 NMatT=0.
 ***** Axes restored to original set *****
 -------------------------------------------------------------------
 Center     Atomic                   Forces (Hartrees/Bohr)
 Number     Number              X              Y              Z
 -------------------------------------------------------------------
      1        6           0.000203917    0.000351000    0.000113911
      2        8          -0.000050164   -0.000232901   -0.000106645
      3        8          -0.000339104   -0.000241161    0.000575161
      4        1           0.000254345    0.000176878   -0.000631140
      5        6          -0.000044629   -0.000039405   -0.000019017
      6        9          -0.000203640    0.000217773   -0.000047191
      7        9          -0.000031554   -0.000243556    0.000017611
      8        9           0.000269138    0.000105847    0.000089767
      9        8          -0.000123774    0.000392594   -0.000430688
     10        1          -0.000175406   -0.000131796    0.000188217
     11        1           0.000357675   -0.000254203    0.000120446
     12        8           0.000313070   -0.000548047   -0.000543649
     13        1           0.000182858    0.000507972   -0.000265249
     14        1          -0.000453495   -0.000204702    0.000479369
     15        8          -0.000105251    0.000154524    0.000087855
     16        1           0.000092092   -0.000026760    0.000005062
     17        1           0.000126433   -0.000031835   -0.000109969
     18        8          -0.000320951   -0.000233026    0.000016355
     19        1          -0.000089467   -0.000025694   -0.000042576
     20        1           0.000343459    0.000039106    0.000100035
     21        8          -0.000046134    0.000152263    0.000161791
     22        1           0.000106252    0.000087332   -0.000022590
     23        1          -0.000042420    0.000122736    0.000052266
     24        8          -0.000391067   -0.000292717    0.000145267
     25        1           0.000081600    0.000094534    0.000106078
     26        1           0.000086217    0.000103244   -0.000040476
 -------------------------------------------------------------------
 Cartesian Forces:  Max     0.000631140 RMS     0.000238734

 GradGradGradGradGradGradGradGradGradGradGradGradGradGradGradGradGradGrad
 Berny optimization.
 Using GEDIIS/GDIIS optimizer.
 FormGI is forming the generalized inverse of G from B-inverse, IUseBI=4.
 Internal  Forces:  Max     0.000803158 RMS     0.000155130
 Search for a local minimum.
 Step number  10 out of a maximum of  156
 All quantities printed in internal units (Hartrees-Bohrs-Radians)
 Mixed Optimization -- En-DIIS/RFO-DIIS
 Swapping is turned off.
 Update second derivatives using D2CorX and points    8    9   10
 DE= -7.43D-05 DEPred=-6.96D-05 R= 1.07D+00
 TightC=F SS=  1.41D+00  RLast= 1.80D-01 DXNew= 2.4974D+00 5.3922D-01
 Trust test= 1.07D+00 RLast= 1.80D-01 DXMaxT set to 1.48D+00
 ITU=  1  1  1  1  1  1  0  0  1  0
     Eigenvalues ---    0.00043   0.00046   0.00088   0.00105   0.00180
     Eigenvalues ---    0.00208   0.00279   0.00294   0.00460   0.00519
     Eigenvalues ---    0.00631   0.00637   0.00732   0.00918   0.00936
     Eigenvalues ---    0.01038   0.01107   0.01245   0.01326   0.01530
     Eigenvalues ---    0.01638   0.01682   0.01799   0.01905   0.02055
     Eigenvalues ---    0.02153   0.02267   0.02330   0.02509   0.02566
     Eigenvalues ---    0.02781   0.02987   0.03139   0.03348   0.03467
     Eigenvalues ---    0.03534   0.03784   0.04188   0.04691   0.04993
     Eigenvalues ---    0.05442   0.05836   0.06138   0.06572   0.06791
     Eigenvalues ---    0.07136   0.11916   0.13943   0.18909   0.20021
     Eigenvalues ---    0.22847   0.23788   0.25939   0.28826   0.37955
     Eigenvalues ---    0.38741   0.40894   0.41467   0.41790   0.43281
     Eigenvalues ---    0.46381   0.47273   0.49081   0.52064   0.53820
     Eigenvalues ---    0.54404   0.55338   0.57609   0.58902   0.59318
     Eigenvalues ---    0.60323   0.89400
 En-DIIS/RFO-DIIS/Sim-DIIS IScMMF=       -3 using points:    10    9    8    7    6    5
 RFO step:  Lambda=-8.69155738D-05.
 DidBck=F Rises=F RFO-DIIS coefs:    1.15689   -0.21835    0.39189   -0.23832   -0.50776
                  RFO-DIIS coefs:    0.41565
 Iteration  1 RMS(Cart)=  0.01299592 RMS(Int)=  0.00042854
 Iteration  2 RMS(Cart)=  0.00009576 RMS(Int)=  0.00041878
 Iteration  3 RMS(Cart)=  0.00000006 RMS(Int)=  0.00041878
 Variable       Old X    -DE/DX   Delta X   Delta X   Delta X     New X
                                 (Linear)    (Quad)   (Total)
    R1        2.30075  -0.00027   0.00012  -0.00012   0.00010   2.30085
    R2        2.44031   0.00022   0.00076  -0.00144  -0.00071   2.43960
    R3        2.93078  -0.00004   0.00029  -0.00011   0.00018   2.93096
    R4        3.40055  -0.00001   0.00251  -0.00841  -0.00569   3.39486
    R5        2.01263  -0.00058  -0.00210   0.00362   0.00135   2.01398
    R6        2.64704   0.00011   0.02042  -0.01327   0.00699   2.65403
    R7        2.54748  -0.00029   0.00159  -0.00121   0.00038   2.54786
    R8        2.51488  -0.00023   0.00061  -0.00055   0.00007   2.51495
    R9        2.52735  -0.00029   0.00114  -0.00132  -0.00017   2.52718
   R10        1.86035  -0.00011   0.00026   0.00017   0.00031   1.86065
   R11        1.81265  -0.00025   0.00042  -0.00041   0.00001   1.81266
   R12        3.22690  -0.00012   0.01399  -0.00783   0.00613   3.23303
   R13        3.29311  -0.00006  -0.00145  -0.00118  -0.00274   3.29037
   R14        1.83532  -0.00078   0.00153  -0.00165  -0.00007   1.83524
   R15        1.83731  -0.00080   0.00130  -0.00204  -0.00023   1.83708
   R16        3.71611  -0.00032  -0.00936  -0.01143  -0.02083   3.69528
   R17        3.60621  -0.00012  -0.00623   0.00043  -0.00531   3.60090
   R18        1.84540  -0.00020   0.00033   0.00031   0.00048   1.84588
   R19        1.81871   0.00005  -0.00018  -0.00024  -0.00042   1.81829
   R20        3.23825  -0.00002   0.00042  -0.00318  -0.00314   3.23511
   R21        3.47850  -0.00014  -0.00882  -0.00429  -0.01317   3.46534
   R22        1.81635  -0.00007   0.00019  -0.00027  -0.00009   1.81626
   R23        1.84880  -0.00031   0.00025  -0.00041  -0.00003   1.84877
   R24        1.86449   0.00009  -0.00021   0.00073   0.00015   1.86464
   R25        1.81416  -0.00009   0.00045  -0.00053  -0.00008   1.81408
   R26        3.43953   0.00009   0.00331  -0.00065   0.00266   3.44220
   R27        1.86470   0.00000  -0.00042   0.00072   0.00030   1.86500
   R28        1.84509   0.00005   0.00004  -0.00011  -0.00003   1.84507
    A1        2.24214  -0.00000  -0.00002   0.00043   0.00068   2.24282
    A2        2.09721  -0.00008   0.00035  -0.00085  -0.00063   2.09658
    A3        1.94317   0.00008  -0.00036   0.00044  -0.00006   1.94311
    A4        2.17689   0.00011   0.00309   0.01352   0.01660   2.19349
    A5        1.99932  -0.00015   0.00047   0.00009   0.00070   2.00001
    A6        1.90516   0.00012  -0.00133   0.00113  -0.00021   1.90496
    A7        1.94364   0.00007  -0.00007   0.00023   0.00016   1.94380
    A8        1.94508   0.00011  -0.00045   0.00138   0.00093   1.94601
    A9        1.88693  -0.00013   0.00071  -0.00119  -0.00047   1.88646
   A10        1.88729  -0.00010   0.00058  -0.00080  -0.00022   1.88707
   A11        1.89401  -0.00009   0.00063  -0.00087  -0.00024   1.89376
   A12        1.89239  -0.00018  -0.00140  -0.00205  -0.00207   1.89032
   A13        1.76543  -0.00007   0.00049  -0.00366  -0.00277   1.76267
   A14        2.20813  -0.00003  -0.00594  -0.00360  -0.00914   2.19899
   A15        1.87609   0.00007  -0.00640   0.00225  -0.00482   1.87126
   A16        1.80010   0.00001  -0.00689   0.01028   0.00274   1.80284
   A17        1.82774  -0.00002   0.00144  -0.00377  -0.00094   1.82680
   A18        2.71879   0.00015   0.00059   0.00654   0.00742   2.72621
   A19        2.83035   0.00009   0.01066  -0.00999   0.00212   2.83247
   A20        1.86224   0.00005  -0.00018   0.00102   0.00103   1.86327
   A21        1.83336  -0.00018  -0.00229   0.00082  -0.00138   1.83198
   A22        2.00212   0.00014   0.00102   0.00429   0.00562   2.00773
   A23        2.87759  -0.00008   0.00079  -0.00283  -0.00144   2.87615
   A24        1.68857   0.00007  -0.00274   0.00558   0.00394   1.69252
   A25        2.09815  -0.00000  -0.00722   0.00576  -0.00194   2.09621
   A26        1.90884  -0.00001   0.00299  -0.00893  -0.00605   1.90279
   A27        2.10636  -0.00011   0.00325  -0.00009   0.00265   2.10901
   A28        1.77271   0.00014   0.00443  -0.00398   0.00024   1.77295
   A29        1.85918  -0.00005   0.00119  -0.00070   0.00066   1.85985
   A30        1.81265  -0.00002  -0.00062   0.00187   0.00137   1.81401
   A31        2.21766  -0.00001   0.00014  -0.00549  -0.00515   2.21251
   A32        1.53624   0.00002   0.00337  -0.00161   0.00144   1.53768
   A33        1.88700  -0.00003  -0.00164   0.00172  -0.00006   1.88694
   A34        1.69827   0.00010   0.00068   0.00608   0.00671   1.70499
   A35        2.21908  -0.00004  -0.00152   0.00002  -0.00135   2.21773
   A36        2.05807  -0.00003  -0.00072  -0.00514  -0.00481   2.05326
   A37        2.00471  -0.00005  -0.00241   0.00071  -0.00167   2.00304
   A38        1.85939  -0.00006  -0.00236   0.00057  -0.00123   1.85816
   A39        3.23708  -0.00002   0.00343  -0.00183   0.00130   3.23839
   A40        2.83010  -0.00002   0.00478   0.00489   0.00856   2.83866
   A41        3.40923  -0.00014   0.00360  -0.00945  -0.00624   3.40299
   A42        2.91072   0.00011   0.00663   0.00088   0.00781   2.91852
   A43        3.15853   0.00000   0.00203  -0.00444  -0.00184   3.15669
   A44        3.04276  -0.00007  -0.00282   0.00029  -0.00289   3.03986
   A45        3.21042   0.00002   0.00338  -0.00555  -0.00171   3.20871
   A46        3.28582  -0.00009   0.00176   0.00024   0.00177   3.28759
   A47        2.86550   0.00007  -0.00152   0.00131  -0.00051   2.86499
   A48        3.32998   0.00002  -0.00121   0.00214   0.00085   3.33083
   A49        2.87433   0.00004  -0.00293   0.00311   0.00051   2.87484
   A50        2.87458   0.00007   0.00011   0.00534   0.00515   2.87973
    D1        0.94066   0.00010  -0.00933   0.01753   0.00768   0.94834
    D2       -2.15817   0.00007  -0.00881   0.01695   0.00781  -2.15036
    D3        0.14243   0.00006   0.00161  -0.00906  -0.00740   0.13503
    D4       -3.03886   0.00008   0.00116  -0.00855  -0.00753  -3.04639
    D5        1.96996  -0.00001  -0.00767   0.00096  -0.00679   1.96317
    D6       -0.11211   0.00003  -0.00766   0.00157  -0.00617  -0.11828
    D7       -2.22981   0.00002  -0.00809   0.00155  -0.00662  -2.23643
    D8       -1.13568  -0.00003  -0.00725   0.00047  -0.00671  -1.14239
    D9        3.06543  -0.00000  -0.00724   0.00107  -0.00609   3.05935
   D10        0.94773  -0.00001  -0.00768   0.00106  -0.00654   0.94119
   D11       -1.65814  -0.00003   0.01064  -0.00707   0.00254  -1.65561
   D12        0.04221   0.00013   0.00887  -0.00250   0.00673   0.04894
   D13        2.17321   0.00007   0.01400  -0.00267   0.01076   2.18397
   D14        0.34336   0.00002  -0.00180   0.02362   0.02211   0.36546
   D15       -1.90813   0.00021   0.00161   0.02763   0.03003  -1.87810
   D16        1.75230  -0.00006  -0.01405   0.00456  -0.01002   1.74228
   D17       -2.65249  -0.00006  -0.01600   0.00477  -0.01054  -2.66304
   D18       -0.56180   0.00009  -0.00722   0.01256   0.00531  -0.55649
   D19        1.31659   0.00009  -0.00917   0.01277   0.00479   1.32138
   D20       -1.73762  -0.00010   0.01047  -0.00767   0.00298  -1.73464
   D21        0.44809  -0.00022   0.00544  -0.00881  -0.00336   0.44473
   D22        2.45274   0.00025   0.01366   0.00018   0.01443   2.46718
   D23       -1.64473   0.00012   0.00864  -0.00096   0.00809  -1.63664
   D24        1.08865   0.00001   0.02313  -0.01158   0.01143   1.10008
   D25       -0.81761  -0.00001   0.03271  -0.02234   0.01064  -0.80698
   D26       -0.88626  -0.00012  -0.01643  -0.00454  -0.02106  -0.90732
   D27        1.07482  -0.00005  -0.02558   0.00048  -0.02564   1.04918
   D28        0.97621   0.00009  -0.02060   0.01055  -0.00979   0.96642
   D29       -3.10801   0.00003  -0.02354   0.01055  -0.01274  -3.12075
   D30       -0.71739  -0.00002  -0.02210   0.00470  -0.01705  -0.73445
   D31       -1.11486  -0.00015   0.01270   0.00605   0.01835  -1.09651
   D32        2.87192  -0.00006   0.01618  -0.00264   0.01262   2.88454
   D33        0.71446   0.00003   0.01706   0.00202   0.01884   0.73330
   D34        1.68191   0.00014   0.00776   0.01236   0.01987   1.70177
   D35       -0.45055   0.00005   0.00742   0.00643   0.01355  -0.43700
   D36       -0.23565  -0.00004  -0.00698   0.00592  -0.00102  -0.23667
   D37       -2.66895   0.00005  -0.00380   0.01141   0.00764  -2.66131
   D38        1.29795   0.00000  -0.00299   0.00513   0.00188   1.29984
   D39       -2.21294  -0.00006  -0.00762   0.00269  -0.00481  -2.21775
   D40        1.63695   0.00003  -0.00445   0.00818   0.00385   1.64080
   D41       -0.67933  -0.00002  -0.00363   0.00191  -0.00191  -0.68124
   D42        0.67494   0.00007  -0.00097  -0.00961  -0.01077   0.66417
   D43        2.96587   0.00005  -0.01102   0.00306  -0.00803   2.95784
   D44       -1.26960   0.00004  -0.00437  -0.00097  -0.00557  -1.27516
   D45        1.92862  -0.00006  -0.00080  -0.00168  -0.00268   1.92594
   D46       -0.27933   0.00005   0.00192   0.00277   0.00484  -0.27449
   D47        0.11904  -0.00003  -0.00027  -0.00299  -0.00352   0.11552
   D48       -2.08890   0.00008   0.00245   0.00146   0.00399  -2.08491
   D49       -1.93968  -0.00012   0.00184  -0.01316  -0.01151  -1.95119
   D50        2.13556   0.00000   0.00456  -0.00871  -0.00400   2.13156
         Item               Value     Threshold  Converged?
 Maximum Force            0.000803     0.000015     NO 
 RMS     Force            0.000155     0.000010     NO 
 Maximum Displacement     0.062060     0.000060     NO 
 RMS     Displacement     0.013008     0.000040     NO 
 Predicted change in Energy=-2.669747D-05
 GradGradGradGradGradGradGradGradGradGradGradGradGradGradGradGradGradGrad

                          Input orientation:                          
 ---------------------------------------------------------------------
 Center     Atomic      Atomic             Coordinates (Angstroms)
 Number     Number       Type             X           Y           Z
 ---------------------------------------------------------------------
      1          6           0       -0.962699    0.711277   -1.403782
      2          8           0       -0.752771    1.721339   -0.757135
      3          8           0       -1.420813   -0.424245   -0.994694
      4          1           0       -1.759418   -0.427826    0.015832
      5          6           0       -0.619343    0.669516   -2.915719
      6          9           0        0.399807   -0.190595   -3.114143
      7          9           0       -0.242878    1.865914   -3.360781
      8          9           0       -1.661582    0.254520   -3.643699
      9          8           0       -2.668201    1.611145    2.816527
     10          1           0       -1.837595    1.529891    3.338983
     11          1           0       -3.387910    1.799187    3.422134
     12          8           0       -0.236342    1.040304    3.816510
     13          1           0       -0.205000    0.070974    3.765650
     14          1           0        0.319473    1.343611    3.078857
     15          8           0        1.341253   -1.088506    0.850170
     16          1           0        1.369433   -0.115512    0.931577
     17          1           0        0.966427   -1.283833   -0.014226
     18          8           0        1.008201    1.638358    1.326784
     19          1           0        1.665859    2.322873    1.176164
     20          1           0        0.264786    1.827442    0.719574
     21          8           0       -0.275844   -1.678161    2.894258
     22          1           0        0.404407   -1.616612    2.182153
     23          1           0       -0.187823   -2.535127    3.317825
     24          8           0       -2.270587   -0.573427    1.315827
     25          1           0       -2.545473    0.244934    1.794080
     26          1           0       -1.695839   -1.071780    1.927876
 ---------------------------------------------------------------------
                    Distance matrix (angstroms):
                    1          2          3          4          5
     1  C    0.000000
     2  O    1.217558   0.000000
     3  O    1.290981   2.259700   0.000000
     4  H    1.986862   2.495942   1.065753   0.000000
     5  C    1.550997   2.404916   2.351383   3.331354   0.000000
     6  F    2.365403   3.246446   2.803803   3.809891   1.348269
     7  F    2.383522   2.657041   3.497246   4.354613   1.330855
     8  F    2.390458   3.362996   2.745162   3.723886   1.337324
     9  O    4.639990   4.056116   4.497132   3.581506   6.159800
    10  H    4.891768   4.241660   4.772118   3.857732   6.430061
    11  H    5.509507   4.941286   5.321794   4.383431   7.007818
    12  O    5.280843   4.652820   5.166775   4.349749   6.753302
    13  H    5.263756   4.845549   4.938048   4.089762   6.720910
    14  H    4.705090   4.000903   4.769458   4.103889   6.104976
    15  O    3.691573   3.855333   3.387296   3.278228   4.595269
    16  H    3.402400   3.275595   3.404601   3.275032   4.401499
    17  H    3.103684   3.540990   2.720133   2.857250   3.840429
    18  O    3.492838   2.729584   3.942550   3.694242   4.646115
    19  H    4.020284   3.154245   4.667636   4.543703   4.969834
    20  H    2.694659   1.796483   3.293942   3.111091   3.916355
    21  O    4.965313   5.011660   4.243490   3.471263   6.275780
    22  H    4.488538   4.595693   3.852989   3.284554   5.680030
    23  H    5.782140   5.919625   4.957208   4.220638   7.022323
    24  O    3.279834   3.444835   2.466349   1.404450   4.709299
    25  H    3.598468   3.449964   3.080572   2.057342   5.106120
    26  H    3.849251   3.987503   3.006054   2.018572   5.258457
                    6          7          8          9         10
     6  F    0.000000
     7  F    2.168664   0.000000
     8  F    2.174368   2.165492   0.000000
     9  O    6.916053   6.641253   6.677442   0.000000
    10  H    7.043356   6.895134   7.100380   0.984615   0.000000
    11  H    7.812103   7.476873   7.435872   0.959219   1.575726
    12  O    7.067797   7.224624   7.635671   2.690680   1.741189
    13  H    6.911277   7.349100   7.553394   3.056194   2.230662
    14  H    6.380713   6.485213   7.092493   3.011077   2.180667
    15  O    4.172330   5.382395   5.569164   5.218275   4.811992
    16  H    4.160969   4.994991   5.500647   4.778793   4.334510
    17  H    3.335522   4.752132   4.737723   5.441009   5.198422
    18  O    4.841182   4.856979   5.809341   3.966863   3.487014
    19  H    5.130998   4.943274   6.211362   4.688435   4.192946
    20  H    4.334523   4.111995   5.022263   3.611981   3.371920
    21  O    6.226575   7.189372   6.957039   4.068040   3.595615
    22  H    5.484915   6.578076   6.458327   4.501307   4.033027
    23  H    6.871124   7.998498   7.643095   4.857483   4.387091
    24  O    5.186732   5.650899   5.064906   2.680029   2.950354
    25  H    5.740645   5.873850   5.509155   1.710846   2.130477
    26  H    5.530839   6.221820   5.727363   2.988858   2.963108
                   11         12         13         14         15
    11  H    0.000000
    12  O    3.265550   0.000000
    13  H    3.638083   0.971169   0.000000
    14  H    3.751011   0.972141   1.538298   0.000000
    15  O    6.108908   3.977413   3.497901   3.453444   0.000000
    16  H    5.700988   3.498180   3.247396   2.800405   0.976800
    17  H    6.346167   4.639268   4.182727   4.109644   0.962200
    18  O    4.872592   2.846980   3.142708   1.905514   2.788166
    19  H    5.555107   3.497825   3.908529   2.528231   3.442259
    20  H    4.543877   3.234459   3.547458   2.409004   3.111043
    21  O    4.696335   2.870917   1.955458   3.085383   2.672263
    22  H    5.252324   3.184475   2.393070   3.094222   1.711945
    23  H    5.388666   3.610366   2.644353   3.919064   3.243471
    24  O    3.363665   3.604954   3.268568   3.673108   3.677979
    25  H    2.403324   3.170950   3.065153   3.326509   4.216120
    26  H    3.652172   3.187156   2.627908   3.349680   3.222679
                   16         17         18         19         20
    16  H    0.000000
    17  H    1.556255   0.000000
    18  O    1.833777   3.215471   0.000000
    19  H    2.468484   3.861938   0.961125   0.000000
    20  H    2.245053   3.272735   0.978327   1.554649   0.000000
    21  O    3.000154   3.187163   3.886521   4.767634   4.160623
    22  H    2.179108   2.291438   3.419218   4.257090   3.744347
    23  H    3.738148   3.741736   4.776263   5.623434   5.097820
    24  O    3.688777   3.570991   3.955068   4.889138   3.542288
    25  H    4.024962   4.235627   3.845594   4.736557   3.399478
    26  H    3.361986   3.302179   3.875305   4.836295   3.702638
                   21         22         23         24         25
    21  O    0.000000
    22  H    0.986723   0.000000
    23  H    0.959972   1.576120   0.000000
    24  O    2.773244   2.999058   3.492015   0.000000
    25  H    3.171735   3.509664   3.950829   0.986916   0.000000
    26  H    1.821532   2.184612   2.519415   0.976368   1.572741
                   26
    26  H    0.000000
 Stoichiometry    C2H13F3O8
 Framework group  C1[X(C2H13F3O8)]
 Deg. of freedom    72
 Full point group                 C1      NOp   1
 Largest Abelian subgroup         C1      NOp   1
 Largest concise Abelian subgroup C1      NOp   1
                         Standard orientation:                         
 ---------------------------------------------------------------------
 Center     Atomic      Atomic             Coordinates (Angstroms)
 Number     Number       Type             X           Y           Z
 ---------------------------------------------------------------------
      1          6           0        1.405150    0.427284   -0.058768
      2          8           0        0.841881    0.886128    0.918288
      3          8           0        0.900683    0.119204   -1.206474
      4          1           0       -0.114889    0.414319   -1.338195
      5          6           0        2.917238    0.087530    0.002452
      6          9           0        3.073895   -1.248997   -0.081094
      7          9           0        3.460255    0.496446    1.146610
      8          9           0        3.587062    0.648916   -1.009783
      9          8           0       -2.773862    2.443560   -0.057871
     10          1           0       -3.281321    1.746287    0.417274
     11          1           0       -3.380238    3.147179   -0.297309
     12          8           0       -3.756791    0.187109    1.029345
     13          1           0       -3.778689   -0.423526    0.274484
     14          1           0       -2.985459   -0.093206    1.550429
     15          8           0       -0.923787   -2.434107    0.068550
     16          1           0       -0.930665   -1.867908    0.864482
     17          1           0       -0.085685   -2.276234   -0.376972
     18          8           0       -1.200421   -0.512026    2.069287
     19          1           0       -0.983045   -0.627954    2.998302
     20          1           0       -0.598269    0.178426    1.726048
     21          8           0       -3.044031   -1.444825   -1.222527
     22          1           0       -2.313535   -1.969406   -0.816553
     23          1           0       -3.529034   -2.020140   -1.818623
     24          8           0       -1.433816    0.769250   -1.665204
     25          1           0       -1.855107    1.494630   -1.145261
     26          1           0       -2.068151    0.027023   -1.668957
 ---------------------------------------------------------------------
 Rotational constants (GHZ):           0.8582285           0.2978330           0.2864646
 Standard basis: 6-31++G(d,p) (6D, 7F)
 There are   325 symmetry adapted cartesian basis functions of A   symmetry.
 There are   325 symmetry adapted basis functions of A   symmetry.
   325 basis functions,   520 primitive gaussians,   325 cartesian basis functions
    58 alpha electrons       58 beta electrons
       nuclear repulsion energy      1005.4007176718 Hartrees.
 NAtoms=   26 NActive=   26 NUniq=   26 SFac= 1.00D+00 NAtFMM=   60 NAOKFM=F Big=F
 Integral buffers will be    131072 words long.
 Raffenetti 2 integral format.
 Two-electron integral symmetry is turned on.
 Nuclear repulsion after empirical dispersion term =     1005.3858877714 Hartrees.
 One-electron integrals computed using PRISM.
 NBasis=   325 RedAO= T EigKep=  3.80D-05  NBF=   325
 NBsUse=   325 1.00D-06 EigRej= -1.00D+00 NBFU=   325
 Initial guess from the checkpoint file:  "/local_scratch/slurm.5787764/Gau-4155219.chk"
 B after Tr=     0.000000    0.000000   -0.000000
         Rot=    0.999790   -0.020498    0.000442    0.000215 Ang=  -2.35 deg.
 ExpMin= 3.60D-02 ExpMax= 7.00D+03 ExpMxC= 1.05D+03 IAcc=3 IRadAn=         5 AccDes= 0.00D+00
 Harris functional with IExCor= 4639 and IRadAn=       5 diagonalized for initial guess.
 HarFok:  IExCor= 4639 AccDes= 0.00D+00 IRadAn=         5 IDoV= 1 UseB2=F ITyADJ=14
 ICtDFT=  3500011 ScaDFX=  1.000000  1.000000  1.000000  1.000000
 FoFCou: FMM=F IPFlag=           0 FMFlag=      100000 FMFlg1=           0
         NFxFlg=           0 DoJE=T BraDBF=F KetDBF=T FulRan=T
         wScrn=  0.000000 ICntrl=       500 IOpCl=  0 I1Cent=   200000004 NGrid=           0
         NMat0=    1 NMatS0=      1 NMatT0=    0 NMatD0=    1 NMtDS0=    0 NMtDT0=    0
 Petite list used in FoFCou.
 Requested convergence on RMS density matrix=1.00D-10 within 128 cycles.
 Requested convergence on MAX density matrix=1.00D-08.
 Requested convergence on             energy=1.00D-08.
 No special actions if energy rises.
 SCF Done:  E(RwB97XD) =  -985.246415827     A.U. after   15 cycles
            NFock= 15  Conv=0.39D-10     -V/T= 2.0083
 Calling FoFJK, ICntrl=      2127 FMM=F ISym2X=0 I1Cent= 0 IOpClX= 0 NMat=1 NMatS=1 NMatT=0.
 ***** Axes restored to original set *****
 -------------------------------------------------------------------
 Center     Atomic                   Forces (Hartrees/Bohr)
 Number     Number              X              Y              Z
 -------------------------------------------------------------------
      1        6           0.000184070    0.000311625    0.000097044
      2        8          -0.000013837   -0.000166272   -0.000065884
      3        8          -0.000691930   -0.000324442    0.001551204
      4        1           0.000392041    0.000152691   -0.001211522
      5        6           0.000006097   -0.000065952   -0.000189695
      6        9          -0.000210288    0.000222699    0.000027061
      7        9          -0.000049361   -0.000190488    0.000078264
      8        9           0.000248994    0.000087115    0.000161525
      9        8          -0.000072330    0.000220072   -0.000477454
     10        1          -0.000201296   -0.000099439    0.000214982
     11        1           0.000288779   -0.000194159    0.000106992
     12        8           0.000141471   -0.000324172   -0.000502051
     13        1           0.000277040    0.000328088   -0.000163134
     14        1          -0.000324181   -0.000149276    0.000490228
     15        8          -0.000176101    0.000170537    0.000094622
     16        1           0.000138497   -0.000110282   -0.000007383
     17        1           0.000156864   -0.000064520   -0.000150664
     18        8          -0.000311991   -0.000064519    0.000023117
     19        1          -0.000048121    0.000005373   -0.000059146
     20        1           0.000271236    0.000003717   -0.000000750
     21        8          -0.000136623    0.000064593    0.000060607
     22        1           0.000136176    0.000054276   -0.000005896
     23        1          -0.000035218    0.000067492    0.000062698
     24        8          -0.000134860    0.000000951   -0.000120174
     25        1           0.000120523   -0.000005056    0.000050453
     26        1           0.000044350    0.000069348   -0.000065046
 -------------------------------------------------------------------
 Cartesian Forces:  Max     0.001551204 RMS     0.000299607

 GradGradGradGradGradGradGradGradGradGradGradGradGradGradGradGradGradGrad
 Berny optimization.
 Using GEDIIS/GDIIS optimizer.
 FormGI is forming the generalized inverse of G from B-inverse, IUseBI=4.
 Internal  Forces:  Max     0.001582380 RMS     0.000187269
 Search for a local minimum.
 Step number  11 out of a maximum of  156
 All quantities printed in internal units (Hartrees-Bohrs-Radians)
 Mixed Optimization -- En-DIIS/RFO-DIIS
 Swapping is turned off.
 Update second derivatives using D2CorX and points    8    9   10   11
 DE= -2.82D-05 DEPred=-2.67D-05 R= 1.06D+00
 TightC=F SS=  1.41D+00  RLast= 9.01D-02 DXNew= 2.4974D+00 2.7030D-01
 Trust test= 1.06D+00 RLast= 9.01D-02 DXMaxT set to 1.48D+00
 ITU=  1  1  1  1  1  1  1  0  0  1  0
     Eigenvalues ---    0.00040   0.00045   0.00078   0.00114   0.00176
     Eigenvalues ---    0.00200   0.00274   0.00280   0.00428   0.00492
     Eigenvalues ---    0.00612   0.00642   0.00728   0.00838   0.00951
     Eigenvalues ---    0.01040   0.01092   0.01247   0.01333   0.01537
     Eigenvalues ---    0.01638   0.01687   0.01801   0.01890   0.02114
     Eigenvalues ---    0.02158   0.02269   0.02393   0.02502   0.02587
     Eigenvalues ---    0.02768   0.03016   0.03189   0.03346   0.03463
     Eigenvalues ---    0.03535   0.03797   0.04269   0.04698   0.04995
     Eigenvalues ---    0.05447   0.05841   0.06124   0.06496   0.06786
     Eigenvalues ---    0.07135   0.11916   0.13940   0.18912   0.20019
     Eigenvalues ---    0.22846   0.23800   0.26030   0.33739   0.38082
     Eigenvalues ---    0.39245   0.40909   0.41459   0.42016   0.43274
     Eigenvalues ---    0.46428   0.47207   0.49075   0.52070   0.52957
     Eigenvalues ---    0.54550   0.55341   0.57616   0.58901   0.59329
     Eigenvalues ---    0.60097   0.89396
 En-DIIS/RFO-DIIS/Sim-DIIS IScMMF=       -3 using points:    11   10    9    8    7    6    5
 RFO step:  Lambda=-1.07141603D-04.
 DidBck=F Rises=F RFO-DIIS coefs:    2.21654   -2.00000    0.76691    0.59828   -0.31036
                  RFO-DIIS coefs:   -0.63508    0.36372
 Iteration  1 RMS(Cart)=  0.02560124 RMS(Int)=  0.00052437
 Iteration  2 RMS(Cart)=  0.00064683 RMS(Int)=  0.00035970
 Iteration  3 RMS(Cart)=  0.00000043 RMS(Int)=  0.00035970
 Variable       Old X    -DE/DX   Delta X   Delta X   Delta X     New X
                                 (Linear)    (Quad)   (Total)
    R1        2.30085  -0.00024  -0.00022  -0.00029  -0.00046   2.30039
    R2        2.43960   0.00027   0.00074  -0.00114  -0.00037   2.43923
    R3        2.93096  -0.00008   0.00011  -0.00007   0.00004   2.93100
    R4        3.39486  -0.00010   0.00070  -0.00898  -0.00814   3.38672
    R5        2.01398  -0.00158  -0.00127  -0.01561  -0.01690   1.99708
    R6        2.65403  -0.00030   0.01701   0.01500   0.03199   2.68602
    R7        2.54786  -0.00031   0.00009   0.00143   0.00152   2.54938
    R8        2.51495  -0.00021  -0.00027   0.00011  -0.00016   2.51479
    R9        2.52718  -0.00031  -0.00060  -0.00059  -0.00119   2.52599
   R10        1.86065  -0.00008  -0.00066   0.00096   0.00021   1.86087
   R11        1.81266  -0.00019   0.00007   0.00000   0.00008   1.81274
   R12        3.23303  -0.00017   0.00664   0.00873   0.01543   3.24846
   R13        3.29037  -0.00002   0.00517  -0.00693  -0.00189   3.28848
   R14        1.83524  -0.00048   0.00049  -0.00035   0.00040   1.83565
   R15        1.83708  -0.00066   0.00070  -0.00172  -0.00060   1.83648
   R16        3.69528  -0.00018  -0.00030  -0.02804  -0.02818   3.66710
   R17        3.60090  -0.00006   0.00203  -0.00198   0.00043   3.60133
   R18        1.84588  -0.00015  -0.00042   0.00127   0.00048   1.84636
   R19        1.81829   0.00009  -0.00021  -0.00100  -0.00121   1.81709
   R20        3.23511  -0.00001   0.00449  -0.00336   0.00068   3.23579
   R21        3.46534  -0.00000   0.00147  -0.01862  -0.01740   3.44793
   R22        1.81626  -0.00002   0.00006  -0.00012  -0.00006   1.81620
   R23        1.84877  -0.00026   0.00005  -0.00054  -0.00033   1.84844
   R24        1.86464   0.00010  -0.00121   0.00101  -0.00057   1.86407
   R25        1.81408  -0.00004   0.00013  -0.00017  -0.00005   1.81404
   R26        3.44220   0.00007   0.00063   0.01118   0.01177   3.45397
   R27        1.86500  -0.00017  -0.00043  -0.00089  -0.00122   1.86378
   R28        1.84507   0.00002  -0.00016  -0.00100  -0.00116   1.84391
    A1        2.24282   0.00002   0.00059  -0.00003   0.00055   2.24336
    A2        2.09658  -0.00012  -0.00014   0.00009  -0.00006   2.09653
    A3        1.94311   0.00010  -0.00046  -0.00013  -0.00060   1.94252
    A4        2.19349   0.00004   0.00629   0.02927   0.03540   2.22888
    A5        2.00001  -0.00012  -0.00207  -0.00119  -0.00330   1.99671
    A6        1.90496   0.00004  -0.00122  -0.00182  -0.00305   1.90191
    A7        1.94380  -0.00002  -0.00017  -0.00019  -0.00037   1.94343
    A8        1.94601   0.00002   0.00059   0.00301   0.00360   1.94961
    A9        1.88646  -0.00003   0.00022  -0.00074  -0.00053   1.88593
   A10        1.88707  -0.00001   0.00018  -0.00023  -0.00004   1.88703
   A11        1.89376   0.00001   0.00042  -0.00013   0.00028   1.89405
   A12        1.89032  -0.00020  -0.00093  -0.00340  -0.00371   1.88661
   A13        1.76267  -0.00000   0.00164  -0.00676  -0.00501   1.75766
   A14        2.19899  -0.00003  -0.00191  -0.01300  -0.01461   2.18438
   A15        1.87126   0.00001  -0.00054  -0.00305  -0.00454   1.86672
   A16        1.80284   0.00002  -0.00488   0.00881   0.00303   1.80587
   A17        1.82680   0.00002   0.00109  -0.00333  -0.00081   1.82600
   A18        2.72621   0.00011  -0.00145   0.01455   0.01322   2.73943
   A19        2.83247  -0.00002   0.00496  -0.00780  -0.00239   2.83009
   A20        1.86327   0.00004   0.00042   0.00251   0.00308   1.86634
   A21        1.83198  -0.00013   0.00139  -0.00104  -0.00049   1.83149
   A22        2.00773   0.00015   0.00261   0.01601   0.01894   2.02667
   A23        2.87615  -0.00006  -0.00036  -0.00002  -0.00027   2.87588
   A24        1.69252   0.00009  -0.00287   0.00629   0.00383   1.69634
   A25        2.09621   0.00003  -0.00303   0.00248  -0.00065   2.09556
   A26        1.90279  -0.00009   0.00322  -0.01052  -0.00764   1.89515
   A27        2.10901  -0.00012   0.00200   0.00119   0.00266   2.11167
   A28        1.77295   0.00010   0.00103  -0.00091   0.00045   1.77340
   A29        1.85985   0.00000   0.00053  -0.00026   0.00047   1.86032
   A30        1.81401  -0.00000  -0.00336   0.00372   0.00054   1.81455
   A31        2.21251  -0.00003   0.00077  -0.01133  -0.01028   2.20223
   A32        1.53768   0.00001   0.00264  -0.00098   0.00123   1.53890
   A33        1.88694  -0.00002  -0.00155   0.00150  -0.00029   1.88664
   A34        1.70499   0.00008   0.00367   0.01160   0.01522   1.72021
   A35        2.21773  -0.00001  -0.00172   0.00069  -0.00091   2.21682
   A36        2.05326  -0.00002   0.00079  -0.00519  -0.00389   2.04937
   A37        2.00304  -0.00002   0.00001   0.00125   0.00117   2.00420
   A38        1.85816  -0.00003  -0.00055  -0.00174  -0.00197   1.85619
   A39        3.23839   0.00009  -0.00013   0.00144   0.00108   3.23947
   A40        2.83866  -0.00004   0.00097   0.00849   0.00848   2.84715
   A41        3.40299  -0.00022   0.00246  -0.00597  -0.00391   3.39909
   A42        2.91852   0.00004   0.00540   0.01035   0.01601   2.93453
   A43        3.15669   0.00003   0.00114  -0.00489  -0.00357   3.15312
   A44        3.03986  -0.00006  -0.00012  -0.00410  -0.00454   3.03532
   A45        3.20871   0.00004   0.00230  -0.00602  -0.00361   3.20511
   A46        3.28759  -0.00006   0.00141  -0.00307  -0.00183   3.28576
   A47        2.86499   0.00004   0.00025   0.00303   0.00320   2.86818
   A48        3.33083   0.00003  -0.00123   0.00705   0.00592   3.33675
   A49        2.87484   0.00008  -0.00192   0.00471   0.00310   2.87794
   A50        2.87973   0.00009   0.00083   0.00856   0.00894   2.88867
    D1        0.94834   0.00015  -0.00014   0.02215   0.02187   0.97021
    D2       -2.15036   0.00010   0.00061   0.02464   0.02524  -2.12512
    D3        0.13503   0.00005  -0.00531  -0.02675  -0.03184   0.10318
    D4       -3.04639   0.00009  -0.00601  -0.02906  -0.03496  -3.08135
    D5        1.96317  -0.00001  -0.01426  -0.02884  -0.04315   1.92003
    D6       -0.11828   0.00002  -0.01363  -0.02663  -0.04032  -0.15860
    D7       -2.23643   0.00001  -0.01446  -0.02844  -0.04295  -2.27938
    D8       -1.14239  -0.00005  -0.01365  -0.02675  -0.04034  -1.18273
    D9        3.05935  -0.00002  -0.01302  -0.02454  -0.03751   3.02183
   D10        0.94119  -0.00002  -0.01385  -0.02634  -0.04014   0.90105
   D11       -1.65561   0.00002   0.00857   0.00155   0.00988  -1.64572
   D12        0.04894   0.00017   0.00574   0.00843   0.01452   0.06347
   D13        2.18397   0.00011   0.00849   0.01073   0.01888   2.20285
   D14        0.36546   0.00002   0.00676   0.04807   0.05524   0.42071
   D15       -1.87810   0.00008   0.00616   0.05409   0.06071  -1.81738
   D16        1.74228  -0.00006  -0.00300  -0.00609  -0.00970   1.73258
   D17       -2.66304  -0.00003  -0.00357  -0.00678  -0.00979  -2.67283
   D18       -0.55649   0.00007  -0.00195   0.01593   0.01363  -0.54286
   D19        1.32138   0.00010  -0.00252   0.01524   0.01354   1.33492
   D20       -1.73464  -0.00014   0.00036  -0.01128  -0.01061  -1.74524
   D21        0.44473  -0.00018   0.00088  -0.01298  -0.01205   0.43268
   D22        2.46718   0.00015   0.00009   0.00651   0.00694   2.47412
   D23       -1.63664   0.00012   0.00061   0.00481   0.00550  -1.63114
   D24        1.10008  -0.00001   0.00525   0.00582   0.01081   1.11089
   D25       -0.80698  -0.00004   0.01039  -0.00143   0.00951  -0.79746
   D26       -0.90732  -0.00006  -0.01152  -0.02648  -0.03816  -0.94547
   D27        1.04918  -0.00004  -0.01361  -0.02769  -0.04227   1.00691
   D28        0.96642   0.00008  -0.00101  -0.00287  -0.00356   0.96286
   D29       -3.12075   0.00003  -0.00639  -0.00609  -0.01199  -3.13273
   D30       -0.73445  -0.00000  -0.00546  -0.01457  -0.01954  -0.75399
   D31       -1.09651  -0.00010   0.00599   0.01794   0.02323  -1.07328
   D32        2.88454  -0.00004   0.00856   0.00906   0.01669   2.90123
   D33        0.73330   0.00002   0.00671   0.01712   0.02352   0.75682
   D34        1.70177   0.00018   0.01897   0.04141   0.06011   1.76189
   D35       -0.43700   0.00006   0.01486   0.02209   0.03671  -0.40029
   D36       -0.23667  -0.00004  -0.01204  -0.00343  -0.01493  -0.25160
   D37       -2.66131   0.00003  -0.00793   0.01267   0.00509  -2.65621
   D38        1.29984  -0.00002  -0.00845  -0.00215  -0.01064   1.28920
   D39       -2.21775  -0.00007  -0.01540  -0.01317  -0.02831  -2.24606
   D40        1.64080   0.00000  -0.01130   0.00293  -0.00829   1.63251
   D41       -0.68124  -0.00005  -0.01181  -0.01188  -0.02402  -0.70527
   D42        0.66417   0.00005  -0.00467  -0.01275  -0.01785   0.64632
   D43        2.95784   0.00009  -0.01022  -0.00288  -0.01340   2.94444
   D44       -1.27516   0.00010  -0.00763  -0.00328  -0.01100  -1.28617
   D45        1.92594   0.00000   0.00281   0.00136   0.00407   1.93001
   D46       -0.27449   0.00005   0.00111   0.00745   0.00872  -0.26577
   D47        0.11552   0.00001   0.00626  -0.00134   0.00465   0.12018
   D48       -2.08491   0.00006   0.00456   0.00475   0.00930  -2.07561
   D49       -1.95119  -0.00007   0.00580  -0.01933  -0.01364  -1.96484
   D50        2.13156  -0.00002   0.00410  -0.01324  -0.00900   2.12257
         Item               Value     Threshold  Converged?
 Maximum Force            0.001582     0.000015     NO 
 RMS     Force            0.000187     0.000010     NO 
 Maximum Displacement     0.160135     0.000060     NO 
 RMS     Displacement     0.025594     0.000040     NO 
 Predicted change in Energy=-4.838697D-05
 GradGradGradGradGradGradGradGradGradGradGradGradGradGradGradGradGradGrad

                          Input orientation:                          
 ---------------------------------------------------------------------
 Center     Atomic      Atomic             Coordinates (Angstroms)
 Number     Number       Type             X           Y           Z
 ---------------------------------------------------------------------
      1          6           0       -0.983280    0.705963   -1.406606
      2          8           0       -0.739228    1.699363   -0.746716
      3          8           0       -1.488954   -0.415269   -1.015130
      4          1           0       -1.804377   -0.423513   -0.006523
      5          6           0       -0.625164    0.666281   -2.915193
      6          9           0        0.397283   -0.194047   -3.100767
      7          9           0       -0.242156    1.862867   -3.353866
      8          9           0       -1.656826    0.252168   -3.657446
      9          8           0       -2.673421    1.619925    2.824923
     10          1           0       -1.837651    1.532026    3.338198
     11          1           0       -3.386121    1.792451    3.443366
     12          8           0       -0.238049    1.036084    3.811032
     13          1           0       -0.211622    0.067116    3.747882
     14          1           0        0.320575    1.345012    3.078268
     15          8           0        1.379214   -1.082936    0.867756
     16          1           0        1.398469   -0.109044    0.943896
     17          1           0        1.051167   -1.288615   -0.012402
     18          8           0        1.024630    1.634323    1.331142
     19          1           0        1.676412    2.324911    1.182922
     20          1           0        0.281454    1.816307    0.721758
     21          8           0       -0.278183   -1.668467    2.882413
     22          1           0        0.407931   -1.608810    2.176212
     23          1           0       -0.188063   -2.520943    3.314455
     24          8           0       -2.298490   -0.573865    1.317702
     25          1           0       -2.564253    0.244934    1.799019
     26          1           0       -1.711770   -1.068560    1.920308
 ---------------------------------------------------------------------
                    Distance matrix (angstroms):
                    1          2          3          4          5
     1  C    0.000000
     2  O    1.217316   0.000000
     3  O    1.290783   2.259602   0.000000
     4  H    1.977410   2.487776   1.056810   0.000000
     5  C    1.551017   2.404696   2.350771   3.322433   0.000000
     6  F    2.363504   3.227726   2.820764   3.804511   1.349073
     7  F    2.383173   2.659144   3.494867   4.344281   1.330769
     8  F    2.392880   3.377678   2.730474   3.715852   1.336696
     9  O    4.647337   4.062513   4.504551   3.598327   6.168770
    10  H    4.891370   4.233327   4.781737   3.874583   6.428417
    11  H    5.520538   4.956965   5.324608   4.394786   7.022992
    12  O    5.280918   4.632945   5.192593   4.376931   6.747497
    13  H    5.250936   4.810822   4.954851   4.107692   6.702729
    14  H    4.714076   3.984877   4.809250   4.142346   6.105462
    15  O    3.735541   3.851688   3.495344   3.366668   4.624716
    16  H    3.444099   3.270817   3.502679   3.355652   4.425921
    17  H    3.171927   3.559879   2.867125   2.983716   3.880450
    18  O    3.519776   2.726338   4.002989   3.745306   4.657283
    19  H    4.049766   3.154382   4.728589   4.591786   4.984260
    20  H    2.713365   1.792172   3.336323   3.146089   3.920705
    21  O    4.952855   4.972466   4.269346   3.496445   6.259687
    22  H    4.486672   4.561084   3.899663   3.326194   5.671484
    23  H    5.773535   5.882845   4.987132   4.247419   7.011274
    24  O    3.284752   3.443934   2.474390   1.421381   4.717561
    25  H    3.603895   3.453527   3.084083   2.069835   5.114821
    26  H    3.840311   3.964877   3.015498   2.034045   5.250948
                    6          7          8          9         10
     6  F    0.000000
     7  F    2.168833   0.000000
     8  F    2.174480   2.165134   0.000000
     9  O    6.916177   6.644359   6.702636   0.000000
    10  H    7.030969   6.887582   7.114055   0.984727   0.000000
    11  H    7.815753   7.489449   7.468900   0.959260   1.573735
    12  O    7.049101   7.212444   7.642357   2.691527   1.740189
    13  H    6.880622   7.325332   7.547300   3.053445   2.226606
    14  H    6.368285   6.477437   7.104524   3.017245   2.181852
    15  O    4.183717   5.397101   5.610481   5.249744   4.825902
    16  H    4.167600   5.005081   5.535128   4.807066   4.347214
    17  H    3.341203   4.771782   4.795162   5.512039   5.246695
    18  O    4.835113   4.858630   5.829800   3.988379   3.497341
    19  H    5.131404   4.947407   6.231846   4.702575   4.197919
    20  H    4.320490   4.109386   5.037945   3.632237   3.378932
    21  O    6.199081   7.166785   6.954082   4.068660   3.589267
    22  H    5.463348   6.561777   6.462045   4.510020   4.032084
    23  H    6.849244   7.980428   7.645575   4.854218   4.375872
    24  O    5.189828   5.655946   5.083912   2.687936   2.954581
    25  H    5.742064   5.878952   5.531410   1.719010   2.133922
    26  H    5.515802   6.210471   5.732249   2.995171   2.964676
                   11         12         13         14         15
    11  H    0.000000
    12  O    3.258470   0.000000
    13  H    3.625874   0.971384   0.000000
    14  H    3.751412   0.971823   1.537737   0.000000
    15  O    6.132703   3.970977   3.485470   3.449929   0.000000
    16  H    5.723228   3.494278   3.238173   2.798514   0.977054
    17  H    6.412864   4.656711   4.191942   4.125773   0.961560
    18  O    4.892977   2.846419   3.134500   1.905739   2.779200
    19  H    5.569773   3.497599   3.904015   2.528009   3.435270
    20  H    4.567146   3.228349   3.529903   2.403494   3.103547
    21  O    4.685286   2.859815   1.940545   3.078624   2.673696
    22  H    5.250627   3.175750   2.379647   3.089725   1.712306
    23  H    5.371179   3.591870   2.624207   3.906419   3.241999
    24  O    3.361672   3.613038   3.266749   3.693397   3.739934
    25  H    2.402947   3.175742   3.060156   3.341987   4.263968
    26  H    3.648087   3.190019   2.623019   3.361046   3.265311
                   16         17         18         19         20
    16  H    0.000000
    17  H    1.557727   0.000000
    18  O    1.824567   3.217046   0.000000
    19  H    2.461407   3.857111   0.961094   0.000000
    20  H    2.236972   3.282071   0.978150   1.554754   0.000000
    21  O    3.000135   3.208023   3.874556   4.759809   4.138269
    22  H    2.179235   2.303543   3.407693   4.250862   3.723286
    23  H    3.735491   3.757965   4.761343   5.612664   5.074865
    24  O    3.744768   3.674268   3.989912   4.921474   3.567096
    25  H    4.069361   4.324844   3.876776   4.763310   3.424580
    26  H    3.398181   3.378996   3.891090   4.851717   3.705660
                   21         22         23         24         25
    21  O    0.000000
    22  H    0.986423   0.000000
    23  H    0.959946   1.575688   0.000000
    24  O    2.779949   3.022063   3.497432   0.000000
    25  H    3.171902   3.523140   3.948784   0.986270   0.000000
    26  H    1.827760   2.202383   2.524826   0.975754   1.570574
                   26
    26  H    0.000000
 Stoichiometry    C2H13F3O8
 Framework group  C1[X(C2H13F3O8)]
 Deg. of freedom    72
 Full point group                 C1      NOp   1
 Largest Abelian subgroup         C1      NOp   1
 Largest concise Abelian subgroup C1      NOp   1
                         Standard orientation:                         
 ---------------------------------------------------------------------
 Center     Atomic      Atomic             Coordinates (Angstroms)
 Number     Number       Type             X           Y           Z
 ---------------------------------------------------------------------
      1          6           0        1.408040    0.442059   -0.039793
      2          8           0        0.828541    0.796932    0.970209
      3          8           0        0.924133    0.259081   -1.222364
      4          1           0       -0.089019    0.540556   -1.327917
      5          6           0        2.917106    0.087595    0.012454
      6          9           0        3.061249   -1.242916   -0.157729
      7          9           0        3.450925    0.413397    1.187118
      8          9           0        3.604079    0.706945   -0.952549
      9          8           0       -2.780810    2.449499    0.106713
     10          1           0       -3.280712    1.713794    0.529233
     11          1           0       -3.400360    3.153630   -0.094623
     12          8           0       -3.753568    0.114883    1.027378
     13          1           0       -3.761320   -0.439612    0.229843
     14          1           0       -2.987988   -0.199092    1.537032
     15          8           0       -0.939434   -2.463593   -0.068419
     16          1           0       -0.943269   -1.944312    0.759208
     17          1           0       -0.084199   -2.321409   -0.484298
     18          8           0       -1.209296   -0.667793    2.035443
     19          1           0       -0.996410   -0.837621    2.957147
     20          1           0       -0.604615    0.039927    1.734991
     21          8           0       -3.027566   -1.354157   -1.316419
     22          1           0       -2.304017   -1.910753   -0.942645
     23          1           0       -3.519081   -1.887150   -1.945569
     24          8           0       -1.431232    0.900533   -1.626592
     25          1           0       -1.856710    1.582083   -1.054590
     26          1           0       -2.055594    0.152120   -1.672939
 ---------------------------------------------------------------------
 Rotational constants (GHZ):           0.8502103           0.2976165           0.2859981
 Standard basis: 6-31++G(d,p) (6D, 7F)
 There are   325 symmetry adapted cartesian basis functions of A   symmetry.
 There are   325 symmetry adapted basis functions of A   symmetry.
   325 basis functions,   520 primitive gaussians,   325 cartesian basis functions
    58 alpha electrons       58 beta electrons
       nuclear repulsion energy      1003.9242350506 Hartrees.
 NAtoms=   26 NActive=   26 NUniq=   26 SFac= 1.00D+00 NAtFMM=   60 NAOKFM=F Big=F
 Integral buffers will be    131072 words long.
 Raffenetti 2 integral format.
 Two-electron integral symmetry is turned on.
 Nuclear repulsion after empirical dispersion term =     1003.9095719124 Hartrees.
 One-electron integrals computed using PRISM.
 NBasis=   325 RedAO= T EigKep=  3.89D-05  NBF=   325
 NBsUse=   325 1.00D-06 EigRej= -1.00D+00 NBFU=   325
 Initial guess from the checkpoint file:  "/local_scratch/slurm.5787764/Gau-4155219.chk"
 B after Tr=    -0.000000   -0.000000    0.000000
         Rot=    0.999407   -0.034417    0.001161    0.000156 Ang=  -3.95 deg.
 ExpMin= 3.60D-02 ExpMax= 7.00D+03 ExpMxC= 1.05D+03 IAcc=3 IRadAn=         5 AccDes= 0.00D+00
 Harris functional with IExCor= 4639 and IRadAn=       5 diagonalized for initial guess.
 HarFok:  IExCor= 4639 AccDes= 0.00D+00 IRadAn=         5 IDoV= 1 UseB2=F ITyADJ=14
 ICtDFT=  3500011 ScaDFX=  1.000000  1.000000  1.000000  1.000000
 FoFCou: FMM=F IPFlag=           0 FMFlag=      100000 FMFlg1=           0
         NFxFlg=           0 DoJE=T BraDBF=F KetDBF=T FulRan=T
         wScrn=  0.000000 ICntrl=       500 IOpCl=  0 I1Cent=   200000004 NGrid=           0
         NMat0=    1 NMatS0=      1 NMatT0=    0 NMatD0=    1 NMtDS0=    0 NMtDT0=    0
 Petite list used in FoFCou.
 Requested convergence on RMS density matrix=1.00D-10 within 128 cycles.
 Requested convergence on MAX density matrix=1.00D-08.
 Requested convergence on             energy=1.00D-08.
 No special actions if energy rises.
 SCF Done:  E(RwB97XD) =  -985.246473431     A.U. after   15 cycles
            NFock= 15  Conv=0.92D-10     -V/T= 2.0083
 Calling FoFJK, ICntrl=      2127 FMM=F ISym2X=0 I1Cent= 0 IOpClX= 0 NMat=1 NMatS=1 NMatT=0.
 ***** Axes restored to original set *****
 -------------------------------------------------------------------
 Center     Atomic                   Forces (Hartrees/Bohr)
 Number     Number              X              Y              Z
 -------------------------------------------------------------------
      1        6           0.000095316    0.000226060    0.000006334
      2        8           0.000096801   -0.000097158   -0.000228495
      3        8          -0.000168628   -0.000384585    0.000271266
      4        1          -0.000459199    0.000064255    0.000245148
      5        6           0.000080784   -0.000024728   -0.000237673
      6        9          -0.000297045    0.000254873    0.000072904
      7        9          -0.000043434   -0.000097970    0.000062175
      8        9           0.000271573    0.000069763    0.000239458
      9        8          -0.000040777    0.000015485   -0.000392491
     10        1          -0.000190542   -0.000047640    0.000157402
     11        1           0.000183271   -0.000114676    0.000055778
     12        8          -0.000040577   -0.000195516   -0.000365776
     13        1           0.000353355    0.000295249   -0.000072229
     14        1          -0.000162177   -0.000132767    0.000421926
     15        8          -0.000218504    0.000098901    0.000292943
     16        1           0.000230060   -0.000143615   -0.000032306
     17        1           0.000209741   -0.000085811   -0.000292366
     18        8          -0.000294513    0.000113453    0.000038945
     19        1          -0.000014864    0.000015959   -0.000054489
     20        1           0.000268764    0.000017722   -0.000046919
     21        8          -0.000274977   -0.000066340   -0.000004677
     22        1           0.000208719    0.000035032   -0.000056297
     23        1          -0.000025110    0.000032148    0.000045220
     24        8           0.000073041    0.000152519   -0.000260366
     25        1           0.000052346    0.000080752    0.000085272
     26        1           0.000106578   -0.000081364    0.000049311
 -------------------------------------------------------------------
 Cartesian Forces:  Max     0.000459199 RMS     0.000186426

 GradGradGradGradGradGradGradGradGradGradGradGradGradGradGradGradGradGrad
 Berny optimization.
 Using GEDIIS/GDIIS optimizer.
 FormGI is forming the generalized inverse of G from B-inverse, IUseBI=4.
 Internal  Forces:  Max     0.000463081 RMS     0.000136689
 Search for a local minimum.
 Step number  12 out of a maximum of  156
 All quantities printed in internal units (Hartrees-Bohrs-Radians)
 Mixed Optimization -- En-DIIS/RFO-DIIS
 Swapping is turned off.
 Update second derivatives using D2CorX and points    9   10   11   12
 DE= -5.76D-05 DEPred=-4.84D-05 R= 1.19D+00
 TightC=F SS=  1.41D+00  RLast= 2.02D-01 DXNew= 2.4974D+00 6.0595D-01
 Trust test= 1.19D+00 RLast= 2.02D-01 DXMaxT set to 1.48D+00
 ITU=  1  1  1  1  1  1  1  1  0  0  1  0
     Eigenvalues ---    0.00014   0.00046   0.00058   0.00114   0.00166
     Eigenvalues ---    0.00186   0.00242   0.00283   0.00408   0.00488
     Eigenvalues ---    0.00609   0.00639   0.00728   0.00833   0.00952
     Eigenvalues ---    0.01036   0.01143   0.01245   0.01337   0.01535
     Eigenvalues ---    0.01623   0.01693   0.01794   0.01851   0.02138
     Eigenvalues ---    0.02190   0.02273   0.02493   0.02503   0.02637
     Eigenvalues ---    0.02774   0.03015   0.03221   0.03338   0.03449
     Eigenvalues ---    0.03572   0.03804   0.04663   0.04934   0.05300
     Eigenvalues ---    0.05702   0.06096   0.06362   0.06689   0.07117
     Eigenvalues ---    0.09562   0.11926   0.13938   0.19024   0.20048
     Eigenvalues ---    0.22850   0.23810   0.26023   0.35518   0.38100
     Eigenvalues ---    0.39370   0.40930   0.41486   0.42378   0.43285
     Eigenvalues ---    0.46378   0.47231   0.49174   0.52173   0.52963
     Eigenvalues ---    0.55265   0.56905   0.57757   0.58910   0.59410
     Eigenvalues ---    0.60601   0.89299
 En-DIIS/RFO-DIIS/Sim-DIIS IScMMF=       -3 using points:    12   11   10    9    8    7    6    5
 RFO step:  Lambda=-2.55404126D-04.
 DidBck=F Rises=F RFO-DIIS coefs:    1.90196    0.96934   -2.00000   -0.21907    0.76040
                  RFO-DIIS coefs:   -0.14902   -0.68836    0.42477
 Iteration  1 RMS(Cart)=  0.07122099 RMS(Int)=  0.00285672
 Iteration  2 RMS(Cart)=  0.00425909 RMS(Int)=  0.00084579
 Iteration  3 RMS(Cart)=  0.00001460 RMS(Int)=  0.00084577
 Iteration  4 RMS(Cart)=  0.00000001 RMS(Int)=  0.00084577
 Variable       Old X    -DE/DX   Delta X   Delta X   Delta X     New X
                                 (Linear)    (Quad)   (Total)
    R1        2.30039  -0.00018  -0.00013  -0.00016   0.00093   2.30132
    R2        2.43923   0.00046   0.00005  -0.00235  -0.00153   2.43769
    R3        2.93100  -0.00014   0.00028   0.00013   0.00041   2.93140
    R4        3.38672   0.00003  -0.01338  -0.01505  -0.02758   3.35913
    R5        1.99708  -0.00009  -0.02445  -0.00203  -0.02707   1.97001
    R6        2.68602  -0.00046   0.05885   0.00324   0.06162   2.74764
    R7        2.54938  -0.00040   0.00264   0.00081   0.00346   2.55284
    R8        2.51479  -0.00012   0.00022  -0.00028  -0.00006   2.51473
    R9        2.52599  -0.00036  -0.00100  -0.00174  -0.00273   2.52326
   R10        1.86087  -0.00008   0.00027   0.00056   0.00062   1.86149
   R11        1.81274  -0.00012   0.00044  -0.00027   0.00017   1.81291
   R12        3.24846  -0.00025   0.02669   0.00522   0.03148   3.27994
   R13        3.28848   0.00001  -0.00332  -0.00357  -0.00699   3.28149
   R14        1.83565  -0.00028   0.00110  -0.00077   0.00076   1.83641
   R15        1.83648  -0.00040  -0.00018  -0.00166  -0.00127   1.83521
   R16        3.66710   0.00000  -0.05241  -0.02695  -0.07914   3.58796
   R17        3.60133   0.00006  -0.00362  -0.00144  -0.00440   3.59692
   R18        1.84636  -0.00003   0.00119   0.00051   0.00066   1.84703
   R19        1.81709   0.00021  -0.00177  -0.00112  -0.00289   1.81419
   R20        3.23579   0.00001   0.00047  -0.00409  -0.00416   3.23163
   R21        3.44793   0.00016  -0.02962  -0.01814  -0.04867   3.39926
   R22        1.81620   0.00001   0.00010  -0.00038  -0.00029   1.81592
   R23        1.84844  -0.00010  -0.00019  -0.00045  -0.00011   1.84833
   R24        1.86407   0.00021  -0.00124   0.00072  -0.00080   1.86327
   R25        1.81404  -0.00001   0.00034  -0.00055  -0.00021   1.81382
   R26        3.45397   0.00006   0.01648   0.00588   0.02212   3.47609
   R27        1.86378  -0.00014  -0.00160   0.00007  -0.00188   1.86190
   R28        1.84391   0.00018  -0.00147  -0.00052  -0.00207   1.84184
    A1        2.24336   0.00008   0.00186   0.00089   0.00344   2.24680
    A2        2.09653  -0.00031  -0.00102  -0.00125  -0.00262   2.09391
    A3        1.94252   0.00023  -0.00095   0.00024  -0.00108   1.94144
    A4        2.22888   0.00011   0.05818   0.04416   0.10375   2.33263
    A5        1.99671  -0.00005  -0.00365   0.00043  -0.00462   1.99209
    A6        1.90191  -0.00002  -0.00459  -0.00172  -0.00631   1.89560
    A7        1.94343  -0.00002  -0.00095   0.00083  -0.00014   1.94329
    A8        1.94961  -0.00006   0.00376   0.00482   0.00858   1.95819
    A9        1.88593   0.00003  -0.00003  -0.00186  -0.00192   1.88402
   A10        1.88703   0.00002   0.00069  -0.00126  -0.00055   1.88647
   A11        1.89405   0.00006   0.00109  -0.00107  -0.00000   1.89405
   A12        1.88661  -0.00014  -0.00709  -0.00416  -0.01176   1.87485
   A13        1.75766  -0.00001  -0.00708  -0.00746  -0.01567   1.74198
   A14        2.18438  -0.00002  -0.02722  -0.01701  -0.04517   2.13921
   A15        1.86672  -0.00001  -0.00911  -0.00386  -0.01211   1.85461
   A16        1.80587   0.00014   0.00420   0.01012   0.01272   1.81859
   A17        1.82600  -0.00001  -0.00171  -0.00222  -0.00314   1.82285
   A18        2.73943   0.00009   0.02071   0.01422   0.03450   2.77393
   A19        2.83009   0.00004   0.00251  -0.00638  -0.00381   2.82628
   A20        1.86634  -0.00004   0.00381   0.00262   0.00453   1.87087
   A21        1.83149  -0.00005  -0.00011  -0.00047  -0.00194   1.82955
   A22        2.02667   0.00021   0.02596   0.02074   0.04709   2.07376
   A23        2.87588  -0.00007  -0.00379  -0.00127  -0.00598   2.86990
   A24        1.69634   0.00001   0.00590   0.00491   0.01220   1.70855
   A25        2.09556   0.00004  -0.00516   0.00360  -0.00232   2.09324
   A26        1.89515  -0.00006  -0.01168  -0.01228  -0.02404   1.87111
   A27        2.11167  -0.00013   0.00748   0.00328   0.01042   2.12208
   A28        1.77340   0.00014   0.00092  -0.00275  -0.00340   1.77000
   A29        1.86032   0.00001   0.00163   0.00058   0.00285   1.86317
   A30        1.81455  -0.00003  -0.00103   0.00072  -0.00045   1.81410
   A31        2.20223   0.00003  -0.01597  -0.01083  -0.02658   2.17565
   A32        1.53890  -0.00002   0.00550  -0.00002   0.00476   1.54367
   A33        1.88664  -0.00008  -0.00097   0.00018  -0.00200   1.88465
   A34        1.72021   0.00019   0.02411   0.01927   0.04322   1.76342
   A35        2.21682  -0.00005  -0.00291  -0.00292  -0.00548   2.21134
   A36        2.04937  -0.00005  -0.00872  -0.00837  -0.01712   2.03225
   A37        2.00420  -0.00000  -0.00202   0.00106  -0.00154   2.00267
   A38        1.85619   0.00006  -0.00400  -0.00086  -0.00363   1.85256
   A39        3.23947  -0.00014   0.00446  -0.00252  -0.00169   3.23778
   A40        2.84715   0.00001   0.01866   0.01129   0.02887   2.87602
   A41        3.39909  -0.00035  -0.01118  -0.01255  -0.02422   3.37486
   A42        2.93453   0.00016   0.02759   0.01671   0.04486   2.97939
   A43        3.15312  -0.00001  -0.00489  -0.00587  -0.00981   3.14331
   A44        3.03532  -0.00017  -0.00949  -0.00458  -0.01454   3.02078
   A45        3.20511   0.00007  -0.00347  -0.00668  -0.01072   3.19439
   A46        3.28576   0.00001   0.00131  -0.00169  -0.00154   3.28421
   A47        2.86818   0.00012   0.00184   0.00600   0.00634   2.87453
   A48        3.33675   0.00006   0.00647   0.00668   0.01115   3.34790
   A49        2.87794   0.00014   0.00294   0.00715   0.01024   2.88818
   A50        2.88867   0.00008   0.01399   0.01410   0.02704   2.91572
    D1        0.97021   0.00011   0.02411   0.02858   0.05228   1.02249
    D2       -2.12512   0.00008   0.02781   0.03210   0.05943  -2.06570
    D3        0.10318   0.00015  -0.03642  -0.03254  -0.06971   0.03347
    D4       -3.08135   0.00017  -0.03986  -0.03585  -0.07640   3.12543
    D5        1.92003   0.00000  -0.05649  -0.04260  -0.09900   1.82102
    D6       -0.15860  -0.00001  -0.05291  -0.03971  -0.09255  -0.25115
    D7       -2.27938  -0.00002  -0.05628  -0.04230  -0.09853  -2.37791
    D8       -1.18273  -0.00002  -0.05345  -0.03966  -0.09315  -1.27588
    D9        3.02183  -0.00003  -0.04986  -0.03677  -0.08670   2.93513
   D10        0.90105  -0.00005  -0.05323  -0.03936  -0.09267   0.80838
   D11       -1.64572   0.00005   0.02111   0.00980   0.03071  -1.61501
   D12        0.06347   0.00018   0.02760   0.01508   0.04271   0.10618
   D13        2.20285   0.00016   0.03897   0.02066   0.05877   2.26162
   D14        0.42071   0.00015   0.07789   0.06747   0.14454   0.56525
   D15       -1.81738   0.00017   0.09216   0.07682   0.16925  -1.64814
   D16        1.73258  -0.00005  -0.02403  -0.00882  -0.03269   1.69989
   D17       -2.67283  -0.00001  -0.02493  -0.00785  -0.03223  -2.70506
   D18       -0.54286   0.00005   0.01825   0.01879   0.03661  -0.50624
   D19        1.33492   0.00008   0.01735   0.01976   0.03707   1.37199
   D20       -1.74524  -0.00015  -0.00316  -0.01556  -0.01780  -1.76304
   D21        0.43268  -0.00009  -0.01268  -0.01771  -0.02982   0.40286
   D22        2.47412   0.00004   0.02725   0.00487   0.03220   2.50632
   D23       -1.63114   0.00010   0.01773   0.00272   0.02018  -1.61096
   D24        1.11089   0.00004   0.02142   0.00570   0.02699   1.13788
   D25       -0.79746  -0.00011   0.02084  -0.00317   0.01876  -0.77870
   D26       -0.94547  -0.00008  -0.07592  -0.03646  -0.11356  -1.05904
   D27        1.00691  -0.00003  -0.08490  -0.03767  -0.12321   0.88370
   D28        0.96286   0.00013  -0.00951   0.00265  -0.00648   0.95638
   D29       -3.13273   0.00001  -0.02547  -0.00523  -0.03096   3.11949
   D30       -0.75399  -0.00006  -0.03571  -0.01721  -0.05219  -0.80618
   D31       -1.07328  -0.00013   0.05552   0.02268   0.07815  -0.99512
   D32        2.90123   0.00001   0.04431   0.01134   0.05452   2.95576
   D33        0.75682   0.00002   0.05630   0.01889   0.07367   0.83049
   D34        1.76189   0.00026   0.08588   0.04730   0.13204   1.89392
   D35       -0.40029   0.00007   0.05350   0.02191   0.07510  -0.32520
   D36       -0.25160  -0.00009  -0.02049  -0.00926  -0.02971  -0.28131
   D37       -2.65621   0.00003   0.01290   0.01159   0.02393  -2.63229
   D38        1.28920  -0.00008  -0.00974  -0.00575  -0.01695   1.27225
   D39       -2.24606  -0.00012  -0.03970  -0.02308  -0.06273  -2.30879
   D40        1.63251   0.00001  -0.00631  -0.00222  -0.00909   1.62342
   D41       -0.70527  -0.00010  -0.02894  -0.01956  -0.04996  -0.75523
   D42        0.64632   0.00012  -0.02799  -0.00536  -0.03392   0.61240
   D43        2.94444   0.00010  -0.02470   0.00634  -0.01808   2.92636
   D44       -1.28617   0.00015  -0.01773   0.00672  -0.01135  -1.29752
   D45        1.93001  -0.00001  -0.00006   0.00225   0.00023   1.93024
   D46       -0.26577   0.00004   0.01279   0.01069   0.02270  -0.24307
   D47        0.12018   0.00004   0.00263   0.00300   0.00330   0.12347
   D48       -2.07561   0.00008   0.01547   0.01144   0.02577  -2.04984
   D49       -1.96484  -0.00009  -0.02495  -0.02031  -0.04661  -2.01145
   D50        2.12257  -0.00004  -0.01210  -0.01186  -0.02415   2.09842
         Item               Value     Threshold  Converged?
 Maximum Force            0.000463     0.000015     NO 
 RMS     Force            0.000137     0.000010     NO 
 Maximum Displacement     0.424744     0.000060     NO 
 RMS     Displacement     0.070712     0.000040     NO 
 Predicted change in Energy=-1.385015D-04
 GradGradGradGradGradGradGradGradGradGradGradGradGradGradGradGradGradGrad

                          Input orientation:                          
 ---------------------------------------------------------------------
 Center     Atomic      Atomic             Coordinates (Angstroms)
 Number     Number       Type             X           Y           Z
 ---------------------------------------------------------------------
      1          6           0       -1.030797    0.691796   -1.406284
      2          8           0       -0.687889    1.632728   -0.713378
      3          8           0       -1.661481   -0.378608   -1.059150
      4          1           0       -1.927320   -0.408989   -0.051587
      5          6           0       -0.648517    0.656273   -2.909255
      6          9           0        0.362881   -0.223590   -3.076158
      7          9           0       -0.229849    1.847030   -3.330771
      8          9           0       -1.667393    0.267722   -3.679846
      9          8           0       -2.697436    1.635012    2.838001
     10          1           0       -1.845540    1.534651    3.322292
     11          1           0       -3.387829    1.755322    3.493161
     12          8           0       -0.250126    1.029037    3.785323
     13          1           0       -0.232975    0.062009    3.690797
     14          1           0        0.319692    1.352599    3.068557
     15          8           0        1.482208   -1.066456    0.918846
     16          1           0        1.486970   -0.091130    0.982390
     17          1           0        1.275932   -1.290512    0.008404
     18          8           0        1.083488    1.623655    1.346318
     19          1           0        1.720150    2.330390    1.209953
     20          1           0        0.345732    1.785017    0.724749
     21          8           0       -0.284730   -1.636648    2.844144
     22          1           0        0.418676   -1.580345    2.155488
     23          1           0       -0.187674   -2.476329    3.298894
     24          8           0       -2.375010   -0.581025    1.321024
     25          1           0       -2.618789    0.239443    1.809046
     26          1           0       -1.752844   -1.063393    1.895642
 ---------------------------------------------------------------------
                    Distance matrix (angstroms):
                    1          2          3          4          5
     1  C    0.000000
     2  O    1.217809   0.000000
     3  O    1.289972   2.261175   0.000000
     4  H    1.962316   2.478460   1.042485   0.000000
     5  C    1.551233   2.403517   2.349460   3.307020   0.000000
     6  F    2.359820   3.183200   2.861886   3.798344   1.350903
     7  F    2.383219   2.665797   3.487592   4.327132   1.330737
     8  F    2.398787   3.409193   2.699227   3.699967   1.335249
     9  O    4.656318   4.080512   4.507289   3.622256   6.179559
    10  H    4.871718   4.199572   4.784503   3.894545   6.405980
    11  H    5.539968   4.999967   5.315775   4.402564   7.050012
    12  O    5.260795   4.560087   5.238540   4.427503   6.716773
    13  H    5.197440   4.697963   4.979635   4.134983   6.639767
    14  H    4.720666   3.923866   4.894904   4.229369   6.095616
    15  O    3.848749   3.828716   3.777351   3.605396   4.707668
    16  H    3.557792   3.252281   3.763412   3.581553   4.501535
    17  H    3.354382   3.594843   3.255708   3.322876   4.000775
    18  O    3.593797   2.716654   4.162954   3.892396   4.695271
    19  H    4.134899   3.159839   4.891106   4.732834   5.037968
    20  H    2.762475   1.777576   3.448546   3.253172   3.933012
    21  O    4.903509   4.848434   4.325946   3.548311   6.204145
    22  H    4.466522   4.447327   4.013119   3.427384   5.638527
    23  H    5.734681   5.764798   5.056193   4.304183   6.968980
    24  O    3.296238   3.447589   2.493055   1.453989   4.733597
    25  H    3.614510   3.468752   3.086255   2.088193   5.130115
    26  H    3.808511   3.900024   3.034481   2.061648   5.221477
                    6          7          8          9         10
     6  F    0.000000
     7  F    2.168784   0.000000
     8  F    2.174359   2.163932   0.000000
     9  O    6.913553   6.647382   6.738902   0.000000
    10  H    6.993475   6.853560   7.118060   0.985057   0.000000
    11  H    7.819199   7.519793   7.524950   0.959350   1.567338
    12  O    7.001769   7.162982   7.636556   2.693316   1.736488
    13  H    6.799139   7.244910   7.511740   3.045515   2.214686
    14  H    6.343797   6.441883   7.118034   3.039074   2.187636
    15  O    4.233600   5.429436   5.731316   5.333901   4.859651
    16  H    4.213423   5.030635   5.640499   4.892045   4.384509
    17  H    3.389175   4.823031   4.969350   5.687966   5.357889
    18  O    4.846636   4.863118   5.887973   4.064558   3.534345
    19  H    5.170661   4.965310   6.296044   4.759113   4.220109
    20  H    4.299034   4.096631   5.074969   3.707992   3.407577
    21  O    6.120956   7.090035   6.935475   4.065088   3.566776
    22  H    5.405000   6.501271   6.466696   4.529293   4.023842
    23  H    6.783748   7.914902   7.643441   4.838848   4.340164
    24  O    5.192207   5.668894   5.121502   2.704810   2.959983
    25  H    5.741948   5.891442   5.570806   1.735669   2.136678
    26  H    5.468122   6.172963   5.732821   3.010263   2.965426
                   11         12         13         14         15
    11  H    0.000000
    12  O    3.233888   0.000000
    13  H    3.586011   0.971788   0.000000
    14  H    3.753423   0.971153   1.535658   0.000000
    15  O    6.189248   3.950792   3.449492   3.438681   0.000000
    16  H    5.785933   3.482629   3.212029   2.792666   0.977405
    17  H    6.570487   4.687673   4.203109   4.155114   0.960029
    18  O    4.961748   2.842682   3.109404   1.903408   2.752890
    19  H    5.624517   3.494000   3.887781   2.524236   3.417590
    20  H    4.648061   3.208374   3.478663   2.383506   3.075734
    21  O    4.642834   2.827170   1.898667   3.057987   2.674689
    22  H    5.235029   3.148417   2.340758   3.073378   1.710107
    23  H    5.309011   3.539506   2.568813   3.869259   3.231235
    24  O    3.347013   3.630455   3.258471   3.748893   3.908391
    25  H    2.392813   3.184289   3.043777   3.385285   4.394998
    26  H    3.629104   3.194889   2.607510   3.392367   3.379305
                   16         17         18         19         20
    16  H    0.000000
    17  H    1.559392   0.000000
    18  O    1.798814   3.212385   0.000000
    19  H    2.443342   3.840831   0.960942   0.000000
    20  H    2.211047   3.292005   0.978094   1.556238   0.000000
    21  O    2.998945   3.255287   3.839932   4.735770   4.073954
    22  H    2.176045   2.329992   3.370808   4.228678   3.657594
    23  H    3.722875   3.791521   4.715747   5.577456   5.006976
    24  O    3.907628   3.944074   4.101519   5.025834   3.654605
    25  H    4.201178   4.555428   3.979575   4.853593   3.514667
    26  H    3.503672   3.575854   3.945473   4.904041   3.726721
                   21         22         23         24         25
    21  O    0.000000
    22  H    0.986000   0.000000
    23  H    0.959834   1.574111   0.000000
    24  O    2.793476   3.082151   3.505508   0.000000
    25  H    3.168435   3.557787   3.937688   0.985272   0.000000
    26  H    1.839466   2.247278   2.532836   0.974657   1.566762
                   26
    26  H    0.000000
 Stoichiometry    C2H13F3O8
 Framework group  C1[X(C2H13F3O8)]
 Deg. of freedom    72
 Full point group                 C1      NOp   1
 Largest Abelian subgroup         C1      NOp   1
 Largest concise Abelian subgroup C1      NOp   1
                         Standard orientation:                         
 ---------------------------------------------------------------------
 Center     Atomic      Atomic             Coordinates (Angstroms)
 Number     Number       Type             X           Y           Z
 ---------------------------------------------------------------------
      1          6           0        1.409950    0.467379    0.023972
      2          8           0        0.788471    0.528325    1.069490
      3          8           0        0.980491    0.633009   -1.181084
      4          1           0       -0.030936    0.877785   -1.243347
      5          6           0        2.912939    0.083745    0.037077
      6          9           0        3.035630   -1.193220   -0.386298
      7          9           0        3.421405    0.159415    1.264513
      8          9           0        3.638751    0.860037   -0.771289
      9          8           0       -2.786291    2.420818    0.530858
     10          1           0       -3.262556    1.603437    0.805443
     11          1           0       -3.442717    3.111015    0.416471
     12          8           0       -3.733328   -0.056949    0.997489
     13          1           0       -3.704753   -0.452271    0.110203
     14          1           0       -2.987092   -0.463238    1.467807
     15          8           0       -0.989085   -2.505268   -0.445987
     16          1           0       -0.985836   -2.127233    0.455344
     17          1           0       -0.099488   -2.414018   -0.795193
     18          8           0       -1.238324   -1.080588    1.896356
     19          1           0       -1.043837   -1.391507    2.784563
     20          1           0       -0.619123   -0.346008    1.712916
     21          8           0       -2.976939   -1.079476   -1.527428
     22          1           0       -2.274838   -1.712937   -1.248183
     23          1           0       -3.486315   -1.491927   -2.228643
     24          8           0       -1.419100    1.238829   -1.481526
     25          1           0       -1.853845    1.790044   -0.790207
     26          1           0       -2.015231    0.484436   -1.641140
 ---------------------------------------------------------------------
 Rotational constants (GHZ):           0.8275661           0.2984562           0.2848167
 Standard basis: 6-31++G(d,p) (6D, 7F)
 There are   325 symmetry adapted cartesian basis functions of A   symmetry.
 There are   325 symmetry adapted basis functions of A   symmetry.
   325 basis functions,   520 primitive gaussians,   325 cartesian basis functions
    58 alpha electrons       58 beta electrons
       nuclear repulsion energy      1000.6465048249 Hartrees.
 NAtoms=   26 NActive=   26 NUniq=   26 SFac= 1.00D+00 NAtFMM=   60 NAOKFM=F Big=F
 Integral buffers will be    131072 words long.
 Raffenetti 2 integral format.
 Two-electron integral symmetry is turned on.
 Nuclear repulsion after empirical dispersion term =     1000.6322524030 Hartrees.
 One-electron integrals computed using PRISM.
 NBasis=   325 RedAO= T EigKep=  4.10D-05  NBF=   325
 NBsUse=   325 1.00D-06 EigRej= -1.00D+00 NBFU=   325
 Initial guess from the checkpoint file:  "/local_scratch/slurm.5787764/Gau-4155219.chk"
 B after Tr=    -0.000000    0.000000    0.000000
         Rot=    0.995745   -0.092089    0.003128    0.001238 Ang= -10.57 deg.
 ExpMin= 3.60D-02 ExpMax= 7.00D+03 ExpMxC= 1.05D+03 IAcc=3 IRadAn=         5 AccDes= 0.00D+00
 Harris functional with IExCor= 4639 and IRadAn=       5 diagonalized for initial guess.
 HarFok:  IExCor= 4639 AccDes= 0.00D+00 IRadAn=         5 IDoV= 1 UseB2=F ITyADJ=14
 ICtDFT=  3500011 ScaDFX=  1.000000  1.000000  1.000000  1.000000
 FoFCou: FMM=F IPFlag=           0 FMFlag=      100000 FMFlg1=           0
         NFxFlg=           0 DoJE=T BraDBF=F KetDBF=T FulRan=T
         wScrn=  0.000000 ICntrl=       500 IOpCl=  0 I1Cent=   200000004 NGrid=           0
         NMat0=    1 NMatS0=      1 NMatT0=    0 NMatD0=    1 NMtDS0=    0 NMtDT0=    0
 Petite list used in FoFCou.
 Requested convergence on RMS density matrix=1.00D-10 within 128 cycles.
 Requested convergence on MAX density matrix=1.00D-08.
 Requested convergence on             energy=1.00D-08.
 No special actions if energy rises.
 SCF Done:  E(RwB97XD) =  -985.246558227     A.U. after   16 cycles
            NFock= 16  Conv=0.72D-10     -V/T= 2.0083
 Calling FoFJK, ICntrl=      2127 FMM=F ISym2X=0 I1Cent= 0 IOpClX= 0 NMat=1 NMatS=1 NMatT=0.
 ***** Axes restored to original set *****
 -------------------------------------------------------------------
 Center     Atomic                   Forces (Hartrees/Bohr)
 Number     Number              X              Y              Z
 -------------------------------------------------------------------
      1        6           0.000539663    0.000924539    0.000018780
      2        8          -0.000345699   -0.001283131   -0.001192128
      3        8           0.000592302   -0.000357592   -0.001616358
      4        1          -0.001928921    0.000068579    0.003273976
      5        6           0.000570877   -0.000075422   -0.000548901
      6        9          -0.000589655    0.000383078    0.000284972
      7        9          -0.000019398    0.000284298    0.000130178
      8        9           0.000122795   -0.000016332    0.000497497
      9        8           0.000062093   -0.000680612   -0.000121929
     10        1          -0.000007440    0.000166969    0.000011847
     11        1          -0.000262083    0.000179076   -0.000075850
     12        8          -0.000482760    0.000382204   -0.000145246
     13        1           0.000519179    0.000118468    0.000341773
     14        1           0.000285913    0.000001967    0.000367625
     15        8          -0.000220705   -0.000317037    0.000975583
     16        1           0.000501057   -0.000025522    0.000024581
     17        1           0.000201222   -0.000281776   -0.001025646
     18        8          -0.000467381    0.000735613   -0.000009723
     19        1           0.000053257    0.000103566   -0.000103907
     20        1           0.000420094    0.000041187   -0.000035654
     21        8          -0.000669159   -0.000610465   -0.000309064
     22        1           0.000504890   -0.000048421   -0.000214447
     23        1          -0.000029320   -0.000138991    0.000085244
     24        8           0.000549491    0.000519890   -0.001119856
     25        1          -0.000093381    0.000287795    0.000191488
     26        1           0.000193068   -0.000361928    0.000315164
 -------------------------------------------------------------------
 Cartesian Forces:  Max     0.003273976 RMS     0.000640814

 GradGradGradGradGradGradGradGradGradGradGradGradGradGradGradGradGradGrad
 Berny optimization.
 Using GEDIIS/GDIIS optimizer.
 FormGI is forming the generalized inverse of G from B-inverse, IUseBI=4.
 Internal  Forces:  Max     0.002427039 RMS     0.000391836
 Search for a local minimum.
 Step number  13 out of a maximum of  156
 All quantities printed in internal units (Hartrees-Bohrs-Radians)
 Mixed Optimization -- En-DIIS/RFO-DIIS
 Swapping is turned off.
 Update second derivatives using D2CorX and points   12   13
 DE= -8.48D-05 DEPred=-1.39D-04 R= 6.12D-01
 TightC=F SS=  1.41D+00  RLast= 5.09D-01 DXNew= 2.4974D+00 1.5258D+00
 Trust test= 6.12D-01 RLast= 5.09D-01 DXMaxT set to 1.53D+00
 ITU=  1  1  1  1  1  1  1  1  1  0  0  1  0
     Eigenvalues ---    0.00036   0.00047   0.00068   0.00114   0.00170
     Eigenvalues ---    0.00189   0.00242   0.00283   0.00399   0.00488
     Eigenvalues ---    0.00609   0.00638   0.00725   0.00813   0.00953
     Eigenvalues ---    0.01042   0.01159   0.01246   0.01335   0.01535
     Eigenvalues ---    0.01618   0.01701   0.01797   0.01851   0.02129
     Eigenvalues ---    0.02186   0.02282   0.02491   0.02505   0.02660
     Eigenvalues ---    0.02769   0.03023   0.03218   0.03347   0.03437
     Eigenvalues ---    0.03582   0.03796   0.04680   0.04936   0.05318
     Eigenvalues ---    0.05709   0.06040   0.06351   0.06657   0.07134
     Eigenvalues ---    0.10491   0.11975   0.13937   0.18912   0.20095
     Eigenvalues ---    0.22854   0.23798   0.26010   0.36874   0.38131
     Eigenvalues ---    0.39368   0.40940   0.41455   0.42482   0.43315
     Eigenvalues ---    0.46382   0.47219   0.49167   0.52221   0.52747
     Eigenvalues ---    0.55349   0.57392   0.58047   0.58913   0.59415
     Eigenvalues ---    0.62622   0.90086
 En-DIIS/RFO-DIIS/Sim-DIIS IScMMF=       -3 using points:    13   12   11   10    9    8    7    6    5
 RFO step:  Lambda=-8.57206377D-05.
 DidBck=F Rises=F RFO-DIIS coefs:    0.93365    0.17008    0.67717   -1.07402   -0.06536
                  RFO-DIIS coefs:    0.53212    0.02045   -0.53288    0.33878
 Iteration  1 RMS(Cart)=  0.00759121 RMS(Int)=  0.00037767
 Iteration  2 RMS(Cart)=  0.00003546 RMS(Int)=  0.00037412
 Iteration  3 RMS(Cart)=  0.00000004 RMS(Int)=  0.00037412
 Variable       Old X    -DE/DX   Delta X   Delta X   Delta X     New X
                                 (Linear)    (Quad)   (Total)
    R1        2.30132  -0.00144   0.00071  -0.00144  -0.00063   2.30069
    R2        2.43769   0.00074   0.00015  -0.00123  -0.00097   2.43672
    R3        2.93140  -0.00035   0.00011  -0.00028  -0.00017   2.93123
    R4        3.35913   0.00039  -0.00613   0.00323  -0.00280   3.35633
    R5        1.97001   0.00243   0.00088   0.00994   0.01081   1.98082
    R6        2.74764  -0.00124  -0.00169  -0.01730  -0.01898   2.72866
    R7        2.55284  -0.00073   0.00030  -0.00101  -0.00071   2.55213
    R8        2.51473   0.00021   0.00041  -0.00007   0.00035   2.51508
    R9        2.52326  -0.00038   0.00060  -0.00049   0.00011   2.52337
   R10        1.86149   0.00005   0.00012   0.00015   0.00023   1.86172
   R11        1.81291   0.00016   0.00035  -0.00033   0.00001   1.81292
   R12        3.27994  -0.00048  -0.00684  -0.00325  -0.00999   3.26995
   R13        3.28149   0.00012  -0.00130   0.00022  -0.00117   3.28032
   R14        1.83641   0.00053   0.00043  -0.00089  -0.00042   1.83600
   R15        1.83521   0.00024   0.00031  -0.00091  -0.00039   1.83483
   R16        3.58796   0.00072  -0.00423   0.00848   0.00419   3.59215
   R17        3.59692   0.00038  -0.00088  -0.00088  -0.00154   3.59538
   R18        1.84703   0.00063   0.00023   0.00022   0.00026   1.84729
   R19        1.81419   0.00100   0.00024   0.00068   0.00091   1.81511
   R20        3.23163   0.00008  -0.00064  -0.00025  -0.00117   3.23047
   R21        3.39926   0.00071   0.00532   0.00354   0.00873   3.40799
   R22        1.81592   0.00013   0.00023  -0.00024  -0.00001   1.81591
   R23        1.84833   0.00009   0.00048  -0.00086  -0.00032   1.84801
   R24        1.86327   0.00060  -0.00013   0.00088   0.00053   1.86380
   R25        1.81382   0.00016   0.00043  -0.00041   0.00002   1.81385
   R26        3.47609   0.00006  -0.00439  -0.00142  -0.00583   3.47025
   R27        1.86190  -0.00009   0.00061   0.00081   0.00154   1.86343
   R28        1.84184   0.00054   0.00030   0.00039   0.00069   1.84253
    A1        2.24680  -0.00010   0.00038  -0.00178  -0.00085   2.24595
    A2        2.09391  -0.00066  -0.00091   0.00023  -0.00095   2.09296
    A3        1.94144   0.00077   0.00056   0.00161   0.00190   1.94333
    A4        2.33263   0.00048   0.00033   0.00304   0.00341   2.33604
    A5        1.99209   0.00027   0.00074   0.00140   0.00286   1.99495
    A6        1.89560  -0.00023  -0.00036   0.00144   0.00108   1.89668
    A7        1.94329  -0.00020  -0.00053   0.00064   0.00011   1.94340
    A8        1.95819  -0.00050  -0.00158   0.00054  -0.00103   1.95716
    A9        1.88402   0.00033   0.00085  -0.00087  -0.00002   1.88399
   A10        1.88647   0.00027   0.00092  -0.00088   0.00004   1.88652
   A11        1.89405   0.00038   0.00081  -0.00098  -0.00016   1.89389
   A12        1.87485   0.00011  -0.00148   0.00094  -0.00044   1.87442
   A13        1.74198   0.00000  -0.00007   0.00014   0.00004   1.74203
   A14        2.13921   0.00005  -0.00637   0.00118  -0.00508   2.13413
   A15        1.85461  -0.00001   0.00248  -0.00008   0.00177   1.85638
   A16        1.81859   0.00033   0.00105   0.00294   0.00295   1.82154
   A17        1.82285   0.00001  -0.00040   0.00014   0.00126   1.82411
   A18        2.77393  -0.00007   0.00146  -0.00117   0.00111   2.77503
   A19        2.82628   0.00004  -0.00133  -0.00192  -0.00245   2.82383
   A20        1.87087  -0.00024  -0.00092   0.00092   0.00002   1.87089
   A21        1.82955   0.00007   0.00124  -0.00199  -0.00060   1.82896
   A22        2.07376   0.00028  -0.00290  -0.00032  -0.00302   2.07074
   A23        2.86990  -0.00014  -0.00421   0.00287  -0.00075   2.86915
   A24        1.70855  -0.00003   0.00068  -0.00074   0.00083   1.70938
   A25        2.09324   0.00001  -0.00040   0.00266   0.00191   2.09515
   A26        1.87111   0.00010   0.00019   0.00041   0.00023   1.87134
   A27        2.12208  -0.00010   0.00120  -0.00199  -0.00120   2.12089
   A28        1.77000   0.00003  -0.00207   0.00064  -0.00153   1.76847
   A29        1.86317   0.00001   0.00005  -0.00100  -0.00063   1.86254
   A30        1.81410  -0.00004  -0.00322   0.00107  -0.00189   1.81222
   A31        2.17565   0.00012  -0.00155  -0.00099  -0.00251   2.17313
   A32        1.54367  -0.00018   0.00271  -0.00216   0.00028   1.54395
   A33        1.88465  -0.00020   0.00040   0.00083   0.00079   1.88543
   A34        1.76342   0.00037   0.00184   0.00682   0.00876   1.77218
   A35        2.21134  -0.00001   0.00007  -0.00385  -0.00366   2.20769
   A36        2.03225  -0.00012  -0.00183  -0.00016  -0.00137   2.03088
   A37        2.00267  -0.00001  -0.00442  -0.00203  -0.00669   1.99598
   A38        1.85256   0.00028  -0.00033   0.00007   0.00004   1.85260
   A39        3.23778  -0.00039   0.00244  -0.00141   0.00117   3.23894
   A40        2.87602   0.00001   0.00101  -0.00037  -0.00001   2.87601
   A41        3.37486  -0.00045  -0.00672  -0.00229  -0.00968   3.36518
   A42        2.97939   0.00029  -0.00054  -0.00121  -0.00113   2.97826
   A43        3.14331  -0.00011   0.00131  -0.00074   0.00053   3.14384
   A44        3.02078  -0.00031  -0.00194   0.00284   0.00061   3.02139
   A45        3.19439   0.00032   0.00109   0.00409   0.00576   3.20015
   A46        3.28421   0.00013   0.00124  -0.00101   0.00008   3.28430
   A47        2.87453   0.00016   0.00101   0.00027   0.00093   2.87545
   A48        3.34790   0.00002  -0.00078   0.00261   0.00139   3.34929
   A49        2.88818   0.00026   0.00251   0.00052   0.00330   2.89147
   A50        2.91572  -0.00005  -0.00053   0.00430   0.00318   2.91890
    D1        1.02249   0.00016  -0.00547   0.00831   0.00240   1.02489
    D2       -2.06570   0.00002  -0.00662   0.00683  -0.00007  -2.06577
    D3        0.03347   0.00029   0.01190  -0.00525   0.00664   0.04012
    D4        3.12543   0.00039   0.01294  -0.00390   0.00888   3.13432
    D5        1.82102   0.00011   0.00539   0.00064   0.00598   1.82700
    D6       -0.25115  -0.00003   0.00490   0.00041   0.00525  -0.24590
    D7       -2.37791  -0.00002   0.00532   0.00083   0.00611  -2.37180
    D8       -1.27588   0.00000   0.00442  -0.00051   0.00396  -1.27192
    D9        2.93513  -0.00013   0.00393  -0.00073   0.00324   2.93837
   D10        0.80838  -0.00012   0.00435  -0.00031   0.00410   0.81247
   D11       -1.61501   0.00010   0.00177   0.00174   0.00267  -1.61234
   D12        0.10618   0.00014   0.00212   0.00129   0.00355   0.10973
   D13        2.26162   0.00014   0.00406  -0.00054   0.00310   2.26473
   D14        0.56525   0.00031  -0.01135   0.00714  -0.00378   0.56147
   D15       -1.64814   0.00014  -0.00645   0.00950   0.00338  -1.64475
   D16        1.69989  -0.00001  -0.00625   0.00261  -0.00424   1.69565
   D17       -2.70506   0.00009  -0.00561   0.00360  -0.00148  -2.70654
   D18       -0.50624  -0.00009   0.00228   0.00054   0.00215  -0.50409
   D19        1.37199   0.00001   0.00292   0.00154   0.00492   1.37691
   D20       -1.76304  -0.00003   0.00831  -0.00214   0.00645  -1.75659
   D21        0.40286   0.00018   0.00280  -0.00454  -0.00177   0.40110
   D22        2.50632  -0.00026   0.01298  -0.00420   0.00896   2.51528
   D23       -1.61096  -0.00005   0.00748  -0.00661   0.00075  -1.61021
   D24        1.13788   0.00014  -0.01753   0.00062  -0.01711   1.12077
   D25       -0.77870  -0.00022  -0.01962  -0.00266  -0.02157  -0.80028
   D26       -1.05904  -0.00016  -0.02659   0.00069  -0.02591  -1.08495
   D27        0.88370  -0.00004  -0.02357   0.00175  -0.02238   0.86132
   D28        0.95638   0.00023   0.01955   0.00617   0.02612   0.98250
   D29        3.11949  -0.00001   0.01524   0.00767   0.02346  -3.14023
   D30       -0.80618  -0.00010   0.01698  -0.00034   0.01707  -0.78911
   D31       -0.99512  -0.00012   0.02773  -0.00453   0.02282  -0.97230
   D32        2.95576   0.00003   0.02618  -0.00310   0.02227   2.97802
   D33        0.83049  -0.00008   0.02585  -0.00402   0.02154   0.85203
   D34        1.89392   0.00032  -0.02064  -0.00667  -0.02749   1.86643
   D35       -0.32520   0.00008  -0.01766  -0.00564  -0.02356  -0.34875
   D36       -0.28131  -0.00022   0.00436  -0.00372   0.00102  -0.28029
   D37       -2.63229  -0.00009   0.00884  -0.00361   0.00542  -2.62687
   D38        1.27225  -0.00034   0.00752  -0.00529   0.00196   1.27420
   D39       -2.30879  -0.00015   0.00586  -0.00272   0.00340  -2.30539
   D40        1.62342  -0.00002   0.01034  -0.00261   0.00779   1.63122
   D41       -0.75523  -0.00027   0.00902  -0.00430   0.00433  -0.75090
   D42        0.61240   0.00028   0.01353   0.01077   0.02393   0.63634
   D43        2.92636   0.00019   0.01424   0.01228   0.02650   2.95287
   D44       -1.29752   0.00017   0.01349   0.01039   0.02381  -1.27371
   D45        1.93024  -0.00009  -0.00686   0.00196  -0.00475   1.92549
   D46       -0.24307  -0.00004  -0.00213   0.00160  -0.00016  -0.24324
   D47        0.12347   0.00001  -0.00359   0.00137  -0.00246   0.12101
   D48       -2.04984   0.00006   0.00114   0.00100   0.00213  -2.04772
   D49       -2.01145  -0.00017  -0.00644  -0.00497  -0.01150  -2.02295
   D50        2.09842  -0.00012  -0.00171  -0.00533  -0.00691   2.09151
         Item               Value     Threshold  Converged?
 Maximum Force            0.002427     0.000015     NO 
 RMS     Force            0.000392     0.000010     NO 
 Maximum Displacement     0.021748     0.000060     NO 
 RMS     Displacement     0.007600     0.000040     NO 
 Predicted change in Energy=-4.006914D-05
 GradGradGradGradGradGradGradGradGradGradGradGradGradGradGradGradGradGrad

                          Input orientation:                          
 ---------------------------------------------------------------------
 Center     Atomic      Atomic             Coordinates (Angstroms)
 Number     Number       Type             X           Y           Z
 ---------------------------------------------------------------------
      1          6           0       -1.027976    0.689078   -1.402635
      2          8           0       -0.680859    1.629308   -0.711460
      3          8           0       -1.661282   -0.378148   -1.052414
      4          1           0       -1.933244   -0.405909   -0.040485
      5          6           0       -0.650685    0.653739   -2.906776
      6          9           0        0.353359   -0.232726   -3.079981
      7          9           0       -0.225270    1.842535   -3.327654
      8          9           0       -1.675700    0.274315   -3.673871
      9          8           0       -2.703490    1.631445    2.837720
     10          1           0       -1.850171    1.533134    3.320172
     11          1           0       -3.393271    1.743834    3.494941
     12          8           0       -0.253173    1.031273    3.779490
     13          1           0       -0.231592    0.064766    3.682846
     14          1           0        0.317247    1.359981    3.065829
     15          8           0        1.491062   -1.067114    0.920935
     16          1           0        1.498479   -0.091912    0.988113
     17          1           0        1.284968   -1.287346    0.009009
     18          8           0        1.090483    1.627472    1.348153
     19          1           0        1.727399    2.334017    1.212007
     20          1           0        0.356446    1.785912    0.721715
     21          8           0       -0.287714   -1.635591    2.834905
     22          1           0        0.420123   -1.581138    2.150252
     23          1           0       -0.194993   -2.474529    3.291953
     24          8           0       -2.381694   -0.579934    1.320978
     25          1           0       -2.623407    0.241121    1.810680
     26          1           0       -1.755520   -1.061921    1.892177
 ---------------------------------------------------------------------
                    Distance matrix (angstroms):
                    1          2          3          4          5
     1  C    0.000000
     2  O    1.217475   0.000000
     3  O    1.289458   2.259946   0.000000
     4  H    1.968238   2.482093   1.048205   0.000000
     5  C    1.551141   2.402511   2.350479   3.314127   0.000000
     6  F    2.360359   3.185383   2.861984   3.807503   1.350527
     7  F    2.383380   2.664113   3.488593   4.333377   1.330922
     8  F    2.397934   3.406111   2.701472   3.705472   1.335310
     9  O    4.655751   4.085061   4.500868   3.609454   6.178119
    10  H    4.867580   4.198880   4.775792   3.880826   6.402108
    11  H    5.540160   5.006406   5.308581   4.387746   7.049260
    12  O    5.250889   4.550735   5.226523   4.413654   6.708703
    13  H    5.185181   4.686102   4.966173   4.120722   6.629151
    14  H    4.714541   3.916205   4.888312   4.222826   6.091607
    15  O    3.850810   3.827877   3.782335   3.617650   4.711665
    16  H    3.564911   3.255865   3.772237   3.596294   4.510550
    17  H    3.353908   3.590323   3.260928   3.337105   4.002045
    18  O    3.596566   2.716553   4.166227   3.899472   4.699387
    19  H    4.139356   3.161652   4.895569   4.740911   5.044105
    20  H    2.762703   1.776095   3.449915   3.260016   3.932184
    21  O    4.889665   4.836407   4.310349   3.533802   6.191905
    22  H    4.458013   4.439428   4.004561   3.423278   5.631593
    23  H    5.722012   5.753682   5.041661   4.290204   6.958301
    24  O    3.295605   3.450275   2.488514   1.443944   4.732045
    25  H    3.615448   3.473003   3.083260   2.078891   5.129940
    26  H    3.801461   3.895707   3.024408   2.048687   5.214796
                    6          7          8          9         10
     6  F    0.000000
     7  F    2.168608   0.000000
     8  F    2.174137   2.164007   0.000000
     9  O    6.916549   6.648156   6.730451   0.000000
    10  H    6.995410   6.850520   7.108565   0.985179   0.000000
    11  H    7.821356   7.522884   7.516741   0.959358   1.567194
    12  O    7.001279   7.153350   7.625559   2.692804   1.735869
    13  H    6.794593   7.232400   7.500042   3.046145   2.215273
    14  H    6.348937   6.434579   7.111544   3.041476   2.189148
    15  O    4.242393   5.427924   5.739342   5.343273   4.866361
    16  H    4.228536   5.033810   5.651869   4.903830   4.392349
    17  H    3.394404   4.817706   4.976740   5.694624   5.361716
    18  O    4.859224   4.862163   5.890970   4.075912   3.541921
    19  H    5.186262   4.966185   6.300417   4.771721   4.229039
    20  H    4.304393   4.091331   5.073038   3.723513   3.418338
    21  O    6.112682   7.076609   6.923757   4.063190   3.566171
    22  H    5.401667   6.491959   6.461856   4.533240   4.027610
    23  H    6.777014   7.902984   7.633567   4.833002   4.336101
    24  O    5.193218   5.668184   5.116316   2.700789   2.957085
    25  H    5.744931   5.892204   5.565928   1.730383   2.132078
    26  H    5.464182   6.166374   5.724752   3.007810   2.963518
                   11         12         13         14         15
    11  H    0.000000
    12  O    3.232480   0.000000
    13  H    3.584800   0.971567   0.000000
    14  H    3.754919   0.970948   1.536072   0.000000
    15  O    6.195454   3.951825   3.446280   3.445171   0.000000
    16  H    5.795115   3.481610   3.206131   2.796463   0.977541
    17  H    6.574624   4.685978   4.198242   4.158000   0.960513
    18  O    4.972554   2.841173   3.104952   1.902592   2.757494
    19  H    5.637496   3.494534   3.884866   2.524664   3.421735
    20  H    4.664003   3.207975   3.475116   2.382819   3.076817
    21  O    4.636879   2.829417   1.900886   3.064760   2.674041
    22  H    5.235036   3.151577   2.341490   3.082052   1.709489
    23  H    5.297619   3.540017   2.569466   3.875176   3.231923
    24  O    3.339057   3.629170   3.258373   3.753939   3.923726
    25  H    2.384862   3.180969   3.042513   3.387431   4.408173
    26  H    3.622615   3.193816   2.607350   3.396973   3.388752
                   16         17         18         19         20
    16  H    0.000000
    17  H    1.559901   0.000000
    18  O    1.803433   3.213610   0.000000
    19  H    2.446971   3.841512   0.960938   0.000000
    20  H    2.213918   3.288619   0.977926   1.555737   0.000000
    21  O    2.997344   3.252736   3.841542   4.738382   4.072739
    22  H    2.175135   2.327916   3.374600   4.232932   3.658114
    23  H    3.721879   3.791755   4.717756   5.580670   5.006153
    24  O    3.924883   3.958043   4.114535   5.038614   3.667936
    25  H    4.216334   4.567015   3.991100   4.864990   3.528703
    26  H    3.513795   3.583533   3.953294   4.911797   3.733702
                   21         22         23         24         25
    21  O    0.000000
    22  H    0.986280   0.000000
    23  H    0.959847   1.574800   0.000000
    24  O    2.791262   3.088736   3.500842   0.000000
    25  H    3.166473   3.563568   3.932699   0.986086   0.000000
    26  H    1.836380   2.251580   2.527861   0.975025   1.567733
                   26
    26  H    0.000000
 Stoichiometry    C2H13F3O8
 Framework group  C1[X(C2H13F3O8)]
 Deg. of freedom    72
 Full point group                 C1      NOp   1
 Largest Abelian subgroup         C1      NOp   1
 Largest concise Abelian subgroup C1      NOp   1
                         Standard orientation:                         
 ---------------------------------------------------------------------
 Center     Atomic      Atomic             Coordinates (Angstroms)
 Number     Number       Type             X           Y           Z
 ---------------------------------------------------------------------
      1          6           0        1.406468    0.463711    0.030024
      2          8           0        0.786137    0.507572    1.076690
      3          8           0        0.974692    0.647382   -1.171033
      4          1           0       -0.041083    0.899171   -1.230503
      5          6           0        2.910713    0.085253    0.037516
      6          9           0        3.039906   -1.182224   -0.410516
      7          9           0        3.417814    0.139315    1.266856
      8          9           0        3.633665    0.880753   -0.754678
      9          8           0       -2.787170    2.416950    0.553739
     10          1           0       -3.261238    1.595551    0.820464
     11          1           0       -3.446410    3.104645    0.440408
     12          8           0       -3.727419   -0.067312    0.995970
     13          1           0       -3.695968   -0.455788    0.106005
     14          1           0       -2.984006   -0.477509    1.466944
     15          8           0       -0.989239   -2.508865   -0.473083
     16          1           0       -0.990238   -2.144215    0.433899
     17          1           0       -0.097748   -2.411752   -0.817172
     18          8           0       -1.239849   -1.109294    1.889579
     19          1           0       -1.045944   -1.431150    2.774006
     20          1           0       -0.616142   -0.376889    1.713760
     21          8           0       -2.965888   -1.059462   -1.542003
     22          1           0       -2.267713   -1.700714   -1.269795
     23          1           0       -3.477014   -1.459305   -2.249238
     24          8           0       -1.418298    1.262310   -1.467958
     25          1           0       -1.855261    1.803273   -0.768824
     26          1           0       -2.010515    0.506052   -1.635370
 ---------------------------------------------------------------------
 Rotational constants (GHZ):           0.8252396           0.2989241           0.2850779
 Standard basis: 6-31++G(d,p) (6D, 7F)
 There are   325 symmetry adapted cartesian basis functions of A   symmetry.
 There are   325 symmetry adapted basis functions of A   symmetry.
   325 basis functions,   520 primitive gaussians,   325 cartesian basis functions
    58 alpha electrons       58 beta electrons
       nuclear repulsion energy      1000.6604459339 Hartrees.
 NAtoms=   26 NActive=   26 NUniq=   26 SFac= 1.00D+00 NAtFMM=   60 NAOKFM=F Big=F
 Integral buffers will be    131072 words long.
 Raffenetti 2 integral format.
 Two-electron integral symmetry is turned on.
 Nuclear repulsion after empirical dispersion term =     1000.6462142610 Hartrees.
 One-electron integrals computed using PRISM.
 NBasis=   325 RedAO= T EigKep=  4.07D-05  NBF=   325
 NBsUse=   325 1.00D-06 EigRej= -1.00D+00 NBFU=   325
 Initial guess from the checkpoint file:  "/local_scratch/slurm.5787764/Gau-4155219.chk"
 B after Tr=     0.000000    0.000000   -0.000000
         Rot=    0.999980   -0.006390    0.000154   -0.000296 Ang=  -0.73 deg.
 ExpMin= 3.60D-02 ExpMax= 7.00D+03 ExpMxC= 1.05D+03 IAcc=3 IRadAn=         5 AccDes= 0.00D+00
 Harris functional with IExCor= 4639 and IRadAn=       5 diagonalized for initial guess.
 HarFok:  IExCor= 4639 AccDes= 0.00D+00 IRadAn=         5 IDoV= 1 UseB2=F ITyADJ=14
 ICtDFT=  3500011 ScaDFX=  1.000000  1.000000  1.000000  1.000000
 FoFCou: FMM=F IPFlag=           0 FMFlag=      100000 FMFlg1=           0
         NFxFlg=           0 DoJE=T BraDBF=F KetDBF=T FulRan=T
         wScrn=  0.000000 ICntrl=       500 IOpCl=  0 I1Cent=   200000004 NGrid=           0
         NMat0=    1 NMatS0=      1 NMatT0=    0 NMatD0=    1 NMtDS0=    0 NMtDT0=    0
 Petite list used in FoFCou.
 Requested convergence on RMS density matrix=1.00D-10 within 128 cycles.
 Requested convergence on MAX density matrix=1.00D-08.
 Requested convergence on             energy=1.00D-08.
 No special actions if energy rises.
 SCF Done:  E(RwB97XD) =  -985.246633777     A.U. after   14 cycles
            NFock= 14  Conv=0.54D-10     -V/T= 2.0083
 Calling FoFJK, ICntrl=      2127 FMM=F ISym2X=0 I1Cent= 0 IOpClX= 0 NMat=1 NMatS=1 NMatT=0.
 ***** Axes restored to original set *****
 -------------------------------------------------------------------
 Center     Atomic                   Forces (Hartrees/Bohr)
 Number     Number              X              Y              Z
 -------------------------------------------------------------------
      1        6           0.000076230    0.000282720   -0.000058190
      2        8           0.000108982   -0.000322603   -0.000559901
      3        8           0.000071704   -0.000462814   -0.000494059
      4        1          -0.001317290    0.000018024    0.001715351
      5        6           0.000370983   -0.000078254   -0.000512698
      6        9          -0.000382083    0.000235297    0.000250798
      7        9          -0.000025517    0.000218749    0.000145782
      8        9           0.000093690   -0.000026662    0.000375964
      9        8           0.000107028   -0.000682073   -0.000017085
     10        1           0.000005176    0.000181169   -0.000048946
     11        1          -0.000307444    0.000215044   -0.000070585
     12        8          -0.000639401    0.000528401    0.000128753
     13        1           0.000488553   -0.000031527    0.000261743
     14        1           0.000429006   -0.000047555    0.000174976
     15        8          -0.000303649   -0.000213128    0.000656851
     16        1           0.000416295   -0.000166762   -0.000108499
     17        1           0.000304024   -0.000095663   -0.000573466
     18        8          -0.000191392    0.000648741    0.000021558
     19        1           0.000095733    0.000093181   -0.000054147
     20        1           0.000108582   -0.000006217   -0.000164051
     21        8          -0.000551916   -0.000535223   -0.000325644
     22        1           0.000334736   -0.000055562   -0.000114394
     23        1           0.000014331   -0.000148402    0.000043003
     24        8           0.000602377    0.000740848   -0.000926688
     25        1          -0.000053173    0.000028608   -0.000000922
     26        1           0.000144436   -0.000318338    0.000254498
 -------------------------------------------------------------------
 Cartesian Forces:  Max     0.001715351 RMS     0.000407927

 GradGradGradGradGradGradGradGradGradGradGradGradGradGradGradGradGradGrad
 Berny optimization.
 Using GEDIIS/GDIIS optimizer.
 FormGI is forming the generalized inverse of G from B-inverse, IUseBI=4.
 Internal  Forces:  Max     0.001144373 RMS     0.000265595
 Search for a local minimum.
 Step number  14 out of a maximum of  156
 All quantities printed in internal units (Hartrees-Bohrs-Radians)
 Mixed Optimization -- En-DIIS/RFO-DIIS
 Swapping is turned off.
 Update second derivatives using D2CorX and points   12   13   14
 DE= -7.55D-05 DEPred=-4.01D-05 R= 1.89D+00
 TightC=F SS=  1.41D+00  RLast= 1.00D-01 DXNew= 2.5660D+00 3.0069D-01
 Trust test= 1.89D+00 RLast= 1.00D-01 DXMaxT set to 1.53D+00
 ITU=  1  1  1  1  1  1  1  1  1  1  0  0  1  0
     Eigenvalues ---    0.00020   0.00047   0.00064   0.00105   0.00154
     Eigenvalues ---    0.00184   0.00241   0.00283   0.00419   0.00489
     Eigenvalues ---    0.00614   0.00640   0.00729   0.00903   0.00969
     Eigenvalues ---    0.01033   0.01130   0.01248   0.01365   0.01532
     Eigenvalues ---    0.01620   0.01702   0.01800   0.01842   0.02092
     Eigenvalues ---    0.02144   0.02237   0.02341   0.02510   0.02578
     Eigenvalues ---    0.02775   0.03023   0.03082   0.03341   0.03452
     Eigenvalues ---    0.03549   0.03800   0.04268   0.04728   0.05031
     Eigenvalues ---    0.05430   0.05837   0.06095   0.06386   0.06727
     Eigenvalues ---    0.07170   0.11925   0.13939   0.18927   0.20012
     Eigenvalues ---    0.22851   0.23802   0.26006   0.37598   0.38160
     Eigenvalues ---    0.40861   0.41109   0.41447   0.41859   0.43329
     Eigenvalues ---    0.46244   0.47364   0.49407   0.52089   0.53216
     Eigenvalues ---    0.54704   0.55520   0.57622   0.58923   0.59329
     Eigenvalues ---    0.60142   0.91881
 En-DIIS/RFO-DIIS/Sim-DIIS IScMMF=       -3 using points:    14   13   12   11   10    9    8    7    6    5
 RFO step:  Lambda=-4.52118570D-04.
 DidBck=T Rises=F RFO-DIIS coefs:    0.59292   -0.05907   -1.60283    2.83786   -2.00000
                  RFO-DIIS coefs:    1.32004    0.55663   -0.39553   -0.51629    0.26628
 Iteration  1 RMS(Cart)=  0.05800709 RMS(Int)=  0.00239098
 Iteration  2 RMS(Cart)=  0.00343976 RMS(Int)=  0.00116746
 Iteration  3 RMS(Cart)=  0.00001119 RMS(Int)=  0.00116745
 Iteration  4 RMS(Cart)=  0.00000001 RMS(Int)=  0.00116745
 Variable       Old X    -DE/DX   Delta X   Delta X   Delta X     New X
                                 (Linear)    (Quad)   (Total)
    R1        2.30069  -0.00036   0.00041  -0.00071  -0.00194   2.29875
    R2        2.43672   0.00062   0.00266  -0.00083   0.00081   2.43754
    R3        2.93123  -0.00025  -0.00025  -0.00041  -0.00066   2.93057
    R4        3.35633   0.00022   0.03379  -0.00786   0.02500   3.38133
    R5        1.98082   0.00088   0.04771  -0.01662   0.03191   2.01273
    R6        2.72866  -0.00114  -0.08674   0.01371  -0.07242   2.65624
    R7        2.55213  -0.00047  -0.00551   0.00132  -0.00418   2.54794
    R8        2.51508   0.00014  -0.00048   0.00095   0.00047   2.51555
    R9        2.52337  -0.00028   0.00259  -0.00002   0.00258   2.52595
   R10        1.86172   0.00006  -0.00196   0.00120  -0.00052   1.86120
   R11        1.81292   0.00020  -0.00038   0.00022  -0.00017   1.81275
   R12        3.26995  -0.00033  -0.04648   0.00657  -0.03915   3.23080
   R13        3.28032   0.00012   0.01697  -0.00910   0.00786   3.28818
   R14        1.83600   0.00062  -0.00100  -0.00008  -0.00137   1.83463
   R15        1.83483   0.00042   0.00265  -0.00196   0.00050   1.83533
   R16        3.59215   0.00066   0.11334  -0.02569   0.08756   3.67972
   R17        3.59538   0.00032   0.00920  -0.00194   0.00683   3.60221
   R18        1.84729   0.00037  -0.00265   0.00135  -0.00038   1.84690
   R19        1.81511   0.00050   0.00374  -0.00019   0.00355   1.81865
[truncated: 1,385,152 more chars]
