# Supplementary material for: The Hydration of Trifluoroacetic Acid from 0 to 298 K
Source: J Phys Chem A. 2026 Jan 20;130(4):927–35. doi: 10.1021/acs.jpca.5c08151 (PMC12862820; doi:10.1021/acs.jpca.5c08151)
Supplement: Supplementary file 1 [file jp5c08151_si_001.zip › TFA_SI/within1kcal-hightemps/6-H2O/PM7-1-106-11138-wb97xd.log]

 Entering Gaussian System, Link 0=g16
 Initial command:
 /software/commercial/MERCURY/GAUSSIAN/AVX2/g16/l1.exe "/local_scratch/slurm.5787747/Gau-1479372.inp" -scrdir="/local_scratch/slurm.5787747/"
 Entering Link 1 = /software/commercial/MERCURY/GAUSSIAN/AVX2/g16/l1.exe PID=   1479373.
  
 Copyright (c) 1988-2019, Gaussian, Inc.  All Rights Reserved.
  
 This is part of the Gaussian(R) 16 program.  It is based on
 the Gaussian(R) 09 system (copyright 2009, Gaussian, Inc.),
 the Gaussian(R) 03 system (copyright 2003, Gaussian, Inc.),
 the Gaussian(R) 98 system (copyright 1998, Gaussian, Inc.),
 the Gaussian(R) 94 system (copyright 1995, Gaussian, Inc.),
 the Gaussian 92(TM) system (copyright 1992, Gaussian, Inc.),
 the Gaussian 90(TM) system (copyright 1990, Gaussian, Inc.),
 the Gaussian 88(TM) system (copyright 1988, Gaussian, Inc.),
 the Gaussian 86(TM) system (copyright 1986, Carnegie Mellon
 University), and the Gaussian 82(TM) system (copyright 1983,
 Carnegie Mellon University). Gaussian is a federally registered
 trademark of Gaussian, Inc.
  
 This software contains proprietary and confidential information,
 including trade secrets, belonging to Gaussian, Inc.
  
 This software is provided under written license and may be
 used, copied, transmitted, or stored only in accord with that
 written license.
  
 The following legend is applicable only to US Government
 contracts under FAR:
  
                    RESTRICTED RIGHTS LEGEND
  
 Use, reproduction and disclosure by the US Government is
 subject to restrictions as set forth in subparagraphs (a)
 and (c) of the Commercial Computer Software - Restricted
 Rights clause in FAR 52.227-19.
  
 Gaussian, Inc.
 340 Quinnipiac St., Bldg. 40, Wallingford CT 06492
  
  
 ---------------------------------------------------------------
 Warning -- This program may not be used in any manner that
 competes with the business of Gaussian, Inc. or will provide
 assistance to any competitor of Gaussian, Inc.  The licensee
 of this program is prohibited from giving any competitor of
 Gaussian, Inc. access to this program.  By using this program,
 the user acknowledges that Gaussian, Inc. is engaged in the
 business of creating and licensing software in the field of
 computational chemistry and represents and warrants to the
 licensee that it is not a competitor of Gaussian, Inc. and that
 it will not use this program in any manner prohibited above.
 ---------------------------------------------------------------
  

 Cite this work as:
 Gaussian 16, Revision C.01,
 M. J. Frisch, G. W. Trucks, H. B. Schlegel, G. E. Scuseria, 
 M. A. Robb, J. R. Cheeseman, G. Scalmani, V. Barone, 
 G. A. Petersson, H. Nakatsuji, X. Li, M. Caricato, A. V. Marenich, 
 J. Bloino, B. G. Janesko, R. Gomperts, B. Mennucci, H. P. Hratchian, 
 J. V. Ortiz, A. F. Izmaylov, J. L. Sonnenberg, D. Williams-Young, 
 F. Ding, F. Lipparini, F. Egidi, J. Goings, B. Peng, A. Petrone, 
 T. Henderson, D. Ranasinghe, V. G. Zakrzewski, J. Gao, N. Rega, 
 G. Zheng, W. Liang, M. Hada, M. Ehara, K. Toyota, R. Fukuda, 
 J. Hasegawa, M. Ishida, T. Nakajima, Y. Honda, O. Kitao, H. Nakai, 
 T. Vreven, K. Throssell, J. A. Montgomery, Jr., J. E. Peralta, 
 F. Ogliaro, M. J. Bearpark, J. J. Heyd, E. N. Brothers, K. N. Kudin, 
 V. N. Staroverov, T. A. Keith, R. Kobayashi, J. Normand, 
 K. Raghavachari, A. P. Rendell, J. C. Burant, S. S. Iyengar, 
 J. Tomasi, M. Cossi, J. M. Millam, M. Klene, C. Adamo, R. Cammi, 
 J. W. Ochterski, R. L. Martin, K. Morokuma, O. Farkas, 
 J. B. Foresman, and D. J. Fox, Gaussian, Inc., Wallingford CT, 2019.
 
 ******************************************
 Gaussian 16:  ES64L-G16RevC.01  3-Jul-2019
                30-Sep-2025 
 ******************************************
 %nproc=20
 Will use up to   20 processors via shared memory.
 %mem=18gb
 ----------------------------------------------------------------------
 # wb97xd/6-31++g** scf(conver=10) opt(tight,maxcycles=300,calcfc) freq
 ----------------------------------------------------------------------
 1/6=300,7=10,10=4,18=20,19=15,26=3,38=1/1,3;
 2/9=110,12=2,17=6,18=5,40=1/2;
 3/5=1,6=6,7=1111,11=2,25=1,30=1,71=2,74=-58,140=1/1,2,3;
 4//1;
 5/5=2,6=10,38=5/2;
 8/6=4,10=90,11=11/1;
 11/6=1,8=1,9=11,15=111,16=1/1,2,10;
 10/6=1,13=1/2;
 6/7=2,8=2,9=2,10=2,28=1/1;
 7/10=1,25=1/1,2,3,16;
 1/6=300,7=10,10=4,18=20,19=15,26=3/3(2);
 2/9=110/2;
 99//99;
 2/9=110/2;
 3/5=1,6=6,7=1111,11=2,25=1,30=1,71=1,74=-58/1,2,3;
 4/5=5,16=3,69=1/1;
 5/5=2,6=10,38=5/2;
 7//1,2,3,16;
 1/6=300,7=10,18=20,19=15,26=3/3(-5);
 2/9=110/2;
 6/7=2,8=2,9=2,10=2,19=2,28=1/1;
 99/9=1/99;
 ---------------
 PM7-1-106-11138
 ---------------
 Symbolic Z-matrix:
 Charge =  0 Multiplicity = 1
 C                    -1.37447  -0.52134  -0.1294 
 O                    -0.65999   0.02966   0.6765 
 O                    -1.04394  -1.38322  -1.02462 
 H                     0.05565  -1.68553  -1.02869 
 C                    -2.89543  -0.21533  -0.1657 
 F                    -3.33373   0.25434   0.99712 
 F                    -3.6439   -1.27453  -0.43895 
 F                    -3.20436   0.705    -1.07153 
 O                     2.6156    2.83435   1.27745 
 H                     1.91291   2.40474   1.80226 
 H                     2.16066   3.38744   0.64444 
 O                     0.68197   1.44996   2.51408 
 H                     0.06662   1.04168   1.89764 
 H                     0.22396   1.59651   3.33443 
 O                     3.00499  -0.29026  -2.06007 
 H                     3.77891  -0.66726  -2.4737 
 H                     3.32039   0.15601  -1.25925 
 O                     1.34979  -2.08907  -0.97185 
 H                     1.64172  -1.85175  -0.04121 
 H                     1.89298  -1.45929  -1.51192 
 O                     2.22313  -1.16687   1.36327 
 H                     1.5137   -0.62551   1.73002 
 H                     2.88089  -0.52258   1.05597 
 O                     3.83569   0.69515   0.29531 
 H                     4.7337    0.74121   0.61647 
 H                     3.39111   1.52305   0.62198 
 
 Add virtual bond connecting atoms H4         and O3         Dist= 2.16D+00.
 Add virtual bond connecting atoms O18        and H4         Dist= 2.56D+00.
 Add virtual bond connecting atoms H26        and O9         Dist= 3.13D+00.
 Add virtual bond connecting atoms O21        and H19        Dist= 3.15D+00.
 Add virtual bond connecting atoms H20        and O15        Dist= 3.22D+00.
 Add virtual bond connecting atoms O12        and H10        Dist= 3.24D+00.
 Add virtual bond connecting atoms H13        and O2         Dist= 3.30D+00.
 Add virtual bond connecting atoms O24        and H17        Dist= 3.26D+00.
 Add virtual bond connecting atoms O24        and H23        Dist= 3.26D+00.

 GradGradGradGradGradGradGradGradGradGradGradGradGradGradGradGradGradGrad
 Berny optimization.
 Initialization pass.
                           ----------------------------
                           !    Initial Parameters    !
                           ! (Angstroms and Degrees)  !
 --------------------------                            --------------------------
 ! Name  Definition              Value          Derivative Info.                !
 --------------------------------------------------------------------------------
 ! R1    R(1,2)                  1.2098         calculate D2E/DX2 analytically  !
 ! R2    R(1,3)                  1.2859         calculate D2E/DX2 analytically  !
 ! R3    R(1,5)                  1.5519         calculate D2E/DX2 analytically  !
 ! R4    R(2,13)                 1.7445         calculate D2E/DX2 analytically  !
 ! R5    R(3,4)                  1.1404         calculate D2E/DX2 analytically  !
 ! R6    R(4,18)                 1.3568         calculate D2E/DX2 analytically  !
 ! R7    R(5,6)                  1.3285         calculate D2E/DX2 analytically  !
 ! R8    R(5,7)                  1.3254         calculate D2E/DX2 analytically  !
 ! R9    R(5,8)                  1.3278         calculate D2E/DX2 analytically  !
 ! R10   R(9,10)                 0.9766         calculate D2E/DX2 analytically  !
 ! R11   R(9,11)                 0.9558         calculate D2E/DX2 analytically  !
 ! R12   R(9,26)                 1.6585         calculate D2E/DX2 analytically  !
 ! R13   R(10,12)                1.7127         calculate D2E/DX2 analytically  !
 ! R14   R(12,13)                0.962          calculate D2E/DX2 analytically  !
 ! R15   R(12,14)                0.9509         calculate D2E/DX2 analytically  !
 ! R16   R(15,16)                0.9551         calculate D2E/DX2 analytically  !
 ! R17   R(15,17)                0.9695         calculate D2E/DX2 analytically  !
 ! R18   R(15,20)                1.704          calculate D2E/DX2 analytically  !
 ! R19   R(17,24)                1.7242         calculate D2E/DX2 analytically  !
 ! R20   R(18,19)                1.0038         calculate D2E/DX2 analytically  !
 ! R21   R(18,20)                0.9916         calculate D2E/DX2 analytically  !
 ! R22   R(19,21)                1.6672         calculate D2E/DX2 analytically  !
 ! R23   R(21,22)                0.9648         calculate D2E/DX2 analytically  !
 ! R24   R(21,23)                0.9707         calculate D2E/DX2 analytically  !
 ! R25   R(23,24)                1.7243         calculate D2E/DX2 analytically  !
 ! R26   R(24,25)                0.9548         calculate D2E/DX2 analytically  !
 ! R27   R(24,26)                0.9949         calculate D2E/DX2 analytically  !
 ! A1    A(2,1,3)              128.1146         calculate D2E/DX2 analytically  !
 ! A2    A(2,1,5)              120.3047         calculate D2E/DX2 analytically  !
 ! A3    A(3,1,5)              111.5807         calculate D2E/DX2 analytically  !
 ! A4    A(1,3,4)              115.3414         calculate D2E/DX2 analytically  !
 ! A5    A(1,5,6)              111.8761         calculate D2E/DX2 analytically  !
 ! A6    A(1,5,7)              113.6218         calculate D2E/DX2 analytically  !
 ! A7    A(1,5,8)              112.375          calculate D2E/DX2 analytically  !
 ! A8    A(6,5,7)              106.0612         calculate D2E/DX2 analytically  !
 ! A9    A(6,5,8)              105.9818         calculate D2E/DX2 analytically  !
 ! A10   A(7,5,8)              106.3725         calculate D2E/DX2 analytically  !
 ! A11   A(10,9,11)            105.5431         calculate D2E/DX2 analytically  !
 ! A12   A(10,9,26)            101.5968         calculate D2E/DX2 analytically  !
 ! A13   A(11,9,26)            114.7305         calculate D2E/DX2 analytically  !
 ! A14   A(10,12,13)           115.4683         calculate D2E/DX2 analytically  !
 ! A15   A(10,12,14)           128.2282         calculate D2E/DX2 analytically  !
 ! A16   A(13,12,14)           108.0678         calculate D2E/DX2 analytically  !
 ! A17   A(2,13,12)            163.9931         calculate D2E/DX2 analytically  !
 ! A18   A(16,15,17)           106.011          calculate D2E/DX2 analytically  !
 ! A19   A(16,15,20)           113.4097         calculate D2E/DX2 analytically  !
 ! A20   A(17,15,20)           105.2111         calculate D2E/DX2 analytically  !
 ! A21   A(4,18,19)            104.2362         calculate D2E/DX2 analytically  !
 ! A22   A(4,18,20)            108.1059         calculate D2E/DX2 analytically  !
 ! A23   A(19,18,20)           101.2722         calculate D2E/DX2 analytically  !
 ! A24   A(19,21,22)           107.1154         calculate D2E/DX2 analytically  !
 ! A25   A(19,21,23)           104.021          calculate D2E/DX2 analytically  !
 ! A26   A(22,21,23)           104.2511         calculate D2E/DX2 analytically  !
 ! A27   A(17,24,23)            90.6542         calculate D2E/DX2 analytically  !
 ! A28   A(17,24,25)           126.8289         calculate D2E/DX2 analytically  !
 ! A29   A(17,24,26)           115.005          calculate D2E/DX2 analytically  !
 ! A30   A(23,24,25)           113.9841         calculate D2E/DX2 analytically  !
 ! A31   A(23,24,26)           101.2676         calculate D2E/DX2 analytically  !
 ! A32   A(25,24,26)           105.6463         calculate D2E/DX2 analytically  !
 ! A33   L(1,2,13,15,-1)       189.6472         calculate D2E/DX2 analytically  !
 ! A34   L(3,4,18,9,-1)        180.7013         calculate D2E/DX2 analytically  !
 ! A35   L(9,10,12,15,-1)      170.2995         calculate D2E/DX2 analytically  !
 ! A36   L(15,17,24,1,-1)      176.3176         calculate D2E/DX2 analytically  !
 ! A37   L(18,19,21,1,-1)      178.8535         calculate D2E/DX2 analytically  !
 ! A38   L(15,20,18,8,-1)      183.5575         calculate D2E/DX2 analytically  !
 ! A39   L(21,23,24,10,-1)     177.0766         calculate D2E/DX2 analytically  !
 ! A40   L(9,26,24,1,-1)       178.5398         calculate D2E/DX2 analytically  !
 ! A41   L(1,2,13,15,-2)       172.1235         calculate D2E/DX2 analytically  !
 ! A42   L(3,4,18,9,-2)        176.7481         calculate D2E/DX2 analytically  !
 ! A43   L(9,10,12,15,-2)      180.4412         calculate D2E/DX2 analytically  !
 ! A44   L(15,17,24,1,-2)      170.9879         calculate D2E/DX2 analytically  !
 ! A45   L(18,19,21,1,-2)      191.7605         calculate D2E/DX2 analytically  !
 ! A46   L(15,20,18,8,-2)      194.8343         calculate D2E/DX2 analytically  !
 ! A47   L(21,23,24,10,-2)     190.6468         calculate D2E/DX2 analytically  !
 ! A48   L(9,26,24,1,-2)       184.4349         calculate D2E/DX2 analytically  !
 ! D1    D(3,1,13,12)           -8.2897         calculate D2E/DX2 analytically  !
 ! D2    D(5,1,13,12)          173.7447         calculate D2E/DX2 analytically  !
 ! D3    D(2,1,3,4)              2.2384         calculate D2E/DX2 analytically  !
 ! D4    D(5,1,3,4)           -177.7617         calculate D2E/DX2 analytically  !
 ! D5    D(2,1,5,6)            -23.0409         calculate D2E/DX2 analytically  !
 ! D6    D(2,1,5,7)           -143.1068         calculate D2E/DX2 analytically  !
 ! D7    D(2,1,5,8)             96.0463         calculate D2E/DX2 analytically  !
 ! D8    D(3,1,5,6)            156.9592         calculate D2E/DX2 analytically  !
 ! D9    D(3,1,5,7)             36.8933         calculate D2E/DX2 analytically  !
 ! D10   D(3,1,5,8)            -83.9536         calculate D2E/DX2 analytically  !
 ! D11   D(1,3,18,19)           20.4342         calculate D2E/DX2 analytically  !
 ! D12   D(1,3,18,20)          -86.8806         calculate D2E/DX2 analytically  !
 ! D13   D(11,9,12,13)          49.0604         calculate D2E/DX2 analytically  !
 ! D14   D(11,9,12,14)         -96.3041         calculate D2E/DX2 analytically  !
 ! D15   D(26,9,12,13)         -68.7386         calculate D2E/DX2 analytically  !
 ! D16   D(26,9,12,14)         145.8969         calculate D2E/DX2 analytically  !
 ! D17   D(10,9,24,17)          93.4715         calculate D2E/DX2 analytically  !
 ! D18   D(10,9,24,23)          -1.6881         calculate D2E/DX2 analytically  !
 ! D19   D(10,9,24,25)        -119.7151         calculate D2E/DX2 analytically  !
 ! D20   D(11,9,24,17)         -19.5176         calculate D2E/DX2 analytically  !
 ! D21   D(11,9,24,23)        -114.6772         calculate D2E/DX2 analytically  !
 ! D22   D(11,9,24,25)         127.2958         calculate D2E/DX2 analytically  !
 ! D23   D(10,12,13,2)          70.8853         calculate D2E/DX2 analytically  !
 ! D24   D(14,12,13,2)        -137.9117         calculate D2E/DX2 analytically  !
 ! D25   D(16,15,18,4)        -148.1957         calculate D2E/DX2 analytically  !
 ! D26   D(16,15,18,19)        105.5069         calculate D2E/DX2 analytically  !
 ! D27   D(17,15,18,4)          98.9931         calculate D2E/DX2 analytically  !
 ! D28   D(17,15,18,19)         -7.3043         calculate D2E/DX2 analytically  !
 ! D29   D(16,15,24,23)       -112.8383         calculate D2E/DX2 analytically  !
 ! D30   D(16,15,24,25)          5.6774         calculate D2E/DX2 analytically  !
 ! D31   D(16,15,24,26)        145.7778         calculate D2E/DX2 analytically  !
 ! D32   D(20,15,24,23)          5.1279         calculate D2E/DX2 analytically  !
 ! D33   D(20,15,24,25)        123.6436         calculate D2E/DX2 analytically  !
 ! D34   D(20,15,24,26)        -96.256          calculate D2E/DX2 analytically  !
 ! D35   D(4,18,21,22)          -5.9794         calculate D2E/DX2 analytically  !
 ! D36   D(4,18,21,23)        -114.2915         calculate D2E/DX2 analytically  !
 ! D37   D(20,18,21,22)        103.9993         calculate D2E/DX2 analytically  !
 ! D38   D(20,18,21,23)         -4.3128         calculate D2E/DX2 analytically  !
 ! D39   D(19,21,24,17)          1.5252         calculate D2E/DX2 analytically  !
 ! D40   D(19,21,24,25)       -129.5903         calculate D2E/DX2 analytically  !
 ! D41   D(19,21,24,26)        116.5519         calculate D2E/DX2 analytically  !
 ! D42   D(22,21,24,17)       -108.2329         calculate D2E/DX2 analytically  !
 ! D43   D(22,21,24,25)        120.6515         calculate D2E/DX2 analytically  !
 ! D44   D(22,21,24,26)          6.7937         calculate D2E/DX2 analytically  !
 --------------------------------------------------------------------------------
 Trust Radius=3.00D-01 FncErr=1.00D-07 GrdErr=1.00D-06 EigMax=2.50D+02 EigMin=1.00D-04
 Number of steps in this run=    156 maximum allowed number of steps=    156.
 GradGradGradGradGradGradGradGradGradGradGradGradGradGradGradGradGradGrad

                          Input orientation:                          
 ---------------------------------------------------------------------
 Center     Atomic      Atomic             Coordinates (Angstroms)
 Number     Number       Type             X           Y           Z
 ---------------------------------------------------------------------
      1          6           0       -1.374475   -0.521343   -0.129402
      2          8           0       -0.659989    0.029664    0.676503
      3          8           0       -1.043944   -1.383221   -1.024617
      4          1           0        0.055648   -1.685528   -1.028686
      5          6           0       -2.895431   -0.215335   -0.165700
      6          9           0       -3.333735    0.254337    0.997118
      7          9           0       -3.643901   -1.274528   -0.438946
      8          9           0       -3.204355    0.704995   -1.071530
      9          8           0        2.615604    2.834352    1.277450
     10          1           0        1.912909    2.404743    1.802263
     11          1           0        2.160656    3.387444    0.644444
     12          8           0        0.681971    1.449964    2.514083
     13          1           0        0.066620    1.041676    1.897635
     14          1           0        0.223959    1.596507    3.334432
     15          8           0        3.004992   -0.290256   -2.060071
     16          1           0        3.778905   -0.667264   -2.473697
     17          1           0        3.320388    0.156011   -1.259254
     18          8           0        1.349788   -2.089068   -0.971853
     19          1           0        1.641725   -1.851753   -0.041214
     20          1           0        1.892979   -1.459288   -1.511921
     21          8           0        2.223129   -1.166869    1.363270
     22          1           0        1.513700   -0.625508    1.730019
     23          1           0        2.880886   -0.522582    1.055966
     24          8           0        3.835694    0.695148    0.295310
     25          1           0        4.733705    0.741207    0.616467
     26          1           0        3.391111    1.523049    0.621981
 ---------------------------------------------------------------------
                    Distance matrix (angstroms):
                    1          2          3          4          5
     1  C    0.000000
     2  O    1.209786   0.000000
     3  O    1.285882   2.244432   0.000000
     4  H    2.051655   2.522239   1.140398   0.000000
     5  C    1.551859   2.401360   2.351531   3.408090   0.000000
     6  F    2.389441   2.702256   3.465855   4.399417   1.328475
     7  F    2.411099   3.442219   2.667321   3.768737   1.325428
     8  F    2.395824   3.159983   3.005033   4.042778   1.327768
     9  O    5.400060   4.353954   6.039844   5.683392   6.461793
    10  H    4.806267   3.678062   5.575204   5.309803   5.818747
    11  H    5.326782   4.385402   5.984519   5.741557   6.261019
    12  O    3.886262   2.682314   4.850578   4.772295   4.769933
    13  H    2.937459   1.744503   3.956391   4.000140   3.822456
    14  H    4.363305   3.209509   5.430254   5.462315   5.026359
    15  O    4.791723   4.585114   4.319794   3.421867   6.197519
    16  H    5.663421   5.487554   5.086482   4.121597   7.076570
    17  H    4.876178   4.427925   4.633755   3.755391   6.322196
    18  O    3.254089   3.353403   2.496188   1.356788   4.709845
    19  H    3.297761   3.058224   2.898175   1.875732   4.824846
    20  H    3.669789   3.677475   2.978047   1.913240   5.127241
    21  O    3.948104   3.196203   4.052478   3.269317   5.426124
    22  H    3.436546   2.502812   3.834538   3.295453   4.816889
    23  H    4.417374   3.603716   4.524800   3.698674   5.912081
    24  O    5.367131   4.560630   5.465592   4.659328   6.808051
    25  H    6.281736   5.440757   6.370838   5.520851   7.728549
    26  H    5.239745   4.317937   5.552243   4.913755   6.569857
                    6          7          8          9         10
     6  F    0.000000
     7  F    2.120355   0.000000
     8  F    2.121116   2.124117   0.000000
     9  O    6.490739   7.681816   6.627502   0.000000
    10  H    5.727109   7.031229   6.110174   0.976612   0.000000
    11  H    6.334751   7.523336   6.238865   0.955817   1.538708
    12  O    4.456074   5.903931   5.339956   2.680434   1.712747
    13  H    3.604615   4.959070   4.430415   3.177363   2.296918
    14  H    4.463367   6.118951   5.653374   3.388716   2.419368
    15  O    7.058501   6.914088   6.365826   4.588446   4.834592
    16  H    7.967782   7.720559   7.253626   5.261719   5.585965
    17  H    7.026965   7.156862   6.550489   3.755675   4.051009
    18  O    5.594978   5.087671   5.343870   5.558931   5.311042
    19  H    5.501722   5.331906   5.575214   4.964564   4.646473
    20  H    6.045686   5.642911   5.555257   5.170892   5.090673
    21  O    5.747402   6.138535   6.236162   4.021339   3.611837
    22  H    4.980853   5.632626   5.646145   3.659186   3.057288
    23  H    6.263272   6.735951   6.562267   3.374675   3.172250
    24  O    7.217171   7.769369   7.171517   2.651304   2.981732
    25  H    8.091077   8.681092   8.115630   3.050329   3.482865
    26  H    6.853751   7.644828   6.858379   1.658483   2.086990
                   11         12         13         14         15
    11  H    0.000000
    12  O    3.071790   0.000000
    13  H    3.384982   0.961958   0.000000
    14  H    3.767531   0.950906   1.548218   0.000000
    15  O    4.642498   5.417349   5.106027   6.355681   0.000000
    16  H    5.364904   6.241122   5.984153   7.176118   0.955072
    17  H    3.925711   4.782638   4.619238   5.724059   0.969503
    18  O    5.767331   5.012233   4.436445   5.778845   2.675751
    19  H    5.309295   4.283924   3.822568   5.029468   2.893537
    20  H    5.311532   5.112631   4.606027   5.967466   1.704018
    21  O    4.611116   3.247669   3.132691   3.939342   3.619257
    22  H    4.207233   2.369412   2.213965   3.029014   4.086701
    23  H    3.997047   3.294278   3.327973   4.091602   3.127150
    24  O    3.190001   3.929208   4.110164   4.805554   2.684941
    25  H    3.691062   4.529882   4.849057   5.334480   3.349062
    26  H    2.233942   3.305273   3.593223   4.170568   3.260455
                   16         17         18         19         20
    16  H    0.000000
    17  H    1.537170   0.000000
    18  O    3.190246   3.001041   0.000000
    19  H    3.447830   2.886633   1.003810   0.000000
    20  H    2.260317   2.170376   0.991641   1.542769   0.000000
    21  O    4.170415   3.135542   2.658190   1.667235   2.908820
    22  H    4.775366   3.579196   3.077172   2.158085   3.368860
    23  H    3.644982   2.452325   2.984995   2.122739   2.906446
    24  O    3.086550   1.724204   3.941738   3.378381   3.417868
    25  H    3.527683   2.420382   4.688722   4.088561   4.176355
    26  H    3.811965   2.326551   4.444626   3.858688   3.961348
                   21         22         23         24         25
    21  O    0.000000
    22  H    0.964814   0.000000
    23  H    0.970663   1.527789   0.000000
    24  O    2.684775   3.032191   1.724275   0.000000
    25  H    3.240596   3.671013   2.285445   0.954823   0.000000
    26  H    3.024790   3.060836   2.152505   0.994881   1.553662
                   26
    26  H    0.000000
 Stoichiometry    C2H13F3O8
 Framework group  C1[X(C2H13F3O8)]
 Deg. of freedom    72
 Full point group                 C1      NOp   1
 Largest Abelian subgroup         C1      NOp   1
 Largest concise Abelian subgroup C1      NOp   1
                         Standard orientation:                         
 ---------------------------------------------------------------------
 Center     Atomic      Atomic             Coordinates (Angstroms)
 Number     Number       Type             X           Y           Z
 ---------------------------------------------------------------------
      1          6           0        1.506209   -0.290889   -0.092239
      2          8           0        0.649266    0.531407   -0.322590
      3          8           0        1.389516   -1.571048   -0.059553
      4          1           0        0.353509   -1.973421   -0.315082
      5          6           0        2.959957    0.157749    0.213711
      6          9           0        3.219667    1.364044   -0.278477
      7          9           0        3.882192   -0.650115   -0.289875
      8          9           0        3.201382    0.234957    1.517062
      9          8           0       -3.055854    2.366753    1.041414
     10          1           0       -2.343546    2.544575    0.397389
     11          1           0       -2.638020    2.397780    1.900506
     12          8           0       -1.047015    2.570607   -0.721464
     13          1           0       -0.325778    1.962589   -0.533061
     14          1           0       -0.689064    3.316601   -1.190064
     15          8           0       -2.674621   -2.200491    1.262268
     16          1           0       -3.343348   -2.882373    1.264352
     17          1           0       -3.122215   -1.387847    0.980835
     18          8           0       -0.863800   -2.438197   -0.693254
     19          1           0       -1.267536   -1.679442   -1.211832
     20          1           0       -1.448352   -2.458379    0.107524
     21          8           0       -2.065410   -0.327933   -1.774409
     22          1           0       -1.481250    0.426574   -1.631780
     23          1           0       -2.784993   -0.197000   -1.136253
     24          8           0       -3.845654   -0.024492    0.212214
     25          1           0       -4.764415    0.076879   -0.027136
     26          1           0       -3.562574    0.859470    0.570357
 ---------------------------------------------------------------------
 Rotational constants (GHZ):           0.7391545           0.2978938           0.2484349
 Standard basis: 6-31++G(d,p) (6D, 7F)
 There are   325 symmetry adapted cartesian basis functions of A   symmetry.
 There are   325 symmetry adapted basis functions of A   symmetry.
   325 basis functions,   520 primitive gaussians,   325 cartesian basis functions
    58 alpha electrons       58 beta electrons
       nuclear repulsion energy       983.4379892798 Hartrees.
 NAtoms=   26 NActive=   26 NUniq=   26 SFac= 1.00D+00 NAtFMM=   60 NAOKFM=F Big=F
 Integral buffers will be    131072 words long.
 Raffenetti 2 integral format.
 Two-electron integral symmetry is turned on.
 Nuclear repulsion after empirical dispersion term =      983.4247159184 Hartrees.
 One-electron integrals computed using PRISM.
 NBasis=   325 RedAO= T EigKep=  4.14D-05  NBF=   325
 NBsUse=   325 1.00D-06 EigRej= -1.00D+00 NBFU=   325
 ExpMin= 3.60D-02 ExpMax= 7.00D+03 ExpMxC= 1.05D+03 IAcc=3 IRadAn=         5 AccDes= 0.00D+00
 Harris functional with IExCor= 4639 and IRadAn=       5 diagonalized for initial guess.
 HarFok:  IExCor= 4639 AccDes= 0.00D+00 IRadAn=         5 IDoV= 1 UseB2=F ITyADJ=14
 ICtDFT=  3500011 ScaDFX=  1.000000  1.000000  1.000000  1.000000
 FoFCou: FMM=F IPFlag=           0 FMFlag=      100000 FMFlg1=           0
         NFxFlg=           0 DoJE=T BraDBF=F KetDBF=T FulRan=T
         wScrn=  0.000000 ICntrl=       500 IOpCl=  0 I1Cent=   200000004 NGrid=           0
         NMat0=    1 NMatS0=      1 NMatT0=    0 NMatD0=    1 NMtDS0=    0 NMtDT0=    0
 Petite list used in FoFCou.
 Requested convergence on RMS density matrix=1.00D-10 within 128 cycles.
 Requested convergence on MAX density matrix=1.00D-08.
 Requested convergence on             energy=1.00D-08.
 No special actions if energy rises.
 SCF Done:  E(RwB97XD) =  -985.236411590     A.U. after   18 cycles
            NFock= 18  Conv=0.69D-10     -V/T= 2.0080
 DoSCS=F DFT=T ScalE2(SS,OS)=  1.000000  1.000000
 Range of M.O.s used for correlation:     1   325
 NBasis=   325 NAE=    58 NBE=    58 NFC=     0 NFV=     0
 NROrb=    325 NOA=    58 NOB=    58 NVA=   267 NVB=   267

 **** Warning!!: The largest alpha MO coefficient is  0.31393262D+02

 Symmetrizing basis deriv contribution to polar:
 IMax=3 JMax=2 DiffMx= 0.00D+00
 G2DrvN: will do    27 centers at a time, making    1 passes.
 Calling FoFCou, ICntrl=  3107 FMM=F I1Cent=   0 AccDes= 0.00D+00.
 End of G2Drv F.D. properties file   721 does not exist.
 End of G2Drv F.D. properties file   722 does not exist.
 End of G2Drv F.D. properties file   788 does not exist.
          IDoAtm=11111111111111111111111111
          Differentiating once with respect to nuclear coordinates.
 CalDSu exits because no D1Ps are significant.
          There are    81 degrees of freedom in the 1st order CPHF.  IDoFFX=6 NUNeed=     0.
     75 vectors produced by pass  0 Test12= 1.91D-14 1.23D-09 XBig12= 1.56D-01 8.78D-02.
 AX will form    75 AO Fock derivatives at one time.
     75 vectors produced by pass  1 Test12= 1.91D-14 1.23D-09 XBig12= 4.06D-02 6.70D-02.
     75 vectors produced by pass  2 Test12= 1.91D-14 1.23D-09 XBig12= 1.15D-03 4.63D-03.
     75 vectors produced by pass  3 Test12= 1.91D-14 1.23D-09 XBig12= 1.16D-05 4.94D-04.
     75 vectors produced by pass  4 Test12= 1.91D-14 1.23D-09 XBig12= 8.41D-08 4.19D-05.
     75 vectors produced by pass  5 Test12= 1.91D-14 1.23D-09 XBig12= 4.66D-10 2.35D-06.
     62 vectors produced by pass  6 Test12= 1.91D-14 1.23D-09 XBig12= 2.75D-12 1.62D-07.
     17 vectors produced by pass  7 Test12= 1.91D-14 1.23D-09 XBig12= 1.44D-14 1.02D-08.
 InvSVY:  IOpt=1 It=  1 EMax= 5.55D-16
 Solved reduced A of dimension   529 with    81 vectors.
 End of Minotr F.D. properties file   721 does not exist.
 End of Minotr F.D. properties file   722 does not exist.
 End of Minotr F.D. properties file   788 does not exist.

 **********************************************************************

            Population analysis using the SCF Density.

 **********************************************************************

 Orbital symmetries:
       Occupied  (A) (A) (A) (A) (A) (A) (A) (A) (A) (A) (A) (A)
                 (A) (A) (A) (A) (A) (A) (A) (A) (A) (A) (A) (A)
                 (A) (A) (A) (A) (A) (A) (A) (A) (A) (A) (A) (A)
                 (A) (A) (A) (A) (A) (A) (A) (A) (A) (A) (A) (A)
                 (A) (A) (A) (A) (A) (A) (A) (A) (A) (A)
       Virtual   (A) (A) (A) (A) (A) (A) (A) (A) (A) (A) (A) (A)
                 (A) (A) (A) (A) (A) (A) (A) (A) (A) (A) (A) (A)
                 (A) (A) (A) (A) (A) (A) (A) (A) (A) (A) (A) (A)
                 (A) (A) (A) (A) (A) (A) (A) (A) (A) (A) (A) (A)
                 (A) (A) (A) (A) (A) (A) (A) (A) (A) (A) (A) (A)
                 (A) (A) (A) (A) (A) (A) (A) (A) (A) (A) (A) (A)
                 (A) (A) (A) (A) (A) (A) (A) (A) (A) (A) (A) (A)
                 (A) (A) (A) (A) (A) (A) (A) (A) (A) (A) (A) (A)
                 (A) (A) (A) (A) (A) (A) (A) (A) (A) (A) (A) (A)
                 (A) (A) (A) (A) (A) (A) (A) (A) (A) (A) (A) (A)
                 (A) (A) (A) (A) (A) (A) (A) (A) (A) (A) (A) (A)
                 (A) (A) (A) (A) (A) (A) (A) (A) (A) (A) (A) (A)
                 (A) (A) (A) (A) (A) (A) (A) (A) (A) (A) (A) (A)
                 (A) (A) (A) (A) (A) (A) (A) (A) (A) (A) (A) (A)
                 (A) (A) (A) (A) (A) (A) (A) (A) (A) (A) (A) (A)
                 (A) (A) (A) (A) (A) (A) (A) (A) (A) (A) (A) (A)
                 (A) (A) (A) (A) (A) (A) (A) (A) (A) (A) (A) (A)
                 (A) (A) (A) (A) (A) (A) (A) (A) (A) (A) (A) (A)
                 (A) (A) (A) (A) (A) (A) (A) (A) (A) (A) (A) (A)
                 (A) (A) (A) (A) (A) (A) (A) (A) (A) (A) (A) (A)
                 (A) (A) (A) (A) (A) (A) (A) (A) (A) (A) (A) (A)
                 (A) (A) (A) (A) (A) (A) (A) (A) (A) (A) (A) (A)
                 (A) (A) (A)
 The electronic state is 1-A.
 Alpha  occ. eigenvalues --  -24.88055 -24.87790 -24.87620 -19.32391 -19.31503
 Alpha  occ. eigenvalues --  -19.31429 -19.30956 -19.30039 -19.29894 -19.29008
 Alpha  occ. eigenvalues --  -19.28599 -10.56328 -10.46926  -1.44553  -1.34662
 Alpha  occ. eigenvalues --   -1.34439  -1.22707  -1.16791  -1.15770  -1.14408
 Alpha  occ. eigenvalues --   -1.14205  -1.13548  -1.12764  -1.11049  -0.85198
 Alpha  occ. eigenvalues --   -0.75482  -0.70180  -0.70070  -0.68219  -0.67163
 Alpha  occ. eigenvalues --   -0.66634  -0.65771  -0.65134  -0.63161  -0.62403
 Alpha  occ. eigenvalues --   -0.60385  -0.57776  -0.57229  -0.55919  -0.55672
 Alpha  occ. eigenvalues --   -0.54851  -0.54028  -0.52794  -0.52199  -0.52109
 Alpha  occ. eigenvalues --   -0.50618  -0.50279  -0.50053  -0.48119  -0.46792
 Alpha  occ. eigenvalues --   -0.44350  -0.44104  -0.43530  -0.42362  -0.41806
 Alpha  occ. eigenvalues --   -0.41211  -0.40418  -0.39438
 Alpha virt. eigenvalues --    0.02227   0.03950   0.04413   0.05492   0.05779
 Alpha virt. eigenvalues --    0.08090   0.09071   0.09605   0.09962   0.10758
 Alpha virt. eigenvalues --    0.11281   0.11700   0.11953   0.12486   0.13644
 Alpha virt. eigenvalues --    0.14405   0.15002   0.15692   0.17275   0.17599
 Alpha virt. eigenvalues --    0.19492   0.20415   0.20861   0.21568   0.22562
 Alpha virt. eigenvalues --    0.23043   0.23471   0.24089   0.25206   0.25579
 Alpha virt. eigenvalues --    0.26580   0.27119   0.27418   0.28211   0.28957
 Alpha virt. eigenvalues --    0.29375   0.29499   0.30503   0.30853   0.31014
 Alpha virt. eigenvalues --    0.31258   0.31740   0.32301   0.32494   0.32862
 Alpha virt. eigenvalues --    0.33351   0.33537   0.34132   0.34697   0.35317
 Alpha virt. eigenvalues --    0.35659   0.35891   0.37062   0.37278   0.37638
 Alpha virt. eigenvalues --    0.38009   0.38509   0.38780   0.39673   0.39891
 Alpha virt. eigenvalues --    0.40319   0.40794   0.40926   0.41697   0.42680
 Alpha virt. eigenvalues --    0.43621   0.44480   0.44563   0.45160   0.46430
 Alpha virt. eigenvalues --    0.46485   0.47538   0.48146   0.49215   0.49801
 Alpha virt. eigenvalues --    0.51271   0.52663   0.53331   0.55049   0.56226
 Alpha virt. eigenvalues --    0.57496   0.58924   0.60054   0.62092   0.64402
 Alpha virt. eigenvalues --    0.82455   0.84737   0.87976   0.90084   0.91911
 Alpha virt. eigenvalues --    0.93305   1.04374   1.06544   1.07555   1.07617
 Alpha virt. eigenvalues --    1.09626   1.18318   1.19398   1.19737   1.20813
 Alpha virt. eigenvalues --    1.21408   1.21742   1.22208   1.22868   1.23886
 Alpha virt. eigenvalues --    1.24402   1.25072   1.26845   1.27659   1.28102
 Alpha virt. eigenvalues --    1.29196   1.29597   1.30836   1.31201   1.32346
 Alpha virt. eigenvalues --    1.32937   1.33433   1.33884   1.34359   1.34834
 Alpha virt. eigenvalues --    1.35687   1.35895   1.36776   1.37760   1.39245
 Alpha virt. eigenvalues --    1.39540   1.41488   1.43532   1.45211   1.45933
 Alpha virt. eigenvalues --    1.47589   1.48870   1.53926   1.54721   1.55458
 Alpha virt. eigenvalues --    1.57140   1.58066   1.58433   1.59885   1.61056
 Alpha virt. eigenvalues --    1.61698   1.62036   1.62748   1.63859   1.64481
 Alpha virt. eigenvalues --    1.64763   1.65310   1.66911   1.68026   1.68863
 Alpha virt. eigenvalues --    1.69728   1.71148   1.71516   1.72713   1.73009
 Alpha virt. eigenvalues --    1.73725   1.74574   1.75248   1.76109   1.76578
 Alpha virt. eigenvalues --    1.77699   1.79775   1.80788   1.81862   1.82443
 Alpha virt. eigenvalues --    1.84924   1.85654   1.88015   1.89317   1.91242
 Alpha virt. eigenvalues --    1.91875   1.92825   1.93540   1.94650   1.94806
 Alpha virt. eigenvalues --    1.95778   1.97104   1.97953   2.04620   2.12429
 Alpha virt. eigenvalues --    2.13933   2.19221   2.19856   2.20951   2.22555
 Alpha virt. eigenvalues --    2.24802   2.28113   2.30560   2.31804   2.33710
 Alpha virt. eigenvalues --    2.34372   2.35388   2.36240   2.39428   2.40585
 Alpha virt. eigenvalues --    2.42214   2.44591   2.45036   2.47244   2.48130
 Alpha virt. eigenvalues --    2.49484   2.51487   2.51865   2.57202   2.59666
 Alpha virt. eigenvalues --    2.63814   2.64356   2.66157   2.66428   2.69053
 Alpha virt. eigenvalues --    2.69213   2.70755   2.71867   2.72962   2.73943
 Alpha virt. eigenvalues --    2.74708   2.76862   2.78079   2.78543   2.81665
 Alpha virt. eigenvalues --    2.83360   2.84434   2.85866   2.86987   2.88883
 Alpha virt. eigenvalues --    2.91220   2.95506   2.96680   3.00121   3.10179
 Alpha virt. eigenvalues --    3.11644   3.13737   3.14231   3.15105   3.18173
 Alpha virt. eigenvalues --    3.21089   3.23122   3.25303   3.31358   3.33901
 Alpha virt. eigenvalues --    3.37572   3.44682   3.50033   3.53528   3.55701
 Alpha virt. eigenvalues --    3.56494   3.63799   3.74436   3.75459   3.78297
 Alpha virt. eigenvalues --    3.83154   3.85156   3.86031   3.90156   4.37688
 Alpha virt. eigenvalues --    4.39674   4.44316   4.48870   4.51001   4.53434
 Alpha virt. eigenvalues --    4.62206   4.68199   4.77212   4.84286   5.71492
 Alpha virt. eigenvalues --    5.86865   6.59917
          Condensed to atoms (all electrons):
               1          2          3          4          5          6
     1  C    5.552268   0.266110   0.414760  -0.025482  -0.340624  -0.083342
     2  O    0.266110   8.462615  -0.145591  -0.005763  -0.051258   0.004121
     3  O    0.414760  -0.145591   8.306353   0.134843  -0.196233   0.010508
     4  H   -0.025482  -0.005763   0.134843   0.260215   0.002798   0.000608
     5  C   -0.340624  -0.051258  -0.196233   0.002798   5.090372   0.194801
     6  F   -0.083342   0.004121   0.010508   0.000608   0.194801   9.274934
     7  F   -0.088170   0.013174   0.011194  -0.000173   0.200641  -0.048519
     8  F   -0.071667   0.007355   0.008026  -0.000387   0.208818  -0.043970
     9  O    0.000878  -0.001912  -0.000075   0.000595   0.000051  -0.000009
    10  H    0.000461   0.000383   0.000103  -0.000201  -0.000437  -0.000063
    11  H    0.000539  -0.000176  -0.000026   0.000029  -0.000681  -0.000005
    12  O   -0.005998  -0.004230  -0.000319  -0.000739   0.006709  -0.000612
    13  H   -0.026365   0.058374   0.003264  -0.003055   0.001411   0.001953
    14  H    0.000973  -0.002368  -0.000167   0.000462   0.001670  -0.000201
    15  O    0.002174   0.000281   0.000525  -0.003396  -0.002242   0.000001
    16  H   -0.000095   0.000165  -0.000590   0.000744  -0.000820   0.000002
    17  H   -0.001297  -0.001297   0.000929   0.000834   0.002249   0.000009
    18  O   -0.005678   0.005686  -0.051876   0.116457  -0.020387   0.000180
    19  H    0.002338   0.001303   0.003269  -0.012088  -0.005728   0.000083
    20  H    0.002029  -0.000814   0.004350  -0.020558   0.005532  -0.000148
    21  O   -0.001787  -0.002597   0.002648   0.002326  -0.019510   0.000030
    22  H    0.004153   0.005688   0.000256  -0.003547  -0.004143  -0.000169
    23  H   -0.001036  -0.002057  -0.000706   0.002649   0.004075  -0.000001
    24  O    0.001819  -0.000652  -0.000053  -0.000132   0.001409   0.000001
    25  H    0.000078   0.000070   0.000037  -0.000107  -0.000245  -0.000001
    26  H   -0.000836   0.000544  -0.000102  -0.000011  -0.000015   0.000018
               7          8          9         10         11         12
     1  C   -0.088170  -0.071667   0.000878   0.000461   0.000539  -0.005998
     2  O    0.013174   0.007355  -0.001912   0.000383  -0.000176  -0.004230
     3  O    0.011194   0.008026  -0.000075   0.000103  -0.000026  -0.000319
     4  H   -0.000173  -0.000387   0.000595  -0.000201   0.000029  -0.000739
     5  C    0.200641   0.208818   0.000051  -0.000437  -0.000681   0.006709
     6  F   -0.048519  -0.043970  -0.000009  -0.000063  -0.000005  -0.000612
     7  F    9.247272  -0.047950   0.000000   0.000002  -0.000001   0.000049
     8  F   -0.047950   9.230033  -0.000004   0.000026   0.000000   0.000111
     9  O    0.000000  -0.000004   8.332867   0.245443   0.286932  -0.037395
    10  H    0.000002   0.000026   0.245443   0.290478  -0.022968   0.019506
    11  H   -0.000001   0.000000   0.286932  -0.022968   0.351003   0.001004
    12  O    0.000049   0.000111  -0.037395   0.019506   0.001004   8.405260
    13  H    0.000435  -0.000806  -0.004979  -0.002119  -0.002010   0.202051
    14  H   -0.000053   0.000037   0.006167  -0.002880  -0.000156   0.279711
    15  O    0.000002   0.000005  -0.002010   0.000138   0.000366  -0.000178
    16  H   -0.000001  -0.000003   0.000404  -0.000032   0.000081  -0.000086
    17  H    0.000006   0.000017  -0.003541   0.000853  -0.000893   0.000879
    18  O   -0.000188  -0.000166   0.000710  -0.000194   0.000049  -0.000512
    19  H    0.000074  -0.000030   0.000926   0.000181  -0.000171  -0.000129
    20  H   -0.000045   0.000060  -0.001065   0.000153   0.000116   0.000205
    21  O    0.000013  -0.000030  -0.000812  -0.001148   0.000857  -0.011154
    22  H   -0.000028   0.000051  -0.004002   0.001589   0.001046   0.024733
    23  H   -0.000008   0.000002   0.001077  -0.002472  -0.000381  -0.001532
    24  O    0.000001   0.000003  -0.065610   0.005172   0.004585   0.002530
    25  H    0.000000  -0.000001   0.001275   0.000623   0.000311   0.000813
    26  H    0.000001   0.000000   0.070439  -0.009740  -0.008121  -0.002209
              13         14         15         16         17         18
     1  C   -0.026365   0.000973   0.002174  -0.000095  -0.001297  -0.005678
     2  O    0.058374  -0.002368   0.000281   0.000165  -0.001297   0.005686
     3  O    0.003264  -0.000167   0.000525  -0.000590   0.000929  -0.051876
     4  H   -0.003055   0.000462  -0.003396   0.000744   0.000834   0.116457
     5  C    0.001411   0.001670  -0.002242  -0.000820   0.002249  -0.020387
     6  F    0.001953  -0.000201   0.000001   0.000002   0.000009   0.000180
     7  F    0.000435  -0.000053   0.000002  -0.000001   0.000006  -0.000188
     8  F   -0.000806   0.000037   0.000005  -0.000003   0.000017  -0.000166
     9  O   -0.004979   0.006167  -0.002010   0.000404  -0.003541   0.000710
    10  H   -0.002119  -0.002880   0.000138  -0.000032   0.000853  -0.000194
    11  H   -0.002010  -0.000156   0.000366   0.000081  -0.000893   0.000049
    12  O    0.202051   0.279711  -0.000178  -0.000086   0.000879  -0.000512
    13  H    0.305920  -0.017280   0.000406  -0.000169  -0.000069  -0.001760
    14  H   -0.017280   0.336594  -0.000088   0.000020  -0.000055   0.000157
    15  O    0.000406  -0.000088   8.377511   0.265109   0.248084  -0.077767
    16  H   -0.000169   0.000020   0.265109   0.369740  -0.023017   0.005274
    17  H   -0.000069  -0.000055   0.248084  -0.023017   0.307958   0.004432
    18  O   -0.001760   0.000157  -0.077767   0.005274   0.004432   8.505406
    19  H    0.000025  -0.000059   0.003339   0.000965  -0.001118   0.227704
    20  H    0.000432  -0.000143   0.045823  -0.010250  -0.006013   0.238748
    21  O   -0.008404   0.002176   0.009569   0.000998  -0.003935  -0.043289
    22  H   -0.007219  -0.000966   0.002755  -0.000601   0.001241  -0.004481
    23  H    0.003073   0.000686  -0.004937   0.000753  -0.000680   0.005300
    24  O   -0.001298   0.000237  -0.039528   0.002300   0.006342  -0.002677
    25  H   -0.000656   0.000060   0.003141  -0.001458   0.000406  -0.000412
    26  H    0.003412  -0.000152   0.000491   0.000474  -0.002714   0.000679
              19         20         21         22         23         24
     1  C    0.002338   0.002029  -0.001787   0.004153  -0.001036   0.001819
     2  O    0.001303  -0.000814  -0.002597   0.005688  -0.002057  -0.000652
     3  O    0.003269   0.004350   0.002648   0.000256  -0.000706  -0.000053
     4  H   -0.012088  -0.020558   0.002326  -0.003547   0.002649  -0.000132
     5  C   -0.005728   0.005532  -0.019510  -0.004143   0.004075   0.001409
     6  F    0.000083  -0.000148   0.000030  -0.000169  -0.000001   0.000001
     7  F    0.000074  -0.000045   0.000013  -0.000028  -0.000008   0.000001
     8  F   -0.000030   0.000060  -0.000030   0.000051   0.000002   0.000003
     9  O    0.000926  -0.001065  -0.000812  -0.004002   0.001077  -0.065610
    10  H    0.000181   0.000153  -0.001148   0.001589  -0.002472   0.005172
    11  H   -0.000171   0.000116   0.000857   0.001046  -0.000381   0.004585
    12  O   -0.000129   0.000205  -0.011154   0.024733  -0.001532   0.002530
    13  H    0.000025   0.000432  -0.008404  -0.007219   0.003073  -0.001298
    14  H   -0.000059  -0.000143   0.002176  -0.000966   0.000686   0.000237
    15  O    0.003339   0.045823   0.009569   0.002755  -0.004937  -0.039528
    16  H    0.000965  -0.010250   0.000998  -0.000601   0.000753   0.002300
    17  H   -0.001118  -0.006013  -0.003935   0.001241  -0.000680   0.006342
    18  O    0.227704   0.238748  -0.043289  -0.004481   0.005300  -0.002677
    19  H    0.291400  -0.026745   0.053516   0.000053  -0.011686  -0.000197
    20  H   -0.026745   0.297938  -0.004919   0.003787  -0.003300   0.002948
    21  O    0.053516  -0.004919   8.354203   0.283126   0.253995  -0.045600
    22  H    0.000053   0.003787   0.283126   0.349629  -0.037979   0.004822
    23  H   -0.011686  -0.003300   0.253995  -0.037979   0.314327   0.009053
    24  O   -0.000197   0.002948  -0.045600   0.004822   0.009053   8.590802
    25  H   -0.000316   0.000930   0.004002   0.001657  -0.005534   0.264417
    26  H    0.001404  -0.001064  -0.000940  -0.004254  -0.001674   0.195422
              25         26
     1  C    0.000078  -0.000836
     2  O    0.000070   0.000544
     3  O    0.000037  -0.000102
     4  H   -0.000107  -0.000011
     5  C   -0.000245  -0.000015
     6  F   -0.000001   0.000018
     7  F    0.000000   0.000001
     8  F   -0.000001   0.000000
     9  O    0.001275   0.070439
    10  H    0.000623  -0.009740
    11  H    0.000311  -0.008121
    12  O    0.000813  -0.002209
    13  H   -0.000656   0.003412
    14  H    0.000060  -0.000152
    15  O    0.003141   0.000491
    16  H   -0.001458   0.000474
    17  H    0.000406  -0.002714
    18  O   -0.000412   0.000679
    19  H   -0.000316   0.001404
    20  H    0.000930  -0.001064
    21  O    0.004002  -0.000940
    22  H    0.001657  -0.004254
    23  H   -0.005534  -0.001674
    24  O    0.264417   0.195422
    25  H    0.343328  -0.016300
    26  H   -0.016300   0.285466
 Mulliken charges:
               1
     1  C    0.403798
     2  O   -0.607153
     3  O   -0.505328
     4  H    0.553079
     5  C    0.921788
     6  F   -0.310207
     7  F   -0.287726
     8  F   -0.289531
     9  O   -0.826346
    10  H    0.477145
    11  H    0.388672
    12  O   -0.878466
    13  H    0.495434
    14  H    0.395619
    15  O   -0.829574
    16  H    0.390096
    17  H    0.470392
    18  O   -0.901395
    19  H    0.471686
    20  H    0.472013
    21  O   -0.823333
    22  H    0.382802
    23  H    0.478992
    24  O   -0.936116
    25  H    0.403880
    26  H    0.489781
 Sum of Mulliken charges =  -0.00000
 Mulliken charges with hydrogens summed into heavy atoms:
               1
     1  C    0.403798
     2  O   -0.607153
     3  O    0.047750
     5  C    0.921788
     6  F   -0.310207
     7  F   -0.287726
     8  F   -0.289531
     9  O    0.039470
    12  O    0.012587
    15  O    0.030914
    18  O    0.042304
    21  O    0.038461
    24  O   -0.042456
 APT charges:
               1
     1  C    0.220479
     2  O   -0.714695
     3  O   -0.393569
     4  H    0.484076
     5  C    0.316657
     6  F   -0.106378
     7  F    0.031149
     8  F   -0.085259
     9  O   -0.395194
    10  H    0.044533
    11  H    0.424449
    12  O   -1.042260
    13  H    0.142158
    14  H    0.939553
    15  O   -1.500488
    16  H    1.139769
    17  H    0.338002
    18  O   -0.562092
    19  H    0.255737
    20  H    0.479373
    21  O   -0.609451
    22  H    0.137453
    23  H    0.577702
    24  O   -1.631609
    25  H    1.225205
    26  H    0.284699
 Sum of APT charges =  -0.00000
 APT charges with hydrogens summed into heavy atoms:
               1
     1  C    0.220479
     2  O   -0.714695
     3  O    0.090507
     5  C    0.316657
     6  F   -0.106378
     7  F    0.031149
     8  F   -0.085259
     9  O    0.073788
    12  O    0.039451
    15  O   -0.022717
    18  O    0.173018
    21  O    0.105704
    24  O   -0.121705
 Electronic spatial extent (au):  <R**2>=           4308.9221
 Charge=             -0.0000 electrons
 Dipole moment (field-independent basis, Debye):
    X=             -5.1623    Y=              2.7392    Z=              1.1549  Tot=              5.9570
 Quadrupole moment (field-independent basis, Debye-Ang):
   XX=            -68.6199   YY=            -73.9389   ZZ=            -80.2996
   XY=              7.1579   XZ=             -5.8189   YZ=             -4.0404
 Traceless Quadrupole moment (field-independent basis, Debye-Ang):
   XX=              5.6662   YY=              0.3472   ZZ=             -6.0135
   XY=              7.1579   XZ=             -5.8189   YZ=             -4.0404
 Octapole moment (field-independent basis, Debye-Ang**2):
  XXX=           -121.3590  YYY=             30.1098  ZZZ=             15.9227  XYY=            -12.1361
  XXY=            -37.2524  XXZ=              8.3211  XZZ=             10.4247  YZZ=             22.6518
  YYZ=              2.6947  XYZ=              6.2629
 Hexadecapole moment (field-independent basis, Debye-Ang**3):
 XXXX=          -2652.0430 YYYY=          -1062.2926 ZZZZ=           -443.1058 XXXY=            188.9785
 XXXZ=             -6.7548 YYYX=            116.8121 YYYZ=            -99.0312 ZZZX=            -46.1822
 ZZZY=             18.1372 XXYY=           -706.7062 XXZZ=           -614.1732 YYZZ=           -236.8133
 XXYZ=            -36.2584 YYXZ=            -22.8448 ZZXY=            -25.8827
 N-N= 9.834247159184D+02 E-N=-4.294743239390D+03  KE= 9.773991981384D+02
  Exact polarizability:       0.000       0.000       0.000       0.000       0.000       0.000
 Approx polarizability:      84.502      -2.860      90.753       1.091      -2.359      73.806
 Calling FoFJK, ICntrl=    100127 FMM=F ISym2X=0 I1Cent= 0 IOpClX= 0 NMat=1 NMatS=1 NMatT=0.
 ***** Axes restored to original set *****
 -------------------------------------------------------------------
 Center     Atomic                   Forces (Hartrees/Bohr)
 Number     Number              X              Y              Z
 -------------------------------------------------------------------
      1        6          -0.007702690   -0.018339948   -0.020347792
      2        8           0.011098664    0.010307880    0.013345670
      3        8           0.012950982   -0.001035417    0.001543569
      4        1          -0.008242223    0.002010376    0.002960492
      5        6          -0.011985331    0.000757237    0.004248880
      6        9           0.004625020    0.005293831    0.018029518
      7        9           0.000973187   -0.017341193   -0.004080034
      8        9           0.007257504    0.013138534   -0.015902243
      9        8           0.005072871   -0.004161985   -0.001094475
     10        1          -0.004196963   -0.000144174    0.004513755
     11        1          -0.001487184    0.004566362   -0.003803188
     12        8           0.013034541    0.001719184   -0.000569162
     13        1          -0.010834744   -0.003743461   -0.006954416
     14        1          -0.004466489    0.001450536    0.007993507
     15        8          -0.006970350   -0.001120842   -0.005675247
     16        1           0.004180920   -0.002079872   -0.003940292
     17        1           0.004635223    0.003348220    0.004159972
     18        8          -0.006756826    0.013419902    0.005484965
     19        1          -0.002089765   -0.006227099   -0.006207880
     20        1          -0.002268443   -0.005819375   -0.000377556
     21        8          -0.006418311   -0.003548732    0.002626122
     22        1          -0.000473016   -0.001650916    0.002344163
     23        1           0.004658575    0.001325340   -0.000094435
     24        8          -0.003846019    0.006302172    0.002178848
     25        1           0.007494731   -0.000495306    0.001054639
     26        1           0.001756135    0.002068746   -0.001437379
 -------------------------------------------------------------------
 Cartesian Forces:  Max     0.020347792 RMS     0.007273037
 FormGI is forming the generalized inverse of G from B-inverse, IUseBI=4.

 GradGradGradGradGradGradGradGradGradGradGradGradGradGradGradGradGradGrad
 Berny optimization.
 Internal  Forces:  Max     0.019321394 RMS     0.005501478
 Search for a local minimum.
 Step number   1 out of a maximum of  156
 All quantities printed in internal units (Hartrees-Bohrs-Radians)
 Mixed Optimization -- RFO/linear search
 Second derivative matrix not updated -- analytic derivatives used.
 ITU=  0
     Eigenvalues ---   -0.01004  -0.00455  -0.00005   0.00002   0.00048
     Eigenvalues ---    0.00078   0.00108   0.00128   0.00225   0.00384
     Eigenvalues ---    0.00504   0.00581   0.00676   0.00742   0.00909
     Eigenvalues ---    0.00928   0.01103   0.01175   0.01278   0.01438
     Eigenvalues ---    0.01503   0.01633   0.01810   0.01836   0.02115
     Eigenvalues ---    0.02147   0.02255   0.02417   0.02523   0.02719
     Eigenvalues ---    0.02867   0.03057   0.03125   0.03278   0.03419
     Eigenvalues ---    0.03488   0.03911   0.04373   0.05167   0.05867
     Eigenvalues ---    0.06589   0.06874   0.07027   0.07751   0.08572
     Eigenvalues ---    0.11989   0.13835   0.14087   0.19809   0.21048
     Eigenvalues ---    0.22512   0.23190   0.24851   0.26817   0.36646
     Eigenvalues ---    0.39473   0.40703   0.41152   0.43299   0.44403
     Eigenvalues ---    0.49675   0.51036   0.51916   0.54858   0.55086
     Eigenvalues ---    0.57389   0.58439   0.58668   0.58863   0.60469
     Eigenvalues ---    0.61285   0.90377
 RFO step:  Lambda=-1.28000519D-02 EMin=-1.00386640D-02
 Linear search not attempted -- first point.
 Maximum step size (   0.300) exceeded in Quadratic search.
    -- Step size scaled by   0.345
 Iteration  1 RMS(Cart)=  0.07380236 RMS(Int)=  0.00131122
 Iteration  2 RMS(Cart)=  0.00186429 RMS(Int)=  0.00024102
 Iteration  3 RMS(Cart)=  0.00000418 RMS(Int)=  0.00024102
 Iteration  4 RMS(Cart)=  0.00000000 RMS(Int)=  0.00024102
 Variable       Old X    -DE/DX   Delta X   Delta X   Delta X     New X
                                 (Linear)    (Quad)   (Total)
    R1        2.28616   0.01932   0.00000  -0.00057  -0.00064   2.28553
    R2        2.42996  -0.00782   0.00000   0.00843   0.00838   2.43834
    R3        2.93259  -0.00055   0.00000  -0.00160  -0.00160   2.93099
    R4        3.29663  -0.00048   0.00000   0.00311   0.00304   3.29967
    R5        2.15504  -0.01682   0.00000  -0.14413  -0.14410   2.01094
    R6        2.56396  -0.00839   0.00000   0.17950   0.17955   2.74351
    R7        2.51045   0.01613   0.00000   0.00360   0.00360   2.51405
    R8        2.50470   0.01415   0.00000   0.00464   0.00464   2.50934
    R9        2.50912   0.01825   0.00000   0.00818   0.00819   2.51731
   R10        1.84553   0.00662   0.00000   0.00236   0.00248   1.84801
   R11        1.80623   0.00587   0.00000   0.00330   0.00330   1.80953
   R12        3.13408   0.00007   0.00000   0.00847   0.00846   3.14254
   R13        3.23662   0.00116   0.00000   0.03281   0.03292   3.26955
   R14        1.81784   0.01206   0.00000   0.00790   0.00782   1.82566
   R15        1.79695   0.00927   0.00000   0.00585   0.00585   1.80281
   R16        1.80483   0.00592   0.00000   0.00322   0.00322   1.80805
   R17        1.83210   0.01099   0.00000   0.00424   0.00438   1.83648
   R18        3.22013   0.00357   0.00000   0.06827   0.06827   3.28840
   R19        3.25827   0.00454   0.00000   0.03975   0.03990   3.29818
   R20        1.89693  -0.00466   0.00000  -0.01910  -0.01913   1.87780
   R21        1.87393  -0.00130   0.00000  -0.01078  -0.01083   1.86310
   R22        3.15062   0.00324   0.00000   0.09986   0.09981   3.25043
   R23        1.82323   0.00031   0.00000  -0.00007  -0.00007   1.82317
   R24        1.83429   0.01054   0.00000   0.00231   0.00220   1.83649
   R25        3.25841   0.00657   0.00000   0.04971   0.04960   3.30801
   R26        1.80435   0.00738   0.00000   0.00359   0.00359   1.80794
   R27        1.88005   0.00048   0.00000  -0.00329  -0.00332   1.87673
    A1        2.23602   0.00170   0.00000  -0.00493  -0.00517   2.23085
    A2        2.09971  -0.00490   0.00000   0.00416   0.00428   2.10400
    A3        1.94745   0.00320   0.00000   0.00078   0.00085   1.94831
    A4        2.01309  -0.00321   0.00000  -0.03424  -0.03433   1.97876
    A5        1.95261  -0.01147   0.00000  -0.00988  -0.00994   1.94267
    A6        1.98307  -0.01170   0.00000  -0.00865  -0.00871   1.97437
    A7        1.96131  -0.01457   0.00000  -0.01728  -0.01737   1.94394
    A8        1.85112   0.01381   0.00000   0.01394   0.01392   1.86504
    A9        1.84973   0.01396   0.00000   0.01332   0.01324   1.86297
   A10        1.85655   0.01409   0.00000   0.01245   0.01236   1.86891
   A11        1.84207   0.00037   0.00000  -0.00280  -0.00274   1.83934
   A12        1.77320   0.00188   0.00000   0.01566   0.01560   1.78880
   A13        2.00242  -0.00003   0.00000   0.01774   0.01767   2.02010
   A14        2.01530  -0.00072   0.00000   0.01333   0.01296   2.02826
   A15        2.23800   0.00029   0.00000  -0.02079  -0.02080   2.21721
   A16        1.88614   0.00036   0.00000  -0.00563  -0.00560   1.88054
   A17        2.86222  -0.00477   0.00000   0.00499   0.00466   2.86688
   A18        1.85024  -0.00016   0.00000  -0.00261  -0.00269   1.84755
   A19        1.97937   0.00017   0.00000   0.00226   0.00243   1.98181
   A20        1.83628   0.00056   0.00000  -0.00551  -0.00562   1.83066
   A21        1.81926   0.00229   0.00000   0.03410   0.03411   1.85338
   A22        1.88680   0.00149   0.00000   0.01001   0.00942   1.89623
   A23        1.76753   0.00307   0.00000   0.01513   0.01468   1.78221
   A24        1.86952   0.00029   0.00000   0.04154   0.04164   1.91115
   A25        1.81551   0.00044   0.00000  -0.01702  -0.01702   1.79849
   A26        1.81953   0.00131   0.00000  -0.00097  -0.00067   1.81885
   A27        1.58222  -0.00110   0.00000   0.01237   0.01231   1.59453
   A28        2.21358  -0.00063   0.00000  -0.01578  -0.01586   2.19772
   A29        2.00722  -0.00003   0.00000   0.00228   0.00243   2.00965
   A30        1.98940   0.00045   0.00000  -0.00335  -0.00317   1.98623
   A31        1.76745   0.00165   0.00000  -0.00859  -0.00872   1.75874
   A32        1.84388   0.00017   0.00000   0.01231   0.01229   1.85617
   A33        3.30997   0.00053   0.00000  -0.02264  -0.02279   3.28718
   A34        3.15383   0.00339   0.00000   0.01150   0.01191   3.16574
   A35        2.97229  -0.00189   0.00000  -0.00463  -0.00456   2.96773
   A36        3.07732  -0.00170   0.00000  -0.00343  -0.00324   3.07408
   A37        3.12158  -0.00019   0.00000   0.02163   0.02184   3.14343
   A38        3.20368   0.00111   0.00000  -0.01009  -0.01065   3.19303
   A39        3.09057   0.00066   0.00000  -0.02181  -0.02177   3.06880
   A40        3.11611  -0.00201   0.00000  -0.04539  -0.04569   3.07042
   A41        3.00412  -0.00021   0.00000   0.05387   0.05418   3.05830
   A42        3.08484   0.00394   0.00000   0.02146   0.02093   3.10577
   A43        3.14929  -0.00061   0.00000   0.02014   0.02010   3.16939
   A44        2.98430  -0.00125   0.00000  -0.01120  -0.01147   2.97283
   A45        3.34685  -0.00032   0.00000   0.01427   0.01404   3.36089
   A46        3.40050  -0.00031   0.00000  -0.01166  -0.01093   3.38957
   A47        3.32741   0.00132   0.00000  -0.00992  -0.00991   3.31751
   A48        3.21900  -0.00022   0.00000   0.01875   0.01891   3.23790
    D1       -0.14468  -0.00030   0.00000   0.01552   0.01508  -0.12960
    D2        3.03242   0.00046   0.00000  -0.01103  -0.01020   3.02222
    D3        0.03907   0.00007   0.00000  -0.01312  -0.01253   0.02654
    D4       -3.10253  -0.00136   0.00000  -0.02241  -0.02169  -3.12422
    D5       -0.40214  -0.00006   0.00000   0.00089   0.00090  -0.40124
    D6       -2.49768  -0.00125   0.00000  -0.00383  -0.00377  -2.50145
    D7        1.67632  -0.00016   0.00000  -0.00079  -0.00074   1.67558
    D8        2.73946   0.00124   0.00000   0.00936   0.00930   2.74875
    D9        0.64391   0.00006   0.00000   0.00464   0.00463   0.64854
   D10       -1.46527   0.00115   0.00000   0.00768   0.00766  -1.45761
   D11        0.35664   0.00344   0.00000   0.01957   0.02039   0.37703
   D12       -1.51635  -0.00231   0.00000  -0.01875  -0.01800  -1.53435
   D13        0.85626   0.00060   0.00000  -0.03320  -0.03307   0.82320
   D14       -1.68082   0.00030   0.00000  -0.00172  -0.00177  -1.68259
   D15       -1.19972   0.00015   0.00000  -0.05562  -0.05535  -1.25506
   D16        2.54638  -0.00015   0.00000  -0.02415  -0.02405   2.52233
   D17        1.63139   0.00011   0.00000  -0.03087  -0.03082   1.60057
   D18       -0.02946   0.00113   0.00000  -0.02371  -0.02383  -0.05329
   D19       -2.08942  -0.00016   0.00000  -0.01675  -0.01640  -2.10582
   D20       -0.34065  -0.00100   0.00000  -0.03407  -0.03409  -0.37474
   D21       -2.00150   0.00002   0.00000  -0.02691  -0.02710  -2.02860
   D22        2.22173  -0.00128   0.00000  -0.01995  -0.01967   2.20206
   D23        1.23718  -0.00005   0.00000   0.02188   0.02219   1.25938
   D24       -2.40701  -0.00004   0.00000  -0.00595  -0.00590  -2.41291
   D25       -2.58650   0.00325   0.00000   0.04782   0.04794  -2.53856
   D26        1.84144  -0.00076   0.00000   0.00166   0.00166   1.84311
   D27        1.72775   0.00303   0.00000   0.04867   0.04891   1.77667
   D28       -0.12748  -0.00098   0.00000   0.00251   0.00264  -0.12485
   D29       -1.96940   0.00052   0.00000   0.00411   0.00410  -1.96530
   D30        0.09909  -0.00063   0.00000   0.00180   0.00190   0.10099
   D31        2.54430  -0.00036   0.00000   0.00890   0.00899   2.55330
   D32        0.08950   0.00062   0.00000   0.00068   0.00083   0.09033
   D33        2.15799  -0.00053   0.00000  -0.00163  -0.00137   2.15662
   D34       -1.67998  -0.00026   0.00000   0.00547   0.00573  -1.67426
   D35       -0.10436  -0.00001   0.00000  -0.00674  -0.00701  -0.11137
   D36       -1.99476  -0.00183   0.00000  -0.01178  -0.01182  -2.00658
   D37        1.81513   0.00296   0.00000   0.01343   0.01344   1.82857
   D38       -0.07527   0.00114   0.00000   0.00839   0.00863  -0.06665
   D39        0.02662  -0.00055   0.00000  -0.01065  -0.01058   0.01604
   D40       -2.26178   0.00100   0.00000  -0.00223  -0.00208  -2.26386
   D41        2.03421  -0.00082   0.00000  -0.00573  -0.00572   2.02850
   D42       -1.88902  -0.00123   0.00000  -0.04982  -0.04982  -1.93885
   D43        2.10577   0.00033   0.00000  -0.04141  -0.04133   2.06444
   D44        0.11857  -0.00149   0.00000  -0.04491  -0.04496   0.07361
         Item               Value     Threshold  Converged?
 Maximum Force            0.019321     0.000015     NO 
 RMS     Force            0.005501     0.000010     NO 
 Maximum Displacement     0.242664     0.000060     NO 
 RMS     Displacement     0.073842     0.000040     NO 
 Predicted change in Energy=-4.467758D-03
 GradGradGradGradGradGradGradGradGradGradGradGradGradGradGradGradGradGrad

                          Input orientation:                          
 ---------------------------------------------------------------------
 Center     Atomic      Atomic             Coordinates (Angstroms)
 Number     Number       Type             X           Y           Z
 ---------------------------------------------------------------------
      1          6           0       -1.428715   -0.530607   -0.147988
      2          8           0       -0.718099    0.032317    0.652581
      3          8           0       -1.089309   -1.419681   -1.019347
      4          1           0       -0.057271   -1.676222   -0.980773
      5          6           0       -2.943416   -0.205519   -0.223085
      6          9           0       -3.385379    0.306250    0.922632
      7          9           0       -3.692950   -1.270168   -0.483841
      8          9           0       -3.200371    0.695344   -1.170143
      9          8           0        2.619370    2.821186    1.291379
     10          1           0        1.934678    2.361430    1.816884
     11          1           0        2.138299    3.384725    0.684815
     12          8           0        0.704062    1.360692    2.507967
     13          1           0        0.063825    0.983800    1.890396
     14          1           0        0.261780    1.488169    3.343587
     15          8           0        2.982757   -0.282298   -2.080132
     16          1           0        3.747543   -0.663114   -2.510833
     17          1           0        3.322281    0.178351   -1.294661
     18          8           0        1.335772   -2.076250   -0.896317
     19          1           0        1.638051   -1.835877    0.019250
     20          1           0        1.872688   -1.468992   -1.457551
     21          8           0        2.299582   -1.123940    1.438440
     22          1           0        1.634620   -0.565164    1.858431
     23          1           0        2.951031   -0.495198    1.085249
     24          8           0        3.887325    0.732796    0.260800
     25          1           0        4.800345    0.776712    0.543257
     26          1           0        3.450039    1.557814    0.599057
 ---------------------------------------------------------------------
                    Distance matrix (angstroms):
                    1          2          3          4          5
     1  C    0.000000
     2  O    1.209450   0.000000
     3  O    1.290316   2.245315   0.000000
     4  H    1.971502   2.454311   1.064144   0.000000
     5  C    1.551013   2.403205   2.354982   3.326694   0.000000
     6  F    2.382245   2.694875   3.467285   4.316184   1.330378
     7  F    2.405517   3.440590   2.662343   3.691881   1.327883
     8  F    2.384643   3.150175   2.992098   3.941987   1.332103
     9  O    5.449154   4.395970   6.089229   5.705591   6.511461
    10  H    4.851495   3.717202   5.611194   5.300696   5.877627
    11  H    5.361621   4.404395   6.033568   5.762630   6.287922
    12  O    3.896132   2.688787   4.836176   4.687620   4.818273
    13  H    2.945524   1.746113   3.946269   3.915864   3.863260
    14  H    4.373137   3.212659   5.414446   5.367984   5.085569
    15  O    4.822439   4.611186   4.358970   3.520424   6.210801
    16  H    5.691594   5.516591   5.117818   4.224226   7.086051
    17  H    4.938567   4.487511   4.700173   3.867731   6.368249
    18  O    3.254442   3.326188   2.515400   1.451801   4.718509
    19  H    3.337177   3.072898   2.947948   1.974754   4.868946
    20  H    3.673524   3.663163   2.994641   1.998750   5.129827
    21  O    4.094996   3.325794   4.196756   3.422333   5.576127
    22  H    3.662093   2.710413   4.053590   3.486836   5.041871
    23  H    4.550198   3.732022   4.648477   3.835772   6.044846
    24  O    5.479377   4.674836   5.571249   4.785887   6.911845
    25  H    6.402194   5.569498   6.477183   5.651194   7.843335
    26  H    5.359273   4.438849   5.664837   5.025542   6.682928
                    6          7          8          9         10
     6  F    0.000000
     7  F    2.134915   0.000000
     8  F    2.136664   2.139365   0.000000
     9  O    6.520574   7.728905   6.666909   0.000000
    10  H    5.772907   7.081810   6.169837   0.977923   0.000000
    11  H    6.328079   7.552301   6.258996   0.957562   1.539537
    12  O    4.510948   5.933469   5.405162   2.698432   1.730170
    13  H    3.645908   4.983044   4.483869   3.204001   2.324513
    14  H    4.534283   6.156096   5.743589   3.398047   2.427343
    15  O    7.065135   6.934630   6.325735   4.596820   4.824365
    16  H    7.975395   7.735513   7.205301   5.279198   5.582425
    17  H    7.065795   7.208960   6.544293   3.763810   4.046355
    18  O    5.592330   5.109594   5.322904   5.515298   5.235756
    19  H    5.535310   5.384488   5.588565   4.926412   4.575681
    20  H    6.038545   5.653669   5.522941   5.149736   5.039633
    21  O    5.884750   6.294997   6.353265   3.960797   3.524795
    22  H    5.180296   5.862275   5.842797   3.571925   2.942229
    23  H    6.388964   6.870598   6.659124   3.339295   3.119068
    24  O    7.315203   7.875718   7.230798   2.651637   2.981053
    25  H    8.208005   8.796631   8.182531   3.081593   3.513617
    26  H    6.956583   7.758379   6.935551   1.662958   2.103620
                   11         12         13         14         15
    11  H    0.000000
    12  O    3.078576   0.000000
    13  H    3.394306   0.966098   0.000000
    14  H    3.766606   0.954005   1.550916   0.000000
    15  O    4.669593   5.379825   5.088050   6.320996   0.000000
    16  H    5.402484   6.208616   5.971006   7.145124   0.956777
    17  H    3.949807   4.765814   4.627188   5.709259   0.971822
    18  O    5.741627   4.878604   4.329841   5.642280   2.707811
    19  H    5.286579   4.157415   3.732285   4.898431   2.937558
    20  H    5.312142   5.009803   4.527352   5.864363   1.740145
    21  O    4.574060   3.140537   3.105711   3.821693   3.681771
    22  H    4.151228   2.235342   2.206288   2.882109   4.172501
    23  H    3.984305   3.243043   3.342403   4.033102   3.172691
    24  O    3.204936   3.946794   4.163861   4.818583   2.707143
    25  H    3.729378   4.580465   4.928721   5.380204   3.362633
    26  H    2.250694   3.350102   3.669263   4.207409   3.283659
                   16         17         18         19         20
    16  H    0.000000
    17  H    1.538825   0.000000
    18  O    3.228042   3.031191   0.000000
    19  H    3.496663   2.936002   0.993687   0.000000
    20  H    2.296503   2.200362   0.985912   1.539675   0.000000
    21  O    4.231514   3.195578   2.699428   1.720052   2.947552
    22  H    4.854329   3.652808   3.156157   2.235467   3.445188
    23  H    3.687062   2.501093   3.005892   2.158169   2.928640
    24  O    3.106453   1.745320   3.967377   3.422815   3.443743
    25  H    3.536800   2.433239   4.713282   4.135252   4.197333
    26  H    3.833072   2.346361   4.462363   3.890580   3.984875
                   21         22         23         24         25
    21  O    0.000000
    22  H    0.964779   0.000000
    23  H    0.971827   1.528282   0.000000
    24  O    2.712053   3.051525   1.750523   0.000000
    25  H    3.266136   3.681322   2.308998   0.956722   0.000000
    26  H    3.036432   3.064115   2.168005   0.993123   1.560949
                   26
    26  H    0.000000
 Stoichiometry    C2H13F3O8
 Framework group  C1[X(C2H13F3O8)]
 Deg. of freedom    72
 Full point group                 C1      NOp   1
 Largest Abelian subgroup         C1      NOp   1
 Largest concise Abelian subgroup C1      NOp   1
                         Standard orientation:                         
 ---------------------------------------------------------------------
 Center     Atomic      Atomic             Coordinates (Angstroms)
 Number     Number       Type             X           Y           Z
 ---------------------------------------------------------------------
      1          6           0        1.553523   -0.276877   -0.113401
      2          8           0        0.688089    0.544115   -0.312815
      3          8           0        1.443672   -1.562392   -0.130706
      4          1           0        0.464390   -1.899174   -0.375628
      5          6           0        3.000521    0.168791    0.223080
      6          9           0        3.241141    1.401372   -0.215956
      7          9           0        3.926371   -0.618294   -0.312246
      8          9           0        3.211109    0.182034    1.538365
      9          8           0       -3.083535    2.328413    1.071267
     10          1           0       -2.393235    2.497473    0.399524
     11          1           0       -2.635460    2.384373    1.915674
     12          8           0       -1.100306    2.503692   -0.750165
     13          1           0       -0.350960    1.926769   -0.552720
     14          1           0       -0.769349    3.253332   -1.238666
     15          8           0       -2.626203   -2.241058    1.275050
     16          1           0       -3.276387   -2.942886    1.286101
     17          1           0       -3.109671   -1.435057    1.027949
     18          8           0       -0.852503   -2.368585   -0.766999
     19          1           0       -1.278836   -1.618485   -1.259954
     20          1           0       -1.416455   -2.433438    0.039088
     21          8           0       -2.181241   -0.254509   -1.792696
     22          1           0       -1.655302    0.545663   -1.674747
     23          1           0       -2.882077   -0.180185   -1.123553
     24          8           0       -3.906917   -0.068401    0.291203
     25          1           0       -4.839724   -0.005186    0.088248
     26          1           0       -3.637230    0.819101    0.646028
 ---------------------------------------------------------------------
 Rotational constants (GHZ):           0.7439490           0.2904587           0.2455200
 Standard basis: 6-31++G(d,p) (6D, 7F)
 There are   325 symmetry adapted cartesian basis functions of A   symmetry.
 There are   325 symmetry adapted basis functions of A   symmetry.
   325 basis functions,   520 primitive gaussians,   325 cartesian basis functions
    58 alpha electrons       58 beta electrons
       nuclear repulsion energy       978.9492166549 Hartrees.
 NAtoms=   26 NActive=   26 NUniq=   26 SFac= 1.00D+00 NAtFMM=   60 NAOKFM=F Big=F
 Integral buffers will be    131072 words long.
 Raffenetti 2 integral format.
 Two-electron integral symmetry is turned on.
 Nuclear repulsion after empirical dispersion term =      978.9360907123 Hartrees.
 One-electron integrals computed using PRISM.
 NBasis=   325 RedAO= T EigKep=  4.28D-05  NBF=   325
 NBsUse=   325 1.00D-06 EigRej= -1.00D+00 NBFU=   325
 Initial guess from the checkpoint file:  "/local_scratch/slurm.5787747/Gau-1479373.chk"
 B after Tr=    -0.000000    0.000000    0.000000
         Rot=    0.999952   -0.008717   -0.002699   -0.003684 Ang=  -1.13 deg.
 ExpMin= 3.60D-02 ExpMax= 7.00D+03 ExpMxC= 1.05D+03 IAcc=3 IRadAn=         5 AccDes= 0.00D+00
 Harris functional with IExCor= 4639 and IRadAn=       5 diagonalized for initial guess.
 HarFok:  IExCor= 4639 AccDes= 0.00D+00 IRadAn=         5 IDoV= 1 UseB2=F ITyADJ=14
 ICtDFT=  3500011 ScaDFX=  1.000000  1.000000  1.000000  1.000000
 FoFCou: FMM=F IPFlag=           0 FMFlag=      100000 FMFlg1=           0
         NFxFlg=           0 DoJE=T BraDBF=F KetDBF=T FulRan=T
         wScrn=  0.000000 ICntrl=       500 IOpCl=  0 I1Cent=   200000004 NGrid=           0
         NMat0=    1 NMatS0=      1 NMatT0=    0 NMatD0=    1 NMtDS0=    0 NMtDT0=    0
 Petite list used in FoFCou.
 Requested convergence on RMS density matrix=1.00D-10 within 128 cycles.
 Requested convergence on MAX density matrix=1.00D-08.
 Requested convergence on             energy=1.00D-08.
 No special actions if energy rises.
 SCF Done:  E(RwB97XD) =  -985.240454081     A.U. after   16 cycles
            NFock= 16  Conv=0.82D-10     -V/T= 2.0081
 Calling FoFJK, ICntrl=      2127 FMM=F ISym2X=0 I1Cent= 0 IOpClX= 0 NMat=1 NMatS=1 NMatT=0.
 ***** Axes restored to original set *****
 -------------------------------------------------------------------
 Center     Atomic                   Forces (Hartrees/Bohr)
 Number     Number              X              Y              Z
 -------------------------------------------------------------------
      1        6          -0.005501888   -0.012937910   -0.013796515
      2        8           0.007049417    0.007593653    0.009100058
      3        8           0.002228930    0.001287341    0.001400347
      4        1          -0.000328463   -0.000589626    0.001206445
      5        6          -0.008208567    0.000823708    0.002828266
      6        9           0.002897486    0.003881559    0.011954774
      7        9           0.000570799   -0.011626370   -0.002389207
      8        9           0.005292703    0.008336132   -0.010799893
      9        8           0.002592052   -0.003068489   -0.000513977
     10        1          -0.002719180    0.000236853    0.002714837
     11        1          -0.000619987    0.003323209   -0.002586469
     12        8           0.008767483   -0.000108803   -0.000348823
     13        1          -0.007491747   -0.001736047   -0.004791425
     14        1          -0.002684656    0.000911204    0.005514821
     15        8          -0.004435919   -0.000293879   -0.003535558
     16        1           0.002504105   -0.001488609   -0.003010627
     17        1           0.003365662    0.001719733    0.002197265
     18        8          -0.003521393    0.009237282    0.003538827
     19        1          -0.001499711   -0.004720966   -0.004076088
     20        1          -0.001404897   -0.004366261   -0.000164228
     21        8          -0.004363831   -0.001981627    0.001879812
     22        1          -0.000000837   -0.000845309    0.002651144
     23        1           0.003001658    0.000098415   -0.000061559
     24        8          -0.001901628    0.004863234    0.001700374
     25        1           0.005004348   -0.000029211    0.000414623
     26        1           0.001408059    0.001480783   -0.001027226
 -------------------------------------------------------------------
 Cartesian Forces:  Max     0.013796515 RMS     0.004775220

 GradGradGradGradGradGradGradGradGradGradGradGradGradGradGradGradGradGrad
 Berny optimization.
 Using GEDIIS/GDIIS optimizer.
 FormGI is forming the generalized inverse of G from B-inverse, IUseBI=4.
 Internal  Forces:  Max     0.013329733 RMS     0.003576565
 Search for a local minimum.
 Step number   2 out of a maximum of  156
 All quantities printed in internal units (Hartrees-Bohrs-Radians)
 Mixed Optimization -- RFO/linear search
 Update second derivatives using D2CorX and points    1    2
 DE= -4.04D-03 DEPred=-4.47D-03 R= 9.05D-01
 TightC=F SS=  1.41D+00  RLast= 3.36D-01 DXNew= 5.0454D-01 1.0070D+00
 Trust test= 9.05D-01 RLast= 3.36D-01 DXMaxT set to 5.05D-01
 ITU=  1  0
 Use linear search instead of GDIIS.
     Eigenvalues ---   -0.36482  -0.00508  -0.00005   0.00002   0.00048
     Eigenvalues ---    0.00078   0.00108   0.00128   0.00225   0.00384
     Eigenvalues ---    0.00506   0.00584   0.00678   0.00745   0.00909
     Eigenvalues ---    0.00927   0.01100   0.01173   0.01275   0.01434
     Eigenvalues ---    0.01492   0.01558   0.01632   0.01828   0.01839
     Eigenvalues ---    0.02147   0.02148   0.02268   0.02492   0.02550
     Eigenvalues ---    0.02719   0.03018   0.03098   0.03275   0.03305
     Eigenvalues ---    0.03492   0.03887   0.04343   0.05163   0.05861
     Eigenvalues ---    0.06048   0.06591   0.06976   0.07469   0.08343
     Eigenvalues ---    0.09206   0.12334   0.14076   0.14248   0.20354
     Eigenvalues ---    0.21272   0.22690   0.24829   0.27465   0.29385
     Eigenvalues ---    0.39318   0.40578   0.40724   0.41704   0.43497
     Eigenvalues ---    0.44554   0.49832   0.51078   0.52905   0.54886
     Eigenvalues ---    0.55812   0.57961   0.58541   0.58710   0.59131
     Eigenvalues ---    0.60547   0.88039
 RFO step:  Lambda=-3.66356146D-01 EMin=-3.64819933D-01
 I=     1 Eig=   -3.65D-01 Dot1= -1.42D-02
 I=     1 Stepn= -6.00D-01 RXN=   6.00D-01 EDone=F
 I=     2 Eig=   -5.08D-03 Dot1= -1.55D-03
 I=     2 Stepn= -3.00D-01 RXN=   6.71D-01 EDone=F
 Mixed    2 eigenvectors in step.  Raw Step.Grad=  1.58D-02.
 RFO eigenvector is Hessian eigenvector with negative curvature.
 Taking step of  6.00D-01 in eigenvector direction(s).  Step.Grad=  2.66D-03.
 Quartic linear search produced a step of  0.59526.
 Maximum step size (   0.505) exceeded in Quadratic search.
    -- Step size not scaled.
 Iteration  1 RMS(Cart)=  0.11327637 RMS(Int)=  0.00703424
 Iteration  2 RMS(Cart)=  0.01137967 RMS(Int)=  0.00221710
 Iteration  3 RMS(Cart)=  0.00016616 RMS(Int)=  0.00221473
 Iteration  4 RMS(Cart)=  0.00000163 RMS(Int)=  0.00221473
 Iteration  5 RMS(Cart)=  0.00000002 RMS(Int)=  0.00221473
 Variable       Old X    -DE/DX   Delta X   Delta X   Delta X     New X
                                 (Linear)    (Quad)   (Total)
    R1        2.28553   0.01333  -0.00038   0.13171   0.13087   2.41640
    R2        2.43834  -0.00508   0.00499  -0.08506  -0.08023   2.35811
    R3        2.93099  -0.00032  -0.00095  -0.00040  -0.00135   2.92965
    R4        3.29967  -0.00026   0.00181  -0.05162  -0.05036   3.24931
    R5        2.01094  -0.00405  -0.08578   0.00040  -0.08490   1.92604
    R6        2.74351  -0.00396   0.10688  -0.31401  -0.20668   2.53682
    R7        2.51405   0.01083   0.00214   0.10702   0.10916   2.62321
    R8        2.50934   0.00947   0.00276   0.09166   0.09442   2.60376
    R9        2.51731   0.01229   0.00488   0.13468   0.13957   2.65688
   R10        1.84801   0.00445   0.00148   0.05889   0.06060   1.90860
   R11        1.80953   0.00391   0.00196   0.04535   0.04732   1.85685
   R12        3.14254   0.00028   0.00503  -0.01009  -0.00515   3.13739
   R13        3.26955   0.00126   0.01960   0.01476   0.03452   3.30407
   R14        1.82566   0.00827   0.00466   0.10410   0.10816   1.93382
   R15        1.80281   0.00620   0.00349   0.07036   0.07385   1.87666
   R16        1.80805   0.00395   0.00192   0.04603   0.04795   1.85599
   R17        1.83648   0.00737   0.00261   0.09129   0.09417   1.93065
   R18        3.28840   0.00289   0.04064   0.00141   0.04194   3.33034
   R19        3.29818   0.00360   0.02375   0.06416   0.08822   3.38640
   R20        1.87780  -0.00250  -0.01139  -0.03406  -0.04513   1.83266
   R21        1.86310  -0.00057  -0.00644  -0.00675  -0.01341   1.84970
   R22        3.25043   0.00291   0.05941  -0.01804   0.04169   3.29212
   R23        1.82317   0.00066  -0.00004   0.00721   0.00717   1.83034
   R24        1.83649   0.00705   0.00131   0.08304   0.08430   1.92079
   R25        3.30801   0.00508   0.02953   0.09568   0.12507   3.43308
   R26        1.80794   0.00490   0.00214   0.05617   0.05831   1.86625
   R27        1.87673   0.00044  -0.00198   0.00651   0.00438   1.88111
    A1        2.23085   0.00085  -0.00308   0.01173   0.00799   2.23884
    A2        2.10400  -0.00326   0.00255  -0.07560  -0.07284   2.03116
    A3        1.94831   0.00240   0.00051   0.06369   0.06430   2.01260
    A4        1.97876  -0.00180  -0.02044  -0.02338  -0.04317   1.93559
    A5        1.94267  -0.00764  -0.00592  -0.08852  -0.10084   1.84183
    A6        1.97437  -0.00794  -0.00518  -0.10435  -0.11663   1.85774
    A7        1.94394  -0.00990  -0.01034  -0.14673  -0.16587   1.77807
    A8        1.86504   0.00919   0.00829   0.12248   0.12443   1.98947
    A9        1.86297   0.00921   0.00788   0.12214   0.11989   1.98287
   A10        1.86891   0.00929   0.00736   0.12439   0.11993   1.98884
   A11        1.83934   0.00008  -0.00163  -0.00360  -0.00500   1.83434
   A12        1.78880   0.00184   0.00929   0.03372   0.04320   1.83200
   A13        2.02010   0.00010   0.01052   0.00541   0.01487   2.03497
   A14        2.02826  -0.00039   0.00771  -0.00790  -0.00145   2.02681
   A15        2.21721  -0.00008  -0.01238  -0.00453  -0.01730   2.19991
   A16        1.88054   0.00020  -0.00333  -0.00366  -0.00651   1.87403
   A17        2.86688  -0.00277   0.00277  -0.04619  -0.04500   2.82188
   A18        1.84755  -0.00006  -0.00160  -0.00087  -0.00279   1.84476
   A19        1.98181   0.00015   0.00145   0.01105   0.01268   1.99448
   A20        1.83066   0.00037  -0.00335   0.01299   0.00953   1.84019
   A21        1.85338   0.00181   0.02031   0.03972   0.05954   1.91292
   A22        1.89623   0.00099   0.00561   0.01419   0.01617   1.91240
   A23        1.78221   0.00215   0.00874   0.04279   0.04885   1.83106
   A24        1.91115   0.00063   0.02478   0.02031   0.04510   1.95626
   A25        1.79849   0.00006  -0.01013   0.00675  -0.00293   1.79556
   A26        1.81885   0.00090  -0.00040   0.01821   0.01746   1.83631
   A27        1.59453  -0.00058   0.00733  -0.00333   0.00344   1.59797
   A28        2.19772  -0.00059  -0.00944  -0.01611  -0.02539   2.17234
   A29        2.00965   0.00002   0.00145   0.00011   0.00184   2.01148
   A30        1.98623   0.00024  -0.00189   0.00455   0.00291   1.98914
   A31        1.75874   0.00098  -0.00519   0.00894   0.00352   1.76225
   A32        1.85617   0.00024   0.00732   0.01003   0.01720   1.87337
   A33        3.28718  -0.00022  -0.01356  -0.01683  -0.02966   3.25753
   A34        3.16574   0.00178   0.00709   0.03465   0.04413   3.20987
   A35        2.96773  -0.00099  -0.00271  -0.02834  -0.02988   2.93785
   A36        3.07408  -0.00129  -0.00193  -0.02990  -0.03124   3.04284
   A37        3.14343  -0.00018   0.01300   0.00130   0.01559   3.15902
   A38        3.19303   0.00038  -0.00634   0.00485  -0.00216   3.19087
   A39        3.06880   0.00009  -0.01296  -0.00043  -0.01318   3.05563
   A40        3.07042  -0.00166  -0.02720  -0.03917  -0.06715   3.00326
   A41        3.05830   0.00069   0.03225   0.04345   0.07851   3.13681
   A42        3.10577   0.00254   0.01246   0.06335   0.07397   3.17973
   A43        3.16939  -0.00017   0.01197   0.00212   0.01347   3.18286
   A44        2.97283  -0.00077  -0.00683  -0.02625  -0.03321   2.93963
   A45        3.36089  -0.00001   0.00835   0.00001   0.00795   3.36883
   A46        3.38957  -0.00017  -0.00650  -0.00131  -0.00623   3.38334
   A47        3.31751   0.00079  -0.00590   0.02290   0.01685   3.33436
   A48        3.23790   0.00013   0.01125   0.00930   0.02007   3.25798
    D1       -0.12960  -0.00013   0.00898   0.00181   0.00970  -0.11991
    D2        3.02222   0.00034  -0.00607  -0.00291  -0.00528   3.01694
    D3        0.02654   0.00004  -0.00746   0.01220   0.00711   0.03365
    D4       -3.12422  -0.00101  -0.01291  -0.01154  -0.02221   3.13676
    D5       -0.40124  -0.00007   0.00053  -0.00582  -0.00661  -0.40785
    D6       -2.50145  -0.00086  -0.00224  -0.02711  -0.02631  -2.52776
    D7        1.67558  -0.00008  -0.00044  -0.00769  -0.00832   1.66727
    D8        2.74875   0.00088   0.00554   0.01550   0.01870   2.76746
    D9        0.64854   0.00008   0.00276  -0.00579  -0.00100   0.64755
   D10       -1.45761   0.00086   0.00456   0.01363   0.01699  -1.44061
   D11        0.37703   0.00260   0.01214   0.04081   0.05534   0.43237
   D12       -1.53435  -0.00151  -0.01072  -0.04047  -0.05010  -1.58445
   D13        0.82320  -0.00007  -0.01968  -0.02368  -0.04243   0.78077
   D14       -1.68259   0.00024  -0.00105   0.00510   0.00426  -1.67833
   D15       -1.25506  -0.00073  -0.03294  -0.03562  -0.06706  -1.32212
   D16        2.52233  -0.00042  -0.01432  -0.00683  -0.02037   2.50196
   D17        1.60057  -0.00015  -0.01835  -0.00991  -0.02729   1.57328
   D18       -0.05329   0.00051  -0.01419   0.00222  -0.01157  -0.06486
   D19       -2.10582  -0.00022  -0.00976  -0.00750  -0.01633  -2.12215
   D20       -0.37474  -0.00107  -0.02029  -0.01999  -0.03992  -0.41465
   D21       -2.02860  -0.00041  -0.01613  -0.00787  -0.02419  -2.05279
   D22        2.20206  -0.00113  -0.01171  -0.01758  -0.02896   2.17310
   D23        1.25938   0.00029   0.01321   0.02074   0.03533   1.29471
   D24       -2.41291  -0.00014  -0.00351  -0.00481  -0.00713  -2.42004
   D25       -2.53856   0.00271   0.02854   0.05928   0.08859  -2.44997
   D26        1.84311  -0.00042   0.00099  -0.00578  -0.00523   1.83788
   D27        1.77667   0.00244   0.02912   0.04759   0.07751   1.85418
   D28       -0.12485  -0.00068   0.00157  -0.01747  -0.01631  -0.14116
   D29       -1.96530   0.00034   0.00244   0.00248   0.00467  -1.96063
   D30        0.10099  -0.00040   0.00113  -0.00955  -0.00809   0.09291
   D31        2.55330  -0.00016   0.00535   0.00150   0.00706   2.56036
   D32        0.09033   0.00050   0.00049   0.01406   0.01452   0.10485
   D33        2.15662  -0.00025  -0.00081   0.00202   0.00177   2.15839
   D34       -1.67426  -0.00001   0.00341   0.01308   0.01691  -1.65735
   D35       -0.11137  -0.00006  -0.00417   0.01039   0.00483  -0.10654
   D36       -2.00658  -0.00134  -0.00704  -0.01983  -0.02900  -2.03558
   D37        1.82857   0.00219   0.00800   0.05089   0.06060   1.88917
   D38       -0.06665   0.00091   0.00514   0.02067   0.02677  -0.03987
   D39        0.01604  -0.00050  -0.00630  -0.01529  -0.02144  -0.00540
   D40       -2.26386   0.00059  -0.00124   0.00677   0.00606  -2.25780
   D41        2.02850  -0.00058  -0.00340  -0.01666  -0.01988   2.00861
   D42       -1.93885  -0.00134  -0.02966  -0.04018  -0.06994  -2.00878
   D43        2.06444  -0.00025  -0.02460  -0.01812  -0.04244   2.02200
   D44        0.07361  -0.00142  -0.02677  -0.04155  -0.06838   0.00523
         Item               Value     Threshold  Converged?
 Maximum Force            0.013330     0.000015     NO 
 RMS     Force            0.003577     0.000010     NO 
 Maximum Displacement     0.503363     0.000060     NO 
 RMS     Displacement     0.115499     0.000040     NO 
 Predicted change in Energy=-6.772786D-02
 GradGradGradGradGradGradGradGradGradGradGradGradGradGradGradGradGradGrad

                          Input orientation:                          
 ---------------------------------------------------------------------
 Center     Atomic      Atomic             Coordinates (Angstroms)
 Number     Number       Type             X           Y           Z
 ---------------------------------------------------------------------
      1          6           0       -1.449876   -0.592965   -0.209995
      2          8           0       -0.753746    0.057673    0.642738
      3          8           0       -1.071325   -1.481409   -1.000261
      4          1           0       -0.079533   -1.680435   -0.875582
      5          6           0       -2.946854   -0.204389   -0.317232
      6          9           0       -3.267360    0.379685    0.900584
      7          9           0       -3.634488   -1.369592   -0.577873
      8          9           0       -2.934002    0.703158   -1.390975
      9          8           0        2.637476    2.820940    1.313338
     10          1           0        1.951799    2.336152    1.874504
     11          1           0        2.116141    3.410099    0.724605
     12          8           0        0.724050    1.290887    2.550589
     13          1           0        0.015327    0.947026    1.897381
     14          1           0        0.284283    1.401429    3.434106
     15          8           0        2.840571   -0.281770   -2.133308
     16          1           0        3.590415   -0.687432   -2.620946
     17          1           0        3.260888    0.226362   -1.352980
     18          8           0        1.219203   -2.009268   -0.790319
     19          1           0        1.551301   -1.796164    0.095579
     20          1           0        1.740716   -1.445500   -1.397174
     21          8           0        2.311916   -1.125893    1.512324
     22          1           0        1.703677   -0.573722    2.025441
     23          1           0        2.992051   -0.480242    1.120282
     24          8           0        3.924868    0.788073    0.213831
     25          1           0        4.886760    0.814125    0.436073
     26          1           0        3.514284    1.619727    0.575321
 ---------------------------------------------------------------------
                    Distance matrix (angstroms):
                    1          2          3          4          5
     1  C    0.000000
     2  O    1.278703   0.000000
     3  O    1.247860   2.273561   0.000000
     4  H    1.871747   2.404346   1.019219   0.000000
     5  C    1.550301   2.408307   2.369582   3.272918   0.000000
     6  F    2.341513   2.547240   3.449559   4.190596   1.388143
     7  F    2.347555   3.438844   2.600139   3.580916   1.377850
     8  F    2.297233   3.050599   2.897336   3.754349   1.405962
     9  O    5.539110   4.425577   6.133364   5.695251   6.557142
    10  H    4.949370   3.745489   5.654850   5.274680   5.937580
    11  H    5.441919   4.413810   6.087853   5.770193   6.307446
    12  O    3.986939   2.710091   4.849489   4.605773   4.892422
    13  H    2.993230   1.719462   3.933757   3.821240   3.873601
    14  H    4.501598   3.267249   5.460040   5.310711   5.204943
    15  O    4.712102   4.554203   4.245687   3.473492   6.066169
    16  H    5.588035   5.484391   4.998883   4.183404   6.948115
    17  H    4.916199   4.486495   4.670007   3.875849   6.308279
    18  O    3.076796   3.196627   2.359921   1.342430   4.564803
    19  H    3.247788   3.008211   2.859738   1.901622   4.789317
    20  H    3.509429   3.555716   2.840142   1.908026   4.967892
    21  O    4.171507   3.399307   4.229160   3.424710   5.643678
    22  H    3.865546   2.889543   4.204689   3.580585   5.220342
    23  H    4.638217   3.814236   4.691489   3.854681   6.116628
    24  O    5.565499   4.754669   5.620189   4.828622   6.963302
    25  H    6.523056   5.694756   6.544564   5.710284   7.935386
    26  H    5.491413   4.545398   5.755634   5.090355   6.772766
                    6          7          8          9         10
     6  F    0.000000
     7  F    2.319609   0.000000
     8  F    2.338162   2.334117   0.000000
     9  O    6.402904   7.776552   6.545202   0.000000
    10  H    5.658261   7.138158   6.099269   1.009990   0.000000
    11  H    6.180329   7.590233   6.107959   0.982601   1.581973
    12  O    4.414087   5.988512   5.409501   2.744641   1.748439
    13  H    3.477285   4.981440   4.423946   3.275412   2.383300
    14  H    4.480722   6.255501   5.841776   3.471338   2.467119
    15  O    6.851922   6.747527   5.904814   4.641920   4.868879
    16  H    7.782608   7.539145   6.783405   5.356804   5.660051
    17  H    6.907973   7.119977   6.213328   3.772231   4.072048
    18  O    5.356818   4.900269   4.996714   5.455985   5.149820
    19  H    5.348069   5.246704   5.345502   4.896975   4.516747
    20  H    5.804466   5.437816   5.144877   5.133572   5.004930
    21  O    5.811137   6.307775   6.268510   3.965233   3.499516
    22  H    5.185123   5.992217   5.900033   3.592048   2.924331
    23  H    6.322023   6.898239   6.544078   3.325778   3.095649
    24  O    7.236475   7.901024   7.044624   2.645533   3.007887
    25  H    8.178887   8.854851   8.032107   3.139455   3.605501
    26  H    6.901754   7.833954   6.803442   1.660233   2.154646
                   11         12         13         14         15
    11  H    0.000000
    12  O    3.124612   0.000000
    13  H    3.443189   1.023333   0.000000
    14  H    3.838210   0.993084   1.624913   0.000000
    15  O    4.724655   5.375109   5.073302   6.353256   0.000000
    16  H    5.491443   6.234947   5.988988   7.208155   0.982150
    17  H    3.970263   4.775627   4.649502   5.758224   1.021654
    18  O    5.698160   4.722062   4.172855   5.509328   2.723362
    19  H    5.274457   4.030050   3.623644   4.793297   2.987229
    20  H    5.312225   4.909812   4.422131   5.793744   1.762339
    21  O    4.608042   3.072481   3.117625   3.767213   3.779239
    22  H    4.211073   2.170764   2.275874   2.810736   4.321222
    23  H    4.007310   3.213488   3.391440   4.028209   3.263155
    24  O    3.226051   3.994809   4.259592   4.899003   2.798094
    25  H    3.807711   4.693254   5.087627   5.524121   3.462600
    26  H    2.276515   3.434418   3.800404   4.318936   3.377315
                   16         17         18         19         20
    16  H    0.000000
    17  H    1.597293   0.000000
    18  O    3.274307   3.079466   0.000000
    19  H    3.573063   3.018547   0.969803   0.000000
    20  H    2.343858   2.260089   0.978817   1.545042   0.000000
    21  O    4.348646   3.307432   2.697505   1.742115   2.982213
    22  H    5.016136   3.805098   3.197501   2.289531   3.532090
    23  H    3.794437   2.586230   3.021805   2.203957   2.972397
    24  O    3.213244   1.792006   4.019211   3.510853   3.514926
    25  H    3.644249   2.487898   4.788169   4.249098   4.285358
    26  H    3.942702   2.392493   4.505772   3.968850   4.053628
                   21         22         23         24         25
    21  O    0.000000
    22  H    0.968574   0.000000
    23  H    1.016438   1.577327   0.000000
    24  O    2.819745   3.173343   1.816707   0.000000
    25  H    3.398795   3.818930   2.394462   0.987576   0.000000
    26  H    3.140397   3.192549   2.231497   0.995442   1.597521
                   26
    26  H    0.000000
 Stoichiometry    C2H13F3O8
 Framework group  C1[X(C2H13F3O8)]
 Deg. of freedom    72
 Full point group                 C1      NOp   1
 Largest Abelian subgroup         C1      NOp   1
 Largest concise Abelian subgroup C1      NOp   1
                         Standard orientation:                         
 ---------------------------------------------------------------------
 Center     Atomic      Atomic             Coordinates (Angstroms)
 Number     Number       Type             X           Y           Z
 ---------------------------------------------------------------------
      1          6           0        1.617533   -0.267986   -0.141070
      2          8           0        0.709007    0.620602   -0.282747
      3          8           0        1.512400   -1.506111   -0.255735
      4          1           0        0.564325   -1.767270   -0.523608
      5          6           0        3.021999    0.242630    0.271460
      6          9           0        3.067649    1.570421   -0.130819
      7          9           0        3.934814   -0.567946   -0.367451
      8          9           0        2.991235    0.077918    1.667402
      9          8           0       -3.179021    2.194012    1.129115
     10          1           0       -2.499171    2.422103    0.417878
     11          1           0       -2.697093    2.280578    1.981028
     12          8           0       -1.206350    2.478075   -0.757928
     13          1           0       -0.366872    1.938765   -0.530701
     14          1           0       -0.915387    3.278393   -1.268856
     15          8           0       -2.363591   -2.374284    1.243873
     16          1           0       -2.957155   -3.156674    1.256731
     17          1           0       -2.968165   -1.571674    1.059257
     18          8           0       -0.654588   -2.210297   -0.870156
     19          1           0       -1.134695   -1.509387   -1.337853
     20          1           0       -1.182367   -2.382390   -0.063982
     21          8           0       -2.184951   -0.219552   -1.855782
     22          1           0       -1.758946    0.647455   -1.785393
     23          1           0       -2.910663   -0.218718   -1.144103
     24          8           0       -3.924923   -0.225842    0.363097
     25          1           0       -4.896992   -0.261037    0.192369
     26          1           0       -3.721147    0.675652    0.732810
 ---------------------------------------------------------------------
 Rotational constants (GHZ):           0.7310338           0.2955454           0.2521751
 Standard basis: 6-31++G(d,p) (6D, 7F)
 There are   325 symmetry adapted cartesian basis functions of A   symmetry.
 There are   325 symmetry adapted basis functions of A   symmetry.
   325 basis functions,   520 primitive gaussians,   325 cartesian basis functions
    58 alpha electrons       58 beta electrons
       nuclear repulsion energy       974.7619567505 Hartrees.
 NAtoms=   26 NActive=   26 NUniq=   26 SFac= 1.00D+00 NAtFMM=   60 NAOKFM=F Big=F
 Integral buffers will be    131072 words long.
 Raffenetti 2 integral format.
 Two-electron integral symmetry is turned on.
 Nuclear repulsion after empirical dispersion term =      974.7490001416 Hartrees.
 One-electron integrals computed using PRISM.
 NBasis=   325 RedAO= T EigKep=  3.85D-05  NBF=   325
 NBsUse=   325 1.00D-06 EigRej= -1.00D+00 NBFU=   325
 Initial guess from the checkpoint file:  "/local_scratch/slurm.5787747/Gau-1479373.chk"
 B after Tr=     0.000000   -0.000000   -0.000000
         Rot=    0.999634   -0.020361    0.001617   -0.017746 Ang=  -3.10 deg.
 ExpMin= 3.60D-02 ExpMax= 7.00D+03 ExpMxC= 1.05D+03 IAcc=3 IRadAn=         5 AccDes= 0.00D+00
 Harris functional with IExCor= 4639 and IRadAn=       5 diagonalized for initial guess.
 HarFok:  IExCor= 4639 AccDes= 0.00D+00 IRadAn=         5 IDoV= 1 UseB2=F ITyADJ=14
 ICtDFT=  3500011 ScaDFX=  1.000000  1.000000  1.000000  1.000000
 FoFCou: FMM=F IPFlag=           0 FMFlag=      100000 FMFlg1=           0
         NFxFlg=           0 DoJE=T BraDBF=F KetDBF=T FulRan=T
         wScrn=  0.000000 ICntrl=       500 IOpCl=  0 I1Cent=   200000004 NGrid=           0
         NMat0=    1 NMatS0=      1 NMatT0=    0 NMatD0=    1 NMtDS0=    0 NMtDT0=    0
 Petite list used in FoFCou.
 Requested convergence on RMS density matrix=1.00D-10 within 128 cycles.
 Requested convergence on MAX density matrix=1.00D-08.
 Requested convergence on             energy=1.00D-08.
 No special actions if energy rises.
 SCF Done:  E(RwB97XD) =  -985.206867616     A.U. after   17 cycles
            NFock= 17  Conv=0.66D-10     -V/T= 2.0090
 Calling FoFJK, ICntrl=      2127 FMM=F ISym2X=0 I1Cent= 0 IOpClX= 0 NMat=1 NMatS=1 NMatT=0.
 ***** Axes restored to original set *****
 -------------------------------------------------------------------
 Center     Atomic                   Forces (Hartrees/Bohr)
 Number     Number              X              Y              Z
 -------------------------------------------------------------------
      1        6           0.019184994    0.062397808    0.070365199
      2        8          -0.028908227   -0.037175145   -0.046050177
      3        8          -0.029078544   -0.011321916   -0.019215126
      4        1           0.029544059   -0.010510238   -0.001935164
      5        6           0.044599063   -0.008116692    0.004424775
      6        9          -0.017090363   -0.015905346   -0.052433663
      7        9          -0.004222889    0.049828205    0.006759555
      8        9          -0.029328314   -0.025670584    0.037446593
      9        8          -0.026340325    0.000445854    0.000442788
     10        1           0.013164952    0.010979061   -0.013036885
     11        1           0.011366437   -0.012322657    0.012582036
     12        8          -0.035159192   -0.009517418    0.004571801
     13        1           0.022989906    0.011052055    0.021745604
     14        1           0.012725078   -0.003384082   -0.028406651
     15        8           0.029145884    0.009523440    0.016434474
     16        1          -0.015735096    0.009244580    0.010390825
     17        1          -0.012069759   -0.018845379   -0.026999076
     18        8           0.003945017   -0.006119145   -0.011093312
     19        1           0.007108298    0.002730538    0.014033125
     20        1           0.003822018    0.000815812   -0.000880101
     21        8           0.021976108    0.020805977   -0.011870308
     22        1           0.002408010    0.000830569   -0.001267632
     23        1          -0.023892658   -0.020888626    0.014474961
     24        8           0.024090531    0.001659187    0.006018600
     25        1          -0.025267057    0.000252493   -0.006087484
     26        1           0.001022072   -0.000788351   -0.000414759
 -------------------------------------------------------------------
 Cartesian Forces:  Max     0.070365199 RMS     0.022266752

 GradGradGradGradGradGradGradGradGradGradGradGradGradGradGradGradGradGrad
 Berny optimization.
 Using GEDIIS/GDIIS optimizer.
 FormGI is forming the generalized inverse of G from B-inverse, IUseBI=4.
 Internal  Forces:  Max     0.065566096 RMS     0.016489939
 Search for a local minimum.
 Step number   3 out of a maximum of  156
 All quantities printed in internal units (Hartrees-Bohrs-Radians)
 Mixed Optimization -- RFO/linear search
 Update second derivatives using D2CorX and points    1    3    2
 ITU=  0  1  0
 Use linear search instead of GDIIS.
     Eigenvalues ---   -0.00543  -0.00005   0.00002   0.00048   0.00078
     Eigenvalues ---    0.00108   0.00128   0.00224   0.00384   0.00505
     Eigenvalues ---    0.00583   0.00677   0.00741   0.00908   0.00924
     Eigenvalues ---    0.01098   0.01172   0.01269   0.01434   0.01491
     Eigenvalues ---    0.01627   0.01644   0.01824   0.01837   0.02144
     Eigenvalues ---    0.02151   0.02262   0.02489   0.02544   0.02715
     Eigenvalues ---    0.03016   0.03089   0.03272   0.03307   0.03479
     Eigenvalues ---    0.03883   0.04337   0.05159   0.05846   0.05919
     Eigenvalues ---    0.06587   0.06969   0.07350   0.08093   0.08690
     Eigenvalues ---    0.11969   0.13834   0.14001   0.20019   0.21201
     Eigenvalues ---    0.22667   0.24653   0.27018   0.27875   0.37932
     Eigenvalues ---    0.39427   0.40655   0.40984   0.43280   0.44407
     Eigenvalues ---    0.48165   0.50035   0.51074   0.53221   0.54886
     Eigenvalues ---    0.56469   0.58049   0.58557   0.58725   0.59322
     Eigenvalues ---    0.60683   0.88986
 RFO step:  Lambda=-6.95872197D-03 EMin=-5.43146917D-03
 Quartic linear search produced a step of -0.81299.
 Maximum step size (   0.505) exceeded in Quadratic search.
    -- Step size scaled by   0.704
 Iteration  1 RMS(Cart)=  0.19659933 RMS(Int)=  0.01052293
 Iteration  2 RMS(Cart)=  0.01895903 RMS(Int)=  0.00217494
 Iteration  3 RMS(Cart)=  0.00018059 RMS(Int)=  0.00217340
 Iteration  4 RMS(Cart)=  0.00000561 RMS(Int)=  0.00217340
 Iteration  5 RMS(Cart)=  0.00000019 RMS(Int)=  0.00217340
 Variable       Old X    -DE/DX   Delta X   Delta X   Delta X     New X
                                 (Linear)    (Quad)   (Total)
    R1        2.41640  -0.06557  -0.10640  -0.00407  -0.10950   2.30690
    R2        2.35811   0.03414   0.06523  -0.00393   0.06143   2.41954
    R3        2.92965   0.00615   0.00109   0.00116   0.00227   2.93191
    R4        3.24931  -0.00039   0.04094  -0.11480  -0.07198   3.17733
    R5        1.92604   0.04476   0.06902   0.09324   0.16082   2.08686
    R6        2.53682   0.01413   0.16803  -0.16594   0.00067   2.53750
    R7        2.62321  -0.04875  -0.08875  -0.00345  -0.09220   2.53102
    R8        2.60376  -0.04131  -0.07677   0.00044  -0.07633   2.52743
    R9        2.65688  -0.04538  -0.11347   0.00246  -0.11099   2.54590
   R10        1.90860  -0.02112  -0.04926  -0.00330  -0.05239   1.85621
   R11        1.85685  -0.02096  -0.03847  -0.00162  -0.04009   1.81676
   R12        3.13739  -0.00048   0.00419  -0.00350   0.00079   3.13817
   R13        3.30407   0.00062  -0.02807   0.06521   0.03753   3.34160
   R14        1.93382  -0.03329  -0.08793   0.00617  -0.08009   1.85373
   R15        1.87666  -0.03128  -0.06004  -0.00048  -0.06052   1.81614
   R16        1.85599  -0.02099  -0.03898  -0.00153  -0.04051   1.81549
   R17        1.93065  -0.03412  -0.07656  -0.00307  -0.07900   1.85165
   R18        3.33034  -0.00044  -0.03410   0.00437  -0.02918   3.30115
   R19        3.38640   0.00087  -0.07172   0.05624  -0.01506   3.37134
   R20        1.83266   0.01361   0.03669   0.00046   0.03532   1.86799
   R21        1.84970   0.00235   0.01090  -0.00044   0.01091   1.86060
   R22        3.29212  -0.00210  -0.03390   0.05120   0.01534   3.30746
   R23        1.83034  -0.00171  -0.00583   0.00454  -0.00129   1.82905
   R24        1.92079  -0.03520  -0.06854  -0.01030  -0.07946   1.84133
   R25        3.43308   0.00012  -0.10168   0.08733  -0.01483   3.41825
   R26        1.86625  -0.02597  -0.04740  -0.00301  -0.05041   1.81584
   R27        1.88111  -0.00202  -0.00356  -0.00510  -0.00844   1.87267
    A1        2.23884  -0.00876  -0.00650  -0.01350  -0.01958   2.21926
    A2        2.03116   0.01146   0.05922  -0.00077   0.05832   2.08948
    A3        2.01260  -0.00272  -0.05227   0.01392  -0.03844   1.97416
    A4        1.93559   0.00436   0.03509  -0.03198  -0.00107   1.93452
    A5        1.84183   0.04882   0.08198   0.01334   0.09554   1.93737
    A6        1.85774   0.04462   0.09482   0.00480   0.10041   1.95815
    A7        1.77807   0.04817   0.13485  -0.00390   0.13231   1.91038
    A8        1.98947  -0.03949  -0.10116  -0.00246  -0.10389   1.88558
    A9        1.98287  -0.03688  -0.09747  -0.00287  -0.09962   1.88325
   A10        1.98884  -0.03711  -0.09750  -0.00626  -0.10193   1.88691
   A11        1.83434  -0.00260   0.00406  -0.00630  -0.00141   1.83293
   A12        1.83200   0.00287  -0.03512   0.01809  -0.02016   1.81184
   A13        2.03497   0.00196  -0.01209   0.05773   0.04907   2.08404
   A14        2.02681   0.00383   0.00118  -0.00102  -0.00231   2.02451
   A15        2.19991  -0.00117   0.01406  -0.07163  -0.05712   2.14279
   A16        1.87403  -0.00385   0.00529  -0.01214  -0.01031   1.86371
   A17        2.82188   0.01008   0.03658   0.01741   0.05220   2.87408
   A18        1.84476   0.00036   0.00227  -0.00319  -0.00015   1.84461
   A19        1.99448   0.00001  -0.01030   0.03956   0.02922   2.02370
   A20        1.84019   0.00065  -0.00775  -0.00341  -0.01192   1.82826
   A21        1.91292  -0.00048  -0.04841   0.09445   0.04579   1.95870
   A22        1.91240   0.00150  -0.01314  -0.00112  -0.01239   1.90000
   A23        1.83106  -0.00305  -0.03971   0.02542  -0.01199   1.81907
   A24        1.95626  -0.00028  -0.03667   0.14100   0.10377   2.06002
   A25        1.79556  -0.00158   0.00238  -0.02332  -0.02234   1.77322
   A26        1.83631  -0.00077  -0.01419  -0.01117  -0.02320   1.81312
   A27        1.59797   0.00549  -0.00280   0.02945   0.02910   1.62706
   A28        2.17234  -0.00201   0.02064  -0.04238  -0.02355   2.14879
   A29        2.01148  -0.00094  -0.00149   0.01978   0.01879   2.03028
   A30        1.98914  -0.00176  -0.00236   0.00938   0.00737   1.99651
   A31        1.76225  -0.00408  -0.00286  -0.05052  -0.05490   1.70735
   A32        1.87337   0.00264  -0.01399   0.02788   0.01465   1.88802
   A33        3.25753   0.00339   0.02411  -0.13218  -0.11313   3.14440
   A34        3.20987  -0.00811  -0.03588   0.01161  -0.03041   3.17946
   A35        2.93785   0.00158   0.02429  -0.01400   0.00354   2.94139
   A36        3.04284  -0.00165   0.02540  -0.00608   0.01759   3.06043
   A37        3.15902  -0.00422  -0.01268   0.10150   0.08578   3.24480
   A38        3.19087  -0.00375   0.00176  -0.03394  -0.03446   3.15641
   A39        3.05563  -0.00219   0.01071  -0.06694  -0.05683   2.99880
   A40        3.00326  -0.00244   0.05460  -0.11188  -0.05885   2.94441
   A41        3.13681  -0.00198  -0.06383   0.26901   0.19572   3.33253
   A42        3.17973  -0.00365  -0.06014   0.04772  -0.01118   3.16855
   A43        3.18286   0.00305  -0.01095   0.04635   0.03918   3.22205
   A44        2.93963   0.00461   0.02700  -0.06821  -0.04161   2.89802
   A45        3.36883   0.00405  -0.00646   0.02109   0.01473   3.38356
   A46        3.38334   0.00319   0.00507  -0.03773  -0.03082   3.35252
   A47        3.33436  -0.00281  -0.01370   0.00232  -0.01183   3.32253
   A48        3.25798   0.00286  -0.01632   0.07509   0.06226   3.32023
    D1       -0.11991  -0.00024  -0.00788   0.06900   0.05497  -0.06494
    D2        3.01694  -0.00011   0.00429  -0.03742  -0.03521   2.98173
    D3        0.03365  -0.00079  -0.00578  -0.01633  -0.02443   0.00922
    D4        3.13676  -0.00114   0.01805  -0.02771  -0.01172   3.12505
    D5       -0.40785   0.00043   0.00537  -0.00375   0.00192  -0.40593
    D6       -2.52776  -0.00158   0.02139  -0.01021   0.01025  -2.51751
    D7        1.66727  -0.00042   0.00676  -0.00337   0.00378   1.67105
    D8        2.76746   0.00116  -0.01521   0.00657  -0.00815   2.75931
    D9        0.64755  -0.00085   0.00081   0.00011   0.00018   0.64773
   D10       -1.44061   0.00031  -0.01382   0.00694  -0.00629  -1.44690
   D11        0.43237  -0.00183  -0.04499   0.02160  -0.02348   0.40889
   D12       -1.58445   0.00308   0.04073  -0.06358  -0.01968  -1.60413
   D13        0.78077  -0.00348   0.03449  -0.15161  -0.11837   0.66240
   D14       -1.67833   0.00071  -0.00346  -0.00181  -0.00714  -1.68548
   D15       -1.32212  -0.00580   0.05452  -0.21461  -0.16202  -1.48414
   D16        2.50196  -0.00162   0.01656  -0.06482  -0.05079   2.45117
   D17        1.57328  -0.00136   0.02219  -0.10582  -0.08815   1.48513
   D18       -0.06486  -0.00436   0.00940  -0.07577  -0.07011  -0.13497
   D19       -2.12215  -0.00038   0.01328  -0.05087  -0.03907  -2.16123
   D20       -0.41465  -0.00046   0.03245  -0.10879  -0.07768  -0.49233
   D21       -2.05279  -0.00347   0.01967  -0.07874  -0.05964  -2.11243
   D22        2.17310   0.00051   0.02354  -0.05384  -0.02860   2.14450
   D23        1.29471   0.00116  -0.02872   0.11423   0.08223   1.37694
   D24       -2.42004  -0.00112   0.00579  -0.02863  -0.02695  -2.44699
   D25       -2.44997  -0.00172  -0.07202   0.16458   0.09060  -2.35937
   D26        1.83788   0.00086   0.00425   0.03822   0.04373   1.88161
   D27        1.85418  -0.00258  -0.06301   0.14013   0.07448   1.92865
   D28       -0.14116   0.00000   0.01326   0.01377   0.02760  -0.11355
   D29       -1.96063  -0.00177  -0.00379  -0.01080  -0.01508  -1.97571
   D30        0.09291   0.00102   0.00657  -0.00295   0.00346   0.09637
   D31        2.56036  -0.00048  -0.00574   0.03807   0.03266   2.59302
   D32        0.10485  -0.00060  -0.01180   0.01682   0.00432   0.10917
   D33        2.15839   0.00219  -0.00144   0.02466   0.02285   2.18124
   D34       -1.65735   0.00068  -0.01375   0.06568   0.05205  -1.60529
   D35       -0.10654  -0.00085  -0.00393  -0.00569  -0.00832  -0.11486
   D36       -2.03558   0.00204   0.02358  -0.03128  -0.00457  -2.04015
   D37        1.88917  -0.00228  -0.04927   0.04543  -0.00712   1.88205
   D38       -0.03987   0.00062  -0.02176   0.01984  -0.00337  -0.04325
   D39       -0.00540  -0.00121   0.01743  -0.04082  -0.02428  -0.02968
   D40       -2.25780  -0.00234  -0.00492  -0.02214  -0.02868  -2.28649
   D41        2.00861  -0.00117   0.01616  -0.01850  -0.00405   2.00457
   D42       -2.00878  -0.00019   0.05686  -0.17609  -0.11910  -2.12789
   D43        2.02200  -0.00132   0.03450  -0.15741  -0.12351   1.89849
   D44        0.00523  -0.00016   0.05559  -0.15377  -0.09887  -0.09364
         Item               Value     Threshold  Converged?
 Maximum Force            0.065566     0.000015     NO 
 RMS     Force            0.016490     0.000010     NO 
 Maximum Displacement     0.779885     0.000060     NO 
 RMS     Displacement     0.198348     0.000040     NO 
 Predicted change in Energy=-5.611588D-03
 GradGradGradGradGradGradGradGradGradGradGradGradGradGradGradGradGradGrad

                          Input orientation:                          
 ---------------------------------------------------------------------
 Center     Atomic      Atomic             Coordinates (Angstroms)
 Number     Number       Type             X           Y           Z
 ---------------------------------------------------------------------
      1          6           0       -1.531048   -0.501269   -0.204984
      2          8           0       -0.875984    0.147264    0.595361
      3          8           0       -1.120348   -1.467784   -0.937453
      4          1           0       -0.050915   -1.672980   -0.753799
      5          6           0       -3.024757   -0.152532   -0.438158
      6          9           0       -3.537608    0.492474    0.617694
      7          9           0       -3.769122   -1.241377   -0.659831
      8          9           0       -3.134824    0.655481   -1.510552
      9          8           0        2.602804    2.729880    1.340868
     10          1           0        1.995574    2.153946    1.855085
     11          1           0        2.027657    3.330899    0.858945
     12          8           0        0.825771    0.964419    2.441147
     13          1           0        0.083547    0.756287    1.834476
     14          1           0        0.459669    0.988732    3.329410
     15          8           0        2.811742   -0.325029   -2.088995
     16          1           0        3.537564   -0.718736   -2.580063
     17          1           0        3.229546    0.220052   -1.390115
     18          8           0        1.249416   -1.958984   -0.579404
     19          1           0        1.582735   -1.661351    0.302320
     20          1           0        1.779210   -1.439214   -1.226375
     21          8           0        2.466240   -0.932498    1.625765
     22          1           0        1.996057   -0.309394    2.198028
     23          1           0        3.107413   -0.374418    1.149453
     24          8           0        3.959865    0.840062    0.114878
     25          1           0        4.908985    0.886419    0.257526
     26          1           0        3.549349    1.656204    0.498826
 ---------------------------------------------------------------------
                    Distance matrix (angstroms):
                    1          2          3          4          5
     1  C    0.000000
     2  O    1.220760   0.000000
     3  O    1.280366   2.240003   0.000000
     4  H    1.965935   2.411278   1.104320   0.000000
     5  C    1.551501   2.403178   2.367690   3.354867   0.000000
     6  F    2.385500   2.684010   3.479115   4.327495   1.339355
     7  F    2.400754   3.445878   2.672890   3.744353   1.337460
     8  F    2.369530   3.129778   2.982416   3.937626   1.347230
     9  O    5.469800   4.396323   6.055822   5.551129   6.568308
    10  H    4.871459   3.722839   5.533911   5.063572   5.981850
    11  H    5.336838   4.316960   6.013679   5.653336   6.272452
    12  O    3.834689   2.640197   4.595424   4.234634   4.936045
    13  H    2.889249   1.681373   3.752258   3.552265   3.956308
    14  H    4.321458   3.157066   5.170788   4.900817   5.257212
    15  O    4.737128   4.585647   4.253619   3.434316   6.067927
    16  H    5.601707   5.505696   4.995537   4.137996   6.926212
    17  H    4.958639   4.561008   4.687779   3.840559   6.337299
    18  O    3.161661   3.214604   2.446479   1.342785   4.642389
    19  H    3.361367   3.066311   2.980128   1.945336   4.904470
    20  H    3.588982   3.589665   2.914058   1.904556   5.035369
    21  O    4.417681   3.660339   4.440746   3.542133   5.917700
    22  H    4.272207   3.320497   4.570021   3.842232   5.672976
    23  H    4.833830   4.055444   4.839896   3.909433   6.338238
    24  O    5.661413   4.908795   5.678214   4.812103   7.076442
    25  H    6.604061   5.841777   6.582029   5.672205   8.031666
    26  H    5.564214   4.676516   5.798989   5.061071   6.882466
                    6          7          8          9         10
     6  F    0.000000
     7  F    2.166081   0.000000
     8  F    2.172151   2.173506   0.000000
     9  O    6.575228   7.770143   6.734545   0.000000
    10  H    5.908277   7.147359   6.316162   0.982266   0.000000
    11  H    6.251962   7.537575   6.278821   0.961389   1.542252
    12  O    4.752556   5.966124   5.603363   2.735930   1.768300
    13  H    3.829219   5.005526   4.642982   3.238112   2.368486
    14  H    4.855708   6.226565   6.037936   3.402782   2.427008
    15  O    6.950448   6.796321   6.054555   4.597835   4.729399
    16  H    7.858165   7.572854   6.895875   5.304755   5.504596
    17  H    7.063985   7.186825   6.380385   3.761689   3.974161
    18  O    5.509836   5.070222   5.188836   5.244477   4.837322
    19  H    5.563842   5.453851   5.559638   4.626232   4.139808
    20  H    5.949838   5.580691   5.349415   4.964916   4.738461
    21  O    6.252435   6.648240   6.612872   3.675980   3.130535
    22  H    5.810499   6.501788   6.403943   3.215594   2.487098
    23  H    6.722394   7.163230   6.863078   3.150862   2.850741
    24  O    7.522349   8.041754   7.280845   2.629844   2.934800
    25  H    8.463442   8.982127   8.239071   3.144908   3.556231
    26  H    7.182852   7.956035   7.051044   1.660650   2.121650
                   11         12         13         14         15
    11  H    0.000000
    12  O    3.090003   0.000000
    13  H    3.370438   0.980951   0.000000
    14  H    3.748004   0.961059   1.558951   0.000000
    15  O    4.761402   5.111648   4.899583   6.051226   0.000000
    16  H    5.523236   5.949738   5.796040   6.878282   0.960714
    17  H    4.022459   4.583752   4.536832   5.526030   0.979851
    18  O    5.536909   4.224865   3.815594   4.958987   2.718371
    19  H    5.042851   3.470193   3.231104   4.177019   3.002433
    20  H    5.211935   4.487451   4.130897   5.328348   1.746896
    21  O    4.353955   2.637097   2.927931   3.258812   3.779925
    22  H    3.878901   1.746790   2.219356   2.307735   4.363961
    23  H    3.870354   2.943951   3.300230   3.690656   3.252293
    24  O    3.239033   3.905065   4.241447   4.754649   2.744573
    25  H    3.826125   4.631082   5.078243   5.407712   3.372269
    26  H    2.291251   3.416000   3.821726   4.243094   3.341582
                   16         17         18         19         20
    16  H    0.000000
    17  H    1.546666   0.000000
    18  O    3.282755   3.053910   0.000000
    19  H    3.608049   3.019272   0.988496   0.000000
    20  H    2.333103   2.209853   0.984589   1.557195   0.000000
    21  O    4.345391   3.317611   2.719761   1.750232   2.977159
    22  H    5.037258   3.831003   3.315531   2.364811   3.612486
    23  H    3.769997   2.611076   2.991981   2.167597   2.922751
    24  O    3.141798   1.784035   3.957678   3.455857   3.427727
    25  H    3.536839   2.445257   4.710543   4.190117   4.172053
    26  H    3.888450   2.394349   4.418355   3.861652   3.961228
                   21         22         23         24         25
    21  O    0.000000
    22  H    0.967892   0.000000
    23  H    0.974387   1.529330   0.000000
    24  O    2.766887   3.085013   1.808861   0.000000
    25  H    3.338793   3.698738   2.372952   0.960899   0.000000
    26  H    3.023987   3.027140   2.177624   0.990974   1.580951
                   26
    26  H    0.000000
 Stoichiometry    C2H13F3O8
 Framework group  C1[X(C2H13F3O8)]
 Deg. of freedom    72
 Full point group                 C1      NOp   1
 Largest Abelian subgroup         C1      NOp   1
 Largest concise Abelian subgroup C1      NOp   1
                         Standard orientation:                         
 ---------------------------------------------------------------------
 Center     Atomic      Atomic             Coordinates (Angstroms)
 Number     Number       Type             X           Y           Z
 ---------------------------------------------------------------------
      1          6           0        1.629908   -0.196886   -0.171695
      2          8           0        0.772366    0.670112   -0.228187
      3          8           0        1.481555   -1.447491   -0.402594
      4          1           0        0.437883   -1.674030   -0.683577
      5          6           0        3.075021    0.177066    0.251346
      6          9           0        3.320169    1.474626    0.027487
      7          9           0        3.994787   -0.537551   -0.406038
      8          9           0        3.230187   -0.052253    1.569817
      9          8           0       -3.117473    2.162592    1.175132
     10          1           0       -2.519430    2.289093    0.406244
     11          1           0       -2.568513    2.326023    1.947273
     12          8           0       -1.293475    2.186281   -0.863931
     13          1           0       -0.444503    1.766090   -0.609074
     14          1           0       -1.075821    2.925711   -1.437957
     15          8           0       -2.350389   -2.370752    1.196487
     16          1           0       -2.927063   -3.138477    1.228369
     17          1           0       -2.945409   -1.594914    1.132180
     18          8           0       -0.818299   -2.008887   -1.019656
     19          1           0       -1.322928   -1.243714   -1.389768
     20          1           0       -1.312081   -2.252242   -0.203340
     21          8           0       -2.495868    0.007910   -1.737561
     22          1           0       -2.214857    0.930382   -1.654531
     23          1           0       -3.130325   -0.109852   -1.007473
     24          8           0       -3.980746   -0.249885    0.582858
     25          1           0       -4.937059   -0.316592    0.516952
     26          1           0       -3.757124    0.649001    0.935029
 ---------------------------------------------------------------------
 Rotational constants (GHZ):           0.7905140           0.2783210           0.2454995
 Standard basis: 6-31++G(d,p) (6D, 7F)
 There are   325 symmetry adapted cartesian basis functions of A   symmetry.
 There are   325 symmetry adapted basis functions of A   symmetry.
   325 basis functions,   520 primitive gaussians,   325 cartesian basis functions
    58 alpha electrons       58 beta electrons
       nuclear repulsion energy       979.6937232965 Hartrees.
 NAtoms=   26 NActive=   26 NUniq=   26 SFac= 1.00D+00 NAtFMM=   60 NAOKFM=F Big=F
 Integral buffers will be    131072 words long.
 Raffenetti 2 integral format.
 Two-electron integral symmetry is turned on.
 Nuclear repulsion after empirical dispersion term =      979.6804851369 Hartrees.
 One-electron integrals computed using PRISM.
 NBasis=   325 RedAO= T EigKep=  4.45D-05  NBF=   325
 NBsUse=   325 1.00D-06 EigRej= -1.00D+00 NBFU=   325
 Lowest energy guess from the checkpoint file:  "/local_scratch/slurm.5787747/Gau-1479373.chk"
 B after Tr=     0.000000   -0.000000   -0.000000
         Rot=    0.999165   -0.037851   -0.010487   -0.011214 Ang=  -4.68 deg.
 B after Tr=    -0.000000   -0.000000   -0.000000
         Rot=    0.999756   -0.016957   -0.012940    0.005803 Ang=  -2.53 deg.
 Requested convergence on RMS density matrix=1.00D-10 within 128 cycles.
 Requested convergence on MAX density matrix=1.00D-08.
 Requested convergence on             energy=1.00D-08.
 No special actions if energy rises.
 SCF Done:  E(RwB97XD) =  -985.240980409     A.U. after   17 cycles
            NFock= 17  Conv=0.44D-10     -V/T= 2.0082
 Calling FoFJK, ICntrl=      2127 FMM=F ISym2X=0 I1Cent= 0 IOpClX= 0 NMat=1 NMatS=1 NMatT=0.
 ***** Axes restored to original set *****
 -------------------------------------------------------------------
 Center     Atomic                   Forces (Hartrees/Bohr)
 Number     Number              X              Y              Z
 -------------------------------------------------------------------
      1        6           0.001406894   -0.003583618   -0.001294998
      2        8          -0.003707282    0.004327032    0.001599606
      3        8           0.003076097   -0.000237181    0.001388982
      4        1          -0.003564879   -0.001350255   -0.001737146
      5        6          -0.002127269    0.001368202   -0.000400552
      6        9           0.001213998   -0.000906943   -0.001556635
      7        9           0.001388170    0.001384338    0.000329100
      8        9           0.000282695   -0.001199394    0.001622790
      9        8          -0.002973768   -0.001364719    0.002257053
     10        1          -0.000231108    0.003011132   -0.002066304
     11        1           0.001415733    0.000575091   -0.000520293
     12        8          -0.005627449    0.006922838    0.009362579
     13        1           0.003515742   -0.002895356   -0.002103678
     14        1          -0.000531647    0.001902441    0.000276998
     15        8           0.001654759    0.001718870    0.001778864
     16        1          -0.001008564   -0.000183817   -0.000956165
     17        1          -0.000179790   -0.002629697   -0.002237148
     18        8          -0.000960030    0.003266455   -0.000571141
     19        1           0.000199146   -0.001063401    0.001196126
     20        1           0.000313859   -0.001390101    0.000140184
     21        8           0.008440421   -0.004951090   -0.003373793
     22        1          -0.005538771   -0.002063739   -0.002436126
     23        1           0.000184159   -0.003891464    0.000652667
     24        8           0.002949760    0.002083737   -0.000611946
     25        1          -0.000422087    0.001295279   -0.000098396
     26        1           0.000831210   -0.000144637   -0.000640629
 -------------------------------------------------------------------
 Cartesian Forces:  Max     0.009362579 RMS     0.002649283

 GradGradGradGradGradGradGradGradGradGradGradGradGradGradGradGradGradGrad
 Berny optimization.
 Using GEDIIS/GDIIS optimizer.
 FormGI is forming the generalized inverse of G from B-inverse, IUseBI=4.
 Internal  Forces:  Max     0.021910543 RMS     0.004975897
 Search for a local minimum.
 Step number   4 out of a maximum of  156
 All quantities printed in internal units (Hartrees-Bohrs-Radians)
 Mixed Optimization -- RFO/linear search
 Update second derivatives using D2CorX and points    2    4
 DE= -5.26D-04 DEPred=-5.61D-03 R= 9.38D-02
 Trust test= 9.38D-02 RLast= 7.92D-01 DXMaxT set to 2.52D-01
 ITU= -1  0  1  0
 Use linear search instead of GDIIS.
     Eigenvalues ---   -0.84684  -0.00005   0.00002   0.00048   0.00078
     Eigenvalues ---    0.00108   0.00127   0.00215   0.00380   0.00499
     Eigenvalues ---    0.00530   0.00664   0.00734   0.00859   0.00906
     Eigenvalues ---    0.01094   0.01161   0.01209   0.01427   0.01461
     Eigenvalues ---    0.01599   0.01768   0.01825   0.01900   0.02023
     Eigenvalues ---    0.02151   0.02233   0.02419   0.02525   0.02612
     Eigenvalues ---    0.02905   0.03009   0.03183   0.03274   0.03304
     Eigenvalues ---    0.03634   0.03879   0.04439   0.05166   0.06001
     Eigenvalues ---    0.06321   0.06647   0.07019   0.07459   0.08369
     Eigenvalues ---    0.09561   0.12475   0.14110   0.19203   0.20969
     Eigenvalues ---    0.22479   0.24193   0.25619   0.27700   0.28751
     Eigenvalues ---    0.39211   0.40630   0.40800   0.41607   0.43409
     Eigenvalues ---    0.45543   0.49872   0.51039   0.52821   0.54897
     Eigenvalues ---    0.56080   0.58033   0.58552   0.58714   0.59188
     Eigenvalues ---    0.60582   0.87716
 RFO step:  Lambda=-8.47386427D-01 EMin=-8.46841577D-01
 I=     1 Eig=   -8.47D-01 Dot1=  1.29D-02
 I=     1 Stepn=  6.00D-01 RXN=   6.00D-01 EDone=F
 Mixed    1 eigenvectors in step.  Raw Step.Grad=  1.29D-02.
 RFO eigenvector is Hessian eigenvector with negative curvature.
 Taking step of  6.00D-01 in eigenvector direction(s).  Step.Grad= -5.29D-03.
 Quartic linear search produced a step of -0.38779.
 Maximum step size (   0.252) exceeded in Quadratic search.
    -- Step size not scaled.
 Iteration  1 RMS(Cart)=  0.18198459 RMS(Int)=  0.00912037
 Iteration  2 RMS(Cart)=  0.01777259 RMS(Int)=  0.00277815
 Iteration  3 RMS(Cart)=  0.00018681 RMS(Int)=  0.00277450
 Iteration  4 RMS(Cart)=  0.00000317 RMS(Int)=  0.00277450
 Iteration  5 RMS(Cart)=  0.00000006 RMS(Int)=  0.00277450
 Variable       Old X    -DE/DX   Delta X   Delta X   Delta X     New X
                                 (Linear)    (Quad)   (Total)
    R1        2.30690   0.00501  -0.00829   0.17536   0.16760   2.47451
    R2        2.41954   0.00571   0.00729  -0.08261  -0.07534   2.34421
    R3        2.93191  -0.00059  -0.00036  -0.00730  -0.00766   2.92426
    R4        3.17733   0.00435   0.04744   0.02414   0.07237   3.24970
    R5        2.08686  -0.00193  -0.02944  -0.10588  -0.13618   1.95068
    R6        2.53750   0.00173   0.07989  -0.03472   0.04434   2.58184
    R7        2.53102  -0.00213  -0.00658   0.15304   0.14646   2.67748
    R8        2.52743  -0.00195  -0.00702   0.13087   0.12385   2.65128
    R9        2.54590  -0.00202  -0.01109   0.17644   0.16535   2.71124
   R10        1.85621  -0.00012  -0.00318   0.07129   0.06793   1.92414
   R11        1.81676  -0.00023  -0.00280   0.05831   0.05551   1.87227
   R12        3.13817   0.00817   0.00169   0.01080   0.01283   3.15101
   R13        3.34160   0.00180  -0.02794   0.00705  -0.02101   3.32059
   R14        1.85373   0.00247  -0.01088   0.12736   0.11734   1.97107
   R15        1.81614   0.00051  -0.00517   0.09143   0.08626   1.90240
   R16        1.81549  -0.00020  -0.00288   0.05918   0.05630   1.87178
   R17        1.85165  -0.00003  -0.00588   0.11392   0.10832   1.95997
   R18        3.30115  -0.00034  -0.00495   0.04631   0.04184   3.34299
   R19        3.37134   0.00318  -0.02837   0.04884   0.02059   3.39193
   R20        1.86799  -0.00466   0.00380  -0.04668  -0.04377   1.82422
   R21        1.86060  -0.00132   0.00097  -0.01080  -0.00937   1.85123
   R22        3.30746  -0.00524  -0.02212   0.03396   0.01086   3.31832
   R23        1.82905  -0.00008  -0.00228   0.00771   0.00543   1.83448
   R24        1.84133   0.00032  -0.00188   0.10950   0.10732   1.94865
   R25        3.41825   0.00359  -0.04275   0.06778   0.02481   3.44306
   R26        1.81584  -0.00037  -0.00306   0.07342   0.07036   1.88620
   R27        1.87267   0.00673   0.00157   0.01032   0.01232   1.88499
    A1        2.21926   0.01341   0.00449   0.03185   0.03615   2.25542
    A2        2.08948  -0.00759   0.00563  -0.06623  -0.06054   2.02893
    A3        1.97416  -0.00583  -0.01003   0.03406   0.02415   1.99832
    A4        1.93452   0.01613   0.01715  -0.00847   0.00610   1.94062
    A5        1.93737  -0.00059   0.00206  -0.12009  -0.12619   1.81118
    A6        1.95815  -0.00045   0.00629  -0.12712  -0.12908   1.82906
    A7        1.91038  -0.00003   0.01301  -0.15842  -0.15452   1.75586
    A8        1.88558   0.00057  -0.00797   0.14230   0.12411   2.00969
    A9        1.88325   0.00023  -0.00786   0.14123   0.12092   2.00417
   A10        1.88691   0.00032  -0.00698   0.14252   0.12297   2.00988
   A11        1.83293  -0.00486   0.00249  -0.00234   0.00077   1.83369
   A12        1.81184   0.01583  -0.00894   0.04151   0.03123   1.84307
   A13        2.08404  -0.00765  -0.02480  -0.02089  -0.04343   2.04060
   A14        2.02451  -0.00097   0.00146  -0.00392  -0.00236   2.02215
   A15        2.14279   0.00138   0.02886   0.01638   0.04649   2.18928
   A16        1.86371   0.00404   0.00653   0.00909   0.01449   1.87820
   A17        2.87408  -0.01101  -0.00279  -0.06034  -0.06158   2.81250
   A18        1.84461   0.00212   0.00114   0.00052   0.00231   1.84692
   A19        2.02370  -0.00165  -0.01625  -0.00693  -0.02379   1.99991
   A20        1.82826   0.00111   0.00093   0.00746   0.00905   1.83731
   A21        1.95870  -0.00063  -0.04085   0.00705  -0.03439   1.92432
   A22        1.90000   0.00008  -0.00146   0.01199   0.01262   1.91262
   A23        1.81907   0.00000  -0.01429   0.02683   0.01414   1.83321
   A24        2.06002  -0.00664  -0.05773  -0.02780  -0.08570   1.97432
   A25        1.77322   0.00219   0.00980   0.00980   0.01831   1.79153
   A26        1.81312  -0.00065   0.00222   0.01480   0.01834   1.83146
   A27        1.62706  -0.00374  -0.01262  -0.02059  -0.03143   1.59563
   A28        2.14879   0.00334   0.01898   0.00432   0.02204   2.17083
   A29        2.03028  -0.00336  -0.00800  -0.00886  -0.01591   2.01437
   A30        1.99651  -0.00325  -0.00399  -0.00130  -0.00541   1.99110
   A31        1.70735   0.00611   0.01993   0.03341   0.05233   1.75968
   A32        1.88802   0.00073  -0.01235  -0.00129  -0.01386   1.87416
   A33        3.14440  -0.00607   0.05537   0.03105   0.08233   3.22673
   A34        3.17946   0.00155  -0.00532   0.03543   0.02550   3.20496
   A35        2.94139   0.00751   0.01022  -0.00145   0.00468   2.94607
   A36        3.06043  -0.00355   0.00529  -0.02245  -0.01783   3.04260
   A37        3.24480  -0.00773  -0.03931  -0.02961  -0.07003   3.17477
   A38        3.15641   0.00111   0.01420   0.01596   0.02999   3.18639
   A39        2.99880  -0.00344   0.02715   0.01499   0.04104   3.03985
   A40        2.94441   0.00040   0.04886  -0.00330   0.04702   2.99143
   A41        3.33253  -0.01256  -0.10635  -0.05100  -0.16389   3.16865
   A42        3.16855   0.00400  -0.02435   0.03169   0.00975   3.17831
   A43        3.22205   0.00149  -0.02042  -0.01591  -0.03520   3.18685
   A44        2.89802   0.00772   0.02901   0.01014   0.03931   2.93733
   A45        3.38356  -0.00102  -0.00879  -0.00614  -0.01462   3.36894
   A46        3.35252   0.00305   0.01437   0.01005   0.02371   3.37623
   A47        3.32253   0.00014  -0.00195   0.01182   0.01052   3.33305
   A48        3.32023  -0.02191  -0.03193  -0.03639  -0.06546   3.25478
    D1       -0.06494  -0.00944  -0.02508  -0.02026  -0.04706  -0.11199
    D2        2.98173   0.00046   0.01570   0.02171   0.03316   3.01489
    D3        0.00922   0.00018   0.00672   0.00864   0.01311   0.02233
    D4        3.12505  -0.00040   0.01315  -0.00720   0.00250   3.12755
    D5       -0.40593  -0.00003   0.00182  -0.00031   0.00002  -0.40591
    D6       -2.51751  -0.00003   0.00623  -0.00999  -0.00287  -2.52038
    D7        1.67105  -0.00012   0.00176  -0.00038   0.00108   1.67212
    D8        2.75931   0.00016  -0.00409   0.01277   0.00779   2.76710
    D9        0.64773   0.00015   0.00032   0.00309   0.00490   0.65263
   D10       -1.44690   0.00006  -0.00415   0.01270   0.00884  -1.43806
   D11        0.40889   0.00584  -0.01236   0.04631   0.03296   0.44185
   D12       -1.60413   0.00594   0.02706  -0.00592   0.02121  -1.58292
   D13        0.66240   0.00475   0.06236   0.03995   0.10087   0.76327
   D14       -1.68548   0.00027   0.00112   0.00736   0.00789  -1.67758
   D15       -1.48414   0.00765   0.08884   0.04650   0.13249  -1.35165
   D16        2.45117   0.00317   0.02760   0.01392   0.03951   2.49068
   D17        1.48513   0.00618   0.04477   0.03064   0.07254   1.55766
   D18       -0.13497   0.00213   0.03167   0.02996   0.06049  -0.07448
   D19       -2.16123  -0.00304   0.02149   0.00713   0.02722  -2.13400
   D20       -0.49233   0.00288   0.04560   0.01088   0.05538  -0.43696
   D21       -2.11243  -0.00117   0.03251   0.01020   0.04333  -2.06910
   D22        2.14450  -0.00634   0.02232  -0.01263   0.01006   2.15456
   D23        1.37694  -0.00698  -0.04559  -0.02300  -0.07192   1.30502
   D24       -2.44699  -0.00125   0.01322   0.00856   0.01854  -2.42845
   D25       -2.35937  -0.00089  -0.06949   0.00800  -0.06224  -2.42161
   D26        1.88161   0.00084  -0.01493  -0.01544  -0.03039   1.85123
   D27        1.92865  -0.00329  -0.05894   0.00833  -0.05182   1.87683
   D28       -0.11355  -0.00156  -0.00438  -0.01511  -0.01997  -0.13352
   D29       -1.97571   0.00238   0.00404   0.00958   0.01337  -1.96234
   D30        0.09637  -0.00208   0.00179  -0.00715  -0.00570   0.09066
   D31        2.59302  -0.00255  -0.01540  -0.01401  -0.02963   2.56339
   D32        0.10917   0.00334  -0.00730   0.00783  -0.00024   0.10892
   D33        2.18124  -0.00111  -0.00955  -0.00890  -0.01932   2.16193
   D34       -1.60529  -0.00159  -0.02674  -0.01576  -0.04324  -1.64854
   D35       -0.11486   0.00229   0.00135  -0.00049   0.00216  -0.11269
   D36       -2.04015   0.00388   0.01302  -0.01710  -0.00109  -2.04123
   D37        1.88205   0.00174  -0.02074   0.03133   0.00804   1.89009
   D38       -0.04325   0.00332  -0.00907   0.01472   0.00479  -0.03845
   D39       -0.02968  -0.00439   0.01773  -0.00129   0.01582  -0.01386
   D40       -2.28649  -0.00440   0.00877   0.01276   0.02056  -2.26593
   D41        2.00457  -0.00785   0.00928  -0.01082  -0.00204   2.00253
   D42       -2.12789   0.00268   0.07331   0.02151   0.09471  -2.03317
   D43        1.89849   0.00266   0.06435   0.03556   0.09945   1.99795
   D44       -0.09364  -0.00078   0.06486   0.01198   0.07686  -0.01678
         Item               Value     Threshold  Converged?
 Maximum Force            0.021911     0.000015     NO 
 RMS     Force            0.004976     0.000010     NO 
 Maximum Displacement     0.785762     0.000060     NO 
 RMS     Displacement     0.187059     0.000040     NO 
 Predicted change in Energy=-1.691184D-01
 GradGradGradGradGradGradGradGradGradGradGradGradGradGradGradGradGradGrad

                          Input orientation:                          
 ---------------------------------------------------------------------
 Center     Atomic      Atomic             Coordinates (Angstroms)
 Number     Number       Type             X           Y           Z
 ---------------------------------------------------------------------
      1          6           0       -1.494044   -0.588249   -0.217830
      2          8           0       -0.806073    0.095054    0.662204
      3          8           0       -1.112381   -1.480149   -0.990933
      4          1           0       -0.107695   -1.679816   -0.863280
      5          6           0       -2.988861   -0.213631   -0.358483
      6          9           0       -3.303644    0.390180    0.884022
      7          9           0       -3.640693   -1.429774   -0.612476
      8          9           0       -2.930793    0.691107   -1.470473
      9          8           0        2.653956    2.815034    1.325967
     10          1           0        1.965073    2.323736    1.892380
     11          1           0        2.125622    3.416396    0.742153
     12          8           0        0.727130    1.283289    2.579873
     13          1           0       -0.012341    0.958601    1.919794
     14          1           0        0.297939    1.404539    3.482397
     15          8           0        2.825440   -0.281029   -2.146089
     16          1           0        3.571886   -0.686255   -2.655708
     17          1           0        3.265920    0.234647   -1.361373
     18          8           0        1.215585   -2.006765   -0.770159
     19          1           0        1.551520   -1.793194    0.109275
     20          1           0        1.735930   -1.447704   -1.383644
     21          8           0        2.349396   -1.131309    1.526582
     22          1           0        1.767733   -0.570021    2.064175
     23          1           0        3.038487   -0.483419    1.115818
     24          8           0        3.955388    0.795821    0.197950
     25          1           0        4.931430    0.824705    0.404769
     26          1           0        3.546631    1.624764    0.573142
 ---------------------------------------------------------------------
                    Distance matrix (angstroms):
                    1          2          3          4          5
     1  C    0.000000
     2  O    1.309453   0.000000
     3  O    1.240500   2.303899   0.000000
     4  H    1.878852   2.442334   1.032258   0.000000
     5  C    1.547449   2.429331   2.350582   3.271946   0.000000
     6  F    2.333678   2.524710   3.437327   4.189515   1.416861
     7  F    2.339234   3.461933   2.556976   3.550704   1.402998
     8  F    2.295673   3.068879   2.872443   3.736287   1.434727
     9  O    5.583149   4.450919   6.164570   5.711672   6.622052
    10  H    4.989803   3.762925   5.679240   5.283792   6.003838
    11  H    5.482766   4.430862   6.120817   5.791070   6.367607
    12  O    4.032792   2.727649   4.875556   4.618682   4.968228
    13  H    3.026157   1.719668   3.953469   3.836122   3.927384
    14  H    4.568816   3.299558   5.506460   5.344407   5.307907
    15  O    4.740307   4.606065   4.275361   3.493635   6.083269
    16  H    5.622855   5.548469   5.034293   4.211803   6.967353
    17  H    4.964081   4.549228   4.716702   3.910824   6.350513
    18  O    3.107948   3.249062   2.396975   1.366249   4.589353
    19  H    3.291558   3.070743   2.899108   1.926581   4.829998
    20  H    3.539847   3.609346   2.875440   1.929665   4.989743
    21  O    4.255574   3.494009   4.294586   3.471252   5.735206
    22  H    3.980837   3.005383   4.296170   3.649502   5.349904
    23  H    4.725827   3.914210   4.760418   3.904696   6.210899
    24  O    5.637803   4.835092   5.681176   4.874795   7.039261
    25  H    6.608387   5.789439   6.617249   5.768306   8.024444
    26  H    5.561607   4.614540   5.813193   5.132023   6.852757
                    6          7          8          9         10
     6  F    0.000000
     7  F    2.380198   0.000000
     8  F    2.402753   2.395465   0.000000
     9  O    6.447343   7.835724   6.597012   0.000000
    10  H    5.702176   7.196371   6.159851   1.018213   0.000000
    11  H    6.217318   7.653154   6.155505   0.990764   1.594586
    12  O    4.463260   6.052246   5.489661   2.762460   1.757179
    13  H    3.496942   5.028088   4.481386   3.302744   2.403021
    14  H    4.555422   6.349341   5.955217   3.491490   2.480406
    15  O    6.870063   6.744069   5.876710   4.655125   4.882035
    16  H    7.807773   7.533188   6.751795   5.381018   5.685684
    17  H    6.944434   7.143700   6.214459   3.775539   4.079633
    18  O    5.376345   4.892976   4.996138   5.450908   5.138490
    19  H    5.379589   5.254720   5.362694   4.891980   4.505508
    20  H    5.823868   5.431675   5.134233   5.133781   5.000860
    21  O    5.889369   6.367560   6.339079   3.963159   3.495547
    22  H    5.294678   6.095466   6.013345   3.576163   2.905561
    23  H    6.406210   6.963766   6.610651   3.327435   3.104092
    24  O    7.302656   7.956790   7.086189   2.653934   3.027700
    25  H    8.260444   8.921814   8.083868   3.161788   3.641339
    26  H    6.967576   7.898957   6.856027   1.667441   2.174920
                   11         12         13         14         15
    11  H    0.000000
    12  O    3.143746   0.000000
    13  H    3.463882   1.043046   0.000000
    14  H    3.859654   1.006705   1.654346   0.000000
    15  O    4.743694   5.402288   5.110879   6.396035   0.000000
    16  H    5.519862   6.275592   6.040484   7.264054   0.990505
    17  H    3.981033   4.804012   4.694375   5.799971   1.037171
    18  O    5.703150   4.720779   4.187725   5.528408   2.731846
    19  H    5.279200   4.030909   3.646370   4.814033   2.999364
    20  H    5.322625   4.917873   4.445161   5.820779   1.769035
    21  O    4.620284   3.093777   3.178072   3.803185   3.799751
    22  H    4.215133   2.187135   2.350786   2.840869   4.350699
    23  H    4.022624   3.256852   3.468912   4.083587   3.275117
    24  O    3.242162   4.041390   4.328292   4.953288   2.816187
    25  H    3.834481   4.755788   5.172436   5.592606   3.487796
    26  H    2.292985   3.477523   3.863098   4.366494   3.397997
                   16         17         18         19         20
    16  H    0.000000
    17  H    1.617708   0.000000
    18  O    3.294116   3.094727   0.000000
    19  H    3.598934   3.035476   0.965334   0.000000
    20  H    2.359807   2.274131   0.979628   1.543430   0.000000
    21  O    4.379966   3.323573   2.706837   1.755977   2.990963
    22  H    5.054282   3.824452   3.225298   2.316146   3.557920
    23  H    3.814455   2.589175   3.033226   2.222545   2.978894
    24  O    3.238362   1.794930   4.037108   3.534040   3.529991
    25  H    3.673946   2.498270   4.817176   4.285382   4.309697
    26  H    3.970758   2.398661   4.519539   3.984730   4.067888
                   21         22         23         24         25
    21  O    0.000000
    22  H    0.970764   0.000000
    23  H    1.031181   1.587984   0.000000
    24  O    2.838715   3.183418   1.821989   0.000000
    25  H    3.428025   3.835083   2.408322   0.998132   0.000000
    26  H    3.152516   3.194485   2.235429   0.997495   1.608139
                   26
    26  H    0.000000
 Stoichiometry    C2H13F3O8
 Framework group  C1[X(C2H13F3O8)]
 Deg. of freedom    72
 Full point group                 C1      NOp   1
 Largest Abelian subgroup         C1      NOp   1
 Largest concise Abelian subgroup C1      NOp   1
                         Standard orientation:                         
 ---------------------------------------------------------------------
 Center     Atomic      Atomic             Coordinates (Angstroms)
 Number     Number       Type             X           Y           Z
 ---------------------------------------------------------------------
      1          6           0        1.653251   -0.241507   -0.141917
      2          8           0        0.735392    0.684241   -0.265171
      3          8           0        1.552680   -1.469742   -0.283925
      4          1           0        0.592908   -1.736728   -0.554317
      5          6           0        3.060234    0.242078    0.283693
      6          9           0        3.081319    1.603878   -0.106887
      7          9           0        3.950606   -0.591037   -0.410252
      8          9           0        2.997615    0.022448    1.700127
      9          8           0       -3.218132    2.162428    1.147374
     10          1           0       -2.539063    2.403812    0.428098
     11          1           0       -2.729997    2.256758    2.004367
     12          8           0       -1.243444    2.496431   -0.755317
     13          1           0       -0.371499    1.976001   -0.516971
     14          1           0       -0.975548    3.322813   -1.264022
     15          8           0       -2.333016   -2.406969    1.233204
     16          1           0       -2.913979   -3.208908    1.255022
     17          1           0       -2.966178   -1.603708    1.061156
     18          8           0       -0.649016   -2.184339   -0.906320
     19          1           0       -1.139203   -1.487477   -1.360158
     20          1           0       -1.169645   -2.376911   -0.099143
     21          8           0       -2.236277   -0.214065   -1.868396
     22          1           0       -1.847883    0.673062   -1.801040
     23          1           0       -2.965929   -0.240717   -1.140225
     24          8           0       -3.959650   -0.269610    0.386643
     25          1           0       -4.944105   -0.323136    0.230920
     26          1           0       -3.764942    0.637099    0.754019
 ---------------------------------------------------------------------
 Rotational constants (GHZ):           0.7227624           0.2905493           0.2488582
 Standard basis: 6-31++G(d,p) (6D, 7F)
 There are   325 symmetry adapted cartesian basis functions of A   symmetry.
 There are   325 symmetry adapted basis functions of A   symmetry.
   325 basis functions,   520 primitive gaussians,   325 cartesian basis functions
    58 alpha electrons       58 beta electrons
       nuclear repulsion energy       966.9462322279 Hartrees.
 NAtoms=   26 NActive=   26 NUniq=   26 SFac= 1.00D+00 NAtFMM=   60 NAOKFM=F Big=F
 Integral buffers will be    131072 words long.
 Raffenetti 2 integral format.
 Two-electron integral symmetry is turned on.
 Nuclear repulsion after empirical dispersion term =      966.9334646536 Hartrees.
 One-electron integrals computed using PRISM.
 NBasis=   325 RedAO= T EigKep=  3.87D-05  NBF=   325
 NBsUse=   325 1.00D-06 EigRej= -1.00D+00 NBFU=   325
 Initial guess from the checkpoint file:  "/local_scratch/slurm.5787747/Gau-1479373.chk"
 B after Tr=     0.000000    0.000000    0.000000
         Rot=    0.999842    0.010138    0.012034   -0.008326 Ang=   2.04 deg.
 ExpMin= 3.60D-02 ExpMax= 7.00D+03 ExpMxC= 1.05D+03 IAcc=3 IRadAn=         5 AccDes= 0.00D+00
 Harris functional with IExCor= 4639 and IRadAn=       5 diagonalized for initial guess.
 HarFok:  IExCor= 4639 AccDes= 0.00D+00 IRadAn=         5 IDoV= 1 UseB2=F ITyADJ=14
 ICtDFT=  3500011 ScaDFX=  1.000000  1.000000  1.000000  1.000000
 FoFCou: FMM=F IPFlag=           0 FMFlag=      100000 FMFlg1=           0
         NFxFlg=           0 DoJE=T BraDBF=F KetDBF=T FulRan=T
         wScrn=  0.000000 ICntrl=       500 IOpCl=  0 I1Cent=   200000004 NGrid=           0
         NMat0=    1 NMatS0=      1 NMatT0=    0 NMatD0=    1 NMtDS0=    0 NMtDT0=    0
 Petite list used in FoFCou.
 Requested convergence on RMS density matrix=1.00D-10 within 128 cycles.
 Requested convergence on MAX density matrix=1.00D-08.
 Requested convergence on             energy=1.00D-08.
 No special actions if energy rises.
 SCF Done:  E(RwB97XD) =  -985.180812598     A.U. after   17 cycles
            NFock= 17  Conv=0.86D-10     -V/T= 2.0094
 Calling FoFJK, ICntrl=      2127 FMM=F ISym2X=0 I1Cent= 0 IOpClX= 0 NMat=1 NMatS=1 NMatT=0.
 ***** Axes restored to original set *****
 -------------------------------------------------------------------
 Center     Atomic                   Forces (Hartrees/Bohr)
 Number     Number              X              Y              Z
 -------------------------------------------------------------------
      1        6           0.027114813    0.082157971    0.090606908
      2        8          -0.040883553   -0.054129064   -0.066775976
      3        8          -0.009044535   -0.018302155   -0.020118604
      4        1           0.023870355   -0.009055145   -0.001967235
      5        6           0.050249089   -0.007773400    0.010503581
      6        9          -0.020117092   -0.022277514   -0.068381664
      7        9          -0.003325545    0.065986757    0.008232184
      8        9          -0.035219342   -0.033999345    0.048813493
      9        8          -0.033265599    0.001663681   -0.000201375
     10        1           0.016341460    0.013664633   -0.016332878
     11        1           0.014968955   -0.017134930    0.016662797
     12        8          -0.046380241   -0.010061906    0.006461980
     13        1           0.032024622    0.012728625    0.029204698
     14        1           0.016091606   -0.005195339   -0.038782464
     15        8           0.038084710    0.011265651    0.019821633
     16        1          -0.020658866    0.012362563    0.014994091
     17        1          -0.016100243   -0.023772400   -0.034110489
     18        8          -0.003670251   -0.004981904   -0.015884783
     19        1           0.008148749    0.003788643    0.017850782
     20        1           0.003264153    0.000717935   -0.000550564
     21        8           0.027692810    0.028203464   -0.015430490
     22        1           0.002526529   -0.000103138   -0.002691170
     23        1          -0.030341816   -0.026548321    0.018682673
     24        8           0.031471459    0.002727294    0.007830408
     25        1          -0.034138369    0.000069332   -0.007389070
     26        1           0.001296142   -0.002001990   -0.001048467
 -------------------------------------------------------------------
 Cartesian Forces:  Max     0.090606908 RMS     0.028645914

 GradGradGradGradGradGradGradGradGradGradGradGradGradGradGradGradGradGrad
 Berny optimization.
 Using GEDIIS/GDIIS optimizer.
 FormGI is forming the generalized inverse of G from B-inverse, IUseBI=4.
 Internal  Forces:  Max     0.095207821 RMS     0.021059513
 Search for a local minimum.
 Step number   5 out of a maximum of  156
 All quantities printed in internal units (Hartrees-Bohrs-Radians)
 Mixed Optimization -- RFO/linear search
 Update second derivatives using D2CorX and points    5    4
 ITU=  0 -1  0  1  0
 Use linear search instead of GDIIS.
     Eigenvalues ---   -0.00005   0.00002   0.00048   0.00078   0.00108
     Eigenvalues ---    0.00127   0.00215   0.00382   0.00500   0.00537
     Eigenvalues ---    0.00664   0.00744   0.00856   0.00908   0.01102
     Eigenvalues ---    0.01180   0.01217   0.01432   0.01461   0.01616
     Eigenvalues ---    0.01772   0.01827   0.01904   0.01978   0.02153
     Eigenvalues ---    0.02240   0.02411   0.02539   0.02621   0.02917
     Eigenvalues ---    0.03015   0.03179   0.03279   0.03308   0.03652
     Eigenvalues ---    0.03880   0.04465   0.05183   0.06015   0.06276
     Eigenvalues ---    0.06656   0.07025   0.07462   0.08392   0.09268
     Eigenvalues ---    0.12117   0.13768   0.19273   0.20722   0.22471
     Eigenvalues ---    0.24136   0.25225   0.27631   0.28097   0.38755
     Eigenvalues ---    0.39779   0.40604   0.40963   0.43253   0.44767
     Eigenvalues ---    0.45794   0.49889   0.51064   0.52932   0.54905
     Eigenvalues ---    0.56212   0.58083   0.58565   0.58732   0.59479
     Eigenvalues ---    0.60874   0.89089
 RFO step:  Lambda=-1.14036949D-02 EMin=-5.21094649D-05
 Quartic linear search produced a step of -0.92158.
 Maximum step size (   0.252) exceeded in Quadratic search.
    -- Step size scaled by   0.907
 Iteration  1 RMS(Cart)=  0.12296849 RMS(Int)=  0.00822118
 Iteration  2 RMS(Cart)=  0.00984508 RMS(Int)=  0.00153600
 Iteration  3 RMS(Cart)=  0.00012779 RMS(Int)=  0.00153339
 Iteration  4 RMS(Cart)=  0.00000090 RMS(Int)=  0.00153339
 Variable       Old X    -DE/DX   Delta X   Delta X   Delta X     New X
                                 (Linear)    (Quad)   (Total)
    R1        2.47451  -0.09521  -0.15446  -0.01444  -0.16912   2.30539
    R2        2.34421   0.04050   0.06943   0.01156   0.08095   2.42516
    R3        2.92426   0.00869   0.00706   0.00199   0.00904   2.93329
    R4        3.24970  -0.00078  -0.06669   0.04310  -0.02412   3.22558
    R5        1.95068   0.03070   0.12550  -0.01860   0.10729   2.05798
    R6        2.58184   0.00596  -0.04086   0.04631   0.00583   2.58767
    R7        2.67748  -0.06499  -0.13498  -0.01286  -0.14784   2.52964
    R8        2.65128  -0.05714  -0.11414  -0.01078  -0.12491   2.52637
    R9        2.71124  -0.06064  -0.15238  -0.01425  -0.16665   2.54460
   R10        1.92414  -0.02750  -0.06260  -0.00930  -0.07189   1.85225
   R11        1.87227  -0.02820  -0.05116  -0.00596  -0.05712   1.81515
   R12        3.15101  -0.00202  -0.01183   0.02602   0.01412   3.16513
   R13        3.32059  -0.00036   0.01937  -0.00406   0.01534   3.33592
   R14        1.97107  -0.04513  -0.10814  -0.01398  -0.12258   1.84849
   R15        1.90240  -0.04226  -0.07950  -0.00885  -0.08834   1.81406
   R16        1.87178  -0.02834  -0.05188  -0.00613  -0.05802   1.81377
   R17        1.95997  -0.04426  -0.09983  -0.01332  -0.11382   1.84615
   R18        3.34299  -0.00124  -0.03856   0.01021  -0.02910   3.31389
   R19        3.39193   0.00024  -0.01897   0.01522  -0.00429   3.38763
   R20        1.82422   0.01634   0.04034   0.00105   0.04228   1.86649
   R21        1.85123   0.00097   0.00864  -0.00194   0.00606   1.85729
   R22        3.31832  -0.00338  -0.01000  -0.01358  -0.02259   3.29573
   R23        1.83448  -0.00306  -0.00500  -0.00026  -0.00526   1.82922
   R24        1.94865  -0.04511  -0.09891  -0.00898  -0.10724   1.84141
   R25        3.44306  -0.00030  -0.02286   0.02989   0.00769   3.45075
   R26        1.88620  -0.03491  -0.06484  -0.00698  -0.07182   1.81438
   R27        1.88499  -0.00491  -0.01136  -0.00019  -0.01167   1.87332
    A1        2.25542  -0.01391  -0.03332   0.01535  -0.01730   2.23812
    A2        2.02893   0.01131   0.05580  -0.00057   0.05483   2.08376
    A3        1.99832   0.00258  -0.02226  -0.01489  -0.03742   1.96089
    A4        1.94062   0.00439  -0.00562   0.03551   0.03219   1.97281
    A5        1.81118   0.06573   0.11629   0.01359   0.12826   1.93944
    A6        1.82906   0.05768   0.11896   0.01617   0.13335   1.96241
    A7        1.75586   0.05845   0.14240   0.01861   0.15905   1.91492
    A8        2.00969  -0.04677  -0.11438  -0.01211  -0.12787   1.88182
    A9        2.00417  -0.04282  -0.11144  -0.01182  -0.12496   1.87920
   A10        2.00988  -0.04303  -0.11333  -0.01132  -0.12664   1.88324
   A11        1.83369  -0.00195  -0.00071   0.01415   0.01233   1.84603
   A12        1.84307   0.00050  -0.02878   0.04848   0.02268   1.86575
   A13        2.04060   0.00267   0.04003  -0.05233  -0.01518   2.02542
   A14        2.02215   0.00465   0.00217  -0.03019  -0.02710   1.99505
   A15        2.18928  -0.00114  -0.04284  -0.00776  -0.05397   2.13531
   A16        1.87820  -0.00531  -0.01336   0.00826  -0.00658   1.87163
   A17        2.81250   0.01396   0.05675  -0.00431   0.05373   2.86623
   A18        1.84692   0.00006  -0.00213   0.01360   0.01057   1.85749
   A19        1.99991   0.00009   0.02192   0.00223   0.02314   2.02305
   A20        1.83731   0.00102  -0.00834   0.02471   0.01603   1.85334
   A21        1.92432  -0.00126   0.03169  -0.01707   0.01468   1.93900
   A22        1.91262   0.00212  -0.01163   0.04175   0.03079   1.94342
   A23        1.83321  -0.00353  -0.01303  -0.01051  -0.02362   1.80959
   A24        1.97432  -0.00073   0.07898  -0.03175   0.04806   2.02238
   A25        1.79153  -0.00181  -0.01688   0.02929   0.01418   1.80571
   A26        1.83146   0.00008  -0.01691   0.00918  -0.00944   1.82202
   A27        1.59563   0.00675   0.02897  -0.03094  -0.00360   1.59203
   A28        2.17083  -0.00239  -0.02032   0.02313   0.00428   2.17512
   A29        2.01437  -0.00114   0.01466  -0.01561  -0.00189   2.01248
   A30        1.99110  -0.00168   0.00499   0.00901   0.01306   2.00416
   A31        1.75968  -0.00545  -0.04823   0.01953  -0.02775   1.73194
   A32        1.87416   0.00307   0.01277  -0.00558   0.00733   1.88149
   A33        3.22673   0.00648  -0.07587   0.00559  -0.06527   3.16146
   A34        3.20496  -0.00742  -0.02350   0.00214  -0.01873   3.18623
   A35        2.94607   0.00042  -0.00431   0.03363   0.03502   2.98109
   A36        3.04260  -0.00211   0.01643  -0.05508  -0.03791   3.00469
   A37        3.17477  -0.00436   0.06454  -0.02325   0.04246   3.21722
   A38        3.18639  -0.00366  -0.02764   0.02093  -0.00585   3.18055
   A39        3.03985  -0.00181  -0.03783  -0.01759  -0.05445   2.98539
   A40        2.99143  -0.00360  -0.04333   0.01085  -0.03109   2.96034
   A41        3.16865  -0.00192   0.15103  -0.10502   0.05095   3.21960
   A42        3.17831  -0.00412  -0.00899  -0.03051  -0.03961   3.13870
   A43        3.18685   0.00193   0.03244  -0.08414  -0.05267   3.13418
   A44        2.93733   0.00541  -0.03623   0.07940   0.04373   2.98106
   A45        3.36894   0.00542   0.01348   0.00808   0.02119   3.39013
   A46        3.37623   0.00362  -0.02185   0.01408  -0.00914   3.36709
   A47        3.33305  -0.00358  -0.00970   0.00074  -0.01034   3.32271
   A48        3.25478   0.00505   0.06032  -0.08726  -0.02946   3.22532
    D1       -0.11199   0.00094   0.04337  -0.09639  -0.04728  -0.15927
    D2        3.01489  -0.00012  -0.03056  -0.02846  -0.06000   2.95489
    D3        0.02233  -0.00036  -0.01208  -0.00652  -0.01777   0.00456
    D4        3.12755  -0.00105  -0.00230  -0.01046  -0.01258   3.11496
    D5       -0.40591   0.00065  -0.00002  -0.00006  -0.00066  -0.40657
    D6       -2.52038  -0.00242   0.00264   0.00016   0.00262  -2.51776
    D7        1.67212  -0.00042  -0.00099  -0.00100  -0.00255   1.66957
    D8        2.76710   0.00178  -0.00718   0.00294  -0.00396   2.76314
    D9        0.65263  -0.00129  -0.00451   0.00315  -0.00068   0.65195
   D10       -1.43806   0.00071  -0.00815   0.00199  -0.00585  -1.44390
   D11        0.44185  -0.00285  -0.03037   0.03334   0.00193   0.44378
   D12       -1.58292   0.00259  -0.01955   0.02804   0.00598  -1.57694
   D13        0.76327  -0.00414  -0.09296  -0.00444  -0.09584   0.66743
   D14       -1.67758   0.00080  -0.00727   0.02219   0.01579  -1.66179
   D15       -1.35165  -0.00634  -0.12210   0.01532  -0.10594  -1.45759
   D16        2.49068  -0.00140  -0.03641   0.04195   0.00569   2.49637
   D17        1.55766  -0.00204  -0.06685   0.01023  -0.05319   1.50447
   D18       -0.07448  -0.00515  -0.05575   0.01987  -0.03447  -0.10895
   D19       -2.13400   0.00000  -0.02509  -0.02033  -0.04466  -2.17866
   D20       -0.43696  -0.00045  -0.05103  -0.02110  -0.07057  -0.50753
   D21       -2.06910  -0.00356  -0.03993  -0.01146  -0.05185  -2.12095
   D22        2.15456   0.00159  -0.00927  -0.05165  -0.06204   2.09252
   D23        1.30502   0.00221   0.06628   0.00425   0.07281   1.37783
   D24       -2.42845  -0.00085  -0.01709  -0.03683  -0.05078  -2.47923
   D25       -2.42161  -0.00260   0.05736   0.03460   0.09284  -2.32876
   D26        1.85123   0.00092   0.02800   0.04726   0.07486   1.92609
   D27        1.87683  -0.00326   0.04776   0.00463   0.05345   1.93028
   D28       -0.13352   0.00026   0.01840   0.01729   0.03547  -0.09805
   D29       -1.96234  -0.00246  -0.01232  -0.00731  -0.01931  -1.98165
   D30        0.09066   0.00158   0.00526   0.00001   0.00521   0.09587
   D31        2.56339  -0.00047   0.02731  -0.01340   0.01300   2.57638
   D32        0.10892  -0.00111   0.00022   0.02738   0.02901   0.13793
   D33        2.16193   0.00292   0.01780   0.03470   0.05352   2.21545
   D34       -1.64854   0.00087   0.03985   0.02129   0.06131  -1.58723
   D35       -0.11269  -0.00096  -0.00199  -0.01679  -0.01841  -0.13110
   D36       -2.04123   0.00160   0.00100  -0.02926  -0.02955  -2.07078
   D37        1.89009  -0.00273  -0.00741   0.01434   0.00827   1.89835
   D38       -0.03845  -0.00017  -0.00442   0.00187  -0.00287  -0.04133
   D39       -0.01386  -0.00100  -0.01458  -0.04048  -0.05448  -0.06834
   D40       -2.26593  -0.00260  -0.01895  -0.05255  -0.07066  -2.33659
   D41        2.00253  -0.00101   0.00188  -0.06049  -0.05750   1.94502
   D42       -2.03317   0.00029  -0.08729  -0.01596  -0.10306  -2.13623
   D43        1.99795  -0.00130  -0.09165  -0.02804  -0.11925   1.87870
   D44       -0.01678   0.00029  -0.07083  -0.03597  -0.10609  -0.12287
         Item               Value     Threshold  Converged?
 Maximum Force            0.095208     0.000015     NO 
 RMS     Force            0.021060     0.000010     NO 
 Maximum Displacement     0.548113     0.000060     NO 
 RMS     Displacement     0.119902     0.000040     NO 
 Predicted change in Energy=-1.328616D-03
 GradGradGradGradGradGradGradGradGradGradGradGradGradGradGradGradGradGrad

                          Input orientation:                          
 ---------------------------------------------------------------------
 Center     Atomic      Atomic             Coordinates (Angstroms)
 Number     Number       Type             X           Y           Z
 ---------------------------------------------------------------------
      1          6           0       -1.545093   -0.512404   -0.155802
      2          8           0       -0.901195    0.121060    0.664208
      3          8           0       -1.131534   -1.426521   -0.955999
      4          1           0       -0.067228   -1.633153   -0.853276
      5          6           0       -3.055004   -0.204106   -0.341664
      6          9           0       -3.568763    0.368762    0.753688
      7          9           0       -3.771509   -1.301981   -0.603547
      8          9           0       -3.220841    0.652738   -1.367086
      9          8           0        2.597882    2.733430    1.288338
     10          1           0        1.915269    2.245232    1.794730
     11          1           0        2.116371    3.301333    0.681491
     12          8           0        0.710496    1.168268    2.505319
     13          1           0        0.002171    0.893972    1.888980
     14          1           0        0.296417    1.348569    3.352401
     15          8           0        2.921604   -0.260288   -2.082868
     16          1           0        3.613286   -0.643956   -2.626557
     17          1           0        3.371341    0.200034   -1.347846
     18          8           0        1.260450   -1.949965   -0.743830
     19          1           0        1.604296   -1.734511    0.156677
     20          1           0        1.810763   -1.396676   -1.341318
     21          8           0        2.466175   -1.093776    1.530811
     22          1           0        1.957923   -0.512686    2.114766
     23          1           0        3.133082   -0.508805    1.127619
     24          8           0        4.039570    0.783674    0.209864
     25          1           0        4.975885    0.841763    0.414270
     26          1           0        3.596724    1.586550    0.586684
 ---------------------------------------------------------------------
                    Distance matrix (angstroms):
                    1          2          3          4          5
     1  C    0.000000
     2  O    1.219958   0.000000
     3  O    1.283338   2.252363   0.000000
     4  H    1.981573   2.464858   1.089034   0.000000
     5  C    1.552232   2.399251   2.360391   3.351227   0.000000
     6  F    2.387230   2.680538   3.476515   4.341744   1.338627
     7  F    2.404338   3.445426   2.666309   3.727431   1.336897
     8  F    2.373373   3.128833   2.976158   3.928686   1.346542
     9  O    5.457583   4.411071   6.020862   5.545842   6.575799
    10  H    4.835622   3.704410   5.507385   5.097461   5.938607
    11  H    5.352753   4.384077   5.965137   5.610059   6.330724
    12  O    3.872196   2.661556   4.701780   4.442182   4.916067
    13  H    2.924560   1.706906   3.842379   3.729765   3.940541
    14  H    4.377427   3.188641   5.320008   5.168233   5.223881
    15  O    4.871193   4.722885   4.365531   3.511378   6.225335
    16  H    5.721084   5.638699   5.090823   4.203477   7.062598
    17  H    5.108801   4.723257   4.803655   3.927968   6.517180
    18  O    3.206778   3.308235   2.457762   1.369334   4.672569
    19  H    3.392615   3.158832   2.969456   1.955575   4.929458
    20  H    3.667309   3.698699   2.967570   1.954727   5.108544
    21  O    4.390094   3.683206   4.386166   3.520360   5.897550
    22  H    4.174517   3.268073   4.450779   3.763769   5.590948
    23  H    4.851031   4.109364   4.834317   3.928116   6.367420
    24  O    5.744736   5.005661   5.743215   4.882327   7.184210
    25  H    6.684452   5.926378   6.657576   5.758896   8.133908
    26  H    5.603139   4.731272   5.815057   5.085717   6.950810
                    6          7          8          9         10
     6  F    0.000000
     7  F    2.162077   0.000000
     8  F    2.167804   2.169598   0.000000
     9  O    6.626085   7.773861   6.725927   0.000000
    10  H    5.888931   7.118561   6.238008   0.980168   0.000000
    11  H    6.397337   7.583466   6.300599   0.960536   1.547608
    12  O    4.692492   5.987951   5.542265   2.737334   1.765295
    13  H    3.783689   5.027481   4.587806   3.237605   2.344084
    14  H    4.759511   6.262824   5.926959   3.387467   2.418890
    15  O    7.111021   6.933346   6.251047   4.520196   4.725051
    16  H    8.002092   7.685100   7.069157   5.269173   5.547833
    17  H    7.253271   7.336916   6.607736   3.737084   4.022283
    18  O    5.562405   5.075448   5.219624   5.277558   4.946994
    19  H    5.616113   5.446495   5.594887   4.714909   4.314890
    20  H    6.036980   5.631611   5.433029   4.959074   4.807204
    21  O    6.258068   6.596025   6.617422   3.837140   3.394426
    22  H    5.759665   6.390509   6.348315   3.410248   2.776752
    23  H    6.769392   7.162364   6.924238   3.290039   3.084287
    24  O    7.639020   8.125550   7.430847   2.653888   3.026650
    25  H    8.564458   9.063581   8.390190   3.161851   3.639061
    26  H    7.270151   8.003194   7.153210   1.674914   2.172677
                   11         12         13         14         15
    11  H    0.000000
    12  O    3.138916   0.000000
    13  H    3.423924   0.978180   0.000000
    14  H    3.776146   0.959957   1.560398   0.000000
    15  O    4.579872   5.289729   5.062705   6.246774   0.000000
    16  H    5.361832   6.168184   5.982929   7.121778   0.959804
    17  H    3.912954   4.781679   4.723335   5.732941   0.976943
    18  O    5.508200   4.536827   4.074669   5.346849   2.721666
    19  H    5.088946   3.839417   3.532223   4.629102   2.987339
    20  H    5.124104   4.752488   4.353492   5.644521   1.753637
    21  O    4.490065   3.024718   3.186023   3.740467   3.736415
    22  H    4.077513   2.129369   2.419634   2.785070   4.314222
    23  H    3.968612   3.252623   3.514264   4.055387   3.227028
    24  O    3.203082   4.061990   4.374035   4.919944   2.756143
    25  H    3.781232   4.761579   5.187998   5.548594   3.416180
    26  H    2.267358   3.490907   3.885414   4.312523   3.315585
                   16         17         18         19         20
    16  H    0.000000
    17  H    1.551116   0.000000
    18  O    3.284229   3.072977   0.000000
    19  H    3.601630   3.021341   0.987706   0.000000
    20  H    2.338272   2.232695   0.982836   1.549435   0.000000
    21  O    4.336117   3.283281   2.713084   1.744025   2.961493
    22  H    5.023704   3.807282   3.274723   2.334956   3.570379
    23  H    3.787176   2.585952   3.014302   2.186840   2.938110
    24  O    3.203924   1.792659   4.013206   3.503519   3.482480
    25  H    3.648379   2.468083   4.789510   4.251018   4.255666
    26  H    3.911566   2.390739   4.442452   3.896681   3.975737
                   21         22         23         24         25
    21  O    0.000000
    22  H    0.967982   0.000000
    23  H    0.974433   1.534755   0.000000
    24  O    2.783036   3.105230   1.826061   0.000000
    25  H    3.360300   3.719451   2.393496   0.960126   0.000000
    26  H    3.058376   3.070422   2.213162   0.991321   1.576871
                   26
    26  H    0.000000
 Stoichiometry    C2H13F3O8
 Framework group  C1[X(C2H13F3O8)]
 Deg. of freedom    72
 Full point group                 C1      NOp   1
 Largest Abelian subgroup         C1      NOp   1
 Largest concise Abelian subgroup C1      NOp   1
                         Standard orientation:                         
 ---------------------------------------------------------------------
 Center     Atomic      Atomic             Coordinates (Angstroms)
 Number     Number       Type             X           Y           Z
 ---------------------------------------------------------------------
      1          6           0        1.631304   -0.215877   -0.155148
      2          8           0        0.805710    0.676008   -0.261138
      3          8           0        1.457000   -1.479912   -0.292227
      4          1           0        0.429371   -1.744235   -0.537392
      5          6           0        3.091975    0.140122    0.231024
      6          9           0        3.377365    1.410334   -0.080481
      7          9           0        3.986732   -0.642198   -0.381085
      8          9           0        3.258128   -0.002115    1.559684
      9          8           0       -3.084709    2.198439    1.154628
     10          1           0       -2.406868    2.370304    0.467807
     11          1           0       -2.618849    2.227224    1.994136
     12          8           0       -1.156608    2.398192   -0.778122
     13          1           0       -0.345041    1.904240   -0.545299
     14          1           0       -0.881425    3.209353   -1.211493
     15          8           0       -2.550570   -2.289310    1.238171
     16          1           0       -3.106512   -3.068394    1.310135
     17          1           0       -3.149955   -1.537050    1.067112
     18          8           0       -0.841688   -2.126679   -0.873876
     19          1           0       -1.322244   -1.397067   -1.334633
     20          1           0       -1.387764   -2.296232   -0.074490
     21          8           0       -2.431692   -0.140574   -1.816269
     22          1           0       -2.089383    0.763909   -1.774748
     23          1           0       -3.120937   -0.170558   -1.128110
     24          8           0       -4.083844   -0.148898    0.423288
     25          1           0       -5.036769   -0.139735    0.306275
     26          1           0       -3.812110    0.740439    0.766738
 ---------------------------------------------------------------------
 Rotational constants (GHZ):           0.7717143           0.2749099           0.2395707
 Standard basis: 6-31++G(d,p) (6D, 7F)
 There are   325 symmetry adapted cartesian basis functions of A   symmetry.
 There are   325 symmetry adapted basis functions of A   symmetry.
   325 basis functions,   520 primitive gaussians,   325 cartesian basis functions
    58 alpha electrons       58 beta electrons
       nuclear repulsion energy       971.5357717812 Hartrees.
 NAtoms=   26 NActive=   26 NUniq=   26 SFac= 1.00D+00 NAtFMM=   60 NAOKFM=F Big=F
 Integral buffers will be    131072 words long.
 Raffenetti 2 integral format.
 Two-electron integral symmetry is turned on.
 Nuclear repulsion after empirical dispersion term =      971.5230599262 Hartrees.
 One-electron integrals computed using PRISM.
 NBasis=   325 RedAO= T EigKep=  4.60D-05  NBF=   325
 NBsUse=   325 1.00D-06 EigRej= -1.00D+00 NBFU=   325
 Lowest energy guess from the checkpoint file:  "/local_scratch/slurm.5787747/Gau-1479373.chk"
 B after Tr=     0.000000    0.000000    0.000000
         Rot=    0.999857    0.013020    0.004609    0.009765 Ang=   1.94 deg.
 B after Tr=    -0.000000    0.000000   -0.000000
         Rot=    0.999801    0.002598   -0.007090    0.018471 Ang=   2.29 deg.
 Requested convergence on RMS density matrix=1.00D-10 within 128 cycles.
 Requested convergence on MAX density matrix=1.00D-08.
 Requested convergence on             energy=1.00D-08.
 No special actions if energy rises.
 SCF Done:  E(RwB97XD) =  -985.244857299     A.U. after   16 cycles
            NFock= 16  Conv=0.64D-10     -V/T= 2.0083
 Calling FoFJK, ICntrl=      2127 FMM=F ISym2X=0 I1Cent= 0 IOpClX= 0 NMat=1 NMatS=1 NMatT=0.
 ***** Axes restored to original set *****
 -------------------------------------------------------------------
 Center     Atomic                   Forces (Hartrees/Bohr)
 Number     Number              X              Y              Z
 -------------------------------------------------------------------
      1        6          -0.000120746   -0.001779776   -0.001854212
      2        8          -0.001514888    0.000307342   -0.001020846
      3        8           0.003188348    0.000475657    0.001318921
      4        1          -0.003164340   -0.000111438    0.000203751
      5        6          -0.004235802    0.001196649   -0.000114206
      6        9           0.001708354   -0.000318446   -0.000240524
      7        9           0.001631715    0.000048654    0.000184080
      8        9           0.001484064   -0.000650335    0.000556048
      9        8           0.000127257   -0.000817859   -0.000190305
     10        1          -0.001217382    0.000062490    0.000328248
     11        1           0.000428789    0.000776824   -0.000306288
     12        8           0.001322161    0.000082763    0.000881762
     13        1           0.002137985   -0.001868029    0.000248855
     14        1          -0.000003269    0.000221857    0.000280692
     15        8          -0.000071535    0.000372295    0.000470494
     16        1          -0.000036695   -0.000017996   -0.000868391
     17        1           0.000718942   -0.000650409   -0.000901067
     18        8          -0.000895439    0.002907187    0.001042099
     19        1          -0.000445453   -0.001430367   -0.000015067
     20        1          -0.000190699   -0.000879786   -0.000812940
     21        8           0.000208737    0.001930200    0.001423407
     22        1          -0.002540910   -0.000744920   -0.001046695
     23        1          -0.000119909   -0.001439839    0.000471625
     24        8           0.001241755    0.001185107    0.001048991
     25        1           0.000465170    0.000893130   -0.000125659
     26        1          -0.000106211    0.000249043   -0.000962775
 -------------------------------------------------------------------
 Cartesian Forces:  Max     0.004235802 RMS     0.001206522

 GradGradGradGradGradGradGradGradGradGradGradGradGradGradGradGradGradGrad
 Berny optimization.
 Using GEDIIS/GDIIS optimizer.
 FormGI is forming the generalized inverse of G from B-inverse, IUseBI=4.
 Internal  Forces:  Max     0.004850747 RMS     0.001316307
 Search for a local minimum.
 Step number   6 out of a maximum of  156
 All quantities printed in internal units (Hartrees-Bohrs-Radians)
 Mixed Optimization -- RFO/linear search
 Update second derivatives using D2CorX and points    4    6
 DE= -3.88D-03 DEPred=-1.33D-03 R= 2.92D+00
 TightC=F SS=  1.41D+00  RLast= 3.28D-01 DXNew= 4.2426D-01 9.8344D-01
 Trust test= 2.92D+00 RLast= 3.28D-01 DXMaxT set to 4.24D-01
 ITU=  1  0 -1  0  1  0
 Use linear search instead of GDIIS.
     Eigenvalues ---   -0.00005   0.00002   0.00048   0.00078   0.00108
     Eigenvalues ---    0.00127   0.00215   0.00381   0.00501   0.00542
     Eigenvalues ---    0.00662   0.00746   0.00854   0.00907   0.01097
     Eigenvalues ---    0.01178   0.01203   0.01427   0.01442   0.01608
     Eigenvalues ---    0.01759   0.01825   0.01916   0.01986   0.02134
     Eigenvalues ---    0.02238   0.02401   0.02531   0.02638   0.02943
     Eigenvalues ---    0.03016   0.03116   0.03275   0.03299   0.03594
     Eigenvalues ---    0.03883   0.04479   0.05174   0.06048   0.06241
     Eigenvalues ---    0.06655   0.06970   0.07458   0.08277   0.09254
     Eigenvalues ---    0.12303   0.14092   0.19712   0.20806   0.22552
     Eigenvalues ---    0.24647   0.26188   0.27694   0.33925   0.38975
     Eigenvalues ---    0.39836   0.40655   0.40976   0.43231   0.44646
     Eigenvalues ---    0.46855   0.50054   0.51113   0.53004   0.54968
     Eigenvalues ---    0.56236   0.58291   0.58628   0.58757   0.59765
     Eigenvalues ---    0.60887   0.89410
 RFO step:  Lambda=-2.50992380D-03 EMin=-5.23527676D-05
 Quartic linear search produced a step of -0.10877.
 Iteration  1 RMS(Cart)=  0.06512732 RMS(Int)=  0.00998798
 Iteration  2 RMS(Cart)=  0.01573100 RMS(Int)=  0.00131922
 Iteration  3 RMS(Cart)=  0.00104621 RMS(Int)=  0.00121152
 Iteration  4 RMS(Cart)=  0.00001291 RMS(Int)=  0.00121151
 Iteration  5 RMS(Cart)=  0.00000021 RMS(Int)=  0.00121151
 Variable       Old X    -DE/DX   Delta X   Delta X   Delta X     New X
                                 (Linear)    (Quad)   (Total)
    R1        2.30539  -0.00021   0.00016   0.00272   0.00347   2.30885
    R2        2.42516  -0.00247  -0.00061   0.00055   0.00043   2.42559
    R3        2.93329  -0.00057  -0.00015   0.00052   0.00037   2.93366
    R4        3.22558   0.00112  -0.00525   0.07045   0.06577   3.29136
    R5        2.05798  -0.00387   0.00314  -0.05464  -0.05159   2.00638
    R6        2.58767  -0.00088  -0.00546   0.06540   0.05989   2.64756
    R7        2.52964  -0.00099   0.00015  -0.00345  -0.00330   2.52634
    R8        2.52637  -0.00095   0.00012  -0.00066  -0.00055   2.52582
    R9        2.54460  -0.00102   0.00014  -0.00105  -0.00089   2.54370
   R10        1.85225   0.00027   0.00043  -0.00243  -0.00154   1.85070
   R11        1.81515   0.00044   0.00018   0.00008   0.00025   1.81540
   R12        3.16513  -0.00114  -0.00293   0.02288   0.01947   3.18460
   R13        3.33592  -0.00067   0.00062  -0.01063  -0.00951   3.32642
   R14        1.84849   0.00033   0.00057  -0.00319  -0.00209   1.84640
   R15        1.81406   0.00029   0.00023   0.00072   0.00095   1.81500
   R16        1.81377   0.00047   0.00019   0.00049   0.00068   1.81444
   R17        1.84615   0.00062   0.00060  -0.00113   0.00019   1.84635
   R18        3.31389   0.00102  -0.00139   0.03165   0.03058   3.34447
   R19        3.38763   0.00122  -0.00177   0.02669   0.02562   3.41325
   R20        1.86649  -0.00043   0.00016  -0.00470  -0.00556   1.86094
   R21        1.85729   0.00086   0.00036  -0.00191  -0.00138   1.85592
   R22        3.29573   0.00021   0.00128  -0.01811  -0.01801   3.27772
   R23        1.82922   0.00026  -0.00002  -0.00225  -0.00226   1.82696
   R24        1.84141   0.00143  -0.00001   0.00149   0.00056   1.84197
   R25        3.45075   0.00232  -0.00354   0.05875   0.05443   3.50518
   R26        1.81438   0.00048   0.00016   0.00083   0.00099   1.81536
   R27        1.87332  -0.00112  -0.00007   0.00147   0.00087   1.87419
    A1        2.23812  -0.00165  -0.00205   0.01273   0.01149   2.24961
    A2        2.08376  -0.00004   0.00062  -0.00625  -0.00609   2.07768
    A3        1.96089   0.00169   0.00144  -0.00631  -0.00526   1.95564
    A4        1.97281  -0.00262  -0.00416   0.03647   0.03268   2.00549
    A5        1.93944  -0.00174  -0.00023  -0.00451  -0.00474   1.93470
    A6        1.96241  -0.00148  -0.00046  -0.00476  -0.00523   1.95718
    A7        1.91492  -0.00173  -0.00049  -0.00469  -0.00521   1.90971
    A8        1.88182   0.00190   0.00041   0.00557   0.00597   1.88779
    A9        1.87920   0.00166   0.00044   0.00511   0.00555   1.88475
   A10        1.88324   0.00168   0.00040   0.00408   0.00447   1.88770
   A11        1.84603   0.00187  -0.00142   0.01547   0.01292   1.85895
   A12        1.86575  -0.00323  -0.00586  -0.01129  -0.01762   1.84812
   A13        2.02542   0.00084   0.00638   0.02229   0.02993   2.05535
   A14        1.99505  -0.00187   0.00320  -0.03013  -0.02971   1.96534
   A15        2.13531  -0.00002   0.00081   0.02939   0.03076   2.16607
   A16        1.87163   0.00025  -0.00086   0.00037   0.00120   1.87283
   A17        2.86623   0.00436   0.00085   0.12708   0.12759   2.99382
   A18        1.85749   0.00004  -0.00140   0.00747   0.00637   1.86387
   A19        2.02305   0.00013   0.00007   0.00360   0.00297   2.02602
   A20        1.85334   0.00069  -0.00273   0.02298   0.01974   1.87308
   A21        1.93900  -0.00067   0.00214  -0.00407  -0.00234   1.93666
   A22        1.94342   0.00165  -0.00472   0.02704   0.02301   1.96642
   A23        1.80959   0.00049   0.00103   0.00025   0.00060   1.81018
   A24        2.02238  -0.00103   0.00409  -0.09979  -0.09563   1.92675
   A25        1.80571   0.00073  -0.00353   0.03748   0.03321   1.83893
   A26        1.82202   0.00169  -0.00097   0.01516   0.01565   1.83768
   A27        1.59203  -0.00046   0.00381  -0.01124  -0.00676   1.58527
   A28        2.17512   0.00004  -0.00286   0.01672   0.01407   2.18919
   A29        2.01248   0.00058   0.00194  -0.02469  -0.02366   1.98882
   A30        2.00416   0.00140  -0.00083   0.02454   0.02286   2.02703
   A31        1.73194  -0.00049  -0.00267   0.00908   0.00538   1.73732
   A32        1.88149  -0.00090   0.00071  -0.00965  -0.00819   1.87330
   A33        3.16146   0.00069  -0.00186  -0.16119  -0.16149   2.99997
   A34        3.18623  -0.00047  -0.00074   0.00865   0.01000   3.19623
   A35        2.98109  -0.00112  -0.00432  -0.01641  -0.02279   2.95830
   A36        3.00469  -0.00145   0.00606  -0.04649  -0.04158   2.96310
   A37        3.21722  -0.00078   0.00300  -0.08844  -0.08601   3.13122
   A38        3.18055   0.00040  -0.00263   0.01386   0.01150   3.19205
   A39        2.98539   0.00139   0.00146   0.03375   0.03540   3.02079
   A40        2.96034   0.00083  -0.00173   0.02978   0.02500   2.98534
   A41        3.21960   0.00211   0.01228  -0.02004  -0.00629   3.21331
   A42        3.13870  -0.00139   0.00325   0.02798   0.02620   3.16490
   A43        3.13418  -0.00388   0.00956  -0.09007  -0.07656   3.05762
   A44        2.98106   0.00080  -0.00903   0.06170   0.05289   3.03395
   A45        3.39013   0.00105  -0.00071   0.01109   0.00973   3.39986
   A46        3.36709  -0.00016  -0.00158   0.02725   0.02737   3.39447
   A47        3.32271   0.00043  -0.00002   0.03395   0.03340   3.35612
   A48        3.22532   0.00485   0.01032   0.01590   0.02579   3.25110
    D1       -0.15927   0.00167   0.01026   0.16774   0.18090   0.02163
    D2        2.95489   0.00020   0.00292   0.23929   0.24359  -3.08471
    D3        0.00456   0.00011   0.00051  -0.01597  -0.01113  -0.00657
    D4        3.11496  -0.00003   0.00110  -0.00924  -0.00506   3.10990
    D5       -0.40657   0.00008   0.00007   0.00921   0.00869  -0.39788
    D6       -2.51776  -0.00009   0.00003   0.00858   0.00801  -2.50975
    D7        1.66957  -0.00006   0.00016   0.00974   0.00931   1.67888
    D8        2.76314   0.00024  -0.00042   0.00277   0.00294   2.76608
    D9        0.65195   0.00007  -0.00046   0.00213   0.00226   0.65421
   D10       -1.44390   0.00010  -0.00033   0.00330   0.00356  -1.44034
   D11        0.44378  -0.00052  -0.00379  -0.02657  -0.02757   0.41621
   D12       -1.57694  -0.00165  -0.00296  -0.04246  -0.04344  -1.62038
   D13        0.66743  -0.00025  -0.00055   0.00516   0.00315   0.67058
   D14       -1.66179   0.00020  -0.00258  -0.02493  -0.02775  -1.68954
   D15       -1.45759  -0.00066  -0.00289  -0.02729  -0.02965  -1.48724
   D16        2.49637  -0.00022  -0.00492  -0.05738  -0.06055   2.43582
   D17        1.50447  -0.00014  -0.00210   0.05537   0.05189   1.55636
   D18       -0.10895   0.00122  -0.00283   0.06259   0.05780  -0.05115
   D19       -2.17866   0.00159   0.00190   0.03794   0.03902  -2.13964
   D20       -0.50753  -0.00099   0.00165   0.02505   0.02623  -0.48129
   D21       -2.12095   0.00037   0.00093   0.03228   0.03215  -2.08880
   D22        2.09252   0.00074   0.00565   0.00763   0.01337   2.10590
   D23        1.37783   0.00138  -0.00010  -0.03718  -0.03591   1.34191
   D24       -2.47923  -0.00024   0.00351  -0.02322  -0.01877  -2.49800
   D25       -2.32876   0.00068  -0.00333  -0.00950  -0.01376  -2.34252
   D26        1.92609   0.00037  -0.00484  -0.00740  -0.01185   1.91424
   D27        1.93028   0.00021  -0.00018  -0.03153  -0.03250   1.89778
   D28       -0.09805  -0.00010  -0.00169  -0.02943  -0.03060  -0.12865
   D29       -1.98165  -0.00085   0.00065  -0.02364  -0.02378  -2.00542
   D30        0.09587   0.00062   0.00005   0.01570   0.01559   0.11146
   D31        2.57638  -0.00000   0.00181  -0.02884  -0.02691   2.54947
   D32        0.13793  -0.00023  -0.00313   0.01134   0.00811   0.14604
   D33        2.21545   0.00124  -0.00372   0.05068   0.04747   2.26292
   D34       -1.58723   0.00061  -0.00196   0.00614   0.00497  -1.58225
   D35       -0.13110  -0.00047   0.00177   0.00054   0.00124  -0.12986
   D36       -2.07078  -0.00227   0.00333   0.00311   0.00625  -2.06453
   D37        1.89835   0.00106  -0.00177   0.01820   0.01613   1.91449
   D38       -0.04133  -0.00074  -0.00021   0.02077   0.02115  -0.02018
   D39       -0.06834   0.00070   0.00420  -0.00492  -0.00055  -0.06889
   D40       -2.33659   0.00047   0.00545  -0.02015  -0.01507  -2.35166
   D41        1.94502   0.00122   0.00648  -0.03194  -0.02636   1.91867
   D42       -2.13623   0.00101   0.00091   0.08901   0.09032  -2.04591
   D43        1.87870   0.00078   0.00215   0.07378   0.07581   1.95451
   D44       -0.12287   0.00153   0.00318   0.06199   0.06452  -0.05835
         Item               Value     Threshold  Converged?
 Maximum Force            0.004851     0.000015     NO 
 RMS     Force            0.001316     0.000010     NO 
 Maximum Displacement     0.313794     0.000060     NO 
 RMS     Displacement     0.080394     0.000040     NO 
 Predicted change in Energy=-1.607657D-03
 GradGradGradGradGradGradGradGradGradGradGradGradGradGradGradGradGradGrad

                          Input orientation:                          
 ---------------------------------------------------------------------
 Center     Atomic      Atomic             Coordinates (Angstroms)
 Number     Number       Type             X           Y           Z
 ---------------------------------------------------------------------
      1          6           0       -1.571809   -0.502232   -0.108122
      2          8           0       -0.970506    0.096062    0.771229
      3          8           0       -1.127898   -1.376135   -0.936843
      4          1           0       -0.094279   -1.598991   -0.840708
      5          6           0       -3.076152   -0.194087   -0.336214
      6          9           0       -3.627550    0.326281    0.764888
      7          9           0       -3.768741   -1.286658   -0.672558
      8          9           0       -3.203119    0.705366   -1.329574
      9          8           0        2.551022    2.784912    1.205492
     10          1           0        1.883147    2.298797    1.731574
     11          1           0        2.063571    3.340555    0.591865
     12          8           0        0.819166    1.139891    2.521138
     13          1           0        0.110600    0.817617    1.930594
     14          1           0        0.429969    1.270741    3.389404
     15          8           0        2.995153   -0.287586   -2.070326
     16          1           0        3.676211   -0.678891   -2.622550
     17          1           0        3.452675    0.156823   -1.330199
     18          8           0        1.259715   -1.952095   -0.770765
     19          1           0        1.625444   -1.770059    0.125264
     20          1           0        1.823109   -1.411495   -1.366478
     21          8           0        2.405248   -1.095045    1.519801
     22          1           0        1.791870   -0.529234    2.007958
     23          1           0        3.086435   -0.492790    1.168561
     24          8           0        4.049635    0.798498    0.249137
     25          1           0        4.972448    0.895248    0.497937
     26          1           0        3.573174    1.611061    0.559549
 ---------------------------------------------------------------------
                    Distance matrix (angstroms):
                    1          2          3          4          5
     1  C    0.000000
     2  O    1.221793   0.000000
     3  O    1.283566   2.260452   0.000000
     4  H    1.980570   2.497863   1.061733   0.000000
     5  C    1.552426   2.396739   2.356626   3.334642   0.000000
     6  F    2.382153   2.667007   3.470212   4.332277   1.336880
     7  F    2.400088   3.438976   2.655543   3.691545   1.336607
     8  F    2.368841   3.125569   2.965371   3.900505   1.346069
     9  O    5.434026   4.451928   5.953013   5.513906   6.551060
    10  H    4.813208   3.730636   5.449034   5.071449   5.923248
    11  H    5.336008   4.445732   5.896574   5.577427   6.306487
    12  O    3.914887   2.711953   4.698838   4.431463   5.011733
    13  H    2.954465   1.741712   3.816886   3.682673   4.039474
    14  H    4.402640   3.193124   5.305593   5.138486   5.321544
    15  O    4.975284   4.893677   4.412400   3.574399   6.314795
    16  H    5.821965   5.806055   5.138796   4.270614   7.145403
    17  H    5.212798   4.897369   4.846271   3.987902   6.613375
    18  O    3.249420   3.398026   2.461709   1.401026   4.698848
    19  H    3.447358   3.261692   2.977271   1.979851   4.980126
    20  H    3.733053   3.827114   2.982328   1.996989   5.152308
    21  O    4.338034   3.657159   4.312451   3.474708   5.856813
    22  H    3.974024   3.090505   4.232510   3.580061   5.413419
    23  H    4.830036   4.118664   4.793082   3.921452   6.350674
    24  O    5.781018   5.095863   5.739550   4.909963   7.218359
    25  H    6.719193   6.002674   6.665733   5.803870   8.164706
    26  H    5.602021   4.794274   5.767374   5.071032   6.947985
                    6          7          8          9         10
     6  F    0.000000
     7  F    2.165123   0.000000
     8  F    2.170396   2.172501   0.000000
     9  O    6.664365   7.748817   6.622780   0.000000
    10  H    5.932376   7.111904   6.146523   0.979350   0.000000
    11  H    6.442410   7.551538   6.194688   0.960670   1.554590
    12  O    4.849708   6.093992   5.585300   2.726966   1.760264
    13  H    3.946397   5.123833   4.649949   3.217403   2.318497
    14  H    4.923774   6.377224   5.982284   3.400154   2.432493
    15  O    7.230178   6.978694   6.320857   4.513145   4.730791
    16  H    8.113572   7.720050   7.135344   5.283738   5.571365
    17  H    7.385641   7.393577   6.678360   3.761590   4.052891
    18  O    5.606656   5.073246   5.224104   5.292665   4.971967
    19  H    5.691899   5.474252   5.617766   4.771933   4.382035
    20  H    6.105102   5.636124   5.453936   4.975411   4.834025
    21  O    6.243774   6.554487   6.543256   3.895396   3.440291
    22  H    5.625589   6.219265   6.132966   3.493397   2.842970
    23  H    6.775798   7.142366   6.872754   3.321349   3.091576
    24  O    7.708967   8.143980   7.423169   2.665764   3.023606
    25  H    8.622932   9.085106   8.379483   3.151946   3.610484
    26  H    7.317326   7.988654   7.092758   1.685219   2.168598
                   11         12         13         14         15
    11  H    0.000000
    12  O    3.180183   0.000000
    13  H    3.459987   0.977072   0.000000
    14  H    3.844348   0.960459   1.560591   0.000000
    15  O    4.595488   5.277704   5.054649   6.230345   0.000000
    16  H    5.393424   6.158588   5.973629   7.105121   0.960162
    17  H    3.969897   4.768081   4.715812   5.714212   0.977044
    18  O    5.524047   4.537741   4.035977   5.327491   2.733349
    19  H    5.150538   3.854621   3.500004   4.618466   2.982355
    20  H    5.145377   4.757208   4.332702   5.635037   1.769819
    21  O    4.544487   2.917752   3.015367   3.604731   3.726794
    22  H    4.129698   1.998872   2.155612   2.646333   4.258953
    23  H    4.009160   3.104130   3.339679   3.885743   3.246664
    24  O    3.244067   3.964149   4.282950   4.815213   2.769733
    25  H    3.801304   4.626332   5.069132   5.397749   3.450328
    26  H    2.295887   3.413853   3.807721   4.243069   3.294725
                   16         17         18         19         20
    16  H    0.000000
    17  H    1.555172   0.000000
    18  O    3.299941   3.093473   0.000000
    19  H    3.598163   3.028204   0.984765   0.000000
    20  H    2.355507   2.261951   0.982108   1.546911   0.000000
    21  O    4.352885   3.284323   2.700643   1.734494   2.961357
    22  H    5.001474   3.791074   3.166863   2.260947   3.488005
    23  H    3.841223   2.607667   3.037674   2.203266   2.977656
    24  O    3.250955   1.806214   4.048409   3.534053   3.528697
    25  H    3.727677   2.489389   4.847819   4.294785   4.326134
    26  H    3.921767   2.387567   4.451731   3.926095   3.988502
                   21         22         23         24         25
    21  O    0.000000
    22  H    0.966784   0.000000
    23  H    0.974730   1.543313   0.000000
    24  O    2.811424   3.154969   1.854864   0.000000
    25  H    3.405289   3.798077   2.435863   0.960648   0.000000
    26  H    3.099862   3.138756   2.243657   0.991781   1.572943
                   26
    26  H    0.000000
 Stoichiometry    C2H13F3O8
 Framework group  C1[X(C2H13F3O8)]
 Deg. of freedom    72
 Full point group                 C1      NOp   1
 Largest Abelian subgroup         C1      NOp   1
 Largest concise Abelian subgroup C1      NOp   1
                         Standard orientation:                         
 ---------------------------------------------------------------------
 Center     Atomic      Atomic             Coordinates (Angstroms)
 Number     Number       Type             X           Y           Z
 ---------------------------------------------------------------------
      1          6           0        1.647404   -0.186241   -0.174676
      2          8           0        0.866423    0.736553   -0.351589
      3          8           0        1.434823   -1.449294   -0.258628
      4          1           0        0.439692   -1.719376   -0.511703
      5          6           0        3.108536    0.132408    0.241959
      6          9           0        3.444904    1.375864   -0.115706
      7          9           0        3.985330   -0.711651   -0.310594
      8          9           0        3.222772    0.039434    1.579945
      9          8           0       -3.029917    2.194657    1.233381
     10          1           0       -2.366735    2.373012    0.535164
     11          1           0       -2.557473    2.212707    2.069658
     12          8           0       -1.249461    2.365529   -0.825046
     13          1           0       -0.436924    1.855110   -0.640860
     14          1           0       -0.989049    3.151106   -1.312422
     15          8           0       -2.637148   -2.301313    1.211879
     16          1           0       -3.184660   -3.086549    1.286367
     17          1           0       -3.238287   -1.555141    1.020897
     18          8           0       -0.848473   -2.154392   -0.849735
     19          1           0       -1.340432   -1.453910   -1.336627
     20          1           0       -1.408508   -2.327344   -0.061709
     21          8           0       -2.369050   -0.141150   -1.813152
     22          1           0       -1.905381    0.701839   -1.718015
     23          1           0       -3.082721   -0.118303   -1.149638
     24          8           0       -4.104465   -0.097567    0.398305
     25          1           0       -5.054600   -0.023755    0.277310
     26          1           0       -3.789478    0.756603    0.791761
 ---------------------------------------------------------------------
 Rotational constants (GHZ):           0.7683829           0.2728839           0.2385168
 Standard basis: 6-31++G(d,p) (6D, 7F)
 There are   325 symmetry adapted cartesian basis functions of A   symmetry.
 There are   325 symmetry adapted basis functions of A   symmetry.
   325 basis functions,   520 primitive gaussians,   325 cartesian basis functions
    58 alpha electrons       58 beta electrons
       nuclear repulsion energy       970.1941071369 Hartrees.
 NAtoms=   26 NActive=   26 NUniq=   26 SFac= 1.00D+00 NAtFMM=   60 NAOKFM=F Big=F
 Integral buffers will be    131072 words long.
 Raffenetti 2 integral format.
 Two-electron integral symmetry is turned on.
 Nuclear repulsion after empirical dispersion term =      970.1814244172 Hartrees.
 One-electron integrals computed using PRISM.
 NBasis=   325 RedAO= T EigKep=  4.77D-05  NBF=   325
 NBsUse=   325 1.00D-06 EigRej= -1.00D+00 NBFU=   325
 Initial guess from the checkpoint file:  "/local_scratch/slurm.5787747/Gau-1479373.chk"
 B after Tr=     0.000000   -0.000000    0.000000
         Rot=    0.999990    0.003341    0.001562    0.002338 Ang=   0.50 deg.
 ExpMin= 3.60D-02 ExpMax= 7.00D+03 ExpMxC= 1.05D+03 IAcc=3 IRadAn=         5 AccDes= 0.00D+00
 Harris functional with IExCor= 4639 and IRadAn=       5 diagonalized for initial guess.
 HarFok:  IExCor= 4639 AccDes= 0.00D+00 IRadAn=         5 IDoV= 1 UseB2=F ITyADJ=14
 ICtDFT=  3500011 ScaDFX=  1.000000  1.000000  1.000000  1.000000
 FoFCou: FMM=F IPFlag=           0 FMFlag=      100000 FMFlg1=           0
         NFxFlg=           0 DoJE=T BraDBF=F KetDBF=T FulRan=T
         wScrn=  0.000000 ICntrl=       500 IOpCl=  0 I1Cent=   200000004 NGrid=           0
         NMat0=    1 NMatS0=      1 NMatT0=    0 NMatD0=    1 NMtDS0=    0 NMtDT0=    0
 Petite list used in FoFCou.
 Requested convergence on RMS density matrix=1.00D-10 within 128 cycles.
 Requested convergence on MAX density matrix=1.00D-08.
 Requested convergence on             energy=1.00D-08.
 No special actions if energy rises.
 SCF Done:  E(RwB97XD) =  -985.245488178     A.U. after   16 cycles
            NFock= 16  Conv=0.64D-10     -V/T= 2.0083
 Calling FoFJK, ICntrl=      2127 FMM=F ISym2X=0 I1Cent= 0 IOpClX= 0 NMat=1 NMatS=1 NMatT=0.
 ***** Axes restored to original set *****
 -------------------------------------------------------------------
 Center     Atomic                   Forces (Hartrees/Bohr)
 Number     Number              X              Y              Z
 -------------------------------------------------------------------
      1        6           0.001007366    0.000522985    0.001967109
      2        8          -0.001074852   -0.001741059   -0.002832790
      3        8          -0.003544547    0.000808437   -0.000126556
      4        1           0.003174204   -0.000115419    0.000563119
      5        6          -0.001103930    0.000370958    0.000110395
      6        9           0.000416274   -0.000229181   -0.000818357
      7        9           0.000595273    0.000886118    0.000266595
      8        9           0.000215877   -0.000602089    0.000622621
      9        8           0.000180644   -0.000283178   -0.000869999
     10        1          -0.000251656    0.000029442    0.000710305
     11        1           0.000383961    0.000249805    0.000026949
     12        8          -0.000364410   -0.001839807   -0.000797143
     13        1          -0.001609804    0.000878992   -0.000018289
     14        1          -0.000061309    0.000101760   -0.000184758
     15        8           0.000306920    0.000307082    0.000228001
     16        1          -0.000128035    0.000351087   -0.000205495
     17        1           0.000357182   -0.000706189   -0.000932313
     18        8          -0.000915042    0.001549153   -0.001403141
     19        1           0.000871361   -0.000323730    0.001468524
     20        1          -0.000608235   -0.000973737    0.000150085
     21        8           0.000707642   -0.001307793   -0.001185689
     22        1           0.002031143    0.001669795    0.002006358
     23        1          -0.001353405   -0.001156452    0.001165000
     24        8           0.000123400    0.002197758    0.001266741
     25        1          -0.000131616    0.000368352   -0.000273940
     26        1           0.000775592   -0.001013091   -0.000903335
 -------------------------------------------------------------------
 Cartesian Forces:  Max     0.003544547 RMS     0.001098859

 GradGradGradGradGradGradGradGradGradGradGradGradGradGradGradGradGradGrad
 Berny optimization.
 Using GEDIIS/GDIIS optimizer.
 FormGI is forming the generalized inverse of G from B-inverse, IUseBI=4.
 Internal  Forces:  Max     0.004128330 RMS     0.001061240
 Search for a local minimum.
 Step number   7 out of a maximum of  156
 All quantities printed in internal units (Hartrees-Bohrs-Radians)
 Mixed Optimization -- RFO/linear search
 Update second derivatives using D2CorX and points    4    6    7
 DE= -6.31D-04 DEPred=-1.61D-03 R= 3.92D-01
 Trust test= 3.92D-01 RLast= 4.87D-01 DXMaxT set to 4.24D-01
 ITU=  0  1  0 -1  0  1  0
 Use linear search instead of GDIIS.
     Eigenvalues ---   -0.00006   0.00003   0.00047   0.00078   0.00108
     Eigenvalues ---    0.00127   0.00211   0.00386   0.00500   0.00553
     Eigenvalues ---    0.00655   0.00752   0.00843   0.00895   0.01083
     Eigenvalues ---    0.01151   0.01195   0.01430   0.01497   0.01605
     Eigenvalues ---    0.01684   0.01824   0.01952   0.02054   0.02183
     Eigenvalues ---    0.02244   0.02467   0.02560   0.02638   0.02986
     Eigenvalues ---    0.03019   0.03269   0.03296   0.03383   0.03877
     Eigenvalues ---    0.04311   0.04904   0.05262   0.06065   0.06381
     Eigenvalues ---    0.06739   0.07201   0.08100   0.08703   0.09286
     Eigenvalues ---    0.12283   0.14089   0.19694   0.20705   0.22518
     Eigenvalues ---    0.24571   0.25694   0.28594   0.32847   0.38498
     Eigenvalues ---    0.40008   0.40550   0.40948   0.43256   0.44696
     Eigenvalues ---    0.46376   0.50212   0.51134   0.52978   0.54956
     Eigenvalues ---    0.56078   0.58251   0.58612   0.58749   0.59685
     Eigenvalues ---    0.60841   0.90001
 RFO step:  Lambda=-1.26251425D-03 EMin=-5.74036981D-05
 Quartic linear search produced a step of -0.34210.
 Iteration  1 RMS(Cart)=  0.07829429 RMS(Int)=  0.00974308
 Iteration  2 RMS(Cart)=  0.01007889 RMS(Int)=  0.00148886
 Iteration  3 RMS(Cart)=  0.00043473 RMS(Int)=  0.00147519
 Iteration  4 RMS(Cart)=  0.00002145 RMS(Int)=  0.00147519
 Iteration  5 RMS(Cart)=  0.00000034 RMS(Int)=  0.00147519
 Variable       Old X    -DE/DX   Delta X   Delta X   Delta X     New X
                                 (Linear)    (Quad)   (Total)
    R1        2.30885  -0.00413  -0.00119  -0.00302  -0.00448   2.30437
    R2        2.42559  -0.00136  -0.00015   0.00005  -0.00026   2.42533
    R3        2.93366  -0.00006  -0.00013  -0.00030  -0.00042   2.93324
    R4        3.29136  -0.00072  -0.02250  -0.00478  -0.02747   3.26389
    R5        2.00638   0.00391   0.01765  -0.01387   0.00386   2.01024
    R6        2.64756   0.00070  -0.02049   0.00868  -0.01173   2.63583
    R7        2.52634  -0.00094   0.00113  -0.00527  -0.00414   2.52219
    R8        2.52582  -0.00110   0.00019  -0.00196  -0.00177   2.52405
    R9        2.54370  -0.00087   0.00031  -0.00241  -0.00212   2.54159
   R10        1.85070   0.00168   0.00053   0.00136   0.00224   1.85294
   R11        1.81540  -0.00007  -0.00009  -0.00016  -0.00024   1.81516
   R12        3.18460   0.00005  -0.00666   0.01138   0.00489   3.18949
   R13        3.32642   0.00113   0.00325   0.01613   0.01985   3.34626
   R14        1.84640   0.00017   0.00072   0.00135   0.00186   1.84826
   R15        1.81500  -0.00013  -0.00032   0.00048   0.00016   1.81516
   R16        1.81444  -0.00012  -0.00023  -0.00020  -0.00043   1.81401
   R17        1.84635  -0.00040  -0.00007  -0.00150  -0.00188   1.84446
   R18        3.34447   0.00071  -0.01046   0.03599   0.02435   3.36882
   R19        3.41325   0.00050  -0.00876   0.03344   0.02452   3.43777
   R20        1.86094   0.00288   0.00190  -0.00341  -0.00108   1.85986
   R21        1.85592  -0.00028   0.00047  -0.00604  -0.00674   1.84918
   R22        3.27772   0.00122   0.00616   0.02893   0.03561   3.31333
   R23        1.82696   0.00070   0.00077   0.00181   0.00259   1.82955
   R24        1.84197  -0.00172  -0.00019  -0.00405  -0.00356   1.83842
   R25        3.50518   0.00064  -0.01862   0.08393   0.06592   3.57111
   R26        1.81536  -0.00016  -0.00034  -0.00059  -0.00093   1.81443
   R27        1.87419  -0.00160  -0.00030  -0.00471  -0.00492   1.86927
    A1        2.24961  -0.00136  -0.00393   0.00219  -0.00193   2.24768
    A2        2.07768   0.00014   0.00208  -0.00337  -0.00122   2.07645
    A3        1.95564   0.00121   0.00180   0.00099   0.00284   1.95847
    A4        2.00549  -0.00030  -0.01118  -0.00638  -0.01741   1.98808
    A5        1.93470   0.00007   0.00162  -0.00029   0.00133   1.93603
    A6        1.95718   0.00002   0.00179  -0.00433  -0.00254   1.95464
    A7        1.90971  -0.00028   0.00178  -0.00572  -0.00393   1.90578
    A8        1.88779   0.00008  -0.00204   0.00458   0.00254   1.89033
    A9        1.88475   0.00003  -0.00190   0.00357   0.00167   1.88642
   A10        1.88770   0.00008  -0.00153   0.00266   0.00112   1.88883
   A11        1.85895  -0.00123  -0.00442   0.00618   0.00236   1.86131
   A12        1.84812   0.00198   0.00603   0.04284   0.05070   1.89882
   A13        2.05535   0.00015  -0.01024  -0.00069  -0.01335   2.04200
   A14        1.96534   0.00135   0.01016  -0.03354  -0.02273   1.94262
   A15        2.16607  -0.00046  -0.01052  -0.03519  -0.04901   2.11705
   A16        1.87283  -0.00058  -0.00041  -0.01360  -0.01780   1.85503
   A17        2.99382  -0.00039  -0.04365   0.10575   0.06002   3.05384
   A18        1.86387  -0.00048  -0.00218   0.00493   0.00218   1.86604
   A19        2.02602   0.00044  -0.00102   0.02122   0.01933   2.04534
   A20        1.87308  -0.00010  -0.00675   0.01893   0.01292   1.88600
   A21        1.93666   0.00183   0.00080   0.03969   0.03997   1.97663
   A22        1.96642  -0.00066  -0.00787   0.03362   0.02417   1.99059
   A23        1.81018   0.00005  -0.00020   0.00732   0.00642   1.81660
   A24        1.92675   0.00106   0.03271  -0.00496   0.02766   1.95441
   A25        1.83893  -0.00070  -0.01136   0.02015   0.01173   1.85066
   A26        1.83768  -0.00137  -0.00536   0.00355  -0.00346   1.83422
   A27        1.58527   0.00086   0.00231   0.00211   0.00429   1.58956
   A28        2.18919  -0.00039  -0.00481   0.02549   0.01873   2.20792
   A29        1.98882  -0.00078   0.00809  -0.06788  -0.05936   1.92946
   A30        2.02703  -0.00065  -0.00782   0.04627   0.03727   2.06430
   A31        1.73732  -0.00026  -0.00184  -0.01453  -0.01700   1.72032
   A32        1.87330   0.00107   0.00280   0.00638   0.01020   1.88350
   A33        2.99997  -0.00013   0.05525  -0.11255  -0.05253   2.94744
   A34        3.19623   0.00145  -0.00342   0.01600   0.01324   3.20947
   A35        2.95830  -0.00015   0.00780   0.00970   0.02188   2.98018
   A36        2.96310   0.00023   0.01423  -0.07109  -0.05486   2.90824
   A37        3.13122   0.00049   0.02942   0.00962   0.03956   3.17077
   A38        3.19205  -0.00069  -0.00393   0.02131   0.01715   3.20919
   A39        3.02079  -0.00154  -0.01211  -0.05772  -0.07085   2.94994
   A40        2.98534  -0.00177  -0.00855  -0.01219  -0.01931   2.96603
   A41        3.21331   0.00043   0.00215   0.02504   0.03502   3.24833
   A42        3.16490   0.00240  -0.00896   0.01352   0.00404   3.16894
   A43        3.05762   0.00326   0.02619  -0.04490  -0.02031   3.03731
   A44        3.03395  -0.00070  -0.01809   0.06916   0.05205   3.08601
   A45        3.39986   0.00020  -0.00333   0.01094   0.00619   3.40604
   A46        3.39447   0.00017  -0.00937   0.00422  -0.00590   3.38857
   A47        3.35612  -0.00039  -0.01143   0.02674   0.01258   3.36870
   A48        3.25110  -0.00129  -0.00882  -0.00974  -0.01886   3.23224
    D1        0.02163  -0.00041  -0.06189  -0.02447  -0.08127  -0.05964
    D2       -3.08471  -0.00015  -0.08333   0.01348  -0.07065   3.12783
    D3       -0.00657  -0.00060   0.00381  -0.01455  -0.00912  -0.01569
    D4        3.10990  -0.00087   0.00173  -0.02367  -0.02147   3.08844
    D5       -0.39788   0.00002  -0.00297   0.03502   0.03154  -0.36635
    D6       -2.50975  -0.00015  -0.00274   0.03234   0.02909  -2.48065
    D7        1.67888  -0.00007  -0.00319   0.03563   0.03194   1.71082
    D8        2.76608   0.00029  -0.00101   0.04305   0.04256   2.80863
    D9        0.65421   0.00012  -0.00077   0.04037   0.04011   0.69432
   D10       -1.44034   0.00020  -0.00122   0.04367   0.04296  -1.39739
   D11        0.41621   0.00072   0.00943   0.03629   0.04633   0.46254
   D12       -1.62038  -0.00050   0.01486  -0.02613  -0.01233  -1.63271
   D13        0.67058  -0.00075  -0.00108  -0.01634  -0.01477   0.65581
   D14       -1.68954   0.00012   0.00949   0.08758   0.09712  -1.59242
   D15       -1.48724  -0.00111   0.01014  -0.04579  -0.03499  -1.52223
   D16        2.43582  -0.00023   0.02071   0.05813   0.07690   2.51272
   D17        1.55636  -0.00079  -0.01775   0.00057  -0.01515   1.54121
   D18       -0.05115  -0.00138  -0.01977   0.01002  -0.00912  -0.06027
   D19       -2.13964  -0.00119  -0.01335  -0.03927  -0.05090  -2.19054
   D20       -0.48129  -0.00030  -0.00897  -0.03665  -0.04453  -0.52583
   D21       -2.08880  -0.00089  -0.01100  -0.02719  -0.03850  -2.12730
   D22        2.10590  -0.00069  -0.00457  -0.07648  -0.08028   2.02561
   D23        1.34191  -0.00011   0.01229   0.08228   0.09588   1.43780
   D24       -2.49800  -0.00005   0.00642  -0.01589  -0.00842  -2.50642
   D25       -2.34252   0.00128   0.00471   0.14974   0.15499  -2.18753
   D26        1.91424  -0.00044   0.00406   0.08665   0.09032   2.00456
   D27        1.89778   0.00153   0.01112   0.11628   0.12762   2.02539
   D28       -0.12865  -0.00020   0.01047   0.05319   0.06294  -0.06571
   D29       -2.00542   0.00015   0.00813  -0.03925  -0.03174  -2.03716
   D30        0.11146  -0.00018  -0.00533   0.04911   0.04482   0.15628
   D31        2.54947   0.00009   0.00921  -0.02285  -0.01467   2.53480
   D32        0.14604   0.00028  -0.00277   0.02145   0.01869   0.16473
   D33        2.26292  -0.00005  -0.01624   0.10981   0.09525   2.35817
   D34       -1.58225   0.00022  -0.00170   0.03785   0.03576  -1.54650
   D35       -0.12986  -0.00059  -0.00042  -0.07092  -0.07094  -0.20080
   D36       -2.06453   0.00092  -0.00214  -0.08187  -0.08469  -2.14922
   D37        1.91449  -0.00061  -0.00552  -0.01601  -0.02043   1.89406
   D38       -0.02018   0.00089  -0.00723  -0.02696  -0.03418  -0.05436
   D39       -0.06889  -0.00070   0.00019  -0.03755  -0.03711  -0.10601
   D40       -2.35166  -0.00072   0.00515  -0.09586  -0.09080  -2.44246
   D41        1.91867  -0.00137   0.00902  -0.10703  -0.09686   1.82180
   D42       -2.04591  -0.00112  -0.03090  -0.02797  -0.05891  -2.10482
   D43        1.95451  -0.00114  -0.02593  -0.08628  -0.11260   1.84191
   D44       -0.05835  -0.00179  -0.02207  -0.09745  -0.11866  -0.17701
         Item               Value     Threshold  Converged?
 Maximum Force            0.004128     0.000015     NO 
 RMS     Force            0.001061     0.000010     NO 
 Maximum Displacement     0.281510     0.000060     NO 
 RMS     Displacement     0.087799     0.000040     NO 
 Predicted change in Energy=-1.050840D-03
 GradGradGradGradGradGradGradGradGradGradGradGradGradGradGradGradGradGrad

                          Input orientation:                          
 ---------------------------------------------------------------------
 Center     Atomic      Atomic             Coordinates (Angstroms)
 Number     Number       Type             X           Y           Z
 ---------------------------------------------------------------------
      1          6           0       -1.636489   -0.502866   -0.101094
      2          8           0       -1.053076    0.106846    0.779172
      3          8           0       -1.167860   -1.365458   -0.927843
      4          1           0       -0.125165   -1.545455   -0.818276
      5          6           0       -3.142148   -0.214567   -0.344420
      6          9           0       -3.701600    0.339743    0.733143
      7          9           0       -3.821552   -1.324290   -0.645991
      8          9           0       -3.267342    0.646880   -1.369663
      9          8           0        2.557062    2.697411    1.165970
     10          1           0        1.867821    2.228219    1.681968
     11          1           0        2.096450    3.235878    0.517487
     12          8           0        0.775097    1.102453    2.503076
     13          1           0        0.077817    0.779154    1.898200
     14          1           0        0.331984    1.343819    3.320409
     15          8           0        2.998227   -0.208912   -2.043398
     16          1           0        3.615883   -0.578339   -2.678611
     17          1           0        3.529657    0.167437   -1.316342
     18          8           0        1.232457   -1.856212   -0.742030
     19          1           0        1.614845   -1.710019    0.152980
     20          1           0        1.798237   -1.319648   -1.333245
     21          8           0        2.485013   -1.116823    1.554807
     22          1           0        1.940839   -0.526764    2.096126
     23          1           0        3.200551   -0.555551    1.209245
     24          8           0        4.169618    0.771420    0.275858
     25          1           0        5.091731    0.907726    0.506136
     26          1           0        3.660482    1.564473    0.576388
 ---------------------------------------------------------------------
                    Distance matrix (angstroms):
                    1          2          3          4          5
     1  C    0.000000
     2  O    1.219421   0.000000
     3  O    1.283429   2.257156   0.000000
     4  H    1.971151   2.478498   1.063774   0.000000
     5  C    1.552203   2.393739   2.358547   3.331363   0.000000
     6  F    2.381308   2.659142   3.476553   4.330329   1.334687
     7  F    2.397113   3.426908   2.668935   3.707002   1.335671
     8  F    2.364502   3.132428   2.941519   3.870870   1.344949
     9  O    5.425227   4.460239   5.896270   5.397544   6.575857
    10  H    4.787308   3.721142   5.379682   4.946091   5.930703
    11  H    5.319369   4.447340   5.823830   5.438840   6.331774
    12  O    3.895446   2.702831   4.651545   4.342035   5.018724
    13  H    2.929094   1.727177   3.759998   3.581095   4.047839
    14  H    4.357960   3.147440   5.257124   5.068096   5.284802
    15  O    5.033839   4.947692   4.465237   3.611489   6.371087
    16  H    5.851213   5.850207   5.154507   4.288543   7.159033
    17  H    5.349317   5.039473   4.956547   4.066914   6.753039
    18  O    3.236231   3.375102   2.457008   1.394820   4.689377
    19  H    3.477491   3.287996   3.005054   1.999514   5.011264
    20  H    3.739340   3.824549   2.994024   2.003911   5.158137
    21  O    4.483941   3.823225   4.423670   3.553629   6.007168
    22  H    4.198288   3.331570   4.417217   3.714814   5.647167
    23  H    5.011658   4.326323   4.930122   4.018848   6.539111
    24  O    5.956238   5.288810   5.873995   5.001020   7.403974
    25  H    6.901263   6.202790   6.812205   5.915079   8.353427
    26  H    5.726323   4.937958   5.844664   5.093905   7.091449
                    6          7          8          9         10
     6  F    0.000000
     7  F    2.164579   0.000000
     8  F    2.169034   2.171719   0.000000
     9  O    6.701999   7.755256   6.675162   0.000000
    10  H    5.956933   7.099906   6.179238   0.980535   0.000000
    11  H    6.484712   7.561187   6.247760   0.960542   1.556812
    12  O    4.873931   6.077408   5.616669   2.739917   1.770766
    13  H    3.979250   5.109056   4.678302   3.219088   2.313149
    14  H    4.896112   6.332692   5.952953   3.380059   2.413597
    15  O    7.273093   7.050262   6.359532   4.352169   4.593013
    16  H    8.125792   7.746187   7.112896   5.160663   5.472398
    17  H    7.518055   7.530928   6.814095   3.675402   3.999798
    18  O    5.598506   5.082830   5.187252   5.111802   4.791871
    19  H    5.727364   5.508316   5.631089   4.619454   4.232200
    20  H    6.105059   5.661657   5.434027   4.791518   4.656576
    21  O    6.408658   6.682762   6.689750   3.834679   3.403880
    22  H    5.869044   6.431205   6.365083   3.411777   2.786896
    23  H    6.976239   7.303614   7.066133   3.316279   3.122340
    24  O    7.896298   8.312677   7.617849   2.664971   3.065563
    25  H    8.814579   9.260448   8.570925   3.172207   3.676938
    26  H    7.464904   8.112952   7.254229   1.687806   2.208279
                   11         12         13         14         15
    11  H    0.000000
    12  O    3.200007   0.000000
    13  H    3.466517   0.978058   0.000000
    14  H    3.814394   0.960542   1.551170   0.000000
    15  O    4.386104   5.228041   5.004124   6.187912   0.000000
    16  H    5.203073   6.143696   5.942044   7.104008   0.959933
    17  H    3.851278   4.801021   4.756329   5.753994   0.976046
    18  O    5.316225   4.415154   3.905017   5.249234   2.743192
    19  H    4.982641   3.760070   3.406498   4.583041   2.998524
    20  H    4.926150   4.650886   4.219839   5.558817   1.782702
    21  O    4.491439   2.957737   3.083381   3.715863   3.746301
    22  H    4.083355   2.044238   2.283735   2.754335   4.284246
    23  H    4.009052   3.210265   3.465193   4.036496   3.277313
    24  O    3.229545   4.073432   4.401691   4.931974   2.777077
    25  H    3.793696   4.760148   5.205161   5.546666   3.482781
    26  H    2.289816   3.500148   3.898641   4.319403   3.232144
                   16         17         18         19         20
    16  H    0.000000
    17  H    1.555440   0.000000
    18  O    3.326263   3.114822   0.000000
    19  H    3.647295   3.057818   0.984193   0.000000
    20  H    2.379787   2.282437   0.978542   1.547542   0.000000
    21  O    4.414823   3.314227   2.718649   1.753338   2.975507
    22  H    5.060291   3.827688   3.213156   2.298300   3.522724
    23  H    3.910044   2.647567   3.061468   2.227769   3.002429
    24  O    3.295051   1.819189   4.070315   3.563636   3.547566
    25  H    3.811709   2.511877   4.908286   4.366468   4.380823
    26  H    3.897263   2.356110   4.397115   3.884097   3.928461
                   21         22         23         24         25
    21  O    0.000000
    22  H    0.968154   0.000000
    23  H    0.972848   1.540864   0.000000
    24  O    2.835324   3.156915   1.889749   0.000000
    25  H    3.463161   3.809718   2.492409   0.960156   0.000000
    26  H    3.086807   3.104843   2.259767   0.989177   1.576301
                   26
    26  H    0.000000
 Stoichiometry    C2H13F3O8
 Framework group  C1[X(C2H13F3O8)]
 Deg. of freedom    72
 Full point group                 C1      NOp   1
 Largest Abelian subgroup         C1      NOp   1
 Largest concise Abelian subgroup C1      NOp   1
                         Standard orientation:                         
 ---------------------------------------------------------------------
 Center     Atomic      Atomic             Coordinates (Angstroms)
 Number     Number       Type             X           Y           Z
 ---------------------------------------------------------------------
      1          6           0        1.690821   -0.172348   -0.183701
      2          8           0        0.929183    0.769746   -0.322821
      3          8           0        1.446563   -1.427168   -0.297518
      4          1           0        0.433184   -1.649544   -0.532523
      5          6           0        3.160246    0.103983    0.233151
      6          9           0        3.506903    1.361912   -0.047620
      7          9           0        4.017265   -0.714799   -0.382586
      8          9           0        3.284985   -0.077203    1.559989
      9          8           0       -3.024591    2.082255    1.270519
     10          1           0       -2.342700    2.285555    0.595877
     11          1           0       -2.569720    2.032028    2.115038
     12          8           0       -1.209195    2.363316   -0.762333
     13          1           0       -0.407599    1.831023   -0.587104
     14          1           0       -0.903044    3.205097   -1.109199
     15          8           0       -2.678802   -2.255533    1.196979
     16          1           0       -3.160334   -3.076357    1.322859
     17          1           0       -3.339024   -1.568546    0.985267
     18          8           0       -0.867889   -2.037714   -0.851985
     19          1           0       -1.369506   -1.348125   -1.343395
     20          1           0       -1.428828   -2.231082   -0.073846
     21          8           0       -2.472256   -0.081392   -1.846903
     22          1           0       -2.082429    0.799178   -1.747140
     23          1           0       -3.212802   -0.103502   -1.216397
     24          8           0       -4.239299   -0.112291    0.370227
     25          1           0       -5.192038   -0.019064    0.296083
     26          1           0       -3.883639    0.714585    0.780415
 ---------------------------------------------------------------------
 Rotational constants (GHZ):           0.7941384           0.2641668           0.2342530
 Standard basis: 6-31++G(d,p) (6D, 7F)
 There are   325 symmetry adapted cartesian basis functions of A   symmetry.
 There are   325 symmetry adapted basis functions of A   symmetry.
   325 basis functions,   520 primitive gaussians,   325 cartesian basis functions
    58 alpha electrons       58 beta electrons
       nuclear repulsion energy       967.2958331818 Hartrees.
 NAtoms=   26 NActive=   26 NUniq=   26 SFac= 1.00D+00 NAtFMM=   60 NAOKFM=F Big=F
 Integral buffers will be    131072 words long.
 Raffenetti 2 integral format.
 Two-electron integral symmetry is turned on.
 Nuclear repulsion after empirical dispersion term =      967.2833067237 Hartrees.
 One-electron integrals computed using PRISM.
 NBasis=   325 RedAO= T EigKep=  4.83D-05  NBF=   325
 NBsUse=   325 1.00D-06 EigRej= -1.00D+00 NBFU=   325
 Initial guess from the checkpoint file:  "/local_scratch/slurm.5787747/Gau-1479373.chk"
 B after Tr=    -0.000000    0.000000    0.000000
         Rot=    0.999890   -0.014449   -0.001409    0.002924 Ang=  -1.70 deg.
 ExpMin= 3.60D-02 ExpMax= 7.00D+03 ExpMxC= 1.05D+03 IAcc=3 IRadAn=         5 AccDes= 0.00D+00
 Harris functional with IExCor= 4639 and IRadAn=       5 diagonalized for initial guess.
 HarFok:  IExCor= 4639 AccDes= 0.00D+00 IRadAn=         5 IDoV= 1 UseB2=F ITyADJ=14
 ICtDFT=  3500011 ScaDFX=  1.000000  1.000000  1.000000  1.000000
 FoFCou: FMM=F IPFlag=           0 FMFlag=      100000 FMFlg1=           0
         NFxFlg=           0 DoJE=T BraDBF=F KetDBF=T FulRan=T
         wScrn=  0.000000 ICntrl=       500 IOpCl=  0 I1Cent=   200000004 NGrid=           0
         NMat0=    1 NMatS0=      1 NMatT0=    0 NMatD0=    1 NMtDS0=    0 NMtDT0=    0
 Petite list used in FoFCou.
 Requested convergence on RMS density matrix=1.00D-10 within 128 cycles.
 Requested convergence on MAX density matrix=1.00D-08.
 Requested convergence on             energy=1.00D-08.
 No special actions if energy rises.
 SCF Done:  E(RwB97XD) =  -985.246530432     A.U. after   16 cycles
            NFock= 16  Conv=0.36D-10     -V/T= 2.0083
 Calling FoFJK, ICntrl=      2127 FMM=F ISym2X=0 I1Cent= 0 IOpClX= 0 NMat=1 NMatS=1 NMatT=0.
 ***** Axes restored to original set *****
 -------------------------------------------------------------------
 Center     Atomic                   Forces (Hartrees/Bohr)
 Number     Number              X              Y              Z
 -------------------------------------------------------------------
      1        6          -0.000848297    0.000742566   -0.000376069
      2        8           0.000011257    0.000017682    0.000001231
      3        8          -0.001807868    0.000336646    0.000046729
      4        1           0.001349611   -0.000706835    0.000010501
      5        6           0.001133659   -0.000494692   -0.000105786
      6        9          -0.000459266    0.000176518    0.000142196
      7        9          -0.000469495   -0.000051356   -0.000006344
      8        9          -0.000427983    0.000175047   -0.000162960
      9        8          -0.000299804   -0.000129804   -0.000087765
     10        1           0.000523964   -0.000114125    0.000044154
     11        1           0.000038201    0.000132525    0.000027219
     12        8          -0.000338281   -0.000726099   -0.000998045
     13        1           0.000195079   -0.000633914   -0.000551558
     14        1           0.000867675   -0.000120985    0.000626464
     15        8           0.000079854   -0.000146521   -0.000101179
     16        1          -0.000046443    0.000140664   -0.000201498
     17        1           0.000182625   -0.000040333    0.000041432
     18        8          -0.000696432   -0.000176814    0.000816521
     19        1           0.000554485   -0.000047205    0.001105338
     20        1           0.000918514    0.000822458   -0.001284549
     21        8          -0.000313188    0.000523858    0.000382080
     22        1           0.000141856    0.000411625    0.000514054
     23        1          -0.000410187   -0.000511626    0.000091676
     24        8           0.000236174   -0.000464610    0.000034948
     25        1          -0.000177001    0.000703686    0.000010515
     26        1           0.000061291    0.000181645   -0.000019307
 -------------------------------------------------------------------
 Cartesian Forces:  Max     0.001807868 RMS     0.000526474

 GradGradGradGradGradGradGradGradGradGradGradGradGradGradGradGradGradGrad
 Berny optimization.
 Using GEDIIS/GDIIS optimizer.
 FormGI is forming the generalized inverse of G from B-inverse, IUseBI=4.
 Internal  Forces:  Max     0.003394099 RMS     0.000791830
 Search for a local minimum.
 Step number   8 out of a maximum of  156
 All quantities printed in internal units (Hartrees-Bohrs-Radians)
 Mixed Optimization -- En-DIIS/RFO-DIIS
 Update second derivatives using D2CorX and points    7    8
 DE= -1.04D-03 DEPred=-1.05D-03 R= 9.92D-01
 TightC=F SS=  1.41D+00  RLast= 4.87D-01 DXNew= 7.1352D-01 1.4605D+00
 Trust test= 9.92D-01 RLast= 4.87D-01 DXMaxT set to 7.14D-01
 ITU=  1  0  1  0 -1  0  1  0
 Use linear search instead of GDIIS.
     Eigenvalues ---   -0.00006   0.00003   0.00045   0.00076   0.00107
     Eigenvalues ---    0.00130   0.00265   0.00366   0.00478   0.00541
     Eigenvalues ---    0.00637   0.00735   0.00812   0.00894   0.01058
     Eigenvalues ---    0.01161   0.01189   0.01420   0.01502   0.01607
     Eigenvalues ---    0.01663   0.01816   0.02020   0.02121   0.02192
     Eigenvalues ---    0.02260   0.02451   0.02574   0.02611   0.02939
     Eigenvalues ---    0.03015   0.03238   0.03281   0.03382   0.03866
     Eigenvalues ---    0.04046   0.04543   0.05211   0.06058   0.06273
     Eigenvalues ---    0.06670   0.07075   0.07948   0.08205   0.09237
     Eigenvalues ---    0.12305   0.14085   0.19728   0.20858   0.22560
     Eigenvalues ---    0.24667   0.26255   0.27492   0.34908   0.39029
     Eigenvalues ---    0.39598   0.40603   0.40936   0.43387   0.44890
     Eigenvalues ---    0.46413   0.50759   0.51432   0.52956   0.54998
     Eigenvalues ---    0.56091   0.58271   0.58630   0.58770   0.59718
     Eigenvalues ---    0.60840   0.89546
 RFO step:  Lambda=-1.20204525D-03 EMin=-5.58598528D-05
 Quartic linear search produced a step of  0.18252.
 Iteration  1 RMS(Cart)=  0.09286744 RMS(Int)=  0.00801705
 Iteration  2 RMS(Cart)=  0.01008320 RMS(Int)=  0.00235874
 Iteration  3 RMS(Cart)=  0.00131680 RMS(Int)=  0.00232183
 Iteration  4 RMS(Cart)=  0.00009409 RMS(Int)=  0.00232177
 Iteration  5 RMS(Cart)=  0.00000508 RMS(Int)=  0.00232177
 Iteration  6 RMS(Cart)=  0.00000039 RMS(Int)=  0.00232177
 Variable       Old X    -DE/DX   Delta X   Delta X   Delta X     New X
                                 (Linear)    (Quad)   (Total)
    R1        2.30437  -0.00029  -0.00082  -0.00267  -0.00374   2.30063
    R2        2.42533  -0.00056  -0.00005  -0.00388  -0.00382   2.42151
    R3        2.93324   0.00020  -0.00008   0.00014   0.00006   2.93330
    R4        3.26389  -0.00006  -0.00501   0.00683   0.00051   3.26440
    R5        2.01024   0.00220   0.00070   0.01534   0.01698   2.02722
    R6        2.63583   0.00068  -0.00214  -0.02099  -0.02219   2.61363
    R7        2.52219   0.00038  -0.00076   0.00027  -0.00048   2.52171
    R8        2.52405   0.00028  -0.00032   0.00066   0.00034   2.52439
    R9        2.54159   0.00028  -0.00039  -0.00154  -0.00193   2.53965
   R10        1.85294  -0.00042   0.00041  -0.00726  -0.00677   1.84618
   R11        1.81516   0.00004  -0.00004   0.00005   0.00001   1.81517
   R12        3.18949  -0.00091   0.00089   0.01344   0.01401   3.20350
   R13        3.34626  -0.00003   0.00362   0.01216   0.01603   3.36229
   R14        1.84826   0.00045   0.00034  -0.00074  -0.00140   1.84687
   R15        1.81516   0.00010   0.00003   0.00012   0.00015   1.81531
   R16        1.81401   0.00005  -0.00008  -0.00013  -0.00021   1.81381
   R17        1.84446   0.00006  -0.00034  -0.00012   0.00018   1.84464
   R18        3.36882   0.00024   0.00444   0.01397   0.01806   3.38688
   R19        3.43777  -0.00008   0.00448   0.01363   0.01883   3.45660
   R20        1.85986   0.00146  -0.00020   0.00300   0.00319   1.86305
   R21        1.84918   0.00204  -0.00123   0.00462   0.00286   1.85203
   R22        3.31333   0.00028   0.00650   0.00241   0.00927   3.32259
   R23        1.82955   0.00046   0.00047   0.00394   0.00441   1.83396
   R24        1.83842  -0.00020  -0.00065   0.00063   0.00006   1.83848
   R25        3.57111   0.00042   0.01203   0.05141   0.06325   3.63436
   R26        1.81443  -0.00007  -0.00017  -0.00026  -0.00043   1.81400
   R27        1.86927  -0.00077  -0.00090   0.00344   0.00216   1.87144
    A1        2.24768  -0.00223  -0.00035  -0.01060  -0.01397   2.23371
    A2        2.07645   0.00141  -0.00022   0.00494   0.00619   2.08264
    A3        1.95847   0.00082   0.00052   0.00594   0.00792   1.96639
    A4        1.98808  -0.00144  -0.00318  -0.01465  -0.01892   1.96916
    A5        1.93603   0.00036   0.00024  -0.00014   0.00010   1.93613
    A6        1.95464   0.00043  -0.00046  -0.00158  -0.00204   1.95260
    A7        1.90578   0.00056  -0.00072   0.00262   0.00190   1.90768
    A8        1.89033  -0.00049   0.00046  -0.00087  -0.00041   1.88992
    A9        1.88642  -0.00047   0.00031   0.00017   0.00046   1.88689
   A10        1.88883  -0.00045   0.00020  -0.00016   0.00006   1.88888
   A11        1.86131   0.00015   0.00043  -0.00397  -0.00274   1.85857
   A12        1.89882  -0.00213   0.00925  -0.00023   0.00839   1.90721
   A13        2.04200   0.00178  -0.00244   0.03056   0.02620   2.06820
   A14        1.94262   0.00019  -0.00415   0.03001   0.02097   1.96359
   A15        2.11705  -0.00051  -0.00895   0.04110   0.03064   2.14769
   A16        1.85503  -0.00019  -0.00325   0.02481   0.02176   1.87679
   A17        3.05384   0.00217   0.01095  -0.02343  -0.00263   3.05121
   A18        1.86604  -0.00017   0.00040   0.00040   0.00031   1.86636
   A19        2.04534   0.00044   0.00353   0.01840   0.02008   2.06542
   A20        1.88600  -0.00016   0.00236   0.01645   0.02003   1.90603
   A21        1.97663   0.00034   0.00730   0.02243   0.02860   2.00523
   A22        1.99059   0.00015   0.00441   0.02779   0.03185   2.02245
   A23        1.81660   0.00015   0.00117   0.00367   0.00337   1.81997
   A24        1.95441   0.00048   0.00505  -0.01111  -0.00698   1.94743
   A25        1.85066  -0.00055   0.00214   0.00183   0.00638   1.85704
   A26        1.83422   0.00030  -0.00063  -0.00811  -0.00899   1.82523
   A27        1.58956   0.00056   0.00078  -0.00459  -0.00387   1.58570
   A28        2.20792  -0.00038   0.00342   0.00594   0.00744   2.21536
   A29        1.92946   0.00037  -0.01083  -0.01918  -0.03054   1.89892
   A30        2.06430   0.00033   0.00680   0.03578   0.04193   2.10623
   A31        1.72032  -0.00067  -0.00310  -0.01422  -0.01840   1.70191
   A32        1.88350  -0.00020   0.00186  -0.00612  -0.00235   1.88115
   A33        2.94744  -0.00005  -0.00959   0.02048   0.01575   2.96318
   A34        3.20947  -0.00054   0.00242  -0.00566  -0.00075   3.20872
   A35        2.98018  -0.00127   0.00399  -0.02912  -0.02472   2.95546
   A36        2.90824   0.00007  -0.01001  -0.03235  -0.04096   2.86728
   A37        3.17077   0.00056   0.00722   0.01568   0.02290   3.19367
   A38        3.20919  -0.00025   0.00313   0.02970   0.03361   3.24281
   A39        2.94994   0.00025  -0.01293  -0.07129  -0.08413   2.86582
   A40        2.96603   0.00001  -0.00352   0.02302   0.01645   2.98248
   A41        3.24833   0.00219   0.00639   0.13534   0.15383   3.40216
   A42        3.16894   0.00015   0.00074   0.00550  -0.00090   3.16804
   A43        3.03731   0.00047  -0.00371  -0.00055  -0.00400   3.03331
   A44        3.08601  -0.00067   0.00950   0.02463   0.03553   3.12154
   A45        3.40604   0.00049   0.00113   0.00006  -0.00085   3.40519
   A46        3.38857  -0.00018  -0.00108  -0.00050  -0.00146   3.38711
   A47        3.36870  -0.00044   0.00230   0.00753   0.00818   3.37688
   A48        3.23224   0.00339  -0.00344   0.03175   0.02602   3.25826
    D1       -0.05964   0.00101  -0.01483  -0.08746  -0.09299  -0.15263
    D2        3.12783  -0.00048  -0.01289  -0.19481  -0.20619   2.92164
    D3       -0.01569  -0.00053  -0.00166  -0.01956  -0.01458  -0.03026
    D4        3.08844  -0.00029  -0.00392  -0.01028  -0.00974   3.07870
    D5       -0.36635   0.00008   0.00576   0.01926   0.02402  -0.34233
    D6       -2.48065   0.00016   0.00531   0.02158   0.02588  -2.45477
    D7        1.71082   0.00007   0.00583   0.02103   0.02585   1.73667
    D8        2.80863  -0.00006   0.00777   0.01137   0.02013   2.82876
    D9        0.69432   0.00002   0.00732   0.01368   0.02200   0.71632
   D10       -1.39739  -0.00006   0.00784   0.01314   0.02196  -1.37543
   D11        0.46254  -0.00061   0.00846   0.10584   0.11702   0.57957
   D12       -1.63271  -0.00099  -0.00225   0.06407   0.06235  -1.57036
   D13        0.65581  -0.00100  -0.00270  -0.03363  -0.03386   0.62195
   D14       -1.59242  -0.00058   0.01773  -0.15497  -0.13737  -1.72979
   D15       -1.52223  -0.00162  -0.00639  -0.06093  -0.06318  -1.58541
   D16        2.51272  -0.00120   0.01404  -0.18227  -0.16668   2.34604
   D17        1.54121  -0.00085  -0.00276  -0.04433  -0.04662   1.49459
   D18       -0.06027  -0.00081  -0.00166  -0.03372  -0.03487  -0.09514
   D19       -2.19054   0.00013  -0.00929  -0.05860  -0.06730  -2.25783
   D20       -0.52583  -0.00059  -0.00813  -0.06507  -0.07274  -0.59856
   D21       -2.12730  -0.00054  -0.00703  -0.05446  -0.06099  -2.18829
   D22        2.02561   0.00040  -0.01465  -0.07934  -0.09341   1.93220
   D23        1.43780   0.00048   0.01750  -0.21022  -0.19086   1.24693
   D24       -2.50642  -0.00020  -0.00154  -0.11166  -0.11092  -2.61734
   D25       -2.18753   0.00064   0.02829   0.10825   0.13655  -2.05097
   D26        2.00456  -0.00008   0.01648   0.06358   0.07963   2.08419
   D27        2.02539   0.00071   0.02329   0.08543   0.10834   2.13373
   D28       -0.06571  -0.00001   0.01149   0.04076   0.05141  -0.01430
   D29       -2.03716  -0.00032  -0.00579  -0.02483  -0.03156  -2.06872
   D30        0.15628   0.00032   0.00818   0.03135   0.03973   0.19601
   D31        2.53480   0.00026  -0.00268  -0.00793  -0.01146   2.52335
   D32        0.16473  -0.00024   0.00341   0.01846   0.02179   0.18652
   D33        2.35817   0.00040   0.01738   0.07464   0.09309   2.45125
   D34       -1.54650   0.00034   0.00653   0.03536   0.04190  -1.50460
   D35       -0.20080  -0.00045  -0.01295  -0.12744  -0.14146  -0.34226
   D36       -2.14922  -0.00063  -0.01546  -0.11467  -0.13207  -2.28130
   D37        1.89406  -0.00009  -0.00373  -0.07830  -0.08092   1.81314
   D38       -0.05436  -0.00027  -0.00624  -0.06553  -0.07153  -0.12590
   D39       -0.10601   0.00031  -0.00677  -0.00765  -0.01418  -0.12019
   D40       -2.44246   0.00001  -0.01657  -0.04403  -0.06147  -2.50394
   D41        1.82180   0.00075  -0.01768  -0.02686  -0.04424   1.77756
   D42       -2.10482  -0.00021  -0.01075   0.01755   0.00687  -2.09795
   D43        1.84191  -0.00051  -0.02055  -0.01883  -0.04042   1.80149
   D44       -0.17701   0.00023  -0.02166  -0.00166  -0.02319  -0.20020
         Item               Value     Threshold  Converged?
 Maximum Force            0.003394     0.000015     NO 
 RMS     Force            0.000792     0.000010     NO 
 Maximum Displacement     0.411173     0.000060     NO 
 RMS     Displacement     0.095435     0.000040     NO 
 Predicted change in Energy=-7.865536D-04
 GradGradGradGradGradGradGradGradGradGradGradGradGradGradGradGradGradGrad

                          Input orientation:                          
 ---------------------------------------------------------------------
 Center     Atomic      Atomic             Coordinates (Angstroms)
 Number     Number       Type             X           Y           Z
 ---------------------------------------------------------------------
      1          6           0       -1.696753   -0.482988   -0.137998
      2          8           0       -1.100407    0.204475    0.670658
      3          8           0       -1.223627   -1.408640   -0.887219
      4          1           0       -0.165201   -1.538441   -0.770187
      5          6           0       -3.211106   -0.237546   -0.374474
      6          9           0       -3.751734    0.427380    0.648415
      7          9           0       -3.882140   -1.381828   -0.532054
      8          9           0       -3.373240    0.501191   -1.485382
      9          8           0        2.602064    2.668254    1.191076
     10          1           0        1.903043    2.190230    1.678212
     11          1           0        2.153743    3.253848    0.575659
     12          8           0        0.795568    1.011050    2.418997
     13          1           0        0.071948    0.748047    1.817037
     14          1           0        0.416533    1.126235    3.294129
     15          8           0        2.998587   -0.180026   -2.010602
     16          1           0        3.568656   -0.538098   -2.694758
     17          1           0        3.580720    0.161042   -1.305159
     18          8           0        1.193797   -1.780344   -0.683543
     19          1           0        1.585324   -1.633456    0.209258
     20          1           0        1.761055   -1.254810   -1.285654
     21          8           0        2.499767   -1.065833    1.599585
     22          1           0        2.001114   -0.408512    2.110588
     23          1           0        3.261208   -0.574526    1.245575
     24          8           0        4.249740    0.767188    0.285690
     25          1           0        5.170158    0.941178    0.495490
     26          1           0        3.719721    1.551486    0.576714
 ---------------------------------------------------------------------
                    Distance matrix (angstroms):
                    1          2          3          4          5
     1  C    0.000000
     2  O    1.217440   0.000000
     3  O    1.281410   2.245954   0.000000
     4  H    1.964509   2.447121   1.072759   0.000000
     5  C    1.552233   2.396401   2.363142   3.335634   0.000000
     6  F    2.381210   2.660774   3.481446   4.328984   1.334431
     7  F    2.395644   3.420660   2.682266   3.727851   1.335852
     8  F    2.365304   3.146795   2.937021   3.868219   1.343925
     9  O    5.493322   4.477647   5.964586   5.403756   6.684876
    10  H    4.837690   3.738863   5.413813   4.916836   6.021805
    11  H    5.412908   4.460627   5.940155   5.491342   6.471028
    12  O    3.870663   2.702216   4.567616   4.194505   5.041419
    13  H    2.909624   1.727446   3.693618   3.460924   4.068483
    14  H    4.339939   3.167546   5.157460   4.894648   5.336508
    15  O    5.064055   4.913120   4.538565   3.659709   6.421878
    16  H    5.853596   5.803240   5.195288   4.318142   7.172115
    17  H    5.443230   5.081209   5.071521   4.148055   6.866873
    18  O    3.214970   3.322159   2.454300   1.383076   4.677491
    19  H    3.495167   3.286949   3.023741   2.008152   5.029419
    20  H    3.724145   3.760935   3.015086   2.014104   5.156303
    21  O    4.579267   3.929101   4.490588   3.597392   6.098938
    22  H    4.328499   3.473987   4.515093   3.777370   5.776851
    23  H    5.148207   4.467780   5.035703   4.090563   6.680492
    24  O    6.091242   5.393414   6.005638   5.091414   7.557085
    25  H    7.041592   6.316122   6.950829   6.018015   8.508338
    26  H    5.829930   5.005686   5.944925   5.143384   7.220925
                    6          7          8          9         10
     6  F    0.000000
     7  F    2.164196   0.000000
     8  F    2.168362   2.171077   0.000000
     9  O    6.759197   7.836915   6.896655   0.000000
    10  H    6.012040   7.149351   6.379682   0.976954   0.000000
    11  H    6.547433   7.690800   6.509421   0.960547   1.552340
    12  O    4.914629   6.026236   5.734378   2.741814   1.779249
    13  H    4.011115   5.068471   4.778726   3.237362   2.334968
    14  H    4.986246   6.277630   6.131621   3.402528   2.439873
    15  O    7.280532   7.139667   6.429627   4.303565   4.519478
    16  H    8.105372   7.804072   7.122685   5.129785   5.416725
    17  H    7.592909   7.659792   6.964607   3.670840   3.979034
    18  O    5.577314   5.093810   5.167802   5.028660   4.674010
    19  H    5.737952   5.523226   5.658258   4.527961   4.108448
    20  H    6.079574   5.694708   5.429956   4.715073   4.546753
    21  O    6.497359   6.735909   6.816509   3.757758   3.311224
    22  H    5.994325   6.522544   6.530103   3.266976   2.636290
    23  H    7.109274   7.405344   7.254736   3.309540   3.110572
    24  O    8.016896   8.450707   7.830535   2.673688   3.077524
    25  H    8.937982   9.401931   8.781065   3.172024   3.692290
    26  H    7.555885   8.223259   7.460929   1.695219   2.218471
                   11         12         13         14         15
    11  H    0.000000
    12  O    3.205102   0.000000
    13  H    3.486249   0.977319   0.000000
    14  H    3.864546   0.960620   1.563191   0.000000
    15  O    4.381096   5.088547   4.906869   6.042640   0.000000
    16  H    5.203504   6.019998   5.851276   6.969408   0.959824
    17  H    3.890911   4.727465   4.733304   5.665433   0.976143
    18  O    5.277326   4.192400   3.728834   4.987405   2.753065
    19  H    4.933872   3.535545   3.247587   4.300977   3.006252
    20  H    4.893535   4.448677   4.060937   5.333997   1.792260
    21  O    4.452842   2.808767   3.038380   3.466483   3.750590
    22  H    3.973938   1.887754   2.268366   2.503421   4.246336
    23  H    4.041251   3.157587   3.499593   3.896324   3.290485
    24  O    3.265082   4.067158   4.449645   4.886010   2.781287
    25  H    3.801793   4.779310   5.270250   5.519382   3.500474
    26  H    2.313077   3.498107   3.935755   4.298399   3.195680
                   16         17         18         19         20
    16  H    0.000000
    17  H    1.555611   0.000000
    18  O    3.350838   3.138915   0.000000
    19  H    3.683303   3.081442   0.985881   0.000000
    20  H    2.401390   2.305688   0.980054   1.552100   0.000000
    21  O    4.456727   3.333350   2.725574   1.758241   2.984294
    22  H    5.056217   3.806163   3.215719   2.299658   3.508319
    23  H    3.952477   2.673835   3.074033   2.236934   3.019994
    24  O    3.324262   1.829154   4.094889   3.587206   3.570875
    25  H    3.864032   2.525324   4.960670   4.422862   4.429088
    26  H    3.884804   2.343950   4.366878   3.851562   3.896162
                   21         22         23         24         25
    21  O    0.000000
    22  H    0.970489   0.000000
    23  H    0.972882   1.537415   0.000000
    24  O    2.854591   3.125514   1.923218   0.000000
    25  H    3.518254   3.804345   2.550309   0.959926   0.000000
    26  H    3.063480   3.024561   2.275419   0.990322   1.575703
                   26
    26  H    0.000000
 Stoichiometry    C2H13F3O8
 Framework group  C1[X(C2H13F3O8)]
 Deg. of freedom    72
 Full point group                 C1      NOp   1
 Largest Abelian subgroup         C1      NOp   1
 Largest concise Abelian subgroup C1      NOp   1
                         Standard orientation:                         
 ---------------------------------------------------------------------
 Center     Atomic      Atomic             Coordinates (Angstroms)
 Number     Number       Type             X           Y           Z
 ---------------------------------------------------------------------
      1          6           0        1.732431   -0.155425   -0.151418
      2          8           0        0.947456    0.774829   -0.175956
      3          8           0        1.493782   -1.394706   -0.373320
      4          1           0        0.458344   -1.589441   -0.575209
      5          6           0        3.214081    0.109866    0.227742
      6          9           0        3.521661    1.399383    0.075274
      7          9           0        4.055460   -0.612584   -0.517004
      8          9           0        3.407936   -0.216247    1.517008
      9          8           0       -3.103509    2.040785    1.251055
     10          1           0       -2.410492    2.230196    0.589021
     11          1           0       -2.669215    2.040240    2.107816
     12          8           0       -1.248639    2.237633   -0.758485
     13          1           0       -0.425066    1.756701   -0.544981
     14          1           0       -1.002950    3.035287   -1.234064
     15          8           0       -2.685069   -2.241827    1.181725
     16          1           0       -3.107798   -3.088158    1.343859
     17          1           0       -3.393846   -1.607215    0.963190
     18          8           0       -0.852434   -1.935007   -0.849698
     19          1           0       -1.370022   -1.248862   -1.332678
     20          1           0       -1.408380   -2.155035   -0.073157
     21          8           0       -2.523426   -0.021147   -1.836450
     22          1           0       -2.191593    0.873800   -1.660935
     23          1           0       -3.296362   -0.114512   -1.253053
     24          8           0       -4.336990   -0.159152    0.363693
     25          1           0       -5.291800   -0.064625    0.334339
     26          1           0       -3.964751    0.658744    0.779892
 ---------------------------------------------------------------------
 Rotational constants (GHZ):           0.8273359           0.2561856           0.2300170
 Standard basis: 6-31++G(d,p) (6D, 7F)
 There are   325 symmetry adapted cartesian basis functions of A   symmetry.
 There are   325 symmetry adapted basis functions of A   symmetry.
   325 basis functions,   520 primitive gaussians,   325 cartesian basis functions
    58 alpha electrons       58 beta electrons
       nuclear repulsion energy       966.5675134312 Hartrees.
 NAtoms=   26 NActive=   26 NUniq=   26 SFac= 1.00D+00 NAtFMM=   60 NAOKFM=F Big=F
 Integral buffers will be    131072 words long.
 Raffenetti 2 integral format.
 Two-electron integral symmetry is turned on.
 Nuclear repulsion after empirical dispersion term =      966.5549015848 Hartrees.
 One-electron integrals computed using PRISM.
 NBasis=   325 RedAO= T EigKep=  4.75D-05  NBF=   325
 NBsUse=   325 1.00D-06 EigRej= -1.00D+00 NBFU=   325
 Initial guess from the checkpoint file:  "/local_scratch/slurm.5787747/Gau-1479373.chk"
 B after Tr=    -0.000000    0.000000   -0.000000
         Rot=    0.999929   -0.011377   -0.001226   -0.003207 Ang=  -1.36 deg.
 ExpMin= 3.60D-02 ExpMax= 7.00D+03 ExpMxC= 1.05D+03 IAcc=3 IRadAn=         5 AccDes= 0.00D+00
 Harris functional with IExCor= 4639 and IRadAn=       5 diagonalized for initial guess.
 HarFok:  IExCor= 4639 AccDes= 0.00D+00 IRadAn=         5 IDoV= 1 UseB2=F ITyADJ=14
 ICtDFT=  3500011 ScaDFX=  1.000000  1.000000  1.000000  1.000000
 FoFCou: FMM=F IPFlag=           0 FMFlag=      100000 FMFlg1=           0
         NFxFlg=           0 DoJE=T BraDBF=F KetDBF=T FulRan=T
         wScrn=  0.000000 ICntrl=       500 IOpCl=  0 I1Cent=   200000004 NGrid=           0
         NMat0=    1 NMatS0=      1 NMatT0=    0 NMatD0=    1 NMtDS0=    0 NMtDT0=    0
 Petite list used in FoFCou.
 Requested convergence on RMS density matrix=1.00D-10 within 128 cycles.
 Requested convergence on MAX density matrix=1.00D-08.
 Requested convergence on             energy=1.00D-08.
 No special actions if energy rises.
 SCF Done:  E(RwB97XD) =  -985.246813702     A.U. after   16 cycles
            NFock= 16  Conv=0.71D-10     -V/T= 2.0083
 Calling FoFJK, ICntrl=      2127 FMM=F ISym2X=0 I1Cent= 0 IOpClX= 0 NMat=1 NMatS=1 NMatT=0.
 ***** Axes restored to original set *****
 -------------------------------------------------------------------
 Center     Atomic                   Forces (Hartrees/Bohr)
 Number     Number              X              Y              Z
 -------------------------------------------------------------------
      1        6          -0.000823464   -0.001009971   -0.001000574
      2        8          -0.000018444    0.004474989    0.004288543
      3        8           0.000848604   -0.001799961   -0.001836144
      4        1          -0.001243322   -0.000571587   -0.000911393
      5        6           0.001708840   -0.000369548    0.000013843
      6        9          -0.000499224    0.000242563    0.000293080
      7        9          -0.000507545   -0.000430444   -0.000038423
      8        9          -0.000500407    0.000396079   -0.000570864
      9        8           0.001003262    0.001362256   -0.000992408
     10        1          -0.001009823   -0.001255182    0.000791691
     11        1           0.000306535   -0.000009652   -0.000179188
     12        8           0.001494811    0.001400920    0.002468629
     13        1          -0.001115453   -0.001585028   -0.001193990
     14        1          -0.000796799    0.000428566   -0.000606393
     15        8           0.000413166   -0.000189969    0.000036791
     16        1          -0.000140349   -0.000074351   -0.000213218
     17        1          -0.000600617    0.000137090    0.000366164
     18        8           0.001287886    0.000270148    0.000856346
     19        1           0.000276622    0.000162290    0.000211804
     20        1          -0.000132609    0.000195613   -0.000029647
     21        8           0.002913417    0.000578373   -0.000352719
     22        1          -0.001903214   -0.000833441   -0.001109891
     23        1          -0.000951920   -0.001601373   -0.000082745
     24        8          -0.001197288    0.000800118   -0.000059418
     25        1          -0.000099473    0.000583410    0.000143046
     26        1           0.001286810   -0.001301908   -0.000292923
 -------------------------------------------------------------------
 Cartesian Forces:  Max     0.004474989 RMS     0.001170985

 GradGradGradGradGradGradGradGradGradGradGradGradGradGradGradGradGradGrad
 Berny optimization.
 Using GEDIIS/GDIIS optimizer.
 FormGI is forming the generalized inverse of G from B-inverse, IUseBI=4.
 Internal  Forces:  Max     0.005044216 RMS     0.001123202
 Search for a local minimum.
 Step number   9 out of a maximum of  156
 All quantities printed in internal units (Hartrees-Bohrs-Radians)
 Mixed Optimization -- RFO/linear search
 Update second derivatives using D2CorX and points    8    9
 DE= -2.83D-04 DEPred=-7.87D-04 R= 3.60D-01
 Trust test= 3.60D-01 RLast= 6.01D-01 DXMaxT set to 7.14D-01
 ITU=  0  1  0  1  0 -1  0  1  0
 Use linear search instead of GDIIS.
     Eigenvalues ---   -0.00006   0.00003   0.00046   0.00093   0.00114
     Eigenvalues ---    0.00163   0.00232   0.00416   0.00479   0.00533
     Eigenvalues ---    0.00662   0.00747   0.00782   0.00905   0.01035
     Eigenvalues ---    0.01095   0.01180   0.01365   0.01418   0.01537
     Eigenvalues ---    0.01689   0.01808   0.01969   0.02082   0.02177
     Eigenvalues ---    0.02241   0.02441   0.02476   0.02566   0.02884
     Eigenvalues ---    0.03009   0.03194   0.03255   0.03379   0.03851
     Eigenvalues ---    0.04135   0.04529   0.05212   0.06053   0.06266
     Eigenvalues ---    0.06678   0.07068   0.08133   0.08685   0.09155
     Eigenvalues ---    0.12282   0.14084   0.19734   0.20749   0.22531
     Eigenvalues ---    0.24268   0.25045   0.27464   0.33957   0.38318
     Eigenvalues ---    0.39573   0.40340   0.40910   0.43200   0.44840
     Eigenvalues ---    0.45126   0.50846   0.51171   0.52893   0.54879
     Eigenvalues ---    0.55990   0.58381   0.58678   0.58833   0.59998
     Eigenvalues ---    0.61022   0.91688
 RFO step:  Lambda=-5.89010088D-04 EMin=-6.21527115D-05
 Quartic linear search produced a step of -0.35046.
 Iteration  1 RMS(Cart)=  0.04331761 RMS(Int)=  0.01293560
 Iteration  2 RMS(Cart)=  0.02711770 RMS(Int)=  0.00367601
 Iteration  3 RMS(Cart)=  0.00402031 RMS(Int)=  0.00225364
 Iteration  4 RMS(Cart)=  0.00019918 RMS(Int)=  0.00225254
 Iteration  5 RMS(Cart)=  0.00002603 RMS(Int)=  0.00225253
 Iteration  6 RMS(Cart)=  0.00000110 RMS(Int)=  0.00225253
 Iteration  7 RMS(Cart)=  0.00000015 RMS(Int)=  0.00225253
 Variable       Old X    -DE/DX   Delta X   Delta X   Delta X     New X
                                 (Linear)    (Quad)   (Total)
    R1        2.30063   0.00504   0.00131   0.00283   0.00433   2.30496
    R2        2.42151   0.00404   0.00134   0.00318   0.00475   2.42627
    R3        2.93330  -0.00018  -0.00002   0.00076   0.00075   2.93404
    R4        3.26440  -0.00030  -0.00018   0.00780   0.00744   3.27184
    R5        2.02722  -0.00011  -0.00595   0.00360  -0.00215   2.02507
    R6        2.61363   0.00118   0.00778  -0.01039  -0.00235   2.61128
    R7        2.52171   0.00055   0.00017  -0.00173  -0.00156   2.52015
    R8        2.52439   0.00063  -0.00012   0.00296   0.00284   2.52724
    R9        2.53965   0.00075   0.00068   0.00032   0.00102   2.54067
   R10        1.84618   0.00236   0.00237   0.00345   0.00647   1.85265
   R11        1.81517  -0.00003  -0.00000  -0.00014  -0.00014   1.81503
   R12        3.20350   0.00064  -0.00491  -0.00128  -0.00619   3.19731
   R13        3.36229   0.00046  -0.00562   0.01456   0.00965   3.37195
   R14        1.84687   0.00171   0.00049   0.00368   0.00406   1.85093
   R15        1.81531  -0.00019  -0.00005   0.00041   0.00036   1.81567
   R16        1.81381   0.00010   0.00007  -0.00012  -0.00004   1.81376
   R17        1.84464  -0.00004  -0.00006   0.00095   0.00094   1.84558
   R18        3.38688  -0.00064  -0.00633   0.00456  -0.00248   3.38440
   R19        3.45660   0.00002  -0.00660   0.01100   0.00449   3.46109
   R20        1.86305  -0.00092  -0.00112   0.00017  -0.00071   1.86234
   R21        1.85203  -0.00060  -0.00100  -0.00077  -0.00254   1.84950
   R22        3.32259  -0.00134  -0.00325  -0.02017  -0.02327   3.29932
   R23        1.83396  -0.00017  -0.00155   0.00233   0.00079   1.83474
   R24        1.83848  -0.00127  -0.00002  -0.00556  -0.00592   1.83256
   R25        3.63436   0.00037  -0.02217   0.05570   0.03312   3.66747
   R26        1.81400   0.00004   0.00015   0.00003   0.00018   1.81418
   R27        1.87144  -0.00121  -0.00076  -0.00613  -0.00704   1.86440
    A1        2.23371   0.00307   0.00490   0.01410   0.01779   2.25150
    A2        2.08264  -0.00102  -0.00217  -0.00269  -0.00436   2.07828
    A3        1.96639  -0.00206  -0.00278  -0.01158  -0.01379   1.95261
    A4        1.96916   0.00295   0.00663   0.02822   0.03418   2.00333
    A5        1.93613   0.00035  -0.00003   0.00500   0.00496   1.94109
    A6        1.95260   0.00015   0.00072  -0.00620  -0.00548   1.94712
    A7        1.90768   0.00063  -0.00066   0.00229   0.00161   1.90929
    A8        1.88992  -0.00038   0.00014  -0.00066  -0.00051   1.88942
    A9        1.88689  -0.00043  -0.00016   0.00056   0.00039   1.88728
   A10        1.88888  -0.00037  -0.00002  -0.00094  -0.00097   1.88791
   A11        1.85857   0.00005   0.00096   0.00259   0.00487   1.86344
   A12        1.90721   0.00233  -0.00294   0.00423   0.00153   1.90874
   A13        2.06820  -0.00217  -0.00918   0.00754  -0.00287   2.06533
   A14        1.96359  -0.00019  -0.00735   0.02828   0.02202   1.98561
   A15        2.14769   0.00029  -0.01074  -0.03061  -0.04156   2.10614
   A16        1.87679   0.00041  -0.00763  -0.00043  -0.00729   1.86949
   A17        3.05121  -0.00159   0.00092   0.04750   0.05010   3.10131
   A18        1.86636   0.00058  -0.00011   0.00628   0.00644   1.87279
   A19        2.06542  -0.00019  -0.00704   0.01875   0.01269   2.07811
   A20        1.90603  -0.00043  -0.00702  -0.00714  -0.01413   1.89190
   A21        2.00523   0.00016  -0.01002   0.02583   0.01545   2.02068
   A22        2.02245  -0.00030  -0.01116   0.01453   0.00425   2.02670
   A23        1.81997   0.00017  -0.00118   0.01060   0.00924   1.82921
   A24        1.94743  -0.00144   0.00245  -0.04416  -0.04136   1.90607
   A25        1.85704   0.00010  -0.00224  -0.00762  -0.01066   1.84639
   A26        1.82523   0.00058   0.00315   0.01145   0.01418   1.83941
   A27        1.58570  -0.00044   0.00135   0.02750   0.02911   1.61480
   A28        2.21536   0.00060  -0.00261  -0.00490  -0.00780   2.20756
   A29        1.89892  -0.00026   0.01070  -0.04043  -0.03044   1.86848
   A30        2.10623  -0.00029  -0.01470   0.02576   0.01130   2.11752
   A31        1.70191   0.00098   0.00645  -0.00627  -0.00013   1.70178
   A32        1.88115  -0.00043   0.00082  -0.00185  -0.00103   1.88012
   A33        2.96318  -0.00265  -0.00552  -0.13697  -0.13221   2.83097
   A34        3.20872   0.00012   0.00026   0.02246   0.02449   3.23321
   A35        2.95546   0.00244   0.00866   0.02129   0.03170   2.98717
   A36        2.86728   0.00006   0.01435  -0.04183  -0.02769   2.83959
   A37        3.19367  -0.00078  -0.00803  -0.01501  -0.02326   3.17041
   A38        3.24281   0.00054  -0.01178   0.01996   0.00818   3.25099
   A39        2.86582  -0.00059   0.02948  -0.02495   0.00390   2.86972
   A40        2.98248   0.00058  -0.00577  -0.01436  -0.02263   2.95985
   A41        3.40216   0.00051  -0.05391   0.05602   0.01559   3.41775
   A42        3.16804  -0.00041   0.00031  -0.00080  -0.00598   3.16206
   A43        3.03331   0.00009   0.00140   0.00325   0.00307   3.03638
   A44        3.12154   0.00074  -0.01245   0.03584   0.02416   3.14570
   A45        3.40519  -0.00044   0.00030  -0.00527  -0.00546   3.39973
   A46        3.38711   0.00040   0.00051  -0.01070  -0.00901   3.37810
   A47        3.37688  -0.00014  -0.00287   0.01384   0.01201   3.38889
   A48        3.25826  -0.00356  -0.00912  -0.00158  -0.01117   3.24709
    D1       -0.15263  -0.00001   0.03259  -0.08415  -0.03855  -0.19118
    D2        2.92164   0.00033   0.07226  -0.06835   0.00320   2.92485
    D3       -0.03026   0.00101   0.00511   0.01350   0.02497  -0.00529
    D4        3.07870   0.00071   0.00341   0.00719   0.01357   3.09227
    D5       -0.34233  -0.00015  -0.00842   0.09224   0.08234  -0.25998
    D6       -2.45477  -0.00002  -0.00907   0.09385   0.08331  -2.37146
    D7        1.73667  -0.00007  -0.00906   0.09745   0.08692   1.82359
    D8        2.82876   0.00003  -0.00706   0.09758   0.09199   2.92076
    D9        0.71632   0.00016  -0.00771   0.09919   0.09296   0.80928
   D10       -1.37543   0.00012  -0.00770   0.10278   0.09657  -1.27885
   D11        0.57957   0.00105  -0.04101   0.02906  -0.01047   0.56909
   D12       -1.57036   0.00087  -0.02185  -0.03046  -0.05168  -1.62204
   D13        0.62195   0.00097   0.01187  -0.02997  -0.01681   0.60514
   D14       -1.72979   0.00074   0.04814  -0.02629   0.02246  -1.70733
   D15       -1.58541   0.00149   0.02214  -0.04843  -0.02514  -1.61055
   D16        2.34604   0.00126   0.05842  -0.04475   0.01413   2.36017
   D17        1.49459   0.00137   0.01634   0.00608   0.02269   1.51728
   D18       -0.09514   0.00098   0.01222  -0.01832  -0.00536  -0.10050
   D19       -2.25783   0.00003   0.02358  -0.04395  -0.01964  -2.27748
   D20       -0.59856   0.00071   0.02549  -0.00317   0.02261  -0.57595
   D21       -2.18829   0.00032   0.02137  -0.02756  -0.00545  -2.19374
   D22        1.93220  -0.00062   0.03274  -0.05320  -0.01973   1.91247
   D23        1.24693  -0.00030   0.06689   0.14417   0.21240   1.45934
   D24       -2.61734   0.00034   0.03887   0.12651   0.16640  -2.45094
   D25       -2.05097  -0.00012  -0.04786   0.10101   0.05284  -1.99813
   D26        2.08419  -0.00009  -0.02791   0.04819   0.02082   2.10501
   D27        2.13373  -0.00036  -0.03797   0.08321   0.04457   2.17829
   D28       -0.01430  -0.00034  -0.01802   0.03039   0.01254  -0.00175
   D29       -2.06872   0.00031   0.01106  -0.04485  -0.03425  -2.10297
   D30        0.19601   0.00007  -0.01392   0.02895   0.01525   0.21126
   D31        2.52335  -0.00067   0.00402  -0.04630  -0.04121   2.48213
   D32        0.18652   0.00047  -0.00764  -0.00972  -0.01724   0.16928
   D33        2.45125   0.00023  -0.03262   0.06408   0.03225   2.48350
   D34       -1.50460  -0.00051  -0.01468  -0.01117  -0.02421  -1.52880
   D35       -0.34226   0.00070   0.04957  -0.07454  -0.02492  -0.36718
   D36       -2.28130   0.00048   0.04629  -0.06611  -0.02000  -2.30129
   D37        1.81314   0.00056   0.02836  -0.03461  -0.00585   1.80729
   D38       -0.12590   0.00034   0.02507  -0.02617  -0.00092  -0.12682
   D39       -0.12019  -0.00053   0.00497   0.00656   0.01153  -0.10866
   D40       -2.50394  -0.00074   0.02154  -0.03236  -0.01064  -2.51457
   D41        1.77756  -0.00083   0.01550  -0.03293  -0.01816   1.75941
   D42       -2.09795   0.00094  -0.00241   0.05808   0.05601  -2.04194
   D43        1.80149   0.00073   0.01417   0.01916   0.03385   1.83534
   D44       -0.20020   0.00064   0.00813   0.01859   0.02633  -0.17387
         Item               Value     Threshold  Converged?
 Maximum Force            0.005044     0.000015     NO 
 RMS     Force            0.001123     0.000010     NO 
 Maximum Displacement     0.238141     0.000060     NO 
 RMS     Displacement     0.073849     0.000040     NO 
 Predicted change in Energy=-5.466203D-04
 GradGradGradGradGradGradGradGradGradGradGradGradGradGradGradGradGradGrad

                          Input orientation:                          
 ---------------------------------------------------------------------
 Center     Atomic      Atomic             Coordinates (Angstroms)
 Number     Number       Type             X           Y           Z
 ---------------------------------------------------------------------
      1          6           0       -1.746341   -0.456832   -0.101434
      2          8           0       -1.215135    0.243482    0.744220
      3          8           0       -1.213761   -1.327414   -0.880480
      4          1           0       -0.154575   -1.443778   -0.766663
      5          6           0       -3.266575   -0.292595   -0.370822
      6          9           0       -3.857817    0.397803    0.605029
      7          9           0       -3.877970   -1.477395   -0.475544
      8          9           0       -3.446078    0.375172   -1.523839
      9          8           0        2.653653    2.627090    1.162797
     10          1           0        1.938633    2.155038    1.639302
     11          1           0        2.227007    3.207322    0.527334
     12          8           0        0.786140    1.023207    2.397362
     13          1           0        0.048082    0.759088    1.810107
     14          1           0        0.407205    1.213758    3.259486
     15          8           0        3.020743   -0.115485   -2.009317
     16          1           0        3.558839   -0.451979   -2.729347
     17          1           0        3.629342    0.172303   -1.301779
     18          8           0        1.200737   -1.701950   -0.689614
     19          1           0        1.606072   -1.601461    0.203039
     20          1           0        1.773808   -1.177557   -1.284994
     21          8           0        2.498305   -1.097937    1.616773
     22          1           0        1.977277   -0.440862    2.106098
     23          1           0        3.271476   -0.616846    1.283350
     24          8           0        4.301507    0.712139    0.314166
     25          1           0        5.224001    0.877679    0.522125
     26          1           0        3.783965    1.504566    0.592699
 ---------------------------------------------------------------------
                    Distance matrix (angstroms):
                    1          2          3          4          5
     1  C    0.000000
     2  O    1.219733   0.000000
     3  O    1.283926   2.259947   0.000000
     4  H    1.987539   2.500879   1.071620   0.000000
     5  C    1.552628   2.395642   2.354708   3.341625   0.000000
     6  F    2.384915   2.650841   3.489146   4.357403   1.333604
     7  F    2.392770   3.397047   2.698977   3.734910   1.337356
     8  F    2.367397   3.184107   2.880268   3.836128   1.344464
     9  O    5.519856   4.563368   5.896607   5.308571   6.776847
    10  H    4.840565   3.794928   5.330512   4.808499   6.093086
    11  H    5.441404   4.547498   5.863843   5.383223   6.575375
    12  O    3.853305   2.710342   4.502141   4.120924   5.081208
    13  H    2.890053   1.731382   3.631115   3.396091   4.104807
    14  H    4.327172   3.146425   5.120976   4.856744   5.380046
    15  O    5.146031   5.064928   4.546875   3.659399   6.499724
    16  H    5.920380   5.944759   5.192534   4.315697   7.223180
    17  H    5.543881   5.259291   5.087464   4.149228   6.973987
    18  O    3.252929   3.417166   2.450818   1.381832   4.695188
    19  H    3.555497   3.414074   3.033245   2.016201   5.077907
    20  H    3.783082   3.882118   3.018553   2.014498   5.198494
    21  O    4.623881   4.043562   4.479773   3.583036   6.150850
    22  H    4.328832   3.537589   4.459635   3.715291   5.801302
    23  H    5.207852   4.600055   5.030350   4.077278   6.751854
    24  O    6.173790   5.553191   6.000427   5.066836   7.665152
    25  H    7.124284   6.474103   6.947986   5.998268   8.617237
    26  H    5.908739   5.157935   5.930230   5.104184   7.339501
                    6          7          8          9         10
     6  F    0.000000
     7  F    2.164350   0.000000
     8  F    2.168437   2.171971   0.000000
     9  O    6.905076   7.886258   7.035330   0.000000
    10  H    6.144627   7.176352   6.493727   0.980380   0.000000
    11  H    6.702576   7.760354   6.664253   0.960473   1.557862
    12  O    5.016964   6.021671   5.805810   2.753942   1.784358
    13  H    4.103510   5.063590   4.844764   3.270695   2.356275
    14  H    5.089434   6.289315   6.199291   3.382328   2.419974
    15  O    7.376508   7.197188   6.503554   4.209369   4.431553
    16  H    8.176001   7.838191   7.155857   5.044682   5.339167
    17  H    7.729445   7.730712   7.081810   3.612767   3.929338
    18  O    5.627969   5.088174   5.157834   4.927776   4.565599
    19  H    5.832044   5.527259   5.693277   4.460853   4.035435
    20  H    6.145661   5.717317   5.451167   4.608812   4.436762
    21  O    6.607659   6.721508   6.882527   3.755803   3.300846
    22  H    6.083165   6.482530   6.576863   3.280188   2.637818
    23  H    7.233011   7.412748   7.347784   3.304445   3.096208
    24  O    8.170555   8.504207   7.969747   2.665077   3.069384
    25  H    9.094865   9.454501   8.922373   3.174521   3.697752
    26  H    7.721523   8.290868   7.617662   1.691945   2.218950
                   11         12         13         14         15
    11  H    0.000000
    12  O    3.216125   0.000000
    13  H    3.519527   0.979468   0.000000
    14  H    3.840655   0.960812   1.560895   0.000000
    15  O    4.255075   5.070394   4.918292   6.029739   0.000000
    16  H    5.076439   6.012252   5.865044   6.969476   0.959801
    17  H    3.810976   4.742518   4.780542   5.680839   0.976639
    18  O    5.160924   4.138573   3.692415   4.972568   2.751529
    19  H    4.859539   3.517986   3.253029   4.324883   3.017273
    20  H    4.766244   4.402112   4.038363   5.313971   1.790946
    21  O    4.449240   2.835504   3.080506   3.523512   3.792978
    22  H    3.982977   1.909749   2.291132   2.556012   4.258090
    23  H    4.035682   3.179259   3.544141   3.931955   3.340043
    24  O    3.251911   4.098082   4.509065   4.908372   2.779188
    25  H    3.795949   4.819990   5.335082   5.550461   3.499845
    26  H    2.308196   3.532063   3.999330   4.312636   3.158728
                   16         17         18         19         20
    16  H    0.000000
    17  H    1.559695   0.000000
    18  O    3.359105   3.128209   0.000000
    19  H    3.705873   3.082911   0.985507   0.000000
    20  H    2.408102   2.294648   0.978711   1.556301   0.000000
    21  O    4.520039   3.377973   2.714394   1.745927   2.991903
    22  H    5.087533   3.836524   3.163757   2.259738   3.476150
    23  H    4.026351   2.726485   3.059084   2.215877   3.025524
    24  O    3.342109   1.831531   4.055881   3.553936   3.538010
    25  H    3.887521   2.523315   4.930461   4.397426   4.403805
    26  H    3.861960   2.321181   4.312671   3.813457   3.841906
                   21         22         23         24         25
    21  O    0.000000
    22  H    0.970905   0.000000
    23  H    0.969749   1.543643   0.000000
    24  O    2.867873   3.153169   1.940743   0.000000
    25  H    3.539877   3.845612   2.573990   0.960024   0.000000
    26  H    3.078095   3.056008   2.289112   0.986596   1.572155
                   26
    26  H    0.000000
 Stoichiometry    C2H13F3O8
 Framework group  C1[X(C2H13F3O8)]
 Deg. of freedom    72
 Full point group                 C1      NOp   1
 Largest Abelian subgroup         C1      NOp   1
 Largest concise Abelian subgroup C1      NOp   1
                         Standard orientation:                         
 ---------------------------------------------------------------------
 Center     Atomic      Atomic             Coordinates (Angstroms)
 Number     Number       Type             X           Y           Z
 ---------------------------------------------------------------------
      1          6           0        1.757166   -0.100694   -0.139374
      2          8           0        1.031581    0.879709   -0.148589
      3          8           0        1.454671   -1.331754   -0.342977
      4          1           0        0.417580   -1.512232   -0.543575
      5          6           0        3.258950    0.075327    0.213210
      6          9           0        3.621260    1.357460    0.155178
      7          9           0        4.043535   -0.619731   -0.617357
      8          9           0        3.478425   -0.365291    1.464318
      9          8           0       -3.163372    1.948533    1.295125
     10          1           0       -2.450689    2.156367    0.654786
     11          1           0       -2.751307    1.896813    2.161172
     12          8           0       -1.247060    2.255754   -0.658733
     13          1           0       -0.412822    1.779869   -0.466543
     14          1           0       -1.007094    3.104189   -1.040484
     15          8           0       -2.742135   -2.237327    1.153963
     16          1           0       -3.134510   -3.095965    1.327171
     17          1           0       -3.467259   -1.630668    0.909042
     18          8           0       -0.885324   -1.862914   -0.841777
     19          1           0       -1.406185   -1.191727   -1.341212
     20          1           0       -1.451768   -2.103446   -0.080750
     21          8           0       -2.526722    0.036499   -1.874238
     22          1           0       -2.169527    0.912046   -1.654044
     23          1           0       -3.315172   -0.066831   -1.319186
     24          8           0       -4.401470   -0.184285    0.284760
     25          1           0       -5.356551   -0.094016    0.248442
     26          1           0       -4.041721    0.612139    0.742647
 ---------------------------------------------------------------------
 Rotational constants (GHZ):           0.8443125           0.2500688           0.2259708
 Standard basis: 6-31++G(d,p) (6D, 7F)
 There are   325 symmetry adapted cartesian basis functions of A   symmetry.
 There are   325 symmetry adapted basis functions of A   symmetry.
   325 basis functions,   520 primitive gaussians,   325 cartesian basis functions
    58 alpha electrons       58 beta electrons
       nuclear repulsion energy       963.7561375119 Hartrees.
 NAtoms=   26 NActive=   26 NUniq=   26 SFac= 1.00D+00 NAtFMM=   60 NAOKFM=F Big=F
 Integral buffers will be    131072 words long.
 Raffenetti 2 integral format.
 Two-electron integral symmetry is turned on.
 Nuclear repulsion after empirical dispersion term =      963.7436119477 Hartrees.
 One-electron integrals computed using PRISM.
 NBasis=   325 RedAO= T EigKep=  4.70D-05  NBF=   325
 NBsUse=   325 1.00D-06 EigRej= -1.00D+00 NBFU=   325
 Initial guess from the checkpoint file:  "/local_scratch/slurm.5787747/Gau-1479373.chk"
 B after Tr=     0.000000   -0.000000    0.000000
         Rot=    0.999852   -0.016990    0.000210    0.002521 Ang=  -1.97 deg.
 ExpMin= 3.60D-02 ExpMax= 7.00D+03 ExpMxC= 1.05D+03 IAcc=3 IRadAn=         5 AccDes= 0.00D+00
 Harris functional with IExCor= 4639 and IRadAn=       5 diagonalized for initial guess.
 HarFok:  IExCor= 4639 AccDes= 0.00D+00 IRadAn=         5 IDoV= 1 UseB2=F ITyADJ=14
 ICtDFT=  3500011 ScaDFX=  1.000000  1.000000  1.000000  1.000000
 FoFCou: FMM=F IPFlag=           0 FMFlag=      100000 FMFlg1=           0
         NFxFlg=           0 DoJE=T BraDBF=F KetDBF=T FulRan=T
         wScrn=  0.000000 ICntrl=       500 IOpCl=  0 I1Cent=   200000004 NGrid=           0
         NMat0=    1 NMatS0=      1 NMatT0=    0 NMatD0=    1 NMtDS0=    0 NMtDT0=    0
 Petite list used in FoFCou.
 Requested convergence on RMS density matrix=1.00D-10 within 128 cycles.
 Requested convergence on MAX density matrix=1.00D-08.
 Requested convergence on             energy=1.00D-08.
 No special actions if energy rises.
 SCF Done:  E(RwB97XD) =  -985.247321275     A.U. after   16 cycles
            NFock= 16  Conv=0.50D-10     -V/T= 2.0083
 Calling FoFJK, ICntrl=      2127 FMM=F ISym2X=0 I1Cent= 0 IOpClX= 0 NMat=1 NMatS=1 NMatT=0.
 ***** Axes restored to original set *****
 -------------------------------------------------------------------
 Center     Atomic                   Forces (Hartrees/Bohr)
 Number     Number              X              Y              Z
 -------------------------------------------------------------------
      1        6           0.000117446    0.000846576   -0.002215167
      2        8           0.000226731    0.000304382    0.001605403
      3        8           0.000024267    0.000284513    0.000840545
      4        1          -0.001340123   -0.000323827    0.000382109
      5        6           0.001104481   -0.000617253   -0.000327721
      6        9          -0.000264927    0.000199947    0.000186152
      7        9          -0.000432254   -0.000229745    0.000041828
      8        9          -0.000371756    0.000090315    0.000074769
      9        8          -0.000774337   -0.000194423    0.000904338
     10        1           0.000558095    0.000560825   -0.000982585
     11        1          -0.000161673   -0.000197486   -0.000000999
     12        8           0.000763019    0.000712325    0.000821750
     13        1          -0.000240295   -0.000985795   -0.000803052
     14        1          -0.000337000   -0.000066763   -0.000416596
     15        8           0.000299356   -0.000005855    0.000438054
     16        1           0.000060808   -0.000038859    0.000098446
     17        1          -0.000669272   -0.000038123   -0.000075518
     18        8           0.000252394   -0.000307563    0.000373004
     19        1           0.000368207    0.000309134    0.000659182
     20        1           0.000656144    0.000757176   -0.000600619
     21        8          -0.000634037   -0.000949143    0.000546616
     22        1          -0.000214440   -0.000289553   -0.000730646
     23        1           0.001017087    0.000689574   -0.000558385
     24        8           0.000859952   -0.001712722   -0.000973679
     25        1          -0.000135568    0.000280319    0.000139554
     26        1          -0.000732304    0.000922025    0.000573218
 -------------------------------------------------------------------
 Cartesian Forces:  Max     0.002215167 RMS     0.000659268

 GradGradGradGradGradGradGradGradGradGradGradGradGradGradGradGradGradGrad
 Berny optimization.
 Using GEDIIS/GDIIS optimizer.
 FormGI is forming the generalized inverse of G from B-inverse, IUseBI=4.
 Internal  Forces:  Max     0.001590553 RMS     0.000389187
 Search for a local minimum.
 Step number  10 out of a maximum of  156
 All quantities printed in internal units (Hartrees-Bohrs-Radians)
 Mixed Optimization -- En-DIIS/RFO-DIIS
 Update second derivatives using D2CorX and points    9   10
 DE= -5.08D-04 DEPred=-5.47D-04 R= 9.29D-01
 TightC=F SS=  1.41D+00  RLast= 4.26D-01 DXNew= 1.2000D+00 1.2787D+00
 Trust test= 9.29D-01 RLast= 4.26D-01 DXMaxT set to 1.20D+00
 ITU=  1  0  1  0  1  0 -1  0  1  0
 Use linear search instead of GDIIS.
     Eigenvalues ---   -0.00006   0.00003   0.00057   0.00096   0.00118
     Eigenvalues ---    0.00174   0.00251   0.00369   0.00503   0.00550
     Eigenvalues ---    0.00641   0.00751   0.00818   0.00853   0.01005
     Eigenvalues ---    0.01137   0.01183   0.01411   0.01442   0.01639
     Eigenvalues ---    0.01646   0.01822   0.01986   0.02101   0.02155
     Eigenvalues ---    0.02210   0.02441   0.02499   0.02560   0.02890
     Eigenvalues ---    0.03002   0.03191   0.03284   0.03384   0.03871
     Eigenvalues ---    0.04023   0.04585   0.05170   0.06022   0.06355
     Eigenvalues ---    0.06701   0.07086   0.07927   0.08789   0.09216
     Eigenvalues ---    0.12295   0.14100   0.19725   0.20782   0.22528
     Eigenvalues ---    0.24430   0.25339   0.27410   0.34253   0.38845
     Eigenvalues ---    0.40013   0.40345   0.40916   0.43175   0.44707
     Eigenvalues ---    0.45656   0.50844   0.52788   0.53063   0.54875
     Eigenvalues ---    0.56019   0.58452   0.58699   0.59043   0.60602
     Eigenvalues ---    0.62312   0.90980
 RFO step:  Lambda=-6.28627858D-04 EMin=-6.31705142D-05
 Quartic linear search produced a step of  0.15579.
 New curvilinear step failed, DQL= 4.36D+00 SP=-1.81D-01.
 ITry= 1 IFail=1 DXMaxC= 0.00D+00 DCOld= 1.00D+10 DXMaxT= 1.20D+00 DXLimC= 3.00D+00 Rises=F
 New curvilinear step failed, DQL= 4.36D+00 SP=-1.87D-01.
 ITry= 2 IFail=1 DXMaxC= 0.00D+00 DCOld= 1.00D+10 DXMaxT= 1.20D+00 DXLimC= 3.00D+00 Rises=F
 New curvilinear step failed, DQL= 4.37D+00 SP=-1.94D-01.
 ITry= 3 IFail=1 DXMaxC= 0.00D+00 DCOld= 1.00D+10 DXMaxT= 1.20D+00 DXLimC= 3.00D+00 Rises=F
 New curvilinear step failed, DQL= 4.38D+00 SP=-2.00D-01.
 ITry= 4 IFail=1 DXMaxC= 0.00D+00 DCOld= 1.00D+10 DXMaxT= 1.20D+00 DXLimC= 3.00D+00 Rises=F
 New curvilinear step failed, DQL= 4.39D+00 SP=-2.06D-01.
 ITry= 5 IFail=1 DXMaxC= 0.00D+00 DCOld= 1.00D+10 DXMaxT= 1.20D+00 DXLimC= 3.00D+00 Rises=F
 New curvilinear step failed, DQL= 4.39D+00 SP=-2.12D-01.
 ITry= 6 IFail=1 DXMaxC= 0.00D+00 DCOld= 1.00D+10 DXMaxT= 1.20D+00 DXLimC= 3.00D+00 Rises=F
 New curvilinear step failed, DQL= 4.40D+00 SP=-3.14D-02.
 ITry= 7 IFail=1 DXMaxC= 0.00D+00 DCOld= 1.00D+10 DXMaxT= 1.20D+00 DXLimC= 3.00D+00 Rises=F
 Iteration  1 RMS(Cart)=  0.00257695 RMS(Int)=  0.01144309
 Iteration  2 RMS(Cart)=  0.00002468 RMS(Int)=  0.01143093
 Iteration  3 RMS(Cart)=  0.00002461 RMS(Int)=  0.01141881
 Iteration  4 RMS(Cart)=  0.00002453 RMS(Int)=  0.01140673
 Iteration  5 RMS(Cart)=  0.00002445 RMS(Int)=  0.01139468
 Iteration  6 RMS(Cart)=  0.00002438 RMS(Int)=  0.01138268
 Iteration  7 RMS(Cart)=  0.00002430 RMS(Int)=  0.01137070
 Iteration  8 RMS(Cart)=  0.00002423 RMS(Int)=  0.01135877
 Iteration  9 RMS(Cart)=  0.00002415 RMS(Int)=  0.01134687
 Iteration 10 RMS(Cart)=  0.00002408 RMS(Int)=  0.01133501
 Iteration 11 RMS(Cart)=  0.00002401 RMS(Int)=  0.01132318
 Iteration 12 RMS(Cart)=  0.00002393 RMS(Int)=  0.01131140
 Iteration 13 RMS(Cart)=  0.00002386 RMS(Int)=  0.01129964
 Iteration 14 RMS(Cart)=  0.00002379 RMS(Int)=  0.01128792
 Iteration 15 RMS(Cart)=  0.00002372 RMS(Int)=  0.01127624
 Iteration 16 RMS(Cart)=  0.00002364 RMS(Int)=  0.01126460
 Iteration 17 RMS(Cart)=  0.00002357 RMS(Int)=  0.01125298
 Iteration 18 RMS(Cart)=  0.00002350 RMS(Int)=  0.01124141
 Iteration 19 RMS(Cart)=  0.00002343 RMS(Int)=  0.01122987
 Iteration 20 RMS(Cart)=  0.00002336 RMS(Int)=  0.01121836
 Iteration 21 RMS(Cart)=  0.00002329 RMS(Int)=  0.01120689
 Iteration 22 RMS(Cart)=  0.00002322 RMS(Int)=  0.01119545
 Iteration 23 RMS(Cart)=  0.00002315 RMS(Int)=  0.01118405
 Iteration 24 RMS(Cart)=  0.00002308 RMS(Int)=  0.01117268
 Iteration 25 RMS(Cart)=  0.00002302 RMS(Int)=  0.01116134
 Iteration 26 RMS(Cart)=  0.00002295 RMS(Int)=  0.01115004
 Iteration 27 RMS(Cart)=  0.00002288 RMS(Int)=  0.01113877
 Iteration 28 RMS(Cart)=  0.00002281 RMS(Int)=  0.01112753
 Iteration 29 RMS(Cart)=  0.00002274 RMS(Int)=  0.01111633
 Iteration 30 RMS(Cart)=  0.00002268 RMS(Int)=  0.01110516
 Iteration 31 RMS(Cart)=  0.00002261 RMS(Int)=  0.01109402
 Iteration 32 RMS(Cart)=  0.00002255 RMS(Int)=  0.01108292
 Iteration 33 RMS(Cart)=  0.00002248 RMS(Int)=  0.01107185
 Iteration 34 RMS(Cart)=  0.00002241 RMS(Int)=  0.01106081
 Iteration 35 RMS(Cart)=  0.00002235 RMS(Int)=  0.01104980
 Iteration 36 RMS(Cart)=  0.00002228 RMS(Int)=  0.01103883
 Iteration 37 RMS(Cart)=  0.00002222 RMS(Int)=  0.01102788
 Iteration 38 RMS(Cart)=  0.00002215 RMS(Int)=  0.01101697
 Iteration 39 RMS(Cart)=  0.00002209 RMS(Int)=  0.01100609
 Iteration 40 RMS(Cart)=  0.00002203 RMS(Int)=  0.01099524
 Iteration 41 RMS(Cart)=  0.00002196 RMS(Int)=  0.01098442
 Iteration 42 RMS(Cart)=  0.00002190 RMS(Int)=  0.01097364
 Iteration 43 RMS(Cart)=  0.00002184 RMS(Int)=  0.01096288
 Iteration 44 RMS(Cart)=  0.00002178 RMS(Int)=  0.01095216
 Iteration 45 RMS(Cart)=  0.00002171 RMS(Int)=  0.01094146
 Iteration 46 RMS(Cart)=  0.00002165 RMS(Int)=  0.01093080
 Iteration 47 RMS(Cart)=  0.00002159 RMS(Int)=  0.01092017
 Iteration 48 RMS(Cart)=  0.00002153 RMS(Int)=  0.01090956
 Iteration 49 RMS(Cart)=  0.00002147 RMS(Int)=  0.01089899
 Iteration 50 RMS(Cart)=  0.00002141 RMS(Int)=  0.01088845
 Iteration 51 RMS(Cart)=  0.00002135 RMS(Int)=  0.01087794
 Iteration 52 RMS(Cart)=  0.00002129 RMS(Int)=  0.01086745
 Iteration 53 RMS(Cart)=  0.00002123 RMS(Int)=  0.01085700
 Iteration 54 RMS(Cart)=  0.00002117 RMS(Int)=  0.01084657
 Iteration 55 RMS(Cart)=  0.00002111 RMS(Int)=  0.01083618
 Iteration 56 RMS(Cart)=  0.00002105 RMS(Int)=  0.01082581
 Iteration 57 RMS(Cart)=  0.00002099 RMS(Int)=  0.01081547
 Iteration 58 RMS(Cart)=  0.00002093 RMS(Int)=  0.01080517
 Iteration 59 RMS(Cart)=  0.00002087 RMS(Int)=  0.01079489
 Iteration 60 RMS(Cart)=  0.00002082 RMS(Int)=  0.01078464
 Iteration 61 RMS(Cart)=  0.00002076 RMS(Int)=  0.01077441
 Iteration 62 RMS(Cart)=  0.00002070 RMS(Int)=  0.01076422
 Iteration 63 RMS(Cart)=  0.00002064 RMS(Int)=  0.01075405
 Iteration 64 RMS(Cart)=  0.00002059 RMS(Int)=  0.01074391
 Iteration 65 RMS(Cart)=  0.00002053 RMS(Int)=  0.01073380
 Iteration 66 RMS(Cart)=  0.00002047 RMS(Int)=  0.01072372
 Iteration 67 RMS(Cart)=  0.00002042 RMS(Int)=  0.01071367
 Iteration 68 RMS(Cart)=  0.00002036 RMS(Int)=  0.01070364
 Iteration 69 RMS(Cart)=  0.00002031 RMS(Int)=  0.01069364
 Iteration 70 RMS(Cart)=  0.00002025 RMS(Int)=  0.01068367
 Iteration 71 RMS(Cart)=  0.00002020 RMS(Int)=  0.01067372
 Iteration 72 RMS(Cart)=  0.00002014 RMS(Int)=  0.01066380
 Iteration 73 RMS(Cart)=  0.00002009 RMS(Int)=  0.01065391
 Iteration 74 RMS(Cart)=  0.00002003 RMS(Int)=  0.01064405
 Iteration 75 RMS(Cart)=  0.00001998 RMS(Int)=  0.01063421
 Iteration 76 RMS(Cart)=  0.00001992 RMS(Int)=  0.01062440
 Iteration 77 RMS(Cart)=  0.00001987 RMS(Int)=  0.01061461
 Iteration 78 RMS(Cart)=  0.00001982 RMS(Int)=  0.01060485
 Iteration 79 RMS(Cart)=  0.00001976 RMS(Int)=  0.01059512
 Iteration 80 RMS(Cart)=  0.00001971 RMS(Int)=  0.01058541
 Iteration 81 RMS(Cart)=  0.00001966 RMS(Int)=  0.01057573
 Iteration 82 RMS(Cart)=  0.00001961 RMS(Int)=  0.01056608
 Iteration 83 RMS(Cart)=  0.00001956 RMS(Int)=  0.01055645
 Iteration 84 RMS(Cart)=  0.00001950 RMS(Int)=  0.01054684
 Iteration 85 RMS(Cart)=  0.00001945 RMS(Int)=  0.01053727
 Iteration 86 RMS(Cart)=  0.00001940 RMS(Int)=  0.01052771
 Iteration 87 RMS(Cart)=  0.00001935 RMS(Int)=  0.01051819
 Iteration 88 RMS(Cart)=  0.00001930 RMS(Int)=  0.01050868
 Iteration 89 RMS(Cart)=  0.00001925 RMS(Int)=  0.01049921
 Iteration 90 RMS(Cart)=  0.00001920 RMS(Int)=  0.01048975
 Iteration 91 RMS(Cart)=  0.00001915 RMS(Int)=  0.01048033
 Iteration 92 RMS(Cart)=  0.00001910 RMS(Int)=  0.01047092
 Iteration 93 RMS(Cart)=  0.00001905 RMS(Int)=  0.01046155
 Iteration 94 RMS(Cart)=  0.00001900 RMS(Int)=  0.01045219
 Iteration 95 RMS(Cart)=  0.00001895 RMS(Int)=  0.01044286
 Iteration 96 RMS(Cart)=  0.00001890 RMS(Int)=  0.01043356
 Iteration 97 RMS(Cart)=  0.00001885 RMS(Int)=  0.01042428
 Iteration 98 RMS(Cart)=  0.00001880 RMS(Int)=  0.01041502
 Iteration 99 RMS(Cart)=  0.00001875 RMS(Int)=  0.01040579
 Iteration100 RMS(Cart)=  0.00001870 RMS(Int)=  0.01039658
 New curvilinear step not converged.
 ITry= 8 IFail=1 DXMaxC= 1.33D-02 DCOld= 1.00D+10 DXMaxT= 1.20D+00 DXLimC= 3.00D+00 Rises=F
 Iteration  1 RMS(Cart)=  0.00502962 RMS(Int)=  0.00689689
 Iteration  2 RMS(Cart)=  0.00584836 RMS(Int)=  0.00376025
 Iteration  3 RMS(Cart)=  0.00640519 RMS(Int)=  0.00111534
 Iteration  4 RMS(Cart)=  0.00046833 RMS(Int)=  0.00068423
 Iteration  5 RMS(Cart)=  0.00007089 RMS(Int)=  0.00068355
 Iteration  6 RMS(Cart)=  0.00000249 RMS(Int)=  0.00068355
 Iteration  7 RMS(Cart)=  0.00000003 RMS(Int)=  0.00068355
 ITry= 9 IFail=0 DXMaxC= 4.84D-02 DCOld= 1.00D+10 DXMaxT= 1.20D+00 DXLimC= 3.00D+00 Rises=F
 Variable       Old X    -DE/DX   Delta X   Delta X   Delta X     New X
                                 (Linear)    (Quad)   (Total)
    R1        2.30496   0.00075   0.00068   0.00362   0.00146   2.30642
    R2        2.42627  -0.00074   0.00074  -0.00133   0.00051   2.42678
    R3        2.93404  -0.00009   0.00012  -0.00005   0.00011   2.93415
    R4        3.27184  -0.00049   0.00116  -0.05402  -0.00965   3.26219
    R5        2.02507  -0.00026  -0.00034  -0.00877  -0.00209   2.02298
    R6        2.61128   0.00099  -0.00037   0.00792   0.00123   2.61252
    R7        2.52015   0.00036  -0.00024   0.00034  -0.00017   2.51997
    R8        2.52724   0.00040   0.00044   0.00110   0.00066   2.52790
    R9        2.54067   0.00003   0.00016   0.00012   0.00019   2.54086
   R10        1.85265  -0.00133   0.00101  -0.00132   0.00095   1.85360
   R11        1.81503  -0.00005  -0.00002   0.00005  -0.00001   1.81502
   R12        3.19731   0.00030  -0.00096   0.00069  -0.00077   3.19655
   R13        3.37195  -0.00019   0.00150  -0.00324   0.00107   3.37302
   R14        1.85093   0.00046   0.00063   0.00597   0.00184   1.85276
   R15        1.81567  -0.00025   0.00006  -0.00015   0.00003   1.81570
   R16        1.81376  -0.00003  -0.00001  -0.00006  -0.00002   1.81374
   R17        1.84558  -0.00071   0.00015  -0.00352  -0.00052   1.84506
   R18        3.38440  -0.00037  -0.00039  -0.01629  -0.00385   3.38054
   R19        3.46109  -0.00030   0.00070  -0.00205   0.00035   3.46144
   R20        1.86234   0.00011  -0.00011   0.00104   0.00012   1.86246
   R21        1.84950   0.00078  -0.00040   0.00226  -0.00017   1.84932
   R22        3.29932  -0.00073  -0.00363  -0.01034  -0.00571   3.29362
   R23        1.83474  -0.00045   0.00012  -0.00013   0.00010   1.83484
   R24        1.83256   0.00111  -0.00092   0.00340  -0.00037   1.83219
   R25        3.66747  -0.00019   0.00516   0.02484   0.00998   3.67745
   R26        1.81418  -0.00005   0.00003   0.00006   0.00004   1.81422
   R27        1.86440   0.00159  -0.00110   0.00528  -0.00002   1.86438
    A1        2.25150  -0.00028   0.00277   0.00185   0.00277   2.25427
    A2        2.07828   0.00046  -0.00068   0.00099  -0.00033   2.07796
    A3        1.95261  -0.00016  -0.00215  -0.00180  -0.00234   1.95027
    A4        2.00333   0.00034   0.00532   0.00280   0.00553   2.00887
    A5        1.94109  -0.00002   0.00077  -0.00000   0.00077   1.94187
    A6        1.94712   0.00036  -0.00085  -0.00136  -0.00113   1.94599
    A7        1.90929   0.00059   0.00025   0.00375   0.00100   1.91028
    A8        1.88942  -0.00029  -0.00008  -0.00101  -0.00028   1.88914
    A9        1.88728  -0.00038   0.00006  -0.00086  -0.00011   1.88716
   A10        1.88791  -0.00030  -0.00015  -0.00057  -0.00027   1.88765
   A11        1.86344  -0.00009   0.00076   0.00309   0.00152   1.86496
   A12        1.90874   0.00006   0.00024  -0.01498  -0.00270   1.90604
   A13        2.06533  -0.00012  -0.00045   0.00158  -0.00031   2.06502
   A14        1.98561  -0.00034   0.00343  -0.07832  -0.01242   1.97319
   A15        2.10614   0.00034  -0.00647  -0.02395  -0.01159   2.09455
   A16        1.86949  -0.00017  -0.00114  -0.03522  -0.00850   1.86099
   A17        3.10131   0.00105   0.00780   0.12867   0.03384   3.13515
   A18        1.87279  -0.00004   0.00100   0.00309   0.00169   1.87448
   A19        2.07811   0.00007   0.00198   0.01584   0.00527   2.08338
   A20        1.89190  -0.00006  -0.00220  -0.01971  -0.00613   1.88578
   A21        2.02068   0.00030   0.00241   0.03143   0.00851   2.02918
   A22        2.02670  -0.00023   0.00066  -0.01623  -0.00250   2.02420
   A23        1.82921  -0.00001   0.00144   0.01012   0.00340   1.83261
   A24        1.90607  -0.00049  -0.00644  -0.04095  -0.01461   1.89146
   A25        1.84639  -0.00008  -0.00166  -0.01195  -0.00417   1.84221
   A26        1.83941  -0.00007   0.00221   0.00237   0.00256   1.84197
   A27        1.61480  -0.00005   0.00453   0.01568   0.00775   1.62255
   A28        2.20756   0.00024  -0.00122  -0.00467  -0.00243   2.20513
   A29        1.86848  -0.00020  -0.00474  -0.02464  -0.00974   1.85874
   A30        2.11752  -0.00012   0.00176   0.00837   0.00345   2.12098
   A31        1.70178   0.00005  -0.00002   0.01806   0.00346   1.70524
   A32        1.88012   0.00002  -0.00016  -0.00814  -0.00174   1.87838
   A33        2.83097  -0.00052  -0.02060  -0.07723  -0.03268   2.79829
   A34        3.23321  -0.00015   0.00381  -0.01995   0.00030   3.23351
   A35        2.98717  -0.00002   0.00494  -0.02719  -0.00021   2.98695
   A36        2.83959   0.00030  -0.00431  -0.00253  -0.00484   2.83475
   A37        3.17041  -0.00003  -0.00362  -0.01638  -0.00695   3.16346
   A38        3.25099  -0.00004   0.00127  -0.01392  -0.00155   3.24943
   A39        2.86972  -0.00034   0.00061  -0.01618  -0.00279   2.86693
   A40        2.95985  -0.00012  -0.00353   0.00951  -0.00206   2.95779
   A41        3.41775   0.00025   0.00243   0.04828   0.01633   3.43408
   A42        3.16206   0.00079  -0.00093   0.05771   0.00887   3.17093
   A43        3.03638  -0.00012   0.00048  -0.01190  -0.00207   3.03431
   A44        3.14570  -0.00001   0.00376  -0.01003   0.00194   3.14764
   A45        3.39973  -0.00015  -0.00085   0.00468  -0.00020   3.39953
   A46        3.37810   0.00018  -0.00140  -0.01472  -0.00400   3.37410
   A47        3.38889  -0.00002   0.00187   0.00439   0.00289   3.39178
   A48        3.24709  -0.00066  -0.00174  -0.00021  -0.00163   3.24546
    D1       -0.19118   0.00045  -0.00601   0.06493   0.01073  -0.18045
    D2        2.92485  -0.00007   0.00050   0.05270   0.01085   2.93570
    D3       -0.00529  -0.00008   0.00389  -0.04678  -0.00350  -0.00879
    D4        3.09227   0.00054   0.00211  -0.01818  -0.00058   3.09169
    D5       -0.25998   0.00027   0.01283   0.03085   0.01855  -0.24144
    D6       -2.37146   0.00041   0.01298   0.03308   0.01914  -2.35231
    D7        1.82359   0.00017   0.01354   0.03219   0.01953   1.84312
    D8        2.92076  -0.00027   0.01433   0.00538   0.01586   2.93662
    D9        0.80928  -0.00013   0.01448   0.00761   0.01646   0.82574
   D10       -1.27885  -0.00037   0.01504   0.00672   0.01684  -1.26201
   D11        0.56909   0.00038  -0.00163   0.03885   0.00672   0.57582
   D12       -1.62204   0.00041  -0.00805   0.01950  -0.00384  -1.62587
   D13        0.60514  -0.00014  -0.00262  -0.02911  -0.00815   0.59699
   D14       -1.70733   0.00017   0.00350   0.14544   0.03254  -1.67478
   D15       -1.61055   0.00005  -0.00392  -0.01421  -0.00652  -1.61706
   D16        2.36017   0.00036   0.00220   0.16034   0.03418   2.39435
   D17        1.51728  -0.00008   0.00354   0.04044   0.01163   1.52891
   D18       -0.10050  -0.00011  -0.00084   0.01787   0.00286  -0.09764
   D19       -2.27748  -0.00020  -0.00306  -0.00164  -0.00318  -2.28065
   D20       -0.57595   0.00017   0.00352   0.04739   0.01297  -0.56299
   D21       -2.19374   0.00014  -0.00085   0.02482   0.00420  -2.18954
   D22        1.91247   0.00004  -0.00307   0.00531  -0.00184   1.91063
   D23        1.45934   0.00002   0.03309  -0.02652   0.02777   1.48711
   D24       -2.45094   0.00003   0.02592  -0.16427  -0.00680  -2.45774
   D25       -1.99813   0.00003   0.00823   0.01017   0.01015  -1.98798
   D26        2.10501  -0.00012   0.00324  -0.03098  -0.00284   2.10217
   D27        2.17829   0.00008   0.00694   0.00808   0.00831   2.18661
   D28       -0.00175  -0.00007   0.00195  -0.03306  -0.00468  -0.00643
   D29       -2.10297   0.00007  -0.00534   0.01978  -0.00152  -2.10449
   D30        0.21126   0.00006   0.00238   0.05088   0.01257   0.22382
   D31        2.48213  -0.00001  -0.00642  -0.00288  -0.00678   2.47536
   D32        0.16928   0.00015  -0.00269   0.02620   0.00259   0.17187
   D33        2.48350   0.00015   0.00502   0.05730   0.01668   2.50019
   D34       -1.52880   0.00008  -0.00377   0.00354  -0.00266  -1.53147
   D35       -0.36718   0.00005  -0.00388   0.01746  -0.00042  -0.36760
   D36       -2.30129   0.00031  -0.00312   0.03466   0.00369  -2.29760
   D37        1.80729   0.00000  -0.00091   0.02072   0.00338   1.81068
   D38       -0.12682   0.00026  -0.00014   0.03792   0.00750  -0.11932
   D39       -0.10866  -0.00018   0.00180  -0.03064  -0.00436  -0.11302
   D40       -2.51457  -0.00041  -0.00166  -0.04925  -0.01154  -2.52611
   D41        1.75941  -0.00038  -0.00283  -0.05470  -0.01381   1.74559
   D42       -2.04194   0.00040   0.00873   0.01772   0.01230  -2.02964
   D43        1.83534   0.00017   0.00527  -0.00089   0.00512   1.84045
   D44       -0.17387   0.00020   0.00410  -0.00634   0.00284  -0.17103
         Item               Value     Threshold  Converged?
 Maximum Force            0.001591     0.000015     NO 
 RMS     Force            0.000389     0.000010     NO 
 Maximum Displacement     0.048427     0.000060     NO 
 RMS     Displacement     0.017784     0.000040     NO 
 Predicted change in Energy=-1.233087D-04
 GradGradGradGradGradGradGradGradGradGradGradGradGradGradGradGradGradGrad

                          Input orientation:                          
 ---------------------------------------------------------------------
 Center     Atomic      Atomic             Coordinates (Angstroms)
 Number     Number       Type             X           Y           Z
 ---------------------------------------------------------------------
      1          6           0       -1.747495   -0.445139   -0.092315
      2          8           0       -1.228029    0.253769    0.762854
      3          8           0       -1.206747   -1.314013   -0.868079
      4          1           0       -0.149581   -1.433431   -0.749155
      5          6           0       -3.265039   -0.283968   -0.378521
      6          9           0       -3.866014    0.420215    0.581276
      7          9           0       -3.875120   -1.470823   -0.471465
      8          9           0       -3.434447    0.366489   -1.543019
      9          8           0        2.639024    2.618575    1.147662
     10          1           0        1.930328    2.142070    1.630181
     11          1           0        2.205504    3.187413    0.506585
     12          8           0        0.793611    1.001374    2.400016
     13          1           0        0.058991    0.733462    1.808563
     14          1           0        0.398570    1.216152    3.249133
     15          8           0        3.012739   -0.105269   -2.008906
     16          1           0        3.544196   -0.434802   -2.737027
     17          1           0        3.626395    0.177408   -1.304063
     18          8           0        1.206349   -1.692744   -0.675156
     19          1           0        1.619743   -1.602214    0.214936
     20          1           0        1.776296   -1.168648   -1.273639
     21          8           0        2.514703   -1.112787    1.628171
     22          1           0        1.986142   -0.459001    2.113911
     23          1           0        3.284334   -0.627458    1.293276
     24          8           0        4.301532    0.710928    0.312951
     25          1           0        5.223472    0.887530    0.514259
     26          1           0        3.779082    1.501468    0.587623
 ---------------------------------------------------------------------
                    Distance matrix (angstroms):
                    1          2          3          4          5
     1  C    0.000000
     2  O    1.220504   0.000000
     3  O    1.284197   2.262374   0.000000
     4  H    1.990349   2.509157   1.070515   0.000000
     5  C    1.552685   2.396103   2.353131   3.341364   0.000000
     6  F    2.385515   2.649460   3.489968   4.360954   1.333512
     7  F    2.392189   3.391880   2.702241   3.736060   1.337707
     8  F    2.368352   3.193437   2.870937   3.828874   1.344563
     9  O    5.492307   4.549119   5.858192   5.271906   6.753662
    10  H    4.815290   3.780628   5.294058   4.771946   6.075556
    11  H    5.401881   4.523393   5.813433   5.336246   6.539170
    12  O    3.842047   2.706703   4.476929   4.090864   5.083799
    13  H    2.875035   1.726277   3.599813   3.358698   4.107027
    14  H    4.304736   3.123073   5.092172   4.827740   5.369568
    15  O    5.142826   5.078944   4.535043   3.653937   6.488497
    16  H    5.915792   5.957971   5.180486   4.311947   7.207703
    17  H    5.543879   5.276685   5.076779   4.142550   6.968598
    18  O    3.259051   3.432634   2.450242   1.382485   4.697441
    19  H    3.573725   3.443064   3.040563   2.021996   5.094218
    20  H    3.786303   3.898274   3.013993   2.013503   5.196052
    21  O    4.644584   4.077290   4.485638   3.585095   6.174073
    22  H    4.336781   3.558693   4.451725   3.702429   5.815304
    23  H    5.222298   4.628102   5.031165   4.075892   6.768100
    24  O    6.171827   5.566637   5.986347   5.053588   7.662960
    25  H    7.123084   6.487320   6.935803   5.987719   8.615352
    26  H    5.898698   5.163198   5.908002   5.082815   7.330815
                    6          7          8          9         10
     6  F    0.000000
     7  F    2.164340   0.000000
     8  F    2.168355   2.172127   0.000000
     9  O    6.889782   7.859950   7.014179   0.000000
    10  H    6.136984   7.153540   6.480949   0.980883   0.000000
    11  H    6.672803   7.722029   6.630802   0.960467   1.559145
    12  O    5.035639   6.012837   5.816105   2.754865   1.784926
    13  H    4.124321   5.053180   4.855088   3.262976   2.349021
    14  H    5.092902   6.271133   6.195052   3.376774   2.413423
    15  O    7.369018   7.188259   6.481190   4.186038   4.411927
    16  H    8.164153   7.826388   7.125249   5.023271   5.321404
    17  H    7.729790   7.725452   7.067414   3.597938   3.917439
    18  O    5.636673   5.090389   5.150788   4.895170   4.532606
    19  H    5.858152   5.539126   5.701844   4.441168   4.014852
    20  H    6.148240   5.716055   5.438847   4.577123   4.406444
    21  O    6.645272   6.735466   6.901963   3.764227   3.306900
    22  H    6.113078   6.485549   6.590703   3.291104   2.646257
    23  H    7.261683   7.421816   7.360334   3.312757   3.101148
    24  O    8.177122   8.498999   7.962954   2.664544   3.066899
    25  H    9.101738   9.450812   8.914227   3.174443   3.696478
    26  H    7.721181   8.279069   7.606761   1.691539   2.217022
                   11         12         13         14         15
    11  H    0.000000
    12  O    3.218275   0.000000
    13  H    3.510633   0.980439   0.000000
    14  H    3.830464   0.960826   1.556774   0.000000
    15  O    4.221503   5.058437   4.899098   6.018888   0.000000
    16  H    5.043169   6.001460   5.845842   6.960942   0.959790
    17  H    3.789131   4.735376   4.766970   5.677098   0.976362
    18  O    5.119644   4.109173   3.656742   4.951184   2.749911
    19  H    4.834119   3.497962   3.229702   4.317499   3.021052
    20  H    4.725324   4.378402   4.008381   5.295362   1.788906
    21  O    4.454805   2.833299   3.077613   3.539703   3.806765
    22  H    3.990984   1.907009   2.286726   2.572013   4.263408
    23  H    4.041782   3.175164   3.538426   3.943591   3.354229
    24  O    3.250201   4.092152   4.498501   4.910145   2.778162
    25  H    3.794424   4.815881   5.326427   5.555827   3.498479
    26  H    2.307624   3.528158   3.989938   4.311949   3.148150
                   16         17         18         19         20
    16  H    0.000000
    17  H    1.560430   0.000000
    18  O    3.361437   3.122437   0.000000
    19  H    3.712203   3.082380   0.985572   0.000000
    20  H    2.409462   2.288156   0.978620   1.558314   0.000000
    21  O    4.535909   3.390938   2.711725   1.742908   2.994807
    22  H    5.095068   3.844216   3.147871   2.246618   3.467438
    23  H    4.043264   2.740618   3.054108   2.209939   3.025907
    24  O    3.344940   1.831718   4.041553   3.542912   3.525179
    25  H    3.890937   2.522147   4.920345   4.390363   4.394027
    26  H    3.854557   2.314071   4.291451   3.799274   3.821644
                   21         22         23         24         25
    21  O    0.000000
    22  H    0.970956   0.000000
    23  H    0.969552   1.545031   0.000000
    24  O    2.872020   3.158040   1.946023   0.000000
    25  H    3.546759   3.853873   2.581146   0.960045   0.000000
    26  H    3.084757   3.063923   2.296747   0.986586   1.571167
                   26
    26  H    0.000000
 Stoichiometry    C2H13F3O8
 Framework group  C1[X(C2H13F3O8)]
 Deg. of freedom    72
 Full point group                 C1      NOp   1
 Largest Abelian subgroup         C1      NOp   1
 Largest concise Abelian subgroup C1      NOp   1
                         Standard orientation:                         
 ---------------------------------------------------------------------
 Center     Atomic      Atomic             Coordinates (Angstroms)
 Number     Number       Type             X           Y           Z
 ---------------------------------------------------------------------
      1          6           0        1.755765   -0.089046   -0.143351
      2          8           0        1.042066    0.901006   -0.151237
      3          8           0        1.442317   -1.316400   -0.354335
      4          1           0        0.406181   -1.491844   -0.558407
      5          6           0        3.258676    0.067531    0.213819
      6          9           0        3.632134    1.347320    0.183416
      7          9           0        4.037396   -0.616071   -0.632197
      8          9           0        3.475208   -0.402047    1.454972
      9          8           0       -3.138616    1.929739    1.317807
     10          1           0       -2.433876    2.141156    0.669134
     11          1           0       -2.714995    1.862321    2.177165
     12          8           0       -1.249707    2.247465   -0.662182
     13          1           0       -0.417880    1.763143   -0.475752
     14          1           0       -0.995740    3.105536   -1.012041
     15          8           0       -2.734580   -2.233583    1.155273
     16          1           0       -3.121085   -3.093472    1.335284
     17          1           0       -3.463515   -1.630633    0.913638
     18          8           0       -0.898156   -1.842156   -0.853792
     19          1           0       -1.425777   -1.176852   -1.354130
     20          1           0       -1.459170   -2.088424   -0.090698
     21          8           0       -2.546839    0.046533   -1.887306
     22          1           0       -2.179490    0.916893   -1.663063
     23          1           0       -3.330716   -0.056917   -1.326177
     24          8           0       -4.399760   -0.182894    0.295020
     25          1           0       -5.355030   -0.089400    0.274889
     26          1           0       -4.032001    0.607093    0.757650
 ---------------------------------------------------------------------
 Rotational constants (GHZ):           0.8459797           0.2499569           0.2265363
 Standard basis: 6-31++G(d,p) (6D, 7F)
 There are   325 symmetry adapted cartesian basis functions of A   symmetry.
 There are   325 symmetry adapted basis functions of A   symmetry.
   325 basis functions,   520 primitive gaussians,   325 cartesian basis functions
    58 alpha electrons       58 beta electrons
       nuclear repulsion energy       964.0398429001 Hartrees.
 NAtoms=   26 NActive=   26 NUniq=   26 SFac= 1.00D+00 NAtFMM=   60 NAOKFM=F Big=F
 Integral buffers will be    131072 words long.
 Raffenetti 2 integral format.
 Two-electron integral symmetry is turned on.
 Nuclear repulsion after empirical dispersion term =      964.0273056431 Hartrees.
 One-electron integrals computed using PRISM.
 NBasis=   325 RedAO= T EigKep=  4.70D-05  NBF=   325
 NBsUse=   325 1.00D-06 EigRej= -1.00D+00 NBFU=   325
 Initial guess from the checkpoint file:  "/local_scratch/slurm.5787747/Gau-1479373.chk"
 B after Tr=     0.000000   -0.000000   -0.000000
         Rot=    0.999993   -0.003515   -0.000902    0.000771 Ang=  -0.43 deg.
 ExpMin= 3.60D-02 ExpMax= 7.00D+03 ExpMxC= 1.05D+03 IAcc=3 IRadAn=         5 AccDes= 0.00D+00
 Harris functional with IExCor= 4639 and IRadAn=       5 diagonalized for initial guess.
 HarFok:  IExCor= 4639 AccDes= 0.00D+00 IRadAn=         5 IDoV= 1 UseB2=F ITyADJ=14
 ICtDFT=  3500011 ScaDFX=  1.000000  1.000000  1.000000  1.000000
 FoFCou: FMM=F IPFlag=           0 FMFlag=      100000 FMFlg1=           0
         NFxFlg=           0 DoJE=T BraDBF=F KetDBF=T FulRan=T
         wScrn=  0.000000 ICntrl=       500 IOpCl=  0 I1Cent=   200000004 NGrid=           0
         NMat0=    1 NMatS0=      1 NMatT0=    0 NMatD0=    1 NMtDS0=    0 NMtDT0=    0
 Petite list used in FoFCou.
 Requested convergence on RMS density matrix=1.00D-10 within 128 cycles.
 Requested convergence on MAX density matrix=1.00D-08.
 Requested convergence on             energy=1.00D-08.
 No special actions if energy rises.
 SCF Done:  E(RwB97XD) =  -985.247432799     A.U. after   15 cycles
            NFock= 15  Conv=0.47D-10     -V/T= 2.0083
 Calling FoFJK, ICntrl=      2127 FMM=F ISym2X=0 I1Cent= 0 IOpClX= 0 NMat=1 NMatS=1 NMatT=0.
 ***** Axes restored to original set *****
 -------------------------------------------------------------------
 Center     Atomic                   Forces (Hartrees/Bohr)
 Number     Number              X              Y              Z
 -------------------------------------------------------------------
      1        6           0.000314191    0.000928849   -0.001818595
      2        8           0.000022672   -0.000523750    0.000629312
      3        8          -0.000415008    0.000674031    0.001163826
      4        1          -0.000954692   -0.000188340    0.000496308
      5        6           0.000786379   -0.000507142   -0.000415425
      6        9          -0.000150897    0.000176203    0.000151003
      7        9          -0.000284903   -0.000133951    0.000063459
      8        9          -0.000262094    0.000004586    0.000231551
      9        8          -0.000920455   -0.000370635    0.001149055
     10        1           0.000800617    0.000736216   -0.001215921
     11        1          -0.000248682   -0.000257185    0.000032496
     12        8          -0.000145766    0.000618395    0.000292566
     13        1           0.000085293   -0.000661700   -0.000872776
     14        1           0.000155220   -0.000139637    0.000027873
     15        8           0.000025905   -0.000045705    0.000266507
     16        1           0.000102493   -0.000047862    0.000180687
     17        1          -0.000385928    0.000031535    0.000068813
     18        8          -0.000005089   -0.000477712    0.000277743
     19        1           0.000419914    0.000302332    0.000616738
     20        1           0.000775382    0.000789573   -0.000598911
     21        8          -0.000981782   -0.001167181    0.000352416
     22        1           0.000265436   -0.000125266   -0.000380339
     23        1           0.001047897    0.000979107   -0.000455929
     24        8           0.000944708   -0.001620318   -0.000964027
     25        1          -0.000089708    0.000147341    0.000126450
     26        1          -0.000901104    0.000878216    0.000595120
 -------------------------------------------------------------------
 Cartesian Forces:  Max     0.001818595 RMS     0.000625187

 GradGradGradGradGradGradGradGradGradGradGradGradGradGradGradGradGradGrad
 Berny optimization.
 Using GEDIIS/GDIIS optimizer.
 FormGI is forming the generalized inverse of G from B-inverse, IUseBI=4.
 Internal  Forces:  Max     0.001732277 RMS     0.000403508
 Search for a local minimum.
 Step number  11 out of a maximum of  156
 All quantities printed in internal units (Hartrees-Bohrs-Radians)
 Mixed Optimization -- En-DIIS/RFO-DIIS
 Swapping is turned off.
 Update second derivatives using D2CorX and points    9   10   11
 DE= -1.12D-04 DEPred=-1.23D-04 R= 9.04D-01
 TightC=F SS=  1.41D+00  RLast= 1.05D-01 DXNew= 2.0182D+00 3.1388D-01
 Trust test= 9.04D-01 RLast= 1.05D-01 DXMaxT set to 1.20D+00
 ITU=  1  1  0  1  0  1  0 -1  0  1  0
     Eigenvalues ---   -0.00006   0.00003   0.00055   0.00095   0.00118
     Eigenvalues ---    0.00179   0.00272   0.00438   0.00508   0.00546
     Eigenvalues ---    0.00627   0.00729   0.00819   0.00914   0.00997
     Eigenvalues ---    0.01145   0.01192   0.01422   0.01456   0.01620
     Eigenvalues ---    0.01684   0.01823   0.02002   0.02113   0.02160
     Eigenvalues ---    0.02206   0.02438   0.02514   0.02559   0.02887
     Eigenvalues ---    0.02998   0.03179   0.03283   0.03373   0.03889
     Eigenvalues ---    0.04143   0.04623   0.05193   0.05974   0.06379
     Eigenvalues ---    0.06733   0.07085   0.08152   0.08916   0.09509
     Eigenvalues ---    0.12317   0.14105   0.19705   0.20816   0.22527
     Eigenvalues ---    0.24429   0.25357   0.27760   0.33631   0.38814
     Eigenvalues ---    0.39911   0.40340   0.40918   0.43153   0.44639
     Eigenvalues ---    0.45704   0.51032   0.52712   0.52994   0.54872
     Eigenvalues ---    0.55986   0.58455   0.58709   0.59041   0.60576
     Eigenvalues ---    0.62218   0.91994
 Eigenvalue     1 is  -5.99D-05 should be greater than     0.000000 Eigenvector:
                          D2        D1        D7        D6        D10
   1                   -0.54857  -0.38974  -0.26714  -0.26219  -0.25780
                          D5        D9        D8        A41       D12
   1                   -0.25601  -0.25285  -0.24666   0.16988   0.14594
 Eigenvalue     2 is   2.92D-05 Eigenvector:
                          D2        D7        D6        D10       D1
   1                   -0.46886   0.32489   0.32030   0.31956  -0.31788
                          D9        D5        D8        A41       D12
   1                    0.31498   0.30948   0.30416   0.13665   0.09613
 Use linear search instead of GDIIS.
 RFO step:  Lambda=-3.56025791D-04 EMin=-1.00000000D-04
 Quartic linear search produced a step of  1.07277.
 Iteration  1 RMS(Cart)=  0.00674723 RMS(Int)=  0.39437515
 Iteration  2 RMS(Cart)=  0.00514742 RMS(Int)=  0.38820248
 Iteration  3 RMS(Cart)=  0.00013316 RMS(Int)=  0.38813896
 Iteration  4 RMS(Cart)=  0.00013289 RMS(Int)=  0.38807530
 Iteration  5 RMS(Cart)=  0.00013262 RMS(Int)=  0.38801148
 Iteration  6 RMS(Cart)=  0.00013235 RMS(Int)=  0.38794748
 Iteration  7 RMS(Cart)=  0.00013209 RMS(Int)=  0.38788326
 Iteration  8 RMS(Cart)=  0.00013182 RMS(Int)=  0.38781876
 Iteration  9 RMS(Cart)=  0.00013156 RMS(Int)=  0.38775395
 Iteration 10 RMS(Cart)=  0.00013130 RMS(Int)=  0.38768875
 Iteration 11 RMS(Cart)=  0.00013105 RMS(Int)=  0.38762307
 Iteration 12 RMS(Cart)=  0.00013079 RMS(Int)=  0.38755678
 Iteration 13 RMS(Cart)=  0.00013054 RMS(Int)=  0.38748971
 Iteration 14 RMS(Cart)=  0.00013029 RMS(Int)=  0.38742161
 Iteration 15 RMS(Cart)=  0.00013004 RMS(Int)=  0.38735208
 Iteration 16 RMS(Cart)=  0.00012979 RMS(Int)=  0.38728046
 Iteration 17 RMS(Cart)=  0.00012955 RMS(Int)=  0.38720549
 Iteration 18 RMS(Cart)=  0.00012930 RMS(Int)=  0.38712440
 Iteration 19 RMS(Cart)=  0.00012905 RMS(Int)=  0.38702848
 Iteration 20 RMS(Cart)=  0.00012882 RMS(Int)=  0.38684628
 Iteration 21 RMS(Cart)=  0.00012825 RMS(Int)=  0.04989124
 Iteration 22 RMS(Cart)=  0.00009320 RMS(Int)=  0.38685581
 Iteration 23 RMS(Cart)=  0.00012620 RMS(Int)=  0.38656183
 Iteration 24 RMS(Cart)=  0.00012563 RMS(Int)=  0.04984641
 Iteration 25 RMS(Cart)=  0.00009591 RMS(Int)=  0.38654021
 Iteration 26 RMS(Cart)=  0.00012334 RMS(Int)=  0.38597731
 Iteration 27 RMS(Cart)=  0.00012299 RMS(Int)=  0.04994147
 Iteration 28 RMS(Cart)=  0.00010443 RMS(Int)=  0.38594322
 Iteration 29 RMS(Cart)=  0.00012066 RMS(Int)=  0.38562970
 Iteration 30 RMS(Cart)=  0.00011968 RMS(Int)=  0.04991869
 Iteration 31 RMS(Cart)=  0.00010784 RMS(Int)=  0.38560755
 Iteration 32 RMS(Cart)=  0.00011788 RMS(Int)=  0.38543348
 Iteration 33 RMS(Cart)=  0.00011745 RMS(Int)=  0.04981769
 Iteration 34 RMS(Cart)=  0.00010788 RMS(Int)=  0.38544022
 Iteration 35 RMS(Cart)=  0.00011525 RMS(Int)=  0.38531520
 Iteration 36 RMS(Cart)=  0.00011476 RMS(Int)=  0.04966292
 Iteration 37 RMS(Cart)=  0.00010559 RMS(Int)=  0.38538873
 Iteration 38 RMS(Cart)=  0.00011267 RMS(Int)=  0.38528594
 Iteration 39 RMS(Cart)=  0.00011221 RMS(Int)=  0.04925593
 Iteration 40 RMS(Cart)=  0.00008256 RMS(Int)=  0.38585872
 Iteration 41 RMS(Cart)=  0.00011071 RMS(Int)=  0.38574502
 Iteration 42 RMS(Cart)=  0.00011025 RMS(Int)=  0.04909182
 Iteration 43 RMS(Cart)=  0.00009033 RMS(Int)=  0.38585709
 Iteration 44 RMS(Cart)=  0.00010853 RMS(Int)=  0.38574660
 Iteration 45 RMS(Cart)=  0.00010814 RMS(Int)=  0.04892075
 Iteration 46 RMS(Cart)=  0.00008696 RMS(Int)=  0.38586854
 Iteration 47 RMS(Cart)=  0.00010646 RMS(Int)=  0.38575814
 Iteration 48 RMS(Cart)=  0.00010601 RMS(Int)=  0.04876165
 Iteration 49 RMS(Cart)=  0.00008449 RMS(Int)=  0.38586383
 Iteration 50 RMS(Cart)=  0.00010444 RMS(Int)=  0.38575180
 Iteration 51 RMS(Cart)=  0.00010403 RMS(Int)=  0.04861854
 Iteration 52 RMS(Cart)=  0.00008227 RMS(Int)=  0.38583386
 Iteration 53 RMS(Cart)=  0.00010254 RMS(Int)=  0.38571796
 Iteration 54 RMS(Cart)=  0.00010219 RMS(Int)=  0.04849266
 Iteration 55 RMS(Cart)=  0.00008062 RMS(Int)=  0.38577576
 Iteration 56 RMS(Cart)=  0.00010067 RMS(Int)=  0.38565438
 Iteration 57 RMS(Cart)=  0.00010033 RMS(Int)=  0.04838216
 Iteration 58 RMS(Cart)=  0.00007986 RMS(Int)=  0.38569310
 Iteration 59 RMS(Cart)=  0.00009883 RMS(Int)=  0.38556703
 Iteration 60 RMS(Cart)=  0.00009851 RMS(Int)=  0.04828257
 Iteration 61 RMS(Cart)=  0.00007923 RMS(Int)=  0.38559447
 Iteration 62 RMS(Cart)=  0.00009704 RMS(Int)=  0.38546576
 Iteration 63 RMS(Cart)=  0.00009660 RMS(Int)=  0.04819030
 Iteration 64 RMS(Cart)=  0.00007892 RMS(Int)=  0.38548730
 Iteration 65 RMS(Cart)=  0.00009533 RMS(Int)=  0.38536014
 Iteration 66 RMS(Cart)=  0.00009498 RMS(Int)=  0.04810036
 Iteration 67 RMS(Cart)=  0.00007863 RMS(Int)=  0.38538101
 Iteration 68 RMS(Cart)=  0.00009355 RMS(Int)=  0.38525980
 Iteration 69 RMS(Cart)=  0.00009327 RMS(Int)=  0.04800802
 Iteration 70 RMS(Cart)=  0.00007820 RMS(Int)=  0.38528510
 Iteration 71 RMS(Cart)=  0.00009187 RMS(Int)=  0.38517236
 Iteration 72 RMS(Cart)=  0.00009160 RMS(Int)=  0.04790892
 Iteration 73 RMS(Cart)=  0.00007746 RMS(Int)=  0.38520782
 Iteration 74 RMS(Cart)=  0.00009023 RMS(Int)=  0.38510389
 Iteration 75 RMS(Cart)=  0.00008997 RMS(Int)=  0.04779916
 Iteration 76 RMS(Cart)=  0.00007628 RMS(Int)=  0.38515652
 Iteration 77 RMS(Cart)=  0.00008864 RMS(Int)=  0.38506018
 Iteration 78 RMS(Cart)=  0.00008833 RMS(Int)=  0.04767473
 Iteration 79 RMS(Cart)=  0.00007452 RMS(Int)=  0.38513894
 Iteration 80 RMS(Cart)=  0.00008713 RMS(Int)=  0.38504812
 Iteration 81 RMS(Cart)=  0.00008683 RMS(Int)=  0.04753313
 Iteration 82 RMS(Cart)=  0.00007232 RMS(Int)=  0.38515985
 Iteration 83 RMS(Cart)=  0.00008565 RMS(Int)=  0.38507242
 Iteration 84 RMS(Cart)=  0.00008543 RMS(Int)=  0.04737900
 Iteration 85 RMS(Cart)=  0.00006905 RMS(Int)=  0.38521029
 Iteration 86 RMS(Cart)=  0.00008427 RMS(Int)=  0.38512262
 Iteration 87 RMS(Cart)=  0.00008403 RMS(Int)=  0.04723968
 Iteration 88 RMS(Cart)=  0.00006665 RMS(Int)=  0.38523777
 Iteration 89 RMS(Cart)=  0.00008294 RMS(Int)=  0.38514724
 Iteration 90 RMS(Cart)=  0.00008275 RMS(Int)=  0.04712383
 Iteration 91 RMS(Cart)=  0.00006487 RMS(Int)=  0.38522464
 Iteration 92 RMS(Cart)=  0.00008165 RMS(Int)=  0.38512855
 Iteration 93 RMS(Cart)=  0.00008135 RMS(Int)=  0.04702910
 Iteration 94 RMS(Cart)=  0.00006396 RMS(Int)=  0.38517524
 Iteration 95 RMS(Cart)=  0.00008034 RMS(Int)=  0.38507203
 Iteration 96 RMS(Cart)=  0.00008019 RMS(Int)=  0.04695010
 Iteration 97 RMS(Cart)=  0.00006358 RMS(Int)=  0.38509938
 Iteration 98 RMS(Cart)=  0.00007913 RMS(Int)=  0.38498843
 Iteration 99 RMS(Cart)=  0.00007894 RMS(Int)=  0.04688309
 Iteration100 RMS(Cart)=  0.00006361 RMS(Int)=  0.38500426
 New curvilinear step not converged.
 ITry= 1 IFail=1 DXMaxC= 6.65D-02 DCOld= 1.00D+10 DXMaxT= 1.20D+00 DXLimC= 3.00D+00 Rises=F
 Iteration  1 RMS(Cart)=  0.00627659 RMS(Int)=  0.39503856
 Iteration  2 RMS(Cart)=  0.00472570 RMS(Int)=  0.38818434
 Iteration  3 RMS(Cart)=  0.00012763 RMS(Int)=  0.38811927
 Iteration  4 RMS(Cart)=  0.00012712 RMS(Int)=  0.38805406
 Iteration  5 RMS(Cart)=  0.00012663 RMS(Int)=  0.38798865
 Iteration  6 RMS(Cart)=  0.00012614 RMS(Int)=  0.38792299
 Iteration  7 RMS(Cart)=  0.00012566 RMS(Int)=  0.38785698
 Iteration  8 RMS(Cart)=  0.00012519 RMS(Int)=  0.38779052
 Iteration  9 RMS(Cart)=  0.00012472 RMS(Int)=  0.38772344
 Iteration 10 RMS(Cart)=  0.00012425 RMS(Int)=  0.38765551
 Iteration 11 RMS(Cart)=  0.00012378 RMS(Int)=  0.38758641
 Iteration 12 RMS(Cart)=  0.00012332 RMS(Int)=  0.38751555
 Iteration 13 RMS(Cart)=  0.00012287 RMS(Int)=  0.38744194
 Iteration 14 RMS(Cart)=  0.00012242 RMS(Int)=  0.38736344
 Iteration 15 RMS(Cart)=  0.00012197 RMS(Int)=  0.38727427
 Iteration 16 RMS(Cart)=  0.00012054 RMS(Int)=  0.38714681
 Iteration 17 RMS(Cart)=  0.00012104 RMS(Int)=  0.04588697
 Iteration 18 RMS(Cart)=  0.00005676 RMS(Int)=  0.38727573
 Iteration 19 RMS(Cart)=  0.00011984 RMS(Int)=  0.04559155
 Iteration 20 RMS(Cart)=  0.00005491 RMS(Int)=  0.38769360
 Iteration 21 RMS(Cart)=  0.00011871 RMS(Int)=  0.38559479
 Iteration 22 RMS(Cart)=  0.00011877 RMS(Int)=  0.04648459
 Iteration 23 RMS(Cart)=  0.00007862 RMS(Int)=  0.38554014
 Iteration 24 RMS(Cart)=  0.00011614 RMS(Int)=  0.04635919
 Iteration 25 RMS(Cart)=  0.00007638 RMS(Int)=  0.38561457
 Iteration 26 RMS(Cart)=  0.00011462 RMS(Int)=  0.38537262
 Iteration 27 RMS(Cart)=  0.00011400 RMS(Int)=  0.04632393
 Iteration 28 RMS(Cart)=  0.00007836 RMS(Int)=  0.38535704
 Iteration 29 RMS(Cart)=  0.00011260 RMS(Int)=  0.04580431
 Iteration 30 RMS(Cart)=  0.00005605 RMS(Int)=  0.38618851
 Iteration 31 RMS(Cart)=  0.00011169 RMS(Int)=  0.38584311
 Iteration 32 RMS(Cart)=  0.00011112 RMS(Int)=  0.04583587
 Iteration 33 RMS(Cart)=  0.00006548 RMS(Int)=  0.38580885
 Iteration 34 RMS(Cart)=  0.00010995 RMS(Int)=  0.04572575
 Iteration 35 RMS(Cart)=  0.00006349 RMS(Int)=  0.38586348
 Iteration 36 RMS(Cart)=  0.00010870 RMS(Int)=  0.38344352
 Iteration 37 RMS(Cart)=  0.00010834 RMS(Int)=  0.04688370
 Iteration 38 RMS(Cart)=  0.00010818 RMS(Int)=  0.38340438
 Iteration 39 RMS(Cart)=  0.00010577 RMS(Int)=  0.38325003
 Iteration 40 RMS(Cart)=  0.00010544 RMS(Int)=  0.04680317
 Iteration 41 RMS(Cart)=  0.00010853 RMS(Int)=  0.38326639
 Iteration 42 RMS(Cart)=  0.00010350 RMS(Int)=  0.38316711
 Iteration 43 RMS(Cart)=  0.00010316 RMS(Int)=  0.04610495
 Iteration 44 RMS(Cart)=  0.00008622 RMS(Int)=  0.38424502
 Iteration 45 RMS(Cart)=  0.00010192 RMS(Int)=  0.38414878
 Iteration 46 RMS(Cart)=  0.00010160 RMS(Int)=  0.04213406
 SLEqS3 Cycle:    14 Max:0.495862     RMS:0.988896E-01 Conv:0.310963    
 Iteration 47 RMS(Cart)=  0.00000030 RMS(Int)=  0.39121853
 ITry= 2 IFail=0 DXMaxC= 4.78D-02 DCOld= 1.00D+10 DXMaxT= 1.20D+00 DXLimC= 3.00D+00 Rises=F
 Variable       Old X    -DE/DX   Delta X   Delta X   Delta X     New X
                                 (Linear)    (Quad)   (Total)
    R1        2.30642  -0.00034   0.00156  -0.00002   0.00152   2.30794
    R2        2.42678  -0.00141   0.00055  -0.00068   0.00007   2.42685
    R3        2.93415  -0.00014   0.00011  -0.00035   0.00000   2.93415
    R4        3.26219  -0.00037  -0.01035  -0.03187  -0.00737   3.25482
    R5        2.02298   0.00008  -0.00224  -0.00032  -0.00182   2.02116
    R6        2.61252   0.00095   0.00132   0.00568   0.00030   2.61282
    R7        2.51997   0.00027  -0.00019  -0.00158  -0.00031   2.51966
    R8        2.52790   0.00024   0.00071   0.00180   0.00055   2.52845
    R9        2.54086  -0.00016   0.00020  -0.00100  -0.00011   2.54075
   R10        1.85360  -0.00173   0.00102  -0.00207   0.00096   1.85456
   R11        1.81502  -0.00006  -0.00001  -0.00011  -0.00002   1.81500
   R12        3.19655   0.00030  -0.00082   0.00064   0.00036   3.19691
   R13        3.37302  -0.00021   0.00115  -0.00509   0.00022   3.37324
   R14        1.85276   0.00028   0.00197   0.00243   0.00234   1.85510
   R15        1.81570  -0.00007   0.00003  -0.00043  -0.00005   1.81565
   R16        1.81374  -0.00006  -0.00002  -0.00013  -0.00002   1.81372
   R17        1.84506  -0.00051  -0.00056  -0.00117  -0.00049   1.84456
   R18        3.38054  -0.00035  -0.00414  -0.01186  -0.00366   3.37689
   R19        3.46144  -0.00040   0.00038  -0.00208  -0.00036   3.46109
   R20        1.86246   0.00032   0.00013   0.00252  -0.00029   1.86217
   R21        1.84932   0.00090  -0.00018   0.00242   0.00019   1.84952
   R22        3.29362  -0.00050  -0.00612  -0.01118  -0.00470   3.28892
   R23        1.83484  -0.00042   0.00010   0.00130   0.00029   1.83513
   R24        1.83219   0.00112  -0.00040   0.00083  -0.00085   1.83134
   R25        3.67745  -0.00030   0.01070   0.02477   0.00683   3.68428
   R26        1.81422  -0.00003   0.00004  -0.00014  -0.00000   1.81422
   R27        1.86438   0.00164  -0.00002   0.00083   0.00040   1.86478
    A1        2.25427  -0.00064   0.00297   0.00379   0.00467   2.25894
    A2        2.07796   0.00049  -0.00035   0.00138  -0.00125   2.07671
    A3        1.95027   0.00017  -0.00251  -0.00479  -0.00326   1.94701
    A4        2.00887   0.00015   0.00594   0.01281   0.00546   2.01433
    A5        1.94187  -0.00012   0.00083   0.00233   0.00067   1.94254
    A6        1.94599   0.00025  -0.00121  -0.00440  -0.00119   1.94480
    A7        1.91028   0.00048   0.00107   0.00406   0.00109   1.91137
    A8        1.88914  -0.00017  -0.00030  -0.00074  -0.00021   1.88893
    A9        1.88716  -0.00028  -0.00012  -0.00054  -0.00014   1.88703
   A10        1.88765  -0.00019  -0.00028  -0.00074  -0.00024   1.88741
   A11        1.86496  -0.00029   0.00163  -0.00240  -0.00267   1.86229
   A12        1.90604   0.00003  -0.00290   0.00462   0.00350   1.90954
   A13        2.06502   0.00015  -0.00033   0.00032   0.00062   2.06565
   A14        1.97319  -0.00014  -0.01333   0.05008   0.00846   1.98164
   A15        2.09455   0.00009  -0.01243   0.03677   0.00221   2.09676
   A16        1.86099   0.00009  -0.00912   0.02277   0.00113   1.86212
   A17        3.13515   0.00103   0.03630   0.09436   0.00644   3.14159
   A18        1.87448  -0.00015   0.00181   0.00057   0.00086   1.87534
   A19        2.08338   0.00011   0.00565   0.00823   0.00328   2.08666
   A20        1.88578  -0.00004  -0.00657  -0.00036  -0.00232   1.88345
   A21        2.02918   0.00042   0.00912   0.03501   0.00875   2.03793
   A22        2.02420  -0.00030  -0.00269   0.00294  -0.00042   2.02378
   A23        1.83261  -0.00009   0.00364   0.00175   0.00180   1.83441
   A24        1.89146  -0.00022  -0.01568  -0.04080  -0.01180   1.87966
   A25        1.84221  -0.00009  -0.00448   0.00141  -0.00205   1.84017
   A26        1.84197  -0.00030   0.00275   0.00020   0.00077   1.84274
   A27        1.62255   0.00007   0.00831   0.00558   0.00376   1.62631
   A28        2.20513   0.00015  -0.00261   0.00719   0.00041   2.20553
   A29        1.85874  -0.00025  -0.01045  -0.02584  -0.00717   1.85157
   A30        2.12098  -0.00018   0.00371   0.00635   0.00173   2.12271
   A31        1.70524  -0.00009   0.00371   0.00517   0.00167   1.70691
   A32        1.87838   0.00021  -0.00186  -0.00141  -0.00077   1.87762
   A33        2.79829  -0.00013  -0.03505  -0.14927  -0.03112   2.76717
   A34        3.23351  -0.00005   0.00032   0.01061   0.00354   3.23705
   A35        2.98695  -0.00015  -0.00023   0.00359   0.00235   2.98931
   A36        2.83475   0.00028  -0.00520  -0.01237  -0.00426   2.83048
   A37        3.16346   0.00007  -0.00746   0.00348  -0.00112   3.16234
   A38        3.24943  -0.00017  -0.00167   0.00653   0.00058   3.25001
   A39        2.86693  -0.00039  -0.00299  -0.02614  -0.00640   2.86053
   A40        2.95779  -0.00024  -0.00221   0.00254   0.00271   2.96050
   A41        3.43408   0.00027   0.01752  -0.04206  -0.00548   3.42861
   A42        3.17093   0.00097   0.00951   0.03083   0.00660   3.17753
   A43        3.03431   0.00017  -0.00222  -0.00471   0.00141   3.03572
   A44        3.14764  -0.00015   0.00208   0.00577   0.00139   3.14903
   A45        3.39953  -0.00016  -0.00022   0.00239  -0.00039   3.39914
   A46        3.37410   0.00015  -0.00429  -0.00929  -0.00217   3.37193
   A47        3.39178  -0.00005   0.00310  -0.00142   0.00035   3.39212
   A48        3.24546  -0.00048  -0.00174  -0.01779  -0.00210   3.24337
    D1       -0.18045   0.00040   0.01151   0.22706   0.04491  -0.13555
    D2        2.93570  -0.00011   0.01164   0.30697   0.05524   2.99094
    D3       -0.00879  -0.00017  -0.00376  -0.02020  -0.00393  -0.01272
    D4        3.09169   0.00041  -0.00062  -0.00880   0.00111   3.09280
    D5       -0.24144   0.00025   0.01989   0.07384   0.02064  -0.22080
    D6       -2.35231   0.00038   0.02054   0.07621   0.02126  -2.33105
    D7        1.84312   0.00014   0.02095   0.07725   0.02160   1.86472
    D8        2.93662  -0.00024   0.01701   0.06365   0.01603   2.95264
    D9        0.82574  -0.00010   0.01765   0.06601   0.01665   0.84239
   D10       -1.26201  -0.00034   0.01807   0.06705   0.01698  -1.24503
   D11        0.57582   0.00033   0.00721  -0.02520  -0.00169   0.57412
   D12       -1.62587   0.00040  -0.00412  -0.06795  -0.01371  -1.63958
   D13        0.59699  -0.00013  -0.00874   0.01375  -0.00208   0.59491
   D14       -1.67478  -0.00013   0.03491  -0.11870  -0.01539  -1.69017
   D15       -1.61706  -0.00007  -0.00699   0.01110  -0.00407  -1.62113
   D16        2.39435  -0.00008   0.03667  -0.12136  -0.01737   2.37698
   D17        1.52891  -0.00028   0.01248  -0.00361   0.00188   1.53079
   D18       -0.09764  -0.00036   0.00307  -0.01248  -0.00288  -0.10052
   D19       -2.28065  -0.00033  -0.00341  -0.02761  -0.00644  -2.28709
   D20       -0.56299   0.00012   0.01391  -0.00469   0.00151  -0.56147
   D21       -2.18954   0.00004   0.00450  -0.01356  -0.00324  -2.19279
   D22        1.91063   0.00007  -0.00198  -0.02869  -0.00680   1.90383
   D23        1.48711  -0.00004   0.02979   0.04847   3.10251  -1.69357
   D24       -2.45774   0.00005  -0.00730   0.16003   3.11365   0.65591
   D25       -1.98798   0.00005   0.01089   0.03371   0.00896  -1.97903
   D26        2.10217  -0.00015  -0.00305  -0.01805  -0.00411   2.09805
   D27        2.18661   0.00017   0.00892   0.02666   0.00692   2.19352
   D28       -0.00643  -0.00003  -0.00502  -0.02511  -0.00615  -0.01258
   D29       -2.10449   0.00007  -0.00163   0.02085   0.00395  -2.10055
   D30        0.22382   0.00001   0.01348   0.04727   0.01269   0.23651
   D31        2.47536   0.00013  -0.00727   0.01454   0.00152   2.47688
   D32        0.17187   0.00010   0.00278   0.03245   0.00725   0.17912
   D33        2.50019   0.00004   0.01790   0.05887   0.01599   2.51618
   D34       -1.53147   0.00016  -0.00286   0.02615   0.00482  -1.52665
   D35       -0.36760  -0.00001  -0.00045  -0.01397  -0.00300  -0.37060
   D36       -2.29760   0.00041   0.00396  -0.00103   0.00086  -2.29674
   D37        1.81068  -0.00011   0.00363   0.01215   0.00329   1.81397
   D38       -0.11932   0.00031   0.00804   0.02510   0.00715  -0.11217
   D39       -0.11302  -0.00018  -0.00467  -0.03436  -0.00832  -0.12134
   D40       -2.52611  -0.00037  -0.01238  -0.05934  -0.01533  -2.54144
   D41        1.74559  -0.00043  -0.01482  -0.06003  -0.01533   1.73027
   D42       -2.02964   0.00016   0.01320   0.01179   0.00532  -2.02432
   D43        1.84045  -0.00002   0.00549  -0.01318  -0.00169   1.83877
   D44       -0.17103  -0.00009   0.00305  -0.01388  -0.00169  -0.17271
         Item               Value     Threshold  Converged?
 Maximum Force            0.001732     0.000015     NO 
 RMS     Force            0.000404     0.000010     NO 
 Maximum Displacement     0.047813     0.000060     NO 
 RMS     Displacement     0.014305     0.000040     NO 
 Predicted change in Energy=-4.776187D-02
 GradGradGradGradGradGradGradGradGradGradGradGradGradGradGradGradGradGrad

                          Input orientation:                          
 ---------------------------------------------------------------------
 Center     Atomic      Atomic             Coordinates (Angstroms)
 Number     Number       Type             X           Y           Z
 ---------------------------------------------------------------------
      1          6           0       -1.755719   -0.437285   -0.083738
      2          8           0       -1.253330    0.256862    0.786525
      3          8           0       -1.203411   -1.297501   -0.861062
      4          1           0       -0.147887   -1.417326   -0.736769
      5          6           0       -3.270930   -0.284817   -0.386604
      6          9           0       -3.885107    0.424939    0.560417
      7          9           0       -3.874151   -1.475888   -0.474401
      8          9           0       -3.432608    0.353720   -1.558709
      9          8           0        2.638047    2.610497    1.139958
     10          1           0        1.928049    2.136165    1.623731
     11          1           0        2.203420    3.176833    0.497430
     12          8           0        0.786200    1.003116    2.397529
     13          1           0        0.045772    0.732197    1.812672
     14          1           0        0.400013    1.215427    3.251296
     15          8           0        3.010932   -0.099596   -2.008678
     16          1           0        3.536218   -0.427129   -2.742148
     17          1           0        3.629626    0.178702   -1.306866
     18          8           0        1.207791   -1.679332   -0.664683
     19          1           0        1.628898   -1.598127    0.222520
     20          1           0        1.777389   -1.157944   -1.266023
     21          8           0        2.533485   -1.126207    1.632512
     22          1           0        2.004038   -0.472557    2.117778
     23          1           0        3.301551   -0.640694    1.295595
     24          8           0        4.308723    0.706699    0.310088
     25          1           0        5.229914    0.891085    0.507809
     26          1           0        3.781617    1.494716    0.583875
 ---------------------------------------------------------------------
                    Distance matrix (angstroms):
                    1          2          3          4          5
     1  C    0.000000
     2  O    1.221307   0.000000
     3  O    1.284231   2.265630   0.000000
     4  H    1.993001   2.518995   1.069550   0.000000
     5  C    1.552687   2.395904   2.350591   3.340447   0.000000
     6  F    2.385929   2.646813   3.489827   4.363879   1.333347
     7  F    2.391458   3.385419   2.704475   3.735948   1.337997
     8  F    2.369216   3.202929   2.860518   3.821201   1.344507
     9  O    5.485580   4.561505   5.833809   5.244702   6.754942
    10  H    4.807103   3.788649   5.269753   4.744341   6.077168
    11  H    5.392066   4.534195   5.785469   5.306429   6.537051
    12  O    3.833117   2.704054   4.457556   4.068769   5.086302
    13  H    2.865210   1.722378   3.581757   3.340300   4.107510
    14  H    4.301289   3.118892   5.079101   4.810015   5.381530
    15  O    5.151737   5.111180   4.529093   3.651343   6.490549
    16  H    5.922148   5.988251   5.173017   4.309833   7.204589
    17  H    5.556745   5.313347   5.073081   4.140280   6.977062
    18  O    3.265359   3.451372   2.449133   1.382645   4.699036
    19  H    3.591236   3.473662   3.047375   2.027286   5.109220
    20  H    3.794733   3.924269   3.011417   2.013474   5.198197
    21  O    4.670909   4.119289   4.495736   3.589986   6.202902
    22  H    4.357028   3.593708   4.454408   3.697541   5.842299
    23  H    5.245943   4.670300   5.037583   4.078270   6.793670
    24  O    6.183951   5.600516   5.980972   5.046659   7.675911
    25  H    7.135374   6.520152   6.931910   5.983183   8.628271
    26  H    5.902578   5.188838   5.893625   5.066073   7.338050
                    6          7          8          9         10
     6  F    0.000000
     7  F    2.164280   0.000000
     8  F    2.168070   2.172130   0.000000
     9  O    6.903917   7.855789   7.016317   0.000000
    10  H    6.152374   7.149448   6.483955   0.981390   0.000000
    11  H    6.681844   7.715513   6.630421   0.960458   1.558003
    12  O    5.052759   6.009352   5.819955   2.755812   1.785044
    13  H    4.136950   5.046993   4.858866   3.271154   2.355800
    14  H    5.121323   6.276342   6.210287   3.378278   2.414874
    15  O    7.377719   7.186972   6.475120   4.171038   4.400643
    16  H    8.167559   7.820239   7.111595   5.010451   5.312022
    17  H    7.747166   7.728993   7.068889   3.589402   3.913493
    18  O    5.645036   5.089571   5.144500   4.868777   4.507064
    19  H    5.883130   5.548350   5.709757   4.424093   3.999728
    20  H    6.156725   5.715563   5.432758   4.553090   4.384579
    21  O    6.689825   6.754196   6.925918   3.770478   3.318087
    22  H    6.157345   6.502244   6.614863   3.295956   2.656179
    23  H    7.302336   7.437818   7.381382   3.321853   3.115306
    24  O    8.202493   8.505206   7.971524   2.665387   3.071912
    25  H    9.127084   9.457870   8.921802   3.173919   3.701057
    26  H    7.741035   8.279808   7.611674   1.691729   2.220016
                   11         12         13         14         15
    11  H    0.000000
    12  O    3.216199   0.000000
    13  H    3.515900   0.981676   0.000000
    14  H    3.831862   0.960798   1.558408   0.000000
    15  O    4.203289   5.057675   4.907828   6.017766   0.000000
    16  H    5.025908   6.002039   5.854369   6.960972   0.959781
    17  H    3.778669   4.742075   4.783502   5.681728   0.976100
    18  O    5.091573   4.092726   3.647334   4.936296   2.748310
    19  H    4.817250   3.493891   3.235009   4.312741   3.022228
    20  H    4.699102   4.367408   4.006182   5.285473   1.786971
    21  O    4.462455   2.858719   3.110440   3.557445   3.813155
    22  H    3.997916   1.933650   2.319338   2.589797   4.263869
    23  H    4.051725   3.200526   3.571036   3.960919   3.360873
    24  O    3.250994   4.105294   4.520084   4.918081   2.776878
    25  H    3.792680   4.830133   5.348200   5.564158   3.498291
    26  H    2.308181   3.536034   4.005985   4.316061   3.139605
                   16         17         18         19         20
    16  H    0.000000
    17  H    1.560701   0.000000
    18  O    3.362357   3.119290   0.000000
    19  H    3.714614   3.082054   0.985420   0.000000
    20  H    2.409671   2.284529   0.978722   1.559349   0.000000
    21  O    4.542227   3.397684   2.709338   1.740421   2.995696
    22  H    5.095931   3.846409   3.135666   2.235988   3.459947
    23  H    4.050190   2.748062   3.050457   2.205887   3.025310
    24  O    3.346412   1.831528   4.032257   3.535725   3.516912
    25  H    3.894677   2.522193   4.915206   4.386899   4.389183
    26  H    3.849173   2.308657   4.272944   3.785559   3.804689
                   21         22         23         24         25
    21  O    0.000000
    22  H    0.971110   0.000000
    23  H    0.969103   1.545249   0.000000
    24  O    2.873990   3.157524   1.949637   0.000000
    25  H    3.550373   3.854581   2.585640   0.960045   0.000000
    26  H    3.086537   3.063137   2.301518   0.986798   1.570898
                   26
    26  H    0.000000
 Stoichiometry    C2H13F3O8
 Framework group  C1[X(C2H13F3O8)]
 Deg. of freedom    72
 Full point group                 C1      NOp   1
 Largest Abelian subgroup         C1      NOp   1
 Largest concise Abelian subgroup C1      NOp   1
                         Standard orientation:                         
 ---------------------------------------------------------------------
 Center     Atomic      Atomic             Coordinates (Angstroms)
 Number     Number       Type             X           Y           Z
 ---------------------------------------------------------------------
      1          6           0        1.759382   -0.076739   -0.146026
      2          8           0        1.062034    0.925803   -0.160413
      3          8           0        1.432299   -1.300850   -0.355356
      4          1           0        0.396743   -1.470267   -0.562378
      5          6           0        3.263902    0.058298    0.213170
      6          9           0        3.652057    1.333841    0.201394
      7          9           0        4.034072   -0.621469   -0.644146
      8          9           0        3.476899   -0.432202    1.446760
      9          8           0       -3.134187    1.914834    1.329850
     10          1           0       -2.429415    2.131495    0.682177
     11          1           0       -2.707740    1.840340    2.187214
     12          8           0       -1.243634    2.252225   -0.646631
     13          1           0       -0.406588    1.770683   -0.470115
     14          1           0       -0.998443    3.112333   -0.997673
     15          8           0       -2.735681   -2.233299    1.151683
     16          1           0       -3.116146   -3.095584    1.333042
     17          1           0       -3.468470   -1.634507    0.912435
     18          8           0       -0.907437   -1.821162   -0.858510
     19          1           0       -1.441199   -1.162250   -1.360493
     20          1           0       -1.466449   -2.074620   -0.096170
     21          8           0       -2.568710    0.049770   -1.897885
     22          1           0       -2.199414    0.918425   -1.669599
     23          1           0       -3.350083   -0.057066   -1.334677
     24          8           0       -4.407616   -0.187084    0.298052
     25          1           0       -5.362757   -0.090681    0.288145
     26          1           0       -4.033534    0.598925    0.762834
 ---------------------------------------------------------------------
 Rotational constants (GHZ):           0.8474668           0.2490841           0.2261242
 Standard basis: 6-31++G(d,p) (6D, 7F)
 There are   325 symmetry adapted cartesian basis functions of A   symmetry.
 There are   325 symmetry adapted basis functions of A   symmetry.
   325 basis functions,   520 primitive gaussians,   325 cartesian basis functions
    58 alpha electrons       58 beta electrons
       nuclear repulsion energy       963.5140187104 Hartrees.
 NAtoms=   26 NActive=   26 NUniq=   26 SFac= 1.00D+00 NAtFMM=   60 NAOKFM=F Big=F
 Integral buffers will be    131072 words long.
 Raffenetti 2 integral format.
 Two-electron integral symmetry is turned on.
 Nuclear repulsion after empirical dispersion term =      963.5015084504 Hartrees.
 One-electron integrals computed using PRISM.
 NBasis=   325 RedAO= T EigKep=  4.70D-05  NBF=   325
 NBsUse=   325 1.00D-06 EigRej= -1.00D+00 NBFU=   325
 Initial guess from the checkpoint file:  "/local_scratch/slurm.5787747/Gau-1479373.chk"
 B after Tr=    -0.000000    0.000000    0.000000
         Rot=    0.999995   -0.003014   -0.000536    0.000767 Ang=  -0.36 deg.
 ExpMin= 3.60D-02 ExpMax= 7.00D+03 ExpMxC= 1.05D+03 IAcc=3 IRadAn=         5 AccDes= 0.00D+00
 Harris functional with IExCor= 4639 and IRadAn=       5 diagonalized for initial guess.
 HarFok:  IExCor= 4639 AccDes= 0.00D+00 IRadAn=         5 IDoV= 1 UseB2=F ITyADJ=14
 ICtDFT=  3500011 ScaDFX=  1.000000  1.000000  1.000000  1.000000
 FoFCou: FMM=F IPFlag=           0 FMFlag=      100000 FMFlg1=           0
         NFxFlg=           0 DoJE=T BraDBF=F KetDBF=T FulRan=T
         wScrn=  0.000000 ICntrl=       500 IOpCl=  0 I1Cent=   200000004 NGrid=           0
         NMat0=    1 NMatS0=      1 NMatT0=    0 NMatD0=    1 NMtDS0=    0 NMtDT0=    0
 Petite list used in FoFCou.
 Requested convergence on RMS density matrix=1.00D-10 within 128 cycles.
 Requested convergence on MAX density matrix=1.00D-08.
 Requested convergence on             energy=1.00D-08.
 No special actions if energy rises.
 SCF Done:  E(RwB97XD) =  -985.247460980     A.U. after   15 cycles
            NFock= 15  Conv=0.54D-10     -V/T= 2.0083
 Calling FoFJK, ICntrl=      2127 FMM=F ISym2X=0 I1Cent= 0 IOpClX= 0 NMat=1 NMatS=1 NMatT=0.
 ***** Axes restored to original set *****
 -------------------------------------------------------------------
 Center     Atomic                   Forces (Hartrees/Bohr)
 Number     Number              X              Y              Z
 -------------------------------------------------------------------
      1        6          -0.000106485    0.001287118   -0.000920301
      2        8           0.000037094   -0.001496974   -0.000728558
      3        8          -0.000335095    0.001084281    0.001405641
      4        1          -0.000712452   -0.000202701    0.000611176
      5        6           0.000568217   -0.000372544   -0.000436252
      6        9          -0.000134920    0.000186081    0.000175937
      7        9          -0.000235473   -0.000134749    0.000072317
      8        9          -0.000217628    0.000003897    0.000222592
      9        8          -0.001406549   -0.000606471    0.001341496
     10        1           0.001096642    0.000758848   -0.001265583
     11        1          -0.000119222   -0.000167144   -0.000077747
     12        8          -0.000065324   -0.000109321   -0.000289430
     13        1           0.000862194   -0.000416733   -0.000229394
     14        1           0.000037150   -0.000102223   -0.000085196
     15        8          -0.000152468   -0.000088448    0.000081867
     16        1           0.000117174   -0.000059143    0.000209866
     17        1          -0.000182717    0.000100402    0.000214528
     18        8           0.000017690   -0.000471474    0.000030660
     19        1           0.000403170    0.000255229    0.000642960
     20        1           0.000751204    0.000739535   -0.000530772
     21        8          -0.001785674   -0.000884377    0.000858879
     22        1           0.000315326   -0.000079997   -0.000571986
     23        1           0.001374789    0.001376353   -0.000560959
     24        8           0.000810448   -0.001489136   -0.000875250
     25        1          -0.000065328    0.000111288    0.000117506
     26        1          -0.000871763    0.000778403    0.000586003
 -------------------------------------------------------------------
 Cartesian Forces:  Max     0.001785674 RMS     0.000680453

 GradGradGradGradGradGradGradGradGradGradGradGradGradGradGradGradGradGrad
 Berny optimization.
 Using GEDIIS/GDIIS optimizer.
 FormGI is forming the generalized inverse of G from B-inverse, IUseBI=4.
 Internal  Forces:  Max     0.002373256 RMS     0.000587864
 Search for a local minimum.
 Step number  12 out of a maximum of  156
 All quantities printed in internal units (Hartrees-Bohrs-Radians)
 Mixed Optimization -- En-DIIS/RFO-DIIS
 Update second derivatives using D2CorX and points   11   12
 DE= -2.82D-05 DEPred=-4.78D-02 R= 5.90D-04
 Trust test= 5.90D-04 RLast= 4.40D+00 DXMaxT set to 6.00D-01
 ITU= -1  1  1  0  1  0  1  0 -1  0  1  0
 Use linear search instead of GDIIS.
     Eigenvalues ---   -0.00006   0.00000   0.00003   0.00081   0.00117
     Eigenvalues ---    0.00148   0.00265   0.00398   0.00456   0.00533
     Eigenvalues ---    0.00709   0.00795   0.00908   0.00922   0.00979
     Eigenvalues ---    0.01142   0.01346   0.01421   0.01585   0.01644
     Eigenvalues ---    0.01813   0.01940   0.02075   0.02146   0.02191
     Eigenvalues ---    0.02411   0.02453   0.02553   0.02814   0.02989
     Eigenvalues ---    0.03133   0.03234   0.03306   0.03801   0.04069
     Eigenvalues ---    0.04508   0.05151   0.05624   0.06283   0.06665
     Eigenvalues ---    0.07017   0.07377   0.08676   0.08818   0.09592
     Eigenvalues ---    0.12300   0.14106   0.19763   0.20757   0.22459
     Eigenvalues ---    0.24522   0.25423   0.26608   0.30564   0.38646
     Eigenvalues ---    0.39596   0.40304   0.40916   0.43103   0.44764
     Eigenvalues ---    0.46822   0.50526   0.51169   0.53292   0.54814
     Eigenvalues ---    0.56111   0.58374   0.58687   0.58741   0.59610
     Eigenvalues ---    0.61030   0.92750
 RFO step:  Lambda=-3.17692270D-04 EMin=-6.00333114D-05
 Quartic linear search produced a step of -0.28826.
 Iteration  1 RMS(Cart)=  0.00290593 RMS(Int)=  0.10229370
 Iteration  2 RMS(Cart)=  0.02064088 RMS(Int)=  0.07228477
 Iteration  3 RMS(Cart)=  0.00083217 RMS(Int)=  0.05450201
 Iteration  4 RMS(Cart)=  0.00098660 RMS(Int)=  0.04196399
 Iteration  5 RMS(Cart)=  0.00082719 RMS(Int)=  0.03899516
 Iteration  6 RMS(Cart)=  0.05531947 RMS(Int)=  0.01259877
 Iteration  7 RMS(Cart)=  0.00579409 RMS(Int)=  0.01011431
 SLEqS3 Cycle:    60 Max:0.241771E-01 RMS: 416.052     Conv:0.282667E-02
 Iteration  8 RMS(Cart)=  0.01471890 RMS(Int)=  0.00531719
 Iteration  9 RMS(Cart)=  0.00228893 RMS(Int)=  0.00499213
 SLEqS3 Cycle:   781 Max:0.150698E-01 RMS:0.237490E-02 Conv:0.717775E-03
 SLEqS3 Cycle:   114 Max:0.272637E-01 RMS:0.483166E-02 Conv:0.717775E-03
 Iteration 10 RMS(Cart)=  0.00002704 RMS(Int)=  0.00499083
 SLEqS3 Cycle:   781 Max:0.327255E-01 RMS:0.490680E-02 Conv:0.199209E-04
 SLEqS3 Cycle:   781 Max:0.342691E-01 RMS:0.509796E-02 Conv:0.199209E-04
 Iteration 11 RMS(Cart)=  0.00287680 RMS(Int)=  0.00465650
 SLEqS3 Cycle:    45 Max:0.313428E-01 RMS: 94.6478     Conv:0.641771E-03
 Iteration 12 RMS(Cart)=  0.00367701 RMS(Int)=  0.00503814
 SLEqS3 Cycle:    15 Max:0.320761E-01 RMS: 101.060     Conv:0.684955E-03
 Iteration 13 RMS(Cart)=  0.00137964 RMS(Int)=  0.00489336
 SLEqS3 Cycle:    30 Max:0.314146E-01 RMS: 11.9191     Conv:0.807990E-04
 Iteration 14 RMS(Cart)=  0.00052381 RMS(Int)=  0.00494991
 SLEqS3 Cycle:    15 Max:0.320060E-01 RMS: 11.0078     Conv:0.746169E-04
 Iteration 15 RMS(Cart)=  0.00275090 RMS(Int)=  0.00467933
 SLEqS3 Cycle:    30 Max:0.334103E-01 RMS: 77.4885     Conv:0.525416E-03
 Iteration 16 RMS(Cart)=  0.00175815 RMS(Int)=  0.00452225
 SLEqS3 Cycle:    30 Max:0.290096E-01 RMS: 2.03332     Conv:0.137882E-04
 Iteration 17 RMS(Cart)=  0.01997590 RMS(Int)=  0.00755956
 SLEqS3 Cycle:   781 Max:0.190329E-01 RMS:0.275191E-02 Conv:0.362579E-02
 SLEqS3 Cycle:    75 Max:0.259134E-01 RMS: 535.929     Conv:0.362579E-02
 Iteration 18 RMS(Cart)=  0.00574832 RMS(Int)=  0.00651553
 SLEqS3 Cycle:   170 Max:0.145429E-01 RMS:0.381880E-02 Conv:0.207076E-03
 Iteration 19 RMS(Cart)=  0.00531790 RMS(Int)=  0.00528966
 Iteration 20 RMS(Cart)=  0.01479461 RMS(Int)=  0.00341236
 Iteration 21 RMS(Cart)=  0.00021012 RMS(Int)=  0.00339245
 Iteration 22 RMS(Cart)=  0.00001446 RMS(Int)=  0.00339244
 Iteration 23 RMS(Cart)=  0.00000153 RMS(Int)=  0.00339244
 Iteration 24 RMS(Cart)=  0.00000003 RMS(Int)=  0.00339244
 Variable       Old X    -DE/DX   Delta X   Delta X   Delta X     New X
                                 (Linear)    (Quad)   (Total)
    R1        2.30794  -0.00176  -0.00044  -0.00302  -0.00200   2.30594
    R2        2.42685  -0.00196  -0.00002  -0.00176  -0.00198   2.42486
    R3        2.93415  -0.00002  -0.00000  -0.00078  -0.00077   2.93338
    R4        3.25482  -0.00012   0.00212  -0.01814  -0.01449   3.24034
    R5        2.02116   0.00020   0.00053  -0.00080  -0.00196   2.01920
    R6        2.61282   0.00079  -0.00009   0.01793   0.01622   2.62904
    R7        2.51966   0.00029   0.00009  -0.00016  -0.00007   2.51959
    R8        2.52845   0.00022  -0.00016   0.00234   0.00218   2.53063
    R9        2.54075  -0.00017   0.00003  -0.00073  -0.00069   2.54006
   R10        1.85456  -0.00231  -0.00028  -0.00489  -0.00451   1.85004
   R11        1.81500   0.00001   0.00000  -0.00004  -0.00003   1.81497
   R12        3.19691  -0.00024  -0.00010   0.00143   0.00169   3.19860
   R13        3.37324  -0.00048  -0.00006  -0.01101  -0.01054   3.36271
   R14        1.85510  -0.00051  -0.00067  -0.00179  -0.00082   1.85428
   R15        1.81565  -0.00011   0.00001  -0.00034  -0.00033   1.81532
   R16        1.81372  -0.00008   0.00001  -0.00009  -0.00008   1.81364
   R17        1.84456  -0.00025   0.00014  -0.00101  -0.00115   1.84341
   R18        3.37689  -0.00018   0.00105  -0.01676  -0.01552   3.36136
   R19        3.46109  -0.00044   0.00010  -0.01477  -0.01485   3.44624
   R20        1.86217   0.00040   0.00008   0.00595   0.00484   1.86701
   R21        1.84952   0.00099  -0.00006   0.00330   0.00351   1.85303
   R22        3.28892  -0.00036   0.00135  -0.01422  -0.01412   3.27480
   R23        1.83513  -0.00051  -0.00008   0.00097   0.00089   1.83602
   R24        1.83134   0.00162   0.00024   0.00497   0.00470   1.83604
   R25        3.68428  -0.00041  -0.00197   0.00865   0.00654   3.69082
   R26        1.81422  -0.00002   0.00000  -0.00001  -0.00001   1.81421
   R27        1.86478   0.00105  -0.00012   0.00338   0.00350   1.86828
    A1        2.25894  -0.00189  -0.00135  -0.00836  -0.00692   2.25201
    A2        2.07671   0.00097   0.00036   0.01035   0.00923   2.08594
    A3        1.94701   0.00094   0.00094  -0.00135  -0.00185   1.94516
    A4        2.01433  -0.00076  -0.00157   0.00033  -0.00089   2.01344
    A5        1.94254  -0.00015  -0.00019   0.00247   0.00227   1.94481
    A6        1.94480   0.00019   0.00034  -0.00479  -0.00445   1.94035
    A7        1.91137   0.00042  -0.00031   0.00614   0.00583   1.91720
    A8        1.88893  -0.00013   0.00006  -0.00160  -0.00154   1.88739
    A9        1.88703  -0.00022   0.00004  -0.00136  -0.00132   1.88571
   A10        1.88741  -0.00013   0.00007  -0.00096  -0.00089   1.88652
   A11        1.86229   0.00014   0.00077   0.00584   0.00343   1.86572
   A12        1.90954  -0.00127  -0.00101  -0.01407  -0.01138   1.89816
   A13        2.06565   0.00082  -0.00018  -0.00468  -0.00429   2.06136
   A14        1.98164  -0.00037  -0.00244  -0.00537  -0.00579   1.97586
   A15        2.09676   0.00009  -0.00064   0.00754   0.00595   2.10271
   A16        1.86212  -0.00030  -0.00033   0.00857   0.00664   1.86876
   A17        3.14159  -0.00237  -0.00186  -0.03640  -0.01271   3.12888
   A18        1.87534  -0.00022  -0.00025   0.00029   0.00061   1.87595
   A19        2.08666   0.00013  -0.00094   0.00322   0.00227   2.08893
   A20        1.88345   0.00012   0.00067  -0.00797  -0.00858   1.87487
   A21        2.03793   0.00003  -0.00252   0.02540   0.02228   2.06021
   A22        2.02378   0.00011   0.00012  -0.01002  -0.01103   2.01275
   A23        1.83441  -0.00011  -0.00052  -0.00042   0.00025   1.83466
   A24        1.87966  -0.00003   0.00340  -0.04093  -0.03767   1.84199
   A25        1.84017  -0.00007   0.00059   0.00114   0.00033   1.84049
   A26        1.84274  -0.00012  -0.00022   0.00039   0.00006   1.84280
   A27        1.62631   0.00009  -0.00108   0.00381   0.00365   1.62996
   A28        2.20553   0.00006  -0.00012   0.00499   0.00461   2.21015
   A29        1.85157  -0.00005   0.00207  -0.01894  -0.01714   1.83443
   A30        2.12271   0.00009  -0.00050   0.01068   0.00918   2.13189
   A31        1.70691  -0.00046  -0.00048   0.00184   0.00185   1.70876
   A32        1.87762   0.00012   0.00022  -0.00506  -0.00482   1.87279
   A33        2.76717   0.00035   0.00897  -0.09674  -0.08688   2.68029
   A34        3.23705  -0.00040  -0.00102  -0.00912  -0.01346   3.22359
   A35        2.98931  -0.00083  -0.00068  -0.00728  -0.00621   2.98310
   A36        2.83048   0.00013   0.00123   0.00255   0.00259   2.83307
   A37        3.16234   0.00012   0.00032   0.00453   0.00371   3.16605
   A38        3.25001  -0.00020  -0.00017  -0.00378  -0.00477   3.24524
   A39        2.86053   0.00017   0.00185  -0.01799  -0.01657   2.84396
   A40        2.96050  -0.00032  -0.00078   0.00962   0.01184   2.97234
   A41        3.42861   0.00016   0.00158  -0.09996  -0.11793   3.31068
   A42        3.17753   0.00067  -0.00190   0.04091   0.04273   3.22026
   A43        3.03572  -0.00027  -0.00041  -0.00846  -0.00454   3.03118
   A44        3.14903  -0.00021  -0.00040  -0.00578  -0.00630   3.14273
   A45        3.39914   0.00013   0.00011   0.00217   0.00297   3.40211
   A46        3.37193  -0.00012   0.00062  -0.01241  -0.01161   3.36032
   A47        3.39212   0.00004  -0.00010   0.00167   0.00092   3.39304
   A48        3.24337   0.00117   0.00060  -0.01539  -0.01500   3.22836
    D1       -0.13555   0.00030  -0.01294   0.27788   0.25348   0.11793
    D2        2.99094  -0.00017  -0.01592   0.37611   0.36121  -2.93104
    D3       -0.01272  -0.00054   0.00113  -0.03496  -0.03844  -0.05116
    D4        3.09280   0.00010  -0.00032  -0.01309  -0.01548   3.07732
    D5       -0.22080   0.00026  -0.00595   0.10079   0.09612  -0.12467
    D6       -2.33105   0.00039  -0.00613   0.10444   0.09959  -2.23146
    D7        1.86472   0.00016  -0.00622   0.10464   0.09972   1.96444
    D8        2.95264  -0.00024  -0.00462   0.08189   0.07598   3.02863
    D9        0.84239  -0.00011  -0.00480   0.08553   0.07945   0.92184
   D10       -1.24503  -0.00034  -0.00490   0.08574   0.07958  -1.16545
   D11        0.57412  -0.00037   0.00049  -0.06760  -0.06789   0.50623
   D12       -1.63958  -0.00016   0.00395  -0.07693  -0.07205  -1.71163
   D13        0.59491  -0.00074   0.00060  -0.05918  -0.06093   0.53398
   D14       -1.69017  -0.00017   0.00444  -0.07914  -0.07447  -1.76464
   D15       -1.62113  -0.00079   0.00117  -0.04477  -0.04756  -1.66869
   D16        2.37698  -0.00021   0.00501  -0.06474  -0.06110   2.31587
   D17        1.53079  -0.00064  -0.00054   0.03074   0.02995   1.56074
   D18       -0.10052  -0.00046   0.00083   0.02393   0.02333  -0.07719
   D19       -2.28709  -0.00006   0.00186   0.00691   0.00821  -2.27888
   D20       -0.56147  -0.00023  -0.00044   0.03706   0.03605  -0.52542
   D21       -2.19279  -0.00006   0.00093   0.03026   0.02944  -2.16335
   D22        1.90383   0.00034   0.00196   0.01324   0.01431   1.91814
   D23       -1.69357   0.00023  -0.89432   0.02142  -0.87204  -2.56561
   D24        0.65591  -0.00023  -0.89753   0.03506  -0.86269  -0.20678
   D25       -1.97903   0.00001  -0.00258  -0.00801  -0.01127  -1.99030
   D26        2.09805  -0.00008   0.00119  -0.03846  -0.03713   2.06093
   D27        2.19352   0.00012  -0.00199  -0.00448  -0.00698   2.18654
   D28       -0.01258   0.00003   0.00177  -0.03493  -0.03284  -0.04542
   D29       -2.10055  -0.00014  -0.00114   0.04029   0.03935  -2.06120
   D30        0.23651   0.00009  -0.00366   0.06829   0.06456   0.30108
   D31        2.47688   0.00032  -0.00044   0.03736   0.03654   2.51341
   D32        0.17912  -0.00010  -0.00209   0.03548   0.03310   0.21222
   D33        2.51618   0.00013  -0.00461   0.06347   0.05832   2.57450
   D34       -1.52665   0.00035  -0.00139   0.03254   0.03029  -1.49636
   D35       -0.37060  -0.00028   0.00086   0.01658   0.01801  -0.35258
   D36       -2.29674  -0.00009  -0.00025   0.02908   0.02981  -2.26693
   D37        1.81397  -0.00021  -0.00095   0.01857   0.01713   1.83109
   D38       -0.11217  -0.00002  -0.00206   0.03106   0.02892  -0.08325
   D39       -0.12134   0.00019   0.00240  -0.03526  -0.03287  -0.15421
   D40       -2.54144  -0.00007   0.00442  -0.05876  -0.05491  -2.59635
   D41        1.73027   0.00013   0.00442  -0.05412  -0.04992   1.68035
   D42       -2.02432   0.00023  -0.00153   0.01014   0.00882  -2.01550
   D43        1.83877  -0.00003   0.00049  -0.01337  -0.01322   1.82555
   D44       -0.17271   0.00018   0.00049  -0.00872  -0.00823  -0.18094
         Item               Value     Threshold  Converged?
 Maximum Force            0.002373     0.000015     NO 
 RMS     Force            0.000588     0.000010     NO 
 Maximum Displacement     0.221530     0.000060     NO 
 RMS     Displacement     0.069467     0.000040     NO 
 Predicted change in Energy=-1.698127D-04
 GradGradGradGradGradGradGradGradGradGradGradGradGradGradGradGradGradGrad

                          Input orientation:                          
 ---------------------------------------------------------------------
 Center     Atomic      Atomic             Coordinates (Angstroms)
 Number     Number       Type             X           Y           Z
 ---------------------------------------------------------------------
      1          6           0       -1.756252   -0.441227   -0.049985
      2          8           0       -1.280320    0.152930    0.903679
      3          8           0       -1.187312   -1.259964   -0.857782
      4          1           0       -0.141426   -1.408704   -0.697410
      5          6           0       -3.247852   -0.222882   -0.420149
      6          9           0       -3.874019    0.516073    0.496133
      7          9           0       -3.895342   -1.390128   -0.527944
      8          9           0       -3.336627    0.414185   -1.600393
      9          8           0        2.552383    2.603103    1.079141
     10          1           0        1.873959    2.116190    1.590120
     11          1           0        2.086191    3.117208    0.415208
     12          8           0        0.805180    0.954925    2.412120
     13          1           0        0.050621    0.663618    1.856587
     14          1           0        0.454280    1.149165    3.285011
     15          8           0        2.998504   -0.113436   -2.005022
     16          1           0        3.526085   -0.452973   -2.731293
     17          1           0        3.614342    0.183743   -1.309310
     18          8           0        1.221281   -1.677925   -0.619562
     19          1           0        1.660018   -1.602297    0.262422
     20          1           0        1.786582   -1.160828   -1.231595
     21          8           0        2.593593   -1.145970    1.649256
     22          1           0        2.049208   -0.499213    2.128131
     23          1           0        3.348288   -0.643887    1.299487
     24          8           0        4.292003    0.736932    0.290858
     25          1           0        5.204309    0.971429    0.476275
     26          1           0        3.730863    1.506487    0.556072
 ---------------------------------------------------------------------
                    Distance matrix (angstroms):
                    1          2          3          4          5
     1  C    0.000000
     2  O    1.220250   0.000000
     3  O    1.283183   2.260015   0.000000
     4  H    1.990687   2.509834   1.068512   0.000000
     5  C    1.552278   2.401029   2.347954   3.336604   0.000000
     6  F    2.387384   2.650518   3.493679   4.365955   1.333309
     7  F    2.388422   3.356920   2.731147   3.757785   1.339151
     8  F    2.373410   3.250697   2.823792   3.787823   1.344140
     9  O    5.395110   4.552333   5.714916   5.148528   6.623956
    10  H    4.733789   3.778235   5.173201   4.660412   5.978744
    11  H    5.257684   4.512088   5.612126   5.165663   6.348704
    12  O    3.817347   2.695904   4.423575   4.018953   5.082917
    13  H    2.849647   1.714712   3.549710   3.294587   4.104794
    14  H    4.305578   3.109994   5.065714   4.770455   5.414472
    15  O    5.151439   5.180716   4.489068   3.639605   6.445212
    16  H    5.923904   6.056539   5.135892   4.301249   7.161044
    17  H    5.551556   5.371777   5.034287   4.125058   6.931498
    18  O    3.274072   3.454027   2.456168   1.391227   4.704261
    19  H    3.621683   3.483909   3.078853   2.050356   5.143528
    20  H    3.803381   3.961217   2.998934   2.015940   5.184951
    21  O    4.722842   4.153339   4.538003   3.613337   6.265542
    22  H    4.385098   3.606984   4.468722   3.689137   5.884636
    23  H    5.283794   4.713341   5.060140   4.092755   6.829601
    24  O    6.171355   5.636256   5.943892   5.023517   7.633884
    25  H    7.121935   6.550040   6.900119   5.968204   8.583064
    26  H    5.854002   5.202394   5.817274   5.006414   7.255770
                    6          7          8          9         10
     6  F    0.000000
     7  F    2.163975   0.000000
     8  F    2.166701   2.172062   0.000000
     9  O    6.781905   7.752533   6.830205   0.000000
    10  H    6.066006   7.075682   6.342428   0.979001   0.000000
    11  H    6.503580   7.548798   6.385604   0.960441   1.558043
    12  O    5.075283   6.019813   5.791996   2.747005   1.779468
    13  H    4.156369   5.047225   4.846274   3.259576   2.346386
    14  H    5.187757   6.317107   6.227226   3.373696   2.413147
    15  O    7.340547   7.164971   6.369928   4.134086   4.377314
    16  H    8.131228   7.798114   7.009116   4.980673   5.291949
    17  H    7.710099   7.712519   6.960876   3.561708   3.894866
    18  O    5.658665   5.125530   5.110135   4.794228   4.438917
    19  H    5.930234   5.615311   5.701117   4.375926   3.954199
    20  H    6.151378   5.729918   5.372517   4.482536   4.325338
    21  O    6.776584   6.848802   6.939871   3.792398   3.341117
    22  H    6.227266   6.571616   6.613880   3.313296   2.675911
    23  H    7.358845   7.507766   7.363212   3.350367   3.142632
    24  O    8.171587   8.498672   7.866192   2.670255   3.072030
    25  H    9.089763   9.454578   8.807420   3.171517   3.693557
    26  H    7.669338   8.229488   7.469463   1.692626   2.211128
                   11         12         13         14         15
    11  H    0.000000
    12  O    3.210002   0.000000
    13  H    3.498746   0.981242   0.000000
    14  H    3.843448   0.960624   1.561759   0.000000
    15  O    4.138464   5.046108   4.919944   6.004305   0.000000
    16  H    4.971917   5.986668   5.862957   6.942531   0.959738
    17  H    3.730205   4.726008   4.790959   5.659136   0.975493
    18  O    4.981177   4.036847   3.603413   4.881231   2.743291
    19  H    4.741170   3.448381   3.204043   4.261501   3.024822
    20  H    4.593835   4.326225   3.984850   5.245076   1.778756
    21  O    4.467104   2.862542   3.127987   3.538361   3.818878
    22  H    4.001747   1.934626   2.328146   2.568914   4.258278
    23  H    4.064563   3.203365   3.590896   3.941145   3.365041
    24  O    3.247581   4.087200   4.521748   4.884977   2.768994
    25  H    3.785599   4.806257   5.344203   5.521174   3.492756
    26  H    2.306341   3.508384   3.993238   4.279110   3.117644
                   16         17         18         19         20
    16  H    0.000000
    17  H    1.560523   0.000000
    18  O    3.357385   3.109389   0.000000
    19  H    3.710186   3.078906   0.987980   0.000000
    20  H    2.403336   2.270378   0.980581   1.563010   0.000000
    21  O    4.531997   3.400468   2.704395   1.732947   2.991787
    22  H    5.079104   3.838238   3.102360   2.202074   3.434307
    23  H    4.039213   2.749833   3.045675   2.200979   3.018696
    24  O    3.337050   1.823672   4.011201   3.521384   3.492347
    25  H    3.890225   2.517292   4.907590   4.385407   4.375408
    26  H    3.832517   2.289734   4.221445   3.746888   3.753738
                   21         22         23         24         25
    21  O    0.000000
    22  H    0.971581   0.000000
    23  H    0.971592   1.547639   0.000000
    24  O    2.876659   3.151786   1.953098   0.000000
    25  H    3.560211   3.853060   2.594559   0.960037   0.000000
    26  H    3.086093   3.053222   2.307193   0.988651   1.569617
                   26
    26  H    0.000000
 Stoichiometry    C2H13F3O8
 Framework group  C1[X(C2H13F3O8)]
 Deg. of freedom    72
 Full point group                 C1      NOp   1
 Largest Abelian subgroup         C1      NOp   1
 Largest concise Abelian subgroup C1      NOp   1
                         Standard orientation:                         
 ---------------------------------------------------------------------
 Center     Atomic      Atomic             Coordinates (Angstroms)
 Number     Number       Type             X           Y           Z
 ---------------------------------------------------------------------
      1          6           0        1.759583   -0.062682   -0.203701
      2          8           0        1.096111    0.954584   -0.321962
      3          8           0        1.405165   -1.283483   -0.378605
      4          1           0        0.374830   -1.430788   -0.620328
      5          6           0        3.245980    0.040045    0.231773
      6          9           0        3.653208    1.308767    0.278914
      7          9           0        4.044772   -0.623056   -0.614130
      8          9           0        3.400678   -0.492616    1.456131
      9          8           0       -3.008056    1.869310    1.422409
     10          1           0       -2.342897    2.101335    0.742578
     11          1           0       -2.531239    1.735708    2.245356
     12          8           0       -1.247114    2.246206   -0.651975
     13          1           0       -0.397937    1.770544   -0.527554
     14          1           0       -1.036132    3.108822   -1.018278
     15          8           0       -2.714843   -2.243501    1.123273
     16          1           0       -3.099635   -3.108506    1.280748
     17          1           0       -3.445878   -1.629781    0.921973
     18          8           0       -0.941578   -1.770414   -0.915689
     19          1           0       -1.493627   -1.110676   -1.401581
     20          1           0       -1.486572   -2.043855   -0.147736
     21          8           0       -2.644289    0.083920   -1.903600
     22          1           0       -2.250893    0.940060   -1.666463
     23          1           0       -3.406664   -0.026026   -1.311412
     24          8           0       -4.383827   -0.164959    0.373949
     25          1           0       -5.334523   -0.041474    0.424922
     26          1           0       -3.962701    0.599308    0.838686
 ---------------------------------------------------------------------
 Rotational constants (GHZ):           0.8436626           0.2505964           0.2289397
 Standard basis: 6-31++G(d,p) (6D, 7F)
 There are   325 symmetry adapted cartesian basis functions of A   symmetry.
 There are   325 symmetry adapted basis functions of A   symmetry.
   325 basis functions,   520 primitive gaussians,   325 cartesian basis functions
    58 alpha electrons       58 beta electrons
       nuclear repulsion energy       964.8231493813 Hartrees.
 NAtoms=   26 NActive=   26 NUniq=   26 SFac= 1.00D+00 NAtFMM=   60 NAOKFM=F Big=F
 Integral buffers will be    131072 words long.
 Raffenetti 2 integral format.
 Two-electron integral symmetry is turned on.
 Nuclear repulsion after empirical dispersion term =      964.8105834625 Hartrees.
 One-electron integrals computed using PRISM.
 NBasis=   325 RedAO= T EigKep=  4.70D-05  NBF=   325
 NBsUse=   325 1.00D-06 EigRej= -1.00D+00 NBFU=   325
 Initial guess from the checkpoint file:  "/local_scratch/slurm.5787747/Gau-1479373.chk"
 B after Tr=     0.000000   -0.000000    0.000000
         Rot=    0.999956   -0.008556   -0.002693    0.002690 Ang=  -1.07 deg.
 ExpMin= 3.60D-02 ExpMax= 7.00D+03 ExpMxC= 1.05D+03 IAcc=3 IRadAn=         5 AccDes= 0.00D+00
 Harris functional with IExCor= 4639 and IRadAn=       5 diagonalized for initial guess.
 HarFok:  IExCor= 4639 AccDes= 0.00D+00 IRadAn=         5 IDoV= 1 UseB2=F ITyADJ=14
 ICtDFT=  3500011 ScaDFX=  1.000000  1.000000  1.000000  1.000000
 FoFCou: FMM=F IPFlag=           0 FMFlag=      100000 FMFlg1=           0
         NFxFlg=           0 DoJE=T BraDBF=F KetDBF=T FulRan=T
         wScrn=  0.000000 ICntrl=       500 IOpCl=  0 I1Cent=   200000004 NGrid=           0
         NMat0=    1 NMatS0=      1 NMatT0=    0 NMatD0=    1 NMtDS0=    0 NMtDT0=    0
 Petite list used in FoFCou.
 Requested convergence on RMS density matrix=1.00D-10 within 128 cycles.
 Requested convergence on MAX density matrix=1.00D-08.
 Requested convergence on             energy=1.00D-08.
 No special actions if energy rises.
 SCF Done:  E(RwB97XD) =  -985.247506498     A.U. after   15 cycles
            NFock= 15  Conv=0.81D-10     -V/T= 2.0083
 Calling FoFJK, ICntrl=      2127 FMM=F ISym2X=0 I1Cent= 0 IOpClX= 0 NMat=1 NMatS=1 NMatT=0.
 ***** Axes restored to original set *****
 -------------------------------------------------------------------
 Center     Atomic                   Forces (Hartrees/Bohr)
 Number     Number              X              Y              Z
 -------------------------------------------------------------------
      1        6           0.000137319   -0.000611035   -0.000052327
      2        8          -0.000653162    0.001055079   -0.000270091
      3        8           0.000809680    0.000065350   -0.000391809
      4        1          -0.000678264   -0.000062470    0.000211821
      5        6          -0.000843021    0.000082697   -0.000427709
      6        9           0.000394775    0.000137036    0.000305308
      7        9           0.000333445   -0.000083010    0.000090735
      8        9           0.000233143   -0.000124253    0.000411992
      9        8           0.000664672    0.000161684    0.000134816
     10        1          -0.000563978   -0.000155970   -0.000139173
     11        1          -0.000170201   -0.000205332    0.000007159
     12        8           0.001336203   -0.000112971   -0.000144306
     13        1           0.000044709   -0.000856383    0.000382617
     14        1          -0.000585879   -0.000046144   -0.000289654
     15        8          -0.000678856   -0.000083102   -0.000425235
     16        1           0.000094920   -0.000111421    0.000194741
     17        1           0.000525042    0.000206343    0.000486728
     18        8           0.000543753    0.000499977    0.000895526
     19        1          -0.000439436   -0.000213216   -0.001364905
     20        1          -0.000127859   -0.000268253    0.000276509
     21        8          -0.000363766    0.000537129    0.000143039
     22        1           0.000852417    0.000103793   -0.000475013
     23        1          -0.000677075    0.000274613    0.000392541
     24        8          -0.000148402    0.000004153    0.000050386
     25        1           0.000148992   -0.000127967    0.000009993
     26        1          -0.000189172   -0.000066325   -0.000013690
 -------------------------------------------------------------------
 Cartesian Forces:  Max     0.001364905 RMS     0.000452713

 GradGradGradGradGradGradGradGradGradGradGradGradGradGradGradGradGradGrad
 Berny optimization.
 Using GEDIIS/GDIIS optimizer.
 FormGI is forming the generalized inverse of G from B-inverse, IUseBI=4.
 Internal  Forces:  Max     0.001408158 RMS     0.000392681
 Search for a local minimum.
 Step number  13 out of a maximum of  156
 All quantities printed in internal units (Hartrees-Bohrs-Radians)
 Mixed Optimization -- En-DIIS/RFO-DIIS
 Swapping is turned off.
 Update second derivatives using D2CorX and points   12   13
 DE= -4.55D-05 DEPred=-1.70D-04 R= 2.68D-01
 Trust test= 2.68D-01 RLast= 1.35D+00 DXMaxT set to 6.00D-01
 ITU=  0 -1  1  1  0  1  0  1  0 -1  0  1  0
     Eigenvalues ---   -0.00029   0.00000   0.00003   0.00078   0.00104
     Eigenvalues ---    0.00149   0.00256   0.00330   0.00414   0.00519
     Eigenvalues ---    0.00699   0.00813   0.00825   0.00947   0.00974
     Eigenvalues ---    0.01158   0.01351   0.01419   0.01502   0.01601
     Eigenvalues ---    0.01813   0.01950   0.02069   0.02118   0.02179
     Eigenvalues ---    0.02410   0.02445   0.02559   0.02776   0.02853
     Eigenvalues ---    0.03125   0.03208   0.03294   0.03546   0.04079
     Eigenvalues ---    0.04467   0.05128   0.05327   0.05966   0.06594
     Eigenvalues ---    0.06687   0.07032   0.08216   0.08625   0.09038
     Eigenvalues ---    0.12182   0.14051   0.19472   0.20422   0.22374
     Eigenvalues ---    0.24318   0.25160   0.26586   0.29704   0.38425
     Eigenvalues ---    0.39746   0.40494   0.41003   0.42955   0.44775
     Eigenvalues ---    0.45379   0.49596   0.51035   0.53172   0.54742
     Eigenvalues ---    0.56086   0.57895   0.58547   0.58724   0.59401
     Eigenvalues ---    0.60870   0.90861
 Eigenvalue     2 is   8.33D-08 Eigenvector:
                          D24       D23       D1        A41       D2
   1                    0.70807   0.70586   0.01031   0.00676   0.00657
                          A17       A33       D33       D14       D41
   1                   -0.00582  -0.00468   0.00400  -0.00324  -0.00322
 Eigenvalue     3 is   3.33D-05 Eigenvector:
                          D7        D6        D10       D5        D9
   1                   -0.37587  -0.37161  -0.35952  -0.35840  -0.35525
                          D2        D8        D1        A41       D11
   1                    0.35020  -0.34205   0.21630  -0.10993  -0.08459
 Use linear search instead of GDIIS.
 RFO step:  Lambda=-5.84953966D-04 EMin=-2.91830244D-04
 Quartic linear search produced a step of -0.39154.
 Iteration  1 RMS(Cart)=  0.01110535 RMS(Int)=  0.11182656
 Iteration  2 RMS(Cart)=  0.00930471 RMS(Int)=  0.10553431
 Iteration  3 RMS(Cart)=  0.00808182 RMS(Int)=  0.09953030
 New curvilinear step failed, DQL= 4.40D+00 SP=-1.98D-02.
 ITry= 1 IFail=1 DXMaxC= 7.21D-02 DCOld= 1.00D+10 DXMaxT= 6.00D-01 DXLimC= 3.00D+00 Rises=F
 Iteration  1 RMS(Cart)=  0.01010480 RMS(Int)=  0.10339610
 Iteration  2 RMS(Cart)=  0.00824415 RMS(Int)=  0.09750662
 Iteration  3 RMS(Cart)=  0.00726104 RMS(Int)=  0.09176079
 Iteration  4 RMS(Cart)=  0.00613368 RMS(Int)=  0.08411556
 New curvilinear step failed, DQL= 4.38D+00 SP=-5.96D-02.
 ITry= 2 IFail=1 DXMaxC= 7.56D-02 DCOld= 1.00D+10 DXMaxT= 6.00D-01 DXLimC= 3.00D+00 Rises=F
 Iteration  1 RMS(Cart)=  0.00914738 RMS(Int)=  0.09510625
 Iteration  2 RMS(Cart)=  0.00711633 RMS(Int)=  0.08963426
 Iteration  3 RMS(Cart)=  0.00634221 RMS(Int)=  0.08429387
 Iteration  4 RMS(Cart)=  0.00544885 RMS(Int)=  0.07866153
 New curvilinear step failed, DQL= 4.40D+00 SP=-4.05D-02.
 ITry= 3 IFail=1 DXMaxC= 6.77D-02 DCOld= 1.00D+10 DXMaxT= 6.00D-01 DXLimC= 3.00D+00 Rises=F
 Iteration  1 RMS(Cart)=  0.00804965 RMS(Int)=  0.08704440
 Iteration  2 RMS(Cart)=  0.00603131 RMS(Int)=  0.08203528
 Iteration  3 RMS(Cart)=  0.00533055 RMS(Int)=  0.07725923
 Iteration  4 RMS(Cart)=  0.00471896 RMS(Int)=  0.07262514
 Iteration  5 RMS(Cart)=  0.00401846 RMS(Int)=  0.06820267
 Iteration  6 RMS(Cart)=  0.00342254 RMS(Int)=  0.06250314
 Iteration  7 RMS(Cart)=  0.00256529 RMS(Int)=  0.39312643
 Iteration  8 RMS(Cart)=  0.04463459 RMS(Int)=  0.38240659
 Iteration  9 RMS(Cart)=  0.00246484 RMS(Int)=  0.38007721
 Iteration 10 RMS(Cart)=  0.00227495 RMS(Int)=  0.37778862
 Iteration 11 RMS(Cart)=  0.00206703 RMS(Int)=  0.37554070
 Iteration 12 RMS(Cart)=  0.00188150 RMS(Int)=  0.37332886
 Iteration 13 RMS(Cart)=  0.00171609 RMS(Int)=  0.37114866
 Iteration 14 RMS(Cart)=  0.00156833 RMS(Int)=  0.36899576
 Iteration 15 RMS(Cart)=  0.00143595 RMS(Int)=  0.36686590
 Iteration 16 RMS(Cart)=  0.00131702 RMS(Int)=  0.36475472
 Iteration 17 RMS(Cart)=  0.00120996 RMS(Int)=  0.36265761
 Iteration 18 RMS(Cart)=  0.00111336 RMS(Int)=  0.36056946
 Iteration 19 RMS(Cart)=  0.00102599 RMS(Int)=  0.35848439
 Iteration 20 RMS(Cart)=  0.00094681 RMS(Int)=  0.35639513
 Iteration 21 RMS(Cart)=  0.00087489 RMS(Int)=  0.35429219
 Iteration 22 RMS(Cart)=  0.00080942 RMS(Int)=  0.35216210
 Iteration 23 RMS(Cart)=  0.00074974 RMS(Int)=  0.34998389
 Iteration 24 RMS(Cart)=  0.00069522 RMS(Int)=  0.34772078
 Iteration 25 RMS(Cart)=  0.00064534 RMS(Int)=  0.34529634
 Iteration 26 RMS(Cart)=  0.00059951 RMS(Int)=  0.34249904
 Iteration 27 RMS(Cart)=  0.00055743 RMS(Int)=  0.33817835
 Iteration 28 RMS(Cart)=  0.00051982 RMS(Int)=  0.06591905
 Iteration 29 RMS(Cart)=  0.00754917 RMS(Int)=  0.06529684
 Iteration 30 RMS(Cart)=  0.00048262 RMS(Int)=  0.04117103
 Iteration 31 RMS(Cart)=  0.00029929 RMS(Int)=  0.01770422
 Iteration 32 RMS(Cart)=  0.00072622 RMS(Int)=  0.00199125
 Iteration 33 RMS(Cart)=  0.00004684 RMS(Int)=  0.00166543
 Iteration 34 RMS(Cart)=  0.00000295 RMS(Int)=  0.00166543
 Iteration 35 RMS(Cart)=  0.00000001 RMS(Int)=  0.00166543
 ITry= 4 IFail=0 DXMaxC= 3.40D-01 DCOld= 1.00D+10 DXMaxT= 6.00D-01 DXLimC= 3.00D+00 Rises=F
 Variable       Old X    -DE/DX   Delta X   Delta X   Delta X     New X
                                 (Linear)    (Quad)   (Total)
    R1        2.30594  -0.00015   0.00078  -0.00452  -0.00133   2.30460
    R2        2.42486  -0.00015   0.00078  -0.01137  -0.00661   2.41825
    R3        2.93338  -0.00020   0.00030  -0.00272  -0.00160   2.93178
    R4        3.24034   0.00009   0.00567  -0.07152  -0.04337   3.19696
    R5        2.01920  -0.00080   0.00077  -0.02237  -0.01546   2.00373
    R6        2.62904  -0.00019  -0.00635   0.03837   0.02000   2.64904
    R7        2.51959   0.00010   0.00003   0.00392   0.00277   2.52236
    R8        2.53063  -0.00010  -0.00085  -0.00273  -0.00276   2.52787
    R9        2.54006  -0.00044   0.00027  -0.00458  -0.00292   2.53713
   R10        1.85004   0.00014   0.00177  -0.00764  -0.00313   1.84691
   R11        1.81497  -0.00003   0.00001   0.00011   0.00009   1.81506
   R12        3.19860  -0.00052  -0.00066  -0.00074  -0.00133   3.19727
   R13        3.36271  -0.00021   0.00413  -0.02684  -0.01404   3.34867
   R14        1.85428   0.00009   0.00032   0.00255   0.00310   1.85737
   R15        1.81532  -0.00006   0.00013  -0.00073  -0.00038   1.81493
   R16        1.81364  -0.00006   0.00003  -0.00019  -0.00010   1.81354
   R17        1.84341   0.00055   0.00045  -0.00160  -0.00073   1.84269
   R18        3.36136   0.00004   0.00608  -0.03800  -0.02086   3.34050
   R19        3.44624  -0.00025   0.00581  -0.01583  -0.00526   3.44098
   R20        1.86701  -0.00122  -0.00189   0.00290  -0.00064   1.86637
   R21        1.85303  -0.00034  -0.00138   0.00582   0.00240   1.85543
   R22        3.27480   0.00028   0.00553  -0.01311  -0.00456   3.27023
   R23        1.83602  -0.00064  -0.00035  -0.00070  -0.00084   1.83519
   R24        1.83604  -0.00082  -0.00184   0.01006   0.00473   1.84077
   R25        3.69082  -0.00046  -0.00256   0.03184   0.01938   3.71020
   R26        1.81421   0.00011   0.00001  -0.00047  -0.00033   1.81388
   R27        1.86828  -0.00045  -0.00137   0.01238   0.00699   1.87527
    A1        2.25201  -0.00018   0.00271  -0.02437  -0.01294   2.23907
    A2        2.08594  -0.00061  -0.00361   0.00068  -0.00382   2.08212
    A3        1.94516   0.00079   0.00072   0.02433   0.01668   1.96183
    A4        2.01344  -0.00093   0.00035  -0.03201  -0.02188   1.99156
    A5        1.94481  -0.00078  -0.00089  -0.01414  -0.01078   1.93403
    A6        1.94035  -0.00037   0.00174   0.00391   0.00446   1.94481
    A7        1.91720  -0.00012  -0.00228   0.01000   0.00470   1.92191
    A8        1.88739   0.00056   0.00060  -0.00019   0.00047   1.88786
    A9        1.88571   0.00038   0.00052  -0.00195  -0.00083   1.88487
   A10        1.88652   0.00039   0.00035   0.00253   0.00208   1.88860
   A11        1.86572  -0.00005  -0.00134   0.00159  -0.00032   1.86539
   A12        1.89816  -0.00073   0.00445  -0.00919  -0.00307   1.89509
   A13        2.06136   0.00056   0.00168  -0.03695  -0.02354   2.03782
   A14        1.97586   0.00000   0.00227  -0.17741  -0.12691   1.84895
   A15        2.10271   0.00020  -0.00233  -0.02824  -0.03038   2.07233
   A16        1.86876  -0.00090  -0.00260  -0.03130  -0.03310   1.83567
   A17        3.12888   0.00019   0.00498   0.01110   0.00899   3.13787
   A18        1.87595  -0.00018  -0.00024  -0.00999  -0.00687   1.86908
   A19        2.08893   0.00001  -0.00089  -0.00622  -0.00529   2.08364
   A20        1.87487   0.00017   0.00336  -0.01235  -0.00551   1.86936
   A21        2.06021  -0.00006  -0.00873   0.05658   0.02963   2.08985
   A22        2.01275   0.00038   0.00432  -0.00701  -0.00087   2.01188
   A23        1.83466  -0.00019  -0.00010  -0.00493  -0.00256   1.83210
   A24        1.84199   0.00029   0.01475  -0.09806  -0.05471   1.78728
   A25        1.84049   0.00038  -0.00013   0.00441   0.00262   1.84311
   A26        1.84280  -0.00031  -0.00002  -0.01892  -0.01359   1.82921
   A27        1.62996  -0.00013  -0.00143  -0.00494  -0.00362   1.62634
   A28        2.21015  -0.00002  -0.00181   0.03632   0.02333   2.23348
   A29        1.83443   0.00015   0.00671  -0.05364  -0.03209   1.80234
   A30        2.13189   0.00032  -0.00360   0.00895   0.00199   2.13389
   A31        1.70876  -0.00041  -0.00072  -0.00533  -0.00598   1.70278
   A32        1.87279   0.00000   0.00189   0.00164   0.00474   1.87753
   A33        2.68029  -0.00000   0.03402   0.14181   0.13667   2.81696
   A34        3.22359  -0.00001   0.00527  -0.03063  -0.01733   3.20626
   A35        2.98310  -0.00038   0.00243  -0.02510  -0.01621   2.96689
   A36        2.83307  -0.00017  -0.00101   0.05028   0.03294   2.86601
   A37        3.16605   0.00009  -0.00145  -0.05433  -0.04114   3.12491
   A38        3.24524  -0.00007   0.00187   0.00715   0.00584   3.25108
   A39        2.84396   0.00056   0.00649  -0.04712  -0.02827   2.81569
   A40        2.97234   0.00006  -0.00463  -0.00130  -0.00957   2.96276
   A41        3.31068   0.00024   0.04617   0.23689   0.21219   3.52287
   A42        3.22026  -0.00024  -0.01673   0.06499   0.02756   3.24782
   A43        3.03118  -0.00044   0.00178  -0.02886  -0.01651   3.01467
   A44        3.14273  -0.00020   0.00247  -0.03628  -0.02153   3.12120
   A45        3.40211   0.00017  -0.00116   0.00228  -0.00023   3.40188
   A46        3.36032  -0.00021   0.00455  -0.00152   0.00366   3.36399
   A47        3.39304   0.00009  -0.00036   0.01095   0.00618   3.39922
   A48        3.22836   0.00141   0.00587  -0.04802  -0.02729   3.20108
    D1        0.11793   0.00004  -0.09925  -0.36516  -0.35593  -0.23799
    D2       -2.93104  -0.00043  -0.14143  -0.63042  -0.58099   2.77116
    D3       -0.05116  -0.00014   0.01505  -0.03793  -0.01106  -0.06222
    D4        3.07732   0.00002   0.00606   0.02053   0.02157   3.09889
    D5       -0.12467   0.00007  -0.03764  -0.09228  -0.10182  -0.22650
    D6       -2.23146   0.00014  -0.03899  -0.08505  -0.09811  -2.32957
    D7        1.96444  -0.00003  -0.03905  -0.09719  -0.10667   1.85777
    D8        3.02863  -0.00007  -0.02975  -0.14422  -0.13110   2.89753
    D9        0.92184   0.00000  -0.03111  -0.13700  -0.12739   0.79445
   D10       -1.16545  -0.00017  -0.03116  -0.14913  -0.13595  -1.30139
   D11        0.50623  -0.00065   0.02658   0.23959   0.19495   0.70118
   D12       -1.71163  -0.00069   0.02821   0.21297   0.17777  -1.53386
   D13        0.53398  -0.00078   0.02385  -0.20820  -0.12003   0.41395
   D14       -1.76464   0.00016   0.02916   0.07148   0.07665  -1.68799
   D15       -1.66869  -0.00094   0.01862  -0.14813  -0.08271  -1.75141
   D16        2.31587  -0.00000   0.02392   0.13155   0.11397   2.42984
   D17        1.56074  -0.00051  -0.01173   0.00931  -0.00598   1.55476
   D18       -0.07719  -0.00017  -0.00914   0.01367  -0.00090  -0.07809
   D19       -2.27888   0.00008  -0.00321  -0.00988  -0.01066  -2.28954
   D20       -0.52542  -0.00027  -0.01412   0.04260   0.01569  -0.50973
   D21       -2.16335   0.00007  -0.01152   0.04696   0.02077  -2.14258
   D22        1.91814   0.00032  -0.00560   0.02341   0.01102   1.92916
   D23       -2.56561   0.00029   0.34144   0.11465   0.41733  -2.14828
   D24       -0.20678  -0.00025   0.33778  -0.10704   0.26720   0.06042
   D25       -1.99030   0.00002   0.00441  -0.00853  -0.00222  -1.99252
   D26        2.06093  -0.00012   0.01454  -0.07425  -0.03712   2.02380
   D27        2.18654   0.00013   0.00273   0.02268   0.01721   2.20375
   D28       -0.04542  -0.00001   0.01286  -0.04304  -0.01769  -0.06311
   D29       -2.06120  -0.00014  -0.01541   0.03698   0.00970  -2.05150
   D30        0.30108   0.00004  -0.02528   0.07310   0.02595   0.32702
   D31        2.51341   0.00034  -0.01430   0.04234   0.01585   2.52926
   D32        0.21222  -0.00027  -0.01296   0.00553  -0.00932   0.20290
   D33        2.57450  -0.00010  -0.02283   0.04165   0.00693   2.58142
   D34       -1.49636   0.00020  -0.01186   0.01089  -0.00317  -1.49952
   D35       -0.35258  -0.00057  -0.00705  -0.09355  -0.07209  -0.42467
   D36       -2.26693  -0.00044  -0.01167  -0.04253  -0.04060  -2.30753
   D37        1.83109  -0.00036  -0.00671  -0.07326  -0.05823   1.77286
   D38       -0.08325  -0.00023  -0.01132  -0.02225  -0.02675  -0.11000
   D39       -0.15421   0.00031   0.01287   0.03077   0.03442  -0.11979
   D40       -2.59635   0.00030   0.02150  -0.02923   0.00034  -2.59602
   D41        1.68035   0.00045   0.01955  -0.02380   0.00187   1.68222
   D42       -2.01550  -0.00006  -0.00345   0.14246   0.09661  -1.91889
   D43        1.82555  -0.00007   0.00517   0.08246   0.06253   1.88807
   D44       -0.18094   0.00009   0.00322   0.08789   0.06406  -0.11688
         Item               Value     Threshold  Converged?
 Maximum Force            0.001408     0.000015     NO 
 RMS     Force            0.000393     0.000010     NO 
 Maximum Displacement     0.340457     0.000060     NO 
 RMS     Displacement     0.077125     0.000040     NO 
 Predicted change in Energy=-4.614975D-04
 GradGradGradGradGradGradGradGradGradGradGradGradGradGradGradGradGradGrad

                          Input orientation:                          
 ---------------------------------------------------------------------
 Center     Atomic      Atomic             Coordinates (Angstroms)
 Number     Number       Type             X           Y           Z
 ---------------------------------------------------------------------
      1          6           0       -1.711467   -0.389992   -0.113628
      2          8           0       -1.176758    0.317512    0.723517
      3          8           0       -1.193134   -1.339292   -0.797553
      4          1           0       -0.153949   -1.473014   -0.634730
      5          6           0       -3.217723   -0.189730   -0.426731
      6          9           0       -3.795316    0.582642    0.496013
      7          9           0       -3.869354   -1.357485   -0.460459
      8          9           0       -3.365881    0.407985   -1.619768
      9          8           0        2.498177    2.572746    1.080113
     10          1           0        1.835482    2.071368    1.594558
     11          1           0        2.020611    3.038649    0.389170
     12          8           0        0.827948    0.861893    2.408296
     13          1           0        0.092788    0.661249    1.787542
     14          1           0        0.401090    1.097655    3.235712
     15          8           0        2.929459   -0.074343   -1.972352
     16          1           0        3.459833   -0.398800   -2.703396
     17          1           0        3.547850    0.225161   -1.280450
     18          8           0        1.229107   -1.693666   -0.575196
     19          1           0        1.699012   -1.627115    0.290944
     20          1           0        1.766415   -1.156605   -1.197203
     21          8           0        2.636622   -1.167395    1.670903
     22          1           0        2.070630   -0.502163    2.095437
     23          1           0        3.391861   -0.663230    1.318350
     24          8           0        4.291226    0.751433    0.296277
     25          1           0        5.201534    1.005255    0.464361
     26          1           0        3.712475    1.505835    0.580325
 ---------------------------------------------------------------------
                    Distance matrix (angstroms):
                    1          2          3          4          5
     1  C    0.000000
     2  O    1.219544   0.000000
     3  O    1.279685   2.249205   0.000000
     4  H    1.967320   2.469201   1.060329   0.000000
     5  C    1.551433   2.397061   2.357533   3.328181   0.000000
     6  F    2.379097   2.641761   3.484035   4.331726   1.334777
     7  F    2.390149   3.384891   2.697428   3.721284   1.337689
     8  F    2.375355   3.208027   2.906862   3.850320   1.342592
     9  O    5.284311   4.326476   5.696969   5.132508   6.524827
    10  H    4.642956   3.592814   5.150467   4.635753   5.893475
    11  H    5.092818   4.211834   5.559032   5.111965   6.207114
    12  O    3.791562   2.674635   4.382631   3.959283   5.050815
    13  H    2.823985   1.691759   3.512617   3.237801   4.072671
    14  H    4.230138   3.067466   4.974685   4.679394   5.307226
    15  O    5.009260   4.927705   4.469455   3.640456   6.339567
    16  H    5.783539   5.809889   5.115355   4.300318   7.058092
    17  H    5.422204   5.132867   5.015738   4.123599   6.831833
    18  O    3.249552   3.394065   2.458104   1.401812   4.696612
    19  H    3.650414   3.498392   3.103575   2.077037   5.172563
    20  H    3.722566   3.811096   2.991994   2.025905   5.135183
    21  O    4.763905   4.200518   4.559590   3.632717   6.295177
    22  H    4.381416   3.619331   4.440983   3.653097   5.867335
    23  H    5.307465   4.710410   5.094732   4.128322   6.852453
    24  O    6.123985   5.501788   5.970411   5.057126   7.602160
    25  H    7.076042   6.420495   6.926840   6.002585   8.550200
    26  H    5.787476   5.033608   5.835949   5.029825   7.205327
                    6          7          8          9         10
     6  F    0.000000
     7  F    2.164351   0.000000
     8  F    2.165976   2.171259   0.000000
     9  O    6.626443   7.639734   6.809019   0.000000
    10  H    5.926971   6.966009   6.336633   0.977342   0.000000
    11  H    6.314142   7.398618   6.322225   0.960488   1.556555
    12  O    5.010925   5.934647   5.832627   2.735097   1.772040
    13  H    4.097752   4.982707   4.861718   3.152805   2.250036
    14  H    5.037957   6.158416   6.183964   3.349668   2.387254
    15  O    7.193543   7.082100   6.323628   4.063328   4.303918
    16  H    7.989783   7.724430   6.958126   4.906099   5.216575
    17  H    7.563444   7.628372   6.924467   3.490735   3.821826
    18  O    5.619065   5.110821   5.159650   4.748985   4.387597
    19  H    5.925599   5.625301   5.783217   4.347446   3.923877
    20  H    6.068345   5.687270   5.382098   4.430542   4.268314
    21  O    6.768517   6.848837   7.024272   3.789044   3.337250
    22  H    6.176105   6.522851   6.647313   3.266305   2.632344
    23  H    7.340569   7.508089   7.446283   3.365556   3.158581
[truncated: 1,301,462 more chars]
