# Supplementary material for: The Hydration of Trifluoroacetic Acid from 0 to 298 K
Source: J Phys Chem A. 2026 Jan 20;130(4):927–35. doi: 10.1021/acs.jpca.5c08151 (PMC12862820; doi:10.1021/acs.jpca.5c08151)
Supplement: Supplementary file 1 [file jp5c08151_si_001.zip › TFA_SI/within1kcal-hightemps/6-H2O/20K-479-17912-wb97xd.xyz]

26
20K-479-17912-wb97xd.log	Energy: -618250.5882213
C          1.96633        0.19976        0.09773
O          0.95425       -0.40041        0.38664
O          2.10188        1.46956       -0.13223
H          1.21641        1.97158       -0.03910
C          3.32204       -0.54073       -0.03907
F          4.20864       -0.06688        0.84861
F          3.82979       -0.36916       -1.26914
F          3.17523       -1.84720        0.17295
O         -3.36767       -0.12822        1.69094
H         -3.34753       -0.11342        2.65031
H         -2.64873       -0.73881        1.37151
O         -1.61274       -1.62144        0.41857
H         -1.91829       -1.43491       -0.48527
H         -0.69778       -1.30404        0.45844
O         -2.45118        1.74566       -0.23381
H         -2.80827        1.32603        0.56720
H         -2.56961        1.07556       -0.92848
O         -0.05540        2.78996        0.11401
H         -0.10286        3.67702       -0.24932
H         -0.94353        2.36452       -0.02378
O         -5.20788       -0.84892       -0.20958
H         -4.74386       -0.58367        0.61021
H         -5.61372       -1.70062       -0.03115
O         -3.04018       -0.57283       -1.77451
H         -3.11500       -0.68118       -2.72509
H         -3.92900       -0.72999       -1.37945
