# Supplementary material for: The Hydration of Trifluoroacetic Acid from 0 to 298 K
Source: J Phys Chem A. 2026 Jan 20;130(4):927–35. doi: 10.1021/acs.jpca.5c08151 (PMC12862820; doi:10.1021/acs.jpca.5c08151)
Supplement: Supplementary file 1 [file jp5c08151_si_001.zip › TFA_SI/within1kcal-hightemps/6-H2O/20K-Charged-853-16573-wb97xd.xyz]

26
20K-Charged-853-16573-wb97xd.log	Energy: -618250.1616999
C         -1.30440       -0.39667       -0.03813
O         -0.60079        0.59385        0.12225
O         -0.95054       -1.57486       -0.38356
C         -2.83236       -0.28382        0.20373
F         -3.18661       -1.00547        1.27601
F         -3.52090       -0.73099       -0.85216
F         -3.18728        0.98738        0.42313
O          1.41771       -1.89637       -0.85978
H          1.83567       -1.28131       -1.50198
H          0.11516       -1.68549       -0.57513
H          2.03564       -1.98648       -0.09330
O         -0.17022        3.36730       -0.11403
H         -0.70782        2.57892        0.05666
H         -0.56662        4.09201        0.37397
O          3.77317        0.61766        1.61663
H          3.63851        1.00571        2.48434
H          3.18926        1.10265        0.99779
O          1.95534        1.59338       -0.19533
H          1.17967        1.02192       -0.03644
H          1.55457        2.48036       -0.19826
O          2.62538        0.02950       -2.34478
H          2.38370        0.32086       -3.22662
H          2.50168        0.78716       -1.74035
O          3.12247       -1.98340        1.20024
H          3.42032       -1.07181        1.41654
H          3.91381       -2.51628        1.09313
